# Supplementary material for: Fast and near-optimal monitoring for healthcare acquired infection outbreaks
Source: PLoS Comput Biol. 2019 Sep 16;15(9):e1007284. doi: 10.1371/journal.pcbi.1007284 (PMC6762212; doi:10.1371/journal.pcbi.1007284)
Supplement: S1 Data — (ZIP) [file pcbi.1007284.s006.zip › MobilityLogs1/HAISE_Carilion_all_visits_day_28.txt]

#Person location Sublocation StartTime EndTime Type
536620 1056 1001 55741 56041 1
400213 99400213 1001 86380 86390 1
400204 99400204 1001 86380 86390 1
400207 99400207 1001 86380 86390 1
400282 99400282 1001 86380 86390 1
400563 99400563 1001 86380 86390 1
401123 99401123 1001 86380 86390 1
401235 99401235 1001 86380 86390 1
401855 99401855 1001 86380 86390 1
401995 99401995 1001 86380 86390 1
402068 99402068 1001 86380 86390 1
402452 99402452 1001 86380 86390 1
402512 99402512 1001 86380 86390 1
402591 99402591 1001 86380 86390 1
402911 99402911 1001 86380 86390 1
403143 99403143 1001 86380 86390 1
403384 99403384 1001 86380 86390 1
403991 99403991 1001 86380 86390 1
404044 99404044 1001 86380 86390 1
404776 99404776 1001 86380 86390 1
404899 99404899 1001 86380 86390 1
404916 99404916 1001 86380 86390 1
404952 99404952 1001 86380 86390 1
405027 99405027 1001 86380 86390 1
405206 99405206 1001 86380 86390 1
405228 99405228 1001 86380 86390 1
405294 99405294 1001 86380 86390 1
405387 99405387 1001 86380 86390 1
405374 99405374 1001 86380 86390 1
405421 99405421 1001 86380 86390 1
405464 99405464 1001 86380 86390 1
405725 99405725 1001 86380 86390 1
405895 99405895 1001 86380 86390 1
406153 99406153 1001 86380 86390 1
406220 99406220 1001 86380 86390 1
406465 99406465 1001 86380 86390 1
407361 99407361 1001 86380 86390 1
407415 99407415 1001 86380 86390 1
407588 99407588 1001 86380 86390 1
407733 99407733 1001 86380 86390 1
407700 99407700 1001 86380 86390 1
408238 99408238 1001 86380 86390 1
408589 99408589 1001 86380 86390 1
408830 99408830 1001 86380 86390 1
409596 99409596 1001 86380 86390 1
409634 99409634 1001 86380 86390 1
409829 99409829 1001 86380 86390 1
410059 99410059 1001 86380 86390 1
410809 99410809 1001 86380 86390 1
410885 99410885 1001 86380 86390 1
411056 99411056 1001 86380 86390 1
411147 99411147 1001 86380 86390 1
411804 99411804 1001 86380 86390 1
412112 99412112 1001 86380 86390 1
412146 99412146 1001 86380 86390 1
412334 99412334 1001 86380 86390 1
413442 99413442 1001 86380 86390 1
413083 99413083 1001 86380 86390 1
412822 99412822 1001 86380 86390 1
412872 99412872 1001 86380 86390 1
413801 99413801 1001 86380 86390 1
415184 99415184 1001 86380 86390 1
414527 99414527 1001 86380 86390 1
414297 99414297 1001 86380 86390 1
414213 99414213 1001 86380 86390 1
415440 99415440 1001 86380 86390 1
415590 99415590 1001 86380 86390 1
416589 99416589 1001 86380 86390 1
416897 99416897 1001 86380 86390 1
416158 99416158 1001 86380 86390 1
416352 99416352 1001 86380 86390 1
416126 99416126 1001 86380 86390 1
418549 99418549 1001 86380 86390 1
418460 99418460 1001 86380 86390 1
418555 99418555 1001 86380 86390 1
418463 99418463 1001 86380 86390 1
418394 99418394 1001 86380 86390 1
419075 99419075 1001 86380 86390 1
418975 99418975 1001 86380 86390 1
420273 99420273 1001 86380 86390 1
420400 99420400 1001 86380 86390 1
419884 99419884 1001 86380 86390 1
420054 99420054 1001 86380 86390 1
419328 99419328 1001 86380 86390 1
419463 99419463 1001 86380 86390 1
420750 99420750 1001 86380 86390 1
420503 99420503 1001 86380 86390 1
420526 99420526 1001 86380 86390 1
420782 99420782 1001 86380 86390 1
421671 99421671 1001 86380 86390 1
423684 99423684 1001 86380 86390 1
423559 99423559 1001 86380 86390 1
422960 99422960 1001 86380 86390 1
422551 99422551 1001 86380 86390 1
422656 99422656 1001 86380 86390 1
422862 99422862 1001 86380 86390 1
422650 99422650 1001 86380 86390 1
422939 99422939 1001 86380 86390 1
425336 99425336 1001 86380 86390 1
425088 99425088 1001 86380 86390 1
425214 99425214 1001 86380 86390 1
425272 99425272 1001 86380 86390 1
424762 99424762 1001 86380 86390 1
424910 99424910 1001 86380 86390 1
424454 99424454 1001 86380 86390 1
425604 99425604 1001 86380 86390 1
425448 99425448 1001 86380 86390 1
425679 99425679 1001 86380 86390 1
427015 99427015 1001 86380 86390 1
426805 99426805 1001 86380 86390 1
427023 99427023 1001 86380 86390 1
426646 99426646 1001 86380 86390 1
426637 99426637 1001 86380 86390 1
425871 99425871 1001 86380 86390 1
425879 99425879 1001 86380 86390 1
427411 99427411 1001 86380 86390 1
427157 99427157 1001 86380 86390 1
428696 99428696 1001 86380 86390 1
428088 99428088 1001 86380 86390 1
430367 99430367 1001 86380 86390 1
429828 99429828 1001 86380 86390 1
429283 99429283 1001 86380 86390 1
430683 99430683 1001 86380 86390 1
430534 99430534 1001 86380 86390 1
431688 99431688 1001 86380 86390 1
431550 99431550 1001 86380 86390 1
431096 99431096 1001 86380 86390 1
431185 99431185 1001 86380 86390 1
433719 99433719 1001 86380 86390 1
433726 99433726 1001 86380 86390 1
433138 99433138 1001 86380 86390 1
435319 99435319 1001 86380 86390 1
434978 99434978 1001 86380 86390 1
434544 99434544 1001 86380 86390 1
435445 99435445 1001 86380 86390 1
437085 99437085 1001 86380 86390 1
437129 99437129 1001 86380 86390 1
436794 99436794 1001 86380 86390 1
436164 99436164 1001 86380 86390 1
436011 99436011 1001 86380 86390 1
435993 99435993 1001 86380 86390 1
436183 99436183 1001 86380 86390 1
300082 99300082 1001 86380 86390 1
437243 99437243 1001 86380 86390 1
437332 99437332 1001 86380 86390 1
300553 99300553 1001 86380 86390 1
300651 99300651 1001 86380 86390 1
300397 99300397 1001 86380 86390 1
300379 99300379 1001 86380 86390 1
300418 99300418 1001 86380 86390 1
300111 99300111 1001 86380 86390 1
300285 99300285 1001 86380 86390 1
300197 99300197 1001 86380 86390 1
301417 99301417 1001 86380 86390 1
301323 99301323 1001 86380 86390 1
301102 99301102 1001 86380 86390 1
301129 99301129 1001 86380 86390 1
301133 99301133 1001 86380 86390 1
301004 99301004 1001 86380 86390 1
301017 99301017 1001 86380 86390 1
301626 99301626 1001 86380 86390 1
301745 99301745 1001 86380 86390 1
302235 99302235 1001 86380 86390 1
302116 99302116 1001 86380 86390 1
302080 99302080 1001 86380 86390 1
301873 99301873 1001 86380 86390 1
302432 99302432 1001 86380 86390 1
302526 99302526 1001 86380 86390 1
302489 99302489 1001 86380 86390 1
302518 99302518 1001 86380 86390 1
303083 99303083 1001 86380 86390 1
303187 99303187 1001 86380 86390 1
303152 99303152 1001 86380 86390 1
302925 99302925 1001 86380 86390 1
302829 99302829 1001 86380 86390 1
302882 99302882 1001 86380 86390 1
303395 99303395 1001 86380 86390 1
303280 99303280 1001 86380 86390 1
303888 99303888 1001 86380 86390 1
304080 99304080 1001 86380 86390 1
304731 99304731 1001 86380 86390 1
304349 99304349 1001 86380 86390 1
305036 99305036 1001 86380 86390 1
305640 99305640 1001 86380 86390 1
305439 99305439 1001 86380 86390 1
500091 99500091 1001 86380 86390 1
500006 99500006 1001 86380 86390 1
500759 99500759 1001 86380 86390 1
500670 99500670 1001 86380 86390 1
500440 99500440 1001 86380 86390 1
500456 99500456 1001 86380 86390 1
500553 99500553 1001 86380 86390 1
501559 99501559 1001 86380 86390 1
501304 99501304 1001 86380 86390 1
501322 99501322 1001 86380 86390 1
501299 99501299 1001 86380 86390 1
501693 99501693 1001 86380 86390 1
502161 99502161 1001 86380 86390 1
502063 99502063 1001 86380 86390 1
502220 99502220 1001 86380 86390 1
501957 99501957 1001 86380 86390 1
501997 99501997 1001 86380 86390 1
503037 99503037 1001 86380 86390 1
503005 99503005 1001 86380 86390 1
502837 99502837 1001 86380 86390 1
502786 99502786 1001 86380 86390 1
503406 99503406 1001 86380 86390 1
503439 99503439 1001 86380 86390 1
504020 99504020 1001 86380 86390 1
504098 99504098 1001 86380 86390 1
503837 99503837 1001 86380 86390 1
503548 99503548 1001 86380 86390 1
504224 99504224 1001 86380 86390 1
504318 99504318 1001 86380 86390 1
504912 99504912 1001 86380 86390 1
504786 99504786 1001 86380 86390 1
504879 99504879 1001 86380 86390 1
504739 99504739 1001 86380 86390 1
504533 99504533 1001 86380 86390 1
504567 99504567 1001 86380 86390 1
504710 99504710 1001 86380 86390 1
504659 99504659 1001 86380 86390 1
505699 99505699 1001 86380 86390 1
505761 99505761 1001 86380 86390 1
505730 99505730 1001 86380 86390 1
505495 99505495 1001 86380 86390 1
505392 99505392 1001 86380 86390 1
505231 99505231 1001 86380 86390 1
505213 99505213 1001 86380 86390 1
505875 99505875 1001 86380 86390 1
505932 99505932 1001 86380 86390 1
506330 99506330 1001 86380 86390 1
506227 99506227 1001 86380 86390 1
506016 99506016 1001 86380 86390 1
506005 99506005 1001 86380 86390 1
506141 99506141 1001 86380 86390 1
506154 99506154 1001 86380 86390 1
506736 99506736 1001 86380 86390 1
506782 99506782 1001 86380 86390 1
506758 99506758 1001 86380 86390 1
507379 99507379 1001 86380 86390 1
506843 99506843 1001 86380 86390 1
507627 99507627 1001 86380 86390 1
508060 99508060 1001 86380 86390 1
507949 99507949 1001 86380 86390 1
507744 99507744 1001 86380 86390 1
507779 99507779 1001 86380 86390 1
507795 99507795 1001 86380 86390 1
508415 99508415 1001 86380 86390 1
509061 99509061 1001 86380 86390 1
509069 99509069 1001 86380 86390 1
508819 99508819 1001 86380 86390 1
508722 99508722 1001 86380 86390 1
508536 99508536 1001 86380 86390 1
508498 99508498 1001 86380 86390 1
508578 99508578 1001 86380 86390 1
509226 99509226 1001 86380 86390 1
509579 99509579 1001 86380 86390 1
509399 99509399 1001 86380 86390 1
509455 99509455 1001 86380 86390 1
509366 99509366 1001 86380 86390 1
510013 99510013 1001 86380 86390 1
510603 99510603 1001 86380 86390 1
510542 99510542 1001 86380 86390 1
510594 99510594 1001 86380 86390 1
510159 99510159 1001 86380 86390 1
510876 99510876 1001 86380 86390 1
511368 99511368 1001 86380 86390 1
511485 99511485 1001 86380 86390 1
511011 99511011 1001 86380 86390 1
510990 99510990 1001 86380 86390 1
511590 99511590 1001 86380 86390 1
511643 99511643 1001 86380 86390 1
511349 99511349 1001 86380 86390 1
511648 99511648 1001 86380 86390 1
512201 99512201 1001 86380 86390 1
512134 99512134 1001 86380 86390 1
511994 99511994 1001 86380 86390 1
512050 99512050 1001 86380 86390 1
512535 99512535 1001 86380 86390 1
512550 99512550 1001 86380 86390 1
513142 99513142 1001 86380 86390 1
513192 99513192 1001 86380 86390 1
512875 99512875 1001 86380 86390 1
512928 99512928 1001 86380 86390 1
512728 99512728 1001 86380 86390 1
512732 99512732 1001 86380 86390 1
513311 99513311 1001 86380 86390 1
513227 99513227 1001 86380 86390 1
513963 99513963 1001 86380 86390 1
514021 99514021 1001 86380 86390 1
513820 99513820 1001 86380 86390 1
513503 99513503 1001 86380 86390 1
513557 99513557 1001 86380 86390 1
513428 99513428 1001 86380 86390 1
513616 99513616 1001 86380 86390 1
514040 99514040 1001 86380 86390 1
514537 99514537 1001 86380 86390 1
514883 99514883 1001 86380 86390 1
515519 99515519 1001 86380 86390 1
515601 99515601 1001 86380 86390 1
515670 99515670 1001 86380 86390 1
515567 99515567 1001 86380 86390 1
515360 99515360 1001 86380 86390 1
515257 99515257 1001 86380 86390 1
515213 99515213 1001 86380 86390 1
515149 99515149 1001 86380 86390 1
515876 99515876 1001 86380 86390 1
515814 99515814 1001 86380 86390 1
516488 99516488 1001 86380 86390 1
516467 99516467 1001 86380 86390 1
516266 99516266 1001 86380 86390 1
516279 99516279 1001 86380 86390 1
516209 99516209 1001 86380 86390 1
516274 99516274 1001 86380 86390 1
515910 99515910 1001 86380 86390 1
516689 99516689 1001 86380 86390 1
516576 99516576 1001 86380 86390 1
516515 99516515 1001 86380 86390 1
517235 99517235 1001 86380 86390 1
517000 99517000 1001 86380 86390 1
517107 99517107 1001 86380 86390 1
517069 99517069 1001 86380 86390 1
516745 99516745 1001 86380 86390 1
516880 99516880 1001 86380 86390 1
517518 99517518 1001 86380 86390 1
517526 99517526 1001 86380 86390 1
517644 99517644 1001 86380 86390 1
517724 99517724 1001 86380 86390 1
517702 99517702 1001 86380 86390 1
517614 99517614 1001 86380 86390 1
518315 99518315 1001 86380 86390 1
518203 99518203 1001 86380 86390 1
518259 99518259 1001 86380 86390 1
518811 99518811 1001 86380 86390 1
518876 99518876 1001 86380 86390 1
518870 99518870 1001 86380 86390 1
518582 99518582 1001 86380 86390 1
518753 99518753 1001 86380 86390 1
518501 99518501 1001 86380 86390 1
518411 99518411 1001 86380 86390 1
518424 99518424 1001 86380 86390 1
518388 99518388 1001 86380 86390 1
518521 99518521 1001 86380 86390 1
519141 99519141 1001 86380 86390 1
519083 99519083 1001 86380 86390 1
519789 99519789 1001 86380 86390 1
519760 99519760 1001 86380 86390 1
519471 99519471 1001 86380 86390 1
519341 99519341 1001 86380 86390 1
520555 99520555 1001 86380 86390 1
520614 99520614 1001 86380 86390 1
520385 99520385 1001 86380 86390 1
520309 99520309 1001 86380 86390 1
520361 99520361 1001 86380 86390 1
520264 99520264 1001 86380 86390 1
520117 99520117 1001 86380 86390 1
521393 99521393 1001 86380 86390 1
521446 99521446 1001 86380 86390 1
521222 99521222 1001 86380 86390 1
521058 99521058 1001 86380 86390 1
521245 99521245 1001 86380 86390 1
521234 99521234 1001 86380 86390 1
520922 99520922 1001 86380 86390 1
521670 99521670 1001 86380 86390 1
521597 99521597 1001 86380 86390 1
521600 99521600 1001 86380 86390 1
521484 99521484 1001 86380 86390 1
522087 99522087 1001 86380 86390 1
522011 99522011 1001 86380 86390 1
522016 99522016 1001 86380 86390 1
522310 99522310 1001 86380 86390 1
522970 99522970 1001 86380 86390 1
522876 99522876 1001 86380 86390 1
522813 99522813 1001 86380 86390 1
522524 99522524 1001 86380 86390 1
522694 99522694 1001 86380 86390 1
522568 99522568 1001 86380 86390 1
523609 99523609 1001 86380 86390 1
523678 99523678 1001 86380 86390 1
523445 99523445 1001 86380 86390 1
524125 99524125 1001 86380 86390 1
524050 99524050 1001 86380 86390 1
523973 99523973 1001 86380 86390 1
524770 99524770 1001 86380 86390 1
524592 99524592 1001 86380 86390 1
524581 99524581 1001 86380 86390 1
524660 99524660 1001 86380 86390 1
524421 99524421 1001 86380 86390 1
524222 99524222 1001 86380 86390 1
524225 99524225 1001 86380 86390 1
525396 99525396 1001 86380 86390 1
525540 99525540 1001 86380 86390 1
525316 99525316 1001 86380 86390 1
525092 99525092 1001 86380 86390 1
525080 99525080 1001 86380 86390 1
525151 99525151 1001 86380 86390 1
524986 99524986 1001 86380 86390 1
526271 99526271 1001 86380 86390 1
526297 99526297 1001 86380 86390 1
526290 99526290 1001 86380 86390 1
526343 99526343 1001 86380 86390 1
526097 99526097 1001 86380 86390 1
526176 99526176 1001 86380 86390 1
525822 99525822 1001 86380 86390 1
526572 99526572 1001 86380 86390 1
527232 99527232 1001 86380 86390 1
526881 99526881 1001 86380 86390 1
526749 99526749 1001 86380 86390 1
527362 99527362 1001 86380 86390 1
527388 99527388 1001 86380 86390 1
527265 99527265 1001 86380 86390 1
528027 99528027 1001 86380 86390 1
527976 99527976 1001 86380 86390 1
528031 99528031 1001 86380 86390 1
527668 99527668 1001 86380 86390 1
527611 99527611 1001 86380 86390 1
527534 99527534 1001 86380 86390 1
527509 99527509 1001 86380 86390 1
527498 99527498 1001 86380 86390 1
527616 99527616 1001 86380 86390 1
527504 99527504 1001 86380 86390 1
528762 99528762 1001 86380 86390 1
528802 99528802 1001 86380 86390 1
528701 99528701 1001 86380 86390 1
528793 99528793 1001 86380 86390 1
528819 99528819 1001 86380 86390 1
528462 99528462 1001 86380 86390 1
528459 99528459 1001 86380 86390 1
528997 99528997 1001 86380 86390 1
528947 99528947 1001 86380 86390 1
529091 99529091 1001 86380 86390 1
529706 99529706 1001 86380 86390 1
529544 99529544 1001 86380 86390 1
529462 99529462 1001 86380 86390 1
529162 99529162 1001 86380 86390 1
529126 99529126 1001 86380 86390 1
529315 99529315 1001 86380 86390 1
529787 99529787 1001 86380 86390 1
530534 99530534 1001 86380 86390 1
530297 99530297 1001 86380 86390 1
530185 99530185 1001 86380 86390 1
530175 99530175 1001 86380 86390 1
529956 99529956 1001 86380 86390 1
530668 99530668 1001 86380 86390 1
530656 99530656 1001 86380 86390 1
531259 99531259 1001 86380 86390 1
531298 99531298 1001 86380 86390 1
531370 99531370 1001 86380 86390 1
531152 99531152 1001 86380 86390 1
530972 99530972 1001 86380 86390 1
530875 99530875 1001 86380 86390 1
530950 99530950 1001 86380 86390 1
532132 99532132 1001 86380 86390 1
532016 99532016 1001 86380 86390 1
531903 99531903 1001 86380 86390 1
531783 99531783 1001 86380 86390 1
532257 99532257 1001 86380 86390 1
532554 99532554 1001 86380 86390 1
532572 99532572 1001 86380 86390 1
533104 99533104 1001 86380 86390 1
533729 99533729 1001 86380 86390 1
533708 99533708 1001 86380 86390 1
533639 99533639 1001 86380 86390 1
533590 99533590 1001 86380 86390 1
533250 99533250 1001 86380 86390 1
533342 99533342 1001 86380 86390 1
533265 99533265 1001 86380 86390 1
533348 99533348 1001 86380 86390 1
533975 99533975 1001 86380 86390 1
534620 99534620 1001 86380 86390 1
534683 99534683 1001 86380 86390 1
534635 99534635 1001 86380 86390 1
534565 99534565 1001 86380 86390 1
534369 99534369 1001 86380 86390 1
534383 99534383 1001 86380 86390 1
534306 99534306 1001 86380 86390 1
534476 99534476 1001 86380 86390 1
534221 99534221 1001 86380 86390 1
534237 99534237 1001 86380 86390 1
534265 99534265 1001 86380 86390 1
534700 99534700 1001 86380 86390 1
534996 99534996 1001 86380 86390 1
535011 99535011 1001 86380 86390 1
534951 99534951 1001 86380 86390 1
535738 99535738 1001 86380 86390 1
536493 99536493 1001 86380 86390 1
536993 99536993 1001 86380 86390 1
536687 99536687 1001 86380 86390 1
536598 99536598 1001 86380 86390 1
536548 99536548 1001 86380 86390 1
536577 99536577 1001 86380 86390 1
537248 99537248 1001 86380 86390 1
537821 99537821 1001 86380 86390 1
537433 99537433 1001 86380 86390 1
537382 99537382 1001 86380 86390 1
537444 99537444 1001 86380 86390 1
538770 99538770 1001 86380 86390 1
538347 99538347 1001 86380 86390 1
538910 99538910 1001 86380 86390 1
538923 99538923 1001 86380 86390 1
539438 99539438 1001 86380 86390 1
539567 99539567 1001 86380 86390 1
539584 99539584 1001 86380 86390 1
539510 99539510 1001 86380 86390 1
539432 99539432 1001 86380 86390 1
539069 99539069 1001 86380 86390 1
540378 99540378 1001 86380 86390 1
540411 99540411 1001 86380 86390 1
540570 99540570 1001 86380 86390 1
540623 99540623 1001 86380 86390 1
540613 99540613 1001 86380 86390 1
540670 99540670 1001 86380 86390 1
541234 99541234 1001 86380 86390 1
541134 99541134 1001 86380 86390 1
541048 99541048 1001 86380 86390 1
541068 99541068 1001 86380 86390 1
540899 99540899 1001 86380 86390 1
540842 99540842 1001 86380 86390 1
540729 99540729 1001 86380 86390 1
541454 99541454 1001 86380 86390 1
541945 99541945 1001 86380 86390 1
541820 99541820 1001 86380 86390 1
541698 99541698 1001 86380 86390 1
541635 99541635 1001 86380 86390 1
541584 99541584 1001 86380 86390 1
542303 99542303 1001 86380 86390 1
542571 99542571 1001 86380 86390 1
542557 99542557 1001 86380 86390 1
542366 99542366 1001 86380 86390 1
542360 99542360 1001 86380 86390 1
542463 99542463 1001 86380 86390 1
542374 99542374 1001 86380 86390 1
543000 99543000 1001 86380 86390 1
542961 99542961 1001 86380 86390 1
543583 99543583 1001 86380 86390 1
543398 99543398 1001 86380 86390 1
543551 99543551 1001 86380 86390 1
543182 99543182 1001 86380 86390 1
543226 99543226 1001 86380 86390 1
543305 99543305 1001 86380 86390 1
543834 99543834 1001 86380 86390 1
543843 99543843 1001 86380 86390 1
544488 99544488 1001 86380 86390 1
544371 99544371 1001 86380 86390 1
544149 99544149 1001 86380 86390 1
544652 99544652 1001 86380 86390 1
544732 99544732 1001 86380 86390 1
426096 247 1001 81060 81597 1
500321 489 1001 61524 61623 1
527969 699 1002 33550 37620 1
400256 99400256 1001 86380 86390 1
400667 99400667 1001 86380 86390 1
400852 99400852 1001 86380 86390 1
400980 99400980 1001 86380 86390 1
401075 99401075 1001 86380 86390 1
401562 99401562 1001 86380 86390 1
401742 99401742 1001 86380 86390 1
401896 99401896 1001 86380 86390 1
402249 99402249 1001 86380 86390 1
402471 99402471 1001 86380 86390 1
402548 99402548 1001 86380 86390 1
403595 99403595 1001 86380 86390 1
403888 99403888 1001 86380 86390 1
404948 99404948 1001 86380 86390 1
405095 99405095 1001 86380 86390 1
405190 99405190 1001 86380 86390 1
405334 99405334 1001 86380 86390 1
405688 99405688 1001 86380 86390 1
405770 99405770 1001 86380 86390 1
406055 99406055 1001 86380 86390 1
406011 99406011 1001 86380 86390 1
406092 99406092 1001 86380 86390 1
406776 99406776 1001 86380 86390 1
407009 99407009 1001 86380 86390 1
407678 99407678 1001 86380 86390 1
407816 99407816 1001 86380 86390 1
407991 99407991 1001 86380 86390 1
408044 99408044 1001 86380 86390 1
408245 99408245 1001 86380 86390 1
408593 99408593 1001 86380 86390 1
408596 99408596 1001 86380 86390 1
409049 99409049 1001 86380 86390 1
409006 99409006 1001 86380 86390 1
409209 99409209 1001 86380 86390 1
409659 99409659 1001 86380 86390 1
409702 99409702 1001 86380 86390 1
409868 99409868 1001 86380 86390 1
409973 99409973 1001 86380 86390 1
410021 99410021 1001 86380 86390 1
410660 99410660 1001 86380 86390 1
410701 99410701 1001 86380 86390 1
410647 99410647 1001 86380 86390 1
410877 99410877 1001 86380 86390 1
411346 99411346 1001 86380 86390 1
411825 99411825 1001 86380 86390 1
412203 99412203 1001 86380 86390 1
412300 99412300 1001 86380 86390 1
413010 99413010 1001 86380 86390 1
413224 99413224 1001 86380 86390 1
412617 99412617 1001 86380 86390 1
412850 99412850 1001 86380 86390 1
412633 99412633 1001 86380 86390 1
412637 99412637 1001 86380 86390 1
414089 99414089 1001 86380 86390 1
413986 99413986 1001 86380 86390 1
413893 99413893 1001 86380 86390 1
413987 99413987 1001 86380 86390 1
413815 99413815 1001 86380 86390 1
415253 99415253 1001 86380 86390 1
414668 99414668 1001 86380 86390 1
414832 99414832 1001 86380 86390 1
414284 99414284 1001 86380 86390 1
416806 99416806 1001 86380 86390 1
416484 99416484 1001 86380 86390 1
416535 99416535 1001 86380 86390 1
416510 99416510 1001 86380 86390 1
416135 99416135 1001 86380 86390 1
415941 99415941 1001 86380 86390 1
415998 99415998 1001 86380 86390 1
416049 99416049 1001 86380 86390 1
417166 99417166 1001 86380 86390 1
417202 99417202 1001 86380 86390 1
417233 99417233 1001 86380 86390 1
417106 99417106 1001 86380 86390 1
417545 99417545 1001 86380 86390 1
418650 99418650 1001 86380 86390 1
418547 99418547 1001 86380 86390 1
418308 99418308 1001 86380 86390 1
418226 99418226 1001 86380 86390 1
417676 99417676 1001 86380 86390 1
418883 99418883 1001 86380 86390 1
419003 99419003 1001 86380 86390 1
420386 99420386 1001 86380 86390 1
420267 99420267 1001 86380 86390 1
419838 99419838 1001 86380 86390 1
419293 99419293 1001 86380 86390 1
419354 99419354 1001 86380 86390 1
419327 99419327 1001 86380 86390 1
419622 99419622 1001 86380 86390 1
421814 99421814 1001 86380 86390 1
421801 99421801 1001 86380 86390 1
421821 99421821 1001 86380 86390 1
421391 99421391 1001 86380 86390 1
421319 99421319 1001 86380 86390 1
420839 99420839 1001 86380 86390 1
421033 99421033 1001 86380 86390 1
422376 99422376 1001 86380 86390 1
423594 99423594 1001 86380 86390 1
423142 99423142 1001 86380 86390 1
422574 99422574 1001 86380 86390 1
422751 99422751 1001 86380 86390 1
422790 99422790 1001 86380 86390 1
423927 99423927 1001 86380 86390 1
425118 99425118 1001 86380 86390 1
424710 99424710 1001 86380 86390 1
424242 99424242 1001 86380 86390 1
424361 99424361 1001 86380 86390 1
425693 99425693 1001 86380 86390 1
426621 99426621 1001 86380 86390 1
425837 99425837 1001 86380 86390 1
427529 99427529 1001 86380 86390 1
427391 99427391 1001 86380 86390 1
427219 99427219 1001 86380 86390 1
427850 99427850 1001 86380 86390 1
427666 99427666 1001 86380 86390 1
429132 99429132 1001 86380 86390 1
428797 99428797 1001 86380 86390 1
430295 99430295 1001 86380 86390 1
430147 99430147 1001 86380 86390 1
430135 99430135 1001 86380 86390 1
429858 99429858 1001 86380 86390 1
429321 99429321 1001 86380 86390 1
429274 99429274 1001 86380 86390 1
429179 99429179 1001 86380 86390 1
430412 99430412 1001 86380 86390 1
430415 99430415 1001 86380 86390 1
430421 99430421 1001 86380 86390 1
430654 99430654 1001 86380 86390 1
432050 99432050 1001 86380 86390 1
431803 99431803 1001 86380 86390 1
431398 99431398 1001 86380 86390 1
431645 99431645 1001 86380 86390 1
431305 99431305 1001 86380 86390 1
430984 99430984 1001 86380 86390 1
431140 99431140 1001 86380 86390 1
431141 99431141 1001 86380 86390 1
432143 99432143 1001 86380 86390 1
432127 99432127 1001 86380 86390 1
433588 99433588 1001 86380 86390 1
433021 99433021 1001 86380 86390 1
433209 99433209 1001 86380 86390 1
432700 99432700 1001 86380 86390 1
432652 99432652 1001 86380 86390 1
432707 99432707 1001 86380 86390 1
432734 99432734 1001 86380 86390 1
432843 99432843 1001 86380 86390 1
433804 99433804 1001 86380 86390 1
435154 99435154 1001 86380 86390 1
435262 99435262 1001 86380 86390 1
435273 99435273 1001 86380 86390 1
434873 99434873 1001 86380 86390 1
434928 99434928 1001 86380 86390 1
434750 99434750 1001 86380 86390 1
434888 99434888 1001 86380 86390 1
434580 99434580 1001 86380 86390 1
435567 99435567 1001 86380 86390 1
435866 99435866 1001 86380 86390 1
435651 99435651 1001 86380 86390 1
437156 99437156 1001 86380 86390 1
437092 99437092 1001 86380 86390 1
436119 99436119 1001 86380 86390 1
436336 99436336 1001 86380 86390 1
300006 99300006 1001 86380 86390 1
300641 99300641 1001 86380 86390 1
300569 99300569 1001 86380 86390 1
300167 99300167 1001 86380 86390 1
300764 99300764 1001 86380 86390 1
300884 99300884 1001 86380 86390 1
300932 99300932 1001 86380 86390 1
301378 99301378 1001 86380 86390 1
301150 99301150 1001 86380 86390 1
301165 99301165 1001 86380 86390 1
301075 99301075 1001 86380 86390 1
301662 99301662 1001 86380 86390 1
301637 99301637 1001 86380 86390 1
302322 99302322 1001 86380 86390 1
302365 99302365 1001 86380 86390 1
302195 99302195 1001 86380 86390 1
301781 99301781 1001 86380 86390 1
302586 99302586 1001 86380 86390 1
302457 99302457 1001 86380 86390 1
302554 99302554 1001 86380 86390 1
303173 99303173 1001 86380 86390 1
303150 99303150 1001 86380 86390 1
303036 99303036 1001 86380 86390 1
302638 99302638 1001 86380 86390 1
303402 99303402 1001 86380 86390 1
303344 99303344 1001 86380 86390 1
303690 99303690 1001 86380 86390 1
303781 99303781 1001 86380 86390 1
303496 99303496 1001 86380 86390 1
303577 99303577 1001 86380 86390 1
303617 99303617 1001 86380 86390 1
304674 99304674 1001 86380 86390 1
304450 99304450 1001 86380 86390 1
304519 99304519 1001 86380 86390 1
304484 99304484 1001 86380 86390 1
305545 99305545 1001 86380 86390 1
305538 99305538 1001 86380 86390 1
305590 99305590 1001 86380 86390 1
305356 99305356 1001 86380 86390 1
305143 99305143 1001 86380 86390 1
305244 99305244 1001 86380 86390 1
500062 99500062 1001 86380 86390 1
500402 99500402 1001 86380 86390 1
500561 99500561 1001 86380 86390 1
501012 99501012 1001 86380 86390 1
500897 99500897 1001 86380 86390 1
501566 99501566 1001 86380 86390 1
501618 99501618 1001 86380 86390 1
501441 99501441 1001 86380 86390 1
501326 99501326 1001 86380 86390 1
501807 99501807 1001 86380 86390 1
502278 99502278 1001 86380 86390 1
502448 99502448 1001 86380 86390 1
502095 99502095 1001 86380 86390 1
501935 99501935 1001 86380 86390 1
502023 99502023 1001 86380 86390 1
502522 99502522 1001 86380 86390 1
503117 99503117 1001 86380 86390 1
503207 99503207 1001 86380 86390 1
502983 99502983 1001 86380 86390 1
502710 99502710 1001 86380 86390 1
502757 99502757 1001 86380 86390 1
502783 99502783 1001 86380 86390 1
503465 99503465 1001 86380 86390 1
503981 99503981 1001 86380 86390 1
503958 99503958 1001 86380 86390 1
504013 99504013 1001 86380 86390 1
503877 99503877 1001 86380 86390 1
503626 99503626 1001 86380 86390 1
503674 99503674 1001 86380 86390 1
504155 99504155 1001 86380 86390 1
504609 99504609 1001 86380 86390 1
504329 99504329 1001 86380 86390 1
505437 99505437 1001 86380 86390 1
505455 99505455 1001 86380 86390 1
505378 99505378 1001 86380 86390 1
505563 99505563 1001 86380 86390 1
505938 99505938 1001 86380 86390 1
505952 99505952 1001 86380 86390 1
505928 99505928 1001 86380 86390 1
506408 99506408 1001 86380 86390 1
506589 99506589 1001 86380 86390 1
506313 99506313 1001 86380 86390 1
506305 99506305 1001 86380 86390 1
506171 99506171 1001 86380 86390 1
505991 99505991 1001 86380 86390 1
506115 99506115 1001 86380 86390 1
506104 99506104 1001 86380 86390 1
507310 99507310 1001 86380 86390 1
507340 99507340 1001 86380 86390 1
507415 99507415 1001 86380 86390 1
507142 99507142 1001 86380 86390 1
507158 99507158 1001 86380 86390 1
507511 99507511 1001 86380 86390 1
508018 99508018 1001 86380 86390 1
507956 99507956 1001 86380 86390 1
507881 99507881 1001 86380 86390 1
507641 99507641 1001 86380 86390 1
507762 99507762 1001 86380 86390 1
508264 99508264 1001 86380 86390 1
508369 99508369 1001 86380 86390 1
508344 99508344 1001 86380 86390 1
508436 99508436 1001 86380 86390 1
508411 99508411 1001 86380 86390 1
508997 99508997 1001 86380 86390 1
508729 99508729 1001 86380 86390 1
508747 99508747 1001 86380 86390 1
508540 99508540 1001 86380 86390 1
509853 99509853 1001 86380 86390 1
509766 99509766 1001 86380 86390 1
509860 99509860 1001 86380 86390 1
509604 99509604 1001 86380 86390 1
509686 99509686 1001 86380 86390 1
509397 99509397 1001 86380 86390 1
509430 99509430 1001 86380 86390 1
509431 99509431 1001 86380 86390 1
510100 99510100 1001 86380 86390 1
510683 99510683 1001 86380 86390 1
510712 99510712 1001 86380 86390 1
510597 99510597 1001 86380 86390 1
510456 99510456 1001 86380 86390 1
510392 99510392 1001 86380 86390 1
510518 99510518 1001 86380 86390 1
510259 99510259 1001 86380 86390 1
510273 99510273 1001 86380 86390 1
510775 99510775 1001 86380 86390 1
511551 99511551 1001 86380 86390 1
511143 99511143 1001 86380 86390 1
511072 99511072 1001 86380 86390 1
511595 99511595 1001 86380 86390 1
511636 99511636 1001 86380 86390 1
511754 99511754 1001 86380 86390 1
511678 99511678 1001 86380 86390 1
512216 99512216 1001 86380 86390 1
512363 99512363 1001 86380 86390 1
512019 99512019 1001 86380 86390 1
512017 99512017 1001 86380 86390 1
511800 99511800 1001 86380 86390 1
511831 99511831 1001 86380 86390 1
511844 99511844 1001 86380 86390 1
512454 99512454 1001 86380 86390 1
512442 99512442 1001 86380 86390 1
512496 99512496 1001 86380 86390 1
512528 99512528 1001 86380 86390 1
513129 99513129 1001 86380 86390 1
513053 99513053 1001 86380 86390 1
513175 99513175 1001 86380 86390 1
513074 99513074 1001 86380 86390 1
512835 99512835 1001 86380 86390 1
512913 99512913 1001 86380 86390 1
512842 99512842 1001 86380 86390 1
512855 99512855 1001 86380 86390 1
513285 99513285 1001 86380 86390 1
513339 99513339 1001 86380 86390 1
514015 99514015 1001 86380 86390 1
513477 99513477 1001 86380 86390 1
513469 99513469 1001 86380 86390 1
514106 99514106 1001 86380 86390 1
514084 99514084 1001 86380 86390 1
514177 99514177 1001 86380 86390 1
514258 99514258 1001 86380 86390 1
515626 99515626 1001 86380 86390 1
515666 99515666 1001 86380 86390 1
515551 99515551 1001 86380 86390 1
515406 99515406 1001 86380 86390 1
515258 99515258 1001 86380 86390 1
515264 99515264 1001 86380 86390 1
515687 99515687 1001 86380 86390 1
515705 99515705 1001 86380 86390 1
516334 99516334 1001 86380 86390 1
516362 99516362 1001 86380 86390 1
516470 99516470 1001 86380 86390 1
516162 99516162 1001 86380 86390 1
516259 99516259 1001 86380 86390 1
517332 99517332 1001 86380 86390 1
517234 99517234 1001 86380 86390 1
517250 99517250 1001 86380 86390 1
517289 99517289 1001 86380 86390 1
517026 99517026 1001 86380 86390 1
517018 99517018 1001 86380 86390 1
516753 99516753 1001 86380 86390 1
516818 99516818 1001 86380 86390 1
516858 99516858 1001 86380 86390 1
516889 99516889 1001 86380 86390 1
516777 99516777 1001 86380 86390 1
516803 99516803 1001 86380 86390 1
517424 99517424 1001 86380 86390 1
517483 99517483 1001 86380 86390 1
517486 99517486 1001 86380 86390 1
518151 99518151 1001 86380 86390 1
518045 99518045 1001 86380 86390 1
517944 99517944 1001 86380 86390 1
517871 99517871 1001 86380 86390 1
517772 99517772 1001 86380 86390 1
517585 99517585 1001 86380 86390 1
517729 99517729 1001 86380 86390 1
518279 99518279 1001 86380 86390 1
518801 99518801 1001 86380 86390 1
518882 99518882 1001 86380 86390 1
518569 99518569 1001 86380 86390 1
518467 99518467 1001 86380 86390 1
519160 99519160 1001 86380 86390 1
519623 99519623 1001 86380 86390 1
519255 99519255 1001 86380 86390 1
519830 99519830 1001 86380 86390 1
520456 99520456 1001 86380 86390 1
520588 99520588 1001 86380 86390 1
520253 99520253 1001 86380 86390 1
520231 99520231 1001 86380 86390 1
520381 99520381 1001 86380 86390 1
520742 99520742 1001 86380 86390 1
520795 99520795 1001 86380 86390 1
520783 99520783 1001 86380 86390 1
520667 99520667 1001 86380 86390 1
520687 99520687 1001 86380 86390 1
521395 99521395 1001 86380 86390 1
521225 99521225 1001 86380 86390 1
521103 99521103 1001 86380 86390 1
521182 99521182 1001 86380 86390 1
520886 99520886 1001 86380 86390 1
521494 99521494 1001 86380 86390 1
521488 99521488 1001 86380 86390 1
522182 99522182 1001 86380 86390 1
521996 99521996 1001 86380 86390 1
521924 99521924 1001 86380 86390 1
522042 99522042 1001 86380 86390 1
522085 99522085 1001 86380 86390 1
521789 99521789 1001 86380 86390 1
521747 99521747 1001 86380 86390 1
521799 99521799 1001 86380 86390 1
523067 99523067 1001 86380 86390 1
523029 99523029 1001 86380 86390 1
522562 99522562 1001 86380 86390 1
522649 99522649 1001 86380 86390 1
523179 99523179 1001 86380 86390 1
523868 99523868 1001 86380 86390 1
523779 99523779 1001 86380 86390 1
523844 99523844 1001 86380 86390 1
523942 99523942 1001 86380 86390 1
523409 99523409 1001 86380 86390 1
523438 99523438 1001 86380 86390 1
524061 99524061 1001 86380 86390 1
524600 99524600 1001 86380 86390 1
524410 99524410 1001 86380 86390 1
524436 99524436 1001 86380 86390 1
524201 99524201 1001 86380 86390 1
524349 99524349 1001 86380 86390 1
524918 99524918 1001 86380 86390 1
525414 99525414 1001 86380 86390 1
525454 99525454 1001 86380 86390 1
525353 99525353 1001 86380 86390 1
525192 99525192 1001 86380 86390 1
525259 99525259 1001 86380 86390 1
525363 99525363 1001 86380 86390 1
525110 99525110 1001 86380 86390 1
525073 99525073 1001 86380 86390 1
525009 99525009 1001 86380 86390 1
525012 99525012 1001 86380 86390 1
525624 99525624 1001 86380 86390 1
525681 99525681 1001 86380 86390 1
526149 99526149 1001 86380 86390 1
526138 99526138 1001 86380 86390 1
525989 99525989 1001 86380 86390 1
527220 99527220 1001 86380 86390 1
527233 99527233 1001 86380 86390 1
527066 99527066 1001 86380 86390 1
526877 99526877 1001 86380 86390 1
526677 99526677 1001 86380 86390 1
526729 99526729 1001 86380 86390 1
526794 99526794 1001 86380 86390 1
527323 99527323 1001 86380 86390 1
527930 99527930 1001 86380 86390 1
528089 99528089 1001 86380 86390 1
528168 99528168 1001 86380 86390 1
528133 99528133 1001 86380 86390 1
528755 99528755 1001 86380 86390 1
528888 99528888 1001 86380 86390 1
528732 99528732 1001 86380 86390 1
528568 99528568 1001 86380 86390 1
528649 99528649 1001 86380 86390 1
528361 99528361 1001 86380 86390 1
528457 99528457 1001 86380 86390 1
529032 99529032 1001 86380 86390 1
528996 99528996 1001 86380 86390 1
528922 99528922 1001 86380 86390 1
529368 99529368 1001 86380 86390 1
529411 99529411 1001 86380 86390 1
529333 99529333 1001 86380 86390 1
529452 99529452 1001 86380 86390 1
529236 99529236 1001 86380 86390 1
529159 99529159 1001 86380 86390 1
529278 99529278 1001 86380 86390 1
529110 99529110 1001 86380 86390 1
529138 99529138 1001 86380 86390 1
529115 99529115 1001 86380 86390 1
529750 99529750 1001 86380 86390 1
529740 99529740 1001 86380 86390 1
529874 99529874 1001 86380 86390 1
529826 99529826 1001 86380 86390 1
530380 99530380 1001 86380 86390 1
530027 99530027 1001 86380 86390 1
530047 99530047 1001 86380 86390 1
530722 99530722 1001 86380 86390 1
530713 99530713 1001 86380 86390 1
531222 99531222 1001 86380 86390 1
530808 99530808 1001 86380 86390 1
532030 99532030 1001 86380 86390 1
532125 99532125 1001 86380 86390 1
531998 99531998 1001 86380 86390 1
531649 99531649 1001 86380 86390 1
531651 99531651 1001 86380 86390 1
531679 99531679 1001 86380 86390 1
532287 99532287 1001 86380 86390 1
532944 99532944 1001 86380 86390 1
532452 99532452 1001 86380 86390 1
532583 99532583 1001 86380 86390 1
532496 99532496 1001 86380 86390 1
533093 99533093 1001 86380 86390 1
533068 99533068 1001 86380 86390 1
533670 99533670 1001 86380 86390 1
533554 99533554 1001 86380 86390 1
533556 99533556 1001 86380 86390 1
533519 99533519 1001 86380 86390 1
533317 99533317 1001 86380 86390 1
533271 99533271 1001 86380 86390 1
533248 99533248 1001 86380 86390 1
533906 99533906 1001 86380 86390 1
534340 99534340 1001 86380 86390 1
534434 99534434 1001 86380 86390 1
534345 99534345 1001 86380 86390 1
534248 99534248 1001 86380 86390 1
534210 99534210 1001 86380 86390 1
534203 99534203 1001 86380 86390 1
534230 99534230 1001 86380 86390 1
534772 99534772 1001 86380 86390 1
534856 99534856 1001 86380 86390 1
535374 99535374 1001 86380 86390 1
535466 99535466 1001 86380 86390 1
535292 99535292 1001 86380 86390 1
535638 99535638 1001 86380 86390 1
536196 99536196 1001 86380 86390 1
536295 99536295 1001 86380 86390 1
536231 99536231 1001 86380 86390 1
535963 99535963 1001 86380 86390 1
535876 99535876 1001 86380 86390 1
535776 99535776 1001 86380 86390 1
536369 99536369 1001 86380 86390 1
537022 99537022 1001 86380 86390 1
536959 99536959 1001 86380 86390 1
537046 99537046 1001 86380 86390 1
536864 99536864 1001 86380 86390 1
536611 99536611 1001 86380 86390 1
536627 99536627 1001 86380 86390 1
536734 99536734 1001 86380 86390 1
537193 99537193 1001 86380 86390 1
537875 99537875 1001 86380 86390 1
537668 99537668 1001 86380 86390 1
537727 99537727 1001 86380 86390 1
538635 99538635 1001 86380 86390 1
538768 99538768 1001 86380 86390 1
538577 99538577 1001 86380 86390 1
538526 99538526 1001 86380 86390 1
538607 99538607 1001 86380 86390 1
538211 99538211 1001 86380 86390 1
538995 99538995 1001 86380 86390 1
538999 99538999 1001 86380 86390 1
538913 99538913 1001 86380 86390 1
539555 99539555 1001 86380 86390 1
539264 99539264 1001 86380 86390 1
539642 99539642 1001 86380 86390 1
539699 99539699 1001 86380 86390 1
539778 99539778 1001 86380 86390 1
540365 99540365 1001 86380 86390 1
540388 99540388 1001 86380 86390 1
540389 99540389 1001 86380 86390 1
540068 99540068 1001 86380 86390 1
540180 99540180 1001 86380 86390 1
539860 99539860 1001 86380 86390 1
539894 99539894 1001 86380 86390 1
540504 99540504 1001 86380 86390 1
540471 99540471 1001 86380 86390 1
541196 99541196 1001 86380 86390 1
540919 99540919 1001 86380 86390 1
540828 99540828 1001 86380 86390 1
540754 99540754 1001 86380 86390 1
542070 99542070 1001 86380 86390 1
541931 99541931 1001 86380 86390 1
541753 99541753 1001 86380 86390 1
541513 99541513 1001 86380 86390 1
542176 99542176 1001 86380 86390 1
542810 99542810 1001 86380 86390 1
542825 99542825 1001 86380 86390 1
542612 99542612 1001 86380 86390 1
542678 99542678 1001 86380 86390 1
542536 99542536 1001 86380 86390 1
542402 99542402 1001 86380 86390 1
542953 99542953 1001 86380 86390 1
543750 99543750 1001 86380 86390 1
543180 99543180 1001 86380 86390 1
543794 99543794 1001 86380 86390 1
544483 99544483 1001 86380 86390 1
544419 99544419 1001 86380 86390 1
544471 99544471 1001 86380 86390 1
544590 99544590 1001 86380 86390 1
544333 99544333 1001 86380 86390 1
544219 99544219 1001 86380 86390 1
544015 99544015 1001 86380 86390 1
544031 99544031 1001 86380 86390 1
544072 99544072 1001 86380 86390 1
544140 99544140 1001 86380 86390 1
543984 99543984 1001 86380 86390 1
544617 99544617 1001 86380 86390 1
400006 1146 1001 47400 48837 1
400429 99400429 1001 86380 86390 1
400813 99400813 1001 86380 86390 1
400947 99400947 1001 86380 86390 1
401207 99401207 1001 86380 86390 1
401291 99401291 1001 86380 86390 1
401300 99401300 1001 86380 86390 1
401411 99401411 1001 86380 86390 1
401704 99401704 1001 86380 86390 1
402352 99402352 1001 86380 86390 1
402472 99402472 1001 86380 86390 1
402504 99402504 1001 86380 86390 1
402630 99402630 1001 86380 86390 1
402781 99402781 1001 86380 86390 1
402785 99402785 1001 86380 86390 1
402935 99402935 1001 86380 86390 1
403161 99403161 1001 86380 86390 1
403702 99403702 1001 86380 86390 1
403782 99403782 1001 86380 86390 1
404251 99404251 1001 86380 86390 1
404389 99404389 1001 86380 86390 1
404926 99404926 1001 86380 86390 1
405013 99405013 1001 86380 86390 1
405406 99405406 1001 86380 86390 1
405559 99405559 1001 86380 86390 1
406324 99406324 1001 86380 86390 1
406660 99406660 1001 86380 86390 1
406760 99406760 1001 86380 86390 1
406892 99406892 1001 86380 86390 1
407205 99407205 1001 86380 86390 1
407538 99407538 1001 86380 86390 1
407756 99407756 1001 86380 86390 1
407876 99407876 1001 86380 86390 1
407823 99407823 1001 86380 86390 1
407978 99407978 1001 86380 86390 1
408241 99408241 1001 86380 86390 1
409255 99409255 1001 86380 86390 1
409423 99409423 1001 86380 86390 1
409675 99409675 1001 86380 86390 1
410225 99410225 1001 86380 86390 1
410552 99410552 1001 86380 86390 1
410866 99410866 1001 86380 86390 1
411608 99411608 1001 86380 86390 1
411742 99411742 1001 86380 86390 1
411857 99411857 1001 86380 86390 1
412202 99412202 1001 86380 86390 1
412291 99412291 1001 86380 86390 1
412342 99412342 1001 86380 86390 1
412329 99412329 1001 86380 86390 1
413311 99413311 1001 86380 86390 1
413546 99413546 1001 86380 86390 1
413330 99413330 1001 86380 86390 1
412984 99412984 1001 86380 86390 1
412967 99412967 1001 86380 86390 1
413783 99413783 1001 86380 86390 1
415075 99415075 1001 86380 86390 1
414590 99414590 1001 86380 86390 1
414822 99414822 1001 86380 86390 1
414678 99414678 1001 86380 86390 1
414700 99414700 1001 86380 86390 1
416903 99416903 1001 86380 86390 1
416683 99416683 1001 86380 86390 1
416225 99416225 1001 86380 86390 1
415817 99415817 1001 86380 86390 1
415995 99415995 1001 86380 86390 1
417312 99417312 1001 86380 86390 1
417335 99417335 1001 86380 86390 1
417219 99417219 1001 86380 86390 1
417102 99417102 1001 86380 86390 1
417350 99417350 1001 86380 86390 1
417515 99417515 1001 86380 86390 1
418405 99418405 1001 86380 86390 1
417801 99417801 1001 86380 86390 1
419157 99419157 1001 86380 86390 1
419102 99419102 1001 86380 86390 1
419110 99419110 1001 86380 86390 1
419041 99419041 1001 86380 86390 1
420119 99420119 1001 86380 86390 1
420414 99420414 1001 86380 86390 1
419745 99419745 1001 86380 86390 1
419987 99419987 1001 86380 86390 1
419833 99419833 1001 86380 86390 1
419873 99419873 1001 86380 86390 1
420625 99420625 1001 86380 86390 1
421647 99421647 1001 86380 86390 1
421419 99421419 1001 86380 86390 1
420897 99420897 1001 86380 86390 1
422437 99422437 1001 86380 86390 1
422499 99422499 1001 86380 86390 1
423461 99423461 1001 86380 86390 1
423610 99423610 1001 86380 86390 1
423227 99423227 1001 86380 86390 1
423857 99423857 1001 86380 86390 1
423960 99423960 1001 86380 86390 1
424090 99424090 1001 86380 86390 1
425141 99425141 1001 86380 86390 1
425187 99425187 1001 86380 86390 1
424320 99424320 1001 86380 86390 1
425392 99425392 1001 86380 86390 1
425788 99425788 1001 86380 86390 1
425599 99425599 1001 86380 86390 1
426748 99426748 1001 86380 86390 1
426553 99426553 1001 86380 86390 1
426467 99426467 1001 86380 86390 1
427258 99427258 1001 86380 86390 1
427395 99427395 1001 86380 86390 1
427867 99427867 1001 86380 86390 1
428927 99428927 1001 86380 86390 1
428892 99428892 1001 86380 86390 1
430099 99430099 1001 86380 86390 1
430167 99430167 1001 86380 86390 1
430080 99430080 1001 86380 86390 1
429981 99429981 1001 86380 86390 1
430366 99430366 1001 86380 86390 1
429829 99429829 1001 86380 86390 1
429676 99429676 1001 86380 86390 1
429612 99429612 1001 86380 86390 1
429253 99429253 1001 86380 86390 1
429535 99429535 1001 86380 86390 1
429558 99429558 1001 86380 86390 1
429337 99429337 1001 86380 86390 1
430564 99430564 1001 86380 86390 1
430422 99430422 1001 86380 86390 1
431970 99431970 1001 86380 86390 1
431703 99431703 1001 86380 86390 1
431323 99431323 1001 86380 86390 1
430859 99430859 1001 86380 86390 1
432347 99432347 1001 86380 86390 1
433320 99433320 1001 86380 86390 1
433589 99433589 1001 86380 86390 1
433535 99433535 1001 86380 86390 1
433428 99433428 1001 86380 86390 1
433241 99433241 1001 86380 86390 1
433301 99433301 1001 86380 86390 1
432830 99432830 1001 86380 86390 1
432712 99432712 1001 86380 86390 1
433737 99433737 1001 86380 86390 1
435054 99435054 1001 86380 86390 1
435227 99435227 1001 86380 86390 1
434597 99434597 1001 86380 86390 1
434625 99434625 1001 86380 86390 1
434887 99434887 1001 86380 86390 1
434529 99434529 1001 86380 86390 1
435466 99435466 1001 86380 86390 1
436771 99436771 1001 86380 86390 1
437062 99437062 1001 86380 86390 1
437136 99437136 1001 86380 86390 1
436480 99436480 1001 86380 86390 1
436678 99436678 1001 86380 86390 1
435970 99435970 1001 86380 86390 1
435973 99435973 1001 86380 86390 1
435908 99435908 1001 86380 86390 1
436342 99436342 1001 86380 86390 1
437352 99437352 1001 86380 86390 1
300700 99300700 1001 86380 86390 1
300448 99300448 1001 86380 86390 1
300377 99300377 1001 86380 86390 1
300340 99300340 1001 86380 86390 1
300803 99300803 1001 86380 86390 1
300828 99300828 1001 86380 86390 1
301149 99301149 1001 86380 86390 1
301334 99301334 1001 86380 86390 1
301693 99301693 1001 86380 86390 1
303011 99303011 1001 86380 86390 1
302940 99302940 1001 86380 86390 1
302992 99302992 1001 86380 86390 1
302752 99302752 1001 86380 86390 1
303219 99303219 1001 86380 86390 1
303382 99303382 1001 86380 86390 1
303962 99303962 1001 86380 86390 1
303752 99303752 1001 86380 86390 1
304108 99304108 1001 86380 86390 1
304162 99304162 1001 86380 86390 1
304808 99304808 1001 86380 86390 1
304840 99304840 1001 86380 86390 1
304701 99304701 1001 86380 86390 1
304628 99304628 1001 86380 86390 1
304474 99304474 1001 86380 86390 1
304496 99304496 1001 86380 86390 1
304438 99304438 1001 86380 86390 1
305015 99305015 1001 86380 86390 1
305620 99305620 1001 86380 86390 1
305428 99305428 1001 86380 86390 1
305392 99305392 1001 86380 86390 1
305470 99305470 1001 86380 86390 1
305460 99305460 1001 86380 86390 1
500037 99500037 1001 86380 86390 1
500765 99500765 1001 86380 86390 1
500708 99500708 1001 86380 86390 1
500271 99500271 1001 86380 86390 1
500380 99500380 1001 86380 86390 1
500345 99500345 1001 86380 86390 1
501017 99501017 1001 86380 86390 1
500967 99500967 1001 86380 86390 1
501636 99501636 1001 86380 86390 1
501556 99501556 1001 86380 86390 1
501259 99501259 1001 86380 86390 1
501381 99501381 1001 86380 86390 1
501087 99501087 1001 86380 86390 1
501076 99501076 1001 86380 86390 1
501210 99501210 1001 86380 86390 1
501780 99501780 1001 86380 86390 1
501782 99501782 1001 86380 86390 1
501801 99501801 1001 86380 86390 1
502463 99502463 1001 86380 86390 1
502040 99502040 1001 86380 86390 1
501851 99501851 1001 86380 86390 1
501956 99501956 1001 86380 86390 1
501946 99501946 1001 86380 86390 1
502604 99502604 1001 86380 86390 1
503193 99503193 1001 86380 86390 1
503236 99503236 1001 86380 86390 1
503172 99503172 1001 86380 86390 1
503201 99503201 1001 86380 86390 1
502840 99502840 1001 86380 86390 1
504108 99504108 1001 86380 86390 1
504176 99504176 1001 86380 86390 1
504799 99504799 1001 86380 86390 1
504738 99504738 1001 86380 86390 1
504400 99504400 1001 86380 86390 1
505136 99505136 1001 86380 86390 1
505093 99505093 1001 86380 86390 1
505120 99505120 1001 86380 86390 1
505575 99505575 1001 86380 86390 1
505552 99505552 1001 86380 86390 1
505453 99505453 1001 86380 86390 1
505344 99505344 1001 86380 86390 1
505154 99505154 1001 86380 86390 1
505813 99505813 1001 86380 86390 1
505930 99505930 1001 86380 86390 1
505934 99505934 1001 86380 86390 1
506560 99506560 1001 86380 86390 1
506566 99506566 1001 86380 86390 1
506573 99506573 1001 86380 86390 1
506221 99506221 1001 86380 86390 1
506124 99506124 1001 86380 86390 1
505982 99505982 1001 86380 86390 1
506061 99506061 1001 86380 86390 1
506684 99506684 1001 86380 86390 1
506674 99506674 1001 86380 86390 1
506779 99506779 1001 86380 86390 1
506599 99506599 1001 86380 86390 1
507361 99507361 1001 86380 86390 1
507251 99507251 1001 86380 86390 1
507179 99507179 1001 86380 86390 1
507090 99507090 1001 86380 86390 1
507146 99507146 1001 86380 86390 1
507083 99507083 1001 86380 86390 1
507148 99507148 1001 86380 86390 1
507202 99507202 1001 86380 86390 1
506873 99506873 1001 86380 86390 1
507538 99507538 1001 86380 86390 1
508140 99508140 1001 86380 86390 1
508007 99508007 1001 86380 86390 1
507945 99507945 1001 86380 86390 1
508443 99508443 1001 86380 86390 1
508317 99508317 1001 86380 86390 1
508270 99508270 1001 86380 86390 1
508948 99508948 1001 86380 86390 1
508965 99508965 1001 86380 86390 1
508743 99508743 1001 86380 86390 1
508808 99508808 1001 86380 86390 1
508672 99508672 1001 86380 86390 1
509214 99509214 1001 86380 86390 1
509129 99509129 1001 86380 86390 1
509077 99509077 1001 86380 86390 1
509800 99509800 1001 86380 86390 1
509815 99509815 1001 86380 86390 1
509845 99509845 1001 86380 86390 1
509514 99509514 1001 86380 86390 1
509546 99509546 1001 86380 86390 1
509384 99509384 1001 86380 86390 1
509996 99509996 1001 86380 86390 1
510363 99510363 1001 86380 86390 1
510119 99510119 1001 86380 86390 1
510218 99510218 1001 86380 86390 1
510128 99510128 1001 86380 86390 1
510874 99510874 1001 86380 86390 1
511367 99511367 1001 86380 86390 1
511310 99511310 1001 86380 86390 1
511719 99511719 1001 86380 86390 1
511684 99511684 1001 86380 86390 1
511698 99511698 1001 86380 86390 1
511582 99511582 1001 86380 86390 1
512256 99512256 1001 86380 86390 1
512288 99512288 1001 86380 86390 1
512009 99512009 1001 86380 86390 1
512130 99512130 1001 86380 86390 1
511862 99511862 1001 86380 86390 1
511906 99511906 1001 86380 86390 1
512498 99512498 1001 86380 86390 1
512399 99512399 1001 86380 86390 1
513143 99513143 1001 86380 86390 1
513043 99513043 1001 86380 86390 1
512641 99512641 1001 86380 86390 1
513626 99513626 1001 86380 86390 1
513530 99513530 1001 86380 86390 1
513559 99513559 1001 86380 86390 1
513521 99513521 1001 86380 86390 1
514036 99514036 1001 86380 86390 1
514219 99514219 1001 86380 86390 1
514758 99514758 1001 86380 86390 1
514830 99514830 1001 86380 86390 1
514855 99514855 1001 86380 86390 1
514244 99514244 1001 86380 86390 1
514971 99514971 1001 86380 86390 1
514445 99514445 1001 86380 86390 1
515000 99515000 1001 86380 86390 1
514936 99514936 1001 86380 86390 1
515594 99515594 1001 86380 86390 1
515352 99515352 1001 86380 86390 1
515354 99515354 1001 86380 86390 1
515124 99515124 1001 86380 86390 1
515826 99515826 1001 86380 86390 1
515755 99515755 1001 86380 86390 1
515887 99515887 1001 86380 86390 1
516453 99516453 1001 86380 86390 1
516405 99516405 1001 86380 86390 1
515996 99515996 1001 86380 86390 1
515894 99515894 1001 86380 86390 1
517194 99517194 1001 86380 86390 1
517195 99517195 1001 86380 86390 1
517274 99517274 1001 86380 86390 1
516836 99516836 1001 86380 86390 1
517514 99517514 1001 86380 86390 1
517403 99517403 1001 86380 86390 1
517964 99517964 1001 86380 86390 1
517991 99517991 1001 86380 86390 1
517882 99517882 1001 86380 86390 1
517902 99517902 1001 86380 86390 1
518263 99518263 1001 86380 86390 1
518341 99518341 1001 86380 86390 1
518347 99518347 1001 86380 86390 1
518193 99518193 1001 86380 86390 1
518899 99518899 1001 86380 86390 1
518436 99518436 1001 86380 86390 1
518488 99518488 1001 86380 86390 1
518480 99518480 1001 86380 86390 1
519767 99519767 1001 86380 86390 1
519708 99519708 1001 86380 86390 1
519483 99519483 1001 86380 86390 1
519277 99519277 1001 86380 86390 1
519306 99519306 1001 86380 86390 1
520474 99520474 1001 86380 86390 1
520517 99520517 1001 86380 86390 1
520244 99520244 1001 86380 86390 1
520378 99520378 1001 86380 86390 1
520203 99520203 1001 86380 86390 1
520139 99520139 1001 86380 86390 1
520761 99520761 1001 86380 86390 1
521248 99521248 1001 86380 86390 1
520943 99520943 1001 86380 86390 1
522292 99522292 1001 86380 86390 1
522207 99522207 1001 86380 86390 1
522078 99522078 1001 86380 86390 1
521942 99521942 1001 86380 86390 1
521744 99521744 1001 86380 86390 1
521876 99521876 1001 86380 86390 1
522340 99522340 1001 86380 86390 1
522483 99522483 1001 86380 86390 1
522966 99522966 1001 86380 86390 1
522969 99522969 1001 86380 86390 1
523114 99523114 1001 86380 86390 1
522705 99522705 1001 86380 86390 1
522533 99522533 1001 86380 86390 1
523232 99523232 1001 86380 86390 1
523194 99523194 1001 86380 86390 1
523317 99523317 1001 86380 86390 1
523153 99523153 1001 86380 86390 1
523807 99523807 1001 86380 86390 1
523861 99523861 1001 86380 86390 1
523774 99523774 1001 86380 86390 1
523688 99523688 1001 86380 86390 1
523690 99523690 1001 86380 86390 1
524668 99524668 1001 86380 86390 1
524636 99524636 1001 86380 86390 1
524599 99524599 1001 86380 86390 1
524428 99524428 1001 86380 86390 1
524457 99524457 1001 86380 86390 1
524880 99524880 1001 86380 86390 1
525459 99525459 1001 86380 86390 1
525186 99525186 1001 86380 86390 1
525093 99525093 1001 86380 86390 1
525132 99525132 1001 86380 86390 1
526351 99526351 1001 86380 86390 1
526076 99526076 1001 86380 86390 1
526156 99526156 1001 86380 86390 1
526174 99526174 1001 86380 86390 1
526612 99526612 1001 86380 86390 1
526574 99526574 1001 86380 86390 1
527202 99527202 1001 86380 86390 1
526854 99526854 1001 86380 86390 1
526760 99526760 1001 86380 86390 1
526754 99526754 1001 86380 86390 1
526703 99526703 1001 86380 86390 1
526640 99526640 1001 86380 86390 1
527259 99527259 1001 86380 86390 1
527276 99527276 1001 86380 86390 1
528011 99528011 1001 86380 86390 1
527873 99527873 1001 86380 86390 1
527891 99527891 1001 86380 86390 1
527749 99527749 1001 86380 86390 1
527457 99527457 1001 86380 86390 1
527537 99527537 1001 86380 86390 1
528891 99528891 1001 86380 86390 1
529070 99529070 1001 86380 86390 1
528917 99528917 1001 86380 86390 1
529035 99529035 1001 86380 86390 1
529605 99529605 1001 86380 86390 1
529644 99529644 1001 86380 86390 1
529780 99529780 1001 86380 86390 1
529858 99529858 1001 86380 86390 1
530368 99530368 1001 86380 86390 1
530539 99530539 1001 86380 86390 1
530087 99530087 1001 86380 86390 1
530578 99530578 1001 86380 86390 1
530601 99530601 1001 86380 86390 1
531281 99531281 1001 86380 86390 1
531359 99531359 1001 86380 86390 1
531324 99531324 1001 86380 86390 1
531098 99531098 1001 86380 86390 1
531077 99531077 1001 86380 86390 1
531092 99531092 1001 86380 86390 1
530771 99530771 1001 86380 86390 1
530837 99530837 1001 86380 86390 1
531380 99531380 1001 86380 86390 1
532012 99532012 1001 86380 86390 1
531766 99531766 1001 86380 86390 1
532242 99532242 1001 86380 86390 1
532868 99532868 1001 86380 86390 1
533011 99533011 1001 86380 86390 1
532874 99532874 1001 86380 86390 1
532654 99532654 1001 86380 86390 1
532682 99532682 1001 86380 86390 1
532450 99532450 1001 86380 86390 1
532515 99532515 1001 86380 86390 1
532607 99532607 1001 86380 86390 1
533069 99533069 1001 86380 86390 1
533607 99533607 1001 86380 86390 1
533559 99533559 1001 86380 86390 1
533437 99533437 1001 86380 86390 1
533244 99533244 1001 86380 86390 1
533960 99533960 1001 86380 86390 1
534630 99534630 1001 86380 86390 1
534090 99534090 1001 86380 86390 1
534103 99534103 1001 86380 86390 1
534097 99534097 1001 86380 86390 1
534711 99534711 1001 86380 86390 1
534699 99534699 1001 86380 86390 1
534757 99534757 1001 86380 86390 1
535358 99535358 1001 86380 86390 1
535301 99535301 1001 86380 86390 1
535024 99535024 1001 86380 86390 1
534940 99534940 1001 86380 86390 1
536186 99536186 1001 86380 86390 1
536215 99536215 1001 86380 86390 1
536042 99536042 1001 86380 86390 1
536070 99536070 1001 86380 86390 1
536441 99536441 1001 86380 86390 1
536392 99536392 1001 86380 86390 1
537005 99537005 1001 86380 86390 1
536948 99536948 1001 86380 86390 1
536796 99536796 1001 86380 86390 1
536636 99536636 1001 86380 86390 1
537173 99537173 1001 86380 86390 1
537336 99537336 1001 86380 86390 1
537845 99537845 1001 86380 86390 1
537630 99537630 1001 86380 86390 1
537712 99537712 1001 86380 86390 1
537394 99537394 1001 86380 86390 1
537392 99537392 1001 86380 86390 1
538090 99538090 1001 86380 86390 1
537999 99537999 1001 86380 86390 1
538173 99538173 1001 86380 86390 1
538754 99538754 1001 86380 86390 1
538707 99538707 1001 86380 86390 1
538559 99538559 1001 86380 86390 1
538504 99538504 1001 86380 86390 1
538333 99538333 1001 86380 86390 1
538933 99538933 1001 86380 86390 1
538953 99538953 1001 86380 86390 1
539521 99539521 1001 86380 86390 1
539402 99539402 1001 86380 86390 1
539312 99539312 1001 86380 86390 1
539339 99539339 1001 86380 86390 1
539186 99539186 1001 86380 86390 1
539728 99539728 1001 86380 86390 1
539731 99539731 1001 86380 86390 1
540265 99540265 1001 86380 86390 1
540199 99540199 1001 86380 86390 1
540229 99540229 1001 86380 86390 1
540100 99540100 1001 86380 86390 1
539916 99539916 1001 86380 86390 1
539994 99539994 1001 86380 86390 1
540021 99540021 1001 86380 86390 1
540591 99540591 1001 86380 86390 1
540930 99540930 1001 86380 86390 1
540873 99540873 1001 86380 86390 1
541361 99541361 1001 86380 86390 1
541980 99541980 1001 86380 86390 1
541826 99541826 1001 86380 86390 1
541538 99541538 1001 86380 86390 1
541500 99541500 1001 86380 86390 1
541529 99541529 1001 86380 86390 1
541520 99541520 1001 86380 86390 1
541625 99541625 1001 86380 86390 1
541535 99541535 1001 86380 86390 1
542239 99542239 1001 86380 86390 1
542319 99542319 1001 86380 86390 1
542193 99542193 1001 86380 86390 1
542844 99542844 1001 86380 86390 1
542893 99542893 1001 86380 86390 1
542657 99542657 1001 86380 86390 1
542722 99542722 1001 86380 86390 1
542567 99542567 1001 86380 86390 1
542632 99542632 1001 86380 86390 1
542475 99542475 1001 86380 86390 1
542973 99542973 1001 86380 86390 1
543257 99543257 1001 86380 86390 1
543354 99543354 1001 86380 86390 1
543265 99543265 1001 86380 86390 1
544522 99544522 1001 86380 86390 1
544555 99544555 1001 86380 86390 1
544380 99544380 1001 86380 86390 1
544304 99544304 1001 86380 86390 1
544204 99544204 1001 86380 86390 1
544360 99544360 1001 86380 86390 1
544245 99544245 1001 86380 86390 1
544134 99544134 1001 86380 86390 1
544001 99544001 1001 86380 86390 1
400272 99400272 1001 86380 86390 1
400330 99400330 1001 86380 86390 1
400496 99400496 1001 86380 86390 1
400549 99400549 1001 86380 86390 1
400555 99400555 1001 86380 86390 1
400746 99400746 1001 86380 86390 1
401789 99401789 1001 86380 86390 1
401892 99401892 1001 86380 86390 1
401962 99401962 1001 86380 86390 1
402162 99402162 1001 86380 86390 1
402283 99402283 1001 86380 86390 1
402596 99402596 1001 86380 86390 1
402899 99402899 1001 86380 86390 1
403170 99403170 1001 86380 86390 1
403122 99403122 1001 86380 86390 1
403596 99403596 1001 86380 86390 1
403705 99403705 1001 86380 86390 1
404137 99404137 1001 86380 86390 1
404244 99404244 1001 86380 86390 1
404206 99404206 1001 86380 86390 1
404364 99404364 1001 86380 86390 1
404634 99404634 1001 86380 86390 1
404769 99404769 1001 86380 86390 1
404951 99404951 1001 86380 86390 1
404989 99404989 1001 86380 86390 1
405152 99405152 1001 86380 86390 1
405591 99405591 1001 86380 86390 1
405788 99405788 1001 86380 86390 1
405910 99405910 1001 86380 86390 1
405938 99405938 1001 86380 86390 1
406070 99406070 1001 86380 86390 1
406155 99406155 1001 86380 86390 1
406240 99406240 1001 86380 86390 1
406480 99406480 1001 86380 86390 1
406500 99406500 1001 86380 86390 1
406782 99406782 1001 86380 86390 1
407040 99407040 1001 86380 86390 1
407212 99407212 1001 86380 86390 1
407186 99407186 1001 86380 86390 1
407573 99407573 1001 86380 86390 1
407704 99407704 1001 86380 86390 1
407972 99407972 1001 86380 86390 1
408252 99408252 1001 86380 86390 1
408312 99408312 1001 86380 86390 1
408644 99408644 1001 86380 86390 1
408746 99408746 1001 86380 86390 1
409167 99409167 1001 86380 86390 1
409298 99409298 1001 86380 86390 1
409592 99409592 1001 86380 86390 1
409401 99409401 1001 86380 86390 1
410725 99410725 1001 86380 86390 1
410785 99410785 1001 86380 86390 1
411016 99411016 1001 86380 86390 1
411436 99411436 1001 86380 86390 1
411465 99411465 1001 86380 86390 1
412074 99412074 1001 86380 86390 1
412149 99412149 1001 86380 86390 1
413523 99413523 1001 86380 86390 1
413028 99413028 1001 86380 86390 1
412775 99412775 1001 86380 86390 1
412873 99412873 1001 86380 86390 1
413941 99413941 1001 86380 86390 1
415234 99415234 1001 86380 86390 1
415020 99415020 1001 86380 86390 1
414692 99414692 1001 86380 86390 1
414133 99414133 1001 86380 86390 1
416614 99416614 1001 86380 86390 1
416911 99416911 1001 86380 86390 1
416289 99416289 1001 86380 86390 1
416189 99416189 1001 86380 86390 1
415902 99415902 1001 86380 86390 1
415813 99415813 1001 86380 86390 1
417572 99417572 1001 86380 86390 1
417605 99417605 1001 86380 86390 1
418509 99418509 1001 86380 86390 1
418782 99418782 1001 86380 86390 1
418474 99418474 1001 86380 86390 1
418398 99418398 1001 86380 86390 1
418051 99418051 1001 86380 86390 1
417666 99417666 1001 86380 86390 1
417752 99417752 1001 86380 86390 1
417884 99417884 1001 86380 86390 1
418829 99418829 1001 86380 86390 1
419202 99419202 1001 86380 86390 1
420194 99420194 1001 86380 86390 1
420249 99420249 1001 86380 86390 1
420367 99420367 1001 86380 86390 1
419220 99419220 1001 86380 86390 1
420777 99420777 1001 86380 86390 1
420471 99420471 1001 86380 86390 1
421999 99421999 1001 86380 86390 1
422520 99422520 1001 86380 86390 1
422395 99422395 1001 86380 86390 1
422136 99422136 1001 86380 86390 1
423448 99423448 1001 86380 86390 1
423660 99423660 1001 86380 86390 1
425226 99425226 1001 86380 86390 1
424799 99424799 1001 86380 86390 1
424830 99424830 1001 86380 86390 1
424441 99424441 1001 86380 86390 1
424327 99424327 1001 86380 86390 1
425419 99425419 1001 86380 86390 1
425555 99425555 1001 86380 86390 1
426871 99426871 1001 86380 86390 1
426903 99426903 1001 86380 86390 1
426993 99426993 1001 86380 86390 1
426187 99426187 1001 86380 86390 1
425893 99425893 1001 86380 86390 1
427438 99427438 1001 86380 86390 1
427966 99427966 1001 86380 86390 1
427856 99427856 1001 86380 86390 1
427864 99427864 1001 86380 86390 1
427673 99427673 1001 86380 86390 1
429003 99429003 1001 86380 86390 1
428897 99428897 1001 86380 86390 1
430163 99430163 1001 86380 86390 1
430001 99430001 1001 86380 86390 1
429887 99429887 1001 86380 86390 1
429621 99429621 1001 86380 86390 1
429393 99429393 1001 86380 86390 1
429234 99429234 1001 86380 86390 1
430658 99430658 1001 86380 86390 1
430455 99430455 1001 86380 86390 1
430552 99430552 1001 86380 86390 1
430641 99430641 1001 86380 86390 1
431946 99431946 1001 86380 86390 1
431541 99431541 1001 86380 86390 1
431472 99431472 1001 86380 86390 1
430868 99430868 1001 86380 86390 1
431240 99431240 1001 86380 86390 1
430991 99430991 1001 86380 86390 1
433586 99433586 1001 86380 86390 1
433349 99433349 1001 86380 86390 1
433649 99433649 1001 86380 86390 1
433720 99433720 1001 86380 86390 1
434069 99434069 1001 86380 86390 1
435124 99435124 1001 86380 86390 1
434662 99434662 1001 86380 86390 1
434974 99434974 1001 86380 86390 1
434587 99434587 1001 86380 86390 1
434456 99434456 1001 86380 86390 1
436799 99436799 1001 86380 86390 1
436638 99436638 1001 86380 86390 1
436297 99436297 1001 86380 86390 1
436003 99436003 1001 86380 86390 1
300070 99300070 1001 86380 86390 1
300098 99300098 1001 86380 86390 1
300677 99300677 1001 86380 86390 1
300384 99300384 1001 86380 86390 1
300214 99300214 1001 86380 86390 1
300269 99300269 1001 86380 86390 1
300208 99300208 1001 86380 86390 1
300811 99300811 1001 86380 86390 1
300747 99300747 1001 86380 86390 1
301441 99301441 1001 86380 86390 1
302148 99302148 1001 86380 86390 1
301800 99301800 1001 86380 86390 1
301923 99301923 1001 86380 86390 1
302441 99302441 1001 86380 86390 1
303110 99303110 1001 86380 86390 1
303077 99303077 1001 86380 86390 1
302720 99302720 1001 86380 86390 1
302598 99302598 1001 86380 86390 1
303285 99303285 1001 86380 86390 1
303311 99303311 1001 86380 86390 1
303239 99303239 1001 86380 86390 1
303242 99303242 1001 86380 86390 1
304002 99304002 1001 86380 86390 1
303978 99303978 1001 86380 86390 1
303818 99303818 1001 86380 86390 1
304120 99304120 1001 86380 86390 1
304819 99304819 1001 86380 86390 1
304606 99304606 1001 86380 86390 1
304543 99304543 1001 86380 86390 1
304468 99304468 1001 86380 86390 1
304968 99304968 1001 86380 86390 1
304894 99304894 1001 86380 86390 1
305477 99305477 1001 86380 86390 1
305296 99305296 1001 86380 86390 1
500746 99500746 1001 86380 86390 1
500545 99500545 1001 86380 86390 1
500524 99500524 1001 86380 86390 1
500374 99500374 1001 86380 86390 1
500211 99500211 1001 86380 86390 1
500846 99500846 1001 86380 86390 1
501563 99501563 1001 86380 86390 1
501539 99501539 1001 86380 86390 1
501446 99501446 1001 86380 86390 1
501317 99501317 1001 86380 86390 1
501396 99501396 1001 86380 86390 1
501358 99501358 1001 86380 86390 1
501354 99501354 1001 86380 86390 1
501640 99501640 1001 86380 86390 1
501670 99501670 1001 86380 86390 1
502405 99502405 1001 86380 86390 1
502419 99502419 1001 86380 86390 1
502135 99502135 1001 86380 86390 1
502240 99502240 1001 86380 86390 1
502533 99502533 1001 86380 86390 1
503031 99503031 1001 86380 86390 1
502929 99502929 1001 86380 86390 1
502876 99502876 1001 86380 86390 1
503413 99503413 1001 86380 86390 1
503310 99503310 1001 86380 86390 1
503760 99503760 1001 86380 86390 1
503817 99503817 1001 86380 86390 1
503499 99503499 1001 86380 86390 1
503629 99503629 1001 86380 86390 1
503528 99503528 1001 86380 86390 1
504130 99504130 1001 86380 86390 1
504149 99504149 1001 86380 86390 1
504151 99504151 1001 86380 86390 1
504902 99504902 1001 86380 86390 1
504762 99504762 1001 86380 86390 1
504625 99504625 1001 86380 86390 1
504708 99504708 1001 86380 86390 1
504380 99504380 1001 86380 86390 1
504502 99504502 1001 86380 86390 1
505008 99505008 1001 86380 86390 1
504959 99504959 1001 86380 86390 1
505414 99505414 1001 86380 86390 1
505428 99505428 1001 86380 86390 1
505405 99505405 1001 86380 86390 1
505277 99505277 1001 86380 86390 1
505852 99505852 1001 86380 86390 1
506445 99506445 1001 86380 86390 1
506518 99506518 1001 86380 86390 1
506240 99506240 1001 86380 86390 1
506066 99506066 1001 86380 86390 1
506072 99506072 1001 86380 86390 1
506086 99506086 1001 86380 86390 1
506783 99506783 1001 86380 86390 1
506696 99506696 1001 86380 86390 1
507300 99507300 1001 86380 86390 1
507328 99507328 1001 86380 86390 1
506939 99506939 1001 86380 86390 1
506966 99506966 1001 86380 86390 1
507562 99507562 1001 86380 86390 1
507560 99507560 1001 86380 86390 1
507843 99507843 1001 86380 86390 1
508026 99508026 1001 86380 86390 1
507858 99507858 1001 86380 86390 1
507785 99507785 1001 86380 86390 1
508909 99508909 1001 86380 86390 1
508900 99508900 1001 86380 86390 1
508848 99508848 1001 86380 86390 1
508673 99508673 1001 86380 86390 1
508479 99508479 1001 86380 86390 1
509203 99509203 1001 86380 86390 1
509115 99509115 1001 86380 86390 1
509593 99509593 1001 86380 86390 1
509394 99509394 1001 86380 86390 1
510016 99510016 1001 86380 86390 1
510524 99510524 1001 86380 86390 1
510696 99510696 1001 86380 86390 1
510553 99510553 1001 86380 86390 1
510579 99510579 1001 86380 86390 1
510437 99510437 1001 86380 86390 1
510490 99510490 1001 86380 86390 1
510249 99510249 1001 86380 86390 1
510152 99510152 1001 86380 86390 1
510751 99510751 1001 86380 86390 1
510730 99510730 1001 86380 86390 1
510912 99510912 1001 86380 86390 1
511437 99511437 1001 86380 86390 1
511484 99511484 1001 86380 86390 1
511155 99511155 1001 86380 86390 1
511189 99511189 1001 86380 86390 1
511014 99511014 1001 86380 86390 1
511750 99511750 1001 86380 86390 1
512329 99512329 1001 86380 86390 1
512469 99512469 1001 86380 86390 1
512385 99512385 1001 86380 86390 1
512388 99512388 1001 86380 86390 1
513190 99513190 1001 86380 86390 1
513166 99513166 1001 86380 86390 1
512833 99512833 1001 86380 86390 1
512873 99512873 1001 86380 86390 1
512866 99512866 1001 86380 86390 1
512791 99512791 1001 86380 86390 1
513245 99513245 1001 86380 86390 1
513288 99513288 1001 86380 86390 1
513890 99513890 1001 86380 86390 1
514020 99514020 1001 86380 86390 1
513685 99513685 1001 86380 86390 1
513765 99513765 1001 86380 86390 1
514228 99514228 1001 86380 86390 1
514774 99514774 1001 86380 86390 1
514763 99514763 1001 86380 86390 1
514559 99514559 1001 86380 86390 1
514422 99514422 1001 86380 86390 1
515010 99515010 1001 86380 86390 1
515605 99515605 1001 86380 86390 1
515291 99515291 1001 86380 86390 1
515719 99515719 1001 86380 86390 1
515727 99515727 1001 86380 86390 1
516283 99516283 1001 86380 86390 1
516261 99516261 1001 86380 86390 1
516303 99516303 1001 86380 86390 1
515891 99515891 1001 86380 86390 1
516092 99516092 1001 86380 86390 1
516685 99516685 1001 86380 86390 1
517157 99517157 1001 86380 86390 1
517287 99517287 1001 86380 86390 1
517263 99517263 1001 86380 86390 1
517228 99517228 1001 86380 86390 1
517013 99517013 1001 86380 86390 1
517054 99517054 1001 86380 86390 1
517082 99517082 1001 86380 86390 1
516757 99516757 1001 86380 86390 1
517922 99517922 1001 86380 86390 1
518240 99518240 1001 86380 86390 1
518271 99518271 1001 86380 86390 1
518937 99518937 1001 86380 86390 1
518966 99518966 1001 86380 86390 1
518721 99518721 1001 86380 86390 1
518737 99518737 1001 86380 86390 1
518675 99518675 1001 86380 86390 1
518664 99518664 1001 86380 86390 1
519013 99519013 1001 86380 86390 1
519133 99519133 1001 86380 86390 1
519704 99519704 1001 86380 86390 1
519415 99519415 1001 86380 86390 1
519405 99519405 1001 86380 86390 1
519475 99519475 1001 86380 86390 1
519929 99519929 1001 86380 86390 1
519995 99519995 1001 86380 86390 1
520487 99520487 1001 86380 86390 1
520266 99520266 1001 86380 86390 1
520331 99520331 1001 86380 86390 1
520250 99520250 1001 86380 86390 1
520065 99520065 1001 86380 86390 1
520212 99520212 1001 86380 86390 1
520807 99520807 1001 86380 86390 1
520685 99520685 1001 86380 86390 1
521371 99521371 1001 86380 86390 1
521249 99521249 1001 86380 86390 1
521115 99521115 1001 86380 86390 1
520918 99520918 1001 86380 86390 1
521522 99521522 1001 86380 86390 1
522064 99522064 1001 86380 86390 1
521935 99521935 1001 86380 86390 1
522083 99522083 1001 86380 86390 1
522073 99522073 1001 86380 86390 1
521707 99521707 1001 86380 86390 1
521746 99521746 1001 86380 86390 1
521863 99521863 1001 86380 86390 1
522325 99522325 1001 86380 86390 1
523075 99523075 1001 86380 86390 1
522762 99522762 1001 86380 86390 1
522795 99522795 1001 86380 86390 1
523227 99523227 1001 86380 86390 1
523794 99523794 1001 86380 86390 1
523935 99523935 1001 86380 86390 1
523576 99523576 1001 86380 86390 1
523363 99523363 1001 86380 86390 1
523434 99523434 1001 86380 86390 1
523516 99523516 1001 86380 86390 1
524058 99524058 1001 86380 86390 1
523956 99523956 1001 86380 86390 1
524572 99524572 1001 86380 86390 1
524755 99524755 1001 86380 86390 1
524704 99524704 1001 86380 86390 1
524627 99524627 1001 86380 86390 1
524458 99524458 1001 86380 86390 1
524536 99524536 1001 86380 86390 1
524240 99524240 1001 86380 86390 1
524266 99524266 1001 86380 86390 1
524862 99524862 1001 86380 86390 1
524865 99524865 1001 86380 86390 1
525394 99525394 1001 86380 86390 1
525570 99525570 1001 86380 86390 1
525516 99525516 1001 86380 86390 1
525042 99525042 1001 86380 86390 1
525176 99525176 1001 86380 86390 1
525712 99525712 1001 86380 86390 1
525690 99525690 1001 86380 86390 1
526261 99526261 1001 86380 86390 1
526366 99526366 1001 86380 86390 1
526026 99526026 1001 86380 86390 1
526157 99526157 1001 86380 86390 1
526087 99526087 1001 86380 86390 1
525970 99525970 1001 86380 86390 1
525906 99525906 1001 86380 86390 1
526598 99526598 1001 86380 86390 1
527200 99527200 1001 86380 86390 1
527291 99527291 1001 86380 86390 1
527436 99527436 1001 86380 86390 1
527807 99527807 1001 86380 86390 1
527833 99527833 1001 86380 86390 1
527523 99527523 1001 86380 86390 1
527639 99527639 1001 86380 86390 1
527592 99527592 1001 86380 86390 1
528207 99528207 1001 86380 86390 1
528881 99528881 1001 86380 86390 1
528832 99528832 1001 86380 86390 1
528562 99528562 1001 86380 86390 1
528640 99528640 1001 86380 86390 1
528681 99528681 1001 86380 86390 1
528443 99528443 1001 86380 86390 1
528355 99528355 1001 86380 86390 1
528992 99528992 1001 86380 86390 1
529669 99529669 1001 86380 86390 1
529476 99529476 1001 86380 86390 1
529215 99529215 1001 86380 86390 1
529258 99529258 1001 86380 86390 1
529117 99529117 1001 86380 86390 1
529875 99529875 1001 86380 86390 1
530529 99530529 1001 86380 86390 1
530420 99530420 1001 86380 86390 1
530460 99530460 1001 86380 86390 1
530179 99530179 1001 86380 86390 1
530076 99530076 1001 86380 86390 1
530034 99530034 1001 86380 86390 1
530623 99530623 1001 86380 86390 1
530753 99530753 1001 86380 86390 1
530676 99530676 1001 86380 86390 1
531232 99531232 1001 86380 86390 1
530816 99530816 1001 86380 86390 1
530781 99530781 1001 86380 86390 1
532155 99532155 1001 86380 86390 1
532052 99532052 1001 86380 86390 1
532008 99532008 1001 86380 86390 1
532075 99532075 1001 86380 86390 1
532374 99532374 1001 86380 86390 1
532350 99532350 1001 86380 86390 1
532286 99532286 1001 86380 86390 1
532274 99532274 1001 86380 86390 1
532877 99532877 1001 86380 86390 1
532906 99532906 1001 86380 86390 1
532949 99532949 1001 86380 86390 1
532886 99532886 1001 86380 86390 1
533141 99533141 1001 86380 86390 1
533588 99533588 1001 86380 86390 1
533447 99533447 1001 86380 86390 1
533478 99533478 1001 86380 86390 1
533278 99533278 1001 86380 86390 1
534012 99534012 1001 86380 86390 1
533874 99533874 1001 86380 86390 1
534497 99534497 1001 86380 86390 1
534461 99534461 1001 86380 86390 1
534136 99534136 1001 86380 86390 1
535313 99535313 1001 86380 86390 1
535236 99535236 1001 86380 86390 1
535237 99535237 1001 86380 86390 1
535160 99535160 1001 86380 86390 1
535028 99535028 1001 86380 86390 1
534952 99534952 1001 86380 86390 1
535644 99535644 1001 86380 86390 1
535608 99535608 1001 86380 86390 1
536134 99536134 1001 86380 86390 1
536278 99536278 1001 86380 86390 1
536056 99536056 1001 86380 86390 1
536060 99536060 1001 86380 86390 1
535747 99535747 1001 86380 86390 1
535735 99535735 1001 86380 86390 1
535805 99535805 1001 86380 86390 1
536391 99536391 1001 86380 86390 1
536353 99536353 1001 86380 86390 1
536922 99536922 1001 86380 86390 1
536556 99536556 1001 86380 86390 1
536634 99536634 1001 86380 86390 1
536679 99536679 1001 86380 86390 1
536719 99536719 1001 86380 86390 1
537303 99537303 1001 86380 86390 1
537268 99537268 1001 86380 86390 1
537902 99537902 1001 86380 86390 1
537792 99537792 1001 86380 86390 1
537417 99537417 1001 86380 86390 1
538061 99538061 1001 86380 86390 1
538144 99538144 1001 86380 86390 1
538637 99538637 1001 86380 86390 1
538720 99538720 1001 86380 86390 1
538618 99538618 1001 86380 86390 1
538406 99538406 1001 86380 86390 1
538302 99538302 1001 86380 86390 1
539583 99539583 1001 86380 86390 1
539027 99539027 1001 86380 86390 1
539146 99539146 1001 86380 86390 1
539804 99539804 1001 86380 86390 1
540367 99540367 1001 86380 86390 1
540400 99540400 1001 86380 86390 1
540210 99540210 1001 86380 86390 1
540173 99540173 1001 86380 86390 1
540251 99540251 1001 86380 86390 1
540216 99540216 1001 86380 86390 1
540529 99540529 1001 86380 86390 1
540947 99540947 1001 86380 86390 1
540966 99540966 1001 86380 86390 1
541472 99541472 1001 86380 86390 1
541447 99541447 1001 86380 86390 1
541300 99541300 1001 86380 86390 1
542033 99542033 1001 86380 86390 1
542010 99542010 1001 86380 86390 1
542134 99542134 1001 86380 86390 1
542811 99542811 1001 86380 86390 1
542586 99542586 1001 86380 86390 1
542481 99542481 1001 86380 86390 1
542486 99542486 1001 86380 86390 1
542334 99542334 1001 86380 86390 1
543009 99543009 1001 86380 86390 1
543048 99543048 1001 86380 86390 1
543129 99543129 1001 86380 86390 1
543699 99543699 1001 86380 86390 1
543425 99543425 1001 86380 86390 1
543400 99543400 1001 86380 86390 1
543391 99543391 1001 86380 86390 1
543458 99543458 1001 86380 86390 1
543333 99543333 1001 86380 86390 1
543338 99543338 1001 86380 86390 1
543261 99543261 1001 86380 86390 1
543328 99543328 1001 86380 86390 1
543924 99543924 1001 86380 86390 1
544582 99544582 1001 86380 86390 1
544492 99544492 1001 86380 86390 1
544706 99544706 1001 86380 86390 1
400860 99400860 1001 86380 86390 1
401009 99401009 1001 86380 86390 1
401146 99401146 1001 86380 86390 1
401157 99401157 1001 86380 86390 1
402143 99402143 1001 86380 86390 1
402373 99402373 1001 86380 86390 1
402746 99402746 1001 86380 86390 1
402918 99402918 1001 86380 86390 1
403383 99403383 1001 86380 86390 1
403562 99403562 1001 86380 86390 1
403678 99403678 1001 86380 86390 1
403921 99403921 1001 86380 86390 1
403943 99403943 1001 86380 86390 1
403968 99403968 1001 86380 86390 1
404073 99404073 1001 86380 86390 1
404222 99404222 1001 86380 86390 1
404527 99404527 1001 86380 86390 1
404855 99404855 1001 86380 86390 1
404877 99404877 1001 86380 86390 1
405446 99405446 1001 86380 86390 1
405535 99405535 1001 86380 86390 1
405644 99405644 1001 86380 86390 1
405826 99405826 1001 86380 86390 1
406110 99406110 1001 86380 86390 1
406380 99406380 1001 86380 86390 1
406966 99406966 1001 86380 86390 1
407429 99407429 1001 86380 86390 1
407577 99407577 1001 86380 86390 1
407592 99407592 1001 86380 86390 1
408203 99408203 1001 86380 86390 1
408295 99408295 1001 86380 86390 1
408376 99408376 1001 86380 86390 1
408471 99408471 1001 86380 86390 1
408597 99408597 1001 86380 86390 1
408863 99408863 1001 86380 86390 1
409069 99409069 1001 86380 86390 1
409153 99409153 1001 86380 86390 1
409260 99409260 1001 86380 86390 1
409478 99409478 1001 86380 86390 1
409567 99409567 1001 86380 86390 1
409579 99409579 1001 86380 86390 1
409646 99409646 1001 86380 86390 1
409828 99409828 1001 86380 86390 1
409970 99409970 1001 86380 86390 1
410068 99410068 1001 86380 86390 1
410393 99410393 1001 86380 86390 1
410788 99410788 1001 86380 86390 1
410883 99410883 1001 86380 86390 1
411138 99411138 1001 86380 86390 1
411259 99411259 1001 86380 86390 1
411965 99411965 1001 86380 86390 1
412223 99412223 1001 86380 86390 1
412441 99412441 1001 86380 86390 1
413617 99413617 1001 86380 86390 1
413113 99413113 1001 86380 86390 1
413222 99413222 1001 86380 86390 1
412659 99412659 1001 86380 86390 1
412690 99412690 1001 86380 86390 1
413970 99413970 1001 86380 86390 1
415054 99415054 1001 86380 86390 1
414866 99414866 1001 86380 86390 1
414630 99414630 1001 86380 86390 1
414357 99414357 1001 86380 86390 1
414438 99414438 1001 86380 86390 1
414467 99414467 1001 86380 86390 1
414345 99414345 1001 86380 86390 1
416796 99416796 1001 86380 86390 1
416580 99416580 1001 86380 86390 1
416572 99416572 1001 86380 86390 1
415884 99415884 1001 86380 86390 1
417094 99417094 1001 86380 86390 1
418594 99418594 1001 86380 86390 1
418459 99418459 1001 86380 86390 1
418746 99418746 1001 86380 86390 1
418677 99418677 1001 86380 86390 1
418545 99418545 1001 86380 86390 1
418091 99418091 1001 86380 86390 1
418321 99418321 1001 86380 86390 1
418123 99418123 1001 86380 86390 1
420342 99420342 1001 86380 86390 1
419565 99419565 1001 86380 86390 1
419242 99419242 1001 86380 86390 1
419306 99419306 1001 86380 86390 1
419412 99419412 1001 86380 86390 1
420676 99420676 1001 86380 86390 1
421537 99421537 1001 86380 86390 1
421395 99421395 1001 86380 86390 1
420991 99420991 1001 86380 86390 1
421016 99421016 1001 86380 86390 1
420933 99420933 1001 86380 86390 1
420884 99420884 1001 86380 86390 1
421009 99421009 1001 86380 86390 1
422890 99422890 1001 86380 86390 1
423767 99423767 1001 86380 86390 1
423944 99423944 1001 86380 86390 1
424005 99424005 1001 86380 86390 1
423840 99423840 1001 86380 86390 1
425219 99425219 1001 86380 86390 1
425276 99425276 1001 86380 86390 1
425152 99425152 1001 86380 86390 1
425143 99425143 1001 86380 86390 1
425004 99425004 1001 86380 86390 1
424450 99424450 1001 86380 86390 1
425421 99425421 1001 86380 86390 1
427014 99427014 1001 86380 86390 1
425912 99425912 1001 86380 86390 1
425986 99425986 1001 86380 86390 1
427369 99427369 1001 86380 86390 1
428002 99428002 1001 86380 86390 1
428056 99428056 1001 86380 86390 1
427920 99427920 1001 86380 86390 1
427760 99427760 1001 86380 86390 1
430227 99430227 1001 86380 86390 1
429545 99429545 1001 86380 86390 1
429397 99429397 1001 86380 86390 1
431766 99431766 1001 86380 86390 1
431877 99431877 1001 86380 86390 1
431667 99431667 1001 86380 86390 1
431785 99431785 1001 86380 86390 1
431477 99431477 1001 86380 86390 1
431579 99431579 1001 86380 86390 1
432154 99432154 1001 86380 86390 1
432080 99432080 1001 86380 86390 1
433522 99433522 1001 86380 86390 1
433562 99433562 1001 86380 86390 1
432991 99432991 1001 86380 86390 1
433107 99433107 1001 86380 86390 1
432980 99432980 1001 86380 86390 1
433132 99433132 1001 86380 86390 1
432576 99432576 1001 86380 86390 1
434072 99434072 1001 86380 86390 1
433823 99433823 1001 86380 86390 1
435368 99435368 1001 86380 86390 1
434415 99434415 1001 86380 86390 1
434187 99434187 1001 86380 86390 1
434248 99434248 1001 86380 86390 1
436728 99436728 1001 86380 86390 1
436019 99436019 1001 86380 86390 1
436205 99436205 1001 86380 86390 1
436162 99436162 1001 86380 86390 1
437272 99437272 1001 86380 86390 1
300035 99300035 1001 86380 86390 1
300272 99300272 1001 86380 86390 1
300845 99300845 1001 86380 86390 1
300915 99300915 1001 86380 86390 1
300841 99300841 1001 86380 86390 1
301532 99301532 1001 86380 86390 1
301224 99301224 1001 86380 86390 1
301005 99301005 1001 86380 86390 1
301108 99301108 1001 86380 86390 1
300967 99300967 1001 86380 86390 1
301567 99301567 1001 86380 86390 1
301677 99301677 1001 86380 86390 1
302344 99302344 1001 86380 86390 1
302377 99302377 1001 86380 86390 1
302161 99302161 1001 86380 86390 1
302455 99302455 1001 86380 86390 1
302393 99302393 1001 86380 86390 1
302580 99302580 1001 86380 86390 1
302530 99302530 1001 86380 86390 1
303012 99303012 1001 86380 86390 1
303202 99303202 1001 86380 86390 1
302746 99302746 1001 86380 86390 1
302759 99302759 1001 86380 86390 1
302695 99302695 1001 86380 86390 1
303215 99303215 1001 86380 86390 1
303680 99303680 1001 86380 86390 1
303520 99303520 1001 86380 86390 1
303502 99303502 1001 86380 86390 1
304200 99304200 1001 86380 86390 1
304087 99304087 1001 86380 86390 1
304572 99304572 1001 86380 86390 1
304272 99304272 1001 86380 86390 1
304863 99304863 1001 86380 86390 1
304920 99304920 1001 86380 86390 1
305420 99305420 1001 86380 86390 1
305433 99305433 1001 86380 86390 1
305207 99305207 1001 86380 86390 1
305144 99305144 1001 86380 86390 1
305093 99305093 1001 86380 86390 1
305119 99305119 1001 86380 86390 1
305162 99305162 1001 86380 86390 1
305113 99305113 1001 86380 86390 1
500029 99500029 1001 86380 86390 1
500057 99500057 1001 86380 86390 1
500724 99500724 1001 86380 86390 1
500732 99500732 1001 86380 86390 1
500433 99500433 1001 86380 86390 1
500541 99500541 1001 86380 86390 1
500829 99500829 1001 86380 86390 1
501024 99501024 1001 86380 86390 1
501053 99501053 1001 86380 86390 1
501734 99501734 1001 86380 86390 1
502318 99502318 1001 86380 86390 1
502122 99502122 1001 86380 86390 1
502124 99502124 1001 86380 86390 1
501886 99501886 1001 86380 86390 1
502598 99502598 1001 86380 86390 1
502955 99502955 1001 86380 86390 1
502776 99502776 1001 86380 86390 1
502685 99502685 1001 86380 86390 1
503470 99503470 1001 86380 86390 1
503854 99503854 1001 86380 86390 1
503777 99503777 1001 86380 86390 1
504295 99504295 1001 86380 86390 1
504867 99504867 1001 86380 86390 1
504858 99504858 1001 86380 86390 1
504852 99504852 1001 86380 86390 1
504735 99504735 1001 86380 86390 1
504521 99504521 1001 86380 86390 1
504361 99504361 1001 86380 86390 1
505733 99505733 1001 86380 86390 1
505749 99505749 1001 86380 86390 1
505640 99505640 1001 86380 86390 1
505430 99505430 1001 86380 86390 1
505420 99505420 1001 86380 86390 1
505175 99505175 1001 86380 86390 1
505161 99505161 1001 86380 86390 1
505912 99505912 1001 86380 86390 1
505960 99505960 1001 86380 86390 1
506494 99506494 1001 86380 86390 1
506424 99506424 1001 86380 86390 1
506439 99506439 1001 86380 86390 1
506250 99506250 1001 86380 86390 1
506389 99506389 1001 86380 86390 1
506158 99506158 1001 86380 86390 1
506022 99506022 1001 86380 86390 1
506184 99506184 1001 86380 86390 1
506598 99506598 1001 86380 86390 1
506729 99506729 1001 86380 86390 1
507313 99507313 1001 86380 86390 1
507074 99507074 1001 86380 86390 1
507145 99507145 1001 86380 86390 1
507882 99507882 1001 86380 86390 1
507774 99507774 1001 86380 86390 1
507754 99507754 1001 86380 86390 1
508252 99508252 1001 86380 86390 1
508319 99508319 1001 86380 86390 1
508663 99508663 1001 86380 86390 1
508748 99508748 1001 86380 86390 1
508826 99508826 1001 86380 86390 1
508711 99508711 1001 86380 86390 1
508566 99508566 1001 86380 86390 1
509173 99509173 1001 86380 86390 1
509748 99509748 1001 86380 86390 1
509737 99509737 1001 86380 86390 1
509751 99509751 1001 86380 86390 1
509435 99509435 1001 86380 86390 1
509451 99509451 1001 86380 86390 1
509313 99509313 1001 86380 86390 1
510078 99510078 1001 86380 86390 1
510349 99510349 1001 86380 86390 1
510339 99510339 1001 86380 86390 1
511413 99511413 1001 86380 86390 1
511466 99511466 1001 86380 86390 1
511327 99511327 1001 86380 86390 1
510996 99510996 1001 86380 86390 1
510934 99510934 1001 86380 86390 1
511620 99511620 1001 86380 86390 1
512249 99512249 1001 86380 86390 1
512121 99512121 1001 86380 86390 1
512047 99512047 1001 86380 86390 1
512074 99512074 1001 86380 86390 1
512153 99512153 1001 86380 86390 1
511965 99511965 1001 86380 86390 1
511903 99511903 1001 86380 86390 1
511778 99511778 1001 86380 86390 1
511936 99511936 1001 86380 86390 1
511964 99511964 1001 86380 86390 1
512558 99512558 1001 86380 86390 1
512422 99512422 1001 86380 86390 1
512541 99512541 1001 86380 86390 1
513107 99513107 1001 86380 86390 1
513030 99513030 1001 86380 86390 1
513148 99513148 1001 86380 86390 1
512908 99512908 1001 86380 86390 1
512699 99512699 1001 86380 86390 1
513275 99513275 1001 86380 86390 1
513315 99513315 1001 86380 86390 1
513684 99513684 1001 86380 86390 1
513703 99513703 1001 86380 86390 1
513704 99513704 1001 86380 86390 1
513567 99513567 1001 86380 86390 1
513563 99513563 1001 86380 86390 1
514067 99514067 1001 86380 86390 1
514194 99514194 1001 86380 86390 1
514104 99514104 1001 86380 86390 1
514746 99514746 1001 86380 86390 1
514831 99514831 1001 86380 86390 1
514676 99514676 1001 86380 86390 1
514461 99514461 1001 86380 86390 1
514517 99514517 1001 86380 86390 1
514358 99514358 1001 86380 86390 1
514954 99514954 1001 86380 86390 1
515653 99515653 1001 86380 86390 1
515660 99515660 1001 86380 86390 1
515484 99515484 1001 86380 86390 1
515562 99515562 1001 86380 86390 1
515277 99515277 1001 86380 86390 1
515334 99515334 1001 86380 86390 1
515079 99515079 1001 86380 86390 1
515087 99515087 1001 86380 86390 1
515850 99515850 1001 86380 86390 1
516242 99516242 1001 86380 86390 1
516129 99516129 1001 86380 86390 1
516220 99516220 1001 86380 86390 1
515957 99515957 1001 86380 86390 1
517220 99517220 1001 86380 86390 1
517333 99517333 1001 86380 86390 1
517014 99517014 1001 86380 86390 1
517028 99517028 1001 86380 86390 1
516964 99516964 1001 86380 86390 1
517087 99517087 1001 86380 86390 1
516973 99516973 1001 86380 86390 1
517438 99517438 1001 86380 86390 1
517379 99517379 1001 86380 86390 1
517368 99517368 1001 86380 86390 1
517461 99517461 1001 86380 86390 1
517995 99517995 1001 86380 86390 1
518011 99518011 1001 86380 86390 1
517936 99517936 1001 86380 86390 1
517877 99517877 1001 86380 86390 1
517579 99517579 1001 86380 86390 1
517605 99517605 1001 86380 86390 1
517636 99517636 1001 86380 86390 1
517576 99517576 1001 86380 86390 1
518356 99518356 1001 86380 86390 1
518735 99518735 1001 86380 86390 1
518537 99518537 1001 86380 86390 1
518422 99518422 1001 86380 86390 1
518443 99518443 1001 86380 86390 1
519787 99519787 1001 86380 86390 1
519328 99519328 1001 86380 86390 1
519269 99519269 1001 86380 86390 1
519943 99519943 1001 86380 86390 1
519842 99519842 1001 86380 86390 1
519849 99519849 1001 86380 86390 1
520578 99520578 1001 86380 86390 1
520514 99520514 1001 86380 86390 1
520479 99520479 1001 86380 86390 1
520508 99520508 1001 86380 86390 1
520286 99520286 1001 86380 86390 1
520129 99520129 1001 86380 86390 1
520054 99520054 1001 86380 86390 1
520145 99520145 1001 86380 86390 1
520198 99520198 1001 86380 86390 1
520819 99520819 1001 86380 86390 1
520796 99520796 1001 86380 86390 1
520688 99520688 1001 86380 86390 1
521288 99521288 1001 86380 86390 1
521329 99521329 1001 86380 86390 1
521305 99521305 1001 86380 86390 1
521423 99521423 1001 86380 86390 1
521227 99521227 1001 86380 86390 1
521218 99521218 1001 86380 86390 1
521077 99521077 1001 86380 86390 1
520864 99520864 1001 86380 86390 1
520891 99520891 1001 86380 86390 1
522034 99522034 1001 86380 86390 1
521791 99521791 1001 86380 86390 1
521795 99521795 1001 86380 86390 1
521679 99521679 1001 86380 86390 1
521874 99521874 1001 86380 86390 1
523053 99523053 1001 86380 86390 1
522811 99522811 1001 86380 86390 1
522725 99522725 1001 86380 86390 1
522819 99522819 1001 86380 86390 1
522502 99522502 1001 86380 86390 1
523860 99523860 1001 86380 86390 1
523784 99523784 1001 86380 86390 1
523797 99523797 1001 86380 86390 1
523867 99523867 1001 86380 86390 1
523695 99523695 1001 86380 86390 1
523673 99523673 1001 86380 86390 1
523354 99523354 1001 86380 86390 1
523331 99523331 1001 86380 86390 1
523504 99523504 1001 86380 86390 1
523985 99523985 1001 86380 86390 1
524119 99524119 1001 86380 86390 1
524135 99524135 1001 86380 86390 1
524148 99524148 1001 86380 86390 1
524719 99524719 1001 86380 86390 1
524670 99524670 1001 86380 86390 1
524687 99524687 1001 86380 86390 1
524486 99524486 1001 86380 86390 1
524502 99524502 1001 86380 86390 1
524453 99524453 1001 86380 86390 1
524863 99524863 1001 86380 86390 1
524933 99524933 1001 86380 86390 1
524882 99524882 1001 86380 86390 1
524895 99524895 1001 86380 86390 1
525495 99525495 1001 86380 86390 1
525477 99525477 1001 86380 86390 1
525342 99525342 1001 86380 86390 1
525205 99525205 1001 86380 86390 1
526080 99526080 1001 86380 86390 1
526188 99526188 1001 86380 86390 1
525857 99525857 1001 86380 86390 1
525977 99525977 1001 86380 86390 1
525913 99525913 1001 86380 86390 1
525811 99525811 1001 86380 86390 1
526617 99526617 1001 86380 86390 1
527174 99527174 1001 86380 86390 1
527097 99527097 1001 86380 86390 1
526815 99526815 1001 86380 86390 1
527354 99527354 1001 86380 86390 1
528015 99528015 1001 86380 86390 1
527859 99527859 1001 86380 86390 1
527801 99527801 1001 86380 86390 1
527533 99527533 1001 86380 86390 1
527489 99527489 1001 86380 86390 1
527466 99527466 1001 86380 86390 1
528280 99528280 1001 86380 86390 1
528155 99528155 1001 86380 86390 1
528082 99528082 1001 86380 86390 1
528859 99528859 1001 86380 86390 1
528554 99528554 1001 86380 86390 1
528463 99528463 1001 86380 86390 1
528299 99528299 1001 86380 86390 1
528383 99528383 1001 86380 86390 1
529092 99529092 1001 86380 86390 1
529047 99529047 1001 86380 86390 1
529589 99529589 1001 86380 86390 1
529410 99529410 1001 86380 86390 1
529415 99529415 1001 86380 86390 1
529443 99529443 1001 86380 86390 1
529214 99529214 1001 86380 86390 1
529765 99529765 1001 86380 86390 1
530374 99530374 1001 86380 86390 1
530480 99530480 1001 86380 86390 1
530395 99530395 1001 86380 86390 1
530463 99530463 1001 86380 86390 1
530194 99530194 1001 86380 86390 1
530643 99530643 1001 86380 86390 1
530729 99530729 1001 86380 86390 1
531192 99531192 1001 86380 86390 1
531296 99531296 1001 86380 86390 1
531261 99531261 1001 86380 86390 1
531300 99531300 1001 86380 86390 1
531021 99531021 1001 86380 86390 1
531073 99531073 1001 86380 86390 1
531010 99531010 1001 86380 86390 1
531107 99531107 1001 86380 86390 1
530954 99530954 1001 86380 86390 1
530882 99530882 1001 86380 86390 1
531455 99531455 1001 86380 86390 1
531448 99531448 1001 86380 86390 1
532013 99532013 1001 86380 86390 1
532054 99532054 1001 86380 86390 1
531806 99531806 1001 86380 86390 1
531586 99531586 1001 86380 86390 1
531747 99531747 1001 86380 86390 1
531698 99531698 1001 86380 86390 1
532694 99532694 1001 86380 86390 1
532683 99532683 1001 86380 86390 1
532489 99532489 1001 86380 86390 1
532495 99532495 1001 86380 86390 1
532420 99532420 1001 86380 86390 1
532422 99532422 1001 86380 86390 1
533049 99533049 1001 86380 86390 1
533823 99533823 1001 86380 86390 1
533721 99533721 1001 86380 86390 1
533923 99533923 1001 86380 86390 1
534021 99534021 1001 86380 86390 1
534653 99534653 1001 86380 86390 1
534375 99534375 1001 86380 86390 1
534350 99534350 1001 86380 86390 1
534287 99534287 1001 86380 86390 1
534067 99534067 1001 86380 86390 1
534149 99534149 1001 86380 86390 1
534865 99534865 1001 86380 86390 1
535510 99535510 1001 86380 86390 1
534918 99534918 1001 86380 86390 1
535075 99535075 1001 86380 86390 1
534936 99534936 1001 86380 86390 1
535093 99535093 1001 86380 86390 1
535560 99535560 1001 86380 86390 1
536266 99536266 1001 86380 86390 1
536167 99536167 1001 86380 86390 1
535897 99535897 1001 86380 86390 1
535875 99535875 1001 86380 86390 1
535759 99535759 1001 86380 86390 1
535917 99535917 1001 86380 86390 1
535881 99535881 1001 86380 86390 1
536399 99536399 1001 86380 86390 1
536439 99536439 1001 86380 86390 1
536980 99536980 1001 86380 86390 1
536822 99536822 1001 86380 86390 1
536701 99536701 1001 86380 86390 1
536715 99536715 1001 86380 86390 1
537191 99537191 1001 86380 86390 1
537284 99537284 1001 86380 86390 1
537954 99537954 1001 86380 86390 1
537868 99537868 1001 86380 86390 1
537640 99537640 1001 86380 86390 1
537692 99537692 1001 86380 86390 1
537732 99537732 1001 86380 86390 1
537671 99537671 1001 86380 86390 1
537662 99537662 1001 86380 86390 1
537434 99537434 1001 86380 86390 1
537518 99537518 1001 86380 86390 1
538062 99538062 1001 86380 86390 1
538811 99538811 1001 86380 86390 1
538715 99538715 1001 86380 86390 1
538638 99538638 1001 86380 86390 1
538791 99538791 1001 86380 86390 1
538692 99538692 1001 86380 86390 1
538284 99538284 1001 86380 86390 1
538350 99538350 1001 86380 86390 1
538315 99538315 1001 86380 86390 1
538264 99538264 1001 86380 86390 1
538293 99538293 1001 86380 86390 1
538202 99538202 1001 86380 86390 1
538243 99538243 1001 86380 86390 1
538387 99538387 1001 86380 86390 1
538915 99538915 1001 86380 86390 1
538402 99538402 1001 86380 86390 1
538973 99538973 1001 86380 86390 1
538848 99538848 1001 86380 86390 1
539517 99539517 1001 86380 86390 1
539511 99539511 1001 86380 86390 1
539370 99539370 1001 86380 86390 1
539772 99539772 1001 86380 86390 1
539695 99539695 1001 86380 86390 1
539829 99539829 1001 86380 86390 1
540438 99540438 1001 86380 86390 1
539931 99539931 1001 86380 86390 1
539909 99539909 1001 86380 86390 1
540513 99540513 1001 86380 86390 1
541215 99541215 1001 86380 86390 1
540887 99540887 1001 86380 86390 1
540983 99540983 1001 86380 86390 1
541407 99541407 1001 86380 86390 1
541442 99541442 1001 86380 86390 1
541606 99541606 1001 86380 86390 1
541619 99541619 1001 86380 86390 1
541575 99541575 1001 86380 86390 1
542156 99542156 1001 86380 86390 1
542136 99542136 1001 86380 86390 1
542321 99542321 1001 86380 86390 1
542925 99542925 1001 86380 86390 1
542651 99542651 1001 86380 86390 1
542467 99542467 1001 86380 86390 1
542396 99542396 1001 86380 86390 1
542970 99542970 1001 86380 86390 1
543094 99543094 1001 86380 86390 1
543005 99543005 1001 86380 86390 1
543580 99543580 1001 86380 86390 1
543729 99543729 1001 86380 86390 1
543613 99543613 1001 86380 86390 1
543320 99543320 1001 86380 86390 1
543335 99543335 1001 86380 86390 1
543299 99543299 1001 86380 86390 1
543866 99543866 1001 86380 86390 1
544531 99544531 1001 86380 86390 1
544455 99544455 1001 86380 86390 1
544192 99544192 1001 86380 86390 1
544377 99544377 1001 86380 86390 1
544184 99544184 1001 86380 86390 1
544011 99544011 1001 86380 86390 1
544663 99544663 1001 86380 86390 1
544640 99544640 1001 86380 86390 1
544631 99544631 1001 86380 86390 1
430313 235 1001 69060 70197 1
500330 943 1002 64794 70971 1
530981 1052 1002 56101 65205 1
400063 99400063 1001 86380 86390 1
400228 99400228 1001 86380 86390 1
400485 99400485 1001 86380 86390 1
400869 99400869 1001 86380 86390 1
400832 99400832 1001 86380 86390 1
401598 99401598 1001 86380 86390 1
401670 99401670 1001 86380 86390 1
401791 99401791 1001 86380 86390 1
402021 99402021 1001 86380 86390 1
402158 99402158 1001 86380 86390 1
402561 99402561 1001 86380 86390 1
402538 99402538 1001 86380 86390 1
402655 99402655 1001 86380 86390 1
402820 99402820 1001 86380 86390 1
402877 99402877 1001 86380 86390 1
403457 99403457 1001 86380 86390 1
403597 99403597 1001 86380 86390 1
403728 99403728 1001 86380 86390 1
403689 99403689 1001 86380 86390 1
404034 99404034 1001 86380 86390 1
404145 99404145 1001 86380 86390 1
404344 99404344 1001 86380 86390 1
404514 99404514 1001 86380 86390 1
404588 99404588 1001 86380 86390 1
404960 99404960 1001 86380 86390 1
405285 99405285 1001 86380 86390 1
405524 99405524 1001 86380 86390 1
406162 99406162 1001 86380 86390 1
406422 99406422 1001 86380 86390 1
406517 99406517 1001 86380 86390 1
407414 99407414 1001 86380 86390 1
407501 99407501 1001 86380 86390 1
407947 99407947 1001 86380 86390 1
408481 99408481 1001 86380 86390 1
408556 99408556 1001 86380 86390 1
409018 99409018 1001 86380 86390 1
409100 99409100 1001 86380 86390 1
409726 99409726 1001 86380 86390 1
409854 99409854 1001 86380 86390 1
410204 99410204 1001 86380 86390 1
410871 99410871 1001 86380 86390 1
410993 99410993 1001 86380 86390 1
411020 99411020 1001 86380 86390 1
411323 99411323 1001 86380 86390 1
411249 99411249 1001 86380 86390 1
411792 99411792 1001 86380 86390 1
411894 99411894 1001 86380 86390 1
411944 99411944 1001 86380 86390 1
412163 99412163 1001 86380 86390 1
412198 99412198 1001 86380 86390 1
413276 99413276 1001 86380 86390 1
413049 99413049 1001 86380 86390 1
413050 99413050 1001 86380 86390 1
412584 99412584 1001 86380 86390 1
413734 99413734 1001 86380 86390 1
415222 99415222 1001 86380 86390 1
415100 99415100 1001 86380 86390 1
415299 99415299 1001 86380 86390 1
414371 99414371 1001 86380 86390 1
414312 99414312 1001 86380 86390 1
415671 99415671 1001 86380 86390 1
414922 99414922 1001 86380 86390 1
416720 99416720 1001 86380 86390 1
416977 99416977 1001 86380 86390 1
416517 99416517 1001 86380 86390 1
416508 99416508 1001 86380 86390 1
416170 99416170 1001 86380 86390 1
415882 99415882 1001 86380 86390 1
415908 99415908 1001 86380 86390 1
417143 99417143 1001 86380 86390 1
417510 99417510 1001 86380 86390 1
417418 99417418 1001 86380 86390 1
418761 99418761 1001 86380 86390 1
418466 99418466 1001 86380 86390 1
418379 99418379 1001 86380 86390 1
418188 99418188 1001 86380 86390 1
417879 99417879 1001 86380 86390 1
417650 99417650 1001 86380 86390 1
418023 99418023 1001 86380 86390 1
417762 99417762 1001 86380 86390 1
419017 99419017 1001 86380 86390 1
418819 99418819 1001 86380 86390 1
420256 99420256 1001 86380 86390 1
419725 99419725 1001 86380 86390 1
419497 99419497 1001 86380 86390 1
420673 99420673 1001 86380 86390 1
421954 99421954 1001 86380 86390 1
421475 99421475 1001 86380 86390 1
420947 99420947 1001 86380 86390 1
423370 99423370 1001 86380 86390 1
423680 99423680 1001 86380 86390 1
423088 99423088 1001 86380 86390 1
423008 99423008 1001 86380 86390 1
423283 99423283 1001 86380 86390 1
422785 99422785 1001 86380 86390 1
422545 99422545 1001 86380 86390 1
424098 99424098 1001 86380 86390 1
425134 99425134 1001 86380 86390 1
425019 99425019 1001 86380 86390 1
424794 99424794 1001 86380 86390 1
424416 99424416 1001 86380 86390 1
424446 99424446 1001 86380 86390 1
424380 99424380 1001 86380 86390 1
424362 99424362 1001 86380 86390 1
425665 99425665 1001 86380 86390 1
425587 99425587 1001 86380 86390 1
427005 99427005 1001 86380 86390 1
426459 99426459 1001 86380 86390 1
428572 99428572 1001 86380 86390 1
427631 99427631 1001 86380 86390 1
427806 99427806 1001 86380 86390 1
427713 99427713 1001 86380 86390 1
427550 99427550 1001 86380 86390 1
429009 99429009 1001 86380 86390 1
429172 99429172 1001 86380 86390 1
430331 99430331 1001 86380 86390 1
430237 99430237 1001 86380 86390 1
429446 99429446 1001 86380 86390 1
429487 99429487 1001 86380 86390 1
430549 99430549 1001 86380 86390 1
430436 99430436 1001 86380 86390 1
430495 99430495 1001 86380 86390 1
432052 99432052 1001 86380 86390 1
431712 99431712 1001 86380 86390 1
431657 99431657 1001 86380 86390 1
431669 99431669 1001 86380 86390 1
431606 99431606 1001 86380 86390 1
432061 99432061 1001 86380 86390 1
432160 99432160 1001 86380 86390 1
433420 99433420 1001 86380 86390 1
433629 99433629 1001 86380 86390 1
432945 99432945 1001 86380 86390 1
433018 99433018 1001 86380 86390 1
433086 99433086 1001 86380 86390 1
432802 99432802 1001 86380 86390 1
432515 99432515 1001 86380 86390 1
433828 99433828 1001 86380 86390 1
433753 99433753 1001 86380 86390 1
433789 99433789 1001 86380 86390 1
433837 99433837 1001 86380 86390 1
433865 99433865 1001 86380 86390 1
433748 99433748 1001 86380 86390 1
435282 99435282 1001 86380 86390 1
435379 99435379 1001 86380 86390 1
434704 99434704 1001 86380 86390 1
435000 99435000 1001 86380 86390 1
434951 99434951 1001 86380 86390 1
434311 99434311 1001 86380 86390 1
435830 99435830 1001 86380 86390 1
435816 99435816 1001 86380 86390 1
435817 99435817 1001 86380 86390 1
435616 99435616 1001 86380 86390 1
436847 99436847 1001 86380 86390 1
435901 99435901 1001 86380 86390 1
436325 99436325 1001 86380 86390 1
300670 99300670 1001 86380 86390 1
300411 99300411 1001 86380 86390 1
300161 99300161 1001 86380 86390 1
300236 99300236 1001 86380 86390 1
300794 99300794 1001 86380 86390 1
301390 99301390 1001 86380 86390 1
301512 99301512 1001 86380 86390 1
301545 99301545 1001 86380 86390 1
301514 99301514 1001 86380 86390 1
301552 99301552 1001 86380 86390 1
301148 99301148 1001 86380 86390 1
301068 99301068 1001 86380 86390 1
300992 99300992 1001 86380 86390 1
301098 99301098 1001 86380 86390 1
301111 99301111 1001 86380 86390 1
300983 99300983 1001 86380 86390 1
301605 99301605 1001 86380 86390 1
301715 99301715 1001 86380 86390 1
301706 99301706 1001 86380 86390 1
302246 99302246 1001 86380 86390 1
302090 99302090 1001 86380 86390 1
301856 99301856 1001 86380 86390 1
301871 99301871 1001 86380 86390 1
301810 99301810 1001 86380 86390 1
302448 99302448 1001 86380 86390 1
302506 99302506 1001 86380 86390 1
303205 99303205 1001 86380 86390 1
303204 99303204 1001 86380 86390 1
302594 99302594 1001 86380 86390 1
303328 99303328 1001 86380 86390 1
304023 99304023 1001 86380 86390 1
303439 99303439 1001 86380 86390 1
303414 99303414 1001 86380 86390 1
304157 99304157 1001 86380 86390 1
304830 99304830 1001 86380 86390 1
304632 99304632 1001 86380 86390 1
304480 99304480 1001 86380 86390 1
304398 99304398 1001 86380 86390 1
304414 99304414 1001 86380 86390 1
304912 99304912 1001 86380 86390 1
305049 99305049 1001 86380 86390 1
305302 99305302 1001 86380 86390 1
305089 99305089 1001 86380 86390 1
500053 99500053 1001 86380 86390 1
500058 99500058 1001 86380 86390 1
500749 99500749 1001 86380 86390 1
500417 99500417 1001 86380 86390 1
500200 99500200 1001 86380 86390 1
500861 99500861 1001 86380 86390 1
501470 99501470 1001 86380 86390 1
501282 99501282 1001 86380 86390 1
501302 99501302 1001 86380 86390 1
501025 99501025 1001 86380 86390 1
501745 99501745 1001 86380 86390 1
501736 99501736 1001 86380 86390 1
502382 99502382 1001 86380 86390 1
502067 99502067 1001 86380 86390 1
502098 99502098 1001 86380 86390 1
502138 99502138 1001 86380 86390 1
502658 99502658 1001 86380 86390 1
502504 99502504 1001 86380 86390 1
502643 99502643 1001 86380 86390 1
503178 99503178 1001 86380 86390 1
503192 99503192 1001 86380 86390 1
502943 99502943 1001 86380 86390 1
503063 99503063 1001 86380 86390 1
502722 99502722 1001 86380 86390 1
502702 99502702 1001 86380 86390 1
502834 99502834 1001 86380 86390 1
503478 99503478 1001 86380 86390 1
503313 99503313 1001 86380 86390 1
504044 99504044 1001 86380 86390 1
504292 99504292 1001 86380 86390 1
504823 99504823 1001 86380 86390 1
504774 99504774 1001 86380 86390 1
504937 99504937 1001 86380 86390 1
504655 99504655 1001 86380 86390 1
504582 99504582 1001 86380 86390 1
504421 99504421 1001 86380 86390 1
504343 99504343 1001 86380 86390 1
505020 99505020 1001 86380 86390 1
505036 99505036 1001 86380 86390 1
504974 99504974 1001 86380 86390 1
505740 99505740 1001 86380 86390 1
505723 99505723 1001 86380 86390 1
505752 99505752 1001 86380 86390 1
505597 99505597 1001 86380 86390 1
505385 99505385 1001 86380 86390 1
505445 99505445 1001 86380 86390 1
505236 99505236 1001 86380 86390 1
505846 99505846 1001 86380 86390 1
505867 99505867 1001 86380 86390 1
506555 99506555 1001 86380 86390 1
506329 99506329 1001 86380 86390 1
506187 99506187 1001 86380 86390 1
506386 99506386 1001 86380 86390 1
506028 99506028 1001 86380 86390 1
506175 99506175 1001 86380 86390 1
506701 99506701 1001 86380 86390 1
506756 99506756 1001 86380 86390 1
506656 99506656 1001 86380 86390 1
507312 99507312 1001 86380 86390 1
507411 99507411 1001 86380 86390 1
507207 99507207 1001 86380 86390 1
507185 99507185 1001 86380 86390 1
507213 99507213 1001 86380 86390 1
507613 99507613 1001 86380 86390 1
507427 99507427 1001 86380 86390 1
508145 99508145 1001 86380 86390 1
507958 99507958 1001 86380 86390 1
507845 99507845 1001 86380 86390 1
507636 99507636 1001 86380 86390 1
508361 99508361 1001 86380 86390 1
509045 99509045 1001 86380 86390 1
508983 99508983 1001 86380 86390 1
508858 99508858 1001 86380 86390 1
508685 99508685 1001 86380 86390 1
508482 99508482 1001 86380 86390 1
508478 99508478 1001 86380 86390 1
509126 99509126 1001 86380 86390 1
509245 99509245 1001 86380 86390 1
509119 99509119 1001 86380 86390 1
509739 99509739 1001 86380 86390 1
509630 99509630 1001 86380 86390 1
509633 99509633 1001 86380 86390 1
509588 99509588 1001 86380 86390 1
509320 99509320 1001 86380 86390 1
509308 99509308 1001 86380 86390 1
509374 99509374 1001 86380 86390 1
509948 99509948 1001 86380 86390 1
510637 99510637 1001 86380 86390 1
510727 99510727 1001 86380 86390 1
510554 99510554 1001 86380 86390 1
510533 99510533 1001 86380 86390 1
510410 99510410 1001 86380 86390 1
510480 99510480 1001 86380 86390 1
510126 99510126 1001 86380 86390 1
510234 99510234 1001 86380 86390 1
510929 99510929 1001 86380 86390 1
511544 99511544 1001 86380 86390 1
511302 99511302 1001 86380 86390 1
511029 99511029 1001 86380 86390 1
511561 99511561 1001 86380 86390 1
512303 99512303 1001 86380 86390 1
512301 99512301 1001 86380 86390 1
511990 99511990 1001 86380 86390 1
511924 99511924 1001 86380 86390 1
512415 99512415 1001 86380 86390 1
512572 99512572 1001 86380 86390 1
512408 99512408 1001 86380 86390 1
513050 99513050 1001 86380 86390 1
513118 99513118 1001 86380 86390 1
513003 99513003 1001 86380 86390 1
513200 99513200 1001 86380 86390 1
512888 99512888 1001 86380 86390 1
512830 99512830 1001 86380 86390 1
512588 99512588 1001 86380 86390 1
512630 99512630 1001 86380 86390 1
513370 99513370 1001 86380 86390 1
513371 99513371 1001 86380 86390 1
513366 99513366 1001 86380 86390 1
513318 99513318 1001 86380 86390 1
514031 99514031 1001 86380 86390 1
513947 99513947 1001 86380 86390 1
513769 99513769 1001 86380 86390 1
513681 99513681 1001 86380 86390 1
513502 99513502 1001 86380 86390 1
513414 99513414 1001 86380 86390 1
514718 99514718 1001 86380 86390 1
514659 99514659 1001 86380 86390 1
514574 99514574 1001 86380 86390 1
514652 99514652 1001 86380 86390 1
514612 99514612 1001 86380 86390 1
514399 99514399 1001 86380 86390 1
514284 99514284 1001 86380 86390 1
515027 99515027 1001 86380 86390 1
514864 99514864 1001 86380 86390 1
514970 99514970 1001 86380 86390 1
515385 99515385 1001 86380 86390 1
515121 99515121 1001 86380 86390 1
515802 99515802 1001 86380 86390 1
515835 99515835 1001 86380 86390 1
516331 99516331 1001 86380 86390 1
516384 99516384 1001 86380 86390 1
516505 99516505 1001 86380 86390 1
516193 99516193 1001 86380 86390 1
515946 99515946 1001 86380 86390 1
516063 99516063 1001 86380 86390 1
516052 99516052 1001 86380 86390 1
516563 99516563 1001 86380 86390 1
516570 99516570 1001 86380 86390 1
517065 99517065 1001 86380 86390 1
516938 99516938 1001 86380 86390 1
516931 99516931 1001 86380 86390 1
517399 99517399 1001 86380 86390 1
517432 99517432 1001 86380 86390 1
517891 99517891 1001 86380 86390 1
517860 99517860 1001 86380 86390 1
517634 99517634 1001 86380 86390 1
517668 99517668 1001 86380 86390 1
518293 99518293 1001 86380 86390 1
518258 99518258 1001 86380 86390 1
518877 99518877 1001 86380 86390 1
518747 99518747 1001 86380 86390 1
518661 99518661 1001 86380 86390 1
519007 99519007 1001 86380 86390 1
519047 99519047 1001 86380 86390 1
519417 99519417 1001 86380 86390 1
519987 99519987 1001 86380 86390 1
519885 99519885 1001 86380 86390 1
520447 99520447 1001 86380 86390 1
520562 99520562 1001 86380 86390 1
520314 99520314 1001 86380 86390 1
520784 99520784 1001 86380 86390 1
520788 99520788 1001 86380 86390 1
520675 99520675 1001 86380 86390 1
520753 99520753 1001 86380 86390 1
521319 99521319 1001 86380 86390 1
521320 99521320 1001 86380 86390 1
521242 99521242 1001 86380 86390 1
521642 99521642 1001 86380 86390 1
521553 99521553 1001 86380 86390 1
522247 99522247 1001 86380 86390 1
522010 99522010 1001 86380 86390 1
521998 99521998 1001 86380 86390 1
521910 99521910 1001 86380 86390 1
522054 99522054 1001 86380 86390 1
522018 99522018 1001 86380 86390 1
521702 99521702 1001 86380 86390 1
521787 99521787 1001 86380 86390 1
522437 99522437 1001 86380 86390 1
522364 99522364 1001 86380 86390 1
523039 99523039 1001 86380 86390 1
522769 99522769 1001 86380 86390 1
522703 99522703 1001 86380 86390 1
523200 99523200 1001 86380 86390 1
523125 99523125 1001 86380 86390 1
523679 99523679 1001 86380 86390 1
523708 99523708 1001 86380 86390 1
523471 99523471 1001 86380 86390 1
523344 99523344 1001 86380 86390 1
523397 99523397 1001 86380 86390 1
523360 99523360 1001 86380 86390 1
524023 99524023 1001 86380 86390 1
524644 99524644 1001 86380 86390 1
524762 99524762 1001 86380 86390 1
524823 99524823 1001 86380 86390 1
524826 99524826 1001 86380 86390 1
524908 99524908 1001 86380 86390 1
525596 99525596 1001 86380 86390 1
525788 99525788 1001 86380 86390 1
525653 99525653 1001 86380 86390 1
525835 99525835 1001 86380 86390 1
525926 99525926 1001 86380 86390 1
526872 99526872 1001 86380 86390 1
526629 99526629 1001 86380 86390 1
527389 99527389 1001 86380 86390 1
527367 99527367 1001 86380 86390 1
527319 99527319 1001 86380 86390 1
527893 99527893 1001 86380 86390 1
527828 99527828 1001 86380 86390 1
527552 99527552 1001 86380 86390 1
528241 99528241 1001 86380 86390 1
528840 99528840 1001 86380 86390 1
528791 99528791 1001 86380 86390 1
528885 99528885 1001 86380 86390 1
528833 99528833 1001 86380 86390 1
529367 99529367 1001 86380 86390 1
529332 99529332 1001 86380 86390 1
529226 99529226 1001 86380 86390 1
529192 99529192 1001 86380 86390 1
529209 99529209 1001 86380 86390 1
529235 99529235 1001 86380 86390 1
529744 99529744 1001 86380 86390 1
530491 99530491 1001 86380 86390 1
530487 99530487 1001 86380 86390 1
530325 99530325 1001 86380 86390 1
530266 99530266 1001 86380 86390 1
530118 99530118 1001 86380 86390 1
530045 99530045 1001 86380 86390 1
530111 99530111 1001 86380 86390 1
530746 99530746 1001 86380 86390 1
530673 99530673 1001 86380 86390 1
530652 99530652 1001 86380 86390 1
531251 99531251 1001 86380 86390 1
531287 99531287 1001 86380 86390 1
531125 99531125 1001 86380 86390 1
531014 99531014 1001 86380 86390 1
531545 99531545 1001 86380 86390 1
532092 99532092 1001 86380 86390 1
532121 99532121 1001 86380 86390 1
532060 99532060 1001 86380 86390 1
531962 99531962 1001 86380 86390 1
531881 99531881 1001 86380 86390 1
531793 99531793 1001 86380 86390 1
531708 99531708 1001 86380 86390 1
532248 99532248 1001 86380 86390 1
532249 99532249 1001 86380 86390 1
532935 99532935 1001 86380 86390 1
532885 99532885 1001 86380 86390 1
532901 99532901 1001 86380 86390 1
532818 99532818 1001 86380 86390 1
532631 99532631 1001 86380 86390 1
532518 99532518 1001 86380 86390 1
532612 99532612 1001 86380 86390 1
532500 99532500 1001 86380 86390 1
533188 99533188 1001 86380 86390 1
533613 99533613 1001 86380 86390 1
533570 99533570 1001 86380 86390 1
533494 99533494 1001 86380 86390 1
533535 99533535 1001 86380 86390 1
533282 99533282 1001 86380 86390 1
533430 99533430 1001 86380 86390 1
534540 99534540 1001 86380 86390 1
534632 99534632 1001 86380 86390 1
534158 99534158 1001 86380 86390 1
534238 99534238 1001 86380 86390 1
534229 99534229 1001 86380 86390 1
534113 99534113 1001 86380 86390 1
534752 99534752 1001 86380 86390 1
534832 99534832 1001 86380 86390 1
535344 99535344 1001 86380 86390 1
535241 99535241 1001 86380 86390 1
534948 99534948 1001 86380 86390 1
535688 99535688 1001 86380 86390 1
535523 99535523 1001 86380 86390 1
536135 99536135 1001 86380 86390 1
536166 99536166 1001 86380 86390 1
536244 99536244 1001 86380 86390 1
536327 99536327 1001 86380 86390 1
536093 99536093 1001 86380 86390 1
535983 99535983 1001 86380 86390 1
535762 99535762 1001 86380 86390 1
535905 99535905 1001 86380 86390 1
536397 99536397 1001 86380 86390 1
537089 99537089 1001 86380 86390 1
536845 99536845 1001 86380 86390 1
536885 99536885 1001 86380 86390 1
536732 99536732 1001 86380 86390 1
537985 99537985 1001 86380 86390 1
537819 99537819 1001 86380 86390 1
537633 99537633 1001 86380 86390 1
537403 99537403 1001 86380 86390 1
537989 99537989 1001 86380 86390 1
538169 99538169 1001 86380 86390 1
538729 99538729 1001 86380 86390 1
538266 99538266 1001 86380 86390 1
538242 99538242 1001 86380 86390 1
538993 99538993 1001 86380 86390 1
538840 99538840 1001 86380 86390 1
538971 99538971 1001 86380 86390 1
539439 99539439 1001 86380 86390 1
539504 99539504 1001 86380 86390 1
539497 99539497 1001 86380 86390 1
539236 99539236 1001 86380 86390 1
539815 99539815 1001 86380 86390 1
540183 99540183 1001 86380 86390 1
539953 99539953 1001 86380 86390 1
541114 99541114 1001 86380 86390 1
541109 99541109 1001 86380 86390 1
541228 99541228 1001 86380 86390 1
541012 99541012 1001 86380 86390 1
540882 99540882 1001 86380 86390 1
540698 99540698 1001 86380 86390 1
541306 99541306 1001 86380 86390 1
541411 99541411 1001 86380 86390 1
541352 99541352 1001 86380 86390 1
542045 99542045 1001 86380 86390 1
541937 99541937 1001 86380 86390 1
541878 99541878 1001 86380 86390 1
541904 99541904 1001 86380 86390 1
541550 99541550 1001 86380 86390 1
541660 99541660 1001 86380 86390 1
541574 99541574 1001 86380 86390 1
542188 99542188 1001 86380 86390 1
542191 99542191 1001 86380 86390 1
542875 99542875 1001 86380 86390 1
542636 99542636 1001 86380 86390 1
542609 99542609 1001 86380 86390 1
542472 99542472 1001 86380 86390 1
542969 99542969 1001 86380 86390 1
543011 99543011 1001 86380 86390 1
543694 99543694 1001 86380 86390 1
543470 99543470 1001 86380 86390 1
543250 99543250 1001 86380 86390 1
543859 99543859 1001 86380 86390 1
543887 99543887 1001 86380 86390 1
543812 99543812 1001 86380 86390 1
543968 99543968 1001 86380 86390 1
543944 99543944 1001 86380 86390 1
544550 99544550 1001 86380 86390 1
544397 99544397 1001 86380 86390 1
544558 99544558 1001 86380 86390 1
544629 99544629 1001 86380 86390 1
516778 737 1001 51597 51696 1
536452 850 1001 64172 64471 1
400017 99400017 1001 86380 86390 1
400381 99400381 1001 86380 86390 1
401066 99401066 1001 86380 86390 1
401348 99401348 1001 86380 86390 1
401464 99401464 1001 86380 86390 1
401364 99401364 1001 86380 86390 1
401618 99401618 1001 86380 86390 1
402070 99402070 1001 86380 86390 1
402227 99402227 1001 86380 86390 1
402309 99402309 1001 86380 86390 1
402346 99402346 1001 86380 86390 1
402295 99402295 1001 86380 86390 1
402351 99402351 1001 86380 86390 1
402716 99402716 1001 86380 86390 1
403206 99403206 1001 86380 86390 1
403507 99403507 1001 86380 86390 1
403559 99403559 1001 86380 86390 1
403767 99403767 1001 86380 86390 1
404027 99404027 1001 86380 86390 1
404047 99404047 1001 86380 86390 1
404685 99404685 1001 86380 86390 1
405163 99405163 1001 86380 86390 1
405542 99405542 1001 86380 86390 1
405417 99405417 1001 86380 86390 1
406631 99406631 1001 86380 86390 1
406873 99406873 1001 86380 86390 1
406978 99406978 1001 86380 86390 1
407328 99407328 1001 86380 86390 1
407649 99407649 1001 86380 86390 1
407693 99407693 1001 86380 86390 1
407918 99407918 1001 86380 86390 1
408196 99408196 1001 86380 86390 1
408148 99408148 1001 86380 86390 1
408340 99408340 1001 86380 86390 1
408411 99408411 1001 86380 86390 1
409158 99409158 1001 86380 86390 1
409348 99409348 1001 86380 86390 1
409378 99409378 1001 86380 86390 1
409570 99409570 1001 86380 86390 1
409598 99409598 1001 86380 86390 1
410247 99410247 1001 86380 86390 1
410590 99410590 1001 86380 86390 1
411098 99411098 1001 86380 86390 1
411064 99411064 1001 86380 86390 1
411126 99411126 1001 86380 86390 1
411634 99411634 1001 86380 86390 1
411799 99411799 1001 86380 86390 1
411861 99411861 1001 86380 86390 1
413473 99413473 1001 86380 86390 1
413500 99413500 1001 86380 86390 1
413145 99413145 1001 86380 86390 1
413253 99413253 1001 86380 86390 1
412858 99412858 1001 86380 86390 1
412602 99412602 1001 86380 86390 1
413805 99413805 1001 86380 86390 1
413768 99413768 1001 86380 86390 1
414048 99414048 1001 86380 86390 1
414107 99414107 1001 86380 86390 1
415243 99415243 1001 86380 86390 1
415192 99415192 1001 86380 86390 1
414976 99414976 1001 86380 86390 1
415269 99415269 1001 86380 86390 1
415073 99415073 1001 86380 86390 1
414528 99414528 1001 86380 86390 1
414198 99414198 1001 86380 86390 1
414405 99414405 1001 86380 86390 1
414274 99414274 1001 86380 86390 1
414170 99414170 1001 86380 86390 1
414394 99414394 1001 86380 86390 1
415675 99415675 1001 86380 86390 1
415483 99415483 1001 86380 86390 1
415682 99415682 1001 86380 86390 1
416752 99416752 1001 86380 86390 1
416384 99416384 1001 86380 86390 1
416355 99416355 1001 86380 86390 1
416562 99416562 1001 86380 86390 1
416311 99416311 1001 86380 86390 1
416112 99416112 1001 86380 86390 1
417356 99417356 1001 86380 86390 1
417051 99417051 1001 86380 86390 1
418504 99418504 1001 86380 86390 1
418521 99418521 1001 86380 86390 1
418199 99418199 1001 86380 86390 1
417795 99417795 1001 86380 86390 1
417944 99417944 1001 86380 86390 1
418012 99418012 1001 86380 86390 1
417959 99417959 1001 86380 86390 1
419002 99419002 1001 86380 86390 1
419058 99419058 1001 86380 86390 1
418990 99418990 1001 86380 86390 1
418948 99418948 1001 86380 86390 1
420190 99420190 1001 86380 86390 1
419877 99419877 1001 86380 86390 1
419370 99419370 1001 86380 86390 1
420651 99420651 1001 86380 86390 1
420702 99420702 1001 86380 86390 1
420485 99420485 1001 86380 86390 1
422115 99422115 1001 86380 86390 1
422042 99422042 1001 86380 86390 1
421621 99421621 1001 86380 86390 1
421628 99421628 1001 86380 86390 1
420858 99420858 1001 86380 86390 1
421208 99421208 1001 86380 86390 1
421080 99421080 1001 86380 86390 1
421002 99421002 1001 86380 86390 1
420907 99420907 1001 86380 86390 1
422217 99422217 1001 86380 86390 1
422220 99422220 1001 86380 86390 1
423554 99423554 1001 86380 86390 1
423319 99423319 1001 86380 86390 1
422572 99422572 1001 86380 86390 1
422602 99422602 1001 86380 86390 1
422822 99422822 1001 86380 86390 1
423879 99423879 1001 86380 86390 1
424146 99424146 1001 86380 86390 1
425324 99425324 1001 86380 86390 1
424186 99424186 1001 86380 86390 1
424255 99424255 1001 86380 86390 1
424238 99424238 1001 86380 86390 1
425539 99425539 1001 86380 86390 1
427049 99427049 1001 86380 86390 1
426707 99426707 1001 86380 86390 1
426710 99426710 1001 86380 86390 1
426276 99426276 1001 86380 86390 1
426146 99426146 1001 86380 86390 1
426148 99426148 1001 86380 86390 1
427418 99427418 1001 86380 86390 1
427463 99427463 1001 86380 86390 1
428372 99428372 1001 86380 86390 1
428428 99428428 1001 86380 86390 1
428554 99428554 1001 86380 86390 1
428720 99428720 1001 86380 86390 1
428436 99428436 1001 86380 86390 1
428563 99428563 1001 86380 86390 1
428254 99428254 1001 86380 86390 1
428191 99428191 1001 86380 86390 1
428009 99428009 1001 86380 86390 1
427874 99427874 1001 86380 86390 1
428811 99428811 1001 86380 86390 1
429010 99429010 1001 86380 86390 1
428957 99428957 1001 86380 86390 1
430042 99430042 1001 86380 86390 1
430228 99430228 1001 86380 86390 1
429671 99429671 1001 86380 86390 1
429623 99429623 1001 86380 86390 1
429767 99429767 1001 86380 86390 1
429608 99429608 1001 86380 86390 1
429427 99429427 1001 86380 86390 1
430749 99430749 1001 86380 86390 1
431287 99431287 1001 86380 86390 1
431088 99431088 1001 86380 86390 1
432267 99432267 1001 86380 86390 1
433392 99433392 1001 86380 86390 1
433585 99433585 1001 86380 86390 1
433692 99433692 1001 86380 86390 1
433185 99433185 1001 86380 86390 1
432798 99432798 1001 86380 86390 1
432854 99432854 1001 86380 86390 1
433980 99433980 1001 86380 86390 1
434898 99434898 1001 86380 86390 1
434852 99434852 1001 86380 86390 1
434518 99434518 1001 86380 86390 1
434186 99434186 1001 86380 86390 1
434445 99434445 1001 86380 86390 1
434281 99434281 1001 86380 86390 1
435833 99435833 1001 86380 86390 1
435586 99435586 1001 86380 86390 1
435818 99435818 1001 86380 86390 1
436802 99436802 1001 86380 86390 1
437019 99437019 1001 86380 86390 1
436865 99436865 1001 86380 86390 1
436036 99436036 1001 86380 86390 1
437250 99437250 1001 86380 86390 1
437232 99437232 1001 86380 86390 1
300080 99300080 1001 86380 86390 1
300691 99300691 1001 86380 86390 1
300550 99300550 1001 86380 86390 1
300560 99300560 1001 86380 86390 1
300382 99300382 1001 86380 86390 1
300464 99300464 1001 86380 86390 1
300492 99300492 1001 86380 86390 1
300303 99300303 1001 86380 86390 1
300916 99300916 1001 86380 86390 1
301491 99301491 1001 86380 86390 1
301456 99301456 1001 86380 86390 1
301448 99301448 1001 86380 86390 1
301476 99301476 1001 86380 86390 1
301290 99301290 1001 86380 86390 1
301152 99301152 1001 86380 86390 1
301078 99301078 1001 86380 86390 1
300991 99300991 1001 86380 86390 1
301597 99301597 1001 86380 86390 1
302216 99302216 1001 86380 86390 1
302180 99302180 1001 86380 86390 1
302219 99302219 1001 86380 86390 1
302046 99302046 1001 86380 86390 1
302048 99302048 1001 86380 86390 1
302074 99302074 1001 86380 86390 1
302447 99302447 1001 86380 86390 1
302499 99302499 1001 86380 86390 1
302500 99302500 1001 86380 86390 1
302388 99302388 1001 86380 86390 1
302467 99302467 1001 86380 86390 1
302914 99302914 1001 86380 86390 1
302802 99302802 1001 86380 86390 1
302985 99302985 1001 86380 86390 1
302761 99302761 1001 86380 86390 1
302647 99302647 1001 86380 86390 1
303294 99303294 1001 86380 86390 1
303398 99303398 1001 86380 86390 1
303378 99303378 1001 86380 86390 1
303262 99303262 1001 86380 86390 1
303278 99303278 1001 86380 86390 1
303369 99303369 1001 86380 86390 1
303954 99303954 1001 86380 86390 1
303967 99303967 1001 86380 86390 1
303648 99303648 1001 86380 86390 1
303797 99303797 1001 86380 86390 1
303787 99303787 1001 86380 86390 1
303533 99303533 1001 86380 86390 1
303445 99303445 1001 86380 86390 1
303458 99303458 1001 86380 86390 1
303433 99303433 1001 86380 86390 1
304095 99304095 1001 86380 86390 1
304143 99304143 1001 86380 86390 1
304222 99304222 1001 86380 86390 1
304698 99304698 1001 86380 86390 1
304526 99304526 1001 86380 86390 1
304634 99304634 1001 86380 86390 1
304505 99304505 1001 86380 86390 1
304332 99304332 1001 86380 86390 1
304372 99304372 1001 86380 86390 1
304299 99304299 1001 86380 86390 1
304390 99304390 1001 86380 86390 1
304392 99304392 1001 86380 86390 1
304885 99304885 1001 86380 86390 1
304959 99304959 1001 86380 86390 1
305505 99305505 1001 86380 86390 1
305503 99305503 1001 86380 86390 1
305389 99305389 1001 86380 86390 1
305368 99305368 1001 86380 86390 1
305411 99305411 1001 86380 86390 1
305259 99305259 1001 86380 86390 1
500104 99500104 1001 86380 86390 1
500068 99500068 1001 86380 86390 1
500149 99500149 1001 86380 86390 1
500578 99500578 1001 86380 86390 1
500353 99500353 1001 86380 86390 1
500333 99500333 1001 86380 86390 1
500982 99500982 1001 86380 86390 1
500885 99500885 1001 86380 86390 1
501591 99501591 1001 86380 86390 1
501514 99501514 1001 86380 86390 1
501255 99501255 1001 86380 86390 1
501256 99501256 1001 86380 86390 1
501111 99501111 1001 86380 86390 1
501805 99501805 1001 86380 86390 1
502389 99502389 1001 86380 86390 1
502373 99502373 1001 86380 86390 1
502296 99502296 1001 86380 86390 1
501972 99501972 1001 86380 86390 1
502577 99502577 1001 86380 86390 1
503282 99503282 1001 86380 86390 1
502948 99502948 1001 86380 86390 1
503041 99503041 1001 86380 86390 1
502993 99502993 1001 86380 86390 1
502968 99502968 1001 86380 86390 1
502878 99502878 1001 86380 86390 1
502746 99502746 1001 86380 86390 1
502721 99502721 1001 86380 86390 1
502811 99502811 1001 86380 86390 1
503375 99503375 1001 86380 86390 1
503945 99503945 1001 86380 86390 1
503796 99503796 1001 86380 86390 1
503833 99503833 1001 86380 86390 1
503543 99503543 1001 86380 86390 1
503521 99503521 1001 86380 86390 1
504119 99504119 1001 86380 86390 1
504215 99504215 1001 86380 86390 1
504855 99504855 1001 86380 86390 1
504915 99504915 1001 86380 86390 1
504800 99504800 1001 86380 86390 1
504660 99504660 1001 86380 86390 1
504664 99504664 1001 86380 86390 1
504549 99504549 1001 86380 86390 1
504441 99504441 1001 86380 86390 1
505737 99505737 1001 86380 86390 1
505526 99505526 1001 86380 86390 1
505436 99505436 1001 86380 86390 1
505416 99505416 1001 86380 86390 1
505368 99505368 1001 86380 86390 1
505205 99505205 1001 86380 86390 1
506457 99506457 1001 86380 86390 1
506571 99506571 1001 86380 86390 1
506223 99506223 1001 86380 86390 1
506370 99506370 1001 86380 86390 1
506284 99506284 1001 86380 86390 1
506093 99506093 1001 86380 86390 1
506128 99506128 1001 86380 86390 1
506065 99506065 1001 86380 86390 1
506680 99506680 1001 86380 86390 1
507232 99507232 1001 86380 86390 1
507375 99507375 1001 86380 86390 1
507027 99507027 1001 86380 86390 1
506879 99506879 1001 86380 86390 1
506980 99506980 1001 86380 86390 1
506802 99506802 1001 86380 86390 1
507604 99507604 1001 86380 86390 1
508216 99508216 1001 86380 86390 1
508163 99508163 1001 86380 86390 1
508226 99508226 1001 86380 86390 1
508061 99508061 1001 86380 86390 1
508032 99508032 1001 86380 86390 1
508029 99508029 1001 86380 86390 1
508336 99508336 1001 86380 86390 1
508706 99508706 1001 86380 86390 1
508682 99508682 1001 86380 86390 1
509182 99509182 1001 86380 86390 1
509276 99509276 1001 86380 86390 1
509830 99509830 1001 86380 86390 1
509620 99509620 1001 86380 86390 1
509464 99509464 1001 86380 86390 1
509362 99509362 1001 86380 86390 1
510664 99510664 1001 86380 86390 1
510673 99510673 1001 86380 86390 1
510415 99510415 1001 86380 86390 1
510442 99510442 1001 86380 86390 1
510507 99510507 1001 86380 86390 1
510878 99510878 1001 86380 86390 1
511351 99511351 1001 86380 86390 1
511529 99511529 1001 86380 86390 1
511393 99511393 1001 86380 86390 1
511156 99511156 1001 86380 86390 1
510991 99510991 1001 86380 86390 1
511660 99511660 1001 86380 86390 1
511572 99511572 1001 86380 86390 1
512137 99512137 1001 86380 86390 1
512447 99512447 1001 86380 86390 1
512878 99512878 1001 86380 86390 1
512743 99512743 1001 86380 86390 1
512770 99512770 1001 86380 86390 1
512706 99512706 1001 86380 86390 1
512719 99512719 1001 86380 86390 1
512700 99512700 1001 86380 86390 1
513398 99513398 1001 86380 86390 1
513248 99513248 1001 86380 86390 1
513995 99513995 1001 86380 86390 1
513966 99513966 1001 86380 86390 1
513500 99513500 1001 86380 86390 1
514829 99514829 1001 86380 86390 1
514833 99514833 1001 86380 86390 1
514799 99514799 1001 86380 86390 1
514331 99514331 1001 86380 86390 1
514322 99514322 1001 86380 86390 1
515586 99515586 1001 86380 86390 1
515590 99515590 1001 86380 86390 1
515312 99515312 1001 86380 86390 1
515068 99515068 1001 86380 86390 1
515739 99515739 1001 86380 86390 1
515792 99515792 1001 86380 86390 1
515844 99515844 1001 86380 86390 1
515703 99515703 1001 86380 86390 1
516085 99516085 1001 86380 86390 1
515973 99515973 1001 86380 86390 1
516069 99516069 1001 86380 86390 1
516657 99516657 1001 86380 86390 1
517223 99517223 1001 86380 86390 1
517240 99517240 1001 86380 86390 1
516926 99516926 1001 86380 86390 1
517010 99517010 1001 86380 86390 1
516736 99516736 1001 86380 86390 1
516776 99516776 1001 86380 86390 1
517437 99517437 1001 86380 86390 1
517519 99517519 1001 86380 86390 1
517418 99517418 1001 86380 86390 1
517620 99517620 1001 86380 86390 1
517676 99517676 1001 86380 86390 1
518200 99518200 1001 86380 86390 1
518579 99518579 1001 86380 86390 1
518398 99518398 1001 86380 86390 1
518515 99518515 1001 86380 86390 1
518528 99518528 1001 86380 86390 1
518415 99518415 1001 86380 86390 1
519039 99519039 1001 86380 86390 1
518990 99518990 1001 86380 86390 1
519712 99519712 1001 86380 86390 1
519782 99519782 1001 86380 86390 1
519570 99519570 1001 86380 86390 1
519528 99519528 1001 86380 86390 1
519209 99519209 1001 86380 86390 1
519200 99519200 1001 86380 86390 1
519360 99519360 1001 86380 86390 1
520466 99520466 1001 86380 86390 1
520624 99520624 1001 86380 86390 1
520349 99520349 1001 86380 86390 1
520316 99520316 1001 86380 86390 1
520168 99520168 1001 86380 86390 1
520757 99520757 1001 86380 86390 1
520674 99520674 1001 86380 86390 1
521402 99521402 1001 86380 86390 1
521451 99521451 1001 86380 86390 1
520952 99520952 1001 86380 86390 1
520914 99520914 1001 86380 86390 1
520879 99520879 1001 86380 86390 1
520946 99520946 1001 86380 86390 1
521657 99521657 1001 86380 86390 1
521510 99521510 1001 86380 86390 1
521485 99521485 1001 86380 86390 1
522131 99522131 1001 86380 86390 1
521955 99521955 1001 86380 86390 1
521968 99521968 1001 86380 86390 1
521677 99521677 1001 86380 86390 1
521782 99521782 1001 86380 86390 1
522930 99522930 1001 86380 86390 1
522861 99522861 1001 86380 86390 1
522792 99522792 1001 86380 86390 1
522729 99522729 1001 86380 86390 1
522717 99522717 1001 86380 86390 1
523888 99523888 1001 86380 86390 1
523616 99523616 1001 86380 86390 1
523604 99523604 1001 86380 86390 1
523485 99523485 1001 86380 86390 1
523357 99523357 1001 86380 86390 1
524141 99524141 1001 86380 86390 1
524145 99524145 1001 86380 86390 1
524567 99524567 1001 86380 86390 1
524614 99524614 1001 86380 86390 1
524692 99524692 1001 86380 86390 1
524890 99524890 1001 86380 86390 1
525488 99525488 1001 86380 86390 1
525450 99525450 1001 86380 86390 1
525327 99525327 1001 86380 86390 1
525077 99525077 1001 86380 86390 1
525649 99525649 1001 86380 86390 1
525663 99525663 1001 86380 86390 1
526323 99526323 1001 86380 86390 1
526104 99526104 1001 86380 86390 1
526172 99526172 1001 86380 86390 1
525855 99525855 1001 86380 86390 1
526002 99526002 1001 86380 86390 1
526486 99526486 1001 86380 86390 1
526863 99526863 1001 86380 86390 1
526992 99526992 1001 86380 86390 1
526922 99526922 1001 86380 86390 1
526848 99526848 1001 86380 86390 1
526753 99526753 1001 86380 86390 1
526833 99526833 1001 86380 86390 1
527336 99527336 1001 86380 86390 1
527999 99527999 1001 86380 86390 1
527877 99527877 1001 86380 86390 1
527944 99527944 1001 86380 86390 1
527694 99527694 1001 86380 86390 1
527536 99527536 1001 86380 86390 1
527517 99527517 1001 86380 86390 1
528195 99528195 1001 86380 86390 1
528262 99528262 1001 86380 86390 1
528277 99528277 1001 86380 86390 1
528226 99528226 1001 86380 86390 1
528764 99528764 1001 86380 86390 1
528807 99528807 1001 86380 86390 1
528836 99528836 1001 86380 86390 1
528474 99528474 1001 86380 86390 1
529073 99529073 1001 86380 86390 1
528971 99528971 1001 86380 86390 1
528920 99528920 1001 86380 86390 1
528960 99528960 1001 86380 86390 1
529690 99529690 1001 86380 86390 1
529595 99529595 1001 86380 86390 1
529508 99529508 1001 86380 86390 1
529809 99529809 1001 86380 86390 1
529758 99529758 1001 86380 86390 1
529797 99529797 1001 86380 86390 1
529824 99529824 1001 86380 86390 1
529903 99529903 1001 86380 86390 1
530464 99530464 1001 86380 86390 1
530389 99530389 1001 86380 86390 1
530538 99530538 1001 86380 86390 1
530447 99530447 1001 86380 86390 1
530197 99530197 1001 86380 86390 1
530204 99530204 1001 86380 86390 1
529994 99529994 1001 86380 86390 1
530684 99530684 1001 86380 86390 1
530621 99530621 1001 86380 86390 1
530558 99530558 1001 86380 86390 1
530877 99530877 1001 86380 86390 1
531536 99531536 1001 86380 86390 1
531875 99531875 1001 86380 86390 1
531894 99531894 1001 86380 86390 1
532936 99532936 1001 86380 86390 1
532953 99532953 1001 86380 86390 1
532821 99532821 1001 86380 86390 1
532469 99532469 1001 86380 86390 1
533158 99533158 1001 86380 86390 1
533168 99533168 1001 86380 86390 1
533549 99533549 1001 86380 86390 1
533637 99533637 1001 86380 86390 1
533251 99533251 1001 86380 86390 1
533240 99533240 1001 86380 86390 1
533880 99533880 1001 86380 86390 1
534518 99534518 1001 86380 86390 1
534553 99534553 1001 86380 86390 1
534455 99534455 1001 86380 86390 1
534341 99534341 1001 86380 86390 1
534354 99534354 1001 86380 86390 1
534395 99534395 1001 86380 86390 1
534105 99534105 1001 86380 86390 1
534109 99534109 1001 86380 86390 1
534110 99534110 1001 86380 86390 1
534072 99534072 1001 86380 86390 1
534791 99534791 1001 86380 86390 1
534834 99534834 1001 86380 86390 1
535138 99535138 1001 86380 86390 1
535157 99535157 1001 86380 86390 1
535275 99535275 1001 86380 86390 1
535049 99535049 1001 86380 86390 1
535606 99535606 1001 86380 86390 1
535658 99535658 1001 86380 86390 1
536148 99536148 1001 86380 86390 1
536094 99536094 1001 86380 86390 1
535722 99535722 1001 86380 86390 1
536387 99536387 1001 86380 86390 1
536538 99536538 1001 86380 86390 1
536487 99536487 1001 86380 86390 1
536357 99536357 1001 86380 86390 1
537132 99537132 1001 86380 86390 1
537116 99537116 1001 86380 86390 1
536855 99536855 1001 86380 86390 1
536831 99536831 1001 86380 86390 1
536954 99536954 1001 86380 86390 1
536787 99536787 1001 86380 86390 1
536684 99536684 1001 86380 86390 1
536647 99536647 1001 86380 86390 1
537255 99537255 1001 86380 86390 1
537204 99537204 1001 86380 86390 1
537296 99537296 1001 86380 86390 1
537849 99537849 1001 86380 86390 1
537966 99537966 1001 86380 86390 1
537693 99537693 1001 86380 86390 1
537499 99537499 1001 86380 86390 1
537561 99537561 1001 86380 86390 1
538186 99538186 1001 86380 86390 1
538740 99538740 1001 86380 86390 1
538760 99538760 1001 86380 86390 1
538557 99538557 1001 86380 86390 1
538417 99538417 1001 86380 86390 1
538419 99538419 1001 86380 86390 1
538206 99538206 1001 86380 86390 1
538364 99538364 1001 86380 86390 1
538210 99538210 1001 86380 86390 1
538305 99538305 1001 86380 86390 1
539006 99539006 1001 86380 86390 1
539593 99539593 1001 86380 86390 1
539612 99539612 1001 86380 86390 1
539530 99539530 1001 86380 86390 1
539619 99539619 1001 86380 86390 1
539443 99539443 1001 86380 86390 1
539231 99539231 1001 86380 86390 1
539314 99539314 1001 86380 86390 1
539250 99539250 1001 86380 86390 1
539105 99539105 1001 86380 86390 1
539834 99539834 1001 86380 86390 1
540431 99540431 1001 86380 86390 1
540255 99540255 1001 86380 86390 1
540142 99540142 1001 86380 86390 1
539973 99539973 1001 86380 86390 1
540542 99540542 1001 86380 86390 1
540595 99540595 1001 86380 86390 1
540519 99540519 1001 86380 86390 1
540615 99540615 1001 86380 86390 1
541204 99541204 1001 86380 86390 1
541066 99541066 1001 86380 86390 1
540677 99540677 1001 86380 86390 1
541430 99541430 1001 86380 86390 1
541932 99541932 1001 86380 86390 1
541854 99541854 1001 86380 86390 1
541578 99541578 1001 86380 86390 1
541591 99541591 1001 86380 86390 1
541568 99541568 1001 86380 86390 1
542196 99542196 1001 86380 86390 1
542276 99542276 1001 86380 86390 1
542227 99542227 1001 86380 86390 1
542137 99542137 1001 86380 86390 1
542778 99542778 1001 86380 86390 1
542880 99542880 1001 86380 86390 1
542599 99542599 1001 86380 86390 1
542629 99542629 1001 86380 86390 1
542429 99542429 1001 86380 86390 1
542457 99542457 1001 86380 86390 1
542498 99542498 1001 86380 86390 1
542492 99542492 1001 86380 86390 1
543112 99543112 1001 86380 86390 1
543069 99543069 1001 86380 86390 1
543568 99543568 1001 86380 86390 1
543411 99543411 1001 86380 86390 1
543197 99543197 1001 86380 86390 1
543858 99543858 1001 86380 86390 1
544482 99544482 1001 86380 86390 1
544576 99544576 1001 86380 86390 1
544215 99544215 1001 86380 86390 1
544189 99544189 1001 86380 86390 1
426237 1114 1001 54180 56397 1
508379 477 1001 27483 27782 1
516918 613 1002 64139 67397 1
400373 99400373 1001 86380 86390 1
400461 99400461 1001 86380 86390 1
400944 99400944 1001 86380 86390 1
401661 99401661 1001 86380 86390 1
401840 99401840 1001 86380 86390 1
402926 99402926 1001 86380 86390 1
403493 99403493 1001 86380 86390 1
403553 99403553 1001 86380 86390 1
403826 99403826 1001 86380 86390 1
403995 99403995 1001 86380 86390 1
404152 99404152 1001 86380 86390 1
404408 99404408 1001 86380 86390 1
405090 99405090 1001 86380 86390 1
405454 99405454 1001 86380 86390 1
405556 99405556 1001 86380 86390 1
405697 99405697 1001 86380 86390 1
406344 99406344 1001 86380 86390 1
406449 99406449 1001 86380 86390 1
406579 99406579 1001 86380 86390 1
406736 99406736 1001 86380 86390 1
406853 99406853 1001 86380 86390 1
407105 99407105 1001 86380 86390 1
407274 99407274 1001 86380 86390 1
407428 99407428 1001 86380 86390 1
408141 99408141 1001 86380 86390 1
408477 99408477 1001 86380 86390 1
408584 99408584 1001 86380 86390 1
408749 99408749 1001 86380 86390 1
408723 99408723 1001 86380 86390 1
408768 99408768 1001 86380 86390 1
409028 99409028 1001 86380 86390 1
409754 99409754 1001 86380 86390 1
409926 99409926 1001 86380 86390 1
410450 99410450 1001 86380 86390 1
410474 99410474 1001 86380 86390 1
410741 99410741 1001 86380 86390 1
411740 99411740 1001 86380 86390 1
411859 99411859 1001 86380 86390 1
412348 99412348 1001 86380 86390 1
412474 99412474 1001 86380 86390 1
413521 99413521 1001 86380 86390 1
413559 99413559 1001 86380 86390 1
413289 99413289 1001 86380 86390 1
412911 99412911 1001 86380 86390 1
413077 99413077 1001 86380 86390 1
412553 99412553 1001 86380 86390 1
413833 99413833 1001 86380 86390 1
413764 99413764 1001 86380 86390 1
413828 99413828 1001 86380 86390 1
414645 99414645 1001 86380 86390 1
414651 99414651 1001 86380 86390 1
415381 99415381 1001 86380 86390 1
415383 99415383 1001 86380 86390 1
416744 99416744 1001 86380 86390 1
416447 99416447 1001 86380 86390 1
415723 99415723 1001 86380 86390 1
416041 99416041 1001 86380 86390 1
415983 99415983 1001 86380 86390 1
417638 99417638 1001 86380 86390 1
418985 99418985 1001 86380 86390 1
419699 99419699 1001 86380 86390 1
419786 99419786 1001 86380 86390 1
419456 99419456 1001 86380 86390 1
420626 99420626 1001 86380 86390 1
420779 99420779 1001 86380 86390 1
420730 99420730 1001 86380 86390 1
421913 99421913 1001 86380 86390 1
421317 99421317 1001 86380 86390 1
421318 99421318 1001 86380 86390 1
421592 99421592 1001 86380 86390 1
421304 99421304 1001 86380 86390 1
421148 99421148 1001 86380 86390 1
421079 99421079 1001 86380 86390 1
421057 99421057 1001 86380 86390 1
422307 99422307 1001 86380 86390 1
422362 99422362 1001 86380 86390 1
422350 99422350 1001 86380 86390 1
423307 99423307 1001 86380 86390 1
423101 99423101 1001 86380 86390 1
422604 99422604 1001 86380 86390 1
422615 99422615 1001 86380 86390 1
423829 99423829 1001 86380 86390 1
423869 99423869 1001 86380 86390 1
423898 99423898 1001 86380 86390 1
425052 99425052 1001 86380 86390 1
425225 99425225 1001 86380 86390 1
424882 99424882 1001 86380 86390 1
424828 99424828 1001 86380 86390 1
424675 99424675 1001 86380 86390 1
424655 99424655 1001 86380 86390 1
424974 99424974 1001 86380 86390 1
424341 99424341 1001 86380 86390 1
424399 99424399 1001 86380 86390 1
425478 99425478 1001 86380 86390 1
425574 99425574 1001 86380 86390 1
426999 99426999 1001 86380 86390 1
426586 99426586 1001 86380 86390 1
427465 99427465 1001 86380 86390 1
427356 99427356 1001 86380 86390 1
428586 99428586 1001 86380 86390 1
428562 99428562 1001 86380 86390 1
427805 99427805 1001 86380 86390 1
429102 99429102 1001 86380 86390 1
430056 99430056 1001 86380 86390 1
430705 99430705 1001 86380 86390 1
431709 99431709 1001 86380 86390 1
431357 99431357 1001 86380 86390 1
431317 99431317 1001 86380 86390 1
431465 99431465 1001 86380 86390 1
431178 99431178 1001 86380 86390 1
430837 99430837 1001 86380 86390 1
433689 99433689 1001 86380 86390 1
433190 99433190 1001 86380 86390 1
433219 99433219 1001 86380 86390 1
432954 99432954 1001 86380 86390 1
433202 99433202 1001 86380 86390 1
433060 99433060 1001 86380 86390 1
433188 99433188 1001 86380 86390 1
432898 99432898 1001 86380 86390 1
432703 99432703 1001 86380 86390 1
434118 99434118 1001 86380 86390 1
433958 99433958 1001 86380 86390 1
435310 99435310 1001 86380 86390 1
435408 99435408 1001 86380 86390 1
434340 99434340 1001 86380 86390 1
434388 99434388 1001 86380 86390 1
434419 99434419 1001 86380 86390 1
435677 99435677 1001 86380 86390 1
435527 99435527 1001 86380 86390 1
436995 99436995 1001 86380 86390 1
436138 99436138 1001 86380 86390 1
300069 99300069 1001 86380 86390 1
300682 99300682 1001 86380 86390 1
300422 99300422 1001 86380 86390 1
300468 99300468 1001 86380 86390 1
300188 99300188 1001 86380 86390 1
300221 99300221 1001 86380 86390 1
300132 99300132 1001 86380 86390 1
300740 99300740 1001 86380 86390 1
300732 99300732 1001 86380 86390 1
301419 99301419 1001 86380 86390 1
301328 99301328 1001 86380 86390 1
301175 99301175 1001 86380 86390 1
301227 99301227 1001 86380 86390 1
301292 99301292 1001 86380 86390 1
301103 99301103 1001 86380 86390 1
301029 99301029 1001 86380 86390 1
301030 99301030 1001 86380 86390 1
301122 99301122 1001 86380 86390 1
301034 99301034 1001 86380 86390 1
301047 99301047 1001 86380 86390 1
301060 99301060 1001 86380 86390 1
301641 99301641 1001 86380 86390 1
302182 99302182 1001 86380 86390 1
302289 99302289 1001 86380 86390 1
302069 99302069 1001 86380 86390 1
301869 99301869 1001 86380 86390 1
302454 99302454 1001 86380 86390 1
303102 99303102 1001 86380 86390 1
302988 99302988 1001 86380 86390 1
302799 99302799 1001 86380 86390 1
302734 99302734 1001 86380 86390 1
303325 99303325 1001 86380 86390 1
303339 99303339 1001 86380 86390 1
303225 99303225 1001 86380 86390 1
303292 99303292 1001 86380 86390 1
303948 99303948 1001 86380 86390 1
303897 99303897 1001 86380 86390 1
303846 99303846 1001 86380 86390 1
304028 99304028 1001 86380 86390 1
303546 99303546 1001 86380 86390 1
303551 99303551 1001 86380 86390 1
304670 99304670 1001 86380 86390 1
304774 99304774 1001 86380 86390 1
304609 99304609 1001 86380 86390 1
304546 99304546 1001 86380 86390 1
304904 99304904 1001 86380 86390 1
305656 99305656 1001 86380 86390 1
305589 99305589 1001 86380 86390 1
305454 99305454 1001 86380 86390 1
305317 99305317 1001 86380 86390 1
305434 99305434 1001 86380 86390 1
305208 99305208 1001 86380 86390 1
305070 99305070 1001 86380 86390 1
500039 99500039 1001 86380 86390 1
500785 99500785 1001 86380 86390 1
500495 99500495 1001 86380 86390 1
500587 99500587 1001 86380 86390 1
500437 99500437 1001 86380 86390 1
500930 99500930 1001 86380 86390 1
501557 99501557 1001 86380 86390 1
501471 99501471 1001 86380 86390 1
501374 99501374 1001 86380 86390 1
501430 99501430 1001 86380 86390 1
501250 99501250 1001 86380 86390 1
501021 99501021 1001 86380 86390 1
501766 99501766 1001 86380 86390 1
501642 99501642 1001 86380 86390 1
502192 99502192 1001 86380 86390 1
502258 99502258 1001 86380 86390 1
502004 99502004 1001 86380 86390 1
501861 99501861 1001 86380 86390 1
502511 99502511 1001 86380 86390 1
503161 99503161 1001 86380 86390 1
503038 99503038 1001 86380 86390 1
502741 99502741 1001 86380 86390 1
503355 99503355 1001 86380 86390 1
503308 99503308 1001 86380 86390 1
503399 99503399 1001 86380 86390 1
504093 99504093 1001 86380 86390 1
503738 99503738 1001 86380 86390 1
503871 99503871 1001 86380 86390 1
503638 99503638 1001 86380 86390 1
504220 99504220 1001 86380 86390 1
504571 99504571 1001 86380 86390 1
504688 99504688 1001 86380 86390 1
504579 99504579 1001 86380 86390 1
504505 99504505 1001 86380 86390 1
504367 99504367 1001 86380 86390 1
504419 99504419 1001 86380 86390 1
504386 99504386 1001 86380 86390 1
504997 99504997 1001 86380 86390 1
505655 99505655 1001 86380 86390 1
505400 99505400 1001 86380 86390 1
505403 99505403 1001 86380 86390 1
505162 99505162 1001 86380 86390 1
505267 99505267 1001 86380 86390 1
505164 99505164 1001 86380 86390 1
505271 99505271 1001 86380 86390 1
505833 99505833 1001 86380 86390 1
506480 99506480 1001 86380 86390 1
506567 99506567 1001 86380 86390 1
506515 99506515 1001 86380 86390 1
506582 99506582 1001 86380 86390 1
506383 99506383 1001 86380 86390 1
506220 99506220 1001 86380 86390 1
506059 99506059 1001 86380 86390 1
506671 99506671 1001 86380 86390 1
506597 99506597 1001 86380 86390 1
507140 99507140 1001 86380 86390 1
507594 99507594 1001 86380 86390 1
507585 99507585 1001 86380 86390 1
507496 99507496 1001 86380 86390 1
508136 99508136 1001 86380 86390 1
508143 99508143 1001 86380 86390 1
507977 99507977 1001 86380 86390 1
508431 99508431 1001 86380 86390 1
508356 99508356 1001 86380 86390 1
508994 99508994 1001 86380 86390 1
508776 99508776 1001 86380 86390 1
508507 99508507 1001 86380 86390 1
508610 99508610 1001 86380 86390 1
508611 99508611 1001 86380 86390 1
508471 99508471 1001 86380 86390 1
509105 99509105 1001 86380 86390 1
509135 99509135 1001 86380 86390 1
509710 99509710 1001 86380 86390 1
509842 99509842 1001 86380 86390 1
509889 99509889 1001 86380 86390 1
509732 99509732 1001 86380 86390 1
509544 99509544 1001 86380 86390 1
509590 99509590 1001 86380 86390 1
509450 99509450 1001 86380 86390 1
510006 99510006 1001 86380 86390 1
510628 99510628 1001 86380 86390 1
510359 99510359 1001 86380 86390 1
510493 99510493 1001 86380 86390 1
510215 99510215 1001 86380 86390 1
510228 99510228 1001 86380 86390 1
510205 99510205 1001 86380 86390 1
510892 99510892 1001 86380 86390 1
510732 99510732 1001 86380 86390 1
511375 99511375 1001 86380 86390 1
511506 99511506 1001 86380 86390 1
511416 99511416 1001 86380 86390 1
511417 99511417 1001 86380 86390 1
511231 99511231 1001 86380 86390 1
510947 99510947 1001 86380 86390 1
511686 99511686 1001 86380 86390 1
511701 99511701 1001 86380 86390 1
511714 99511714 1001 86380 86390 1
511728 99511728 1001 86380 86390 1
511729 99511729 1001 86380 86390 1
512346 99512346 1001 86380 86390 1
512255 99512255 1001 86380 86390 1
512284 99512284 1001 86380 86390 1
512149 99512149 1001 86380 86390 1
511955 99511955 1001 86380 86390 1
512393 99512393 1001 86380 86390 1
512414 99512414 1001 86380 86390 1
513158 99513158 1001 86380 86390 1
513046 99513046 1001 86380 86390 1
513196 99513196 1001 86380 86390 1
512942 99512942 1001 86380 86390 1
512968 99512968 1001 86380 86390 1
512856 99512856 1001 86380 86390 1
512756 99512756 1001 86380 86390 1
512643 99512643 1001 86380 86390 1
512776 99512776 1001 86380 86390 1
513259 99513259 1001 86380 86390 1
513367 99513367 1001 86380 86390 1
513917 99513917 1001 86380 86390 1
513780 99513780 1001 86380 86390 1
513825 99513825 1001 86380 86390 1
513461 99513461 1001 86380 86390 1
514041 99514041 1001 86380 86390 1
514128 99514128 1001 86380 86390 1
514797 99514797 1001 86380 86390 1
514786 99514786 1001 86380 86390 1
514985 99514985 1001 86380 86390 1
515004 99515004 1001 86380 86390 1
515583 99515583 1001 86380 86390 1
515644 99515644 1001 86380 86390 1
515351 99515351 1001 86380 86390 1
515220 99515220 1001 86380 86390 1
515147 99515147 1001 86380 86390 1
515732 99515732 1001 86380 86390 1
515773 99515773 1001 86380 86390 1
516359 99516359 1001 86380 86390 1
516400 99516400 1001 86380 86390 1
515955 99515955 1001 86380 86390 1
515890 99515890 1001 86380 86390 1
515919 99515919 1001 86380 86390 1
516582 99516582 1001 86380 86390 1
517258 99517258 1001 86380 86390 1
517491 99517491 1001 86380 86390 1
517421 99517421 1001 86380 86390 1
518137 99518137 1001 86380 86390 1
517828 99517828 1001 86380 86390 1
517953 99517953 1001 86380 86390 1
517722 99517722 1001 86380 86390 1
517697 99517697 1001 86380 86390 1
518988 99518988 1001 86380 86390 1
518434 99518434 1001 86380 86390 1
519686 99519686 1001 86380 86390 1
519790 99519790 1001 86380 86390 1
519493 99519493 1001 86380 86390 1
519534 99519534 1001 86380 86390 1
519438 99519438 1001 86380 86390 1
519310 99519310 1001 86380 86390 1
519324 99519324 1001 86380 86390 1
519252 99519252 1001 86380 86390 1
519958 99519958 1001 86380 86390 1
520012 99520012 1001 86380 86390 1
519988 99519988 1001 86380 86390 1
520542 99520542 1001 86380 86390 1
520571 99520571 1001 86380 86390 1
520346 99520346 1001 86380 86390 1
520100 99520100 1001 86380 86390 1
520171 99520171 1001 86380 86390 1
520057 99520057 1001 86380 86390 1
520695 99520695 1001 86380 86390 1
521442 99521442 1001 86380 86390 1
521383 99521383 1001 86380 86390 1
521110 99521110 1001 86380 86390 1
521087 99521087 1001 86380 86390 1
521005 99521005 1001 86380 86390 1
522217 99522217 1001 86380 86390 1
521815 99521815 1001 86380 86390 1
521813 99521813 1001 86380 86390 1
522470 99522470 1001 86380 86390 1
522929 99522929 1001 86380 86390 1
522848 99522848 1001 86380 86390 1
522723 99522723 1001 86380 86390 1
522803 99522803 1001 86380 86390 1
522856 99522856 1001 86380 86390 1
522844 99522844 1001 86380 86390 1
522857 99522857 1001 86380 86390 1
523862 99523862 1001 86380 86390 1
523469 99523469 1001 86380 86390 1
524086 99524086 1001 86380 86390 1
524589 99524589 1001 86380 86390 1
524582 99524582 1001 86380 86390 1
524650 99524650 1001 86380 86390 1
524402 99524402 1001 86380 86390 1
524832 99524832 1001 86380 86390 1
524912 99524912 1001 86380 86390 1
525484 99525484 1001 86380 86390 1
525489 99525489 1001 86380 86390 1
525314 99525314 1001 86380 86390 1
525290 99525290 1001 86380 86390 1
525382 99525382 1001 86380 86390 1
525219 99525219 1001 86380 86390 1
525312 99525312 1001 86380 86390 1
525066 99525066 1001 86380 86390 1
524984 99524984 1001 86380 86390 1
525064 99525064 1001 86380 86390 1
525104 99525104 1001 86380 86390 1
525658 99525658 1001 86380 86390 1
525776 99525776 1001 86380 86390 1
525783 99525783 1001 86380 86390 1
525758 99525758 1001 86380 86390 1
526232 99526232 1001 86380 86390 1
526374 99526374 1001 86380 86390 1
526206 99526206 1001 86380 86390 1
526203 99526203 1001 86380 86390 1
525854 99525854 1001 86380 86390 1
525934 99525934 1001 86380 86390 1
525935 99525935 1001 86380 86390 1
525962 99525962 1001 86380 86390 1
525963 99525963 1001 86380 86390 1
526477 99526477 1001 86380 86390 1
527158 99527158 1001 86380 86390 1
526958 99526958 1001 86380 86390 1
527028 99527028 1001 86380 86390 1
526630 99526630 1001 86380 86390 1
526775 99526775 1001 86380 86390 1
528047 99528047 1001 86380 86390 1
527732 99527732 1001 86380 86390 1
527711 99527711 1001 86380 86390 1
528093 99528093 1001 86380 86390 1
528850 99528850 1001 86380 86390 1
528805 99528805 1001 86380 86390 1
528607 99528607 1001 86380 86390 1
528672 99528672 1001 86380 86390 1
528575 99528575 1001 86380 86390 1
528525 99528525 1001 86380 86390 1
529101 99529101 1001 86380 86390 1
529027 99529027 1001 86380 86390 1
529647 99529647 1001 86380 86390 1
529119 99529119 1001 86380 86390 1
529737 99529737 1001 86380 86390 1
530439 99530439 1001 86380 86390 1
530454 99530454 1001 86380 86390 1
530445 99530445 1001 86380 86390 1
530407 99530407 1001 86380 86390 1
530218 99530218 1001 86380 86390 1
530285 99530285 1001 86380 86390 1
530187 99530187 1001 86380 86390 1
530304 99530304 1001 86380 86390 1
530106 99530106 1001 86380 86390 1
530043 99530043 1001 86380 86390 1
530682 99530682 1001 86380 86390 1
530606 99530606 1001 86380 86390 1
531347 99531347 1001 86380 86390 1
531307 99531307 1001 86380 86390 1
531167 99531167 1001 86380 86390 1
530955 99530955 1001 86380 86390 1
530873 99530873 1001 86380 86390 1
531511 99531511 1001 86380 86390 1
531579 99531579 1001 86380 86390 1
532064 99532064 1001 86380 86390 1
532184 99532184 1001 86380 86390 1
532188 99532188 1001 86380 86390 1
531897 99531897 1001 86380 86390 1
531889 99531889 1001 86380 86390 1
531867 99531867 1001 86380 86390 1
531815 99531815 1001 86380 86390 1
531770 99531770 1001 86380 86390 1
532264 99532264 1001 86380 86390 1
532882 99532882 1001 86380 86390 1
532989 99532989 1001 86380 86390 1
532735 99532735 1001 86380 86390 1
532663 99532663 1001 86380 86390 1
532729 99532729 1001 86380 86390 1
532657 99532657 1001 86380 86390 1
532507 99532507 1001 86380 86390 1
532484 99532484 1001 86380 86390 1
532498 99532498 1001 86380 86390 1
533224 99533224 1001 86380 86390 1
533848 99533848 1001 86380 86390 1
533558 99533558 1001 86380 86390 1
533279 99533279 1001 86380 86390 1
533255 99533255 1001 86380 86390 1
533897 99533897 1001 86380 86390 1
533918 99533918 1001 86380 86390 1
534638 99534638 1001 86380 86390 1
534528 99534528 1001 86380 86390 1
534362 99534362 1001 86380 86390 1
534311 99534311 1001 86380 86390 1
534364 99534364 1001 86380 86390 1
534445 99534445 1001 86380 86390 1
534211 99534211 1001 86380 86390 1
534696 99534696 1001 86380 86390 1
534879 99534879 1001 86380 86390 1
534841 99534841 1001 86380 86390 1
534765 99534765 1001 86380 86390 1
534714 99534714 1001 86380 86390 1
535463 99535463 1001 86380 86390 1
535504 99535504 1001 86380 86390 1
535198 99535198 1001 86380 86390 1
535109 99535109 1001 86380 86390 1
535010 99535010 1001 86380 86390 1
535714 99535714 1001 86380 86390 1
535526 99535526 1001 86380 86390 1
535609 99535609 1001 86380 86390 1
536191 99536191 1001 86380 86390 1
535996 99535996 1001 86380 86390 1
536113 99536113 1001 86380 86390 1
536102 99536102 1001 86380 86390 1
535887 99535887 1001 86380 86390 1
537161 99537161 1001 86380 86390 1
537133 99537133 1001 86380 86390 1
537139 99537139 1001 86380 86390 1
537106 99537106 1001 86380 86390 1
537020 99537020 1001 86380 86390 1
536866 99536866 1001 86380 86390 1
536935 99536935 1001 86380 86390 1
536697 99536697 1001 86380 86390 1
536672 99536672 1001 86380 86390 1
536718 99536718 1001 86380 86390 1
538148 99538148 1001 86380 86390 1
538783 99538783 1001 86380 86390 1
538757 99538757 1001 86380 86390 1
538616 99538616 1001 86380 86390 1
538734 99538734 1001 86380 86390 1
538442 99538442 1001 86380 86390 1
538299 99538299 1001 86380 86390 1
538237 99538237 1001 86380 86390 1
538872 99538872 1001 86380 86390 1
538952 99538952 1001 86380 86390 1
539321 99539321 1001 86380 86390 1
539351 99539351 1001 86380 86390 1
539303 99539303 1001 86380 86390 1
539356 99539356 1001 86380 86390 1
539707 99539707 1001 86380 86390 1
539686 99539686 1001 86380 86390 1
540354 99540354 1001 86380 86390 1
540252 99540252 1001 86380 86390 1
539925 99539925 1001 86380 86390 1
540521 99540521 1001 86380 86390 1
540563 99540563 1001 86380 86390 1
540950 99540950 1001 86380 86390 1
541033 99541033 1001 86380 86390 1
540756 99540756 1001 86380 86390 1
541894 99541894 1001 86380 86390 1
541527 99541527 1001 86380 86390 1
541636 99541636 1001 86380 86390 1
542288 99542288 1001 86380 86390 1
542791 99542791 1001 86380 86390 1
542887 99542887 1001 86380 86390 1
542841 99542841 1001 86380 86390 1
542715 99542715 1001 86380 86390 1
542537 99542537 1001 86380 86390 1
542707 99542707 1001 86380 86390 1
542556 99542556 1001 86380 86390 1
542372 99542372 1001 86380 86390 1
543454 99543454 1001 86380 86390 1
543298 99543298 1001 86380 86390 1
544456 99544456 1001 86380 86390 1
544525 99544525 1001 86380 86390 1
544195 99544195 1001 86380 86390 1
544151 99544151 1001 86380 86390 1
544141 99544141 1001 86380 86390 1
544117 99544117 1001 86380 86390 1
544654 99544654 1001 86380 86390 1
413039 876 1001 49680 55797 1
416212 208 1001 46920 47877 1
516762 793 1002 55982 61368 1
400119 99400119 1001 86380 86390 1
400366 99400366 1001 86380 86390 1
400698 99400698 1001 86380 86390 1
400633 99400633 1001 86380 86390 1
400912 99400912 1001 86380 86390 1
400964 99400964 1001 86380 86390 1
401356 99401356 1001 86380 86390 1
401414 99401414 1001 86380 86390 1
401484 99401484 1001 86380 86390 1
401647 99401647 1001 86380 86390 1
401929 99401929 1001 86380 86390 1
401976 99401976 1001 86380 86390 1
402567 99402567 1001 86380 86390 1
402671 99402671 1001 86380 86390 1
403050 99403050 1001 86380 86390 1
403704 99403704 1001 86380 86390 1
403742 99403742 1001 86380 86390 1
403847 99403847 1001 86380 86390 1
404665 99404665 1001 86380 86390 1
405176 99405176 1001 86380 86390 1
405235 99405235 1001 86380 86390 1
405383 99405383 1001 86380 86390 1
405373 99405373 1001 86380 86390 1
405667 99405667 1001 86380 86390 1
406307 99406307 1001 86380 86390 1
406575 99406575 1001 86380 86390 1
406756 99406756 1001 86380 86390 1
406983 99406983 1001 86380 86390 1
407107 99407107 1001 86380 86390 1
407092 99407092 1001 86380 86390 1
407456 99407456 1001 86380 86390 1
407815 99407815 1001 86380 86390 1
407986 99407986 1001 86380 86390 1
408307 99408307 1001 86380 86390 1
408493 99408493 1001 86380 86390 1
408769 99408769 1001 86380 86390 1
409052 99409052 1001 86380 86390 1
409394 99409394 1001 86380 86390 1
409684 99409684 1001 86380 86390 1
409644 99409644 1001 86380 86390 1
409709 99409709 1001 86380 86390 1
409899 99409899 1001 86380 86390 1
410141 99410141 1001 86380 86390 1
410364 99410364 1001 86380 86390 1
410348 99410348 1001 86380 86390 1
410784 99410784 1001 86380 86390 1
410959 99410959 1001 86380 86390 1
411415 99411415 1001 86380 86390 1
411443 99411443 1001 86380 86390 1
411856 99411856 1001 86380 86390 1
412025 99412025 1001 86380 86390 1
412002 99412002 1001 86380 86390 1
412090 99412090 1001 86380 86390 1
412137 99412137 1001 86380 86390 1
412272 99412272 1001 86380 86390 1
412470 99412470 1001 86380 86390 1
413334 99413334 1001 86380 86390 1
413453 99413453 1001 86380 86390 1
413459 99413459 1001 86380 86390 1
413322 99413322 1001 86380 86390 1
413214 99413214 1001 86380 86390 1
413143 99413143 1001 86380 86390 1
412964 99412964 1001 86380 86390 1
412896 99412896 1001 86380 86390 1
413204 99413204 1001 86380 86390 1
413961 99413961 1001 86380 86390 1
413962 99413962 1001 86380 86390 1
413720 99413720 1001 86380 86390 1
415093 99415093 1001 86380 86390 1
415670 99415670 1001 86380 86390 1
415501 99415501 1001 86380 86390 1
415497 99415497 1001 86380 86390 1
416381 99416381 1001 86380 86390 1
416357 99416357 1001 86380 86390 1
416033 99416033 1001 86380 86390 1
417012 99417012 1001 86380 86390 1
417325 99417325 1001 86380 86390 1
418208 99418208 1001 86380 86390 1
418356 99418356 1001 86380 86390 1
417878 99417878 1001 86380 86390 1
417756 99417756 1001 86380 86390 1
417864 99417864 1001 86380 86390 1
417954 99417954 1001 86380 86390 1
420420 99420420 1001 86380 86390 1
419852 99419852 1001 86380 86390 1
419316 99419316 1001 86380 86390 1
419436 99419436 1001 86380 86390 1
419373 99419373 1001 86380 86390 1
420793 99420793 1001 86380 86390 1
420823 99420823 1001 86380 86390 1
421968 99421968 1001 86380 86390 1
421573 99421573 1001 86380 86390 1
421245 99421245 1001 86380 86390 1
422131 99422131 1001 86380 86390 1
423402 99423402 1001 86380 86390 1
423123 99423123 1001 86380 86390 1
423173 99423173 1001 86380 86390 1
422986 99422986 1001 86380 86390 1
423234 99423234 1001 86380 86390 1
422854 99422854 1001 86380 86390 1
422838 99422838 1001 86380 86390 1
422841 99422841 1001 86380 86390 1
425063 99425063 1001 86380 86390 1
424331 99424331 1001 86380 86390 1
424425 99424425 1001 86380 86390 1
424541 99424541 1001 86380 86390 1
424164 99424164 1001 86380 86390 1
425505 99425505 1001 86380 86390 1
426712 99426712 1001 86380 86390 1
426393 99426393 1001 86380 86390 1
426329 99426329 1001 86380 86390 1
426409 99426409 1001 86380 86390 1
426608 99426608 1001 86380 86390 1
426264 99426264 1001 86380 86390 1
427342 99427342 1001 86380 86390 1
427304 99427304 1001 86380 86390 1
427310 99427310 1001 86380 86390 1
428425 99428425 1001 86380 86390 1
428445 99428445 1001 86380 86390 1
428591 99428591 1001 86380 86390 1
428523 99428523 1001 86380 86390 1
428510 99428510 1001 86380 86390 1
428600 99428600 1001 86380 86390 1
428435 99428435 1001 86380 86390 1
428189 99428189 1001 86380 86390 1
428144 99428144 1001 86380 86390 1
428244 99428244 1001 86380 86390 1
428209 99428209 1001 86380 86390 1
427730 99427730 1001 86380 86390 1
429039 99429039 1001 86380 86390 1
429095 99429095 1001 86380 86390 1
428949 99428949 1001 86380 86390 1
428834 99428834 1001 86380 86390 1
429758 99429758 1001 86380 86390 1
429883 99429883 1001 86380 86390 1
429483 99429483 1001 86380 86390 1
429425 99429425 1001 86380 86390 1
429357 99429357 1001 86380 86390 1
431680 99431680 1001 86380 86390 1
431295 99431295 1001 86380 86390 1
431450 99431450 1001 86380 86390 1
432176 99432176 1001 86380 86390 1
432328 99432328 1001 86380 86390 1
432066 99432066 1001 86380 86390 1
433439 99433439 1001 86380 86390 1
433099 99433099 1001 86380 86390 1
432849 99432849 1001 86380 86390 1
432823 99432823 1001 86380 86390 1
432663 99432663 1001 86380 86390 1
434639 99434639 1001 86380 86390 1
434717 99434717 1001 86380 86390 1
435465 99435465 1001 86380 86390 1
437011 99437011 1001 86380 86390 1
436793 99436793 1001 86380 86390 1
436517 99436517 1001 86380 86390 1
436356 99436356 1001 86380 86390 1
436192 99436192 1001 86380 86390 1
436330 99436330 1001 86380 86390 1
437349 99437349 1001 86380 86390 1
437170 99437170 1001 86380 86390 1
300291 99300291 1001 86380 86390 1
300819 99300819 1001 86380 86390 1
300871 99300871 1001 86380 86390 1
300787 99300787 1001 86380 86390 1
301443 99301443 1001 86380 86390 1
301336 99301336 1001 86380 86390 1
301281 99301281 1001 86380 86390 1
301695 99301695 1001 86380 86390 1
301580 99301580 1001 86380 86390 1
301556 99301556 1001 86380 86390 1
301689 99301689 1001 86380 86390 1
302295 99302295 1001 86380 86390 1
302308 99302308 1001 86380 86390 1
301995 99301995 1001 86380 86390 1
302035 99302035 1001 86380 86390 1
302117 99302117 1001 86380 86390 1
301850 99301850 1001 86380 86390 1
301857 99301857 1001 86380 86390 1
301910 99301910 1001 86380 86390 1
301888 99301888 1001 86380 86390 1
302425 99302425 1001 86380 86390 1
302478 99302478 1001 86380 86390 1
303039 99303039 1001 86380 86390 1
303134 99303134 1001 86380 86390 1
303024 99303024 1001 86380 86390 1
303063 99303063 1001 86380 86390 1
302923 99302923 1001 86380 86390 1
302989 99302989 1001 86380 86390 1
302922 99302922 1001 86380 86390 1
302685 99302685 1001 86380 86390 1
303775 99303775 1001 86380 86390 1
303695 99303695 1001 86380 86390 1
303722 99303722 1001 86380 86390 1
304133 99304133 1001 86380 86390 1
304042 99304042 1001 86380 86390 1
304714 99304714 1001 86380 86390 1
304318 99304318 1001 86380 86390 1
304288 99304288 1001 86380 86390 1
304431 99304431 1001 86380 86390 1
304977 99304977 1001 86380 86390 1
304941 99304941 1001 86380 86390 1
304890 99304890 1001 86380 86390 1
304933 99304933 1001 86380 86390 1
305627 99305627 1001 86380 86390 1
305480 99305480 1001 86380 86390 1
305253 99305253 1001 86380 86390 1
305071 99305071 1001 86380 86390 1
500023 99500023 1001 86380 86390 1
500077 99500077 1001 86380 86390 1
500664 99500664 1001 86380 86390 1
500407 99500407 1001 86380 86390 1
500451 99500451 1001 86380 86390 1
500266 99500266 1001 86380 86390 1
500966 99500966 1001 86380 86390 1
500902 99500902 1001 86380 86390 1
501252 99501252 1001 86380 86390 1
501323 99501323 1001 86380 86390 1
501275 99501275 1001 86380 86390 1
501222 99501222 1001 86380 86390 1
501714 99501714 1001 86380 86390 1
501804 99501804 1001 86380 86390 1
502302 99502302 1001 86380 86390 1
502453 99502453 1001 86380 86390 1
502090 99502090 1001 86380 86390 1
502031 99502031 1001 86380 86390 1
502053 99502053 1001 86380 86390 1
503216 99503216 1001 86380 86390 1
503226 99503226 1001 86380 86390 1
502888 99502888 1001 86380 86390 1
502871 99502871 1001 86380 86390 1
502693 99502693 1001 86380 86390 1
503301 99503301 1001 86380 86390 1
503316 99503316 1001 86380 86390 1
503841 99503841 1001 86380 86390 1
503751 99503751 1001 86380 86390 1
503655 99503655 1001 86380 86390 1
503676 99503676 1001 86380 86390 1
504141 99504141 1001 86380 86390 1
504185 99504185 1001 86380 86390 1
504133 99504133 1001 86380 86390 1
504910 99504910 1001 86380 86390 1
504719 99504719 1001 86380 86390 1
504340 99504340 1001 86380 86390 1
504461 99504461 1001 86380 86390 1
505113 99505113 1001 86380 86390 1
505037 99505037 1001 86380 86390 1
505063 99505063 1001 86380 86390 1
504949 99504949 1001 86380 86390 1
505682 99505682 1001 86380 86390 1
505704 99505704 1001 86380 86390 1
505168 99505168 1001 86380 86390 1
505911 99505911 1001 86380 86390 1
505918 99505918 1001 86380 86390 1
505854 99505854 1001 86380 86390 1
506448 99506448 1001 86380 86390 1
506070 99506070 1001 86380 86390 1
506010 99506010 1001 86380 86390 1
506710 99506710 1001 86380 86390 1
506713 99506713 1001 86380 86390 1
506703 99506703 1001 86380 86390 1
506653 99506653 1001 86380 86390 1
507358 99507358 1001 86380 86390 1
507092 99507092 1001 86380 86390 1
506823 99506823 1001 86380 86390 1
507601 99507601 1001 86380 86390 1
507488 99507488 1001 86380 86390 1
507507 99507507 1001 86380 86390 1
507572 99507572 1001 86380 86390 1
508090 99508090 1001 86380 86390 1
508066 99508066 1001 86380 86390 1
507924 99507924 1001 86380 86390 1
507724 99507724 1001 86380 86390 1
508333 99508333 1001 86380 86390 1
508372 99508372 1001 86380 86390 1
508889 99508889 1001 86380 86390 1
508772 99508772 1001 86380 86390 1
508591 99508591 1001 86380 86390 1
509140 99509140 1001 86380 86390 1
509211 99509211 1001 86380 86390 1
509870 99509870 1001 86380 86390 1
509874 99509874 1001 86380 86390 1
509846 99509846 1001 86380 86390 1
509526 99509526 1001 86380 86390 1
509545 99509545 1001 86380 86390 1
509319 99509319 1001 86380 86390 1
510606 99510606 1001 86380 86390 1
510687 99510687 1001 86380 86390 1
510443 99510443 1001 86380 86390 1
510329 99510329 1001 86380 86390 1
510386 99510386 1001 86380 86390 1
510144 99510144 1001 86380 86390 1
510211 99510211 1001 86380 86390 1
510847 99510847 1001 86380 86390 1
511318 99511318 1001 86380 86390 1
511051 99511051 1001 86380 86390 1
511591 99511591 1001 86380 86390 1
511562 99511562 1001 86380 86390 1
512200 99512200 1001 86380 86390 1
512358 99512358 1001 86380 86390 1
511902 99511902 1001 86380 86390 1
511943 99511943 1001 86380 86390 1
512485 99512485 1001 86380 86390 1
512568 99512568 1001 86380 86390 1
512587 99512587 1001 86380 86390 1
512722 99512722 1001 86380 86390 1
512608 99512608 1001 86380 86390 1
513221 99513221 1001 86380 86390 1
513807 99513807 1001 86380 86390 1
513823 99513823 1001 86380 86390 1
514183 99514183 1001 86380 86390 1
514716 99514716 1001 86380 86390 1
514681 99514681 1001 86380 86390 1
514683 99514683 1001 86380 86390 1
514615 99514615 1001 86380 86390 1
514628 99514628 1001 86380 86390 1
514538 99514538 1001 86380 86390 1
514572 99514572 1001 86380 86390 1
514625 99514625 1001 86380 86390 1
514346 99514346 1001 86380 86390 1
514360 99514360 1001 86380 86390 1
514867 99514867 1001 86380 86390 1
514959 99514959 1001 86380 86390 1
514990 99514990 1001 86380 86390 1
515564 99515564 1001 86380 86390 1
515432 99515432 1001 86380 86390 1
515396 99515396 1001 86380 86390 1
515474 99515474 1001 86380 86390 1
515136 99515136 1001 86380 86390 1
515702 99515702 1001 86380 86390 1
515744 99515744 1001 86380 86390 1
516344 99516344 1001 86380 86390 1
516456 99516456 1001 86380 86390 1
516511 99516511 1001 86380 86390 1
517313 99517313 1001 86380 86390 1
517084 99517084 1001 86380 86390 1
517048 99517048 1001 86380 86390 1
516763 99516763 1001 86380 86390 1
517477 99517477 1001 86380 86390 1
517364 99517364 1001 86380 86390 1
517522 99517522 1001 86380 86390 1
517536 99517536 1001 86380 86390 1
518085 99518085 1001 86380 86390 1
518075 99518075 1001 86380 86390 1
518077 99518077 1001 86380 86390 1
517650 99517650 1001 86380 86390 1
517680 99517680 1001 86380 86390 1
518860 99518860 1001 86380 86390 1
518919 99518919 1001 86380 86390 1
518463 99518463 1001 86380 86390 1
518542 99518542 1001 86380 86390 1
518404 99518404 1001 86380 86390 1
519584 99519584 1001 86380 86390 1
519458 99519458 1001 86380 86390 1
519555 99519555 1001 86380 86390 1
519413 99519413 1001 86380 86390 1
519259 99519259 1001 86380 86390 1
519295 99519295 1001 86380 86390 1
519373 99519373 1001 86380 86390 1
520009 99520009 1001 86380 86390 1
519845 99519845 1001 86380 86390 1
519835 99519835 1001 86380 86390 1
520450 99520450 1001 86380 86390 1
520435 99520435 1001 86380 86390 1
520400 99520400 1001 86380 86390 1
520195 99520195 1001 86380 86390 1
520739 99520739 1001 86380 86390 1
521272 99521272 1001 86380 86390 1
521175 99521175 1001 86380 86390 1
520889 99520889 1001 86380 86390 1
520867 99520867 1001 86380 86390 1
522089 99522089 1001 86380 86390 1
522144 99522144 1001 86380 86390 1
522186 99522186 1001 86380 86390 1
522123 99522123 1001 86380 86390 1
521978 99521978 1001 86380 86390 1
521900 99521900 1001 86380 86390 1
521701 99521701 1001 86380 86390 1
522357 99522357 1001 86380 86390 1
522463 99522463 1001 86380 86390 1
522464 99522464 1001 86380 86390 1
522481 99522481 1001 86380 86390 1
522585 99522585 1001 86380 86390 1
523313 99523313 1001 86380 86390 1
523131 99523131 1001 86380 86390 1
523172 99523172 1001 86380 86390 1
523836 99523836 1001 86380 86390 1
523660 99523660 1001 86380 86390 1
523515 99523515 1001 86380 86390 1
523994 99523994 1001 86380 86390 1
524063 99524063 1001 86380 86390 1
524759 99524759 1001 86380 86390 1
524448 99524448 1001 86380 86390 1
524237 99524237 1001 86380 86390 1
524277 99524277 1001 86380 86390 1
524898 99524898 1001 86380 86390 1
525479 99525479 1001 86380 86390 1
525362 99525362 1001 86380 86390 1
525272 99525272 1001 86380 86390 1
524991 99524991 1001 86380 86390 1
525121 99525121 1001 86380 86390 1
525143 99525143 1001 86380 86390 1
525784 99525784 1001 86380 86390 1
526394 99526394 1001 86380 86390 1
526223 99526223 1001 86380 86390 1
526224 99526224 1001 86380 86390 1
526340 99526340 1001 86380 86390 1
526198 99526198 1001 86380 86390 1
526071 99526071 1001 86380 86390 1
526086 99526086 1001 86380 86390 1
526009 99526009 1001 86380 86390 1
526564 99526564 1001 86380 86390 1
527095 99527095 1001 86380 86390 1
526928 99526928 1001 86380 86390 1
527029 99527029 1001 86380 86390 1
526740 99526740 1001 86380 86390 1
527341 99527341 1001 86380 86390 1
527896 99527896 1001 86380 86390 1
527682 99527682 1001 86380 86390 1
527843 99527843 1001 86380 86390 1
527638 99527638 1001 86380 86390 1
528799 99528799 1001 86380 86390 1
528597 99528597 1001 86380 86390 1
528637 99528637 1001 86380 86390 1
528332 99528332 1001 86380 86390 1
529581 99529581 1001 86380 86390 1
529318 99529318 1001 86380 86390 1
529517 99529517 1001 86380 86390 1
529290 99529290 1001 86380 86390 1
529294 99529294 1001 86380 86390 1
529142 99529142 1001 86380 86390 1
529886 99529886 1001 86380 86390 1
529772 99529772 1001 86380 86390 1
529930 99529930 1001 86380 86390 1
529866 99529866 1001 86380 86390 1
530451 99530451 1001 86380 86390 1
530169 99530169 1001 86380 86390 1
530273 99530273 1001 86380 86390 1
530212 99530212 1001 86380 86390 1
530328 99530328 1001 86380 86390 1
530026 99530026 1001 86380 86390 1
530030 99530030 1001 86380 86390 1
530721 99530721 1001 86380 86390 1
531352 99531352 1001 86380 86390 1
531360 99531360 1001 86380 86390 1
531233 99531233 1001 86380 86390 1
531129 99531129 1001 86380 86390 1
530810 99530810 1001 86380 86390 1
530892 99530892 1001 86380 86390 1
530790 99530790 1001 86380 86390 1
530845 99530845 1001 86380 86390 1
532170 99532170 1001 86380 86390 1
532123 99532123 1001 86380 86390 1
531813 99531813 1001 86380 86390 1
531768 99531768 1001 86380 86390 1
531630 99531630 1001 86380 86390 1
532300 99532300 1001 86380 86390 1
532262 99532262 1001 86380 86390 1
532224 99532224 1001 86380 86390 1
532748 99532748 1001 86380 86390 1
532800 99532800 1001 86380 86390 1
532802 99532802 1001 86380 86390 1
532681 99532681 1001 86380 86390 1
533094 99533094 1001 86380 86390 1
533191 99533191 1001 86380 86390 1
533740 99533740 1001 86380 86390 1
533450 99533450 1001 86380 86390 1
533356 99533356 1001 86380 86390 1
533326 99533326 1001 86380 86390 1
533909 99533909 1001 86380 86390 1
533940 99533940 1001 86380 86390 1
534009 99534009 1001 86380 86390 1
534393 99534393 1001 86380 86390 1
534209 99534209 1001 86380 86390 1
534114 99534114 1001 86380 86390 1
534768 99534768 1001 86380 86390 1
534846 99534846 1001 86380 86390 1
535112 99535112 1001 86380 86390 1
534964 99534964 1001 86380 86390 1
534914 99534914 1001 86380 86390 1
535675 99535675 1001 86380 86390 1
535519 99535519 1001 86380 86390 1
536223 99536223 1001 86380 86390 1
536267 99536267 1001 86380 86390 1
536084 99536084 1001 86380 86390 1
536098 99536098 1001 86380 86390 1
536075 99536075 1001 86380 86390 1
536064 99536064 1001 86380 86390 1
535778 99535778 1001 86380 86390 1
536351 99536351 1001 86380 86390 1
536341 99536341 1001 86380 86390 1
537047 99537047 1001 86380 86390 1
537097 99537097 1001 86380 86390 1
536837 99536837 1001 86380 86390 1
536583 99536583 1001 86380 86390 1
536550 99536550 1001 86380 86390 1
536566 99536566 1001 86380 86390 1
537215 99537215 1001 86380 86390 1
537335 99537335 1001 86380 86390 1
537208 99537208 1001 86380 86390 1
537915 99537915 1001 86380 86390 1
538083 99538083 1001 86380 86390 1
538752 99538752 1001 86380 86390 1
538632 99538632 1001 86380 86390 1
538532 99538532 1001 86380 86390 1
538537 99538537 1001 86380 86390 1
538439 99538439 1001 86380 86390 1
538327 99538327 1001 86380 86390 1
538968 99538968 1001 86380 86390 1
539400 99539400 1001 86380 86390 1
539286 99539286 1001 86380 86390 1
539713 99539713 1001 86380 86390 1
540197 99540197 1001 86380 86390 1
540254 99540254 1001 86380 86390 1
540066 99540066 1001 86380 86390 1
540045 99540045 1001 86380 86390 1
539854 99539854 1001 86380 86390 1
540582 99540582 1001 86380 86390 1
540533 99540533 1001 86380 86390 1
540540 99540540 1001 86380 86390 1
541223 99541223 1001 86380 86390 1
540988 99540988 1001 86380 86390 1
540742 99540742 1001 86380 86390 1
540823 99540823 1001 86380 86390 1
540772 99540772 1001 86380 86390 1
542019 99542019 1001 86380 86390 1
542032 99542032 1001 86380 86390 1
542101 99542101 1001 86380 86390 1
542014 99542014 1001 86380 86390 1
541722 99541722 1001 86380 86390 1
541501 99541501 1001 86380 86390 1
541569 99541569 1001 86380 86390 1
542207 99542207 1001 86380 86390 1
542178 99542178 1001 86380 86390 1
542856 99542856 1001 86380 86390 1
542897 99542897 1001 86380 86390 1
542821 99542821 1001 86380 86390 1
542848 99542848 1001 86380 86390 1
542775 99542775 1001 86380 86390 1
542447 99542447 1001 86380 86390 1
543114 99543114 1001 86380 86390 1
543040 99543040 1001 86380 86390 1
543109 99543109 1001 86380 86390 1
543540 99543540 1001 86380 86390 1
543440 99543440 1001 86380 86390 1
543480 99543480 1001 86380 86390 1
543493 99543493 1001 86380 86390 1
543431 99543431 1001 86380 86390 1
543522 99543522 1001 86380 86390 1
543283 99543283 1001 86380 86390 1
543291 99543291 1001 86380 86390 1
543909 99543909 1001 86380 86390 1
543884 99543884 1001 86380 86390 1
544413 99544413 1001 86380 86390 1
544218 99544218 1001 86380 86390 1
544095 99544095 1001 86380 86390 1
544008 99544008 1001 86380 86390 1
544103 99544103 1001 86380 86390 1
544065 99544065 1001 86380 86390 1
544639 99544639 1001 86380 86390 1
544736 99544736 1001 86380 86390 1
404411 515 1001 10200 11277 1
400038 99400038 1001 86380 86390 1
400464 99400464 1001 86380 86390 1
400915 99400915 1001 86380 86390 1
401506 99401506 1001 86380 86390 1
402364 99402364 1001 86380 86390 1
402659 99402659 1001 86380 86390 1
402923 99402923 1001 86380 86390 1
403872 99403872 1001 86380 86390 1
404338 99404338 1001 86380 86390 1
404504 99404504 1001 86380 86390 1
404629 99404629 1001 86380 86390 1
405343 99405343 1001 86380 86390 1
405950 99405950 1001 86380 86390 1
405991 99405991 1001 86380 86390 1
406621 99406621 1001 86380 86390 1
406531 99406531 1001 86380 86390 1
406748 99406748 1001 86380 86390 1
406895 99406895 1001 86380 86390 1
407123 99407123 1001 86380 86390 1
407281 99407281 1001 86380 86390 1
407367 99407367 1001 86380 86390 1
408435 99408435 1001 86380 86390 1
408627 99408627 1001 86380 86390 1
408804 99408804 1001 86380 86390 1
409128 99409128 1001 86380 86390 1
409243 99409243 1001 86380 86390 1
409434 99409434 1001 86380 86390 1
410014 99410014 1001 86380 86390 1
410747 99410747 1001 86380 86390 1
411171 99411171 1001 86380 86390 1
411738 99411738 1001 86380 86390 1
412328 99412328 1001 86380 86390 1
412472 99412472 1001 86380 86390 1
412988 99412988 1001 86380 86390 1
412799 99412799 1001 86380 86390 1
412801 99412801 1001 86380 86390 1
412515 99412515 1001 86380 86390 1
412540 99412540 1001 86380 86390 1
414031 99414031 1001 86380 86390 1
414025 99414025 1001 86380 86390 1
414106 99414106 1001 86380 86390 1
415146 99415146 1001 86380 86390 1
415105 99415105 1001 86380 86390 1
414515 99414515 1001 86380 86390 1
414602 99414602 1001 86380 86390 1
414648 99414648 1001 86380 86390 1
414792 99414792 1001 86380 86390 1
414255 99414255 1001 86380 86390 1
414134 99414134 1001 86380 86390 1
415389 99415389 1001 86380 86390 1
416725 99416725 1001 86380 86390 1
416624 99416624 1001 86380 86390 1
416140 99416140 1001 86380 86390 1
416079 99416079 1001 86380 86390 1
416098 99416098 1001 86380 86390 1
417251 99417251 1001 86380 86390 1
417470 99417470 1001 86380 86390 1
418305 99418305 1001 86380 86390 1
418040 99418040 1001 86380 86390 1
417907 99417907 1001 86380 86390 1
418950 99418950 1001 86380 86390 1
419967 99419967 1001 86380 86390 1
419680 99419680 1001 86380 86390 1
419414 99419414 1001 86380 86390 1
421967 99421967 1001 86380 86390 1
421717 99421717 1001 86380 86390 1
421782 99421782 1001 86380 86390 1
421667 99421667 1001 86380 86390 1
421153 99421153 1001 86380 86390 1
422479 99422479 1001 86380 86390 1
422308 99422308 1001 86380 86390 1
422360 99422360 1001 86380 86390 1
422356 99422356 1001 86380 86390 1
423607 99423607 1001 86380 86390 1
423630 99423630 1001 86380 86390 1
423441 99423441 1001 86380 86390 1
423583 99423583 1001 86380 86390 1
423697 99423697 1001 86380 86390 1
423128 99423128 1001 86380 86390 1
423155 99423155 1001 86380 86390 1
422775 99422775 1001 86380 86390 1
423958 99423958 1001 86380 86390 1
425184 99425184 1001 86380 86390 1
425028 99425028 1001 86380 86390 1
425147 99425147 1001 86380 86390 1
425005 99425005 1001 86380 86390 1
424387 99424387 1001 86380 86390 1
425775 99425775 1001 86380 86390 1
425596 99425596 1001 86380 86390 1
426790 99426790 1001 86380 86390 1
426799 99426799 1001 86380 86390 1
427062 99427062 1001 86380 86390 1
426406 99426406 1001 86380 86390 1
426686 99426686 1001 86380 86390 1
426112 99426112 1001 86380 86390 1
427509 99427509 1001 86380 86390 1
427523 99427523 1001 86380 86390 1
427339 99427339 1001 86380 86390 1
428096 99428096 1001 86380 86390 1
428266 99428266 1001 86380 86390 1
427629 99427629 1001 86380 86390 1
427863 99427863 1001 86380 86390 1
427883 99427883 1001 86380 86390 1
429022 99429022 1001 86380 86390 1
430194 99430194 1001 86380 86390 1
429689 99429689 1001 86380 86390 1
429839 99429839 1001 86380 86390 1
429844 99429844 1001 86380 86390 1
429869 99429869 1001 86380 86390 1
429392 99429392 1001 86380 86390 1
429370 99429370 1001 86380 86390 1
429277 99429277 1001 86380 86390 1
429375 99429375 1001 86380 86390 1
429356 99429356 1001 86380 86390 1
430797 99430797 1001 86380 86390 1
430624 99430624 1001 86380 86390 1
431798 99431798 1001 86380 86390 1
431811 99431811 1001 86380 86390 1
431904 99431904 1001 86380 86390 1
431502 99431502 1001 86380 86390 1
430873 99430873 1001 86380 86390 1
430885 99430885 1001 86380 86390 1
432097 99432097 1001 86380 86390 1
432141 99432141 1001 86380 86390 1
433057 99433057 1001 86380 86390 1
433793 99433793 1001 86380 86390 1
435372 99435372 1001 86380 86390 1
435031 99435031 1001 86380 86390 1
434602 99434602 1001 86380 86390 1
434663 99434663 1001 86380 86390 1
434747 99434747 1001 86380 86390 1
434612 99434612 1001 86380 86390 1
434958 99434958 1001 86380 86390 1
434537 99434537 1001 86380 86390 1
434408 99434408 1001 86380 86390 1
434162 99434162 1001 86380 86390 1
435802 99435802 1001 86380 86390 1
435743 99435743 1001 86380 86390 1
436854 99436854 1001 86380 86390 1
436881 99436881 1001 86380 86390 1
436822 99436822 1001 86380 86390 1
436886 99436886 1001 86380 86390 1
436370 99436370 1001 86380 86390 1
436376 99436376 1001 86380 86390 1
435949 99435949 1001 86380 86390 1
300066 99300066 1001 86380 86390 1
300561 99300561 1001 86380 86390 1
300620 99300620 1001 86380 86390 1
300357 99300357 1001 86380 86390 1
300463 99300463 1001 86380 86390 1
300509 99300509 1001 86380 86390 1
300123 99300123 1001 86380 86390 1
300178 99300178 1001 86380 86390 1
300217 99300217 1001 86380 86390 1
300923 99300923 1001 86380 86390 1
300876 99300876 1001 86380 86390 1
300853 99300853 1001 86380 86390 1
301493 99301493 1001 86380 86390 1
301382 99301382 1001 86380 86390 1
301550 99301550 1001 86380 86390 1
301254 99301254 1001 86380 86390 1
301063 99301063 1001 86380 86390 1
300986 99300986 1001 86380 86390 1
301117 99301117 1001 86380 86390 1
300952 99300952 1001 86380 86390 1
302153 99302153 1001 86380 86390 1
301824 99301824 1001 86380 86390 1
301882 99301882 1001 86380 86390 1
303046 99303046 1001 86380 86390 1
303021 99303021 1001 86380 86390 1
303001 99303001 1001 86380 86390 1
302713 99302713 1001 86380 86390 1
303396 99303396 1001 86380 86390 1
303905 99303905 1001 86380 86390 1
303762 99303762 1001 86380 86390 1
303585 99303585 1001 86380 86390 1
304110 99304110 1001 86380 86390 1
304177 99304177 1001 86380 86390 1
304103 99304103 1001 86380 86390 1
304856 99304856 1001 86380 86390 1
304799 99304799 1001 86380 86390 1
304659 99304659 1001 86380 86390 1
304686 99304686 1001 86380 86390 1
304664 99304664 1001 86380 86390 1
304473 99304473 1001 86380 86390 1
304647 99304647 1001 86380 86390 1
304987 99304987 1001 86380 86390 1
304945 99304945 1001 86380 86390 1
305684 99305684 1001 86380 86390 1
305559 99305559 1001 86380 86390 1
305612 99305612 1001 86380 86390 1
305155 99305155 1001 86380 86390 1
305250 99305250 1001 86380 86390 1
500082 99500082 1001 86380 86390 1
500031 99500031 1001 86380 86390 1
500790 99500790 1001 86380 86390 1
500518 99500518 1001 86380 86390 1
500414 99500414 1001 86380 86390 1
500571 99500571 1001 86380 86390 1
500603 99500603 1001 86380 86390 1
500291 99500291 1001 86380 86390 1
500969 99500969 1001 86380 86390 1
500854 99500854 1001 86380 86390 1
501602 99501602 1001 86380 86390 1
501475 99501475 1001 86380 86390 1
501305 99501305 1001 86380 86390 1
501134 99501134 1001 86380 86390 1
501779 99501779 1001 86380 86390 1
502376 99502376 1001 86380 86390 1
502367 99502367 1001 86380 86390 1
502294 99502294 1001 86380 86390 1
502200 99502200 1001 86380 86390 1
502140 99502140 1001 86380 86390 1
501846 99501846 1001 86380 86390 1
502041 99502041 1001 86380 86390 1
501942 99501942 1001 86380 86390 1
502554 99502554 1001 86380 86390 1
503166 99503166 1001 86380 86390 1
503156 99503156 1001 86380 86390 1
503122 99503122 1001 86380 86390 1
502784 99502784 1001 86380 86390 1
502879 99502879 1001 86380 86390 1
503491 99503491 1001 86380 86390 1
503323 99503323 1001 86380 86390 1
504046 99504046 1001 86380 86390 1
503975 99503975 1001 86380 86390 1
503865 99503865 1001 86380 86390 1
503600 99503600 1001 86380 86390 1
503589 99503589 1001 86380 86390 1
503529 99503529 1001 86380 86390 1
504167 99504167 1001 86380 86390 1
504223 99504223 1001 86380 86390 1
504841 99504841 1001 86380 86390 1
504568 99504568 1001 86380 86390 1
504993 99504993 1001 86380 86390 1
505670 99505670 1001 86380 86390 1
505683 99505683 1001 86380 86390 1
505411 99505411 1001 86380 86390 1
505331 99505331 1001 86380 86390 1
505801 99505801 1001 86380 86390 1
505777 99505777 1001 86380 86390 1
506474 99506474 1001 86380 86390 1
506585 99506585 1001 86380 86390 1
505979 99505979 1001 86380 86390 1
506035 99506035 1001 86380 86390 1
506000 99506000 1001 86380 86390 1
507242 99507242 1001 86380 86390 1
507041 99507041 1001 86380 86390 1
506945 99506945 1001 86380 86390 1
506856 99506856 1001 86380 86390 1
506805 99506805 1001 86380 86390 1
508225 99508225 1001 86380 86390 1
508153 99508153 1001 86380 86390 1
508116 99508116 1001 86380 86390 1
507867 99507867 1001 86380 86390 1
507772 99507772 1001 86380 86390 1
508349 99508349 1001 86380 86390 1
508287 99508287 1001 86380 86390 1
508383 99508383 1001 86380 86390 1
508410 99508410 1001 86380 86390 1
509041 99509041 1001 86380 86390 1
508990 99508990 1001 86380 86390 1
508955 99508955 1001 86380 86390 1
508605 99508605 1001 86380 86390 1
509093 99509093 1001 86380 86390 1
509869 99509869 1001 86380 86390 1
509764 99509764 1001 86380 86390 1
509494 99509494 1001 86380 86390 1
509310 99509310 1001 86380 86390 1
510345 99510345 1001 86380 86390 1
510388 99510388 1001 86380 86390 1
510468 99510468 1001 86380 86390 1
510854 99510854 1001 86380 86390 1
510804 99510804 1001 86380 86390 1
511336 99511336 1001 86380 86390 1
510997 99510997 1001 86380 86390 1
511060 99511060 1001 86380 86390 1
512290 99512290 1001 86380 86390 1
512359 99512359 1001 86380 86390 1
512338 99512338 1001 86380 86390 1
512032 99512032 1001 86380 86390 1
512139 99512139 1001 86380 86390 1
512063 99512063 1001 86380 86390 1
511914 99511914 1001 86380 86390 1
512537 99512537 1001 86380 86390 1
512398 99512398 1001 86380 86390 1
512792 99512792 1001 86380 86390 1
512710 99512710 1001 86380 86390 1
512789 99512789 1001 86380 86390 1
513409 99513409 1001 86380 86390 1
513208 99513208 1001 86380 86390 1
513343 99513343 1001 86380 86390 1
513738 99513738 1001 86380 86390 1
513781 99513781 1001 86380 86390 1
513570 99513570 1001 86380 86390 1
513598 99513598 1001 86380 86390 1
513576 99513576 1001 86380 86390 1
513474 99513474 1001 86380 86390 1
514146 99514146 1001 86380 86390 1
514124 99514124 1001 86380 86390 1
514793 99514793 1001 86380 86390 1
514731 99514731 1001 86380 86390 1
514798 99514798 1001 86380 86390 1
514419 99514419 1001 86380 86390 1
514881 99514881 1001 86380 86390 1
515452 99515452 1001 86380 86390 1
515250 99515250 1001 86380 86390 1
516355 99516355 1001 86380 86390 1
516322 99516322 1001 86380 86390 1
517275 99517275 1001 86380 86390 1
517161 99517161 1001 86380 86390 1
516772 99516772 1001 86380 86390 1
516865 99516865 1001 86380 86390 1
516739 99516739 1001 86380 86390 1
517464 99517464 1001 86380 86390 1
517439 99517439 1001 86380 86390 1
517422 99517422 1001 86380 86390 1
518049 99518049 1001 86380 86390 1
517932 99517932 1001 86380 86390 1
517710 99517710 1001 86380 86390 1
518964 99518964 1001 86380 86390 1
518985 99518985 1001 86380 86390 1
518832 99518832 1001 86380 86390 1
518623 99518623 1001 86380 86390 1
518457 99518457 1001 86380 86390 1
518574 99518574 1001 86380 86390 1
518374 99518374 1001 86380 86390 1
518533 99518533 1001 86380 86390 1
519105 99519105 1001 86380 86390 1
519148 99519148 1001 86380 86390 1
519557 99519557 1001 86380 86390 1
519442 99519442 1001 86380 86390 1
519574 99519574 1001 86380 86390 1
519286 99519286 1001 86380 86390 1
520315 99520315 1001 86380 86390 1
520217 99520217 1001 86380 86390 1
520156 99520156 1001 86380 86390 1
520816 99520816 1001 86380 86390 1
520740 99520740 1001 86380 86390 1
521121 99521121 1001 86380 86390 1
520859 99520859 1001 86380 86390 1
521511 99521511 1001 86380 86390 1
521474 99521474 1001 86380 86390 1
522092 99522092 1001 86380 86390 1
522001 99522001 1001 86380 86390 1
521941 99521941 1001 86380 86390 1
521824 99521824 1001 86380 86390 1
522471 99522471 1001 86380 86390 1
522321 99522321 1001 86380 86390 1
522786 99522786 1001 86380 86390 1
522671 99522671 1001 86380 86390 1
522519 99522519 1001 86380 86390 1
523831 99523831 1001 86380 86390 1
523782 99523782 1001 86380 86390 1
523839 99523839 1001 86380 86390 1
523866 99523866 1001 86380 86390 1
523547 99523547 1001 86380 86390 1
523617 99523617 1001 86380 86390 1
523508 99523508 1001 86380 86390 1
523335 99523335 1001 86380 86390 1
524025 99524025 1001 86380 86390 1
524028 99524028 1001 86380 86390 1
524228 99524228 1001 86380 86390 1
525395 99525395 1001 86380 86390 1
525462 99525462 1001 86380 86390 1
525286 99525286 1001 86380 86390 1
525057 99525057 1001 86380 86390 1
525046 99525046 1001 86380 86390 1
525154 99525154 1001 86380 86390 1
525026 99525026 1001 86380 86390 1
524976 99524976 1001 86380 86390 1
525796 99525796 1001 86380 86390 1
526346 99526346 1001 86380 86390 1
526283 99526283 1001 86380 86390 1
526314 99526314 1001 86380 86390 1
525901 99525901 1001 86380 86390 1
525877 99525877 1001 86380 86390 1
526431 99526431 1001 86380 86390 1
527187 99527187 1001 86380 86390 1
527203 99527203 1001 86380 86390 1
527015 99527015 1001 86380 86390 1
526632 99526632 1001 86380 86390 1
526814 99526814 1001 86380 86390 1
526637 99526637 1001 86380 86390 1
527394 99527394 1001 86380 86390 1
527960 99527960 1001 86380 86390 1
527965 99527965 1001 86380 86390 1
527970 99527970 1001 86380 86390 1
527881 99527881 1001 86380 86390 1
527559 99527559 1001 86380 86390 1
527459 99527459 1001 86380 86390 1
527660 99527660 1001 86380 86390 1
528088 99528088 1001 86380 86390 1
528900 99528900 1001 86380 86390 1
528496 99528496 1001 86380 86390 1
528288 99528288 1001 86380 86390 1
529079 99529079 1001 86380 86390 1
529593 99529593 1001 86380 86390 1
529661 99529661 1001 86380 86390 1
529392 99529392 1001 86380 86390 1
529422 99529422 1001 86380 86390 1
529478 99529478 1001 86380 86390 1
529153 99529153 1001 86380 86390 1
529196 99529196 1001 86380 86390 1
529806 99529806 1001 86380 86390 1
530507 99530507 1001 86380 86390 1
530423 99530423 1001 86380 86390 1
530283 99530283 1001 86380 86390 1
530207 99530207 1001 86380 86390 1
530221 99530221 1001 86380 86390 1
530256 99530256 1001 86380 86390 1
531336 99531336 1001 86380 86390 1
531185 99531185 1001 86380 86390 1
531093 99531093 1001 86380 86390 1
530852 99530852 1001 86380 86390 1
530880 99530880 1001 86380 86390 1
530764 99530764 1001 86380 86390 1
530821 99530821 1001 86380 86390 1
531581 99531581 1001 86380 86390 1
531517 99531517 1001 86380 86390 1
531627 99531627 1001 86380 86390 1
532208 99532208 1001 86380 86390 1
533007 99533007 1001 86380 86390 1
532559 99532559 1001 86380 86390 1
533110 99533110 1001 86380 86390 1
533222 99533222 1001 86380 86390 1
533795 99533795 1001 86380 86390 1
533536 99533536 1001 86380 86390 1
533306 99533306 1001 86380 86390 1
533359 99533359 1001 86380 86390 1
533310 99533310 1001 86380 86390 1
533275 99533275 1001 86380 86390 1
533982 99533982 1001 86380 86390 1
534505 99534505 1001 86380 86390 1
534612 99534612 1001 86380 86390 1
534667 99534667 1001 86380 86390 1
534564 99534564 1001 86380 86390 1
534186 99534186 1001 86380 86390 1
534266 99534266 1001 86380 86390 1
534878 99534878 1001 86380 86390 1
534743 99534743 1001 86380 86390 1
535491 99535491 1001 86380 86390 1
535202 99535202 1001 86380 86390 1
535128 99535128 1001 86380 86390 1
534998 99534998 1001 86380 86390 1
535576 99535576 1001 86380 86390 1
535513 99535513 1001 86380 86390 1
536300 99536300 1001 86380 86390 1
536299 99536299 1001 86380 86390 1
536323 99536323 1001 86380 86390 1
536179 99536179 1001 86380 86390 1
536110 99536110 1001 86380 86390 1
536011 99536011 1001 86380 86390 1
535799 99535799 1001 86380 86390 1
535800 99535800 1001 86380 86390 1
535726 99535726 1001 86380 86390 1
536995 99536995 1001 86380 86390 1
536994 99536994 1001 86380 86390 1
536918 99536918 1001 86380 86390 1
537175 99537175 1001 86380 86390 1
537170 99537170 1001 86380 86390 1
537210 99537210 1001 86380 86390 1
537890 99537890 1001 86380 86390 1
537967 99537967 1001 86380 86390 1
537970 99537970 1001 86380 86390 1
537762 99537762 1001 86380 86390 1
537687 99537687 1001 86380 86390 1
537474 99537474 1001 86380 86390 1
538723 99538723 1001 86380 86390 1
538486 99538486 1001 86380 86390 1
538449 99538449 1001 86380 86390 1
538289 99538289 1001 86380 86390 1
538228 99538228 1001 86380 86390 1
539289 99539289 1001 86380 86390 1
539195 99539195 1001 86380 86390 1
539132 99539132 1001 86380 86390 1
539665 99539665 1001 86380 86390 1
540269 99540269 1001 86380 86390 1
540160 99540160 1001 86380 86390 1
540213 99540213 1001 86380 86390 1
539996 99539996 1001 86380 86390 1
540578 99540578 1001 86380 86390 1
541128 99541128 1001 86380 86390 1
541183 99541183 1001 86380 86390 1
541253 99541253 1001 86380 86390 1
541001 99541001 1001 86380 86390 1
541073 99541073 1001 86380 86390 1
540827 99540827 1001 86380 86390 1
540737 99540737 1001 86380 86390 1
540749 99540749 1001 86380 86390 1
541732 99541732 1001 86380 86390 1
541719 99541719 1001 86380 86390 1
541720 99541720 1001 86380 86390 1
541858 99541858 1001 86380 86390 1
541871 99541871 1001 86380 86390 1
541563 99541563 1001 86380 86390 1
541577 99541577 1001 86380 86390 1
541514 99541514 1001 86380 86390 1
541626 99541626 1001 86380 86390 1
541704 99541704 1001 86380 86390 1
542160 99542160 1001 86380 86390 1
542579 99542579 1001 86380 86390 1
542533 99542533 1001 86380 86390 1
543091 99543091 1001 86380 86390 1
543131 99543131 1001 86380 86390 1
542952 99542952 1001 86380 86390 1
543420 99543420 1001 86380 86390 1
543537 99543537 1001 86380 86390 1
543232 99543232 1001 86380 86390 1
543266 99543266 1001 86380 86390 1
544417 99544417 1001 86380 86390 1
544458 99544458 1001 86380 86390 1
544404 99544404 1001 86380 86390 1
544358 99544358 1001 86380 86390 1
544338 99544338 1001 86380 86390 1
544154 99544154 1001 86380 86390 1
544144 99544144 1001 86380 86390 1
544699 99544699 1001 86380 86390 1
400027 99400027 1001 86380 86390 1
400637 99400637 1001 86380 86390 1
401380 99401380 1001 86380 86390 1
401496 99401496 1001 86380 86390 1
401608 99401608 1001 86380 86390 1
401730 99401730 1001 86380 86390 1
402075 99402075 1001 86380 86390 1
402574 99402574 1001 86380 86390 1
403057 99403057 1001 86380 86390 1
403096 99403096 1001 86380 86390 1
403725 99403725 1001 86380 86390 1
403805 99403805 1001 86380 86390 1
403923 99403923 1001 86380 86390 1
404020 99404020 1001 86380 86390 1
404231 99404231 1001 86380 86390 1
404505 99404505 1001 86380 86390 1
405584 99405584 1001 86380 86390 1
405786 99405786 1001 86380 86390 1
406039 99406039 1001 86380 86390 1
406068 99406068 1001 86380 86390 1
405983 99405983 1001 86380 86390 1
406909 99406909 1001 86380 86390 1
406946 99406946 1001 86380 86390 1
407618 99407618 1001 86380 86390 1
408240 99408240 1001 86380 86390 1
408529 99408529 1001 86380 86390 1
408869 99408869 1001 86380 86390 1
409026 99409026 1001 86380 86390 1
409127 99409127 1001 86380 86390 1
409311 99409311 1001 86380 86390 1
409472 99409472 1001 86380 86390 1
409725 99409725 1001 86380 86390 1
410187 99410187 1001 86380 86390 1
410255 99410255 1001 86380 86390 1
410382 99410382 1001 86380 86390 1
411023 99411023 1001 86380 86390 1
411251 99411251 1001 86380 86390 1
411698 99411698 1001 86380 86390 1
411955 99411955 1001 86380 86390 1
412168 99412168 1001 86380 86390 1
412258 99412258 1001 86380 86390 1
412425 99412425 1001 86380 86390 1
413341 99413341 1001 86380 86390 1
413353 99413353 1001 86380 86390 1
412980 99412980 1001 86380 86390 1
413017 99413017 1001 86380 86390 1
412969 99412969 1001 86380 86390 1
412970 99412970 1001 86380 86390 1
413132 99413132 1001 86380 86390 1
412624 99412624 1001 86380 86390 1
414127 99414127 1001 86380 86390 1
414264 99414264 1001 86380 86390 1
414372 99414372 1001 86380 86390 1
414175 99414175 1001 86380 86390 1
415533 99415533 1001 86380 86390 1
415608 99415608 1001 86380 86390 1
415614 99415614 1001 86380 86390 1
416221 99416221 1001 86380 86390 1
415774 99415774 1001 86380 86390 1
417367 99417367 1001 86380 86390 1
417494 99417494 1001 86380 86390 1
418790 99418790 1001 86380 86390 1
418138 99418138 1001 86380 86390 1
418054 99418054 1001 86380 86390 1
417867 99417867 1001 86380 86390 1
417630 99417630 1001 86380 86390 1
418967 99418967 1001 86380 86390 1
420096 99420096 1001 86380 86390 1
420311 99420311 1001 86380 86390 1
420324 99420324 1001 86380 86390 1
419800 99419800 1001 86380 86390 1
419986 99419986 1001 86380 86390 1
419730 99419730 1001 86380 86390 1
419678 99419678 1001 86380 86390 1
419963 99419963 1001 86380 86390 1
419845 99419845 1001 86380 86390 1
419581 99419581 1001 86380 86390 1
421692 99421692 1001 86380 86390 1
421371 99421371 1001 86380 86390 1
421550 99421550 1001 86380 86390 1
421331 99421331 1001 86380 86390 1
421005 99421005 1001 86380 86390 1
421052 99421052 1001 86380 86390 1
422388 99422388 1001 86380 86390 1
422493 99422493 1001 86380 86390 1
422159 99422159 1001 86380 86390 1
423486 99423486 1001 86380 86390 1
423424 99423424 1001 86380 86390 1
423481 99423481 1001 86380 86390 1
423600 99423600 1001 86380 86390 1
423740 99423740 1001 86380 86390 1
423149 99423149 1001 86380 86390 1
422680 99422680 1001 86380 86390 1
422807 99422807 1001 86380 86390 1
422693 99422693 1001 86380 86390 1
425176 99425176 1001 86380 86390 1
424996 99424996 1001 86380 86390 1
424605 99424605 1001 86380 86390 1
424949 99424949 1001 86380 86390 1
424213 99424213 1001 86380 86390 1
424439 99424439 1001 86380 86390 1
424375 99424375 1001 86380 86390 1
424451 99424451 1001 86380 86390 1
426827 99426827 1001 86380 86390 1
426780 99426780 1001 86380 86390 1
426810 99426810 1001 86380 86390 1
426397 99426397 1001 86380 86390 1
426382 99426382 1001 86380 86390 1
426152 99426152 1001 86380 86390 1
425889 99425889 1001 86380 86390 1
425975 99425975 1001 86380 86390 1
427263 99427263 1001 86380 86390 1
427294 99427294 1001 86380 86390 1
427518 99427518 1001 86380 86390 1
427522 99427522 1001 86380 86390 1
428033 99428033 1001 86380 86390 1
428065 99428065 1001 86380 86390 1
428196 99428196 1001 86380 86390 1
427626 99427626 1001 86380 86390 1
427910 99427910 1001 86380 86390 1
429128 99429128 1001 86380 86390 1
428878 99428878 1001 86380 86390 1
429011 99429011 1001 86380 86390 1
430028 99430028 1001 86380 86390 1
429748 99429748 1001 86380 86390 1
429474 99429474 1001 86380 86390 1
429555 99429555 1001 86380 86390 1
429188 99429188 1001 86380 86390 1
429220 99429220 1001 86380 86390 1
430486 99430486 1001 86380 86390 1
430609 99430609 1001 86380 86390 1
430487 99430487 1001 86380 86390 1
430603 99430603 1001 86380 86390 1
431774 99431774 1001 86380 86390 1
431976 99431976 1001 86380 86390 1
431608 99431608 1001 86380 86390 1
431265 99431265 1001 86380 86390 1
431302 99431302 1001 86380 86390 1
431148 99431148 1001 86380 86390 1
433545 99433545 1001 86380 86390 1
433165 99433165 1001 86380 86390 1
434043 99434043 1001 86380 86390 1
434074 99434074 1001 86380 86390 1
435205 99435205 1001 86380 86390 1
434919 99434919 1001 86380 86390 1
434945 99434945 1001 86380 86390 1
434766 99434766 1001 86380 86390 1
434726 99434726 1001 86380 86390 1
434566 99434566 1001 86380 86390 1
434453 99434453 1001 86380 86390 1
434520 99434520 1001 86380 86390 1
434276 99434276 1001 86380 86390 1
434581 99434581 1001 86380 86390 1
435546 99435546 1001 86380 86390 1
436396 99436396 1001 86380 86390 1
436586 99436586 1001 86380 86390 1
436032 99436032 1001 86380 86390 1
437188 99437188 1001 86380 86390 1
300012 99300012 1001 86380 86390 1
300642 99300642 1001 86380 86390 1
300702 99300702 1001 86380 86390 1
300660 99300660 1001 86380 86390 1
300664 99300664 1001 86380 86390 1
300371 99300371 1001 86380 86390 1
300415 99300415 1001 86380 86390 1
300212 99300212 1001 86380 86390 1
300225 99300225 1001 86380 86390 1
300174 99300174 1001 86380 86390 1
300213 99300213 1001 86380 86390 1
300240 99300240 1001 86380 86390 1
300152 99300152 1001 86380 86390 1
300917 99300917 1001 86380 86390 1
301482 99301482 1001 86380 86390 1
301460 99301460 1001 86380 86390 1
301503 99301503 1001 86380 86390 1
301182 99301182 1001 86380 86390 1
301156 99301156 1001 86380 86390 1
301163 99301163 1001 86380 86390 1
301032 99301032 1001 86380 86390 1
301084 99301084 1001 86380 86390 1
301563 99301563 1001 86380 86390 1
302267 99302267 1001 86380 86390 1
302312 99302312 1001 86380 86390 1
302314 99302314 1001 86380 86390 1
302062 99302062 1001 86380 86390 1
302172 99302172 1001 86380 86390 1
302030 99302030 1001 86380 86390 1
303029 99303029 1001 86380 86390 1
303168 99303168 1001 86380 86390 1
302935 99302935 1001 86380 86390 1
303003 99303003 1001 86380 86390 1
303916 99303916 1001 86380 86390 1
303828 99303828 1001 86380 86390 1
303627 99303627 1001 86380 86390 1
303786 99303786 1001 86380 86390 1
304075 99304075 1001 86380 86390 1
304155 99304155 1001 86380 86390 1
304812 99304812 1001 86380 86390 1
304495 99304495 1001 86380 86390 1
305061 99305061 1001 86380 86390 1
304880 99304880 1001 86380 86390 1
305405 99305405 1001 86380 86390 1
305306 99305306 1001 86380 86390 1
305320 99305320 1001 86380 86390 1
305156 99305156 1001 86380 86390 1
305261 99305261 1001 86380 86390 1
305210 99305210 1001 86380 86390 1
500089 99500089 1001 86380 86390 1
500762 99500762 1001 86380 86390 1
500737 99500737 1001 86380 86390 1
500681 99500681 1001 86380 86390 1
500584 99500584 1001 86380 86390 1
500219 99500219 1001 86380 86390 1
500310 99500310 1001 86380 86390 1
500216 99500216 1001 86380 86390 1
501013 99501013 1001 86380 86390 1
500887 99500887 1001 86380 86390 1
501592 99501592 1001 86380 86390 1
501307 99501307 1001 86380 86390 1
501248 99501248 1001 86380 86390 1
501058 99501058 1001 86380 86390 1
501688 99501688 1001 86380 86390 1
502394 99502394 1001 86380 86390 1
502291 99502291 1001 86380 86390 1
502305 99502305 1001 86380 86390 1
502218 99502218 1001 86380 86390 1
502052 99502052 1001 86380 86390 1
502005 99502005 1001 86380 86390 1
502020 99502020 1001 86380 86390 1
502556 99502556 1001 86380 86390 1
502641 99502641 1001 86380 86390 1
503243 99503243 1001 86380 86390 1
503019 99503019 1001 86380 86390 1
502765 99502765 1001 86380 86390 1
502824 99502824 1001 86380 86390 1
503798 99503798 1001 86380 86390 1
503905 99503905 1001 86380 86390 1
503726 99503726 1001 86380 86390 1
503628 99503628 1001 86380 86390 1
503590 99503590 1001 86380 86390 1
503598 99503598 1001 86380 86390 1
504285 99504285 1001 86380 86390 1
504204 99504204 1001 86380 86390 1
504671 99504671 1001 86380 86390 1
504339 99504339 1001 86380 86390 1
504369 99504369 1001 86380 86390 1
505122 99505122 1001 86380 86390 1
504975 99504975 1001 86380 86390 1
505001 99505001 1001 86380 86390 1
505753 99505753 1001 86380 86390 1
505653 99505653 1001 86380 86390 1
505513 99505513 1001 86380 86390 1
505426 99505426 1001 86380 86390 1
505417 99505417 1001 86380 86390 1
505302 99505302 1001 86380 86390 1
505937 99505937 1001 86380 86390 1
505889 99505889 1001 86380 86390 1
505880 99505880 1001 86380 86390 1
505857 99505857 1001 86380 86390 1
506551 99506551 1001 86380 86390 1
506244 99506244 1001 86380 86390 1
506325 99506325 1001 86380 86390 1
506135 99506135 1001 86380 86390 1
505996 99505996 1001 86380 86390 1
506761 99506761 1001 86380 86390 1
506608 99506608 1001 86380 86390 1
507388 99507388 1001 86380 86390 1
507352 99507352 1001 86380 86390 1
507370 99507370 1001 86380 86390 1
507080 99507080 1001 86380 86390 1
507093 99507093 1001 86380 86390 1
506977 99506977 1001 86380 86390 1
506927 99506927 1001 86380 86390 1
507501 99507501 1001 86380 86390 1
507581 99507581 1001 86380 86390 1
508223 99508223 1001 86380 86390 1
507736 99507736 1001 86380 86390 1
507659 99507659 1001 86380 86390 1
507712 99507712 1001 86380 86390 1
508310 99508310 1001 86380 86390 1
508350 99508350 1001 86380 86390 1
508346 99508346 1001 86380 86390 1
508675 99508675 1001 86380 86390 1
508797 99508797 1001 86380 86390 1
508546 99508546 1001 86380 86390 1
509223 99509223 1001 86380 86390 1
509826 99509826 1001 86380 86390 1
509852 99509852 1001 86380 86390 1
509765 99509765 1001 86380 86390 1
509596 99509596 1001 86380 86390 1
510017 99510017 1001 86380 86390 1
510087 99510087 1001 86380 86390 1
510370 99510370 1001 86380 86390 1
510320 99510320 1001 86380 86390 1
510373 99510373 1001 86380 86390 1
510351 99510351 1001 86380 86390 1
510797 99510797 1001 86380 86390 1
510849 99510849 1001 86380 86390 1
511502 99511502 1001 86380 86390 1
511387 99511387 1001 86380 86390 1
511527 99511527 1001 86380 86390 1
511545 99511545 1001 86380 86390 1
511397 99511397 1001 86380 86390 1
511246 99511246 1001 86380 86390 1
511301 99511301 1001 86380 86390 1
510951 99510951 1001 86380 86390 1
511611 99511611 1001 86380 86390 1
512309 99512309 1001 86380 86390 1
512086 99512086 1001 86380 86390 1
511861 99511861 1001 86380 86390 1
512450 99512450 1001 86380 86390 1
512798 99512798 1001 86380 86390 1
512746 99512746 1001 86380 86390 1
513355 99513355 1001 86380 86390 1
514005 99514005 1001 86380 86390 1
513922 99513922 1001 86380 86390 1
513936 99513936 1001 86380 86390 1
513861 99513861 1001 86380 86390 1
513617 99513617 1001 86380 86390 1
513538 99513538 1001 86380 86390 1
514211 99514211 1001 86380 86390 1
514032 99514032 1001 86380 86390 1
514166 99514166 1001 86380 86390 1
514807 99514807 1001 86380 86390 1
514702 99514702 1001 86380 86390 1
514527 99514527 1001 86380 86390 1
514505 99514505 1001 86380 86390 1
514622 99514622 1001 86380 86390 1
514355 99514355 1001 86380 86390 1
515568 99515568 1001 86380 86390 1
515615 99515615 1001 86380 86390 1
515302 99515302 1001 86380 86390 1
515178 99515178 1001 86380 86390 1
515696 99515696 1001 86380 86390 1
516137 99516137 1001 86380 86390 1
516035 99516035 1001 86380 86390 1
515909 99515909 1001 86380 86390 1
516639 99516639 1001 86380 86390 1
517102 99517102 1001 86380 86390 1
516791 99516791 1001 86380 86390 1
517401 99517401 1001 86380 86390 1
517459 99517459 1001 86380 86390 1
518048 99518048 1001 86380 86390 1
518100 99518100 1001 86380 86390 1
517869 99517869 1001 86380 86390 1
517768 99517768 1001 86380 86390 1
517715 99517715 1001 86380 86390 1
517704 99517704 1001 86380 86390 1
518830 99518830 1001 86380 86390 1
518982 99518982 1001 86380 86390 1
518701 99518701 1001 86380 86390 1
518479 99518479 1001 86380 86390 1
519777 99519777 1001 86380 86390 1
519630 99519630 1001 86380 86390 1
519749 99519749 1001 86380 86390 1
519492 99519492 1001 86380 86390 1
519485 99519485 1001 86380 86390 1
519407 99519407 1001 86380 86390 1
519420 99519420 1001 86380 86390 1
519369 99519369 1001 86380 86390 1
520443 99520443 1001 86380 86390 1
520191 99520191 1001 86380 86390 1
520770 99520770 1001 86380 86390 1
520734 99520734 1001 86380 86390 1
520749 99520749 1001 86380 86390 1
520700 99520700 1001 86380 86390 1
520851 99520851 1001 86380 86390 1
520894 99520894 1001 86380 86390 1
520998 99520998 1001 86380 86390 1
521552 99521552 1001 86380 86390 1
522145 99522145 1001 86380 86390 1
522277 99522277 1001 86380 86390 1
522287 99522287 1001 86380 86390 1
521882 99521882 1001 86380 86390 1
521963 99521963 1001 86380 86390 1
521976 99521976 1001 86380 86390 1
521794 99521794 1001 86380 86390 1
522392 99522392 1001 86380 86390 1
523030 99523030 1001 86380 86390 1
523028 99523028 1001 86380 86390 1
522741 99522741 1001 86380 86390 1
522653 99522653 1001 86380 86390 1
523303 99523303 1001 86380 86390 1
523265 99523265 1001 86380 86390 1
523280 99523280 1001 86380 86390 1
523307 99523307 1001 86380 86390 1
523859 99523859 1001 86380 86390 1
524074 99524074 1001 86380 86390 1
524127 99524127 1001 86380 86390 1
524128 99524128 1001 86380 86390 1
524543 99524543 1001 86380 86390 1
524379 99524379 1001 86380 86390 1
524434 99524434 1001 86380 86390 1
524346 99524346 1001 86380 86390 1
524324 99524324 1001 86380 86390 1
525494 99525494 1001 86380 86390 1
525397 99525397 1001 86380 86390 1
525506 99525506 1001 86380 86390 1
525203 99525203 1001 86380 86390 1
525235 99525235 1001 86380 86390 1
525006 99525006 1001 86380 86390 1
525168 99525168 1001 86380 86390 1
525672 99525672 1001 86380 86390 1
525647 99525647 1001 86380 86390 1
525612 99525612 1001 86380 86390 1
525617 99525617 1001 86380 86390 1
525760 99525760 1001 86380 86390 1
526296 99526296 1001 86380 86390 1
526246 99526246 1001 86380 86390 1
525869 99525869 1001 86380 86390 1
525872 99525872 1001 86380 86390 1
526501 99526501 1001 86380 86390 1
527081 99527081 1001 86380 86390 1
527211 99527211 1001 86380 86390 1
527226 99527226 1001 86380 86390 1
527114 99527114 1001 86380 86390 1
527103 99527103 1001 86380 86390 1
526904 99526904 1001 86380 86390 1
526984 99526984 1001 86380 86390 1
526642 99526642 1001 86380 86390 1
526704 99526704 1001 86380 86390 1
527312 99527312 1001 86380 86390 1
527262 99527262 1001 86380 86390 1
527342 99527342 1001 86380 86390 1
527270 99527270 1001 86380 86390 1
527988 99527988 1001 86380 86390 1
527702 99527702 1001 86380 86390 1
528170 99528170 1001 86380 86390 1
528159 99528159 1001 86380 86390 1
528160 99528160 1001 86380 86390 1
528135 99528135 1001 86380 86390 1
528555 99528555 1001 86380 86390 1
528584 99528584 1001 86380 86390 1
528636 99528636 1001 86380 86390 1
528573 99528573 1001 86380 86390 1
528524 99528524 1001 86380 86390 1
529472 99529472 1001 86380 86390 1
529397 99529397 1001 86380 86390 1
529464 99529464 1001 86380 86390 1
529889 99529889 1001 86380 86390 1
530452 99530452 1001 86380 86390 1
530143 99530143 1001 86380 86390 1
530011 99530011 1001 86380 86390 1
530001 99530001 1001 86380 86390 1
530072 99530072 1001 86380 86390 1
530645 99530645 1001 86380 86390 1
530659 99530659 1001 86380 86390 1
531204 99531204 1001 86380 86390 1
531164 99531164 1001 86380 86390 1
531532 99531532 1001 86380 86390 1
531577 99531577 1001 86380 86390 1
531502 99531502 1001 86380 86390 1
532044 99532044 1001 86380 86390 1
531714 99531714 1001 86380 86390 1
531612 99531612 1001 86380 86390 1
531629 99531629 1001 86380 86390 1
531603 99531603 1001 86380 86390 1
532217 99532217 1001 86380 86390 1
532399 99532399 1001 86380 86390 1
532354 99532354 1001 86380 86390 1
532266 99532266 1001 86380 86390 1
533001 99533001 1001 86380 86390 1
533029 99533029 1001 86380 86390 1
532788 99532788 1001 86380 86390 1
533178 99533178 1001 86380 86390 1
533782 99533782 1001 86380 86390 1
533858 99533858 1001 86380 86390 1
533504 99533504 1001 86380 86390 1
533517 99533517 1001 86380 86390 1
533428 99533428 1001 86380 86390 1
533327 99533327 1001 86380 86390 1
534026 99534026 1001 86380 86390 1
533891 99533891 1001 86380 86390 1
534108 99534108 1001 86380 86390 1
534228 99534228 1001 86380 86390 1
535385 99535385 1001 86380 86390 1
534955 99534955 1001 86380 86390 1
535090 99535090 1001 86380 86390 1
535662 99535662 1001 86380 86390 1
536227 99536227 1001 86380 86390 1
536003 99536003 1001 86380 86390 1
535932 99535932 1001 86380 86390 1
536050 99536050 1001 86380 86390 1
535781 99535781 1001 86380 86390 1
535864 99535864 1001 86380 86390 1
535766 99535766 1001 86380 86390 1
535779 99535779 1001 86380 86390 1
537159 99537159 1001 86380 86390 1
537042 99537042 1001 86380 86390 1
536872 99536872 1001 86380 86390 1
536955 99536955 1001 86380 86390 1
536743 99536743 1001 86380 86390 1
537232 99537232 1001 86380 86390 1
537936 99537936 1001 86380 86390 1
537605 99537605 1001 86380 86390 1
537514 99537514 1001 86380 86390 1
538048 99538048 1001 86380 86390 1
538087 99538087 1001 86380 86390 1
538010 99538010 1001 86380 86390 1
538076 99538076 1001 86380 86390 1
538058 99538058 1001 86380 86390 1
538149 99538149 1001 86380 86390 1
538099 99538099 1001 86380 86390 1
538792 99538792 1001 86380 86390 1
538523 99538523 1001 86380 86390 1
538437 99538437 1001 86380 86390 1
538465 99538465 1001 86380 86390 1
539609 99539609 1001 86380 86390 1
539477 99539477 1001 86380 86390 1
539494 99539494 1001 86380 86390 1
539387 99539387 1001 86380 86390 1
539273 99539273 1001 86380 86390 1
539418 99539418 1001 86380 86390 1
539354 99539354 1001 86380 86390 1
539816 99539816 1001 86380 86390 1
539687 99539687 1001 86380 86390 1
540459 99540459 1001 86380 86390 1
540074 99540074 1001 86380 86390 1
539848 99539848 1001 86380 86390 1
539946 99539946 1001 86380 86390 1
540013 99540013 1001 86380 86390 1
540510 99540510 1001 86380 86390 1
540486 99540486 1001 86380 86390 1
541237 99541237 1001 86380 86390 1
541036 99541036 1001 86380 86390 1
541041 99541041 1001 86380 86390 1
540818 99540818 1001 86380 86390 1
541929 99541929 1001 86380 86390 1
542046 99542046 1001 86380 86390 1
541813 99541813 1001 86380 86390 1
541727 99541727 1001 86380 86390 1
541716 99541716 1001 86380 86390 1
541846 99541846 1001 86380 86390 1
541686 99541686 1001 86380 86390 1
542234 99542234 1001 86380 86390 1
542278 99542278 1001 86380 86390 1
542613 99542613 1001 86380 86390 1
542955 99542955 1001 86380 86390 1
543370 99543370 1001 86380 86390 1
543350 99543350 1001 86380 86390 1
543211 99543211 1001 86380 86390 1
543929 99543929 1001 86380 86390 1
544444 99544444 1001 86380 86390 1
544539 99544539 1001 86380 86390 1
544340 99544340 1001 86380 86390 1
544297 99544297 1001 86380 86390 1
544030 99544030 1001 86380 86390 1
544096 99544096 1001 86380 86390 1
544174 99544174 1001 86380 86390 1
544020 99544020 1001 86380 86390 1
544143 99544143 1001 86380 86390 1
544650 99544650 1001 86380 86390 1
401926 733 1001 25560 26097 1
516758 624 1002 45356 57505 1
533650 984 1001 56073 56372 1
536541 1128 1002 28916 42220 1
539236 792 1002 51961 60595 1
400029 99400029 1001 86380 86390 1
400518 99400518 1001 86380 86390 1
400519 99400519 1001 86380 86390 1
400617 99400617 1001 86380 86390 1
400724 99400724 1001 86380 86390 1
401343 99401343 1001 86380 86390 1
401782 99401782 1001 86380 86390 1
402187 99402187 1001 86380 86390 1
402207 99402207 1001 86380 86390 1
402422 99402422 1001 86380 86390 1
402987 99402987 1001 86380 86390 1
403265 99403265 1001 86380 86390 1
403503 99403503 1001 86380 86390 1
404697 99404697 1001 86380 86390 1
404761 99404761 1001 86380 86390 1
404806 99404806 1001 86380 86390 1
405544 99405544 1001 86380 86390 1
405832 99405832 1001 86380 86390 1
406313 99406313 1001 86380 86390 1
406589 99406589 1001 86380 86390 1
406706 99406706 1001 86380 86390 1
406963 99406963 1001 86380 86390 1
407114 99407114 1001 86380 86390 1
407118 99407118 1001 86380 86390 1
407276 99407276 1001 86380 86390 1
407659 99407659 1001 86380 86390 1
407689 99407689 1001 86380 86390 1
407802 99407802 1001 86380 86390 1
407994 99407994 1001 86380 86390 1
408085 99408085 1001 86380 86390 1
408094 99408094 1001 86380 86390 1
408159 99408159 1001 86380 86390 1
408738 99408738 1001 86380 86390 1
409333 99409333 1001 86380 86390 1
409433 99409433 1001 86380 86390 1
409674 99409674 1001 86380 86390 1
409697 99409697 1001 86380 86390 1
409954 99409954 1001 86380 86390 1
409985 99409985 1001 86380 86390 1
410032 99410032 1001 86380 86390 1
410180 99410180 1001 86380 86390 1
410329 99410329 1001 86380 86390 1
410438 99410438 1001 86380 86390 1
410609 99410609 1001 86380 86390 1
410874 99410874 1001 86380 86390 1
410855 99410855 1001 86380 86390 1
410849 99410849 1001 86380 86390 1
410928 99410928 1001 86380 86390 1
411097 99411097 1001 86380 86390 1
411276 99411276 1001 86380 86390 1
411405 99411405 1001 86380 86390 1
411573 99411573 1001 86380 86390 1
412098 99412098 1001 86380 86390 1
412346 99412346 1001 86380 86390 1
413698 99413698 1001 86380 86390 1
413520 99413520 1001 86380 86390 1
413340 99413340 1001 86380 86390 1
413688 99413688 1001 86380 86390 1
413087 99413087 1001 86380 86390 1
412726 99412726 1001 86380 86390 1
413792 99413792 1001 86380 86390 1
413794 99413794 1001 86380 86390 1
414971 99414971 1001 86380 86390 1
415266 99415266 1001 86380 86390 1
414731 99414731 1001 86380 86390 1
414498 99414498 1001 86380 86390 1
414197 99414197 1001 86380 86390 1
415620 99415620 1001 86380 86390 1
416932 99416932 1001 86380 86390 1
415848 99415848 1001 86380 86390 1
416078 99416078 1001 86380 86390 1
417028 99417028 1001 86380 86390 1
417593 99417593 1001 86380 86390 1
417602 99417602 1001 86380 86390 1
418721 99418721 1001 86380 86390 1
417800 99417800 1001 86380 86390 1
418877 99418877 1001 86380 86390 1
419197 99419197 1001 86380 86390 1
419037 99419037 1001 86380 86390 1
420222 99420222 1001 86380 86390 1
420421 99420421 1001 86380 86390 1
420208 99420208 1001 86380 86390 1
420092 99420092 1001 86380 86390 1
419949 99419949 1001 86380 86390 1
419482 99419482 1001 86380 86390 1
420691 99420691 1001 86380 86390 1
420620 99420620 1001 86380 86390 1
420449 99420449 1001 86380 86390 1
421922 99421922 1001 86380 86390 1
420961 99420961 1001 86380 86390 1
420918 99420918 1001 86380 86390 1
420870 99420870 1001 86380 86390 1
421095 99421095 1001 86380 86390 1
422218 99422218 1001 86380 86390 1
423618 99423618 1001 86380 86390 1
423295 99423295 1001 86380 86390 1
422672 99422672 1001 86380 86390 1
423817 99423817 1001 86380 86390 1
425199 99425199 1001 86380 86390 1
425288 99425288 1001 86380 86390 1
425096 99425096 1001 86380 86390 1
424940 99424940 1001 86380 86390 1
424563 99424563 1001 86380 86390 1
424345 99424345 1001 86380 86390 1
424356 99424356 1001 86380 86390 1
425435 99425435 1001 86380 86390 1
425565 99425565 1001 86380 86390 1
426831 99426831 1001 86380 86390 1
425959 99425959 1001 86380 86390 1
427419 99427419 1001 86380 86390 1
427158 99427158 1001 86380 86390 1
428366 99428366 1001 86380 86390 1
428706 99428706 1001 86380 86390 1
427971 99427971 1001 86380 86390 1
430054 99430054 1001 86380 86390 1
430083 99430083 1001 86380 86390 1
429178 99429178 1001 86380 86390 1
429472 99429472 1001 86380 86390 1
430770 99430770 1001 86380 86390 1
430425 99430425 1001 86380 86390 1
430634 99430634 1001 86380 86390 1
430434 99430434 1001 86380 86390 1
430686 99430686 1001 86380 86390 1
430556 99430556 1001 86380 86390 1
431863 99431863 1001 86380 86390 1
431717 99431717 1001 86380 86390 1
431839 99431839 1001 86380 86390 1
432292 99432292 1001 86380 86390 1
432263 99432263 1001 86380 86390 1
433462 99433462 1001 86380 86390 1
433292 99433292 1001 86380 86390 1
432909 99432909 1001 86380 86390 1
435077 99435077 1001 86380 86390 1
435217 99435217 1001 86380 86390 1
435005 99435005 1001 86380 86390 1
435383 99435383 1001 86380 86390 1
435146 99435146 1001 86380 86390 1
434611 99434611 1001 86380 86390 1
434305 99434305 1001 86380 86390 1
435837 99435837 1001 86380 86390 1
435560 99435560 1001 86380 86390 1
435719 99435719 1001 86380 86390 1
436920 99436920 1001 86380 86390 1
436867 99436867 1001 86380 86390 1
437065 99437065 1001 86380 86390 1
436630 99436630 1001 86380 86390 1
436669 99436669 1001 86380 86390 1
436693 99436693 1001 86380 86390 1
436412 99436412 1001 86380 86390 1
436137 99436137 1001 86380 86390 1
437258 99437258 1001 86380 86390 1
300643 99300643 1001 86380 86390 1
300436 99300436 1001 86380 86390 1
301221 99301221 1001 86380 86390 1
301177 99301177 1001 86380 86390 1
301107 99301107 1001 86380 86390 1
301088 99301088 1001 86380 86390 1
302323 99302323 1001 86380 86390 1
302290 99302290 1001 86380 86390 1
302072 99302072 1001 86380 86390 1
301933 99301933 1001 86380 86390 1
301778 99301778 1001 86380 86390 1
303184 99303184 1001 86380 86390 1
303010 99303010 1001 86380 86390 1
302614 99302614 1001 86380 86390 1
303364 99303364 1001 86380 86390 1
303274 99303274 1001 86380 86390 1
303984 99303984 1001 86380 86390 1
303834 99303834 1001 86380 86390 1
303759 99303759 1001 86380 86390 1
303526 99303526 1001 86380 86390 1
303514 99303514 1001 86380 86390 1
304759 99304759 1001 86380 86390 1
304846 99304846 1001 86380 86390 1
304633 99304633 1001 86380 86390 1
304309 99304309 1001 86380 86390 1
305593 99305593 1001 86380 86390 1
305676 99305676 1001 86380 86390 1
305529 99305529 1001 86380 86390 1
305385 99305385 1001 86380 86390 1
305361 99305361 1001 86380 86390 1
500051 99500051 1001 86380 86390 1
500071 99500071 1001 86380 86390 1
500189 99500189 1001 86380 86390 1
500623 99500623 1001 86380 86390 1
500798 99500798 1001 86380 86390 1
500566 99500566 1001 86380 86390 1
500393 99500393 1001 86380 86390 1
500320 99500320 1001 86380 86390 1
501453 99501453 1001 86380 86390 1
501521 99501521 1001 86380 86390 1
501203 99501203 1001 86380 86390 1
501026 99501026 1001 86380 86390 1
502464 99502464 1001 86380 86390 1
502385 99502385 1001 86380 86390 1
502348 99502348 1001 86380 86390 1
502143 99502143 1001 86380 86390 1
501858 99501858 1001 86380 86390 1
503151 99503151 1001 86380 86390 1
503205 99503205 1001 86380 86390 1
503116 99503116 1001 86380 86390 1
503394 99503394 1001 86380 86390 1
503309 99503309 1001 86380 86390 1
503404 99503404 1001 86380 86390 1
503915 99503915 1001 86380 86390 1
503853 99503853 1001 86380 86390 1
503716 99503716 1001 86380 86390 1
504316 99504316 1001 86380 86390 1
504255 99504255 1001 86380 86390 1
504846 99504846 1001 86380 86390 1
504599 99504599 1001 86380 86390 1
504364 99504364 1001 86380 86390 1
505135 99505135 1001 86380 86390 1
505009 99505009 1001 86380 86390 1
505132 99505132 1001 86380 86390 1
505731 99505731 1001 86380 86390 1
505516 99505516 1001 86380 86390 1
505304 99505304 1001 86380 86390 1
505349 99505349 1001 86380 86390 1
505289 99505289 1001 86380 86390 1
505290 99505290 1001 86380 86390 1
505806 99505806 1001 86380 86390 1
505903 99505903 1001 86380 86390 1
506532 99506532 1001 86380 86390 1
506453 99506453 1001 86380 86390 1
506767 99506767 1001 86380 86390 1
506605 99506605 1001 86380 86390 1
507327 99507327 1001 86380 86390 1
507075 99507075 1001 86380 86390 1
507097 99507097 1001 86380 86390 1
506988 99506988 1001 86380 86390 1
506929 99506929 1001 86380 86390 1
507616 99507616 1001 86380 86390 1
507430 99507430 1001 86380 86390 1
508146 99508146 1001 86380 86390 1
508074 99508074 1001 86380 86390 1
508206 99508206 1001 86380 86390 1
508105 99508105 1001 86380 86390 1
508106 99508106 1001 86380 86390 1
507835 99507835 1001 86380 86390 1
507670 99507670 1001 86380 86390 1
507672 99507672 1001 86380 86390 1
507738 99507738 1001 86380 86390 1
508325 99508325 1001 86380 86390 1
508274 99508274 1001 86380 86390 1
508762 99508762 1001 86380 86390 1
508698 99508698 1001 86380 86390 1
508500 99508500 1001 86380 86390 1
508475 99508475 1001 86380 86390 1
509253 99509253 1001 86380 86390 1
509242 99509242 1001 86380 86390 1
509260 99509260 1001 86380 86390 1
509273 99509273 1001 86380 86390 1
509198 99509198 1001 86380 86390 1
509199 99509199 1001 86380 86390 1
509900 99509900 1001 86380 86390 1
509654 99509654 1001 86380 86390 1
509655 99509655 1001 86380 86390 1
509377 99509377 1001 86380 86390 1
509343 99509343 1001 86380 86390 1
510615 99510615 1001 86380 86390 1
510646 99510646 1001 86380 86390 1
510713 99510713 1001 86380 86390 1
510686 99510686 1001 86380 86390 1
510719 99510719 1001 86380 86390 1
510328 99510328 1001 86380 86390 1
510425 99510425 1001 86380 86390 1
510352 99510352 1001 86380 86390 1
510146 99510146 1001 86380 86390 1
510770 99510770 1001 86380 86390 1
510785 99510785 1001 86380 86390 1
511509 99511509 1001 86380 86390 1
511113 99511113 1001 86380 86390 1
511706 99511706 1001 86380 86390 1
511663 99511663 1001 86380 86390 1
511756 99511756 1001 86380 86390 1
512073 99512073 1001 86380 86390 1
511880 99511880 1001 86380 86390 1
511766 99511766 1001 86380 86390 1
511884 99511884 1001 86380 86390 1
512570 99512570 1001 86380 86390 1
512549 99512549 1001 86380 86390 1
513061 99513061 1001 86380 86390 1
513126 99513126 1001 86380 86390 1
512845 99512845 1001 86380 86390 1
512662 99512662 1001 86380 86390 1
512716 99512716 1001 86380 86390 1
512589 99512589 1001 86380 86390 1
512654 99512654 1001 86380 86390 1
512734 99512734 1001 86380 86390 1
513345 99513345 1001 86380 86390 1
513397 99513397 1001 86380 86390 1
513988 99513988 1001 86380 86390 1
513837 99513837 1001 86380 86390 1
513593 99513593 1001 86380 86390 1
513568 99513568 1001 86380 86390 1
514038 99514038 1001 86380 86390 1
514729 99514729 1001 86380 86390 1
514667 99514667 1001 86380 86390 1
514698 99514698 1001 86380 86390 1
514368 99514368 1001 86380 86390 1
514333 99514333 1001 86380 86390 1
514415 99514415 1001 86380 86390 1
514962 99514962 1001 86380 86390 1
515492 99515492 1001 86380 86390 1
515560 99515560 1001 86380 86390 1
515574 99515574 1001 86380 86390 1
515513 99515513 1001 86380 86390 1
515325 99515325 1001 86380 86390 1
515332 99515332 1001 86380 86390 1
515788 99515788 1001 86380 86390 1
515715 99515715 1001 86380 86390 1
515717 99515717 1001 86380 86390 1
516006 99516006 1001 86380 86390 1
516009 99516009 1001 86380 86390 1
516001 99516001 1001 86380 86390 1
517256 99517256 1001 86380 86390 1
517295 99517295 1001 86380 86390 1
516968 99516968 1001 86380 86390 1
516943 99516943 1001 86380 86390 1
517348 99517348 1001 86380 86390 1
517895 99517895 1001 86380 86390 1
517896 99517896 1001 86380 86390 1
517910 99517910 1001 86380 86390 1
517769 99517769 1001 86380 86390 1
517700 99517700 1001 86380 86390 1
517679 99517679 1001 86380 86390 1
517566 99517566 1001 86380 86390 1
518869 99518869 1001 86380 86390 1
518947 99518947 1001 86380 86390 1
518588 99518588 1001 86380 86390 1
518734 99518734 1001 86380 86390 1
518634 99518634 1001 86380 86390 1
518535 99518535 1001 86380 86390 1
519112 99519112 1001 86380 86390 1
519765 99519765 1001 86380 86390 1
519746 99519746 1001 86380 86390 1
519657 99519657 1001 86380 86390 1
519605 99519605 1001 86380 86390 1
519914 99519914 1001 86380 86390 1
520013 99520013 1001 86380 86390 1
519950 99519950 1001 86380 86390 1
520476 99520476 1001 86380 86390 1
520393 99520393 1001 86380 86390 1
520172 99520172 1001 86380 86390 1
520650 99520650 1001 86380 86390 1
521264 99521264 1001 86380 86390 1
521237 99521237 1001 86380 86390 1
521606 99521606 1001 86380 86390 1
521496 99521496 1001 86380 86390 1
522167 99522167 1001 86380 86390 1
522156 99522156 1001 86380 86390 1
522212 99522212 1001 86380 86390 1
521961 99521961 1001 86380 86390 1
521819 99521819 1001 86380 86390 1
523055 99523055 1001 86380 86390 1
522999 99522999 1001 86380 86390 1
522692 99522692 1001 86380 86390 1
523295 99523295 1001 86380 86390 1
523769 99523769 1001 86380 86390 1
523878 99523878 1001 86380 86390 1
523587 99523587 1001 86380 86390 1
523654 99523654 1001 86380 86390 1
523467 99523467 1001 86380 86390 1
523948 99523948 1001 86380 86390 1
524590 99524590 1001 86380 86390 1
524648 99524648 1001 86380 86390 1
524688 99524688 1001 86380 86390 1
524514 99524514 1001 86380 86390 1
524854 99524854 1001 86380 86390 1
524857 99524857 1001 86380 86390 1
525548 99525548 1001 86380 86390 1
525537 99525537 1001 86380 86390 1
525398 99525398 1001 86380 86390 1
525245 99525245 1001 86380 86390 1
525207 99525207 1001 86380 86390 1
525008 99525008 1001 86380 86390 1
526265 99526265 1001 86380 86390 1
526432 99526432 1001 86380 86390 1
527185 99527185 1001 86380 86390 1
527046 99527046 1001 86380 86390 1
527235 99527235 1001 86380 86390 1
527035 99527035 1001 86380 86390 1
526895 99526895 1001 86380 86390 1
526688 99526688 1001 86380 86390 1
526728 99526728 1001 86380 86390 1
527440 99527440 1001 86380 86390 1
527357 99527357 1001 86380 86390 1
528052 99528052 1001 86380 86390 1
527954 99527954 1001 86380 86390 1
527597 99527597 1001 86380 86390 1
527542 99527542 1001 86380 86390 1
527530 99527530 1001 86380 86390 1
528878 99528878 1001 86380 86390 1
528770 99528770 1001 86380 86390 1
528528 99528528 1001 86380 86390 1
528397 99528397 1001 86380 86390 1
528295 99528295 1001 86380 86390 1
528290 99528290 1001 86380 86390 1
528943 99528943 1001 86380 86390 1
529509 99529509 1001 86380 86390 1
529324 99529324 1001 86380 86390 1
529391 99529391 1001 86380 86390 1
529163 99529163 1001 86380 86390 1
529783 99529783 1001 86380 86390 1
530343 99530343 1001 86380 86390 1
530046 99530046 1001 86380 86390 1
531060 99531060 1001 86380 86390 1
531154 99531154 1001 86380 86390 1
531052 99531052 1001 86380 86390 1
530901 99530901 1001 86380 86390 1
530846 99530846 1001 86380 86390 1
530938 99530938 1001 86380 86390 1
531432 99531432 1001 86380 86390 1
531386 99531386 1001 86380 86390 1
532206 99532206 1001 86380 86390 1
532087 99532087 1001 86380 86390 1
531964 99531964 1001 86380 86390 1
531905 99531905 1001 86380 86390 1
531804 99531804 1001 86380 86390 1
531707 99531707 1001 86380 86390 1
532222 99532222 1001 86380 86390 1
532566 99532566 1001 86380 86390 1
532617 99532617 1001 86380 86390 1
533223 99533223 1001 86380 86390 1
533045 99533045 1001 86380 86390 1
533678 99533678 1001 86380 86390 1
533744 99533744 1001 86380 86390 1
533523 99533523 1001 86380 86390 1
533493 99533493 1001 86380 86390 1
533277 99533277 1001 86380 86390 1
533376 99533376 1001 86380 86390 1
533998 99533998 1001 86380 86390 1
533898 99533898 1001 86380 86390 1
533899 99533899 1001 86380 86390 1
534056 99534056 1001 86380 86390 1
534509 99534509 1001 86380 86390 1
534459 99534459 1001 86380 86390 1
534196 99534196 1001 86380 86390 1
534789 99534789 1001 86380 86390 1
534771 99534771 1001 86380 86390 1
535432 99535432 1001 86380 86390 1
535254 99535254 1001 86380 86390 1
535217 99535217 1001 86380 86390 1
534973 99534973 1001 86380 86390 1
535054 99535054 1001 86380 86390 1
535690 99535690 1001 86380 86390 1
535562 99535562 1001 86380 86390 1
536147 99536147 1001 86380 86390 1
536014 99536014 1001 86380 86390 1
535951 99535951 1001 86380 86390 1
535954 99535954 1001 86380 86390 1
535984 99535984 1001 86380 86390 1
536502 99536502 1001 86380 86390 1
536366 99536366 1001 86380 86390 1
537252 99537252 1001 86380 86390 1
537221 99537221 1001 86380 86390 1
537837 99537837 1001 86380 86390 1
537929 99537929 1001 86380 86390 1
537758 99537758 1001 86380 86390 1
537603 99537603 1001 86380 86390 1
537665 99537665 1001 86380 86390 1
538665 99538665 1001 86380 86390 1
538428 99538428 1001 86380 86390 1
538485 99538485 1001 86380 86390 1
538564 99538564 1001 86380 86390 1
538450 99538450 1001 86380 86390 1
538516 99538516 1001 86380 86390 1
538338 99538338 1001 86380 86390 1
538249 99538249 1001 86380 86390 1
538238 99538238 1001 86380 86390 1
538343 99538343 1001 86380 86390 1
538383 99538383 1001 86380 86390 1
538230 99538230 1001 86380 86390 1
538987 99538987 1001 86380 86390 1
538886 99538886 1001 86380 86390 1
539486 99539486 1001 86380 86390 1
539449 99539449 1001 86380 86390 1
539615 99539615 1001 86380 86390 1
539595 99539595 1001 86380 86390 1
539204 99539204 1001 86380 86390 1
539127 99539127 1001 86380 86390 1
539103 99539103 1001 86380 86390 1
539120 99539120 1001 86380 86390 1
539043 99539043 1001 86380 86390 1
539781 99539781 1001 86380 86390 1
539682 99539682 1001 86380 86390 1
540286 99540286 1001 86380 86390 1
540423 99540423 1001 86380 86390 1
540119 99540119 1001 86380 86390 1
540253 99540253 1001 86380 86390 1
540044 99540044 1001 86380 86390 1
540573 99540573 1001 86380 86390 1
540799 99540799 1001 86380 86390 1
541362 99541362 1001 86380 86390 1
541953 99541953 1001 86380 86390 1
542050 99542050 1001 86380 86390 1
541653 99541653 1001 86380 86390 1
541540 99541540 1001 86380 86390 1
542174 99542174 1001 86380 86390 1
542164 99542164 1001 86380 86390 1
542809 99542809 1001 86380 86390 1
542700 99542700 1001 86380 86390 1
542344 99542344 1001 86380 86390 1
543047 99543047 1001 86380 86390 1
543099 99543099 1001 86380 86390 1
543128 99543128 1001 86380 86390 1
543432 99543432 1001 86380 86390 1
543216 99543216 1001 86380 86390 1
543302 99543302 1001 86380 86390 1
543814 99543814 1001 86380 86390 1
544502 99544502 1001 86380 86390 1
544506 99544506 1001 86380 86390 1
544288 99544288 1001 86380 86390 1
544136 99544136 1001 86380 86390 1
544066 99544066 1001 86380 86390 1
400003 99400003 1001 86380 86390 1
400255 99400255 1001 86380 86390 1
400749 99400749 1001 86380 86390 1
400987 99400987 1001 86380 86390 1
401483 99401483 1001 86380 86390 1
401431 99401431 1001 86380 86390 1
402018 99402018 1001 86380 86390 1
402028 99402028 1001 86380 86390 1
402419 99402419 1001 86380 86390 1
402489 99402489 1001 86380 86390 1
403482 99403482 1001 86380 86390 1
403839 99403839 1001 86380 86390 1
404009 99404009 1001 86380 86390 1
404641 99404641 1001 86380 86390 1
404625 99404625 1001 86380 86390 1
404713 99404713 1001 86380 86390 1
404798 99404798 1001 86380 86390 1
405284 99405284 1001 86380 86390 1
406040 99406040 1001 86380 86390 1
406086 99406086 1001 86380 86390 1
406728 99406728 1001 86380 86390 1
406806 99406806 1001 86380 86390 1
407320 99407320 1001 86380 86390 1
407458 99407458 1001 86380 86390 1
407609 99407609 1001 86380 86390 1
407731 99407731 1001 86380 86390 1
408069 99408069 1001 86380 86390 1
408320 99408320 1001 86380 86390 1
408925 99408925 1001 86380 86390 1
409171 99409171 1001 86380 86390 1
409503 99409503 1001 86380 86390 1
409696 99409696 1001 86380 86390 1
409942 99409942 1001 86380 86390 1
410008 99410008 1001 86380 86390 1
410114 99410114 1001 86380 86390 1
410641 99410641 1001 86380 86390 1
410783 99410783 1001 86380 86390 1
411805 99411805 1001 86380 86390 1
412217 99412217 1001 86380 86390 1
413333 99413333 1001 86380 86390 1
413684 99413684 1001 86380 86390 1
412942 99412942 1001 86380 86390 1
412527 99412527 1001 86380 86390 1
412701 99412701 1001 86380 86390 1
412877 99412877 1001 86380 86390 1
413862 99413862 1001 86380 86390 1
413854 99413854 1001 86380 86390 1
415317 99415317 1001 86380 86390 1
414856 99414856 1001 86380 86390 1
416944 99416944 1001 86380 86390 1
416255 99416255 1001 86380 86390 1
416309 99416309 1001 86380 86390 1
416175 99416175 1001 86380 86390 1
416180 99416180 1001 86380 86390 1
416047 99416047 1001 86380 86390 1
417100 99417100 1001 86380 86390 1
417454 99417454 1001 86380 86390 1
417604 99417604 1001 86380 86390 1
418622 99418622 1001 86380 86390 1
418080 99418080 1001 86380 86390 1
418278 99418278 1001 86380 86390 1
417797 99417797 1001 86380 86390 1
417967 99417967 1001 86380 86390 1
417753 99417753 1001 86380 86390 1
417844 99417844 1001 86380 86390 1
418971 99418971 1001 86380 86390 1
419151 99419151 1001 86380 86390 1
420413 99420413 1001 86380 86390 1
419720 99419720 1001 86380 86390 1
419466 99419466 1001 86380 86390 1
419237 99419237 1001 86380 86390 1
419427 99419427 1001 86380 86390 1
419546 99419546 1001 86380 86390 1
420800 99420800 1001 86380 86390 1
421685 99421685 1001 86380 86390 1
422526 99422526 1001 86380 86390 1
423652 99423652 1001 86380 86390 1
423169 99423169 1001 86380 86390 1
423117 99423117 1001 86380 86390 1
423050 99423050 1001 86380 86390 1
422683 99422683 1001 86380 86390 1
422795 99422795 1001 86380 86390 1
423974 99423974 1001 86380 86390 1
424112 99424112 1001 86380 86390 1
423983 99423983 1001 86380 86390 1
425081 99425081 1001 86380 86390 1
425330 99425330 1001 86380 86390 1
425139 99425139 1001 86380 86390 1
424599 99424599 1001 86380 86390 1
424726 99424726 1001 86380 86390 1
424691 99424691 1001 86380 86390 1
424459 99424459 1001 86380 86390 1
425689 99425689 1001 86380 86390 1
426862 99426862 1001 86380 86390 1
426316 99426316 1001 86380 86390 1
426117 99426117 1001 86380 86390 1
426016 99426016 1001 86380 86390 1
426029 99426029 1001 86380 86390 1
427513 99427513 1001 86380 86390 1
428504 99428504 1001 86380 86390 1
427803 99427803 1001 86380 86390 1
427736 99427736 1001 86380 86390 1
427594 99427594 1001 86380 86390 1
430319 99430319 1001 86380 86390 1
429872 99429872 1001 86380 86390 1
429943 99429943 1001 86380 86390 1
429826 99429826 1001 86380 86390 1
429953 99429953 1001 86380 86390 1
429433 99429433 1001 86380 86390 1
429296 99429296 1001 86380 86390 1
430593 99430593 1001 86380 86390 1
431894 99431894 1001 86380 86390 1
431286 99431286 1001 86380 86390 1
430969 99430969 1001 86380 86390 1
433617 99433617 1001 86380 86390 1
433642 99433642 1001 86380 86390 1
433418 99433418 1001 86380 86390 1
432971 99432971 1001 86380 86390 1
433054 99433054 1001 86380 86390 1
432937 99432937 1001 86380 86390 1
433151 99433151 1001 86380 86390 1
432748 99432748 1001 86380 86390 1
433873 99433873 1001 86380 86390 1
434969 99434969 1001 86380 86390 1
434794 99434794 1001 86380 86390 1
434809 99434809 1001 86380 86390 1
434218 99434218 1001 86380 86390 1
434579 99434579 1001 86380 86390 1
434531 99434531 1001 86380 86390 1
435595 99435595 1001 86380 86390 1
437054 99437054 1001 86380 86390 1
436503 99436503 1001 86380 86390 1
436557 99436557 1001 86380 86390 1
436651 99436651 1001 86380 86390 1
436158 99436158 1001 86380 86390 1
300725 99300725 1001 86380 86390 1
300627 99300627 1001 86380 86390 1
300703 99300703 1001 86380 86390 1
300554 99300554 1001 86380 86390 1
300381 99300381 1001 86380 86390 1
300237 99300237 1001 86380 86390 1
300885 99300885 1001 86380 86390 1
300748 99300748 1001 86380 86390 1
301449 99301449 1001 86380 86390 1
301275 99301275 1001 86380 86390 1
301263 99301263 1001 86380 86390 1
301191 99301191 1001 86380 86390 1
301139 99301139 1001 86380 86390 1
301670 99301670 1001 86380 86390 1
301724 99301724 1001 86380 86390 1
301997 99301997 1001 86380 86390 1
302118 99302118 1001 86380 86390 1
301955 99301955 1001 86380 86390 1
302452 99302452 1001 86380 86390 1
303065 99303065 1001 86380 86390 1
303177 99303177 1001 86380 86390 1
303060 99303060 1001 86380 86390 1
302807 99302807 1001 86380 86390 1
302974 99302974 1001 86380 86390 1
302755 99302755 1001 86380 86390 1
302709 99302709 1001 86380 86390 1
303840 99303840 1001 86380 86390 1
303854 99303854 1001 86380 86390 1
303872 99303872 1001 86380 86390 1
303679 99303679 1001 86380 86390 1
303531 99303531 1001 86380 86390 1
303829 99303829 1001 86380 86390 1
304132 99304132 1001 86380 86390 1
304054 99304054 1001 86380 86390 1
304488 99304488 1001 86380 86390 1
304594 99304594 1001 86380 86390 1
304394 99304394 1001 86380 86390 1
304442 99304442 1001 86380 86390 1
304405 99304405 1001 86380 86390 1
305022 99305022 1001 86380 86390 1
305283 99305283 1001 86380 86390 1
305107 99305107 1001 86380 86390 1
500130 99500130 1001 86380 86390 1
500056 99500056 1001 86380 86390 1
500560 99500560 1001 86380 86390 1
500568 99500568 1001 86380 86390 1
500273 99500273 1001 86380 86390 1
501540 99501540 1001 86380 86390 1
501476 99501476 1001 86380 86390 1
501545 99501545 1001 86380 86390 1
501522 99501522 1001 86380 86390 1
501020 99501020 1001 86380 86390 1
501067 99501067 1001 86380 86390 1
501171 99501171 1001 86380 86390 1
501692 99501692 1001 86380 86390 1
502253 99502253 1001 86380 86390 1
502099 99502099 1001 86380 86390 1
501882 99501882 1001 86380 86390 1
502635 99502635 1001 86380 86390 1
503000 99503000 1001 86380 86390 1
502913 99502913 1001 86380 86390 1
503319 99503319 1001 86380 86390 1
503949 99503949 1001 86380 86390 1
503710 99503710 1001 86380 86390 1
503621 99503621 1001 86380 86390 1
504743 99504743 1001 86380 86390 1
504822 99504822 1001 86380 86390 1
504934 99504934 1001 86380 86390 1
504648 99504648 1001 86380 86390 1
504538 99504538 1001 86380 86390 1
504432 99504432 1001 86380 86390 1
505057 99505057 1001 86380 86390 1
505123 99505123 1001 86380 86390 1
505016 99505016 1001 86380 86390 1
505582 99505582 1001 86380 86390 1
505766 99505766 1001 86380 86390 1
505233 99505233 1001 86380 86390 1
505224 99505224 1001 86380 86390 1
505962 99505962 1001 86380 86390 1
506490 99506490 1001 86380 86390 1
506206 99506206 1001 86380 86390 1
506699 99506699 1001 86380 86390 1
506392 99506392 1001 86380 86390 1
506704 99506704 1001 86380 86390 1
507220 99507220 1001 86380 86390 1
507023 99507023 1001 86380 86390 1
507156 99507156 1001 86380 86390 1
507966 99507966 1001 86380 86390 1
507946 99507946 1001 86380 86390 1
507710 99507710 1001 86380 86390 1
508633 99508633 1001 86380 86390 1
509128 99509128 1001 86380 86390 1
509208 99509208 1001 86380 86390 1
509247 99509247 1001 86380 86390 1
509713 99509713 1001 86380 86390 1
509836 99509836 1001 86380 86390 1
509482 99509482 1001 86380 86390 1
510067 99510067 1001 86380 86390 1
510077 99510077 1001 86380 86390 1
510669 99510669 1001 86380 86390 1
510511 99510511 1001 86380 86390 1
510188 99510188 1001 86380 86390 1
510241 99510241 1001 86380 86390 1
510257 99510257 1001 86380 86390 1
510895 99510895 1001 86380 86390 1
510831 99510831 1001 86380 86390 1
510769 99510769 1001 86380 86390 1
510899 99510899 1001 86380 86390 1
511409 99511409 1001 86380 86390 1
511486 99511486 1001 86380 86390 1
511166 99511166 1001 86380 86390 1
511182 99511182 1001 86380 86390 1
511263 99511263 1001 86380 86390 1
511342 99511342 1001 86380 86390 1
511149 99511149 1001 86380 86390 1
511064 99511064 1001 86380 86390 1
511668 99511668 1001 86380 86390 1
511673 99511673 1001 86380 86390 1
512259 99512259 1001 86380 86390 1
512222 99512222 1001 86380 86390 1
512002 99512002 1001 86380 86390 1
511794 99511794 1001 86380 86390 1
512459 99512459 1001 86380 86390 1
513018 99513018 1001 86380 86390 1
513123 99513123 1001 86380 86390 1
512769 99512769 1001 86380 86390 1
512658 99512658 1001 86380 86390 1
513399 99513399 1001 86380 86390 1
513954 99513954 1001 86380 86390 1
513944 99513944 1001 86380 86390 1
513856 99513856 1001 86380 86390 1
513862 99513862 1001 86380 86390 1
513686 99513686 1001 86380 86390 1
513423 99513423 1001 86380 86390 1
513542 99513542 1001 86380 86390 1
514163 99514163 1001 86380 86390 1
514566 99514566 1001 86380 86390 1
514463 99514463 1001 86380 86390 1
514341 99514341 1001 86380 86390 1
514398 99514398 1001 86380 86390 1
514402 99514402 1001 86380 86390 1
514237 99514237 1001 86380 86390 1
514886 99514886 1001 86380 86390 1
514888 99514888 1001 86380 86390 1
515542 99515542 1001 86380 86390 1
515544 99515544 1001 86380 86390 1
515655 99515655 1001 86380 86390 1
515657 99515657 1001 86380 86390 1
515624 99515624 1001 86380 86390 1
515464 99515464 1001 86380 86390 1
515107 99515107 1001 86380 86390 1
515108 99515108 1001 86380 86390 1
515190 99515190 1001 86380 86390 1
516368 99516368 1001 86380 86390 1
516487 99516487 1001 86380 86390 1
516380 99516380 1001 86380 86390 1
516136 99516136 1001 86380 86390 1
516227 99516227 1001 86380 86390 1
516281 99516281 1001 86380 86390 1
516152 99516152 1001 86380 86390 1
516050 99516050 1001 86380 86390 1
517208 99517208 1001 86380 86390 1
517212 99517212 1001 86380 86390 1
517213 99517213 1001 86380 86390 1
517192 99517192 1001 86380 86390 1
516985 99516985 1001 86380 86390 1
517037 99517037 1001 86380 86390 1
516912 99516912 1001 86380 86390 1
516758 99516758 1001 86380 86390 1
516749 99516749 1001 86380 86390 1
516854 99516854 1001 86380 86390 1
517450 99517450 1001 86380 86390 1
517492 99517492 1001 86380 86390 1
517405 99517405 1001 86380 86390 1
518015 99518015 1001 86380 86390 1
517966 99517966 1001 86380 86390 1
517880 99517880 1001 86380 86390 1
517750 99517750 1001 86380 86390 1
517894 99517894 1001 86380 86390 1
517806 99517806 1001 86380 86390 1
517646 99517646 1001 86380 86390 1
517648 99517648 1001 86380 86390 1
518252 99518252 1001 86380 86390 1
518616 99518616 1001 86380 86390 1
518708 99518708 1001 86380 86390 1
519155 99519155 1001 86380 86390 1
519097 99519097 1001 86380 86390 1
519648 99519648 1001 86380 86390 1
519533 99519533 1001 86380 86390 1
519233 99519233 1001 86380 86390 1
519857 99519857 1001 86380 86390 1
520437 99520437 1001 86380 86390 1
520618 99520618 1001 86380 86390 1
520481 99520481 1001 86380 86390 1
520629 99520629 1001 86380 86390 1
520285 99520285 1001 86380 86390 1
520302 99520302 1001 86380 86390 1
520128 99520128 1001 86380 86390 1
520142 99520142 1001 86380 86390 1
520055 99520055 1001 86380 86390 1
520835 99520835 1001 86380 86390 1
521575 99521575 1001 86380 86390 1
521628 99521628 1001 86380 86390 1
522199 99522199 1001 86380 86390 1
522110 99522110 1001 86380 86390 1
522163 99522163 1001 86380 86390 1
521999 99521999 1001 86380 86390 1
522019 99522019 1001 86380 86390 1
521841 99521841 1001 86380 86390 1
521878 99521878 1001 86380 86390 1
522953 99522953 1001 86380 86390 1
523308 99523308 1001 86380 86390 1
523270 99523270 1001 86380 86390 1
523894 99523894 1001 86380 86390 1
523937 99523937 1001 86380 86390 1
523557 99523557 1001 86380 86390 1
523533 99523533 1001 86380 86390 1
523568 99523568 1001 86380 86390 1
523569 99523569 1001 86380 86390 1
523531 99523531 1001 86380 86390 1
523483 99523483 1001 86380 86390 1
523464 99523464 1001 86380 86390 1
524427 99524427 1001 86380 86390 1
524417 99524417 1001 86380 86390 1
524253 99524253 1001 86380 86390 1
524344 99524344 1001 86380 86390 1
524311 99524311 1001 86380 86390 1
524224 99524224 1001 86380 86390 1
524797 99524797 1001 86380 86390 1
524966 99524966 1001 86380 86390 1
525499 99525499 1001 86380 86390 1
525409 99525409 1001 86380 86390 1
525463 99525463 1001 86380 86390 1
525585 99525585 1001 86380 86390 1
525505 99525505 1001 86380 86390 1
525263 99525263 1001 86380 86390 1
525324 99525324 1001 86380 86390 1
525123 99525123 1001 86380 86390 1
525711 99525711 1001 86380 86390 1
525785 99525785 1001 86380 86390 1
526325 99526325 1001 86380 86390 1
526094 99526094 1001 86380 86390 1
526185 99526185 1001 86380 86390 1
526004 99526004 1001 86380 86390 1
526526 99526526 1001 86380 86390 1
526492 99526492 1001 86380 86390 1
526456 99526456 1001 86380 86390 1
527125 99527125 1001 86380 86390 1
527177 99527177 1001 86380 86390 1
526927 99526927 1001 86380 86390 1
526891 99526891 1001 86380 86390 1
527418 99527418 1001 86380 86390 1
527990 99527990 1001 86380 86390 1
528005 99528005 1001 86380 86390 1
527697 99527697 1001 86380 86390 1
527777 99527777 1001 86380 86390 1
527829 99527829 1001 86380 86390 1
527726 99527726 1001 86380 86390 1
527472 99527472 1001 86380 86390 1
527617 99527617 1001 86380 86390 1
528101 99528101 1001 86380 86390 1
528841 99528841 1001 86380 86390 1
528830 99528830 1001 86380 86390 1
528893 99528893 1001 86380 86390 1
528646 99528646 1001 86380 86390 1
529059 99529059 1001 86380 86390 1
529022 99529022 1001 86380 86390 1
529533 99529533 1001 86380 86390 1
529623 99529623 1001 86380 86390 1
529636 99529636 1001 86380 86390 1
529447 99529447 1001 86380 86390 1
529262 99529262 1001 86380 86390 1
529260 99529260 1001 86380 86390 1
529869 99529869 1001 86380 86390 1
530348 99530348 1001 86380 86390 1
530300 99530300 1001 86380 86390 1
530103 99530103 1001 86380 86390 1
530065 99530065 1001 86380 86390 1
530732 99530732 1001 86380 86390 1
530582 99530582 1001 86380 86390 1
530624 99530624 1001 86380 86390 1
530689 99530689 1001 86380 86390 1
530613 99530613 1001 86380 86390 1
531286 99531286 1001 86380 86390 1
531162 99531162 1001 86380 86390 1
531151 99531151 1001 86380 86390 1
531519 99531519 1001 86380 86390 1
532077 99532077 1001 86380 86390 1
532117 99532117 1001 86380 86390 1
531811 99531811 1001 86380 86390 1
531632 99531632 1001 86380 86390 1
531622 99531622 1001 86380 86390 1
532283 99532283 1001 86380 86390 1
532302 99532302 1001 86380 86390 1
532759 99532759 1001 86380 86390 1
532427 99532427 1001 86380 86390 1
532443 99532443 1001 86380 86390 1
532508 99532508 1001 86380 86390 1
532599 99532599 1001 86380 86390 1
532551 99532551 1001 86380 86390 1
533043 99533043 1001 86380 86390 1
533161 99533161 1001 86380 86390 1
533550 99533550 1001 86380 86390 1
533597 99533597 1001 86380 86390 1
533259 99533259 1001 86380 86390 1
533443 99533443 1001 86380 86390 1
534050 99534050 1001 86380 86390 1
534627 99534627 1001 86380 86390 1
534478 99534478 1001 86380 86390 1
534325 99534325 1001 86380 86390 1
534433 99534433 1001 86380 86390 1
534293 99534293 1001 86380 86390 1
534281 99534281 1001 86380 86390 1
534283 99534283 1001 86380 86390 1
534218 99534218 1001 86380 86390 1
534091 99534091 1001 86380 86390 1
534778 99534778 1001 86380 86390 1
534858 99534858 1001 86380 86390 1
534808 99534808 1001 86380 86390 1
535333 99535333 1001 86380 86390 1
535229 99535229 1001 86380 86390 1
535235 99535235 1001 86380 86390 1
535171 99535171 1001 86380 86390 1
535223 99535223 1001 86380 86390 1
534972 99534972 1001 86380 86390 1
535515 99535515 1001 86380 86390 1
536222 99536222 1001 86380 86390 1
536235 99536235 1001 86380 86390 1
536294 99536294 1001 86380 86390 1
536296 99536296 1001 86380 86390 1
536130 99536130 1001 86380 86390 1
536530 99536530 1001 86380 86390 1
537021 99537021 1001 86380 86390 1
537104 99537104 1001 86380 86390 1
537053 99537053 1001 86380 86390 1
537152 99537152 1001 86380 86390 1
537095 99537095 1001 86380 86390 1
536894 99536894 1001 86380 86390 1
536949 99536949 1001 86380 86390 1
536632 99536632 1001 86380 86390 1
536565 99536565 1001 86380 86390 1
537817 99537817 1001 86380 86390 1
537656 99537656 1001 86380 86390 1
537600 99537600 1001 86380 86390 1
537546 99537546 1001 86380 86390 1
537547 99537547 1001 86380 86390 1
537573 99537573 1001 86380 86390 1
538078 99538078 1001 86380 86390 1
538069 99538069 1001 86380 86390 1
538145 99538145 1001 86380 86390 1
538739 99538739 1001 86380 86390 1
538597 99538597 1001 86380 86390 1
538199 99538199 1001 86380 86390 1
539004 99539004 1001 86380 86390 1
539464 99539464 1001 86380 86390 1
539465 99539465 1001 86380 86390 1
539267 99539267 1001 86380 86390 1
539371 99539371 1001 86380 86390 1
539346 99539346 1001 86380 86390 1
539064 99539064 1001 86380 86390 1
540189 99540189 1001 86380 86390 1
540231 99540231 1001 86380 86390 1
540232 99540232 1001 86380 86390 1
540034 99540034 1001 86380 86390 1
540567 99540567 1001 86380 86390 1
540520 99540520 1001 86380 86390 1
541100 99541100 1001 86380 86390 1
541142 99541142 1001 86380 86390 1
541269 99541269 1001 86380 86390 1
540730 99540730 1001 86380 86390 1
540811 99540811 1001 86380 86390 1
541388 99541388 1001 86380 86390 1
541297 99541297 1001 86380 86390 1
541418 99541418 1001 86380 86390 1
541816 99541816 1001 86380 86390 1
541896 99541896 1001 86380 86390 1
541592 99541592 1001 86380 86390 1
541624 99541624 1001 86380 86390 1
541638 99541638 1001 86380 86390 1
541639 99541639 1001 86380 86390 1
542273 99542273 1001 86380 86390 1
542782 99542782 1001 86380 86390 1
542786 99542786 1001 86380 86390 1
542929 99542929 1001 86380 86390 1
542789 99542789 1001 86380 86390 1
542732 99542732 1001 86380 86390 1
542644 99542644 1001 86380 86390 1
542454 99542454 1001 86380 86390 1
542507 99542507 1001 86380 86390 1
542384 99542384 1001 86380 86390 1
542373 99542373 1001 86380 86390 1
542948 99542948 1001 86380 86390 1
543132 99543132 1001 86380 86390 1
543689 99543689 1001 86380 86390 1
543393 99543393 1001 86380 86390 1
543367 99543367 1001 86380 86390 1
543550 99543550 1001 86380 86390 1
543205 99543205 1001 86380 86390 1
543927 99543927 1001 86380 86390 1
544498 99544498 1001 86380 86390 1
544438 99544438 1001 86380 86390 1
544529 99544529 1001 86380 86390 1
544197 99544197 1001 86380 86390 1
544368 99544368 1001 86380 86390 1
544363 99544363 1001 86380 86390 1
544003 99544003 1001 86380 86390 1
544120 99544120 1001 86380 86390 1
544138 99544138 1001 86380 86390 1
543986 99543986 1001 86380 86390 1
544684 99544684 1001 86380 86390 1
428254 217 1001 78540 79857 1
426898 1008 1001 34980 35997 1
516892 890 1001 26560 26859 1
539339 654 1001 66328 66627 1
400104 99400104 1001 86380 86390 1
400173 99400173 1001 86380 86390 1
400178 99400178 1001 86380 86390 1
400290 99400290 1001 86380 86390 1
401040 99401040 1001 86380 86390 1
401000 99401000 1001 86380 86390 1
401267 99401267 1001 86380 86390 1
402279 99402279 1001 86380 86390 1
402573 99402573 1001 86380 86390 1
403297 99403297 1001 86380 86390 1
403513 99403513 1001 86380 86390 1
403475 99403475 1001 86380 86390 1
404087 99404087 1001 86380 86390 1
404246 99404246 1001 86380 86390 1
404169 99404169 1001 86380 86390 1
404427 99404427 1001 86380 86390 1
405106 99405106 1001 86380 86390 1
405117 99405117 1001 86380 86390 1
405558 99405558 1001 86380 86390 1
405616 99405616 1001 86380 86390 1
405748 99405748 1001 86380 86390 1
405978 99405978 1001 86380 86390 1
406163 99406163 1001 86380 86390 1
406264 99406264 1001 86380 86390 1
406510 99406510 1001 86380 86390 1
406571 99406571 1001 86380 86390 1
406867 99406867 1001 86380 86390 1
407208 99407208 1001 86380 86390 1
407255 99407255 1001 86380 86390 1
407319 99407319 1001 86380 86390 1
407360 99407360 1001 86380 86390 1
407742 99407742 1001 86380 86390 1
408319 99408319 1001 86380 86390 1
408821 99408821 1001 86380 86390 1
409060 99409060 1001 86380 86390 1
409240 99409240 1001 86380 86390 1
409695 99409695 1001 86380 86390 1
409892 99409892 1001 86380 86390 1
410483 99410483 1001 86380 86390 1
410835 99410835 1001 86380 86390 1
411616 99411616 1001 86380 86390 1
411848 99411848 1001 86380 86390 1
412174 99412174 1001 86380 86390 1
412428 99412428 1001 86380 86390 1
412417 99412417 1001 86380 86390 1
413360 99413360 1001 86380 86390 1
412981 99412981 1001 86380 86390 1
413052 99413052 1001 86380 86390 1
412639 99412639 1001 86380 86390 1
412588 99412588 1001 86380 86390 1
412523 99412523 1001 86380 86390 1
413971 99413971 1001 86380 86390 1
414099 99414099 1001 86380 86390 1
414980 99414980 1001 86380 86390 1
414549 99414549 1001 86380 86390 1
414701 99414701 1001 86380 86390 1
414160 99414160 1001 86380 86390 1
414231 99414231 1001 86380 86390 1
414383 99414383 1001 86380 86390 1
414488 99414488 1001 86380 86390 1
416863 99416863 1001 86380 86390 1
416956 99416956 1001 86380 86390 1
415860 99415860 1001 86380 86390 1
415964 99415964 1001 86380 86390 1
415895 99415895 1001 86380 86390 1
417542 99417542 1001 86380 86390 1
418768 99418768 1001 86380 86390 1
418795 99418795 1001 86380 86390 1
418342 99418342 1001 86380 86390 1
418171 99418171 1001 86380 86390 1
418216 99418216 1001 86380 86390 1
419100 99419100 1001 86380 86390 1
419056 99419056 1001 86380 86390 1
418853 99418853 1001 86380 86390 1
419067 99419067 1001 86380 86390 1
420363 99420363 1001 86380 86390 1
420090 99420090 1001 86380 86390 1
419754 99419754 1001 86380 86390 1
419489 99419489 1001 86380 86390 1
421885 99421885 1001 86380 86390 1
422150 99422150 1001 86380 86390 1
423464 99423464 1001 86380 86390 1
423417 99423417 1001 86380 86390 1
423251 99423251 1001 86380 86390 1
422993 99422993 1001 86380 86390 1
423185 99423185 1001 86380 86390 1
422573 99422573 1001 86380 86390 1
423864 99423864 1001 86380 86390 1
424073 99424073 1001 86380 86390 1
425171 99425171 1001 86380 86390 1
425359 99425359 1001 86380 86390 1
425296 99425296 1001 86380 86390 1
424740 99424740 1001 86380 86390 1
424971 99424971 1001 86380 86390 1
424657 99424657 1001 86380 86390 1
425470 99425470 1001 86380 86390 1
427039 99427039 1001 86380 86390 1
426702 99426702 1001 86380 86390 1
426736 99426736 1001 86380 86390 1
427028 99427028 1001 86380 86390 1
426280 99426280 1001 86380 86390 1
427439 99427439 1001 86380 86390 1
428623 99428623 1001 86380 86390 1
428722 99428722 1001 86380 86390 1
428246 99428246 1001 86380 86390 1
427828 99427828 1001 86380 86390 1
429586 99429586 1001 86380 86390 1
429444 99429444 1001 86380 86390 1
429305 99429305 1001 86380 86390 1
430796 99430796 1001 86380 86390 1
430474 99430474 1001 86380 86390 1
431756 99431756 1001 86380 86390 1
431439 99431439 1001 86380 86390 1
431573 99431573 1001 86380 86390 1
430875 99430875 1001 86380 86390 1
432183 99432183 1001 86380 86390 1
433055 99433055 1001 86380 86390 1
433081 99433081 1001 86380 86390 1
432956 99432956 1001 86380 86390 1
432771 99432771 1001 86380 86390 1
434090 99434090 1001 86380 86390 1
434784 99434784 1001 86380 86390 1
434831 99434831 1001 86380 86390 1
434855 99434855 1001 86380 86390 1
434796 99434796 1001 86380 86390 1
434653 99434653 1001 86380 86390 1
434414 99434414 1001 86380 86390 1
435735 99435735 1001 86380 86390 1
435565 99435565 1001 86380 86390 1
436811 99436811 1001 86380 86390 1
436960 99436960 1001 86380 86390 1
437134 99437134 1001 86380 86390 1
437039 99437039 1001 86380 86390 1
436472 99436472 1001 86380 86390 1
436594 99436594 1001 86380 86390 1
436656 99436656 1001 86380 86390 1
435983 99435983 1001 86380 86390 1
436046 99436046 1001 86380 86390 1
437253 99437253 1001 86380 86390 1
300064 99300064 1001 86380 86390 1
300505 99300505 1001 86380 86390 1
300250 99300250 1001 86380 86390 1
300223 99300223 1001 86380 86390 1
300749 99300749 1001 86380 86390 1
301406 99301406 1001 86380 86390 1
301423 99301423 1001 86380 86390 1
301265 99301265 1001 86380 86390 1
301091 99301091 1001 86380 86390 1
301106 99301106 1001 86380 86390 1
301033 99301033 1001 86380 86390 1
300942 99300942 1001 86380 86390 1
300944 99300944 1001 86380 86390 1
301655 99301655 1001 86380 86390 1
301709 99301709 1001 86380 86390 1
301729 99301729 1001 86380 86390 1
302191 99302191 1001 86380 86390 1
302055 99302055 1001 86380 86390 1
302107 99302107 1001 86380 86390 1
301906 99301906 1001 86380 86390 1
301842 99301842 1001 86380 86390 1
301966 99301966 1001 86380 86390 1
302519 99302519 1001 86380 86390 1
303027 99303027 1001 86380 86390 1
302858 99302858 1001 86380 86390 1
302783 99302783 1001 86380 86390 1
302669 99302669 1001 86380 86390 1
303223 99303223 1001 86380 86390 1
303319 99303319 1001 86380 86390 1
303892 99303892 1001 86380 86390 1
303855 99303855 1001 86380 86390 1
303907 99303907 1001 86380 86390 1
303909 99303909 1001 86380 86390 1
303991 99303991 1001 86380 86390 1
304163 99304163 1001 86380 86390 1
304128 99304128 1001 86380 86390 1
304168 99304168 1001 86380 86390 1
304756 99304756 1001 86380 86390 1
304791 99304791 1001 86380 86390 1
304542 99304542 1001 86380 86390 1
304611 99304611 1001 86380 86390 1
304320 99304320 1001 86380 86390 1
304402 99304402 1001 86380 86390 1
305665 99305665 1001 86380 86390 1
305642 99305642 1001 86380 86390 1
305300 99305300 1001 86380 86390 1
305310 99305310 1001 86380 86390 1
305176 99305176 1001 86380 86390 1
305138 99305138 1001 86380 86390 1
500078 99500078 1001 86380 86390 1
500042 99500042 1001 86380 86390 1
500159 99500159 1001 86380 86390 1
500795 99500795 1001 86380 86390 1
500439 99500439 1001 86380 86390 1
500232 99500232 1001 86380 86390 1
500370 99500370 1001 86380 86390 1
500944 99500944 1001 86380 86390 1
501576 99501576 1001 86380 86390 1
501574 99501574 1001 86380 86390 1
501380 99501380 1001 86380 86390 1
501215 99501215 1001 86380 86390 1
501662 99501662 1001 86380 86390 1
502409 99502409 1001 86380 86390 1
502144 99502144 1001 86380 86390 1
502055 99502055 1001 86380 86390 1
502114 99502114 1001 86380 86390 1
501930 99501930 1001 86380 86390 1
501969 99501969 1001 86380 86390 1
502589 99502589 1001 86380 86390 1
503104 99503104 1001 86380 86390 1
502933 99502933 1001 86380 86390 1
502947 99502947 1001 86380 86390 1
503342 99503342 1001 86380 86390 1
503321 99503321 1001 86380 86390 1
503325 99503325 1001 86380 86390 1
503365 99503365 1001 86380 86390 1
503969 99503969 1001 86380 86390 1
504052 99504052 1001 86380 86390 1
504053 99504053 1001 86380 86390 1
503758 99503758 1001 86380 86390 1
503875 99503875 1001 86380 86390 1
503829 99503829 1001 86380 86390 1
504138 99504138 1001 86380 86390 1
504269 99504269 1001 86380 86390 1
504802 99504802 1001 86380 86390 1
504828 99504828 1001 86380 86390 1
504924 99504924 1001 86380 86390 1
504545 99504545 1001 86380 86390 1
504594 99504594 1001 86380 86390 1
504555 99504555 1001 86380 86390 1
505061 99505061 1001 86380 86390 1
505106 99505106 1001 86380 86390 1
505630 99505630 1001 86380 86390 1
505688 99505688 1001 86380 86390 1
505729 99505729 1001 86380 86390 1
505543 99505543 1001 86380 86390 1
505357 99505357 1001 86380 86390 1
505258 99505258 1001 86380 86390 1
505948 99505948 1001 86380 86390 1
505863 99505863 1001 86380 86390 1
506493 99506493 1001 86380 86390 1
506426 99506426 1001 86380 86390 1
506402 99506402 1001 86380 86390 1
506365 99506365 1001 86380 86390 1
506053 99506053 1001 86380 86390 1
505988 99505988 1001 86380 86390 1
506152 99506152 1001 86380 86390 1
506127 99506127 1001 86380 86390 1
506788 99506788 1001 86380 86390 1
506751 99506751 1001 86380 86390 1
506739 99506739 1001 86380 86390 1
506743 99506743 1001 86380 86390 1
507234 99507234 1001 86380 86390 1
507400 99507400 1001 86380 86390 1
507315 99507315 1001 86380 86390 1
507036 99507036 1001 86380 86390 1
507440 99507440 1001 86380 86390 1
508215 99508215 1001 86380 86390 1
508202 99508202 1001 86380 86390 1
507900 99507900 1001 86380 86390 1
507993 99507993 1001 86380 86390 1
507983 99507983 1001 86380 86390 1
507722 99507722 1001 86380 86390 1
507817 99507817 1001 86380 86390 1
507665 99507665 1001 86380 86390 1
508378 99508378 1001 86380 86390 1
508250 99508250 1001 86380 86390 1
508394 99508394 1001 86380 86390 1
508253 99508253 1001 86380 86390 1
508949 99508949 1001 86380 86390 1
508676 99508676 1001 86380 86390 1
508692 99508692 1001 86380 86390 1
508577 99508577 1001 86380 86390 1
508487 99508487 1001 86380 86390 1
509154 99509154 1001 86380 86390 1
509169 99509169 1001 86380 86390 1
509261 99509261 1001 86380 86390 1
509850 99509850 1001 86380 86390 1
509724 99509724 1001 86380 86390 1
509883 99509883 1001 86380 86390 1
509617 99509617 1001 86380 86390 1
509491 99509491 1001 86380 86390 1
509608 99509608 1001 86380 86390 1
509352 99509352 1001 86380 86390 1
509456 99509456 1001 86380 86390 1
509911 99509911 1001 86380 86390 1
509967 99509967 1001 86380 86390 1
509947 99509947 1001 86380 86390 1
510632 99510632 1001 86380 86390 1
510135 99510135 1001 86380 86390 1
510194 99510194 1001 86380 86390 1
510746 99510746 1001 86380 86390 1
511364 99511364 1001 86380 86390 1
511395 99511395 1001 86380 86390 1
511328 99511328 1001 86380 86390 1
511226 99511226 1001 86380 86390 1
511190 99511190 1001 86380 86390 1
510938 99510938 1001 86380 86390 1
511658 99511658 1001 86380 86390 1
511633 99511633 1001 86380 86390 1
512348 99512348 1001 86380 86390 1
512355 99512355 1001 86380 86390 1
512055 99512055 1001 86380 86390 1
512107 99512107 1001 86380 86390 1
511913 99511913 1001 86380 86390 1
511966 99511966 1001 86380 86390 1
511908 99511908 1001 86380 86390 1
512870 99512870 1001 86380 86390 1
512933 99512933 1001 86380 86390 1
512817 99512817 1001 86380 86390 1
512638 99512638 1001 86380 86390 1
513256 99513256 1001 86380 86390 1
513309 99513309 1001 86380 86390 1
513614 99513614 1001 86380 86390 1
514089 99514089 1001 86380 86390 1
514678 99514678 1001 86380 86390 1
514732 99514732 1001 86380 86390 1
514737 99514737 1001 86380 86390 1
514687 99514687 1001 86380 86390 1
514645 99514645 1001 86380 86390 1
514898 99514898 1001 86380 86390 1
515032 99515032 1001 86380 86390 1
515494 99515494 1001 86380 86390 1
515469 99515469 1001 86380 86390 1
515459 99515459 1001 86380 86390 1
515449 99515449 1001 86380 86390 1
515191 99515191 1001 86380 86390 1
515722 99515722 1001 86380 86390 1
515791 99515791 1001 86380 86390 1
515928 99515928 1001 86380 86390 1
515929 99515929 1001 86380 86390 1
515892 99515892 1001 86380 86390 1
515938 99515938 1001 86380 86390 1
516528 99516528 1001 86380 86390 1
516530 99516530 1001 86380 86390 1
517225 99517225 1001 86380 86390 1
517062 99517062 1001 86380 86390 1
517025 99517025 1001 86380 86390 1
517410 99517410 1001 86380 86390 1
517408 99517408 1001 86380 86390 1
518050 99518050 1001 86380 86390 1
517977 99517977 1001 86380 86390 1
517946 99517946 1001 86380 86390 1
517925 99517925 1001 86380 86390 1
517695 99517695 1001 86380 86390 1
518353 99518353 1001 86380 86390 1
518289 99518289 1001 86380 86390 1
518889 99518889 1001 86380 86390 1
518640 99518640 1001 86380 86390 1
518386 99518386 1001 86380 86390 1
518469 99518469 1001 86380 86390 1
519154 99519154 1001 86380 86390 1
519134 99519134 1001 86380 86390 1
519175 99519175 1001 86380 86390 1
519188 99519188 1001 86380 86390 1
519702 99519702 1001 86380 86390 1
519428 99519428 1001 86380 86390 1
519560 99519560 1001 86380 86390 1
519523 99519523 1001 86380 86390 1
519424 99519424 1001 86380 86390 1
519607 99519607 1001 86380 86390 1
519275 99519275 1001 86380 86390 1
519356 99519356 1001 86380 86390 1
519305 99519305 1001 86380 86390 1
519257 99519257 1001 86380 86390 1
519956 99519956 1001 86380 86390 1
519881 99519881 1001 86380 86390 1
520444 99520444 1001 86380 86390 1
520548 99520548 1001 86380 86390 1
520334 99520334 1001 86380 86390 1
520364 99520364 1001 86380 86390 1
520406 99520406 1001 86380 86390 1
520666 99520666 1001 86380 86390 1
520668 99520668 1001 86380 86390 1
520658 99520658 1001 86380 86390 1
520840 99520840 1001 86380 86390 1
521439 99521439 1001 86380 86390 1
521217 99521217 1001 86380 86390 1
520964 99520964 1001 86380 86390 1
520991 99520991 1001 86380 86390 1
520966 99520966 1001 86380 86390 1
521607 99521607 1001 86380 86390 1
521620 99521620 1001 86380 86390 1
521478 99521478 1001 86380 86390 1
521500 99521500 1001 86380 86390 1
521656 99521656 1001 86380 86390 1
522142 99522142 1001 86380 86390 1
522272 99522272 1001 86380 86390 1
521967 99521967 1001 86380 86390 1
521980 99521980 1001 86380 86390 1
521809 99521809 1001 86380 86390 1
521758 99521758 1001 86380 86390 1
521877 99521877 1001 86380 86390 1
522318 99522318 1001 86380 86390 1
522959 99522959 1001 86380 86390 1
522864 99522864 1001 86380 86390 1
523149 99523149 1001 86380 86390 1
523754 99523754 1001 86380 86390 1
523833 99523833 1001 86380 86390 1
523786 99523786 1001 86380 86390 1
523751 99523751 1001 86380 86390 1
523443 99523443 1001 86380 86390 1
523367 99523367 1001 86380 86390 1
523523 99523523 1001 86380 86390 1
523524 99523524 1001 86380 86390 1
524736 99524736 1001 86380 86390 1
524724 99524724 1001 86380 86390 1
524481 99524481 1001 86380 86390 1
524860 99524860 1001 86380 86390 1
524786 99524786 1001 86380 86390 1
524774 99524774 1001 86380 86390 1
525588 99525588 1001 86380 86390 1
525276 99525276 1001 86380 86390 1
525190 99525190 1001 86380 86390 1
525100 99525100 1001 86380 86390 1
525713 99525713 1001 86380 86390 1
525780 99525780 1001 86380 86390 1
526268 99526268 1001 86380 86390 1
526344 99526344 1001 86380 86390 1
526184 99526184 1001 86380 86390 1
526018 99526018 1001 86380 86390 1
526048 99526048 1001 86380 86390 1
525907 99525907 1001 86380 86390 1
526766 99526766 1001 86380 86390 1
526806 99526806 1001 86380 86390 1
526768 99526768 1001 86380 86390 1
527318 99527318 1001 86380 86390 1
527267 99527267 1001 86380 86390 1
528024 99528024 1001 86380 86390 1
527794 99527794 1001 86380 86390 1
527863 99527863 1001 86380 86390 1
527799 99527799 1001 86380 86390 1
527684 99527684 1001 86380 86390 1
528197 99528197 1001 86380 86390 1
528109 99528109 1001 86380 86390 1
528795 99528795 1001 86380 86390 1
528744 99528744 1001 86380 86390 1
528733 99528733 1001 86380 86390 1
528657 99528657 1001 86380 86390 1
528647 99528647 1001 86380 86390 1
528570 99528570 1001 86380 86390 1
528492 99528492 1001 86380 86390 1
528547 99528547 1001 86380 86390 1
528600 99528600 1001 86380 86390 1
529002 99529002 1001 86380 86390 1
529018 99529018 1001 86380 86390 1
529655 99529655 1001 86380 86390 1
529184 99529184 1001 86380 86390 1
530416 99530416 1001 86380 86390 1
530484 99530484 1001 86380 86390 1
530174 99530174 1001 86380 86390 1
529955 99529955 1001 86380 86390 1
530650 99530650 1001 86380 86390 1
530728 99530728 1001 86380 86390 1
530984 99530984 1001 86380 86390 1
531055 99531055 1001 86380 86390 1
530952 99530952 1001 86380 86390 1
531443 99531443 1001 86380 86390 1
531565 99531565 1001 86380 86390 1
531570 99531570 1001 86380 86390 1
532067 99532067 1001 86380 86390 1
532164 99532164 1001 86380 86390 1
532050 99532050 1001 86380 86390 1
532115 99532115 1001 86380 86390 1
531860 99531860 1001 86380 86390 1
532362 99532362 1001 86380 86390 1
532392 99532392 1001 86380 86390 1
532839 99532839 1001 86380 86390 1
532919 99532919 1001 86380 86390 1
532659 99532659 1001 86380 86390 1
532562 99532562 1001 86380 86390 1
532552 99532552 1001 86380 86390 1
532436 99532436 1001 86380 86390 1
533197 99533197 1001 86380 86390 1
533149 99533149 1001 86380 86390 1
533087 99533087 1001 86380 86390 1
533825 99533825 1001 86380 86390 1
533383 99533383 1001 86380 86390 1
533320 99533320 1001 86380 86390 1
533323 99533323 1001 86380 86390 1
533440 99533440 1001 86380 86390 1
533905 99533905 1001 86380 86390 1
534061 99534061 1001 86380 86390 1
534492 99534492 1001 86380 86390 1
534531 99534531 1001 86380 86390 1
534443 99534443 1001 86380 86390 1
534119 99534119 1001 86380 86390 1
534201 99534201 1001 86380 86390 1
534872 99534872 1001 86380 86390 1
535444 99535444 1001 86380 86390 1
535406 99535406 1001 86380 86390 1
535506 99535506 1001 86380 86390 1
535679 99535679 1001 86380 86390 1
535616 99535616 1001 86380 86390 1
536183 99536183 1001 86380 86390 1
536207 99536207 1001 86380 86390 1
536027 99536027 1001 86380 86390 1
535741 99535741 1001 86380 86390 1
535857 99535857 1001 86380 86390 1
536454 99536454 1001 86380 86390 1
537065 99537065 1001 86380 86390 1
537119 99537119 1001 86380 86390 1
536794 99536794 1001 86380 86390 1
536630 99536630 1001 86380 86390 1
536670 99536670 1001 86380 86390 1
537261 99537261 1001 86380 86390 1
537489 99537489 1001 86380 86390 1
537533 99537533 1001 86380 86390 1
538175 99538175 1001 86380 86390 1
538663 99538663 1001 86380 86390 1
538728 99538728 1001 86380 86390 1
538470 99538470 1001 86380 86390 1
538561 99538561 1001 86380 86390 1
538423 99538423 1001 86380 86390 1
538956 99538956 1001 86380 86390 1
539485 99539485 1001 86380 86390 1
539306 99539306 1001 86380 86390 1
539208 99539208 1001 86380 86390 1
539759 99539759 1001 86380 86390 1
540433 99540433 1001 86380 86390 1
540226 99540226 1001 86380 86390 1
540087 99540087 1001 86380 86390 1
540009 99540009 1001 86380 86390 1
540599 99540599 1001 86380 86390 1
541203 99541203 1001 86380 86390 1
541104 99541104 1001 86380 86390 1
541137 99541137 1001 86380 86390 1
541240 99541240 1001 86380 86390 1
540989 99540989 1001 86380 86390 1
540903 99540903 1001 86380 86390 1
540789 99540789 1001 86380 86390 1
541453 99541453 1001 86380 86390 1
541964 99541964 1001 86380 86390 1
542047 99542047 1001 86380 86390 1
541856 99541856 1001 86380 86390 1
541706 99541706 1001 86380 86390 1
541664 99541664 1001 86380 86390 1
542882 99542882 1001 86380 86390 1
542628 99542628 1001 86380 86390 1
542719 99542719 1001 86380 86390 1
542543 99542543 1001 86380 86390 1
542436 99542436 1001 86380 86390 1
543113 99543113 1001 86380 86390 1
543648 99543648 1001 86380 86390 1
543728 99543728 1001 86380 86390 1
543578 99543578 1001 86380 86390 1
543457 99543457 1001 86380 86390 1
543246 99543246 1001 86380 86390 1
544041 99544041 1001 86380 86390 1
544624 99544624 1001 86380 86390 1
544703 99544703 1001 86380 86390 1
424748 752 1001 4740 5277 1
400320 99400320 1001 86380 86390 1
400810 99400810 1001 86380 86390 1
401537 99401537 1001 86380 86390 1
401900 99401900 1001 86380 86390 1
401937 99401937 1001 86380 86390 1
403617 99403617 1001 86380 86390 1
403624 99403624 1001 86380 86390 1
403691 99403691 1001 86380 86390 1
403772 99403772 1001 86380 86390 1
403837 99403837 1001 86380 86390 1
404456 99404456 1001 86380 86390 1
404774 99404774 1001 86380 86390 1
404731 99404731 1001 86380 86390 1
404742 99404742 1001 86380 86390 1
405195 99405195 1001 86380 86390 1
405320 99405320 1001 86380 86390 1
405318 99405318 1001 86380 86390 1
405469 99405469 1001 86380 86390 1
405897 99405897 1001 86380 86390 1
405996 99405996 1001 86380 86390 1
405999 99405999 1001 86380 86390 1
406773 99406773 1001 86380 86390 1
407278 99407278 1001 86380 86390 1
407296 99407296 1001 86380 86390 1
407713 99407713 1001 86380 86390 1
407910 99407910 1001 86380 86390 1
408054 99408054 1001 86380 86390 1
408299 99408299 1001 86380 86390 1
408606 99408606 1001 86380 86390 1
409179 99409179 1001 86380 86390 1
409337 99409337 1001 86380 86390 1
409600 99409600 1001 86380 86390 1
409807 99409807 1001 86380 86390 1
410232 99410232 1001 86380 86390 1
410594 99410594 1001 86380 86390 1
412032 99412032 1001 86380 86390 1
412036 99412036 1001 86380 86390 1
412095 99412095 1001 86380 86390 1
412290 99412290 1001 86380 86390 1
413450 99413450 1001 86380 86390 1
413551 99413551 1001 86380 86390 1
413061 99413061 1001 86380 86390 1
412699 99412699 1001 86380 86390 1
412875 99412875 1001 86380 86390 1
413990 99413990 1001 86380 86390 1
413817 99413817 1001 86380 86390 1
415162 99415162 1001 86380 86390 1
414973 99414973 1001 86380 86390 1
414951 99414951 1001 86380 86390 1
414804 99414804 1001 86380 86390 1
414721 99414721 1001 86380 86390 1
415602 99415602 1001 86380 86390 1
415576 99415576 1001 86380 86390 1
415399 99415399 1001 86380 86390 1
416955 99416955 1001 86380 86390 1
415784 99415784 1001 86380 86390 1
415815 99415815 1001 86380 86390 1
417008 99417008 1001 86380 86390 1
417341 99417341 1001 86380 86390 1
417042 99417042 1001 86380 86390 1
417197 99417197 1001 86380 86390 1
417403 99417403 1001 86380 86390 1
418730 99418730 1001 86380 86390 1
418658 99418658 1001 86380 86390 1
418135 99418135 1001 86380 86390 1
418229 99418229 1001 86380 86390 1
418425 99418425 1001 86380 86390 1
418265 99418265 1001 86380 86390 1
417777 99417777 1001 86380 86390 1
417853 99417853 1001 86380 86390 1
418828 99418828 1001 86380 86390 1
418940 99418940 1001 86380 86390 1
418949 99418949 1001 86380 86390 1
419217 99419217 1001 86380 86390 1
420731 99420731 1001 86380 86390 1
420705 99420705 1001 86380 86390 1
421456 99421456 1001 86380 86390 1
420952 99420952 1001 86380 86390 1
420937 99420937 1001 86380 86390 1
421228 99421228 1001 86380 86390 1
422282 99422282 1001 86380 86390 1
422228 99422228 1001 86380 86390 1
423750 99423750 1001 86380 86390 1
423535 99423535 1001 86380 86390 1
422994 99422994 1001 86380 86390 1
422752 99422752 1001 86380 86390 1
423866 99423866 1001 86380 86390 1
423832 99423832 1001 86380 86390 1
424083 99424083 1001 86380 86390 1
425340 99425340 1001 86380 86390 1
425117 99425117 1001 86380 86390 1
424874 99424874 1001 86380 86390 1
425003 99425003 1001 86380 86390 1
424297 99424297 1001 86380 86390 1
426698 99426698 1001 86380 86390 1
426781 99426781 1001 86380 86390 1
426684 99426684 1001 86380 86390 1
427416 99427416 1001 86380 86390 1
427208 99427208 1001 86380 86390 1
427407 99427407 1001 86380 86390 1
428422 99428422 1001 86380 86390 1
427587 99427587 1001 86380 86390 1
429866 99429866 1001 86380 86390 1
429605 99429605 1001 86380 86390 1
429461 99429461 1001 86380 86390 1
431741 99431741 1001 86380 86390 1
431333 99431333 1001 86380 86390 1
431426 99431426 1001 86380 86390 1
431211 99431211 1001 86380 86390 1
432128 99432128 1001 86380 86390 1
432199 99432199 1001 86380 86390 1
433169 99433169 1001 86380 86390 1
432962 99432962 1001 86380 86390 1
432698 99432698 1001 86380 86390 1
433864 99433864 1001 86380 86390 1
433733 99433733 1001 86380 86390 1
434291 99434291 1001 86380 86390 1
435806 99435806 1001 86380 86390 1
435584 99435584 1001 86380 86390 1
437057 99437057 1001 86380 86390 1
436907 99436907 1001 86380 86390 1
436795 99436795 1001 86380 86390 1
436888 99436888 1001 86380 86390 1
436637 99436637 1001 86380 86390 1
300077 99300077 1001 86380 86390 1
300413 99300413 1001 86380 86390 1
300465 99300465 1001 86380 86390 1
300457 99300457 1001 86380 86390 1
300147 99300147 1001 86380 86390 1
300219 99300219 1001 86380 86390 1
300310 99300310 1001 86380 86390 1
300798 99300798 1001 86380 86390 1
301353 99301353 1001 86380 86390 1
301463 99301463 1001 86380 86390 1
301167 99301167 1001 86380 86390 1
301558 99301558 1001 86380 86390 1
302274 99302274 1001 86380 86390 1
302313 99302313 1001 86380 86390 1
302101 99302101 1001 86380 86390 1
302119 99302119 1001 86380 86390 1
302173 99302173 1001 86380 86390 1
301825 99301825 1001 86380 86390 1
301887 99301887 1001 86380 86390 1
302416 99302416 1001 86380 86390 1
302539 99302539 1001 86380 86390 1
302871 99302871 1001 86380 86390 1
302736 99302736 1001 86380 86390 1
303340 99303340 1001 86380 86390 1
303304 99303304 1001 86380 86390 1
303898 99303898 1001 86380 86390 1
303715 99303715 1001 86380 86390 1
303677 99303677 1001 86380 86390 1
303782 99303782 1001 86380 86390 1
303719 99303719 1001 86380 86390 1
303630 99303630 1001 86380 86390 1
304199 99304199 1001 86380 86390 1
304231 99304231 1001 86380 86390 1
304842 99304842 1001 86380 86390 1
305523 99305523 1001 86380 86390 1
305673 99305673 1001 86380 86390 1
305341 99305341 1001 86380 86390 1
305345 99305345 1001 86380 86390 1
305322 99305322 1001 86380 86390 1
500076 99500076 1001 86380 86390 1
500712 99500712 1001 86380 86390 1
500697 99500697 1001 86380 86390 1
500425 99500425 1001 86380 86390 1
500390 99500390 1001 86380 86390 1
500250 99500250 1001 86380 86390 1
500836 99500836 1001 86380 86390 1
500891 99500891 1001 86380 86390 1
500963 99500963 1001 86380 86390 1
501337 99501337 1001 86380 86390 1
501260 99501260 1001 86380 86390 1
501406 99501406 1001 86380 86390 1
501090 99501090 1001 86380 86390 1
501027 99501027 1001 86380 86390 1
502324 99502324 1001 86380 86390 1
502262 99502262 1001 86380 86390 1
502149 99502149 1001 86380 86390 1
502152 99502152 1001 86380 86390 1
502141 99502141 1001 86380 86390 1
502027 99502027 1001 86380 86390 1
501859 99501859 1001 86380 86390 1
502606 99502606 1001 86380 86390 1
503111 99503111 1001 86380 86390 1
503150 99503150 1001 86380 86390 1
503176 99503176 1001 86380 86390 1
503149 99503149 1001 86380 86390 1
503492 99503492 1001 86380 86390 1
503299 99503299 1001 86380 86390 1
503993 99503993 1001 86380 86390 1
503534 99503534 1001 86380 86390 1
504128 99504128 1001 86380 86390 1
504916 99504916 1001 86380 86390 1
504793 99504793 1001 86380 86390 1
504926 99504926 1001 86380 86390 1
504878 99504878 1001 86380 86390 1
504732 99504732 1001 86380 86390 1
504552 99504552 1001 86380 86390 1
504619 99504619 1001 86380 86390 1
504645 99504645 1001 86380 86390 1
504621 99504621 1001 86380 86390 1
505041 99505041 1001 86380 86390 1
505147 99505147 1001 86380 86390 1
505598 99505598 1001 86380 86390 1
505765 99505765 1001 86380 86390 1
505476 99505476 1001 86380 86390 1
505515 99505515 1001 86380 86390 1
505549 99505549 1001 86380 86390 1
505819 99505819 1001 86380 86390 1
505882 99505882 1001 86380 86390 1
506484 99506484 1001 86380 86390 1
506463 99506463 1001 86380 86390 1
506379 99506379 1001 86380 86390 1
506647 99506647 1001 86380 86390 1
506712 99506712 1001 86380 86390 1
506752 99506752 1001 86380 86390 1
507255 99507255 1001 86380 86390 1
507290 99507290 1001 86380 86390 1
507381 99507381 1001 86380 86390 1
507305 99507305 1001 86380 86390 1
507048 99507048 1001 86380 86390 1
507052 99507052 1001 86380 86390 1
508234 99508234 1001 86380 86390 1
507876 99507876 1001 86380 86390 1
507748 99507748 1001 86380 86390 1
508923 99508923 1001 86380 86390 1
508980 99508980 1001 86380 86390 1
509006 99509006 1001 86380 86390 1
508674 99508674 1001 86380 86390 1
508664 99508664 1001 86380 86390 1
508597 99508597 1001 86380 86390 1
508524 99508524 1001 86380 86390 1
509866 99509866 1001 86380 86390 1
509802 99509802 1001 86380 86390 1
509502 99509502 1001 86380 86390 1
509293 99509293 1001 86380 86390 1
509930 99509930 1001 86380 86390 1
509904 99509904 1001 86380 86390 1
510667 99510667 1001 86380 86390 1
510446 99510446 1001 86380 86390 1
510421 99510421 1001 86380 86390 1
510337 99510337 1001 86380 86390 1
510236 99510236 1001 86380 86390 1
511385 99511385 1001 86380 86390 1
511447 99511447 1001 86380 86390 1
511548 99511548 1001 86380 86390 1
511324 99511324 1001 86380 86390 1
511240 99511240 1001 86380 86390 1
511344 99511344 1001 86380 86390 1
511345 99511345 1001 86380 86390 1
511732 99511732 1001 86380 86390 1
511671 99511671 1001 86380 86390 1
511600 99511600 1001 86380 86390 1
512307 99512307 1001 86380 86390 1
512030 99512030 1001 86380 86390 1
511811 99511811 1001 86380 86390 1
511851 99511851 1001 86380 86390 1
511775 99511775 1001 86380 86390 1
511814 99511814 1001 86380 86390 1
511886 99511886 1001 86380 86390 1
512892 99512892 1001 86380 86390 1
513241 99513241 1001 86380 86390 1
513283 99513283 1001 86380 86390 1
513210 99513210 1001 86380 86390 1
513866 99513866 1001 86380 86390 1
513880 99513880 1001 86380 86390 1
513977 99513977 1001 86380 86390 1
513888 99513888 1001 86380 86390 1
514027 99514027 1001 86380 86390 1
513737 99513737 1001 86380 86390 1
513540 99513540 1001 86380 86390 1
513490 99513490 1001 86380 86390 1
513574 99513574 1001 86380 86390 1
513613 99513613 1001 86380 86390 1
513525 99513525 1001 86380 86390 1
514780 99514780 1001 86380 86390 1
514822 99514822 1001 86380 86390 1
514661 99514661 1001 86380 86390 1
514640 99514640 1001 86380 86390 1
514454 99514454 1001 86380 86390 1
514366 99514366 1001 86380 86390 1
514999 99514999 1001 86380 86390 1
514916 99514916 1001 86380 86390 1
515059 99515059 1001 86380 86390 1
515631 99515631 1001 86380 86390 1
515288 99515288 1001 86380 86390 1
515420 99515420 1001 86380 86390 1
515370 99515370 1001 86380 86390 1
515799 99515799 1001 86380 86390 1
515867 99515867 1001 86380 86390 1
515778 99515778 1001 86380 86390 1
516311 99516311 1001 86380 86390 1
516416 99516416 1001 86380 86390 1
516254 99516254 1001 86380 86390 1
516302 99516302 1001 86380 86390 1
515915 99515915 1001 86380 86390 1
515930 99515930 1001 86380 86390 1
516585 99516585 1001 86380 86390 1
516614 99516614 1001 86380 86390 1
517184 99517184 1001 86380 86390 1
517267 99517267 1001 86380 86390 1
517140 99517140 1001 86380 86390 1
516967 99516967 1001 86380 86390 1
516819 99516819 1001 86380 86390 1
516847 99516847 1001 86380 86390 1
516839 99516839 1001 86380 86390 1
516738 99516738 1001 86380 86390 1
517357 99517357 1001 86380 86390 1
518021 99518021 1001 86380 86390 1
517996 99517996 1001 86380 86390 1
517782 99517782 1001 86380 86390 1
517672 99517672 1001 86380 86390 1
518814 99518814 1001 86380 86390 1
518603 99518603 1001 86380 86390 1
519187 99519187 1001 86380 86390 1
519672 99519672 1001 86380 86390 1
519700 99519700 1001 86380 86390 1
519322 99519322 1001 86380 86390 1
519966 99519966 1001 86380 86390 1
519999 99519999 1001 86380 86390 1
519991 99519991 1001 86380 86390 1
520279 99520279 1001 86380 86390 1
520376 99520376 1001 86380 86390 1
520046 99520046 1001 86380 86390 1
520216 99520216 1001 86380 86390 1
520180 99520180 1001 86380 86390 1
521287 99521287 1001 86380 86390 1
521444 99521444 1001 86380 86390 1
521081 99521081 1001 86380 86390 1
521239 99521239 1001 86380 86390 1
521163 99521163 1001 86380 86390 1
521102 99521102 1001 86380 86390 1
521632 99521632 1001 86380 86390 1
521648 99521648 1001 86380 86390 1
521487 99521487 1001 86380 86390 1
522024 99522024 1001 86380 86390 1
521965 99521965 1001 86380 86390 1
522484 99522484 1001 86380 86390 1
522951 99522951 1001 86380 86390 1
522990 99522990 1001 86380 86390 1
523082 99523082 1001 86380 86390 1
523118 99523118 1001 86380 86390 1
522956 99522956 1001 86380 86390 1
522593 99522593 1001 86380 86390 1
522638 99522638 1001 86380 86390 1
523219 99523219 1001 86380 86390 1
523171 99523171 1001 86380 86390 1
523289 99523289 1001 86380 86390 1
523895 99523895 1001 86380 86390 1
523712 99523712 1001 86380 86390 1
523521 99523521 1001 86380 86390 1
523384 99523384 1001 86380 86390 1
523946 99523946 1001 86380 86390 1
523974 99523974 1001 86380 86390 1
524617 99524617 1001 86380 86390 1
524677 99524677 1001 86380 86390 1
524541 99524541 1001 86380 86390 1
524491 99524491 1001 86380 86390 1
524484 99524484 1001 86380 86390 1
524189 99524189 1001 86380 86390 1
524787 99524787 1001 86380 86390 1
524879 99524879 1001 86380 86390 1
524974 99524974 1001 86380 86390 1
524994 99524994 1001 86380 86390 1
525633 99525633 1001 86380 86390 1
526421 99526421 1001 86380 86390 1
526364 99526364 1001 86380 86390 1
526328 99526328 1001 86380 86390 1
526329 99526329 1001 86380 86390 1
526332 99526332 1001 86380 86390 1
526148 99526148 1001 86380 86390 1
525830 99525830 1001 86380 86390 1
525884 99525884 1001 86380 86390 1
526515 99526515 1001 86380 86390 1
526482 99526482 1001 86380 86390 1
527109 99527109 1001 86380 86390 1
527131 99527131 1001 86380 86390 1
527036 99527036 1001 86380 86390 1
526844 99526844 1001 86380 86390 1
526657 99526657 1001 86380 86390 1
526696 99526696 1001 86380 86390 1
527366 99527366 1001 86380 86390 1
528016 99528016 1001 86380 86390 1
527535 99527535 1001 86380 86390 1
527529 99527529 1001 86380 86390 1
527568 99527568 1001 86380 86390 1
528175 99528175 1001 86380 86390 1
528800 99528800 1001 86380 86390 1
528633 99528633 1001 86380 86390 1
528653 99528653 1001 86380 86390 1
528302 99528302 1001 86380 86390 1
528344 99528344 1001 86380 86390 1
529698 99529698 1001 86380 86390 1
529450 99529450 1001 86380 86390 1
529337 99529337 1001 86380 86390 1
529289 99529289 1001 86380 86390 1
529253 99529253 1001 86380 86390 1
529279 99529279 1001 86380 86390 1
529123 99529123 1001 86380 86390 1
529893 99529893 1001 86380 86390 1
530319 99530319 1001 86380 86390 1
530109 99530109 1001 86380 86390 1
529942 99529942 1001 86380 86390 1
529943 99529943 1001 86380 86390 1
530635 99530635 1001 86380 86390 1
531244 99531244 1001 86380 86390 1
530982 99530982 1001 86380 86390 1
531036 99531036 1001 86380 86390 1
530893 99530893 1001 86380 86390 1
530780 99530780 1001 86380 86390 1
531549 99531549 1001 86380 86390 1
532029 99532029 1001 86380 86390 1
532146 99532146 1001 86380 86390 1
532018 99532018 1001 86380 86390 1
532076 99532076 1001 86380 86390 1
531677 99531677 1001 86380 86390 1
531786 99531786 1001 86380 86390 1
531711 99531711 1001 86380 86390 1
531726 99531726 1001 86380 86390 1
532243 99532243 1001 86380 86390 1
532970 99532970 1001 86380 86390 1
532924 99532924 1001 86380 86390 1
532726 99532726 1001 86380 86390 1
532606 99532606 1001 86380 86390 1
532506 99532506 1001 86380 86390 1
532520 99532520 1001 86380 86390 1
532510 99532510 1001 86380 86390 1
532446 99532446 1001 86380 86390 1
533175 99533175 1001 86380 86390 1
533150 99533150 1001 86380 86390 1
533666 99533666 1001 86380 86390 1
533745 99533745 1001 86380 86390 1
533682 99533682 1001 86380 86390 1
533695 99533695 1001 86380 86390 1
533471 99533471 1001 86380 86390 1
533540 99533540 1001 86380 86390 1
533318 99533318 1001 86380 86390 1
533241 99533241 1001 86380 86390 1
533984 99533984 1001 86380 86390 1
534539 99534539 1001 86380 86390 1
534303 99534303 1001 86380 86390 1
534170 99534170 1001 86380 86390 1
534066 99534066 1001 86380 86390 1
534187 99534187 1001 86380 86390 1
534217 99534217 1001 86380 86390 1
534746 99534746 1001 86380 86390 1
534773 99534773 1001 86380 86390 1
534741 99534741 1001 86380 86390 1
535429 99535429 1001 86380 86390 1
535256 99535256 1001 86380 86390 1
535146 99535146 1001 86380 86390 1
534896 99534896 1001 86380 86390 1
534963 99534963 1001 86380 86390 1
535706 99535706 1001 86380 86390 1
536314 99536314 1001 86380 86390 1
536802 99536802 1001 86380 86390 1
536754 99536754 1001 86380 86390 1
536825 99536825 1001 86380 86390 1
536729 99536729 1001 86380 86390 1
537342 99537342 1001 86380 86390 1
537240 99537240 1001 86380 86390 1
537925 99537925 1001 86380 86390 1
537800 99537800 1001 86380 86390 1
537856 99537856 1001 86380 86390 1
537745 99537745 1001 86380 86390 1
537737 99537737 1001 86380 86390 1
537752 99537752 1001 86380 86390 1
537450 99537450 1001 86380 86390 1
537522 99537522 1001 86380 86390 1
537784 99537784 1001 86380 86390 1
538005 99538005 1001 86380 86390 1
538130 99538130 1001 86380 86390 1
538097 99538097 1001 86380 86390 1
538738 99538738 1001 86380 86390 1
538624 99538624 1001 86380 86390 1
538703 99538703 1001 86380 86390 1
538747 99538747 1001 86380 86390 1
538458 99538458 1001 86380 86390 1
538511 99538511 1001 86380 86390 1
538375 99538375 1001 86380 86390 1
538340 99538340 1001 86380 86390 1
538252 99538252 1001 86380 86390 1
538818 99538818 1001 86380 86390 1
538963 99538963 1001 86380 86390 1
539450 99539450 1001 86380 86390 1
539472 99539472 1001 86380 86390 1
539256 99539256 1001 86380 86390 1
539224 99539224 1001 86380 86390 1
539723 99539723 1001 86380 86390 1
539646 99539646 1001 86380 86390 1
539867 99539867 1001 86380 86390 1
539922 99539922 1001 86380 86390 1
541211 99541211 1001 86380 86390 1
541096 99541096 1001 86380 86390 1
541161 99541161 1001 86380 86390 1
540985 99540985 1001 86380 86390 1
540974 99540974 1001 86380 86390 1
540912 99540912 1001 86380 86390 1
541006 99541006 1001 86380 86390 1
540833 99540833 1001 86380 86390 1
541961 99541961 1001 86380 86390 1
541541 99541541 1001 86380 86390 1
541596 99541596 1001 86380 86390 1
541687 99541687 1001 86380 86390 1
542299 99542299 1001 86380 86390 1
542807 99542807 1001 86380 86390 1
542751 99542751 1001 86380 86390 1
542723 99542723 1001 86380 86390 1
542569 99542569 1001 86380 86390 1
542405 99542405 1001 86380 86390 1
542987 99542987 1001 86380 86390 1
543722 99543722 1001 86380 86390 1
543676 99543676 1001 86380 86390 1
543639 99543639 1001 86380 86390 1
543692 99543692 1001 86380 86390 1
543477 99543477 1001 86380 86390 1
543264 99543264 1001 86380 86390 1
543290 99543290 1001 86380 86390 1
543783 99543783 1001 86380 86390 1
543801 99543801 1001 86380 86390 1
543802 99543802 1001 86380 86390 1
543945 99543945 1001 86380 86390 1
543816 99543816 1001 86380 86390 1
543947 99543947 1001 86380 86390 1
543936 99543936 1001 86380 86390 1
544594 99544594 1001 86380 86390 1
544357 99544357 1001 86380 86390 1
544196 99544196 1001 86380 86390 1
544045 99544045 1001 86380 86390 1
544608 99544608 1001 86380 86390 1
544735 99544735 1001 86380 86390 1
400308 99400308 1001 86380 86390 1
400624 99400624 1001 86380 86390 1
400682 99400682 1001 86380 86390 1
400704 99400704 1001 86380 86390 1
401020 99401020 1001 86380 86390 1
401355 99401355 1001 86380 86390 1
401511 99401511 1001 86380 86390 1
401821 99401821 1001 86380 86390 1
401585 99401585 1001 86380 86390 1
401740 99401740 1001 86380 86390 1
402340 99402340 1001 86380 86390 1
403091 99403091 1001 86380 86390 1
403727 99403727 1001 86380 86390 1
403827 99403827 1001 86380 86390 1
403981 99403981 1001 86380 86390 1
404135 99404135 1001 86380 86390 1
404187 99404187 1001 86380 86390 1
404318 99404318 1001 86380 86390 1
404442 99404442 1001 86380 86390 1
404765 99404765 1001 86380 86390 1
405012 99405012 1001 86380 86390 1
405170 99405170 1001 86380 86390 1
405416 99405416 1001 86380 86390 1
405738 99405738 1001 86380 86390 1
405875 99405875 1001 86380 86390 1
406073 99406073 1001 86380 86390 1
406513 99406513 1001 86380 86390 1
406751 99406751 1001 86380 86390 1
406989 99406989 1001 86380 86390 1
407771 99407771 1001 86380 86390 1
407896 99407896 1001 86380 86390 1
408010 99408010 1001 86380 86390 1
408164 99408164 1001 86380 86390 1
408517 99408517 1001 86380 86390 1
408608 99408608 1001 86380 86390 1
409013 99409013 1001 86380 86390 1
409092 99409092 1001 86380 86390 1
409284 99409284 1001 86380 86390 1
409340 99409340 1001 86380 86390 1
410260 99410260 1001 86380 86390 1
410323 99410323 1001 86380 86390 1
410815 99410815 1001 86380 86390 1
411108 99411108 1001 86380 86390 1
411172 99411172 1001 86380 86390 1
411133 99411133 1001 86380 86390 1
411232 99411232 1001 86380 86390 1
411271 99411271 1001 86380 86390 1
411502 99411502 1001 86380 86390 1
411664 99411664 1001 86380 86390 1
411979 99411979 1001 86380 86390 1
412302 99412302 1001 86380 86390 1
413043 99413043 1001 86380 86390 1
412779 99412779 1001 86380 86390 1
412856 99412856 1001 86380 86390 1
415124 99415124 1001 86380 86390 1
414892 99414892 1001 86380 86390 1
414391 99414391 1001 86380 86390 1
414271 99414271 1001 86380 86390 1
415469 99415469 1001 86380 86390 1
416599 99416599 1001 86380 86390 1
416980 99416980 1001 86380 86390 1
415828 99415828 1001 86380 86390 1
415787 99415787 1001 86380 86390 1
415854 99415854 1001 86380 86390 1
416027 99416027 1001 86380 86390 1
417147 99417147 1001 86380 86390 1
418798 99418798 1001 86380 86390 1
418307 99418307 1001 86380 86390 1
418429 99418429 1001 86380 86390 1
417945 99417945 1001 86380 86390 1
417626 99417626 1001 86380 86390 1
419194 99419194 1001 86380 86390 1
418959 99418959 1001 86380 86390 1
418805 99418805 1001 86380 86390 1
420134 99420134 1001 86380 86390 1
420411 99420411 1001 86380 86390 1
419556 99419556 1001 86380 86390 1
419289 99419289 1001 86380 86390 1
420788 99420788 1001 86380 86390 1
420820 99420820 1001 86380 86390 1
420574 99420574 1001 86380 86390 1
421871 99421871 1001 86380 86390 1
421724 99421724 1001 86380 86390 1
420958 99420958 1001 86380 86390 1
421168 99421168 1001 86380 86390 1
422332 99422332 1001 86380 86390 1
422436 99422436 1001 86380 86390 1
422201 99422201 1001 86380 86390 1
422449 99422449 1001 86380 86390 1
423520 99423520 1001 86380 86390 1
422989 99422989 1001 86380 86390 1
423296 99423296 1001 86380 86390 1
422571 99422571 1001 86380 86390 1
422907 99422907 1001 86380 86390 1
423964 99423964 1001 86380 86390 1
424089 99424089 1001 86380 86390 1
423863 99423863 1001 86380 86390 1
423937 99423937 1001 86380 86390 1
425087 99425087 1001 86380 86390 1
425130 99425130 1001 86380 86390 1
425035 99425035 1001 86380 86390 1
425120 99425120 1001 86380 86390 1
425319 99425319 1001 86380 86390 1
424920 99424920 1001 86380 86390 1
424519 99424519 1001 86380 86390 1
425489 99425489 1001 86380 86390 1
426652 99426652 1001 86380 86390 1
426289 99426289 1001 86380 86390 1
426368 99426368 1001 86380 86390 1
425981 99425981 1001 86380 86390 1
427714 99427714 1001 86380 86390 1
427570 99427570 1001 86380 86390 1
427848 99427848 1001 86380 86390 1
428945 99428945 1001 86380 86390 1
429165 99429165 1001 86380 86390 1
429908 99429908 1001 86380 86390 1
429818 99429818 1001 86380 86390 1
429791 99429791 1001 86380 86390 1
429701 99429701 1001 86380 86390 1
429949 99429949 1001 86380 86390 1
429471 99429471 1001 86380 86390 1
429330 99429330 1001 86380 86390 1
431691 99431691 1001 86380 86390 1
431742 99431742 1001 86380 86390 1
432008 99432008 1001 86380 86390 1
431880 99431880 1001 86380 86390 1
431597 99431597 1001 86380 86390 1
431617 99431617 1001 86380 86390 1
431016 99431016 1001 86380 86390 1
432326 99432326 1001 86380 86390 1
432228 99432228 1001 86380 86390 1
432114 99432114 1001 86380 86390 1
432081 99432081 1001 86380 86390 1
433378 99433378 1001 86380 86390 1
433690 99433690 1001 86380 86390 1
433201 99433201 1001 86380 86390 1
432562 99432562 1001 86380 86390 1
434022 99434022 1001 86380 86390 1
433946 99433946 1001 86380 86390 1
433770 99433770 1001 86380 86390 1
435281 99435281 1001 86380 86390 1
435037 99435037 1001 86380 86390 1
435039 99435039 1001 86380 86390 1
435357 99435357 1001 86380 86390 1
434211 99434211 1001 86380 86390 1
434146 99434146 1001 86380 86390 1
434330 99434330 1001 86380 86390 1
435892 99435892 1001 86380 86390 1
435457 99435457 1001 86380 86390 1
435868 99435868 1001 86380 86390 1
437022 99437022 1001 86380 86390 1
436768 99436768 1001 86380 86390 1
436490 99436490 1001 86380 86390 1
436687 99436687 1001 86380 86390 1
436713 99436713 1001 86380 86390 1
436438 99436438 1001 86380 86390 1
435992 99435992 1001 86380 86390 1
435909 99435909 1001 86380 86390 1
436107 99436107 1001 86380 86390 1
300076 99300076 1001 86380 86390 1
300701 99300701 1001 86380 86390 1
300723 99300723 1001 86380 86390 1
300497 99300497 1001 86380 86390 1
300459 99300459 1001 86380 86390 1
300317 99300317 1001 86380 86390 1
300837 99300837 1001 86380 86390 1
301414 99301414 1001 86380 86390 1
301440 99301440 1001 86380 86390 1
301326 99301326 1001 86380 86390 1
301330 99301330 1001 86380 86390 1
301269 99301269 1001 86380 86390 1
301083 99301083 1001 86380 86390 1
301629 99301629 1001 86380 86390 1
301977 99301977 1001 86380 86390 1
302522 99302522 1001 86380 86390 1
302529 99302529 1001 86380 86390 1
303014 99303014 1001 86380 86390 1
302813 99302813 1001 86380 86390 1
302806 99302806 1001 86380 86390 1
302676 99302676 1001 86380 86390 1
302784 99302784 1001 86380 86390 1
302785 99302785 1001 86380 86390 1
304003 99304003 1001 86380 86390 1
303778 99303778 1001 86380 86390 1
303744 99303744 1001 86380 86390 1
303568 99303568 1001 86380 86390 1
303609 99303609 1001 86380 86390 1
304175 99304175 1001 86380 86390 1
304141 99304141 1001 86380 86390 1
304055 99304055 1001 86380 86390 1
304551 99304551 1001 86380 86390 1
305016 99305016 1001 86380 86390 1
305044 99305044 1001 86380 86390 1
305497 99305497 1001 86380 86390 1
305380 99305380 1001 86380 86390 1
305479 99305479 1001 86380 86390 1
305175 99305175 1001 86380 86390 1
305112 99305112 1001 86380 86390 1
500172 99500172 1001 86380 86390 1
500111 99500111 1001 86380 86390 1
500675 99500675 1001 86380 86390 1
500627 99500627 1001 86380 86390 1
500640 99500640 1001 86380 86390 1
500419 99500419 1001 86380 86390 1
500527 99500527 1001 86380 86390 1
500400 99500400 1001 86380 86390 1
500246 99500246 1001 86380 86390 1
501007 99501007 1001 86380 86390 1
501409 99501409 1001 86380 86390 1
501231 99501231 1001 86380 86390 1
501023 99501023 1001 86380 86390 1
501199 99501199 1001 86380 86390 1
501808 99501808 1001 86380 86390 1
501752 99501752 1001 86380 86390 1
502351 99502351 1001 86380 86390 1
502256 99502256 1001 86380 86390 1
501951 99501951 1001 86380 86390 1
501914 99501914 1001 86380 86390 1
502529 99502529 1001 86380 86390 1
503126 99503126 1001 86380 86390 1
503097 99503097 1001 86380 86390 1
502996 99502996 1001 86380 86390 1
502930 99502930 1001 86380 86390 1
502700 99502700 1001 86380 86390 1
502718 99502718 1001 86380 86390 1
502680 99502680 1001 86380 86390 1
503937 99503937 1001 86380 86390 1
503951 99503951 1001 86380 86390 1
503757 99503757 1001 86380 86390 1
503902 99503902 1001 86380 86390 1
503750 99503750 1001 86380 86390 1
503665 99503665 1001 86380 86390 1
503576 99503576 1001 86380 86390 1
503616 99503616 1001 86380 86390 1
503570 99503570 1001 86380 86390 1
503651 99503651 1001 86380 86390 1
504131 99504131 1001 86380 86390 1
504209 99504209 1001 86380 86390 1
504789 99504789 1001 86380 86390 1
504909 99504909 1001 86380 86390 1
504714 99504714 1001 86380 86390 1
504727 99504727 1001 86380 86390 1
504646 99504646 1001 86380 86390 1
504391 99504391 1001 86380 86390 1
504484 99504484 1001 86380 86390 1
505045 99505045 1001 86380 86390 1
505062 99505062 1001 86380 86390 1
505589 99505589 1001 86380 86390 1
505637 99505637 1001 86380 86390 1
505529 99505529 1001 86380 86390 1
505263 99505263 1001 86380 86390 1
505890 99505890 1001 86380 86390 1
506559 99506559 1001 86380 86390 1
506419 99506419 1001 86380 86390 1
506548 99506548 1001 86380 86390 1
506579 99506579 1001 86380 86390 1
506438 99506438 1001 86380 86390 1
506186 99506186 1001 86380 86390 1
506120 99506120 1001 86380 86390 1
506755 99506755 1001 86380 86390 1
506768 99506768 1001 86380 86390 1
507259 99507259 1001 86380 86390 1
507026 99507026 1001 86380 86390 1
507190 99507190 1001 86380 86390 1
506857 99506857 1001 86380 86390 1
506974 99506974 1001 86380 86390 1
506989 99506989 1001 86380 86390 1
506822 99506822 1001 86380 86390 1
506979 99506979 1001 86380 86390 1
507591 99507591 1001 86380 86390 1
507437 99507437 1001 86380 86390 1
507567 99507567 1001 86380 86390 1
507465 99507465 1001 86380 86390 1
508171 99508171 1001 86380 86390 1
508217 99508217 1001 86380 86390 1
508244 99508244 1001 86380 86390 1
507861 99507861 1001 86380 86390 1
507796 99507796 1001 86380 86390 1
507697 99507697 1001 86380 86390 1
507729 99507729 1001 86380 86390 1
508259 99508259 1001 86380 86390 1
508444 99508444 1001 86380 86390 1
509039 99509039 1001 86380 86390 1
509026 99509026 1001 86380 86390 1
509009 99509009 1001 86380 86390 1
508810 99508810 1001 86380 86390 1
509110 99509110 1001 86380 86390 1
508662 99508662 1001 86380 86390 1
509174 99509174 1001 86380 86390 1
509812 99509812 1001 86380 86390 1
509749 99509749 1001 86380 86390 1
509778 99509778 1001 86380 86390 1
509463 99509463 1001 86380 86390 1
510053 99510053 1001 86380 86390 1
510430 99510430 1001 86380 86390 1
510353 99510353 1001 86380 86390 1
510171 99510171 1001 86380 86390 1
510275 99510275 1001 86380 86390 1
510172 99510172 1001 86380 86390 1
510292 99510292 1001 86380 86390 1
510204 99510204 1001 86380 86390 1
510753 99510753 1001 86380 86390 1
510927 99510927 1001 86380 86390 1
510773 99510773 1001 86380 86390 1
511679 99511679 1001 86380 86390 1
511577 99511577 1001 86380 86390 1
512238 99512238 1001 86380 86390 1
512268 99512268 1001 86380 86390 1
512181 99512181 1001 86380 86390 1
512297 99512297 1001 86380 86390 1
512286 99512286 1001 86380 86390 1
511789 99511789 1001 86380 86390 1
511859 99511859 1001 86380 86390 1
513176 99513176 1001 86380 86390 1
512948 99512948 1001 86380 86390 1
512938 99512938 1001 86380 86390 1
512915 99512915 1001 86380 86390 1
513380 99513380 1001 86380 86390 1
513658 99513658 1001 86380 86390 1
513677 99513677 1001 86380 86390 1
513760 99513760 1001 86380 86390 1
513429 99513429 1001 86380 86390 1
514715 99514715 1001 86380 86390 1
514462 99514462 1001 86380 86390 1
514975 99514975 1001 86380 86390 1
515679 99515679 1001 86380 86390 1
515167 99515167 1001 86380 86390 1
515180 99515180 1001 86380 86390 1
515206 99515206 1001 86380 86390 1
515064 99515064 1001 86380 86390 1
515259 99515259 1001 86380 86390 1
515169 99515169 1001 86380 86390 1
515237 99515237 1001 86380 86390 1
515832 99515832 1001 86380 86390 1
515885 99515885 1001 86380 86390 1
516387 99516387 1001 86380 86390 1
516378 99516378 1001 86380 86390 1
516104 99516104 1001 86380 86390 1
516208 99516208 1001 86380 86390 1
516108 99516108 1001 86380 86390 1
516277 99516277 1001 86380 86390 1
516084 99516084 1001 86380 86390 1
515917 99515917 1001 86380 86390 1
516521 99516521 1001 86380 86390 1
516552 99516552 1001 86380 86390 1
516696 99516696 1001 86380 86390 1
517336 99517336 1001 86380 86390 1
517281 99517281 1001 86380 86390 1
516987 99516987 1001 86380 86390 1
517031 99517031 1001 86380 86390 1
517127 99517127 1001 86380 86390 1
516946 99516946 1001 86380 86390 1
517381 99517381 1001 86380 86390 1
518130 99518130 1001 86380 86390 1
518138 99518138 1001 86380 86390 1
518107 99518107 1001 86380 86390 1
518095 99518095 1001 86380 86390 1
517879 99517879 1001 86380 86390 1
517611 99517611 1001 86380 86390 1
517663 99517663 1001 86380 86390 1
518317 99518317 1001 86380 86390 1
518352 99518352 1001 86380 86390 1
518620 99518620 1001 86380 86390 1
518649 99518649 1001 86380 86390 1
518433 99518433 1001 86380 86390 1
519010 99519010 1001 86380 86390 1
519711 99519711 1001 86380 86390 1
519739 99519739 1001 86380 86390 1
519654 99519654 1001 86380 86390 1
519804 99519804 1001 86380 86390 1
519549 99519549 1001 86380 86390 1
519551 99519551 1001 86380 86390 1
519464 99519464 1001 86380 86390 1
519247 99519247 1001 86380 86390 1
519965 99519965 1001 86380 86390 1
520576 99520576 1001 86380 86390 1
520461 99520461 1001 86380 86390 1
520353 99520353 1001 86380 86390 1
521454 99521454 1001 86380 86390 1
521085 99521085 1001 86380 86390 1
521086 99521086 1001 86380 86390 1
520968 99520968 1001 86380 86390 1
520995 99520995 1001 86380 86390 1
521640 99521640 1001 86380 86390 1
522169 99522169 1001 86380 86390 1
522283 99522283 1001 86380 86390 1
522039 99522039 1001 86380 86390 1
521887 99521887 1001 86380 86390 1
522006 99522006 1001 86380 86390 1
521729 99521729 1001 86380 86390 1
522420 99522420 1001 86380 86390 1
522384 99522384 1001 86380 86390 1
522301 99522301 1001 86380 86390 1
522916 99522916 1001 86380 86390 1
523027 99523027 1001 86380 86390 1
522734 99522734 1001 86380 86390 1
522655 99522655 1001 86380 86390 1
522620 99522620 1001 86380 86390 1
523141 99523141 1001 86380 86390 1
523173 99523173 1001 86380 86390 1
523178 99523178 1001 86380 86390 1
523907 99523907 1001 86380 86390 1
523566 99523566 1001 86380 86390 1
523362 99523362 1001 86380 86390 1
523509 99523509 1001 86380 86390 1
524450 99524450 1001 86380 86390 1
524360 99524360 1001 86380 86390 1
524531 99524531 1001 86380 86390 1
524521 99524521 1001 86380 86390 1
524524 99524524 1001 86380 86390 1
524295 99524295 1001 86380 86390 1
524206 99524206 1001 86380 86390 1
524235 99524235 1001 86380 86390 1
524963 99524963 1001 86380 86390 1
524867 99524867 1001 86380 86390 1
525527 99525527 1001 86380 86390 1
525541 99525541 1001 86380 86390 1
525292 99525292 1001 86380 86390 1
525175 99525175 1001 86380 86390 1
525115 99525115 1001 86380 86390 1
524998 99524998 1001 86380 86390 1
525698 99525698 1001 86380 86390 1
525737 99525737 1001 86380 86390 1
525726 99525726 1001 86380 86390 1
525729 99525729 1001 86380 86390 1
525694 99525694 1001 86380 86390 1
526336 99526336 1001 86380 86390 1
525860 99525860 1001 86380 86390 1
525992 99525992 1001 86380 86390 1
526006 99526006 1001 86380 86390 1
526536 99526536 1001 86380 86390 1
526995 99526995 1001 86380 86390 1
527008 99527008 1001 86380 86390 1
526963 99526963 1001 86380 86390 1
526771 99526771 1001 86380 86390 1
526767 99526767 1001 86380 86390 1
527399 99527399 1001 86380 86390 1
527935 99527935 1001 86380 86390 1
528040 99528040 1001 86380 86390 1
527872 99527872 1001 86380 86390 1
527996 99527996 1001 86380 86390 1
527727 99527727 1001 86380 86390 1
527719 99527719 1001 86380 86390 1
527644 99527644 1001 86380 86390 1
528132 99528132 1001 86380 86390 1
528504 99528504 1001 86380 86390 1
528666 99528666 1001 86380 86390 1
528578 99528578 1001 86380 86390 1
528430 99528430 1001 86380 86390 1
528289 99528289 1001 86380 86390 1
529041 99529041 1001 86380 86390 1
529715 99529715 1001 86380 86390 1
529486 99529486 1001 86380 86390 1
529264 99529264 1001 86380 86390 1
529176 99529176 1001 86380 86390 1
529154 99529154 1001 86380 86390 1
529769 99529769 1001 86380 86390 1
529788 99529788 1001 86380 86390 1
530490 99530490 1001 86380 86390 1
530418 99530418 1001 86380 86390 1
530458 99530458 1001 86380 86390 1
530421 99530421 1001 86380 86390 1
530359 99530359 1001 86380 86390 1
530322 99530322 1001 86380 86390 1
530338 99530338 1001 86380 86390 1
530210 99530210 1001 86380 86390 1
529978 99529978 1001 86380 86390 1
530666 99530666 1001 86380 86390 1
531227 99531227 1001 86380 86390 1
531301 99531301 1001 86380 86390 1
531019 99531019 1001 86380 86390 1
531058 99531058 1001 86380 86390 1
531521 99531521 1001 86380 86390 1
531412 99531412 1001 86380 86390 1
531824 99531824 1001 86380 86390 1
531915 99531915 1001 86380 86390 1
531999 99531999 1001 86380 86390 1
531761 99531761 1001 86380 86390 1
531620 99531620 1001 86380 86390 1
532207 99532207 1001 86380 86390 1
532904 99532904 1001 86380 86390 1
533024 99533024 1001 86380 86390 1
532621 99532621 1001 86380 86390 1
533677 99533677 1001 86380 86390 1
533657 99533657 1001 86380 86390 1
533642 99533642 1001 86380 86390 1
533633 99533633 1001 86380 86390 1
533452 99533452 1001 86380 86390 1
533270 99533270 1001 86380 86390 1
533365 99533365 1001 86380 86390 1
533249 99533249 1001 86380 86390 1
533933 99533933 1001 86380 86390 1
533870 99533870 1001 86380 86390 1
534053 99534053 1001 86380 86390 1
534599 99534599 1001 86380 86390 1
534526 99534526 1001 86380 86390 1
534811 99534811 1001 86380 86390 1
534845 99534845 1001 86380 86390 1
534717 99534717 1001 86380 86390 1
535332 99535332 1001 86380 86390 1
535372 99535372 1001 86380 86390 1
535323 99535323 1001 86380 86390 1
535326 99535326 1001 86380 86390 1
535589 99535589 1001 86380 86390 1
535657 99535657 1001 86380 86390 1
536335 99536335 1001 86380 86390 1
536160 99536160 1001 86380 86390 1
536326 99536326 1001 86380 86390 1
535871 99535871 1001 86380 86390 1
535823 99535823 1001 86380 86390 1
536440 99536440 1001 86380 86390 1
536471 99536471 1001 86380 86390 1
537075 99537075 1001 86380 86390 1
537050 99537050 1001 86380 86390 1
537117 99537117 1001 86380 86390 1
536572 99536572 1001 86380 86390 1
537324 99537324 1001 86380 86390 1
537873 99537873 1001 86380 86390 1
538065 99538065 1001 86380 86390 1
538642 99538642 1001 86380 86390 1
538708 99538708 1001 86380 86390 1
538775 99538775 1001 86380 86390 1
538520 99538520 1001 86380 86390 1
538514 99538514 1001 86380 86390 1
538835 99538835 1001 86380 86390 1
539357 99539357 1001 86380 86390 1
539294 99539294 1001 86380 86390 1
539413 99539413 1001 86380 86390 1
539326 99539326 1001 86380 86390 1
540328 99540328 1001 86380 86390 1
540106 99540106 1001 86380 86390 1
540162 99540162 1001 86380 86390 1
539873 99539873 1001 86380 86390 1
539930 99539930 1001 86380 86390 1
540576 99540576 1001 86380 86390 1
541259 99541259 1001 86380 86390 1
540801 99540801 1001 86380 86390 1
540701 99540701 1001 86380 86390 1
541337 99541337 1001 86380 86390 1
541328 99541328 1001 86380 86390 1
541891 99541891 1001 86380 86390 1
541692 99541692 1001 86380 86390 1
541705 99541705 1001 86380 86390 1
541556 99541556 1001 86380 86390 1
542814 99542814 1001 86380 86390 1
542499 99542499 1001 86380 86390 1
542347 99542347 1001 86380 86390 1
542741 99542741 1001 86380 86390 1
543737 99543737 1001 86380 86390 1
543635 99543635 1001 86380 86390 1
543347 99543347 1001 86380 86390 1
543353 99543353 1001 86380 86390 1
543188 99543188 1001 86380 86390 1
543846 99543846 1001 86380 86390 1
543849 99543849 1001 86380 86390 1
543804 99543804 1001 86380 86390 1
543934 99543934 1001 86380 86390 1
544479 99544479 1001 86380 86390 1
544391 99544391 1001 86380 86390 1
544108 99544108 1001 86380 86390 1
544740 99544740 1001 86380 86390 1
544614 99544614 1001 86380 86390 1
405755 1152 1001 47940 57177 1
505807 826 1001 57837 58136 1
400015 99400015 1001 86380 86390 1
400137 99400137 1001 86380 86390 1
400133 99400133 1001 86380 86390 1
400271 99400271 1001 86380 86390 1
400818 99400818 1001 86380 86390 1
400923 99400923 1001 86380 86390 1
400889 99400889 1001 86380 86390 1
401127 99401127 1001 86380 86390 1
401500 99401500 1001 86380 86390 1
401662 99401662 1001 86380 86390 1
402347 99402347 1001 86380 86390 1
402664 99402664 1001 86380 86390 1
402642 99402642 1001 86380 86390 1
402824 99402824 1001 86380 86390 1
402813 99402813 1001 86380 86390 1
402891 99402891 1001 86380 86390 1
403215 99403215 1001 86380 86390 1
403660 99403660 1001 86380 86390 1
404198 99404198 1001 86380 86390 1
404415 99404415 1001 86380 86390 1
404391 99404391 1001 86380 86390 1
404521 99404521 1001 86380 86390 1
404509 99404509 1001 86380 86390 1
404864 99404864 1001 86380 86390 1
405172 99405172 1001 86380 86390 1
405359 99405359 1001 86380 86390 1
405485 99405485 1001 86380 86390 1
405498 99405498 1001 86380 86390 1
405609 99405609 1001 86380 86390 1
405814 99405814 1001 86380 86390 1
405912 99405912 1001 86380 86390 1
406319 99406319 1001 86380 86390 1
406499 99406499 1001 86380 86390 1
406759 99406759 1001 86380 86390 1
407423 99407423 1001 86380 86390 1
407671 99407671 1001 86380 86390 1
408243 99408243 1001 86380 86390 1
408616 99408616 1001 86380 86390 1
408570 99408570 1001 86380 86390 1
408696 99408696 1001 86380 86390 1
410189 99410189 1001 86380 86390 1
410166 99410166 1001 86380 86390 1
410365 99410365 1001 86380 86390 1
410421 99410421 1001 86380 86390 1
410676 99410676 1001 86380 86390 1
410898 99410898 1001 86380 86390 1
411087 99411087 1001 86380 86390 1
411649 99411649 1001 86380 86390 1
412069 99412069 1001 86380 86390 1
412455 99412455 1001 86380 86390 1
412374 99412374 1001 86380 86390 1
413195 99413195 1001 86380 86390 1
413079 99413079 1001 86380 86390 1
412665 99412665 1001 86380 86390 1
414795 99414795 1001 86380 86390 1
414483 99414483 1001 86380 86390 1
414247 99414247 1001 86380 86390 1
415550 99415550 1001 86380 86390 1
415470 99415470 1001 86380 86390 1
415363 99415363 1001 86380 86390 1
416832 99416832 1001 86380 86390 1
416843 99416843 1001 86380 86390 1
416901 99416901 1001 86380 86390 1
416442 99416442 1001 86380 86390 1
418715 99418715 1001 86380 86390 1
418392 99418392 1001 86380 86390 1
418424 99418424 1001 86380 86390 1
418211 99418211 1001 86380 86390 1
418387 99418387 1001 86380 86390 1
417898 99417898 1001 86380 86390 1
417835 99417835 1001 86380 86390 1
419008 99419008 1001 86380 86390 1
418992 99418992 1001 86380 86390 1
418902 99418902 1001 86380 86390 1
420409 99420409 1001 86380 86390 1
420223 99420223 1001 86380 86390 1
420048 99420048 1001 86380 86390 1
419292 99419292 1001 86380 86390 1
419507 99419507 1001 86380 86390 1
420806 99420806 1001 86380 86390 1
420678 99420678 1001 86380 86390 1
420795 99420795 1001 86380 86390 1
421876 99421876 1001 86380 86390 1
422113 99422113 1001 86380 86390 1
421299 99421299 1001 86380 86390 1
421381 99421381 1001 86380 86390 1
421446 99421446 1001 86380 86390 1
421683 99421683 1001 86380 86390 1
421182 99421182 1001 86380 86390 1
421160 99421160 1001 86380 86390 1
420877 99420877 1001 86380 86390 1
422309 99422309 1001 86380 86390 1
422470 99422470 1001 86380 86390 1
422432 99422432 1001 86380 86390 1
422214 99422214 1001 86380 86390 1
423672 99423672 1001 86380 86390 1
423733 99423733 1001 86380 86390 1
423650 99423650 1001 86380 86390 1
423288 99423288 1001 86380 86390 1
423274 99423274 1001 86380 86390 1
422812 99422812 1001 86380 86390 1
424107 99424107 1001 86380 86390 1
425150 99425150 1001 86380 86390 1
425158 99425158 1001 86380 86390 1
424885 99424885 1001 86380 86390 1
424298 99424298 1001 86380 86390 1
424528 99424528 1001 86380 86390 1
425744 99425744 1001 86380 86390 1
426767 99426767 1001 86380 86390 1
426787 99426787 1001 86380 86390 1
426577 99426577 1001 86380 86390 1
426628 99426628 1001 86380 86390 1
426332 99426332 1001 86380 86390 1
426336 99426336 1001 86380 86390 1
425922 99425922 1001 86380 86390 1
427135 99427135 1001 86380 86390 1
427925 99427925 1001 86380 86390 1
427822 99427822 1001 86380 86390 1
427809 99427809 1001 86380 86390 1
427670 99427670 1001 86380 86390 1
427596 99427596 1001 86380 86390 1
429070 99429070 1001 86380 86390 1
428829 99428829 1001 86380 86390 1
428887 99428887 1001 86380 86390 1
429629 99429629 1001 86380 86390 1
429798 99429798 1001 86380 86390 1
429492 99429492 1001 86380 86390 1
430462 99430462 1001 86380 86390 1
430533 99430533 1001 86380 86390 1
430390 99430390 1001 86380 86390 1
431987 99431987 1001 86380 86390 1
431629 99431629 1001 86380 86390 1
431397 99431397 1001 86380 86390 1
431126 99431126 1001 86380 86390 1
432375 99432375 1001 86380 86390 1
433240 99433240 1001 86380 86390 1
433881 99433881 1001 86380 86390 1
433863 99433863 1001 86380 86390 1
433758 99433758 1001 86380 86390 1
434849 99434849 1001 86380 86390 1
434924 99434924 1001 86380 86390 1
434227 99434227 1001 86380 86390 1
434283 99434283 1001 86380 86390 1
434459 99434459 1001 86380 86390 1
434148 99434148 1001 86380 86390 1
435517 99435517 1001 86380 86390 1
435446 99435446 1001 86380 86390 1
435928 99435928 1001 86380 86390 1
436029 99436029 1001 86380 86390 1
300021 99300021 1001 86380 86390 1
437252 99437252 1001 86380 86390 1
300600 99300600 1001 86380 86390 1
300373 99300373 1001 86380 86390 1
300401 99300401 1001 86380 86390 1
300777 99300777 1001 86380 86390 1
300816 99300816 1001 86380 86390 1
300788 99300788 1001 86380 86390 1
300904 99300904 1001 86380 86390 1
301426 99301426 1001 86380 86390 1
301492 99301492 1001 86380 86390 1
301212 99301212 1001 86380 86390 1
301291 99301291 1001 86380 86390 1
300949 99300949 1001 86380 86390 1
301135 99301135 1001 86380 86390 1
301008 99301008 1001 86380 86390 1
300958 99300958 1001 86380 86390 1
301698 99301698 1001 86380 86390 1
301601 99301601 1001 86380 86390 1
302233 99302233 1001 86380 86390 1
301903 99301903 1001 86380 86390 1
301953 99301953 1001 86380 86390 1
302572 99302572 1001 86380 86390 1
302443 99302443 1001 86380 86390 1
302394 99302394 1001 86380 86390 1
303047 99303047 1001 86380 86390 1
302889 99302889 1001 86380 86390 1
302957 99302957 1001 86380 86390 1
302630 99302630 1001 86380 86390 1
302773 99302773 1001 86380 86390 1
302791 99302791 1001 86380 86390 1
303352 99303352 1001 86380 86390 1
303263 99303263 1001 86380 86390 1
303384 99303384 1001 86380 86390 1
303410 99303410 1001 86380 86390 1
303875 99303875 1001 86380 86390 1
303528 99303528 1001 86380 86390 1
303416 99303416 1001 86380 86390 1
304216 99304216 1001 86380 86390 1
304100 99304100 1001 86380 86390 1
304206 99304206 1001 86380 86390 1
304657 99304657 1001 86380 86390 1
304712 99304712 1001 86380 86390 1
304804 99304804 1001 86380 86390 1
304330 99304330 1001 86380 86390 1
304298 99304298 1001 86380 86390 1
304314 99304314 1001 86380 86390 1
305054 99305054 1001 86380 86390 1
304966 99304966 1001 86380 86390 1
305508 99305508 1001 86380 86390 1
305613 99305613 1001 86380 86390 1
305298 99305298 1001 86380 86390 1
305285 99305285 1001 86380 86390 1
305326 99305326 1001 86380 86390 1
305168 99305168 1001 86380 86390 1
305215 99305215 1001 86380 86390 1
305193 99305193 1001 86380 86390 1
305076 99305076 1001 86380 86390 1
500166 99500166 1001 86380 86390 1
305697 99305697 1001 86380 86390 1
500673 99500673 1001 86380 86390 1
500726 99500726 1001 86380 86390 1
500454 99500454 1001 86380 86390 1
500472 99500472 1001 86380 86390 1
500604 99500604 1001 86380 86390 1
500884 99500884 1001 86380 86390 1
501467 99501467 1001 86380 86390 1
501364 99501364 1001 86380 86390 1
501057 99501057 1001 86380 86390 1
502165 99502165 1001 86380 86390 1
502243 99502243 1001 86380 86390 1
501918 99501918 1001 86380 86390 1
502665 99502665 1001 86380 86390 1
503154 99503154 1001 86380 86390 1
502833 99502833 1001 86380 86390 1
503462 99503462 1001 86380 86390 1
503374 99503374 1001 86380 86390 1
504031 99504031 1001 86380 86390 1
504014 99504014 1001 86380 86390 1
503763 99503763 1001 86380 86390 1
503577 99503577 1001 86380 86390 1
503657 99503657 1001 86380 86390 1
503581 99503581 1001 86380 86390 1
504765 99504765 1001 86380 86390 1
504749 99504749 1001 86380 86390 1
504611 99504611 1001 86380 86390 1
504565 99504565 1001 86380 86390 1
504468 99504468 1001 86380 86390 1
505108 99505108 1001 86380 86390 1
505320 99505320 1001 86380 86390 1
505262 99505262 1001 86380 86390 1
505834 99505834 1001 86380 86390 1
505773 99505773 1001 86380 86390 1
506513 99506513 1001 86380 86390 1
506581 99506581 1001 86380 86390 1
506591 99506591 1001 86380 86390 1
506300 99506300 1001 86380 86390 1
506288 99506288 1001 86380 86390 1
506251 99506251 1001 86380 86390 1
506358 99506358 1001 86380 86390 1
506374 99506374 1001 86380 86390 1
506084 99506084 1001 86380 86390 1
506727 99506727 1001 86380 86390 1
506600 99506600 1001 86380 86390 1
506679 99506679 1001 86380 86390 1
506655 99506655 1001 86380 86390 1
506786 99506786 1001 86380 86390 1
507269 99507269 1001 86380 86390 1
507398 99507398 1001 86380 86390 1
507414 99507414 1001 86380 86390 1
507118 99507118 1001 86380 86390 1
506820 99506820 1001 86380 86390 1
506872 99506872 1001 86380 86390 1
507484 99507484 1001 86380 86390 1
507470 99507470 1001 86380 86390 1
508070 99508070 1001 86380 86390 1
508058 99508058 1001 86380 86390 1
508236 99508236 1001 86380 86390 1
507934 99507934 1001 86380 86390 1
507681 99507681 1001 86380 86390 1
508453 99508453 1001 86380 86390 1
509056 99509056 1001 86380 86390 1
508778 99508778 1001 86380 86390 1
508506 99508506 1001 86380 86390 1
508617 99508617 1001 86380 86390 1
508618 99508618 1001 86380 86390 1
509087 99509087 1001 86380 86390 1
509161 99509161 1001 86380 86390 1
509696 99509696 1001 86380 86390 1
509680 99509680 1001 86380 86390 1
509375 99509375 1001 86380 86390 1
509302 99509302 1001 86380 86390 1
510057 99510057 1001 86380 86390 1
510587 99510587 1001 86380 86390 1
510724 99510724 1001 86380 86390 1
510317 99510317 1001 86380 86390 1
510397 99510397 1001 86380 86390 1
510400 99510400 1001 86380 86390 1
510200 99510200 1001 86380 86390 1
510208 99510208 1001 86380 86390 1
510870 99510870 1001 86380 86390 1
510873 99510873 1001 86380 86390 1
511399 99511399 1001 86380 86390 1
511407 99511407 1001 86380 86390 1
511217 99511217 1001 86380 86390 1
510976 99510976 1001 86380 86390 1
511803 99511803 1001 86380 86390 1
511843 99511843 1001 86380 86390 1
511809 99511809 1001 86380 86390 1
512455 99512455 1001 86380 86390 1
512468 99512468 1001 86380 86390 1
512471 99512471 1001 86380 86390 1
512512 99512512 1001 86380 86390 1
513035 99513035 1001 86380 86390 1
513114 99513114 1001 86380 86390 1
512636 99512636 1001 86380 86390 1
512649 99512649 1001 86380 86390 1
512720 99512720 1001 86380 86390 1
513307 99513307 1001 86380 86390 1
513252 99513252 1001 86380 86390 1
513792 99513792 1001 86380 86390 1
513571 99513571 1001 86380 86390 1
514140 99514140 1001 86380 86390 1
514131 99514131 1001 86380 86390 1
514692 99514692 1001 86380 86390 1
514720 99514720 1001 86380 86390 1
514504 99514504 1001 86380 86390 1
514266 99514266 1001 86380 86390 1
514246 99514246 1001 86380 86390 1
514968 99514968 1001 86380 86390 1
515557 99515557 1001 86380 86390 1
515665 99515665 1001 86380 86390 1
515579 99515579 1001 86380 86390 1
515309 99515309 1001 86380 86390 1
515083 99515083 1001 86380 86390 1
515776 99515776 1001 86380 86390 1
515804 99515804 1001 86380 86390 1
515884 99515884 1001 86380 86390 1
516245 99516245 1001 86380 86390 1
516158 99516158 1001 86380 86390 1
516171 99516171 1001 86380 86390 1
515985 99515985 1001 86380 86390 1
516066 99516066 1001 86380 86390 1
516666 99516666 1001 86380 86390 1
516633 99516633 1001 86380 86390 1
517238 99517238 1001 86380 86390 1
517021 99517021 1001 86380 86390 1
516720 99516720 1001 86380 86390 1
517490 99517490 1001 86380 86390 1
517420 99517420 1001 86380 86390 1
517778 99517778 1001 86380 86390 1
517725 99517725 1001 86380 86390 1
517656 99517656 1001 86380 86390 1
518174 99518174 1001 86380 86390 1
518312 99518312 1001 86380 86390 1
518550 99518550 1001 86380 86390 1
518387 99518387 1001 86380 86390 1
518466 99518466 1001 86380 86390 1
519088 99519088 1001 86380 86390 1
519011 99519011 1001 86380 86390 1
519132 99519132 1001 86380 86390 1
518997 99518997 1001 86380 86390 1
519780 99519780 1001 86380 86390 1
519748 99519748 1001 86380 86390 1
519558 99519558 1001 86380 86390 1
519206 99519206 1001 86380 86390 1
519338 99519338 1001 86380 86390 1
519248 99519248 1001 86380 86390 1
519237 99519237 1001 86380 86390 1
519358 99519358 1001 86380 86390 1
519371 99519371 1001 86380 86390 1
519893 99519893 1001 86380 86390 1
519962 99519962 1001 86380 86390 1
520556 99520556 1001 86380 86390 1
520235 99520235 1001 86380 86390 1
520062 99520062 1001 86380 86390 1
520691 99520691 1001 86380 86390 1
520799 99520799 1001 86380 86390 1
520711 99520711 1001 86380 86390 1
521131 99521131 1001 86380 86390 1
521145 99521145 1001 86380 86390 1
521064 99521064 1001 86380 86390 1
520874 99520874 1001 86380 86390 1
520862 99520862 1001 86380 86390 1
521556 99521556 1001 86380 86390 1
521637 99521637 1001 86380 86390 1
521482 99521482 1001 86380 86390 1
521561 99521561 1001 86380 86390 1
522177 99522177 1001 86380 86390 1
522094 99522094 1001 86380 86390 1
522988 99522988 1001 86380 86390 1
522796 99522796 1001 86380 86390 1
522747 99522747 1001 86380 86390 1
522768 99522768 1001 86380 86390 1
522614 99522614 1001 86380 86390 1
522563 99522563 1001 86380 86390 1
522542 99522542 1001 86380 86390 1
522530 99522530 1001 86380 86390 1
522609 99522609 1001 86380 86390 1
523147 99523147 1001 86380 86390 1
523741 99523741 1001 86380 86390 1
523799 99523799 1001 86380 86390 1
523939 99523939 1001 86380 86390 1
523579 99523579 1001 86380 86390 1
524037 99524037 1001 86380 86390 1
524672 99524672 1001 86380 86390 1
524675 99524675 1001 86380 86390 1
524499 99524499 1001 86380 86390 1
524337 99524337 1001 86380 86390 1
524251 99524251 1001 86380 86390 1
524290 99524290 1001 86380 86390 1
524858 99524858 1001 86380 86390 1
524921 99524921 1001 86380 86390 1
525404 99525404 1001 86380 86390 1
525461 99525461 1001 86380 86390 1
525378 99525378 1001 86380 86390 1
525386 99525386 1001 86380 86390 1
525258 99525258 1001 86380 86390 1
525105 99525105 1001 86380 86390 1
525067 99525067 1001 86380 86390 1
525072 99525072 1001 86380 86390 1
525051 99525051 1001 86380 86390 1
525699 99525699 1001 86380 86390 1
525725 99525725 1001 86380 86390 1
525640 99525640 1001 86380 86390 1
525644 99525644 1001 86380 86390 1
526359 99526359 1001 86380 86390 1
526395 99526395 1001 86380 86390 1
526303 99526303 1001 86380 86390 1
526411 99526411 1001 86380 86390 1
526124 99526124 1001 86380 86390 1
525841 99525841 1001 86380 86390 1
525948 99525948 1001 86380 86390 1
525924 99525924 1001 86380 86390 1
525837 99525837 1001 86380 86390 1
527086 99527086 1001 86380 86390 1
527141 99527141 1001 86380 86390 1
527024 99527024 1001 86380 86390 1
526961 99526961 1001 86380 86390 1
526873 99526873 1001 86380 86390 1
527378 99527378 1001 86380 86390 1
527281 99527281 1001 86380 86390 1
528048 99528048 1001 86380 86390 1
527879 99527879 1001 86380 86390 1
527906 99527906 1001 86380 86390 1
527831 99527831 1001 86380 86390 1
527497 99527497 1001 86380 86390 1
528166 99528166 1001 86380 86390 1
528187 99528187 1001 86380 86390 1
528792 99528792 1001 86380 86390 1
528519 99528519 1001 86380 86390 1
528662 99528662 1001 86380 86390 1
528341 99528341 1001 86380 86390 1
528987 99528987 1001 86380 86390 1
529252 99529252 1001 86380 86390 1
529180 99529180 1001 86380 86390 1
529297 99529297 1001 86380 86390 1
529782 99529782 1001 86380 86390 1
529775 99529775 1001 86380 86390 1
530482 99530482 1001 86380 86390 1
530509 99530509 1001 86380 86390 1
530251 99530251 1001 86380 86390 1
530329 99530329 1001 86380 86390 1
530307 99530307 1001 86380 86390 1
530067 99530067 1001 86380 86390 1
530032 99530032 1001 86380 86390 1
530589 99530589 1001 86380 86390 1
530679 99530679 1001 86380 86390 1
531311 99531311 1001 86380 86390 1
531288 99531288 1001 86380 86390 1
531033 99531033 1001 86380 86390 1
531124 99531124 1001 86380 86390 1
531075 99531075 1001 86380 86390 1
530876 99530876 1001 86380 86390 1
531402 99531402 1001 86380 86390 1
531527 99531527 1001 86380 86390 1
532131 99532131 1001 86380 86390 1
532098 99532098 1001 86380 86390 1
532128 99532128 1001 86380 86390 1
531884 99531884 1001 86380 86390 1
531781 99531781 1001 86380 86390 1
531669 99531669 1001 86380 86390 1
531604 99531604 1001 86380 86390 1
532332 99532332 1001 86380 86390 1
532337 99532337 1001 86380 86390 1
532646 99532646 1001 86380 86390 1
532758 99532758 1001 86380 86390 1
532517 99532517 1001 86380 86390 1
532521 99532521 1001 86380 86390 1
532578 99532578 1001 86380 86390 1
533718 99533718 1001 86380 86390 1
533302 99533302 1001 86380 86390 1
533438 99533438 1001 86380 86390 1
533311 99533311 1001 86380 86390 1
533971 99533971 1001 86380 86390 1
533882 99533882 1001 86380 86390 1
533979 99533979 1001 86380 86390 1
534558 99534558 1001 86380 86390 1
534586 99534586 1001 86380 86390 1
534363 99534363 1001 86380 86390 1
534278 99534278 1001 86380 86390 1
534143 99534143 1001 86380 86390 1
534148 99534148 1001 86380 86390 1
534748 99534748 1001 86380 86390 1
535311 99535311 1001 86380 86390 1
535154 99535154 1001 86380 86390 1
535181 99535181 1001 86380 86390 1
535209 99535209 1001 86380 86390 1
535287 99535287 1001 86380 86390 1
535583 99535583 1001 86380 86390 1
535892 99535892 1001 86380 86390 1
536989 99536989 1001 86380 86390 1
537056 99537056 1001 86380 86390 1
536833 99536833 1001 86380 86390 1
536846 99536846 1001 86380 86390 1
536911 99536911 1001 86380 86390 1
536554 99536554 1001 86380 86390 1
536603 99536603 1001 86380 86390 1
536721 99536721 1001 86380 86390 1
537174 99537174 1001 86380 86390 1
537194 99537194 1001 86380 86390 1
537861 99537861 1001 86380 86390 1
537807 99537807 1001 86380 86390 1
537772 99537772 1001 86380 86390 1
537748 99537748 1001 86380 86390 1
537421 99537421 1001 86380 86390 1
537400 99537400 1001 86380 86390 1
537532 99537532 1001 86380 86390 1
537457 99537457 1001 86380 86390 1
538418 99538418 1001 86380 86390 1
538587 99538587 1001 86380 86390 1
538198 99538198 1001 86380 86390 1
538321 99538321 1001 86380 86390 1
538334 99538334 1001 86380 86390 1
539012 99539012 1001 86380 86390 1
538962 99538962 1001 86380 86390 1
539578 99539578 1001 86380 86390 1
539483 99539483 1001 86380 86390 1
539681 99539681 1001 86380 86390 1
539765 99539765 1001 86380 86390 1
540325 99540325 1001 86380 86390 1
540313 99540313 1001 86380 86390 1
540305 99540305 1001 86380 86390 1
540383 99540383 1001 86380 86390 1
540109 99540109 1001 86380 86390 1
540126 99540126 1001 86380 86390 1
539965 99539965 1001 86380 86390 1
539892 99539892 1001 86380 86390 1
540023 99540023 1001 86380 86390 1
540039 99540039 1001 86380 86390 1
540549 99540549 1001 86380 86390 1
540526 99540526 1001 86380 86390 1
541177 99541177 1001 86380 86390 1
541155 99541155 1001 86380 86390 1
541238 99541238 1001 86380 86390 1
541176 99541176 1001 86380 86390 1
540920 99540920 1001 86380 86390 1
541044 99541044 1001 86380 86390 1
541058 99541058 1001 86380 86390 1
540716 99540716 1001 86380 86390 1
540796 99540796 1001 86380 86390 1
540849 99540849 1001 86380 86390 1
540824 99540824 1001 86380 86390 1
541409 99541409 1001 86380 86390 1
541492 99541492 1001 86380 86390 1
542072 99542072 1001 86380 86390 1
542035 99542035 1001 86380 86390 1
541879 99541879 1001 86380 86390 1
541893 99541893 1001 86380 86390 1
541855 99541855 1001 86380 86390 1
541794 99541794 1001 86380 86390 1
541689 99541689 1001 86380 86390 1
542265 99542265 1001 86380 86390 1
542124 99542124 1001 86380 86390 1
542267 99542267 1001 86380 86390 1
542649 99542649 1001 86380 86390 1
542431 99542431 1001 86380 86390 1
542357 99542357 1001 86380 86390 1
543149 99543149 1001 86380 86390 1
543096 99543096 1001 86380 86390 1
543632 99543632 1001 86380 86390 1
543581 99543581 1001 86380 86390 1
543570 99543570 1001 86380 86390 1
543642 99543642 1001 86380 86390 1
543405 99543405 1001 86380 86390 1
543233 99543233 1001 86380 86390 1
543810 99543810 1001 86380 86390 1
544574 99544574 1001 86380 86390 1
544210 99544210 1001 86380 86390 1
544107 99544107 1001 86380 86390 1
544150 99544150 1001 86380 86390 1
544115 99544115 1001 86380 86390 1
544672 99544672 1001 86380 86390 1
544730 99544730 1001 86380 86390 1
403788 784 1001 18060 35337 1
536604 702 1002 54065 63812 1
400389 99400389 1001 86380 86390 1
401432 99401432 1001 86380 86390 1
401723 99401723 1001 86380 86390 1
401881 99401881 1001 86380 86390 1
402439 99402439 1001 86380 86390 1
402539 99402539 1001 86380 86390 1
402491 99402491 1001 86380 86390 1
402744 99402744 1001 86380 86390 1
402712 99402712 1001 86380 86390 1
402862 99402862 1001 86380 86390 1
402955 99402955 1001 86380 86390 1
404311 99404311 1001 86380 86390 1
404533 99404533 1001 86380 86390 1
405000 99405000 1001 86380 86390 1
405188 99405188 1001 86380 86390 1
405758 99405758 1001 86380 86390 1
406421 99406421 1001 86380 86390 1
406700 99406700 1001 86380 86390 1
406657 99406657 1001 86380 86390 1
406796 99406796 1001 86380 86390 1
406819 99406819 1001 86380 86390 1
407077 99407077 1001 86380 86390 1
407499 99407499 1001 86380 86390 1
407590 99407590 1001 86380 86390 1
407627 99407627 1001 86380 86390 1
408079 99408079 1001 86380 86390 1
408125 99408125 1001 86380 86390 1
408287 99408287 1001 86380 86390 1
408329 99408329 1001 86380 86390 1
409064 99409064 1001 86380 86390 1
409035 99409035 1001 86380 86390 1
409336 99409336 1001 86380 86390 1
409586 99409586 1001 86380 86390 1
409727 99409727 1001 86380 86390 1
409778 99409778 1001 86380 86390 1
410127 99410127 1001 86380 86390 1
411081 99411081 1001 86380 86390 1
411596 99411596 1001 86380 86390 1
411954 99411954 1001 86380 86390 1
412150 99412150 1001 86380 86390 1
412366 99412366 1001 86380 86390 1
414004 99414004 1001 86380 86390 1
415115 99415115 1001 86380 86390 1
415284 99415284 1001 86380 86390 1
414693 99414693 1001 86380 86390 1
414830 99414830 1001 86380 86390 1
415694 99415694 1001 86380 86390 1
416905 99416905 1001 86380 86390 1
416791 99416791 1001 86380 86390 1
416769 99416769 1001 86380 86390 1
416966 99416966 1001 86380 86390 1
416825 99416825 1001 86380 86390 1
416237 99416237 1001 86380 86390 1
416328 99416328 1001 86380 86390 1
417041 99417041 1001 86380 86390 1
417567 99417567 1001 86380 86390 1
418638 99418638 1001 86380 86390 1
419006 99419006 1001 86380 86390 1
420210 99420210 1001 86380 86390 1
419894 99419894 1001 86380 86390 1
419568 99419568 1001 86380 86390 1
419284 99419284 1001 86380 86390 1
420671 99420671 1001 86380 86390 1
421945 99421945 1001 86380 86390 1
421730 99421730 1001 86380 86390 1
421363 99421363 1001 86380 86390 1
421661 99421661 1001 86380 86390 1
420999 99420999 1001 86380 86390 1
423690 99423690 1001 86380 86390 1
423558 99423558 1001 86380 86390 1
423107 99423107 1001 86380 86390 1
423001 99423001 1001 86380 86390 1
425086 99425086 1001 86380 86390 1
424669 99424669 1001 86380 86390 1
424608 99424608 1001 86380 86390 1
424274 99424274 1001 86380 86390 1
424359 99424359 1001 86380 86390 1
425517 99425517 1001 86380 86390 1
425818 99425818 1001 86380 86390 1
426894 99426894 1001 86380 86390 1
426717 99426717 1001 86380 86390 1
426427 99426427 1001 86380 86390 1
426604 99426604 1001 86380 86390 1
426018 99426018 1001 86380 86390 1
428420 99428420 1001 86380 86390 1
428229 99428229 1001 86380 86390 1
428188 99428188 1001 86380 86390 1
427972 99427972 1001 86380 86390 1
427930 99427930 1001 86380 86390 1
428135 99428135 1001 86380 86390 1
427777 99427777 1001 86380 86390 1
427671 99427671 1001 86380 86390 1
430307 99430307 1001 86380 86390 1
429733 99429733 1001 86380 86390 1
429832 99429832 1001 86380 86390 1
429422 99429422 1001 86380 86390 1
430572 99430572 1001 86380 86390 1
431714 99431714 1001 86380 86390 1
431876 99431876 1001 86380 86390 1
431115 99431115 1001 86380 86390 1
433326 99433326 1001 86380 86390 1
433100 99433100 1001 86380 86390 1
432553 99432553 1001 86380 86390 1
432726 99432726 1001 86380 86390 1
432694 99432694 1001 86380 86390 1
434106 99434106 1001 86380 86390 1
435116 99435116 1001 86380 86390 1
435416 99435416 1001 86380 86390 1
435428 99435428 1001 86380 86390 1
435128 99435128 1001 86380 86390 1
434840 99434840 1001 86380 86390 1
434751 99434751 1001 86380 86390 1
434774 99434774 1001 86380 86390 1
434215 99434215 1001 86380 86390 1
434465 99434465 1001 86380 86390 1
434367 99434367 1001 86380 86390 1
435506 99435506 1001 86380 86390 1
435593 99435593 1001 86380 86390 1
436991 99436991 1001 86380 86390 1
436418 99436418 1001 86380 86390 1
436568 99436568 1001 86380 86390 1
436511 99436511 1001 86380 86390 1
437301 99437301 1001 86380 86390 1
300033 99300033 1001 86380 86390 1
300087 99300087 1001 86380 86390 1
300106 99300106 1001 86380 86390 1
300537 99300537 1001 86380 86390 1
300605 99300605 1001 86380 86390 1
300568 99300568 1001 86380 86390 1
300386 99300386 1001 86380 86390 1
300172 99300172 1001 86380 86390 1
300770 99300770 1001 86380 86390 1
301453 99301453 1001 86380 86390 1
301399 99301399 1001 86380 86390 1
301477 99301477 1001 86380 86390 1
301344 99301344 1001 86380 86390 1
301050 99301050 1001 86380 86390 1
300993 99300993 1001 86380 86390 1
301123 99301123 1001 86380 86390 1
302378 99302378 1001 86380 86390 1
301826 99301826 1001 86380 86390 1
301950 99301950 1001 86380 86390 1
301770 99301770 1001 86380 86390 1
302576 99302576 1001 86380 86390 1
303183 99303183 1001 86380 86390 1
303127 99303127 1001 86380 86390 1
302851 99302851 1001 86380 86390 1
302904 99302904 1001 86380 86390 1
302705 99302705 1001 86380 86390 1
302727 99302727 1001 86380 86390 1
303724 99303724 1001 86380 86390 1
303673 99303673 1001 86380 86390 1
304093 99304093 1001 86380 86390 1
304849 99304849 1001 86380 86390 1
304619 99304619 1001 86380 86390 1
304555 99304555 1001 86380 86390 1
304626 99304626 1001 86380 86390 1
304627 99304627 1001 86380 86390 1
304268 99304268 1001 86380 86390 1
304326 99304326 1001 86380 86390 1
304998 99304998 1001 86380 86390 1
305569 99305569 1001 86380 86390 1
305488 99305488 1001 86380 86390 1
305678 99305678 1001 86380 86390 1
305299 99305299 1001 86380 86390 1
305247 99305247 1001 86380 86390 1
305108 99305108 1001 86380 86390 1
500067 99500067 1001 86380 86390 1
500698 99500698 1001 86380 86390 1
500423 99500423 1001 86380 86390 1
500337 99500337 1001 86380 86390 1
500254 99500254 1001 86380 86390 1
500294 99500294 1001 86380 86390 1
500872 99500872 1001 86380 86390 1
501513 99501513 1001 86380 86390 1
501440 99501440 1001 86380 86390 1
501519 99501519 1001 86380 86390 1
501549 99501549 1001 86380 86390 1
501193 99501193 1001 86380 86390 1
501832 99501832 1001 86380 86390 1
502236 99502236 1001 86380 86390 1
502069 99502069 1001 86380 86390 1
502176 99502176 1001 86380 86390 1
501974 99501974 1001 86380 86390 1
501941 99501941 1001 86380 86390 1
502632 99502632 1001 86380 86390 1
502523 99502523 1001 86380 86390 1
503127 99503127 1001 86380 86390 1
503186 99503186 1001 86380 86390 1
502957 99502957 1001 86380 86390 1
503026 99503026 1001 86380 86390 1
502735 99502735 1001 86380 86390 1
502683 99502683 1001 86380 86390 1
502822 99502822 1001 86380 86390 1
503380 99503380 1001 86380 86390 1
503304 99503304 1001 86380 86390 1
504004 99504004 1001 86380 86390 1
504036 99504036 1001 86380 86390 1
503998 99503998 1001 86380 86390 1
503974 99503974 1001 86380 86390 1
503737 99503737 1001 86380 86390 1
503867 99503867 1001 86380 86390 1
503634 99503634 1001 86380 86390 1
503637 99503637 1001 86380 86390 1
504274 99504274 1001 86380 86390 1
504226 99504226 1001 86380 86390 1
504228 99504228 1001 86380 86390 1
504778 99504778 1001 86380 86390 1
504745 99504745 1001 86380 86390 1
504812 99504812 1001 86380 86390 1
504693 99504693 1001 86380 86390 1
505010 99505010 1001 86380 86390 1
505128 99505128 1001 86380 86390 1
505030 99505030 1001 86380 86390 1
505754 99505754 1001 86380 86390 1
505690 99505690 1001 86380 86390 1
505179 99505179 1001 86380 86390 1
505300 99505300 1001 86380 86390 1
505174 99505174 1001 86380 86390 1
505786 99505786 1001 86380 86390 1
505891 99505891 1001 86380 86390 1
506454 99506454 1001 86380 86390 1
506418 99506418 1001 86380 86390 1
506528 99506528 1001 86380 86390 1
506359 99506359 1001 86380 86390 1
506387 99506387 1001 86380 86390 1
506003 99506003 1001 86380 86390 1
506735 99506735 1001 86380 86390 1
506635 99506635 1001 86380 86390 1
507345 99507345 1001 86380 86390 1
507109 99507109 1001 86380 86390 1
507060 99507060 1001 86380 86390 1
507448 99507448 1001 86380 86390 1
507481 99507481 1001 86380 86390 1
508200 99508200 1001 86380 86390 1
508110 99508110 1001 86380 86390 1
508152 99508152 1001 86380 86390 1
507901 99507901 1001 86380 86390 1
507984 99507984 1001 86380 86390 1
507885 99507885 1001 86380 86390 1
508016 99508016 1001 86380 86390 1
507797 99507797 1001 86380 86390 1
507720 99507720 1001 86380 86390 1
507628 99507628 1001 86380 86390 1
508446 99508446 1001 86380 86390 1
508922 99508922 1001 86380 86390 1
508690 99508690 1001 86380 86390 1
508846 99508846 1001 86380 86390 1
509082 99509082 1001 86380 86390 1
509805 99509805 1001 86380 86390 1
510068 99510068 1001 86380 86390 1
510069 99510069 1001 86380 86390 1
510714 99510714 1001 86380 86390 1
510460 99510460 1001 86380 86390 1
510409 99510409 1001 86380 86390 1
510222 99510222 1001 86380 86390 1
510132 99510132 1001 86380 86390 1
510281 99510281 1001 86380 86390 1
510922 99510922 1001 86380 86390 1
510795 99510795 1001 86380 86390 1
511456 99511456 1001 86380 86390 1
511366 99511366 1001 86380 86390 1
511234 99511234 1001 86380 86390 1
511274 99511274 1001 86380 86390 1
511290 99511290 1001 86380 86390 1
510949 99510949 1001 86380 86390 1
510937 99510937 1001 86380 86390 1
511006 99511006 1001 86380 86390 1
511681 99511681 1001 86380 86390 1
511586 99511586 1001 86380 86390 1
512138 99512138 1001 86380 86390 1
511953 99511953 1001 86380 86390 1
511790 99511790 1001 86380 86390 1
513902 99513902 1001 86380 86390 1
513910 99513910 1001 86380 86390 1
513939 99513939 1001 86380 86390 1
513682 99513682 1001 86380 86390 1
513734 99513734 1001 86380 86390 1
513507 99513507 1001 86380 86390 1
514214 99514214 1001 86380 86390 1
514673 99514673 1001 86380 86390 1
514493 99514493 1001 86380 86390 1
514481 99514481 1001 86380 86390 1
514356 99514356 1001 86380 86390 1
514950 99514950 1001 86380 86390 1
514874 99514874 1001 86380 86390 1
515345 99515345 1001 86380 86390 1
515109 99515109 1001 86380 86390 1
515112 99515112 1001 86380 86390 1
515771 99515771 1001 86380 86390 1
515825 99515825 1001 86380 86390 1
515831 99515831 1001 86380 86390 1
516358 99516358 1001 86380 86390 1
516458 99516458 1001 86380 86390 1
516713 99516713 1001 86380 86390 1
517243 99517243 1001 86380 86390 1
517296 99517296 1001 86380 86390 1
517128 99517128 1001 86380 86390 1
517533 99517533 1001 86380 86390 1
518035 99518035 1001 86380 86390 1
518094 99518094 1001 86380 86390 1
517919 99517919 1001 86380 86390 1
517763 99517763 1001 86380 86390 1
517912 99517912 1001 86380 86390 1
517941 99517941 1001 86380 86390 1
517567 99517567 1001 86380 86390 1
517739 99517739 1001 86380 86390 1
518316 99518316 1001 86380 86390 1
518905 99518905 1001 86380 86390 1
518946 99518946 1001 86380 86390 1
518663 99518663 1001 86380 86390 1
518571 99518571 1001 86380 86390 1
519135 99519135 1001 86380 86390 1
519020 99519020 1001 86380 86390 1
519685 99519685 1001 86380 86390 1
519751 99519751 1001 86380 86390 1
519611 99519611 1001 86380 86390 1
519615 99519615 1001 86380 86390 1
519980 99519980 1001 86380 86390 1
520604 99520604 1001 86380 86390 1
520606 99520606 1001 86380 86390 1
520442 99520442 1001 86380 86390 1
520598 99520598 1001 86380 86390 1
520445 99520445 1001 86380 86390 1
520177 99520177 1001 86380 86390 1
520042 99520042 1001 86380 86390 1
520833 99520833 1001 86380 86390 1
520982 99520982 1001 86380 86390 1
520906 99520906 1001 86380 86390 1
521581 99521581 1001 86380 86390 1
521663 99521663 1001 86380 86390 1
522066 99522066 1001 86380 86390 1
521952 99521952 1001 86380 86390 1
521827 99521827 1001 86380 86390 1
522411 99522411 1001 86380 86390 1
522361 99522361 1001 86380 86390 1
522388 99522388 1001 86380 86390 1
522977 99522977 1001 86380 86390 1
522939 99522939 1001 86380 86390 1
523005 99523005 1001 86380 86390 1
523047 99523047 1001 86380 86390 1
523051 99523051 1001 86380 86390 1
522905 99522905 1001 86380 86390 1
522552 99522552 1001 86380 86390 1
522555 99522555 1001 86380 86390 1
523559 99523559 1001 86380 86390 1
523681 99523681 1001 86380 86390 1
523630 99523630 1001 86380 86390 1
523498 99523498 1001 86380 86390 1
523465 99523465 1001 86380 86390 1
524669 99524669 1001 86380 86390 1
524632 99524632 1001 86380 86390 1
524488 99524488 1001 86380 86390 1
524429 99524429 1001 86380 86390 1
524455 99524455 1001 86380 86390 1
524333 99524333 1001 86380 86390 1
525421 99525421 1001 86380 86390 1
525583 99525583 1001 86380 86390 1
525319 99525319 1001 86380 86390 1
525795 99525795 1001 86380 86390 1
526122 99526122 1001 86380 86390 1
526034 99526034 1001 86380 86390 1
525813 99525813 1001 86380 86390 1
526552 99526552 1001 86380 86390 1
527147 99527147 1001 86380 86390 1
527057 99527057 1001 86380 86390 1
527088 99527088 1001 86380 86390 1
527210 99527210 1001 86380 86390 1
526929 99526929 1001 86380 86390 1
527033 99527033 1001 86380 86390 1
526879 99526879 1001 86380 86390 1
526853 99526853 1001 86380 86390 1
526970 99526970 1001 86380 86390 1
527039 99527039 1001 86380 86390 1
527780 99527780 1001 86380 86390 1
527768 99527768 1001 86380 86390 1
527737 99527737 1001 86380 86390 1
527752 99527752 1001 86380 86390 1
527480 99527480 1001 86380 86390 1
527520 99527520 1001 86380 86390 1
527549 99527549 1001 86380 86390 1
527645 99527645 1001 86380 86390 1
528222 99528222 1001 86380 86390 1
528811 99528811 1001 86380 86390 1
528711 99528711 1001 86380 86390 1
528887 99528887 1001 86380 86390 1
528820 99528820 1001 86380 86390 1
528769 99528769 1001 86380 86390 1
528349 99528349 1001 86380 86390 1
528433 99528433 1001 86380 86390 1
528292 99528292 1001 86380 86390 1
528991 99528991 1001 86380 86390 1
529020 99529020 1001 86380 86390 1
529708 99529708 1001 86380 86390 1
529662 99529662 1001 86380 86390 1
529374 99529374 1001 86380 86390 1
529193 99529193 1001 86380 86390 1
529832 99529832 1001 86380 86390 1
530417 99530417 1001 86380 86390 1
530394 99530394 1001 86380 86390 1
530215 99530215 1001 86380 86390 1
530108 99530108 1001 86380 86390 1
531276 99531276 1001 86380 86390 1
531037 99531037 1001 86380 86390 1
530975 99530975 1001 86380 86390 1
530915 99530915 1001 86380 86390 1
530772 99530772 1001 86380 86390 1
530906 99530906 1001 86380 86390 1
531411 99531411 1001 86380 86390 1
531913 99531913 1001 86380 86390 1
531918 99531918 1001 86380 86390 1
531748 99531748 1001 86380 86390 1
531597 99531597 1001 86380 86390 1
532366 99532366 1001 86380 86390 1
532843 99532843 1001 86380 86390 1
533014 99533014 1001 86380 86390 1
533020 99533020 1001 86380 86390 1
533138 99533138 1001 86380 86390 1
533129 99533129 1001 86380 86390 1
533821 99533821 1001 86380 86390 1
533700 99533700 1001 86380 86390 1
533628 99533628 1001 86380 86390 1
533516 99533516 1001 86380 86390 1
533242 99533242 1001 86380 86390 1
534036 99534036 1001 86380 86390 1
533446 99533446 1001 86380 86390 1
533990 99533990 1001 86380 86390 1
533915 99533915 1001 86380 86390 1
534547 99534547 1001 86380 86390 1
534660 99534660 1001 86380 86390 1
534590 99534590 1001 86380 86390 1
534338 99534338 1001 86380 86390 1
534205 99534205 1001 86380 86390 1
534857 99534857 1001 86380 86390 1
534689 99534689 1001 86380 86390 1
535349 99535349 1001 86380 86390 1
535338 99535338 1001 86380 86390 1
535240 99535240 1001 86380 86390 1
535193 99535193 1001 86380 86390 1
535263 99535263 1001 86380 86390 1
535264 99535264 1001 86380 86390 1
535252 99535252 1001 86380 86390 1
535058 99535058 1001 86380 86390 1
535071 99535071 1001 86380 86390 1
535611 99535611 1001 86380 86390 1
535588 99535588 1001 86380 86390 1
535567 99535567 1001 86380 86390 1
536211 99536211 1001 86380 86390 1
536218 99536218 1001 86380 86390 1
536067 99536067 1001 86380 86390 1
535852 99535852 1001 86380 86390 1
536338 99536338 1001 86380 86390 1
536378 99536378 1001 86380 86390 1
536456 99536456 1001 86380 86390 1
536446 99536446 1001 86380 86390 1
537100 99537100 1001 86380 86390 1
536868 99536868 1001 86380 86390 1
536869 99536869 1001 86380 86390 1
536913 99536913 1001 86380 86390 1
537228 99537228 1001 86380 86390 1
537346 99537346 1001 86380 86390 1
537943 99537943 1001 86380 86390 1
537918 99537918 1001 86380 86390 1
537883 99537883 1001 86380 86390 1
537777 99537777 1001 86380 86390 1
537436 99537436 1001 86380 86390 1
538430 99538430 1001 86380 86390 1
538525 99538525 1001 86380 86390 1
538288 99538288 1001 86380 86390 1
539456 99539456 1001 86380 86390 1
539276 99539276 1001 86380 86390 1
539095 99539095 1001 86380 86390 1
539717 99539717 1001 86380 86390 1
539730 99539730 1001 86380 86390 1
539773 99539773 1001 86380 86390 1
539648 99539648 1001 86380 86390 1
540318 99540318 1001 86380 86390 1
540077 99540077 1001 86380 86390 1
539988 99539988 1001 86380 86390 1
539937 99539937 1001 86380 86390 1
540544 99540544 1001 86380 86390 1
540635 99540635 1001 86380 86390 1
540534 99540534 1001 86380 86390 1
541290 99541290 1001 86380 86390 1
540914 99540914 1001 86380 86390 1
540995 99540995 1001 86380 86390 1
540724 99540724 1001 86380 86390 1
540868 99540868 1001 86380 86390 1
540708 99540708 1001 86380 86390 1
541376 99541376 1001 86380 86390 1
541431 99541431 1001 86380 86390 1
541354 99541354 1001 86380 86390 1
542260 99542260 1001 86380 86390 1
542222 99542222 1001 86380 86390 1
542166 99542166 1001 86380 86390 1
542864 99542864 1001 86380 86390 1
542641 99542641 1001 86380 86390 1
542684 99542684 1001 86380 86390 1
542480 99542480 1001 86380 86390 1
542524 99542524 1001 86380 86390 1
542434 99542434 1001 86380 86390 1
542466 99542466 1001 86380 86390 1
543107 99543107 1001 86380 86390 1
543146 99543146 1001 86380 86390 1
542991 99542991 1001 86380 86390 1
543110 99543110 1001 86380 86390 1
543683 99543683 1001 86380 86390 1
543597 99543597 1001 86380 86390 1
543757 99543757 1001 86380 86390 1
543508 99543508 1001 86380 86390 1
543334 99543334 1001 86380 86390 1
543249 99543249 1001 86380 86390 1
543341 99543341 1001 86380 86390 1
543874 99543874 1001 86380 86390 1
543868 99543868 1001 86380 86390 1
544572 99544572 1001 86380 86390 1
544414 99544414 1001 86380 86390 1
544320 99544320 1001 86380 86390 1
544132 99544132 1001 86380 86390 1
420460 782 1001 79440 83337 1
430313 622 1001 70200 75657 1
400160 99400160 1001 86380 86390 1
400236 99400236 1001 86380 86390 1
401087 99401087 1001 86380 86390 1
401533 99401533 1001 86380 86390 1
401666 99401666 1001 86380 86390 1
401778 99401778 1001 86380 86390 1
401731 99401731 1001 86380 86390 1
401942 99401942 1001 86380 86390 1
401908 99401908 1001 86380 86390 1
402216 99402216 1001 86380 86390 1
402365 99402365 1001 86380 86390 1
402643 99402643 1001 86380 86390 1
402679 99402679 1001 86380 86390 1
402777 99402777 1001 86380 86390 1
403179 99403179 1001 86380 86390 1
403479 99403479 1001 86380 86390 1
403593 99403593 1001 86380 86390 1
404157 99404157 1001 86380 86390 1
404304 99404304 1001 86380 86390 1
404419 99404419 1001 86380 86390 1
404648 99404648 1001 86380 86390 1
404702 99404702 1001 86380 86390 1
405210 99405210 1001 86380 86390 1
405279 99405279 1001 86380 86390 1
405718 99405718 1001 86380 86390 1
405780 99405780 1001 86380 86390 1
405853 99405853 1001 86380 86390 1
405949 99405949 1001 86380 86390 1
406065 99406065 1001 86380 86390 1
406130 99406130 1001 86380 86390 1
406209 99406209 1001 86380 86390 1
406712 99406712 1001 86380 86390 1
407184 99407184 1001 86380 86390 1
407236 99407236 1001 86380 86390 1
407171 99407171 1001 86380 86390 1
407997 99407997 1001 86380 86390 1
408634 99408634 1001 86380 86390 1
408702 99408702 1001 86380 86390 1
408716 99408716 1001 86380 86390 1
409299 99409299 1001 86380 86390 1
409910 99409910 1001 86380 86390 1
410095 99410095 1001 86380 86390 1
410272 99410272 1001 86380 86390 1
410267 99410267 1001 86380 86390 1
410399 99410399 1001 86380 86390 1
410330 99410330 1001 86380 86390 1
410844 99410844 1001 86380 86390 1
411048 99411048 1001 86380 86390 1
411298 99411298 1001 86380 86390 1
411454 99411454 1001 86380 86390 1
411623 99411623 1001 86380 86390 1
411672 99411672 1001 86380 86390 1
411705 99411705 1001 86380 86390 1
412077 99412077 1001 86380 86390 1
412083 99412083 1001 86380 86390 1
413515 99413515 1001 86380 86390 1
413382 99413382 1001 86380 86390 1
413166 99413166 1001 86380 86390 1
412892 99412892 1001 86380 86390 1
412490 99412490 1001 86380 86390 1
413806 99413806 1001 86380 86390 1
414044 99414044 1001 86380 86390 1
414028 99414028 1001 86380 86390 1
414572 99414572 1001 86380 86390 1
415607 99415607 1001 86380 86390 1
415466 99415466 1001 86380 86390 1
415692 99415692 1001 86380 86390 1
416350 99416350 1001 86380 86390 1
416525 99416525 1001 86380 86390 1
416224 99416224 1001 86380 86390 1
416509 99416509 1001 86380 86390 1
415973 99415973 1001 86380 86390 1
415847 99415847 1001 86380 86390 1
416026 99416026 1001 86380 86390 1
416582 99416582 1001 86380 86390 1
417132 99417132 1001 86380 86390 1
417521 99417521 1001 86380 86390 1
417531 99417531 1001 86380 86390 1
418558 99418558 1001 86380 86390 1
418082 99418082 1001 86380 86390 1
417635 99417635 1001 86380 86390 1
417714 99417714 1001 86380 86390 1
417826 99417826 1001 86380 86390 1
418011 99418011 1001 86380 86390 1
418903 99418903 1001 86380 86390 1
420307 99420307 1001 86380 86390 1
420076 99420076 1001 86380 86390 1
420293 99420293 1001 86380 86390 1
420371 99420371 1001 86380 86390 1
420186 99420186 1001 86380 86390 1
420268 99420268 1001 86380 86390 1
420302 99420302 1001 86380 86390 1
420440 99420440 1001 86380 86390 1
419806 99419806 1001 86380 86390 1
420021 99420021 1001 86380 86390 1
419764 99419764 1001 86380 86390 1
419558 99419558 1001 86380 86390 1
419420 99419420 1001 86380 86390 1
420708 99420708 1001 86380 86390 1
420605 99420605 1001 86380 86390 1
420684 99420684 1001 86380 86390 1
421958 99421958 1001 86380 86390 1
421296 99421296 1001 86380 86390 1
421225 99421225 1001 86380 86390 1
422440 99422440 1001 86380 86390 1
422461 99422461 1001 86380 86390 1
423328 99423328 1001 86380 86390 1
423483 99423483 1001 86380 86390 1
423544 99423544 1001 86380 86390 1
423148 99423148 1001 86380 86390 1
423068 99423068 1001 86380 86390 1
423136 99423136 1001 86380 86390 1
423069 99423069 1001 86380 86390 1
422577 99422577 1001 86380 86390 1
422761 99422761 1001 86380 86390 1
422897 99422897 1001 86380 86390 1
423856 99423856 1001 86380 86390 1
425181 99425181 1001 86380 86390 1
425349 99425349 1001 86380 86390 1
425142 99425142 1001 86380 86390 1
424932 99424932 1001 86380 86390 1
424273 99424273 1001 86380 86390 1
425499 99425499 1001 86380 86390 1
425731 99425731 1001 86380 86390 1
425708 99425708 1001 86380 86390 1
426974 99426974 1001 86380 86390 1
426445 99426445 1001 86380 86390 1
426051 99426051 1001 86380 86390 1
426139 99426139 1001 86380 86390 1
426181 99426181 1001 86380 86390 1
428608 99428608 1001 86380 86390 1
428465 99428465 1001 86380 86390 1
427607 99427607 1001 86380 86390 1
429142 99429142 1001 86380 86390 1
431587 99431587 1001 86380 86390 1
431575 99431575 1001 86380 86390 1
431525 99431525 1001 86380 86390 1
430869 99430869 1001 86380 86390 1
432363 99432363 1001 86380 86390 1
433467 99433467 1001 86380 86390 1
433283 99433283 1001 86380 86390 1
432514 99432514 1001 86380 86390 1
435351 99435351 1001 86380 86390 1
435308 99435308 1001 86380 86390 1
434371 99434371 1001 86380 86390 1
437094 99437094 1001 86380 86390 1
436573 99436573 1001 86380 86390 1
436206 99436206 1001 86380 86390 1
300910 99300910 1001 86380 86390 1
300851 99300851 1001 86380 86390 1
301506 99301506 1001 86380 86390 1
301392 99301392 1001 86380 86390 1
301031 99301031 1001 86380 86390 1
301137 99301137 1001 86380 86390 1
301125 99301125 1001 86380 86390 1
301595 99301595 1001 86380 86390 1
302311 99302311 1001 86380 86390 1
302036 99302036 1001 86380 86390 1
302170 99302170 1001 86380 86390 1
302134 99302134 1001 86380 86390 1
301907 99301907 1001 86380 86390 1
302512 99302512 1001 86380 86390 1
302568 99302568 1001 86380 86390 1
302581 99302581 1001 86380 86390 1
303049 99303049 1001 86380 86390 1
303038 99303038 1001 86380 86390 1
303103 99303103 1001 86380 86390 1
302717 99302717 1001 86380 86390 1
302762 99302762 1001 86380 86390 1
303919 99303919 1001 86380 86390 1
303477 99303477 1001 86380 86390 1
303420 99303420 1001 86380 86390 1
304236 99304236 1001 86380 86390 1
304660 99304660 1001 86380 86390 1
304589 99304589 1001 86380 86390 1
304310 99304310 1001 86380 86390 1
304259 99304259 1001 86380 86390 1
304378 99304378 1001 86380 86390 1
304899 99304899 1001 86380 86390 1
304903 99304903 1001 86380 86390 1
304955 99304955 1001 86380 86390 1
304868 99304868 1001 86380 86390 1
305526 99305526 1001 86380 86390 1
305633 99305633 1001 86380 86390 1
305435 99305435 1001 86380 86390 1
305154 99305154 1001 86380 86390 1
500153 99500153 1001 86380 86390 1
500015 99500015 1001 86380 86390 1
500175 99500175 1001 86380 86390 1
500112 99500112 1001 86380 86390 1
500729 99500729 1001 86380 86390 1
500730 99500730 1001 86380 86390 1
500480 99500480 1001 86380 86390 1
500412 99500412 1001 86380 86390 1
500322 99500322 1001 86380 86390 1
500360 99500360 1001 86380 86390 1
500867 99500867 1001 86380 86390 1
501526 99501526 1001 86380 86390 1
501387 99501387 1001 86380 86390 1
501034 99501034 1001 86380 86390 1
501191 99501191 1001 86380 86390 1
501039 99501039 1001 86380 86390 1
501704 99501704 1001 86380 86390 1
501769 99501769 1001 86380 86390 1
501765 99501765 1001 86380 86390 1
502079 99502079 1001 86380 86390 1
502261 99502261 1001 86380 86390 1
502103 99502103 1001 86380 86390 1
501875 99501875 1001 86380 86390 1
503168 99503168 1001 86380 86390 1
502813 99502813 1001 86380 86390 1
502736 99502736 1001 86380 86390 1
502815 99502815 1001 86380 86390 1
503442 99503442 1001 86380 86390 1
503953 99503953 1001 86380 86390 1
504074 99504074 1001 86380 86390 1
503985 99503985 1001 86380 86390 1
503602 99503602 1001 86380 86390 1
503686 99503686 1001 86380 86390 1
503701 99503701 1001 86380 86390 1
504939 99504939 1001 86380 86390 1
504640 99504640 1001 86380 86390 1
504481 99504481 1001 86380 86390 1
504487 99504487 1001 86380 86390 1
505375 99505375 1001 86380 86390 1
505391 99505391 1001 86380 86390 1
505299 99505299 1001 86380 86390 1
505781 99505781 1001 86380 86390 1
505900 99505900 1001 86380 86390 1
505784 99505784 1001 86380 86390 1
506416 99506416 1001 86380 86390 1
505977 99505977 1001 86380 86390 1
506073 99506073 1001 86380 86390 1
506129 99506129 1001 86380 86390 1
506026 99506026 1001 86380 86390 1
506052 99506052 1001 86380 86390 1
506749 99506749 1001 86380 86390 1
506709 99506709 1001 86380 86390 1
507281 99507281 1001 86380 86390 1
507248 99507248 1001 86380 86390 1
506860 99506860 1001 86380 86390 1
507523 99507523 1001 86380 86390 1
508115 99508115 1001 86380 86390 1
508080 99508080 1001 86380 86390 1
507915 99507915 1001 86380 86390 1
507954 99507954 1001 86380 86390 1
507959 99507959 1001 86380 86390 1
508896 99508896 1001 86380 86390 1
508976 99508976 1001 86380 86390 1
508899 99508899 1001 86380 86390 1
509060 99509060 1001 86380 86390 1
509070 99509070 1001 86380 86390 1
508544 99508544 1001 86380 86390 1
508604 99508604 1001 86380 86390 1
509149 99509149 1001 86380 86390 1
509185 99509185 1001 86380 86390 1
509725 99509725 1001 86380 86390 1
509583 99509583 1001 86380 86390 1
510027 99510027 1001 86380 86390 1
510033 99510033 1001 86380 86390 1
510663 99510663 1001 86380 86390 1
510691 99510691 1001 86380 86390 1
510564 99510564 1001 86380 86390 1
510711 99510711 1001 86380 86390 1
510316 99510316 1001 86380 86390 1
510346 99510346 1001 86380 86390 1
510360 99510360 1001 86380 86390 1
510494 99510494 1001 86380 86390 1
510805 99510805 1001 86380 86390 1
511455 99511455 1001 86380 86390 1
511311 99511311 1001 86380 86390 1
511275 99511275 1001 86380 86390 1
511229 99511229 1001 86380 86390 1
511061 99511061 1001 86380 86390 1
511126 99511126 1001 86380 86390 1
511674 99511674 1001 86380 86390 1
512269 99512269 1001 86380 86390 1
511893 99511893 1001 86380 86390 1
511765 99511765 1001 86380 86390 1
512410 99512410 1001 86380 86390 1
512427 99512427 1001 86380 86390 1
513047 99513047 1001 86380 86390 1
512967 99512967 1001 86380 86390 1
512828 99512828 1001 86380 86390 1
512996 99512996 1001 86380 86390 1
512755 99512755 1001 86380 86390 1
514081 99514081 1001 86380 86390 1
514127 99514127 1001 86380 86390 1
514050 99514050 1001 86380 86390 1
514105 99514105 1001 86380 86390 1
514742 99514742 1001 86380 86390 1
514663 99514663 1001 86380 86390 1
514601 99514601 1001 86380 86390 1
514619 99514619 1001 86380 86390 1
514436 99514436 1001 86380 86390 1
514411 99514411 1001 86380 86390 1
514412 99514412 1001 86380 86390 1
514976 99514976 1001 86380 86390 1
515502 99515502 1001 86380 86390 1
515166 99515166 1001 86380 86390 1
515222 99515222 1001 86380 86390 1
515864 99515864 1001 86380 86390 1
515815 99515815 1001 86380 86390 1
515699 99515699 1001 86380 86390 1
515765 99515765 1001 86380 86390 1
516407 99516407 1001 86380 86390 1
516318 99516318 1001 86380 86390 1
516300 99516300 1001 86380 86390 1
516038 99516038 1001 86380 86390 1
516648 99516648 1001 86380 86390 1
517280 99517280 1001 86380 86390 1
517004 99517004 1001 86380 86390 1
516787 99516787 1001 86380 86390 1
517527 99517527 1001 86380 86390 1
518065 99518065 1001 86380 86390 1
517848 99517848 1001 86380 86390 1
518239 99518239 1001 86380 86390 1
518345 99518345 1001 86380 86390 1
518940 99518940 1001 86380 86390 1
518691 99518691 1001 86380 86390 1
518757 99518757 1001 86380 86390 1
518611 99518611 1001 86380 86390 1
518676 99518676 1001 86380 86390 1
518483 99518483 1001 86380 86390 1
518400 99518400 1001 86380 86390 1
519142 99519142 1001 86380 86390 1
519098 99519098 1001 86380 86390 1
519626 99519626 1001 86380 86390 1
519479 99519479 1001 86380 86390 1
519364 99519364 1001 86380 86390 1
519818 99519818 1001 86380 86390 1
520612 99520612 1001 86380 86390 1
520140 99520140 1001 86380 86390 1
520116 99520116 1001 86380 86390 1
521381 99521381 1001 86380 86390 1
521360 99521360 1001 86380 86390 1
521413 99521413 1001 86380 86390 1
521057 99521057 1001 86380 86390 1
521123 99521123 1001 86380 86390 1
521205 99521205 1001 86380 86390 1
520979 99520979 1001 86380 86390 1
521043 99521043 1001 86380 86390 1
521037 99521037 1001 86380 86390 1
521469 99521469 1001 86380 86390 1
521643 99521643 1001 86380 86390 1
522256 99522256 1001 86380 86390 1
522203 99522203 1001 86380 86390 1
522195 99522195 1001 86380 86390 1
522279 99522279 1001 86380 86390 1
521960 99521960 1001 86380 86390 1
521953 99521953 1001 86380 86390 1
522412 99522412 1001 86380 86390 1
522581 99522581 1001 86380 86390 1
522626 99522626 1001 86380 86390 1
523287 99523287 1001 86380 86390 1
523908 99523908 1001 86380 86390 1
523365 99523365 1001 86380 86390 1
523419 99523419 1001 86380 86390 1
523527 99523527 1001 86380 86390 1
523333 99523333 1001 86380 86390 1
523400 99523400 1001 86380 86390 1
523947 99523947 1001 86380 86390 1
524092 99524092 1001 86380 86390 1
524080 99524080 1001 86380 86390 1
524709 99524709 1001 86380 86390 1
524494 99524494 1001 86380 86390 1
524256 99524256 1001 86380 86390 1
524257 99524257 1001 86380 86390 1
524247 99524247 1001 86380 86390 1
524775 99524775 1001 86380 86390 1
525438 99525438 1001 86380 86390 1
525451 99525451 1001 86380 86390 1
525529 99525529 1001 86380 86390 1
525452 99525452 1001 86380 86390 1
525594 99525594 1001 86380 86390 1
525391 99525391 1001 86380 86390 1
525367 99525367 1001 86380 86390 1
524989 99524989 1001 86380 86390 1
525083 99525083 1001 86380 86390 1
525799 99525799 1001 86380 86390 1
526337 99526337 1001 86380 86390 1
526316 99526316 1001 86380 86390 1
526077 99526077 1001 86380 86390 1
525848 99525848 1001 86380 86390 1
526556 99526556 1001 86380 86390 1
526901 99526901 1001 86380 86390 1
526785 99526785 1001 86380 86390 1
526670 99526670 1001 86380 86390 1
527293 99527293 1001 86380 86390 1
527347 99527347 1001 86380 86390 1
528041 99528041 1001 86380 86390 1
527791 99527791 1001 86380 86390 1
527460 99527460 1001 86380 86390 1
527581 99527581 1001 86380 86390 1
528251 99528251 1001 86380 86390 1
528816 99528816 1001 86380 86390 1
528817 99528817 1001 86380 86390 1
528708 99528708 1001 86380 86390 1
528283 99528283 1001 86380 86390 1
528297 99528297 1001 86380 86390 1
528455 99528455 1001 86380 86390 1
528995 99528995 1001 86380 86390 1
529061 99529061 1001 86380 86390 1
529529 99529529 1001 86380 86390 1
529608 99529608 1001 86380 86390 1
529596 99529596 1001 86380 86390 1
529199 99529199 1001 86380 86390 1
529203 99529203 1001 86380 86390 1
529817 99529817 1001 86380 86390 1
529792 99529792 1001 86380 86390 1
529755 99529755 1001 86380 86390 1
530353 99530353 1001 86380 86390 1
530530 99530530 1001 86380 86390 1
530448 99530448 1001 86380 86390 1
530171 99530171 1001 86380 86390 1
530290 99530290 1001 86380 86390 1
530255 99530255 1001 86380 86390 1
530083 99530083 1001 86380 86390 1
530745 99530745 1001 86380 86390 1
530748 99530748 1001 86380 86390 1
530985 99530985 1001 86380 86390 1
530800 99530800 1001 86380 86390 1
530870 99530870 1001 86380 86390 1
531513 99531513 1001 86380 86390 1
531531 99531531 1001 86380 86390 1
531871 99531871 1001 86380 86390 1
531914 99531914 1001 86380 86390 1
531864 99531864 1001 86380 86390 1
531945 99531945 1001 86380 86390 1
531610 99531610 1001 86380 86390 1
531772 99531772 1001 86380 86390 1
532864 99532864 1001 86380 86390 1
533761 99533761 1001 86380 86390 1
533846 99533846 1001 86380 86390 1
533687 99533687 1001 86380 86390 1
533253 99533253 1001 86380 86390 1
533409 99533409 1001 86380 86390 1
534001 99534001 1001 86380 86390 1
534008 99534008 1001 86380 86390 1
533878 99533878 1001 86380 86390 1
533919 99533919 1001 86380 86390 1
534636 99534636 1001 86380 86390 1
534514 99534514 1001 86380 86390 1
534231 99534231 1001 86380 86390 1
534836 99534836 1001 86380 86390 1
534769 99534769 1001 86380 86390 1
535490 99535490 1001 86380 86390 1
535414 99535414 1001 86380 86390 1
535280 99535280 1001 86380 86390 1
535210 99535210 1001 86380 86390 1
534916 99534916 1001 86380 86390 1
534930 99534930 1001 86380 86390 1
534909 99534909 1001 86380 86390 1
534990 99534990 1001 86380 86390 1
535614 99535614 1001 86380 86390 1
536144 99536144 1001 86380 86390 1
536225 99536225 1001 86380 86390 1
536277 99536277 1001 86380 86390 1
536107 99536107 1001 86380 86390 1
536045 99536045 1001 86380 86390 1
536116 99536116 1001 86380 86390 1
536520 99536520 1001 86380 86390 1
536985 99536985 1001 86380 86390 1
537043 99537043 1001 86380 86390 1
536759 99536759 1001 86380 86390 1
537814 99537814 1001 86380 86390 1
537624 99537624 1001 86380 86390 1
537479 99537479 1001 86380 86390 1
537572 99537572 1001 86380 86390 1
538051 99538051 1001 86380 86390 1
538028 99538028 1001 86380 86390 1
538029 99538029 1001 86380 86390 1
538140 99538140 1001 86380 86390 1
538570 99538570 1001 86380 86390 1
538408 99538408 1001 86380 86390 1
539580 99539580 1001 86380 86390 1
539506 99539506 1001 86380 86390 1
539636 99539636 1001 86380 86390 1
539379 99539379 1001 86380 86390 1
540352 99540352 1001 86380 86390 1
540612 99540612 1001 86380 86390 1
541135 99541135 1001 86380 86390 1
540998 99540998 1001 86380 86390 1
540963 99540963 1001 86380 86390 1
541069 99541069 1001 86380 86390 1
541021 99541021 1001 86380 86390 1
540732 99540732 1001 86380 86390 1
541467 99541467 1001 86380 86390 1
542084 99542084 1001 86380 86390 1
541998 99541998 1001 86380 86390 1
541787 99541787 1001 86380 86390 1
541757 99541757 1001 86380 86390 1
541691 99541691 1001 86380 86390 1
542201 99542201 1001 86380 86390 1
542909 99542909 1001 86380 86390 1
542853 99542853 1001 86380 86390 1
542689 99542689 1001 86380 86390 1
542514 99542514 1001 86380 86390 1
543479 99543479 1001 86380 86390 1
543937 99543937 1001 86380 86390 1
543791 99543791 1001 86380 86390 1
544596 99544596 1001 86380 86390 1
544521 99544521 1001 86380 86390 1
544440 99544440 1001 86380 86390 1
544480 99544480 1001 86380 86390 1
544322 99544322 1001 86380 86390 1
543989 99543989 1001 86380 86390 1
544037 99544037 1001 86380 86390 1
544077 99544077 1001 86380 86390 1
408035 353 1001 51360 51777 1
514086 694 1001 64699 64998 1
400542 99400542 1001 86380 86390 1
400824 99400824 1001 86380 86390 1
401105 99401105 1001 86380 86390 1
401538 99401538 1001 86380 86390 1
401787 99401787 1001 86380 86390 1
401765 99401765 1001 86380 86390 1
401884 99401884 1001 86380 86390 1
402240 99402240 1001 86380 86390 1
402208 99402208 1001 86380 86390 1
402461 99402461 1001 86380 86390 1
402565 99402565 1001 86380 86390 1
402736 99402736 1001 86380 86390 1
402900 99402900 1001 86380 86390 1
403133 99403133 1001 86380 86390 1
403266 99403266 1001 86380 86390 1
403438 99403438 1001 86380 86390 1
404005 99404005 1001 86380 86390 1
404436 99404436 1001 86380 86390 1
404684 99404684 1001 86380 86390 1
404767 99404767 1001 86380 86390 1
404690 99404690 1001 86380 86390 1
405507 99405507 1001 86380 86390 1
405534 99405534 1001 86380 86390 1
405753 99405753 1001 86380 86390 1
405988 99405988 1001 86380 86390 1
406156 99406156 1001 86380 86390 1
406410 99406410 1001 86380 86390 1
406433 99406433 1001 86380 86390 1
406508 99406508 1001 86380 86390 1
406596 99406596 1001 86380 86390 1
406633 99406633 1001 86380 86390 1
407256 99407256 1001 86380 86390 1
407720 99407720 1001 86380 86390 1
408622 99408622 1001 86380 86390 1
408641 99408641 1001 86380 86390 1
408730 99408730 1001 86380 86390 1
408756 99408756 1001 86380 86390 1
409053 99409053 1001 86380 86390 1
409689 99409689 1001 86380 86390 1
409877 99409877 1001 86380 86390 1
410579 99410579 1001 86380 86390 1
410769 99410769 1001 86380 86390 1
411076 99411076 1001 86380 86390 1
412000 99412000 1001 86380 86390 1
412316 99412316 1001 86380 86390 1
412344 99412344 1001 86380 86390 1
413447 99413447 1001 86380 86390 1
413272 99413272 1001 86380 86390 1
413173 99413173 1001 86380 86390 1
412528 99412528 1001 86380 86390 1
413706 99413706 1001 86380 86390 1
415171 99415171 1001 86380 86390 1
415179 99415179 1001 86380 86390 1
414797 99414797 1001 86380 86390 1
414803 99414803 1001 86380 86390 1
414744 99414744 1001 86380 86390 1
414493 99414493 1001 86380 86390 1
416672 99416672 1001 86380 86390 1
416842 99416842 1001 86380 86390 1
416411 99416411 1001 86380 86390 1
416483 99416483 1001 86380 86390 1
416244 99416244 1001 86380 86390 1
415914 99415914 1001 86380 86390 1
417115 99417115 1001 86380 86390 1
418377 99418377 1001 86380 86390 1
418004 99418004 1001 86380 86390 1
419070 99419070 1001 86380 86390 1
419888 99419888 1001 86380 86390 1
419988 99419988 1001 86380 86390 1
419577 99419577 1001 86380 86390 1
419363 99419363 1001 86380 86390 1
419253 99419253 1001 86380 86390 1
420490 99420490 1001 86380 86390 1
420564 99420564 1001 86380 86390 1
421950 99421950 1001 86380 86390 1
421951 99421951 1001 86380 86390 1
421830 99421830 1001 86380 86390 1
421708 99421708 1001 86380 86390 1
421675 99421675 1001 86380 86390 1
421333 99421333 1001 86380 86390 1
420969 99420969 1001 86380 86390 1
422222 99422222 1001 86380 86390 1
423336 99423336 1001 86380 86390 1
423005 99423005 1001 86380 86390 1
423111 99423111 1001 86380 86390 1
422976 99422976 1001 86380 86390 1
422853 99422853 1001 86380 86390 1
422578 99422578 1001 86380 86390 1
422559 99422559 1001 86380 86390 1
422898 99422898 1001 86380 86390 1
422547 99422547 1001 86380 86390 1
423972 99423972 1001 86380 86390 1
424868 99424868 1001 86380 86390 1
424692 99424692 1001 86380 86390 1
424207 99424207 1001 86380 86390 1
424247 99424247 1001 86380 86390 1
424487 99424487 1001 86380 86390 1
425644 99425644 1001 86380 86390 1
425427 99425427 1001 86380 86390 1
426573 99426573 1001 86380 86390 1
426429 99426429 1001 86380 86390 1
426273 99426273 1001 86380 86390 1
426195 99426195 1001 86380 86390 1
426226 99426226 1001 86380 86390 1
427252 99427252 1001 86380 86390 1
427507 99427507 1001 86380 86390 1
428734 99428734 1001 86380 86390 1
428477 99428477 1001 86380 86390 1
428413 99428413 1001 86380 86390 1
427940 99427940 1001 86380 86390 1
427657 99427657 1001 86380 86390 1
427538 99427538 1001 86380 86390 1
430070 99430070 1001 86380 86390 1
430112 99430112 1001 86380 86390 1
429776 99429776 1001 86380 86390 1
429353 99429353 1001 86380 86390 1
429184 99429184 1001 86380 86390 1
430795 99430795 1001 86380 86390 1
430578 99430578 1001 86380 86390 1
431789 99431789 1001 86380 86390 1
431771 99431771 1001 86380 86390 1
430956 99430956 1001 86380 86390 1
432271 99432271 1001 86380 86390 1
432251 99432251 1001 86380 86390 1
432476 99432476 1001 86380 86390 1
433352 99433352 1001 86380 86390 1
433504 99433504 1001 86380 86390 1
433306 99433306 1001 86380 86390 1
433972 99433972 1001 86380 86390 1
433866 99433866 1001 86380 86390 1
435248 99435248 1001 86380 86390 1
435055 99435055 1001 86380 86390 1
435133 99435133 1001 86380 86390 1
435169 99435169 1001 86380 86390 1
434819 99434819 1001 86380 86390 1
434768 99434768 1001 86380 86390 1
434284 99434284 1001 86380 86390 1
434429 99434429 1001 86380 86390 1
437111 99437111 1001 86380 86390 1
436583 99436583 1001 86380 86390 1
436699 99436699 1001 86380 86390 1
436361 99436361 1001 86380 86390 1
436008 99436008 1001 86380 86390 1
436195 99436195 1001 86380 86390 1
436191 99436191 1001 86380 86390 1
300083 99300083 1001 86380 86390 1
300090 99300090 1001 86380 86390 1
437339 99437339 1001 86380 86390 1
300562 99300562 1001 86380 86390 1
300655 99300655 1001 86380 86390 1
300572 99300572 1001 86380 86390 1
300598 99300598 1001 86380 86390 1
300435 99300435 1001 86380 86390 1
300320 99300320 1001 86380 86390 1
300222 99300222 1001 86380 86390 1
300820 99300820 1001 86380 86390 1
300891 99300891 1001 86380 86390 1
301213 99301213 1001 86380 86390 1
300946 99300946 1001 86380 86390 1
302258 99302258 1001 86380 86390 1
301986 99301986 1001 86380 86390 1
302574 99302574 1001 86380 86390 1
303090 99303090 1001 86380 86390 1
302795 99302795 1001 86380 86390 1
302756 99302756 1001 86380 86390 1
302757 99302757 1001 86380 86390 1
302656 99302656 1001 86380 86390 1
303358 99303358 1001 86380 86390 1
303709 99303709 1001 86380 86390 1
303735 99303735 1001 86380 86390 1
303516 99303516 1001 86380 86390 1
304187 99304187 1001 86380 86390 1
304062 99304062 1001 86380 86390 1
304656 99304656 1001 86380 86390 1
304274 99304274 1001 86380 86390 1
304934 99304934 1001 86380 86390 1
304929 99304929 1001 86380 86390 1
305047 99305047 1001 86380 86390 1
305062 99305062 1001 86380 86390 1
305442 99305442 1001 86380 86390 1
305391 99305391 1001 86380 86390 1
305106 99305106 1001 86380 86390 1
305100 99305100 1001 86380 86390 1
500001 99500001 1001 86380 86390 1
500005 99500005 1001 86380 86390 1
500046 99500046 1001 86380 86390 1
500034 99500034 1001 86380 86390 1
500703 99500703 1001 86380 86390 1
500369 99500369 1001 86380 86390 1
500994 99500994 1001 86380 86390 1
500830 99500830 1001 86380 86390 1
500937 99500937 1001 86380 86390 1
501002 99501002 1001 86380 86390 1
501003 99501003 1001 86380 86390 1
501601 99501601 1001 86380 86390 1
501620 99501620 1001 86380 86390 1
501494 99501494 1001 86380 86390 1
501294 99501294 1001 86380 86390 1
501360 99501360 1001 86380 86390 1
501277 99501277 1001 86380 86390 1
501200 99501200 1001 86380 86390 1
501071 99501071 1001 86380 86390 1
501186 99501186 1001 86380 86390 1
501796 99501796 1001 86380 86390 1
502234 99502234 1001 86380 86390 1
501874 99501874 1001 86380 86390 1
502601 99502601 1001 86380 86390 1
503242 99503242 1001 86380 86390 1
503266 99503266 1001 86380 86390 1
503011 99503011 1001 86380 86390 1
502861 99502861 1001 86380 86390 1
503987 99503987 1001 86380 86390 1
503899 99503899 1001 86380 86390 1
503811 99503811 1001 86380 86390 1
503786 99503786 1001 86380 86390 1
503866 99503866 1001 86380 86390 1
503729 99503729 1001 86380 86390 1
504164 99504164 1001 86380 86390 1
504851 99504851 1001 86380 86390 1
504561 99504561 1001 86380 86390 1
504498 99504498 1001 86380 86390 1
504463 99504463 1001 86380 86390 1
505086 99505086 1001 86380 86390 1
505569 99505569 1001 86380 86390 1
505757 99505757 1001 86380 86390 1
505373 99505373 1001 86380 86390 1
505557 99505557 1001 86380 86390 1
505506 99505506 1001 86380 86390 1
505535 99505535 1001 86380 86390 1
505887 99505887 1001 86380 86390 1
505826 99505826 1001 86380 86390 1
505931 99505931 1001 86380 86390 1
506225 99506225 1001 86380 86390 1
506318 99506318 1001 86380 86390 1
506784 99506784 1001 86380 86390 1
506682 99506682 1001 86380 86390 1
507283 99507283 1001 86380 86390 1
507405 99507405 1001 86380 86390 1
507276 99507276 1001 86380 86390 1
507353 99507353 1001 86380 86390 1
507130 99507130 1001 86380 86390 1
507067 99507067 1001 86380 86390 1
506970 99506970 1001 86380 86390 1
507599 99507599 1001 86380 86390 1
507509 99507509 1001 86380 86390 1
508204 99508204 1001 86380 86390 1
508089 99508089 1001 86380 86390 1
507826 99507826 1001 86380 86390 1
507727 99507727 1001 86380 86390 1
507820 99507820 1001 86380 86390 1
508998 99508998 1001 86380 86390 1
508886 99508886 1001 86380 86390 1
508966 99508966 1001 86380 86390 1
508642 99508642 1001 86380 86390 1
509216 99509216 1001 86380 86390 1
509143 99509143 1001 86380 86390 1
509821 99509821 1001 86380 86390 1
509516 99509516 1001 86380 86390 1
509549 99509549 1001 86380 86390 1
509537 99509537 1001 86380 86390 1
509602 99509602 1001 86380 86390 1
509314 99509314 1001 86380 86390 1
509445 99509445 1001 86380 86390 1
509940 99509940 1001 86380 86390 1
510021 99510021 1001 86380 86390 1
510444 99510444 1001 86380 86390 1
510413 99510413 1001 86380 86390 1
510225 99510225 1001 86380 86390 1
510169 99510169 1001 86380 86390 1
510272 99510272 1001 86380 86390 1
510130 99510130 1001 86380 86390 1
510905 99510905 1001 86380 86390 1
510845 99510845 1001 86380 86390 1
511434 99511434 1001 86380 86390 1
511277 99511277 1001 86380 86390 1
511017 99511017 1001 86380 86390 1
511705 99511705 1001 86380 86390 1
512205 99512205 1001 86380 86390 1
512140 99512140 1001 86380 86390 1
512093 99512093 1001 86380 86390 1
511850 99511850 1001 86380 86390 1
513059 99513059 1001 86380 86390 1
512923 99512923 1001 86380 86390 1
512679 99512679 1001 86380 86390 1
513295 99513295 1001 86380 86390 1
513777 99513777 1001 86380 86390 1
513642 99513642 1001 86380 86390 1
513457 99513457 1001 86380 86390 1
513483 99513483 1001 86380 86390 1
514165 99514165 1001 86380 86390 1
514062 99514062 1001 86380 86390 1
514144 99514144 1001 86380 86390 1
514704 99514704 1001 86380 86390 1
514787 99514787 1001 86380 86390 1
514562 99514562 1001 86380 86390 1
514254 99514254 1001 86380 86390 1
515536 99515536 1001 86380 86390 1
515429 99515429 1001 86380 86390 1
515326 99515326 1001 86380 86390 1
515368 99515368 1001 86380 86390 1
515292 99515292 1001 86380 86390 1
515372 99515372 1001 86380 86390 1
515479 99515479 1001 86380 86390 1
515871 99515871 1001 86380 86390 1
516332 99516332 1001 86380 86390 1
516348 99516348 1001 86380 86390 1
516444 99516444 1001 86380 86390 1
516231 99516231 1001 86380 86390 1
515964 99515964 1001 86380 86390 1
516518 99516518 1001 86380 86390 1
517067 99517067 1001 86380 86390 1
517035 99517035 1001 86380 86390 1
516761 99516761 1001 86380 86390 1
516778 99516778 1001 86380 86390 1
517345 99517345 1001 86380 86390 1
517412 99517412 1001 86380 86390 1
517538 99517538 1001 86380 86390 1
518063 99518063 1001 86380 86390 1
518064 99518064 1001 86380 86390 1
517633 99517633 1001 86380 86390 1
517575 99517575 1001 86380 86390 1
517552 99517552 1001 86380 86390 1
518820 99518820 1001 86380 86390 1
518847 99518847 1001 86380 86390 1
518851 99518851 1001 86380 86390 1
518815 99518815 1001 86380 86390 1
518871 99518871 1001 86380 86390 1
518910 99518910 1001 86380 86390 1
518645 99518645 1001 86380 86390 1
518383 99518383 1001 86380 86390 1
519100 99519100 1001 86380 86390 1
519728 99519728 1001 86380 86390 1
519598 99519598 1001 86380 86390 1
519332 99519332 1001 86380 86390 1
520526 99520526 1001 86380 86390 1
520428 99520428 1001 86380 86390 1
520416 99520416 1001 86380 86390 1
520261 99520261 1001 86380 86390 1
520023 99520023 1001 86380 86390 1
520040 99520040 1001 86380 86390 1
520044 99520044 1001 86380 86390 1
521303 99521303 1001 86380 86390 1
521336 99521336 1001 86380 86390 1
520860 99520860 1001 86380 86390 1
520896 99520896 1001 86380 86390 1
522168 99522168 1001 86380 86390 1
522143 99522143 1001 86380 86390 1
522225 99522225 1001 86380 86390 1
521844 99521844 1001 86380 86390 1
521691 99521691 1001 86380 86390 1
522454 99522454 1001 86380 86390 1
522707 99522707 1001 86380 86390 1
522683 99522683 1001 86380 86390 1
522517 99522517 1001 86380 86390 1
522914 99522914 1001 86380 86390 1
523151 99523151 1001 86380 86390 1
523789 99523789 1001 86380 86390 1
523538 99523538 1001 86380 86390 1
523552 99523552 1001 86380 86390 1
523364 99523364 1001 86380 86390 1
524046 99524046 1001 86380 86390 1
524474 99524474 1001 86380 86390 1
524279 99524279 1001 86380 86390 1
524900 99524900 1001 86380 86390 1
524904 99524904 1001 86380 86390 1
525214 99525214 1001 86380 86390 1
525215 99525215 1001 86380 86390 1
525193 99525193 1001 86380 86390 1
524981 99524981 1001 86380 86390 1
526236 99526236 1001 86380 86390 1
525883 99525883 1001 86380 86390 1
525988 99525988 1001 86380 86390 1
526502 99526502 1001 86380 86390 1
526585 99526585 1001 86380 86390 1
526560 99526560 1001 86380 86390 1
526470 99526470 1001 86380 86390 1
526587 99526587 1001 86380 86390 1
527194 99527194 1001 86380 86390 1
527032 99527032 1001 86380 86390 1
526918 99526918 1001 86380 86390 1
526882 99526882 1001 86380 86390 1
526846 99526846 1001 86380 86390 1
526707 99526707 1001 86380 86390 1
526644 99526644 1001 86380 86390 1
528059 99528059 1001 86380 86390 1
527971 99527971 1001 86380 86390 1
527815 99527815 1001 86380 86390 1
527500 99527500 1001 86380 86390 1
528206 99528206 1001 86380 86390 1
528260 99528260 1001 86380 86390 1
528185 99528185 1001 86380 86390 1
528724 99528724 1001 86380 86390 1
528875 99528875 1001 86380 86390 1
528845 99528845 1001 86380 86390 1
528641 99528641 1001 86380 86390 1
528374 99528374 1001 86380 86390 1
528454 99528454 1001 86380 86390 1
528467 99528467 1001 86380 86390 1
528913 99528913 1001 86380 86390 1
529074 99529074 1001 86380 86390 1
528907 99528907 1001 86380 86390 1
529656 99529656 1001 86380 86390 1
529327 99529327 1001 86380 86390 1
529406 99529406 1001 86380 86390 1
529463 99529463 1001 86380 86390 1
529225 99529225 1001 86380 86390 1
529291 99529291 1001 86380 86390 1
529286 99529286 1001 86380 86390 1
530481 99530481 1001 86380 86390 1
530457 99530457 1001 86380 86390 1
530298 99530298 1001 86380 86390 1
530743 99530743 1001 86380 86390 1
531199 99531199 1001 86380 86390 1
530987 99530987 1001 86380 86390 1
530836 99530836 1001 86380 86390 1
530804 99530804 1001 86380 86390 1
531569 99531569 1001 86380 86390 1
532038 99532038 1001 86380 86390 1
532106 99532106 1001 86380 86390 1
532071 99532071 1001 86380 86390 1
532111 99532111 1001 86380 86390 1
531890 99531890 1001 86380 86390 1
531907 99531907 1001 86380 86390 1
531844 99531844 1001 86380 86390 1
532346 99532346 1001 86380 86390 1
532959 99532959 1001 86380 86390 1
533009 99533009 1001 86380 86390 1
532898 99532898 1001 86380 86390 1
533022 99533022 1001 86380 86390 1
532672 99532672 1001 86380 86390 1
532660 99532660 1001 86380 86390 1
532739 99532739 1001 86380 86390 1
532622 99532622 1001 86380 86390 1
532504 99532504 1001 86380 86390 1
533230 99533230 1001 86380 86390 1
533067 99533067 1001 86380 86390 1
533691 99533691 1001 86380 86390 1
533592 99533592 1001 86380 86390 1
533546 99533546 1001 86380 86390 1
533331 99533331 1001 86380 86390 1
533423 99533423 1001 86380 86390 1
533297 99533297 1001 86380 86390 1
533401 99533401 1001 86380 86390 1
533888 99533888 1001 86380 86390 1
534465 99534465 1001 86380 86390 1
534284 99534284 1001 86380 86390 1
534337 99534337 1001 86380 86390 1
534351 99534351 1001 86380 86390 1
534379 99534379 1001 86380 86390 1
534409 99534409 1001 86380 86390 1
534462 99534462 1001 86380 86390 1
534130 99534130 1001 86380 86390 1
534885 99534885 1001 86380 86390 1
535471 99535471 1001 86380 86390 1
534970 99534970 1001 86380 86390 1
535699 99535699 1001 86380 86390 1
536230 99536230 1001 86380 86390 1
536057 99536057 1001 86380 86390 1
536073 99536073 1001 86380 86390 1
536129 99536129 1001 86380 86390 1
535717 99535717 1001 86380 86390 1
535836 99535836 1001 86380 86390 1
535866 99535866 1001 86380 86390 1
535763 99535763 1001 86380 86390 1
536416 99536416 1001 86380 86390 1
536459 99536459 1001 86380 86390 1
537118 99537118 1001 86380 86390 1
536977 99536977 1001 86380 86390 1
537016 99537016 1001 86380 86390 1
536751 99536751 1001 86380 86390 1
536844 99536844 1001 86380 86390 1
536769 99536769 1001 86380 86390 1
536824 99536824 1001 86380 86390 1
536773 99536773 1001 86380 86390 1
536543 99536543 1001 86380 86390 1
536699 99536699 1001 86380 86390 1
536695 99536695 1001 86380 86390 1
537187 99537187 1001 86380 86390 1
537358 99537358 1001 86380 86390 1
537755 99537755 1001 86380 86390 1
537542 99537542 1001 86380 86390 1
537453 99537453 1001 86380 86390 1
537429 99537429 1001 86380 86390 1
537996 99537996 1001 86380 86390 1
538039 99538039 1001 86380 86390 1
538688 99538688 1001 86380 86390 1
538801 99538801 1001 86380 86390 1
538310 99538310 1001 86380 86390 1
538401 99538401 1001 86380 86390 1
538332 99538332 1001 86380 86390 1
538307 99538307 1001 86380 86390 1
539592 99539592 1001 86380 86390 1
539531 99539531 1001 86380 86390 1
539562 99539562 1001 86380 86390 1
539411 99539411 1001 86380 86390 1
539316 99539316 1001 86380 86390 1
539207 99539207 1001 86380 86390 1
539794 99539794 1001 86380 86390 1
540375 99540375 1001 86380 86390 1
540148 99540148 1001 86380 86390 1
540589 99540589 1001 86380 86390 1
540552 99540552 1001 86380 86390 1
541159 99541159 1001 86380 86390 1
541029 99541029 1001 86380 86390 1
541022 99541022 1001 86380 86390 1
540770 99540770 1001 86380 86390 1
542109 99542109 1001 86380 86390 1
541949 99541949 1001 86380 86390 1
541523 99541523 1001 86380 86390 1
542214 99542214 1001 86380 86390 1
542282 99542282 1001 86380 86390 1
542835 99542835 1001 86380 86390 1
542675 99542675 1001 86380 86390 1
542554 99542554 1001 86380 86390 1
542685 99542685 1001 86380 86390 1
542487 99542487 1001 86380 86390 1
543138 99543138 1001 86380 86390 1
543001 99543001 1001 86380 86390 1
542979 99542979 1001 86380 86390 1
543741 99543741 1001 86380 86390 1
543607 99543607 1001 86380 86390 1
543636 99543636 1001 86380 86390 1
543438 99543438 1001 86380 86390 1
543376 99543376 1001 86380 86390 1
543406 99543406 1001 86380 86390 1
543185 99543185 1001 86380 86390 1
543159 99543159 1001 86380 86390 1
543213 99543213 1001 86380 86390 1
543912 99543912 1001 86380 86390 1
544389 99544389 1001 86380 86390 1
544261 99544261 1001 86380 86390 1
544076 99544076 1001 86380 86390 1
544601 99544601 1001 86380 86390 1
420460 306 1001 78000 79437 1
503124 611 1001 44760 45059 1
400046 99400046 1001 86380 86390 1
400212 99400212 1001 86380 86390 1
400177 99400177 1001 86380 86390 1
400210 99400210 1001 86380 86390 1
400514 99400514 1001 86380 86390 1
400655 99400655 1001 86380 86390 1
401012 99401012 1001 86380 86390 1
401183 99401183 1001 86380 86390 1
402007 99402007 1001 86380 86390 1
402185 99402185 1001 86380 86390 1
402486 99402486 1001 86380 86390 1
402507 99402507 1001 86380 86390 1
402585 99402585 1001 86380 86390 1
402722 99402722 1001 86380 86390 1
402695 99402695 1001 86380 86390 1
403254 99403254 1001 86380 86390 1
403739 99403739 1001 86380 86390 1
403862 99403862 1001 86380 86390 1
404305 99404305 1001 86380 86390 1
404399 99404399 1001 86380 86390 1
404656 99404656 1001 86380 86390 1
404747 99404747 1001 86380 86390 1
404865 99404865 1001 86380 86390 1
405308 99405308 1001 86380 86390 1
405699 99405699 1001 86380 86390 1
405837 99405837 1001 86380 86390 1
406054 99406054 1001 86380 86390 1
406729 99406729 1001 86380 86390 1
406650 99406650 1001 86380 86390 1
406762 99406762 1001 86380 86390 1
407222 99407222 1001 86380 86390 1
407665 99407665 1001 86380 86390 1
408172 99408172 1001 86380 86390 1
408761 99408761 1001 86380 86390 1
408701 99408701 1001 86380 86390 1
409170 99409170 1001 86380 86390 1
409219 99409219 1001 86380 86390 1
409856 99409856 1001 86380 86390 1
410138 99410138 1001 86380 86390 1
410164 99410164 1001 86380 86390 1
410304 99410304 1001 86380 86390 1
410772 99410772 1001 86380 86390 1
410912 99410912 1001 86380 86390 1
411011 99411011 1001 86380 86390 1
411122 99411122 1001 86380 86390 1
411237 99411237 1001 86380 86390 1
411270 99411270 1001 86380 86390 1
411725 99411725 1001 86380 86390 1
411760 99411760 1001 86380 86390 1
411790 99411790 1001 86380 86390 1
413497 99413497 1001 86380 86390 1
413438 99413438 1001 86380 86390 1
413487 99413487 1001 86380 86390 1
412802 99412802 1001 86380 86390 1
412590 99412590 1001 86380 86390 1
412878 99412878 1001 86380 86390 1
414027 99414027 1001 86380 86390 1
414992 99414992 1001 86380 86390 1
415264 99415264 1001 86380 86390 1
415272 99415272 1001 86380 86390 1
415296 99415296 1001 86380 86390 1
414657 99414657 1001 86380 86390 1
414748 99414748 1001 86380 86390 1
414887 99414887 1001 86380 86390 1
415441 99415441 1001 86380 86390 1
416238 99416238 1001 86380 86390 1
415877 99415877 1001 86380 86390 1
415769 99415769 1001 86380 86390 1
417318 99417318 1001 86380 86390 1
418726 99418726 1001 86380 86390 1
418576 99418576 1001 86380 86390 1
418685 99418685 1001 86380 86390 1
418057 99418057 1001 86380 86390 1
418180 99418180 1001 86380 86390 1
418090 99418090 1001 86380 86390 1
418258 99418258 1001 86380 86390 1
418295 99418295 1001 86380 86390 1
417623 99417623 1001 86380 86390 1
417932 99417932 1001 86380 86390 1
418953 99418953 1001 86380 86390 1
420063 99420063 1001 86380 86390 1
419751 99419751 1001 86380 86390 1
419472 99419472 1001 86380 86390 1
420510 99420510 1001 86380 86390 1
420900 99420900 1001 86380 86390 1
422383 99422383 1001 86380 86390 1
422166 99422166 1001 86380 86390 1
422311 99422311 1001 86380 86390 1
422154 99422154 1001 86380 86390 1
422344 99422344 1001 86380 86390 1
423661 99423661 1001 86380 86390 1
423058 99423058 1001 86380 86390 1
423156 99423156 1001 86380 86390 1
423182 99423182 1001 86380 86390 1
423255 99423255 1001 86380 86390 1
424132 99424132 1001 86380 86390 1
424780 99424780 1001 86380 86390 1
424789 99424789 1001 86380 86390 1
424742 99424742 1001 86380 86390 1
424792 99424792 1001 86380 86390 1
424301 99424301 1001 86380 86390 1
424589 99424589 1001 86380 86390 1
425417 99425417 1001 86380 86390 1
426789 99426789 1001 86380 86390 1
426888 99426888 1001 86380 86390 1
426299 99426299 1001 86380 86390 1
426457 99426457 1001 86380 86390 1
426343 99426343 1001 86380 86390 1
427251 99427251 1001 86380 86390 1
428476 99428476 1001 86380 86390 1
428217 99428217 1001 86380 86390 1
428269 99428269 1001 86380 86390 1
428835 99428835 1001 86380 86390 1
430261 99430261 1001 86380 86390 1
430362 99430362 1001 86380 86390 1
429853 99429853 1001 86380 86390 1
429235 99429235 1001 86380 86390 1
430798 99430798 1001 86380 86390 1
430389 99430389 1001 86380 86390 1
431991 99431991 1001 86380 86390 1
431145 99431145 1001 86380 86390 1
431146 99431146 1001 86380 86390 1
430832 99430832 1001 86380 86390 1
432226 99432226 1001 86380 86390 1
432331 99432331 1001 86380 86390 1
433518 99433518 1001 86380 86390 1
433548 99433548 1001 86380 86390 1
433468 99433468 1001 86380 86390 1
433702 99433702 1001 86380 86390 1
433358 99433358 1001 86380 86390 1
433316 99433316 1001 86380 86390 1
432714 99432714 1001 86380 86390 1
433877 99433877 1001 86380 86390 1
435374 99435374 1001 86380 86390 1
435050 99435050 1001 86380 86390 1
435419 99435419 1001 86380 86390 1
434261 99434261 1001 86380 86390 1
435550 99435550 1001 86380 86390 1
435440 99435440 1001 86380 86390 1
436914 99436914 1001 86380 86390 1
436779 99436779 1001 86380 86390 1
437282 99437282 1001 86380 86390 1
300052 99300052 1001 86380 86390 1
300394 99300394 1001 86380 86390 1
300421 99300421 1001 86380 86390 1
300238 99300238 1001 86380 86390 1
300769 99300769 1001 86380 86390 1
300773 99300773 1001 86380 86390 1
301496 99301496 1001 86380 86390 1
301299 99301299 1001 86380 86390 1
300984 99300984 1001 86380 86390 1
301588 99301588 1001 86380 86390 1
302305 99302305 1001 86380 86390 1
302255 99302255 1001 86380 86390 1
302352 99302352 1001 86380 86390 1
302272 99302272 1001 86380 86390 1
301984 99301984 1001 86380 86390 1
302140 99302140 1001 86380 86390 1
302078 99302078 1001 86380 86390 1
301928 99301928 1001 86380 86390 1
301852 99301852 1001 86380 86390 1
301891 99301891 1001 86380 86390 1
301894 99301894 1001 86380 86390 1
302495 99302495 1001 86380 86390 1
302936 99302936 1001 86380 86390 1
302658 99302658 1001 86380 86390 1
303357 99303357 1001 86380 86390 1
303791 99303791 1001 86380 86390 1
303550 99303550 1001 86380 86390 1
303436 99303436 1001 86380 86390 1
304213 99304213 1001 86380 86390 1
304074 99304074 1001 86380 86390 1
304218 99304218 1001 86380 86390 1
304077 99304077 1001 86380 86390 1
304183 99304183 1001 86380 86390 1
304197 99304197 1001 86380 86390 1
304855 99304855 1001 86380 86390 1
304502 99304502 1001 86380 86390 1
304493 99304493 1001 86380 86390 1
304265 99304265 1001 86380 86390 1
304317 99304317 1001 86380 86390 1
304244 99304244 1001 86380 86390 1
304271 99304271 1001 86380 86390 1
304430 99304430 1001 86380 86390 1
305064 99305064 1001 86380 86390 1
304872 99304872 1001 86380 86390 1
305487 99305487 1001 86380 86390 1
305504 99305504 1001 86380 86390 1
305316 99305316 1001 86380 86390 1
305221 99305221 1001 86380 86390 1
305082 99305082 1001 86380 86390 1
305267 99305267 1001 86380 86390 1
305086 99305086 1001 86380 86390 1
500180 99500180 1001 86380 86390 1
500028 99500028 1001 86380 86390 1
500413 99500413 1001 86380 86390 1
500598 99500598 1001 86380 86390 1
500445 99500445 1001 86380 86390 1
500392 99500392 1001 86380 86390 1
500264 99500264 1001 86380 86390 1
500252 99500252 1001 86380 86390 1
500996 99500996 1001 86380 86390 1
501332 99501332 1001 86380 86390 1
501399 99501399 1001 86380 86390 1
501315 99501315 1001 86380 86390 1
501652 99501652 1001 86380 86390 1
501720 99501720 1001 86380 86390 1
502404 99502404 1001 86380 86390 1
502295 99502295 1001 86380 86390 1
501966 99501966 1001 86380 86390 1
501970 99501970 1001 86380 86390 1
502468 99502468 1001 86380 86390 1
502603 99502603 1001 86380 86390 1
503118 99503118 1001 86380 86390 1
503175 99503175 1001 86380 86390 1
502972 99502972 1001 86380 86390 1
502885 99502885 1001 86380 86390 1
502800 99502800 1001 86380 86390 1
502869 99502869 1001 86380 86390 1
503434 99503434 1001 86380 86390 1
503389 99503389 1001 86380 86390 1
503352 99503352 1001 86380 86390 1
503495 99503495 1001 86380 86390 1
504043 99504043 1001 86380 86390 1
504086 99504086 1001 86380 86390 1
503608 99503608 1001 86380 86390 1
504179 99504179 1001 86380 86390 1
504287 99504287 1001 86380 86390 1
504908 99504908 1001 86380 86390 1
504859 99504859 1001 86380 86390 1
504583 99504583 1001 86380 86390 1
504969 99504969 1001 86380 86390 1
505081 99505081 1001 86380 86390 1
505579 99505579 1001 86380 86390 1
505746 99505746 1001 86380 86390 1
505431 99505431 1001 86380 86390 1
505158 99505158 1001 86380 86390 1
505275 99505275 1001 86380 86390 1
505342 99505342 1001 86380 86390 1
505942 99505942 1001 86380 86390 1
506564 99506564 1001 86380 86390 1
506331 99506331 1001 86380 86390 1
506216 99506216 1001 86380 86390 1
506373 99506373 1001 86380 86390 1
506145 99506145 1001 86380 86390 1
506993 99506993 1001 86380 86390 1
507471 99507471 1001 86380 86390 1
507446 99507446 1001 86380 86390 1
507553 99507553 1001 86380 86390 1
508175 99508175 1001 86380 86390 1
508189 99508189 1001 86380 86390 1
508324 99508324 1001 86380 86390 1
508338 99508338 1001 86380 86390 1
508433 99508433 1001 86380 86390 1
508292 99508292 1001 86380 86390 1
508334 99508334 1001 86380 86390 1
508768 99508768 1001 86380 86390 1
508758 99508758 1001 86380 86390 1
508639 99508639 1001 86380 86390 1
508627 99508627 1001 86380 86390 1
509227 99509227 1001 86380 86390 1
509779 99509779 1001 86380 86390 1
509890 99509890 1001 86380 86390 1
509849 99509849 1001 86380 86390 1
509684 99509684 1001 86380 86390 1
509637 99509637 1001 86380 86390 1
509462 99509462 1001 86380 86390 1
510098 99510098 1001 86380 86390 1
510048 99510048 1001 86380 86390 1
510062 99510062 1001 86380 86390 1
510581 99510581 1001 86380 86390 1
510333 99510333 1001 86380 86390 1
510220 99510220 1001 86380 86390 1
510117 99510117 1001 86380 86390 1
510801 99510801 1001 86380 86390 1
510868 99510868 1001 86380 86390 1
510806 99510806 1001 86380 86390 1
511518 99511518 1001 86380 86390 1
511471 99511471 1001 86380 86390 1
511131 99511131 1001 86380 86390 1
511968 99511968 1001 86380 86390 1
511974 99511974 1001 86380 86390 1
512480 99512480 1001 86380 86390 1
512533 99512533 1001 86380 86390 1
513002 99513002 1001 86380 86390 1
513191 99513191 1001 86380 86390 1
513062 99513062 1001 86380 86390 1
512809 99512809 1001 86380 86390 1
512901 99512901 1001 86380 86390 1
512838 99512838 1001 86380 86390 1
513376 99513376 1001 86380 86390 1
513304 99513304 1001 86380 86390 1
513971 99513971 1001 86380 86390 1
513860 99513860 1001 86380 86390 1
513716 99513716 1001 86380 86390 1
513732 99513732 1001 86380 86390 1
513707 99513707 1001 86380 86390 1
513442 99513442 1001 86380 86390 1
513510 99513510 1001 86380 86390 1
513590 99513590 1001 86380 86390 1
514175 99514175 1001 86380 86390 1
514600 99514600 1001 86380 86390 1
514576 99514576 1001 86380 86390 1
514520 99514520 1001 86380 86390 1
514376 99514376 1001 86380 86390 1
515593 99515593 1001 86380 86390 1
515357 99515357 1001 86380 86390 1
515091 99515091 1001 86380 86390 1
515212 99515212 1001 86380 86390 1
515772 99515772 1001 86380 86390 1
515866 99515866 1001 86380 86390 1
516394 99516394 1001 86380 86390 1
516472 99516472 1001 86380 86390 1
516465 99516465 1001 86380 86390 1
516103 99516103 1001 86380 86390 1
515995 99515995 1001 86380 86390 1
516011 99516011 1001 86380 86390 1
516013 99516013 1001 86380 86390 1
516628 99516628 1001 86380 86390 1
517253 99517253 1001 86380 86390 1
516979 99516979 1001 86380 86390 1
516994 99516994 1001 86380 86390 1
516779 99516779 1001 86380 86390 1
516793 99516793 1001 86380 86390 1
516845 99516845 1001 86380 86390 1
518102 99518102 1001 86380 86390 1
518103 99518103 1001 86380 86390 1
518141 99518141 1001 86380 86390 1
518148 99518148 1001 86380 86390 1
518150 99518150 1001 86380 86390 1
517947 99517947 1001 86380 86390 1
517838 99517838 1001 86380 86390 1
517621 99517621 1001 86380 86390 1
517699 99517699 1001 86380 86390 1
517681 99517681 1001 86380 86390 1
518909 99518909 1001 86380 86390 1
518681 99518681 1001 86380 86390 1
518605 99518605 1001 86380 86390 1
518593 99518593 1001 86380 86390 1
518600 99518600 1001 86380 86390 1
519139 99519139 1001 86380 86390 1
519578 99519578 1001 86380 86390 1
520464 99520464 1001 86380 86390 1
520616 99520616 1001 86380 86390 1
520626 99520626 1001 86380 86390 1
520239 99520239 1001 86380 86390 1
520034 99520034 1001 86380 86390 1
520649 99520649 1001 86380 86390 1
521430 99521430 1001 86380 86390 1
521286 99521286 1001 86380 86390 1
521300 99521300 1001 86380 86390 1
521404 99521404 1001 86380 86390 1
521257 99521257 1001 86380 86390 1
521633 99521633 1001 86380 86390 1
521668 99521668 1001 86380 86390 1
522205 99522205 1001 86380 86390 1
522234 99522234 1001 86380 86390 1
521772 99521772 1001 86380 86390 1
522408 99522408 1001 86380 86390 1
522347 99522347 1001 86380 86390 1
522993 99522993 1001 86380 86390 1
522787 99522787 1001 86380 86390 1
522627 99522627 1001 86380 86390 1
522647 99522647 1001 86380 86390 1
523296 99523296 1001 86380 86390 1
523764 99523764 1001 86380 86390 1
523452 99523452 1001 86380 86390 1
524671 99524671 1001 86380 86390 1
524335 99524335 1001 86380 86390 1
524193 99524193 1001 86380 86390 1
524938 99524938 1001 86380 86390 1
524915 99524915 1001 86380 86390 1
524813 99524813 1001 86380 86390 1
524892 99524892 1001 86380 86390 1
524790 99524790 1001 86380 86390 1
525456 99525456 1001 86380 86390 1
525577 99525577 1001 86380 86390 1
525542 99525542 1001 86380 86390 1
525381 99525381 1001 86380 86390 1
525332 99525332 1001 86380 86390 1
525086 99525086 1001 86380 86390 1
525169 99525169 1001 86380 86390 1
525650 99525650 1001 86380 86390 1
525757 99525757 1001 86380 86390 1
526382 99526382 1001 86380 86390 1
526171 99526171 1001 86380 86390 1
525971 99525971 1001 86380 86390 1
526474 99526474 1001 86380 86390 1
526566 99526566 1001 86380 86390 1
527206 99527206 1001 86380 86390 1
527092 99527092 1001 86380 86390 1
527209 99527209 1001 86380 86390 1
526912 99526912 1001 86380 86390 1
527441 99527441 1001 86380 86390 1
527897 99527897 1001 86380 86390 1
527957 99527957 1001 86380 86390 1
527858 99527858 1001 86380 86390 1
527706 99527706 1001 86380 86390 1
527593 99527593 1001 86380 86390 1
528387 99528387 1001 86380 86390 1
528300 99528300 1001 86380 86390 1
529710 99529710 1001 86380 86390 1
529634 99529634 1001 86380 86390 1
529349 99529349 1001 86380 86390 1
529429 99529429 1001 86380 86390 1
529417 99529417 1001 86380 86390 1
529143 99529143 1001 86380 86390 1
529208 99529208 1001 86380 86390 1
529906 99529906 1001 86380 86390 1
529767 99529767 1001 86380 86390 1
529768 99529768 1001 86380 86390 1
529885 99529885 1001 86380 86390 1
530301 99530301 1001 86380 86390 1
530216 99530216 1001 86380 86390 1
529971 99529971 1001 86380 86390 1
529940 99529940 1001 86380 86390 1
531180 99531180 1001 86380 86390 1
531194 99531194 1001 86380 86390 1
531136 99531136 1001 86380 86390 1
531008 99531008 1001 86380 86390 1
530996 99530996 1001 86380 86390 1
530998 99530998 1001 86380 86390 1
532068 99532068 1001 86380 86390 1
532082 99532082 1001 86380 86390 1
532135 99532135 1001 86380 86390 1
531916 99531916 1001 86380 86390 1
531653 99531653 1001 86380 86390 1
532892 99532892 1001 86380 86390 1
532831 99532831 1001 86380 86390 1
532921 99532921 1001 86380 86390 1
533006 99533006 1001 86380 86390 1
532859 99532859 1001 86380 86390 1
532497 99532497 1001 86380 86390 1
533076 99533076 1001 86380 86390 1
533760 99533760 1001 86380 86390 1
533741 99533741 1001 86380 86390 1
533281 99533281 1001 86380 86390 1
533924 99533924 1001 86380 86390 1
534496 99534496 1001 86380 86390 1
534614 99534614 1001 86380 86390 1
534615 99534615 1001 86380 86390 1
534500 99534500 1001 86380 86390 1
534344 99534344 1001 86380 86390 1
534145 99534145 1001 86380 86390 1
534269 99534269 1001 86380 86390 1
535167 99535167 1001 86380 86390 1
535284 99535284 1001 86380 86390 1
535091 99535091 1001 86380 86390 1
535042 99535042 1001 86380 86390 1
535098 99535098 1001 86380 86390 1
535642 99535642 1001 86380 86390 1
536095 99536095 1001 86380 86390 1
535947 99535947 1001 86380 86390 1
535822 99535822 1001 86380 86390 1
535896 99535896 1001 86380 86390 1
536365 99536365 1001 86380 86390 1
536433 99536433 1001 86380 86390 1
536474 99536474 1001 86380 86390 1
536999 99536999 1001 86380 86390 1
536975 99536975 1001 86380 86390 1
537057 99537057 1001 86380 86390 1
536816 99536816 1001 86380 86390 1
536755 99536755 1001 86380 86390 1
536924 99536924 1001 86380 86390 1
536888 99536888 1001 86380 86390 1
536612 99536612 1001 86380 86390 1
536748 99536748 1001 86380 86390 1
537281 99537281 1001 86380 86390 1
537218 99537218 1001 86380 86390 1
537180 99537180 1001 86380 86390 1
537979 99537979 1001 86380 86390 1
537484 99537484 1001 86380 86390 1
537526 99537526 1001 86380 86390 1
537541 99537541 1001 86380 86390 1
537427 99537427 1001 86380 86390 1
538115 99538115 1001 86380 86390 1
538745 99538745 1001 86380 86390 1
538749 99538749 1001 86380 86390 1
538610 99538610 1001 86380 86390 1
538469 99538469 1001 86380 86390 1
538870 99538870 1001 86380 86390 1
539154 99539154 1001 86380 86390 1
539077 99539077 1001 86380 86390 1
539116 99539116 1001 86380 86390 1
539117 99539117 1001 86380 86390 1
539660 99539660 1001 86380 86390 1
540085 99540085 1001 86380 86390 1
539949 99539949 1001 86380 86390 1
539889 99539889 1001 86380 86390 1
540662 99540662 1001 86380 86390 1
541198 99541198 1001 86380 86390 1
[truncated: 4,131,543 more chars]
