# Supplementary material for: Fast and near-optimal monitoring for healthcare acquired infection outbreaks
Source: PLoS Comput Biol. 2019 Sep 16;15(9):e1007284. doi: 10.1371/journal.pcbi.1007284 (PMC6762212; doi:10.1371/journal.pcbi.1007284)
Supplement: S1 Data — (ZIP) [file pcbi.1007284.s006.zip › MobilityLogs1/HAISE_Carilion_all_visits_day_29.txt]

#Person location Sublocation StartTime EndTime Type
516929 479 1001 58111 58411 1
536621 978 1002 34107 43195 1
400015 99400015 1001 86380 86390 1
400682 99400682 1001 86380 86390 1
400869 99400869 1001 86380 86390 1
401580 99401580 1001 86380 86390 1
401697 99401697 1001 86380 86390 1
402113 99402113 1001 86380 86390 1
402137 99402137 1001 86380 86390 1
402539 99402539 1001 86380 86390 1
403034 99403034 1001 86380 86390 1
403537 99403537 1001 86380 86390 1
404009 99404009 1001 86380 86390 1
404029 99404029 1001 86380 86390 1
404203 99404203 1001 86380 86390 1
404423 99404423 1001 86380 86390 1
404517 99404517 1001 86380 86390 1
404875 99404875 1001 86380 86390 1
404858 99404858 1001 86380 86390 1
404919 99404919 1001 86380 86390 1
404960 99404960 1001 86380 86390 1
405088 99405088 1001 86380 86390 1
405259 99405259 1001 86380 86390 1
405473 99405473 1001 86380 86390 1
405567 99405567 1001 86380 86390 1
405640 99405640 1001 86380 86390 1
405704 99405704 1001 86380 86390 1
406088 99406088 1001 86380 86390 1
407010 99407010 1001 86380 86390 1
407106 99407106 1001 86380 86390 1
407231 99407231 1001 86380 86390 1
407345 99407345 1001 86380 86390 1
407804 99407804 1001 86380 86390 1
408296 99408296 1001 86380 86390 1
408472 99408472 1001 86380 86390 1
408711 99408711 1001 86380 86390 1
410768 99410768 1001 86380 86390 1
410770 99410770 1001 86380 86390 1
411223 99411223 1001 86380 86390 1
412352 99412352 1001 86380 86390 1
412290 99412290 1001 86380 86390 1
413471 99413471 1001 86380 86390 1
413303 99413303 1001 86380 86390 1
413664 99413664 1001 86380 86390 1
413167 99413167 1001 86380 86390 1
413050 99413050 1001 86380 86390 1
412757 99412757 1001 86380 86390 1
412539 99412539 1001 86380 86390 1
413290 99413290 1001 86380 86390 1
413741 99413741 1001 86380 86390 1
414971 99414971 1001 86380 86390 1
414844 99414844 1001 86380 86390 1
414834 99414834 1001 86380 86390 1
414529 99414529 1001 86380 86390 1
414408 99414408 1001 86380 86390 1
414442 99414442 1001 86380 86390 1
416624 99416624 1001 86380 86390 1
416480 99416480 1001 86380 86390 1
416574 99416574 1001 86380 86390 1
415815 99415815 1001 86380 86390 1
417296 99417296 1001 86380 86390 1
417276 99417276 1001 86380 86390 1
417559 99417559 1001 86380 86390 1
418796 99418796 1001 86380 86390 1
418491 99418491 1001 86380 86390 1
418425 99418425 1001 86380 86390 1
417683 99417683 1001 86380 86390 1
417779 99417779 1001 86380 86390 1
418940 99418940 1001 86380 86390 1
418990 99418990 1001 86380 86390 1
419040 99419040 1001 86380 86390 1
418949 99418949 1001 86380 86390 1
420352 99420352 1001 86380 86390 1
419632 99419632 1001 86380 86390 1
419701 99419701 1001 86380 86390 1
419946 99419946 1001 86380 86390 1
419900 99419900 1001 86380 86390 1
419472 99419472 1001 86380 86390 1
419243 99419243 1001 86380 86390 1
420586 99420586 1001 86380 86390 1
420751 99420751 1001 86380 86390 1
420730 99420730 1001 86380 86390 1
421945 99421945 1001 86380 86390 1
422065 99422065 1001 86380 86390 1
421564 99421564 1001 86380 86390 1
420977 99420977 1001 86380 86390 1
422266 99422266 1001 86380 86390 1
423486 99423486 1001 86380 86390 1
423450 99423450 1001 86380 86390 1
422981 99422981 1001 86380 86390 1
422956 99422956 1001 86380 86390 1
422678 99422678 1001 86380 86390 1
422574 99422574 1001 86380 86390 1
422606 99422606 1001 86380 86390 1
423885 99423885 1001 86380 86390 1
424055 99424055 1001 86380 86390 1
425325 99425325 1001 86380 86390 1
425284 99425284 1001 86380 86390 1
424715 99424715 1001 86380 86390 1
424920 99424920 1001 86380 86390 1
424439 99424439 1001 86380 86390 1
424278 99424278 1001 86380 86390 1
425697 99425697 1001 86380 86390 1
426395 99426395 1001 86380 86390 1
426427 99426427 1001 86380 86390 1
426220 99426220 1001 86380 86390 1
425949 99425949 1001 86380 86390 1
426085 99426085 1001 86380 86390 1
426268 99426268 1001 86380 86390 1
427220 99427220 1001 86380 86390 1
428525 99428525 1001 86380 86390 1
428583 99428583 1001 86380 86390 1
428276 99428276 1001 86380 86390 1
427824 99427824 1001 86380 86390 1
428782 99428782 1001 86380 86390 1
429085 99429085 1001 86380 86390 1
430049 99430049 1001 86380 86390 1
430027 99430027 1001 86380 86390 1
429928 99429928 1001 86380 86390 1
429811 99429811 1001 86380 86390 1
429465 99429465 1001 86380 86390 1
429210 99429210 1001 86380 86390 1
430458 99430458 1001 86380 86390 1
430436 99430436 1001 86380 86390 1
430623 99430623 1001 86380 86390 1
430596 99430596 1001 86380 86390 1
430626 99430626 1001 86380 86390 1
431693 99431693 1001 86380 86390 1
431949 99431949 1001 86380 86390 1
431756 99431756 1001 86380 86390 1
431336 99431336 1001 86380 86390 1
432470 99432470 1001 86380 86390 1
433684 99433684 1001 86380 86390 1
432970 99432970 1001 86380 86390 1
433139 99433139 1001 86380 86390 1
433252 99433252 1001 86380 86390 1
433300 99433300 1001 86380 86390 1
433966 99433966 1001 86380 86390 1
433947 99433947 1001 86380 86390 1
433846 99433846 1001 86380 86390 1
435342 99435342 1001 86380 86390 1
435135 99435135 1001 86380 86390 1
434918 99434918 1001 86380 86390 1
437006 99437006 1001 86380 86390 1
437034 99437034 1001 86380 86390 1
436947 99436947 1001 86380 86390 1
436578 99436578 1001 86380 86390 1
436653 99436653 1001 86380 86390 1
437362 99437362 1001 86380 86390 1
437206 99437206 1001 86380 86390 1
300411 99300411 1001 86380 86390 1
300428 99300428 1001 86380 86390 1
300244 99300244 1001 86380 86390 1
300299 99300299 1001 86380 86390 1
300735 99300735 1001 86380 86390 1
300865 99300865 1001 86380 86390 1
301424 99301424 1001 86380 86390 1
301210 99301210 1001 86380 86390 1
300985 99300985 1001 86380 86390 1
300936 99300936 1001 86380 86390 1
301630 99301630 1001 86380 86390 1
301634 99301634 1001 86380 86390 1
302305 99302305 1001 86380 86390 1
302282 99302282 1001 86380 86390 1
302071 99302071 1001 86380 86390 1
301985 99301985 1001 86380 86390 1
302013 99302013 1001 86380 86390 1
302121 99302121 1001 86380 86390 1
302134 99302134 1001 86380 86390 1
302546 99302546 1001 86380 86390 1
302574 99302574 1001 86380 86390 1
303163 99303163 1001 86380 86390 1
303199 99303199 1001 86380 86390 1
302963 99302963 1001 86380 86390 1
302922 99302922 1001 86380 86390 1
303284 99303284 1001 86380 86390 1
303338 99303338 1001 86380 86390 1
303405 99303405 1001 86380 86390 1
303967 99303967 1001 86380 86390 1
303600 99303600 1001 86380 86390 1
304216 99304216 1001 86380 86390 1
304219 99304219 1001 86380 86390 1
304985 99304985 1001 86380 86390 1
304949 99304949 1001 86380 86390 1
305530 99305530 1001 86380 86390 1
305447 99305447 1001 86380 86390 1
305093 99305093 1001 86380 86390 1
500633 99500633 1001 86380 86390 1
500724 99500724 1001 86380 86390 1
500798 99500798 1001 86380 86390 1
500618 99500618 1001 86380 86390 1
500605 99500605 1001 86380 86390 1
500860 99500860 1001 86380 86390 1
501451 99501451 1001 86380 86390 1
501429 99501429 1001 86380 86390 1
501417 99501417 1001 86380 86390 1
502429 99502429 1001 86380 86390 1
502340 99502340 1001 86380 86390 1
502451 99502451 1001 86380 86390 1
502250 99502250 1001 86380 86390 1
501923 99501923 1001 86380 86390 1
502015 99502015 1001 86380 86390 1
501968 99501968 1001 86380 86390 1
502524 99502524 1001 86380 86390 1
502655 99502655 1001 86380 86390 1
503271 99503271 1001 86380 86390 1
503253 99503253 1001 86380 86390 1
503048 99503048 1001 86380 86390 1
502712 99502712 1001 86380 86390 1
502678 99502678 1001 86380 86390 1
502875 99502875 1001 86380 86390 1
503996 99503996 1001 86380 86390 1
503746 99503746 1001 86380 86390 1
503748 99503748 1001 86380 86390 1
503583 99503583 1001 86380 86390 1
504275 99504275 1001 86380 86390 1
504176 99504176 1001 86380 86390 1
504772 99504772 1001 86380 86390 1
505070 99505070 1001 86380 86390 1
505629 99505629 1001 86380 86390 1
505567 99505567 1001 86380 86390 1
505494 99505494 1001 86380 86390 1
505499 99505499 1001 86380 86390 1
505178 99505178 1001 86380 86390 1
505218 99505218 1001 86380 86390 1
505335 99505335 1001 86380 86390 1
506461 99506461 1001 86380 86390 1
506796 99506796 1001 86380 86390 1
506720 99506720 1001 86380 86390 1
507188 99507188 1001 86380 86390 1
506859 99506859 1001 86380 86390 1
506900 99506900 1001 86380 86390 1
507603 99507603 1001 86380 86390 1
508059 99508059 1001 86380 86390 1
508091 99508091 1001 86380 86390 1
507814 99507814 1001 86380 86390 1
508890 99508890 1001 86380 86390 1
509006 99509006 1001 86380 86390 1
508709 99508709 1001 86380 86390 1
508648 99508648 1001 86380 86390 1
508545 99508545 1001 86380 86390 1
508647 99508647 1001 86380 86390 1
508870 99508870 1001 86380 86390 1
509248 99509248 1001 86380 86390 1
509720 99509720 1001 86380 86390 1
509715 99509715 1001 86380 86390 1
509716 99509716 1001 86380 86390 1
509530 99509530 1001 86380 86390 1
509653 99509653 1001 86380 86390 1
510050 99510050 1001 86380 86390 1
510065 99510065 1001 86380 86390 1
510377 99510377 1001 86380 86390 1
510834 99510834 1001 86380 86390 1
511507 99511507 1001 86380 86390 1
511378 99511378 1001 86380 86390 1
511496 99511496 1001 86380 86390 1
511436 99511436 1001 86380 86390 1
511171 99511171 1001 86380 86390 1
511320 99511320 1001 86380 86390 1
511135 99511135 1001 86380 86390 1
512179 99512179 1001 86380 86390 1
512371 99512371 1001 86380 86390 1
512135 99512135 1001 86380 86390 1
512060 99512060 1001 86380 86390 1
511983 99511983 1001 86380 86390 1
511999 99511999 1001 86380 86390 1
511903 99511903 1001 86380 86390 1
513094 99513094 1001 86380 86390 1
512983 99512983 1001 86380 86390 1
512651 99512651 1001 86380 86390 1
513626 99513626 1001 86380 86390 1
513746 99513746 1001 86380 86390 1
513588 99513588 1001 86380 86390 1
513448 99513448 1001 86380 86390 1
514051 99514051 1001 86380 86390 1
514773 99514773 1001 86380 86390 1
514709 99514709 1001 86380 86390 1
514522 99514522 1001 86380 86390 1
514643 99514643 1001 86380 86390 1
514438 99514438 1001 86380 86390 1
515598 99515598 1001 86380 86390 1
515628 99515628 1001 86380 86390 1
515260 99515260 1001 86380 86390 1
515733 99515733 1001 86380 86390 1
516323 99516323 1001 86380 86390 1
516495 99516495 1001 86380 86390 1
516367 99516367 1001 86380 86390 1
516146 99516146 1001 86380 86390 1
516021 99516021 1001 86380 86390 1
516091 99516091 1001 86380 86390 1
516616 99516616 1001 86380 86390 1
516565 99516565 1001 86380 86390 1
516540 99516540 1001 86380 86390 1
516581 99516581 1001 86380 86390 1
517302 99517302 1001 86380 86390 1
517304 99517304 1001 86380 86390 1
517052 99517052 1001 86380 86390 1
516742 99516742 1001 86380 86390 1
516796 99516796 1001 86380 86390 1
517491 99517491 1001 86380 86390 1
518099 99518099 1001 86380 86390 1
518019 99518019 1001 86380 86390 1
517764 99517764 1001 86380 86390 1
517819 99517819 1001 86380 86390 1
518307 99518307 1001 86380 86390 1
518194 99518194 1001 86380 86390 1
518853 99518853 1001 86380 86390 1
518883 99518883 1001 86380 86390 1
518935 99518935 1001 86380 86390 1
518704 99518704 1001 86380 86390 1
518653 99518653 1001 86380 86390 1
518388 99518388 1001 86380 86390 1
518428 99518428 1001 86380 86390 1
519119 99519119 1001 86380 86390 1
519741 99519741 1001 86380 86390 1
519658 99519658 1001 86380 86390 1
519620 99519620 1001 86380 86390 1
519456 99519456 1001 86380 86390 1
519439 99519439 1001 86380 86390 1
519263 99519263 1001 86380 86390 1
520618 99520618 1001 86380 86390 1
520423 99520423 1001 86380 86390 1
520258 99520258 1001 86380 86390 1
520367 99520367 1001 86380 86390 1
520086 99520086 1001 86380 86390 1
520172 99520172 1001 86380 86390 1
520173 99520173 1001 86380 86390 1
520781 99520781 1001 86380 86390 1
520744 99520744 1001 86380 86390 1
520658 99520658 1001 86380 86390 1
520660 99520660 1001 86380 86390 1
521287 99521287 1001 86380 86390 1
521357 99521357 1001 86380 86390 1
521249 99521249 1001 86380 86390 1
521205 99521205 1001 86380 86390 1
520965 99520965 1001 86380 86390 1
521638 99521638 1001 86380 86390 1
521664 99521664 1001 86380 86390 1
521540 99521540 1001 86380 86390 1
521830 99521830 1001 86380 86390 1
521806 99521806 1001 86380 86390 1
521694 99521694 1001 86380 86390 1
522348 99522348 1001 86380 86390 1
522970 99522970 1001 86380 86390 1
522948 99522948 1001 86380 86390 1
522560 99522560 1001 86380 86390 1
523181 99523181 1001 86380 86390 1
523881 99523881 1001 86380 86390 1
523920 99523920 1001 86380 86390 1
523690 99523690 1001 86380 86390 1
523665 99523665 1001 86380 86390 1
523692 99523692 1001 86380 86390 1
523334 99523334 1001 86380 86390 1
524101 99524101 1001 86380 86390 1
524452 99524452 1001 86380 86390 1
524259 99524259 1001 86380 86390 1
524313 99524313 1001 86380 86390 1
525391 99525391 1001 86380 86390 1
525186 99525186 1001 86380 86390 1
525207 99525207 1001 86380 86390 1
525158 99525158 1001 86380 86390 1
525140 99525140 1001 86380 86390 1
525717 99525717 1001 86380 86390 1
526372 99526372 1001 86380 86390 1
526246 99526246 1001 86380 86390 1
526396 99526396 1001 86380 86390 1
526607 99526607 1001 86380 86390 1
527107 99527107 1001 86380 86390 1
527129 99527129 1001 86380 86390 1
526709 99526709 1001 86380 86390 1
527332 99527332 1001 86380 86390 1
527946 99527946 1001 86380 86390 1
527909 99527909 1001 86380 86390 1
527897 99527897 1001 86380 86390 1
528027 99528027 1001 86380 86390 1
527902 99527902 1001 86380 86390 1
528035 99528035 1001 86380 86390 1
527691 99527691 1001 86380 86390 1
527784 99527784 1001 86380 86390 1
527650 99527650 1001 86380 86390 1
528087 99528087 1001 86380 86390 1
528117 99528117 1001 86380 86390 1
528118 99528118 1001 86380 86390 1
528108 99528108 1001 86380 86390 1
528173 99528173 1001 86380 86390 1
528673 99528673 1001 86380 86390 1
528570 99528570 1001 86380 86390 1
528405 99528405 1001 86380 86390 1
528485 99528485 1001 86380 86390 1
529054 99529054 1001 86380 86390 1
529570 99529570 1001 86380 86390 1
529381 99529381 1001 86380 86390 1
529471 99529471 1001 86380 86390 1
529517 99529517 1001 86380 86390 1
529252 99529252 1001 86380 86390 1
529155 99529155 1001 86380 86390 1
530453 99530453 1001 86380 86390 1
530359 99530359 1001 86380 86390 1
530218 99530218 1001 86380 86390 1
530235 99530235 1001 86380 86390 1
529966 99529966 1001 86380 86390 1
530572 99530572 1001 86380 86390 1
531097 99531097 1001 86380 86390 1
530997 99530997 1001 86380 86390 1
530901 99530901 1001 86380 86390 1
530914 99530914 1001 86380 86390 1
531454 99531454 1001 86380 86390 1
531499 99531499 1001 86380 86390 1
531684 99531684 1001 86380 86390 1
531634 99531634 1001 86380 86390 1
532340 99532340 1001 86380 86390 1
532951 99532951 1001 86380 86390 1
533018 99533018 1001 86380 86390 1
532836 99532836 1001 86380 86390 1
532645 99532645 1001 86380 86390 1
532685 99532685 1001 86380 86390 1
532497 99532497 1001 86380 86390 1
533187 99533187 1001 86380 86390 1
533045 99533045 1001 86380 86390 1
533209 99533209 1001 86380 86390 1
533791 99533791 1001 86380 86390 1
533420 99533420 1001 86380 86390 1
533288 99533288 1001 86380 86390 1
533920 99533920 1001 86380 86390 1
533970 99533970 1001 86380 86390 1
534407 99534407 1001 86380 86390 1
534330 99534330 1001 86380 86390 1
534129 99534129 1001 86380 86390 1
534223 99534223 1001 86380 86390 1
534127 99534127 1001 86380 86390 1
535354 99535354 1001 86380 86390 1
535182 99535182 1001 86380 86390 1
535051 99535051 1001 86380 86390 1
535613 99535613 1001 86380 86390 1
535704 99535704 1001 86380 86390 1
535607 99535607 1001 86380 86390 1
536112 99536112 1001 86380 86390 1
536052 99536052 1001 86380 86390 1
536433 99536433 1001 86380 86390 1
537127 99537127 1001 86380 86390 1
537088 99537088 1001 86380 86390 1
537147 99537147 1001 86380 86390 1
536990 99536990 1001 86380 86390 1
536747 99536747 1001 86380 86390 1
537213 99537213 1001 86380 86390 1
537278 99537278 1001 86380 86390 1
537757 99537757 1001 86380 86390 1
537624 99537624 1001 86380 86390 1
538070 99538070 1001 86380 86390 1
538739 99538739 1001 86380 86390 1
538796 99538796 1001 86380 86390 1
538351 99538351 1001 86380 86390 1
538909 99538909 1001 86380 86390 1
539547 99539547 1001 86380 86390 1
539389 99539389 1001 86380 86390 1
539312 99539312 1001 86380 86390 1
539058 99539058 1001 86380 86390 1
539131 99539131 1001 86380 86390 1
539032 99539032 1001 86380 86390 1
539724 99539724 1001 86380 86390 1
539790 99539790 1001 86380 86390 1
540372 99540372 1001 86380 86390 1
540187 99540187 1001 86380 86390 1
539911 99539911 1001 86380 86390 1
540650 99540650 1001 86380 86390 1
541212 99541212 1001 86380 86390 1
540897 99540897 1001 86380 86390 1
540828 99540828 1001 86380 86390 1
541844 99541844 1001 86380 86390 1
541576 99541576 1001 86380 86390 1
541507 99541507 1001 86380 86390 1
542247 99542247 1001 86380 86390 1
542147 99542147 1001 86380 86390 1
542939 99542939 1001 86380 86390 1
542588 99542588 1001 86380 86390 1
543072 99543072 1001 86380 86390 1
542985 99542985 1001 86380 86390 1
543648 99543648 1001 86380 86390 1
543597 99543597 1001 86380 86390 1
543575 99543575 1001 86380 86390 1
543414 99543414 1001 86380 86390 1
543175 99543175 1001 86380 86390 1
543859 99543859 1001 86380 86390 1
543928 99543928 1001 86380 86390 1
543954 99543954 1001 86380 86390 1
543972 99543972 1001 86380 86390 1
544277 99544277 1001 86380 86390 1
544229 99544229 1001 86380 86390 1
544387 99544387 1001 86380 86390 1
544061 99544061 1001 86380 86390 1
544012 99544012 1001 86380 86390 1
544610 99544610 1001 86380 86390 1
400654 636 1001 1720 2157 1
400212 99400212 1001 86380 86390 1
400132 99400132 1001 86380 86390 1
400366 99400366 1001 86380 86390 1
400459 99400459 1001 86380 86390 1
400658 99400658 1001 86380 86390 1
400673 99400673 1001 86380 86390 1
400825 99400825 1001 86380 86390 1
401074 99401074 1001 86380 86390 1
401332 99401332 1001 86380 86390 1
401318 99401318 1001 86380 86390 1
402125 99402125 1001 86380 86390 1
402271 99402271 1001 86380 86390 1
402489 99402489 1001 86380 86390 1
402849 99402849 1001 86380 86390 1
403096 99403096 1001 86380 86390 1
403011 99403011 1001 86380 86390 1
402992 99402992 1001 86380 86390 1
403357 99403357 1001 86380 86390 1
403725 99403725 1001 86380 86390 1
403910 99403910 1001 86380 86390 1
404246 99404246 1001 86380 86390 1
404664 99404664 1001 86380 86390 1
404991 99404991 1001 86380 86390 1
405205 99405205 1001 86380 86390 1
405212 99405212 1001 86380 86390 1
405430 99405430 1001 86380 86390 1
405512 99405512 1001 86380 86390 1
406255 99406255 1001 86380 86390 1
406229 99406229 1001 86380 86390 1
406240 99406240 1001 86380 86390 1
406301 99406301 1001 86380 86390 1
406480 99406480 1001 86380 86390 1
406403 99406403 1001 86380 86390 1
406552 99406552 1001 86380 86390 1
406607 99406607 1001 86380 86390 1
406759 99406759 1001 86380 86390 1
407165 99407165 1001 86380 86390 1
407027 99407027 1001 86380 86390 1
407188 99407188 1001 86380 86390 1
407498 99407498 1001 86380 86390 1
407609 99407609 1001 86380 86390 1
408309 99408309 1001 86380 86390 1
408388 99408388 1001 86380 86390 1
408447 99408447 1001 86380 86390 1
408604 99408604 1001 86380 86390 1
409152 99409152 1001 86380 86390 1
409996 99409996 1001 86380 86390 1
410422 99410422 1001 86380 86390 1
410452 99410452 1001 86380 86390 1
410592 99410592 1001 86380 86390 1
411012 99411012 1001 86380 86390 1
411491 99411491 1001 86380 86390 1
411651 99411651 1001 86380 86390 1
411835 99411835 1001 86380 86390 1
412450 99412450 1001 86380 86390 1
412341 99412341 1001 86380 86390 1
412371 99412371 1001 86380 86390 1
413221 99413221 1001 86380 86390 1
412519 99412519 1001 86380 86390 1
412788 99412788 1001 86380 86390 1
412637 99412637 1001 86380 86390 1
413864 99413864 1001 86380 86390 1
413928 99413928 1001 86380 86390 1
414023 99414023 1001 86380 86390 1
414935 99414935 1001 86380 86390 1
415159 99415159 1001 86380 86390 1
414531 99414531 1001 86380 86390 1
414889 99414889 1001 86380 86390 1
414221 99414221 1001 86380 86390 1
414225 99414225 1001 86380 86390 1
414233 99414233 1001 86380 86390 1
414483 99414483 1001 86380 86390 1
414343 99414343 1001 86380 86390 1
414150 99414150 1001 86380 86390 1
415408 99415408 1001 86380 86390 1
415618 99415618 1001 86380 86390 1
415667 99415667 1001 86380 86390 1
416812 99416812 1001 86380 86390 1
416185 99416185 1001 86380 86390 1
416470 99416470 1001 86380 86390 1
415820 99415820 1001 86380 86390 1
417060 99417060 1001 86380 86390 1
418449 99418449 1001 86380 86390 1
418710 99418710 1001 86380 86390 1
418402 99418402 1001 86380 86390 1
417663 99417663 1001 86380 86390 1
417756 99417756 1001 86380 86390 1
419148 99419148 1001 86380 86390 1
420347 99420347 1001 86380 86390 1
420192 99420192 1001 86380 86390 1
419213 99419213 1001 86380 86390 1
420494 99420494 1001 86380 86390 1
421693 99421693 1001 86380 86390 1
421936 99421936 1001 86380 86390 1
421621 99421621 1001 86380 86390 1
421225 99421225 1001 86380 86390 1
423563 99423563 1001 86380 86390 1
422727 99422727 1001 86380 86390 1
423846 99423846 1001 86380 86390 1
423959 99423959 1001 86380 86390 1
423790 99423790 1001 86380 86390 1
425016 99425016 1001 86380 86390 1
425123 99425123 1001 86380 86390 1
427069 99427069 1001 86380 86390 1
426532 99426532 1001 86380 86390 1
426569 99426569 1001 86380 86390 1
426239 99426239 1001 86380 86390 1
427509 99427509 1001 86380 86390 1
427370 99427370 1001 86380 86390 1
427395 99427395 1001 86380 86390 1
427180 99427180 1001 86380 86390 1
428683 99428683 1001 86380 86390 1
428917 99428917 1001 86380 86390 1
428767 99428767 1001 86380 86390 1
429055 99429055 1001 86380 86390 1
429690 99429690 1001 86380 86390 1
429366 99429366 1001 86380 86390 1
430569 99430569 1001 86380 86390 1
431778 99431778 1001 86380 86390 1
431975 99431975 1001 86380 86390 1
431271 99431271 1001 86380 86390 1
431144 99431144 1001 86380 86390 1
431112 99431112 1001 86380 86390 1
432444 99432444 1001 86380 86390 1
433581 99433581 1001 86380 86390 1
433533 99433533 1001 86380 86390 1
433609 99433609 1001 86380 86390 1
432771 99432771 1001 86380 86390 1
432611 99432611 1001 86380 86390 1
433926 99433926 1001 86380 86390 1
433748 99433748 1001 86380 86390 1
434895 99434895 1001 86380 86390 1
434633 99434633 1001 86380 86390 1
435584 99435584 1001 86380 86390 1
435744 99435744 1001 86380 86390 1
435756 99435756 1001 86380 86390 1
437081 99437081 1001 86380 86390 1
436422 99436422 1001 86380 86390 1
436524 99436524 1001 86380 86390 1
436715 99436715 1001 86380 86390 1
436677 99436677 1001 86380 86390 1
435908 99435908 1001 86380 86390 1
437321 99437321 1001 86380 86390 1
300064 99300064 1001 86380 86390 1
300725 99300725 1001 86380 86390 1
300565 99300565 1001 86380 86390 1
300683 99300683 1001 86380 86390 1
300532 99300532 1001 86380 86390 1
300408 99300408 1001 86380 86390 1
301355 99301355 1001 86380 86390 1
301228 99301228 1001 86380 86390 1
300945 99300945 1001 86380 86390 1
302208 99302208 1001 86380 86390 1
302042 99302042 1001 86380 86390 1
302418 99302418 1001 86380 86390 1
302396 99302396 1001 86380 86390 1
302528 99302528 1001 86380 86390 1
303111 99303111 1001 86380 86390 1
303074 99303074 1001 86380 86390 1
303038 99303038 1001 86380 86390 1
302802 99302802 1001 86380 86390 1
302723 99302723 1001 86380 86390 1
302621 99302621 1001 86380 86390 1
302608 99302608 1001 86380 86390 1
302610 99302610 1001 86380 86390 1
303372 99303372 1001 86380 86390 1
303411 99303411 1001 86380 86390 1
303287 99303287 1001 86380 86390 1
303370 99303370 1001 86380 86390 1
303994 99303994 1001 86380 86390 1
303673 99303673 1001 86380 86390 1
303561 99303561 1001 86380 86390 1
304218 99304218 1001 86380 86390 1
304221 99304221 1001 86380 86390 1
304667 99304667 1001 86380 86390 1
304749 99304749 1001 86380 86390 1
304460 99304460 1001 86380 86390 1
304373 99304373 1001 86380 86390 1
304367 99304367 1001 86380 86390 1
304955 99304955 1001 86380 86390 1
304905 99304905 1001 86380 86390 1
305275 99305275 1001 86380 86390 1
305182 99305182 1001 86380 86390 1
305085 99305085 1001 86380 86390 1
305180 99305180 1001 86380 86390 1
500140 99500140 1001 86380 86390 1
500530 99500530 1001 86380 86390 1
500533 99500533 1001 86380 86390 1
500500 99500500 1001 86380 86390 1
500423 99500423 1001 86380 86390 1
500206 99500206 1001 86380 86390 1
500372 99500372 1001 86380 86390 1
500884 99500884 1001 86380 86390 1
501527 99501527 1001 86380 86390 1
501516 99501516 1001 86380 86390 1
501546 99501546 1001 86380 86390 1
501267 99501267 1001 86380 86390 1
501399 99501399 1001 86380 86390 1
501296 99501296 1001 86380 86390 1
501179 99501179 1001 86380 86390 1
501820 99501820 1001 86380 86390 1
501827 99501827 1001 86380 86390 1
501815 99501815 1001 86380 86390 1
502278 99502278 1001 86380 86390 1
502282 99502282 1001 86380 86390 1
502494 99502494 1001 86380 86390 1
502520 99502520 1001 86380 86390 1
503138 99503138 1001 86380 86390 1
503155 99503155 1001 86380 86390 1
503012 99503012 1001 86380 86390 1
503054 99503054 1001 86380 86390 1
502763 99502763 1001 86380 86390 1
502869 99502869 1001 86380 86390 1
502784 99502784 1001 86380 86390 1
502811 99502811 1001 86380 86390 1
503331 99503331 1001 86380 86390 1
503400 99503400 1001 86380 86390 1
504030 99504030 1001 86380 86390 1
504032 99504032 1001 86380 86390 1
503919 99503919 1001 86380 86390 1
503814 99503814 1001 86380 86390 1
503867 99503867 1001 86380 86390 1
504188 99504188 1001 86380 86390 1
504823 99504823 1001 86380 86390 1
504904 99504904 1001 86380 86390 1
504332 99504332 1001 86380 86390 1
505540 99505540 1001 86380 86390 1
505497 99505497 1001 86380 86390 1
505421 99505421 1001 86380 86390 1
505349 99505349 1001 86380 86390 1
505953 99505953 1001 86380 86390 1
506476 99506476 1001 86380 86390 1
505990 99505990 1001 86380 86390 1
506126 99506126 1001 86380 86390 1
506770 99506770 1001 86380 86390 1
506733 99506733 1001 86380 86390 1
507356 99507356 1001 86380 86390 1
506974 99506974 1001 86380 86390 1
507515 99507515 1001 86380 86390 1
507528 99507528 1001 86380 86390 1
507454 99507454 1001 86380 86390 1
507444 99507444 1001 86380 86390 1
508074 99508074 1001 86380 86390 1
508158 99508158 1001 86380 86390 1
507696 99507696 1001 86380 86390 1
508044 99508044 1001 86380 86390 1
508270 99508270 1001 86380 86390 1
508943 99508943 1001 86380 86390 1
508717 99508717 1001 86380 86390 1
508477 99508477 1001 86380 86390 1
509192 99509192 1001 86380 86390 1
509219 99509219 1001 86380 86390 1
509882 99509882 1001 86380 86390 1
509673 99509673 1001 86380 86390 1
509610 99509610 1001 86380 86390 1
509585 99509585 1001 86380 86390 1
509452 99509452 1001 86380 86390 1
509310 99509310 1001 86380 86390 1
509405 99509405 1001 86380 86390 1
510546 99510546 1001 86380 86390 1
510644 99510644 1001 86380 86390 1
510597 99510597 1001 86380 86390 1
510184 99510184 1001 86380 86390 1
510119 99510119 1001 86380 86390 1
511402 99511402 1001 86380 86390 1
511429 99511429 1001 86380 86390 1
511468 99511468 1001 86380 86390 1
511474 99511474 1001 86380 86390 1
511305 99511305 1001 86380 86390 1
511029 99511029 1001 86380 86390 1
511133 99511133 1001 86380 86390 1
510966 99510966 1001 86380 86390 1
512122 99512122 1001 86380 86390 1
512068 99512068 1001 86380 86390 1
512043 99512043 1001 86380 86390 1
511878 99511878 1001 86380 86390 1
511815 99511815 1001 86380 86390 1
511896 99511896 1001 86380 86390 1
512904 99512904 1001 86380 86390 1
512782 99512782 1001 86380 86390 1
512771 99512771 1001 86380 86390 1
513280 99513280 1001 86380 86390 1
513295 99513295 1001 86380 86390 1
513400 99513400 1001 86380 86390 1
513997 99513997 1001 86380 86390 1
513847 99513847 1001 86380 86390 1
513741 99513741 1001 86380 86390 1
513757 99513757 1001 86380 86390 1
514071 99514071 1001 86380 86390 1
514127 99514127 1001 86380 86390 1
514819 99514819 1001 86380 86390 1
514772 99514772 1001 86380 86390 1
514682 99514682 1001 86380 86390 1
514790 99514790 1001 86380 86390 1
514315 99514315 1001 86380 86390 1
514371 99514371 1001 86380 86390 1
514398 99514398 1001 86380 86390 1
515062 99515062 1001 86380 86390 1
514865 99514865 1001 86380 86390 1
515542 99515542 1001 86380 86390 1
515508 99515508 1001 86380 86390 1
515189 99515189 1001 86380 86390 1
515722 99515722 1001 86380 86390 1
515788 99515788 1001 86380 86390 1
515790 99515790 1001 86380 86390 1
515700 99515700 1001 86380 86390 1
515820 99515820 1001 86380 86390 1
516465 99516465 1001 86380 86390 1
516389 99516389 1001 86380 86390 1
515974 99515974 1001 86380 86390 1
516030 99516030 1001 86380 86390 1
517261 99517261 1001 86380 86390 1
517026 99517026 1001 86380 86390 1
516779 99516779 1001 86380 86390 1
516858 99516858 1001 86380 86390 1
518026 99518026 1001 86380 86390 1
518055 99518055 1001 86380 86390 1
518151 99518151 1001 86380 86390 1
517878 99517878 1001 86380 86390 1
517871 99517871 1001 86380 86390 1
517710 99517710 1001 86380 86390 1
517659 99517659 1001 86380 86390 1
517704 99517704 1001 86380 86390 1
518315 99518315 1001 86380 86390 1
518343 99518343 1001 86380 86390 1
518241 99518241 1001 86380 86390 1
518205 99518205 1001 86380 86390 1
518296 99518296 1001 86380 86390 1
518839 99518839 1001 86380 86390 1
518933 99518933 1001 86380 86390 1
518448 99518448 1001 86380 86390 1
518415 99518415 1001 86380 86390 1
519005 99519005 1001 86380 86390 1
519097 99519097 1001 86380 86390 1
519483 99519483 1001 86380 86390 1
519501 99519501 1001 86380 86390 1
519930 99519930 1001 86380 86390 1
519858 99519858 1001 86380 86390 1
520525 99520525 1001 86380 86390 1
520610 99520610 1001 86380 86390 1
520593 99520593 1001 86380 86390 1
520523 99520523 1001 86380 86390 1
520269 99520269 1001 86380 86390 1
520195 99520195 1001 86380 86390 1
520080 99520080 1001 86380 86390 1
520106 99520106 1001 86380 86390 1
520666 99520666 1001 86380 86390 1
520764 99520764 1001 86380 86390 1
521365 99521365 1001 86380 86390 1
521424 99521424 1001 86380 86390 1
521201 99521201 1001 86380 86390 1
520911 99520911 1001 86380 86390 1
520958 99520958 1001 86380 86390 1
522291 99522291 1001 86380 86390 1
521951 99521951 1001 86380 86390 1
521731 99521731 1001 86380 86390 1
521695 99521695 1001 86380 86390 1
522425 99522425 1001 86380 86390 1
522481 99522481 1001 86380 86390 1
522495 99522495 1001 86380 86390 1
522983 99522983 1001 86380 86390 1
522836 99522836 1001 86380 86390 1
522867 99522867 1001 86380 86390 1
522730 99522730 1001 86380 86390 1
522821 99522821 1001 86380 86390 1
522667 99522667 1001 86380 86390 1
522559 99522559 1001 86380 86390 1
523219 99523219 1001 86380 86390 1
523187 99523187 1001 86380 86390 1
523239 99523239 1001 86380 86390 1
523150 99523150 1001 86380 86390 1
523784 99523784 1001 86380 86390 1
523624 99523624 1001 86380 86390 1
523577 99523577 1001 86380 86390 1
523538 99523538 1001 86380 86390 1
523670 99523670 1001 86380 86390 1
524098 99524098 1001 86380 86390 1
524551 99524551 1001 86380 86390 1
524553 99524553 1001 86380 86390 1
524391 99524391 1001 86380 86390 1
524910 99524910 1001 86380 86390 1
524950 99524950 1001 86380 86390 1
525476 99525476 1001 86380 86390 1
525374 99525374 1001 86380 86390 1
525112 99525112 1001 86380 86390 1
525115 99525115 1001 86380 86390 1
525622 99525622 1001 86380 86390 1
525714 99525714 1001 86380 86390 1
526391 99526391 1001 86380 86390 1
526025 99526025 1001 86380 86390 1
525861 99525861 1001 86380 86390 1
526447 99526447 1001 86380 86390 1
526569 99526569 1001 86380 86390 1
527206 99527206 1001 86380 86390 1
527245 99527245 1001 86380 86390 1
526961 99526961 1001 86380 86390 1
527444 99527444 1001 86380 86390 1
527988 99527988 1001 86380 86390 1
527818 99527818 1001 86380 86390 1
527865 99527865 1001 86380 86390 1
528232 99528232 1001 86380 86390 1
528841 99528841 1001 86380 86390 1
528543 99528543 1001 86380 86390 1
528519 99528519 1001 86380 86390 1
528597 99528597 1001 86380 86390 1
528549 99528549 1001 86380 86390 1
529058 99529058 1001 86380 86390 1
528995 99528995 1001 86380 86390 1
529676 99529676 1001 86380 86390 1
529623 99529623 1001 86380 86390 1
529362 99529362 1001 86380 86390 1
529223 99529223 1001 86380 86390 1
529228 99529228 1001 86380 86390 1
530518 99530518 1001 86380 86390 1
530402 99530402 1001 86380 86390 1
530393 99530393 1001 86380 86390 1
530242 99530242 1001 86380 86390 1
530074 99530074 1001 86380 86390 1
530709 99530709 1001 86380 86390 1
530689 99530689 1001 86380 86390 1
531196 99531196 1001 86380 86390 1
531146 99531146 1001 86380 86390 1
532157 99532157 1001 86380 86390 1
532122 99532122 1001 86380 86390 1
532195 99532195 1001 86380 86390 1
531814 99531814 1001 86380 86390 1
531768 99531768 1001 86380 86390 1
531635 99531635 1001 86380 86390 1
532325 99532325 1001 86380 86390 1
532391 99532391 1001 86380 86390 1
532883 99532883 1001 86380 86390 1
532976 99532976 1001 86380 86390 1
532657 99532657 1001 86380 86390 1
532812 99532812 1001 86380 86390 1
532584 99532584 1001 86380 86390 1
532498 99532498 1001 86380 86390 1
532500 99532500 1001 86380 86390 1
533094 99533094 1001 86380 86390 1
533123 99533123 1001 86380 86390 1
533216 99533216 1001 86380 86390 1
533051 99533051 1001 86380 86390 1
533799 99533799 1001 86380 86390 1
533587 99533587 1001 86380 86390 1
533544 99533544 1001 86380 86390 1
533546 99533546 1001 86380 86390 1
533509 99533509 1001 86380 86390 1
533272 99533272 1001 86380 86390 1
534045 99534045 1001 86380 86390 1
534538 99534538 1001 86380 86390 1
534326 99534326 1001 86380 86390 1
534189 99534189 1001 86380 86390 1
534100 99534100 1001 86380 86390 1
535384 99535384 1001 86380 86390 1
535210 99535210 1001 86380 86390 1
534994 99534994 1001 86380 86390 1
534950 99534950 1001 86380 86390 1
535551 99535551 1001 86380 86390 1
535592 99535592 1001 86380 86390 1
535518 99535518 1001 86380 86390 1
536309 99536309 1001 86380 86390 1
536141 99536141 1001 86380 86390 1
536018 99536018 1001 86380 86390 1
535809 99535809 1001 86380 86390 1
535719 99535719 1001 86380 86390 1
535751 99535751 1001 86380 86390 1
535841 99535841 1001 86380 86390 1
537135 99537135 1001 86380 86390 1
537137 99537137 1001 86380 86390 1
536741 99536741 1001 86380 86390 1
536564 99536564 1001 86380 86390 1
536707 99536707 1001 86380 86390 1
537343 99537343 1001 86380 86390 1
537319 99537319 1001 86380 86390 1
537848 99537848 1001 86380 86390 1
537915 99537915 1001 86380 86390 1
537966 99537966 1001 86380 86390 1
537578 99537578 1001 86380 86390 1
537432 99537432 1001 86380 86390 1
537380 99537380 1001 86380 86390 1
537537 99537537 1001 86380 86390 1
537547 99537547 1001 86380 86390 1
538149 99538149 1001 86380 86390 1
538620 99538620 1001 86380 86390 1
538410 99538410 1001 86380 86390 1
538463 99538463 1001 86380 86390 1
539641 99539641 1001 86380 86390 1
539531 99539531 1001 86380 86390 1
539384 99539384 1001 86380 86390 1
539346 99539346 1001 86380 86390 1
539690 99539690 1001 86380 86390 1
539971 99539971 1001 86380 86390 1
540671 99540671 1001 86380 86390 1
540495 99540495 1001 86380 86390 1
541105 99541105 1001 86380 86390 1
541241 99541241 1001 86380 86390 1
540974 99540974 1001 86380 86390 1
540843 99540843 1001 86380 86390 1
540744 99540744 1001 86380 86390 1
541484 99541484 1001 86380 86390 1
542029 99542029 1001 86380 86390 1
542043 99542043 1001 86380 86390 1
541713 99541713 1001 86380 86390 1
541714 99541714 1001 86380 86390 1
541562 99541562 1001 86380 86390 1
542217 99542217 1001 86380 86390 1
542820 99542820 1001 86380 86390 1
542864 99542864 1001 86380 86390 1
542545 99542545 1001 86380 86390 1
542652 99542652 1001 86380 86390 1
542645 99542645 1001 86380 86390 1
542583 99542583 1001 86380 86390 1
542517 99542517 1001 86380 86390 1
542388 99542388 1001 86380 86390 1
542968 99542968 1001 86380 86390 1
543023 99543023 1001 86380 86390 1
543079 99543079 1001 86380 86390 1
542989 99542989 1001 86380 86390 1
543737 99543737 1001 86380 86390 1
543585 99543585 1001 86380 86390 1
543763 99543763 1001 86380 86390 1
543471 99543471 1001 86380 86390 1
543474 99543474 1001 86380 86390 1
543309 99543309 1001 86380 86390 1
543221 99543221 1001 86380 86390 1
543343 99543343 1001 86380 86390 1
543953 99543953 1001 86380 86390 1
543973 99543973 1001 86380 86390 1
544572 99544572 1001 86380 86390 1
544466 99544466 1001 86380 86390 1
544301 99544301 1001 86380 86390 1
544341 99544341 1001 86380 86390 1
544290 99544290 1001 86380 86390 1
544203 99544203 1001 86380 86390 1
544274 99544274 1001 86380 86390 1
544031 99544031 1001 86380 86390 1
544032 99544032 1001 86380 86390 1
544611 99544611 1001 86380 86390 1
544605 99544605 1001 86380 86390 1
408035 876 1001 20280 28497 1
508335 1212 1002 63412 64747 1
400438 99400438 1001 86380 86390 1
400746 99400746 1001 86380 86390 1
401412 99401412 1001 86380 86390 1
401522 99401522 1001 86380 86390 1
401685 99401685 1001 86380 86390 1
401597 99401597 1001 86380 86390 1
402013 99402013 1001 86380 86390 1
402071 99402071 1001 86380 86390 1
402249 99402249 1001 86380 86390 1
402251 99402251 1001 86380 86390 1
402423 99402423 1001 86380 86390 1
402561 99402561 1001 86380 86390 1
402728 99402728 1001 86380 86390 1
402740 99402740 1001 86380 86390 1
403179 99403179 1001 86380 86390 1
403401 99403401 1001 86380 86390 1
403528 99403528 1001 86380 86390 1
403616 99403616 1001 86380 86390 1
404011 99404011 1001 86380 86390 1
404389 99404389 1001 86380 86390 1
404679 99404679 1001 86380 86390 1
404648 99404648 1001 86380 86390 1
404706 99404706 1001 86380 86390 1
404843 99404843 1001 86380 86390 1
405401 99405401 1001 86380 86390 1
406055 99406055 1001 86380 86390 1
406639 99406639 1001 86380 86390 1
406731 99406731 1001 86380 86390 1
406911 99406911 1001 86380 86390 1
406983 99406983 1001 86380 86390 1
407297 99407297 1001 86380 86390 1
407672 99407672 1001 86380 86390 1
407854 99407854 1001 86380 86390 1
408547 99408547 1001 86380 86390 1
408854 99408854 1001 86380 86390 1
409009 99409009 1001 86380 86390 1
409094 99409094 1001 86380 86390 1
409765 99409765 1001 86380 86390 1
409796 99409796 1001 86380 86390 1
409877 99409877 1001 86380 86390 1
409908 99409908 1001 86380 86390 1
410233 99410233 1001 86380 86390 1
410333 99410333 1001 86380 86390 1
410644 99410644 1001 86380 86390 1
410732 99410732 1001 86380 86390 1
411842 99411842 1001 86380 86390 1
411950 99411950 1001 86380 86390 1
412200 99412200 1001 86380 86390 1
412402 99412402 1001 86380 86390 1
413627 99413627 1001 86380 86390 1
413561 99413561 1001 86380 86390 1
412965 99412965 1001 86380 86390 1
412875 99412875 1001 86380 86390 1
413781 99413781 1001 86380 86390 1
413968 99413968 1001 86380 86390 1
413978 99413978 1001 86380 86390 1
413854 99413854 1001 86380 86390 1
415034 99415034 1001 86380 86390 1
415277 99415277 1001 86380 86390 1
415373 99415373 1001 86380 86390 1
415609 99415609 1001 86380 86390 1
415692 99415692 1001 86380 86390 1
416959 99416959 1001 86380 86390 1
416926 99416926 1001 86380 86390 1
416214 99416214 1001 86380 86390 1
416291 99416291 1001 86380 86390 1
415991 99415991 1001 86380 86390 1
415733 99415733 1001 86380 86390 1
417083 99417083 1001 86380 86390 1
418092 99418092 1001 86380 86390 1
417898 99417898 1001 86380 86390 1
417907 99417907 1001 86380 86390 1
417912 99417912 1001 86380 86390 1
417935 99417935 1001 86380 86390 1
418839 99418839 1001 86380 86390 1
420077 99420077 1001 86380 86390 1
420160 99420160 1001 86380 86390 1
419993 99419993 1001 86380 86390 1
419292 99419292 1001 86380 86390 1
419513 99419513 1001 86380 86390 1
419502 99419502 1001 86380 86390 1
420738 99420738 1001 86380 86390 1
421700 99421700 1001 86380 86390 1
421856 99421856 1001 86380 86390 1
422018 99422018 1001 86380 86390 1
421200 99421200 1001 86380 86390 1
422401 99422401 1001 86380 86390 1
423319 99423319 1001 86380 86390 1
423088 99423088 1001 86380 86390 1
423111 99423111 1001 86380 86390 1
423173 99423173 1001 86380 86390 1
423137 99423137 1001 86380 86390 1
422662 99422662 1001 86380 86390 1
422915 99422915 1001 86380 86390 1
424135 99424135 1001 86380 86390 1
425087 99425087 1001 86380 86390 1
425338 99425338 1001 86380 86390 1
425183 99425183 1001 86380 86390 1
425147 99425147 1001 86380 86390 1
424875 99424875 1001 86380 86390 1
424438 99424438 1001 86380 86390 1
424511 99424511 1001 86380 86390 1
424418 99424418 1001 86380 86390 1
425611 99425611 1001 86380 86390 1
426769 99426769 1001 86380 86390 1
426993 99426993 1001 86380 86390 1
426762 99426762 1001 86380 86390 1
425875 99425875 1001 86380 86390 1
427430 99427430 1001 86380 86390 1
428510 99428510 1001 86380 86390 1
428158 99428158 1001 86380 86390 1
428202 99428202 1001 86380 86390 1
428221 99428221 1001 86380 86390 1
427534 99427534 1001 86380 86390 1
427791 99427791 1001 86380 86390 1
427763 99427763 1001 86380 86390 1
430336 99430336 1001 86380 86390 1
429974 99429974 1001 86380 86390 1
429593 99429593 1001 86380 86390 1
429274 99429274 1001 86380 86390 1
429233 99429233 1001 86380 86390 1
429487 99429487 1001 86380 86390 1
429313 99429313 1001 86380 86390 1
430709 99430709 1001 86380 86390 1
431298 99431298 1001 86380 86390 1
431236 99431236 1001 86380 86390 1
432289 99432289 1001 86380 86390 1
432435 99432435 1001 86380 86390 1
432438 99432438 1001 86380 86390 1
432215 99432215 1001 86380 86390 1
432446 99432446 1001 86380 86390 1
432113 99432113 1001 86380 86390 1
433653 99433653 1001 86380 86390 1
433663 99433663 1001 86380 86390 1
433322 99433322 1001 86380 86390 1
433356 99433356 1001 86380 86390 1
432571 99432571 1001 86380 86390 1
435134 99435134 1001 86380 86390 1
434643 99434643 1001 86380 86390 1
434516 99434516 1001 86380 86390 1
434571 99434571 1001 86380 86390 1
435576 99435576 1001 86380 86390 1
435867 99435867 1001 86380 86390 1
436772 99436772 1001 86380 86390 1
436672 99436672 1001 86380 86390 1
436428 99436428 1001 86380 86390 1
436356 99436356 1001 86380 86390 1
300102 99300102 1001 86380 86390 1
300609 99300609 1001 86380 86390 1
300457 99300457 1001 86380 86390 1
300114 99300114 1001 86380 86390 1
300823 99300823 1001 86380 86390 1
300812 99300812 1001 86380 86390 1
301366 99301366 1001 86380 86390 1
301047 99301047 1001 86380 86390 1
300971 99300971 1001 86380 86390 1
302373 99302373 1001 86380 86390 1
302199 99302199 1001 86380 86390 1
302225 99302225 1001 86380 86390 1
302110 99302110 1001 86380 86390 1
302126 99302126 1001 86380 86390 1
302040 99302040 1001 86380 86390 1
301828 99301828 1001 86380 86390 1
301961 99301961 1001 86380 86390 1
302413 99302413 1001 86380 86390 1
302884 99302884 1001 86380 86390 1
302755 99302755 1001 86380 86390 1
302735 99302735 1001 86380 86390 1
302748 99302748 1001 86380 86390 1
303391 99303391 1001 86380 86390 1
303851 99303851 1001 86380 86390 1
303650 99303650 1001 86380 86390 1
303471 99303471 1001 86380 86390 1
304162 99304162 1001 86380 86390 1
304839 99304839 1001 86380 86390 1
304554 99304554 1001 86380 86390 1
304380 99304380 1001 86380 86390 1
304240 99304240 1001 86380 86390 1
304288 99304288 1001 86380 86390 1
305011 99305011 1001 86380 86390 1
305040 99305040 1001 86380 86390 1
305648 99305648 1001 86380 86390 1
305506 99305506 1001 86380 86390 1
305574 99305574 1001 86380 86390 1
305576 99305576 1001 86380 86390 1
305629 99305629 1001 86380 86390 1
305488 99305488 1001 86380 86390 1
305633 99305633 1001 86380 86390 1
305381 99305381 1001 86380 86390 1
305196 99305196 1001 86380 86390 1
305121 99305121 1001 86380 86390 1
305071 99305071 1001 86380 86390 1
305687 99305687 1001 86380 86390 1
500623 99500623 1001 86380 86390 1
500662 99500662 1001 86380 86390 1
500534 99500534 1001 86380 86390 1
500580 99500580 1001 86380 86390 1
500365 99500365 1001 86380 86390 1
500328 99500328 1001 86380 86390 1
500217 99500217 1001 86380 86390 1
500829 99500829 1001 86380 86390 1
500856 99500856 1001 86380 86390 1
501630 99501630 1001 86380 86390 1
501370 99501370 1001 86380 86390 1
501254 99501254 1001 86380 86390 1
501377 99501377 1001 86380 86390 1
501189 99501189 1001 86380 86390 1
501159 99501159 1001 86380 86390 1
502273 99502273 1001 86380 86390 1
502105 99502105 1001 86380 86390 1
502150 99502150 1001 86380 86390 1
502191 99502191 1001 86380 86390 1
502168 99502168 1001 86380 86390 1
501944 99501944 1001 86380 86390 1
503233 99503233 1001 86380 86390 1
503272 99503272 1001 86380 86390 1
503061 99503061 1001 86380 86390 1
502740 99502740 1001 86380 86390 1
502715 99502715 1001 86380 86390 1
502754 99502754 1001 86380 86390 1
502832 99502832 1001 86380 86390 1
502796 99502796 1001 86380 86390 1
503347 99503347 1001 86380 86390 1
503778 99503778 1001 86380 86390 1
503730 99503730 1001 86380 86390 1
503628 99503628 1001 86380 86390 1
504752 99504752 1001 86380 86390 1
504626 99504626 1001 86380 86390 1
504401 99504401 1001 86380 86390 1
504414 99504414 1001 86380 86390 1
504502 99504502 1001 86380 86390 1
505096 99505096 1001 86380 86390 1
505087 99505087 1001 86380 86390 1
505617 99505617 1001 86380 86390 1
505594 99505594 1001 86380 86390 1
505762 99505762 1001 86380 86390 1
505439 99505439 1001 86380 86390 1
505289 99505289 1001 86380 86390 1
505897 99505897 1001 86380 86390 1
505925 99505925 1001 86380 86390 1
505853 99505853 1001 86380 86390 1
506396 99506396 1001 86380 86390 1
506261 99506261 1001 86380 86390 1
506289 99506289 1001 86380 86390 1
506109 99506109 1001 86380 86390 1
506180 99506180 1001 86380 86390 1
506155 99506155 1001 86380 86390 1
507220 99507220 1001 86380 86390 1
507012 99507012 1001 86380 86390 1
506970 99506970 1001 86380 86390 1
506959 99506959 1001 86380 86390 1
506989 99506989 1001 86380 86390 1
506912 99506912 1001 86380 86390 1
506810 99506810 1001 86380 86390 1
506994 99506994 1001 86380 86390 1
507574 99507574 1001 86380 86390 1
507892 99507892 1001 86380 86390 1
508299 99508299 1001 86380 86390 1
508668 99508668 1001 86380 86390 1
508670 99508670 1001 86380 86390 1
508512 99508512 1001 86380 86390 1
508503 99508503 1001 86380 86390 1
509840 99509840 1001 86380 86390 1
509495 99509495 1001 86380 86390 1
509599 99509599 1001 86380 86390 1
509327 99509327 1001 86380 86390 1
510002 99510002 1001 86380 86390 1
509956 99509956 1001 86380 86390 1
510075 99510075 1001 86380 86390 1
509906 99509906 1001 86380 86390 1
510598 99510598 1001 86380 86390 1
510658 99510658 1001 86380 86390 1
510568 99510568 1001 86380 86390 1
510371 99510371 1001 86380 86390 1
510479 99510479 1001 86380 86390 1
510120 99510120 1001 86380 86390 1
510245 99510245 1001 86380 86390 1
510809 99510809 1001 86380 86390 1
511326 99511326 1001 86380 86390 1
511185 99511185 1001 86380 86390 1
511239 99511239 1001 86380 86390 1
510976 99510976 1001 86380 86390 1
510939 99510939 1001 86380 86390 1
510967 99510967 1001 86380 86390 1
511033 99511033 1001 86380 86390 1
511125 99511125 1001 86380 86390 1
511563 99511563 1001 86380 86390 1
511637 99511637 1001 86380 86390 1
512212 99512212 1001 86380 86390 1
512358 99512358 1001 86380 86390 1
512297 99512297 1001 86380 86390 1
512311 99512311 1001 86380 86390 1
511865 99511865 1001 86380 86390 1
511792 99511792 1001 86380 86390 1
512548 99512548 1001 86380 86390 1
512561 99512561 1001 86380 86390 1
513080 99513080 1001 86380 86390 1
512910 99512910 1001 86380 86390 1
512873 99512873 1001 86380 86390 1
512811 99512811 1001 86380 86390 1
512599 99512599 1001 86380 86390 1
512588 99512588 1001 86380 86390 1
512609 99512609 1001 86380 86390 1
513410 99513410 1001 86380 86390 1
513342 99513342 1001 86380 86390 1
513908 99513908 1001 86380 86390 1
513862 99513862 1001 86380 86390 1
513631 99513631 1001 86380 86390 1
513814 99513814 1001 86380 86390 1
513781 99513781 1001 86380 86390 1
513495 99513495 1001 86380 86390 1
514140 99514140 1001 86380 86390 1
514117 99514117 1001 86380 86390 1
514052 99514052 1001 86380 86390 1
514532 99514532 1001 86380 86390 1
514379 99514379 1001 86380 86390 1
514907 99514907 1001 86380 86390 1
514953 99514953 1001 86380 86390 1
515651 99515651 1001 86380 86390 1
515492 99515492 1001 86380 86390 1
515590 99515590 1001 86380 86390 1
515414 99515414 1001 86380 86390 1
515258 99515258 1001 86380 86390 1
516473 99516473 1001 86380 86390 1
516343 99516343 1001 86380 86390 1
516084 99516084 1001 86380 86390 1
516050 99516050 1001 86380 86390 1
515909 99515909 1001 86380 86390 1
516016 99516016 1001 86380 86390 1
517250 99517250 1001 86380 86390 1
516939 99516939 1001 86380 86390 1
516928 99516928 1001 86380 86390 1
516749 99516749 1001 86380 86390 1
516853 99516853 1001 86380 86390 1
516894 99516894 1001 86380 86390 1
517428 99517428 1001 86380 86390 1
517365 99517365 1001 86380 86390 1
518138 99518138 1001 86380 86390 1
518065 99518065 1001 86380 86390 1
518149 99518149 1001 86380 86390 1
517956 99517956 1001 86380 86390 1
517867 99517867 1001 86380 86390 1
517936 99517936 1001 86380 86390 1
517697 99517697 1001 86380 86390 1
517637 99517637 1001 86380 86390 1
517679 99517679 1001 86380 86390 1
518166 99518166 1001 86380 86390 1
518284 99518284 1001 86380 86390 1
518917 99518917 1001 86380 86390 1
518832 99518832 1001 86380 86390 1
518669 99518669 1001 86380 86390 1
518737 99518737 1001 86380 86390 1
518453 99518453 1001 86380 86390 1
519647 99519647 1001 86380 86390 1
519605 99519605 1001 86380 86390 1
519348 99519348 1001 86380 86390 1
519881 99519881 1001 86380 86390 1
519822 99519822 1001 86380 86390 1
520446 99520446 1001 86380 86390 1
520359 99520359 1001 86380 86390 1
520392 99520392 1001 86380 86390 1
520098 99520098 1001 86380 86390 1
520775 99520775 1001 86380 86390 1
521329 99521329 1001 86380 86390 1
521445 99521445 1001 86380 86390 1
521345 99521345 1001 86380 86390 1
521411 99521411 1001 86380 86390 1
521388 99521388 1001 86380 86390 1
521233 99521233 1001 86380 86390 1
521156 99521156 1001 86380 86390 1
520847 99520847 1001 86380 86390 1
521558 99521558 1001 86380 86390 1
522232 99522232 1001 86380 86390 1
521767 99521767 1001 86380 86390 1
521833 99521833 1001 86380 86390 1
521839 99521839 1001 86380 86390 1
522488 99522488 1001 86380 86390 1
522399 99522399 1001 86380 86390 1
522492 99522492 1001 86380 86390 1
522930 99522930 1001 86380 86390 1
522728 99522728 1001 86380 86390 1
523710 99523710 1001 86380 86390 1
524103 99524103 1001 86380 86390 1
524053 99524053 1001 86380 86390 1
523964 99523964 1001 86380 86390 1
524742 99524742 1001 86380 86390 1
524282 99524282 1001 86380 86390 1
524895 99524895 1001 86380 86390 1
524948 99524948 1001 86380 86390 1
525433 99525433 1001 86380 86390 1
525526 99525526 1001 86380 86390 1
524977 99524977 1001 86380 86390 1
525776 99525776 1001 86380 86390 1
526230 99526230 1001 86380 86390 1
526355 99526355 1001 86380 86390 1
525818 99525818 1001 86380 86390 1
525825 99525825 1001 86380 86390 1
526455 99526455 1001 86380 86390 1
527051 99527051 1001 86380 86390 1
527052 99527052 1001 86380 86390 1
526907 99526907 1001 86380 86390 1
526910 99526910 1001 86380 86390 1
526674 99526674 1001 86380 86390 1
527435 99527435 1001 86380 86390 1
528007 99528007 1001 86380 86390 1
527670 99527670 1001 86380 86390 1
527584 99527584 1001 86380 86390 1
527501 99527501 1001 86380 86390 1
527569 99527569 1001 86380 86390 1
528214 99528214 1001 86380 86390 1
528167 99528167 1001 86380 86390 1
528146 99528146 1001 86380 86390 1
528213 99528213 1001 86380 86390 1
528508 99528508 1001 86380 86390 1
528371 99528371 1001 86380 86390 1
528311 99528311 1001 86380 86390 1
528396 99528396 1001 86380 86390 1
529652 99529652 1001 86380 86390 1
529549 99529549 1001 86380 86390 1
529424 99529424 1001 86380 86390 1
529333 99529333 1001 86380 86390 1
529300 99529300 1001 86380 86390 1
529877 99529877 1001 86380 86390 1
530459 99530459 1001 86380 86390 1
530337 99530337 1001 86380 86390 1
530325 99530325 1001 86380 86390 1
530159 99530159 1001 86380 86390 1
530189 99530189 1001 86380 86390 1
530050 99530050 1001 86380 86390 1
530102 99530102 1001 86380 86390 1
531283 99531283 1001 86380 86390 1
531163 99531163 1001 86380 86390 1
531152 99531152 1001 86380 86390 1
530814 99530814 1001 86380 86390 1
530869 99530869 1001 86380 86390 1
530767 99530767 1001 86380 86390 1
531531 99531531 1001 86380 86390 1
532110 99532110 1001 86380 86390 1
532048 99532048 1001 86380 86390 1
532194 99532194 1001 86380 86390 1
531894 99531894 1001 86380 86390 1
531869 99531869 1001 86380 86390 1
531736 99531736 1001 86380 86390 1
532350 99532350 1001 86380 86390 1
532252 99532252 1001 86380 86390 1
532997 99532997 1001 86380 86390 1
532932 99532932 1001 86380 86390 1
532820 99532820 1001 86380 86390 1
533097 99533097 1001 86380 86390 1
533034 99533034 1001 86380 86390 1
533857 99533857 1001 86380 86390 1
533827 99533827 1001 86380 86390 1
533841 99533841 1001 86380 86390 1
533687 99533687 1001 86380 86390 1
533580 99533580 1001 86380 86390 1
533469 99533469 1001 86380 86390 1
533367 99533367 1001 86380 86390 1
533885 99533885 1001 86380 86390 1
534053 99534053 1001 86380 86390 1
534401 99534401 1001 86380 86390 1
534303 99534303 1001 86380 86390 1
534813 99534813 1001 86380 86390 1
535368 99535368 1001 86380 86390 1
535374 99535374 1001 86380 86390 1
535365 99535365 1001 86380 86390 1
535023 99535023 1001 86380 86390 1
535063 99535063 1001 86380 86390 1
535680 99535680 1001 86380 86390 1
536294 99536294 1001 86380 86390 1
535770 99535770 1001 86380 86390 1
535861 99535861 1001 86380 86390 1
535891 99535891 1001 86380 86390 1
535867 99535867 1001 86380 86390 1
535856 99535856 1001 86380 86390 1
536527 99536527 1001 86380 86390 1
536346 99536346 1001 86380 86390 1
537025 99537025 1001 86380 86390 1
536901 99536901 1001 86380 86390 1
536646 99536646 1001 86380 86390 1
536738 99536738 1001 86380 86390 1
536676 99536676 1001 86380 86390 1
536573 99536573 1001 86380 86390 1
536589 99536589 1001 86380 86390 1
537944 99537944 1001 86380 86390 1
537642 99537642 1001 86380 86390 1
537715 99537715 1001 86380 86390 1
538741 99538741 1001 86380 86390 1
538708 99538708 1001 86380 86390 1
538723 99538723 1001 86380 86390 1
538581 99538581 1001 86380 86390 1
538980 99538980 1001 86380 86390 1
538873 99538873 1001 86380 86390 1
539457 99539457 1001 86380 86390 1
539088 99539088 1001 86380 86390 1
539169 99539169 1001 86380 86390 1
539158 99539158 1001 86380 86390 1
539732 99539732 1001 86380 86390 1
540407 99540407 1001 86380 86390 1
540413 99540413 1001 86380 86390 1
540261 99540261 1001 86380 86390 1
540198 99540198 1001 86380 86390 1
540188 99540188 1001 86380 86390 1
540181 99540181 1001 86380 86390 1
539964 99539964 1001 86380 86390 1
539874 99539874 1001 86380 86390 1
539848 99539848 1001 86380 86390 1
539967 99539967 1001 86380 86390 1
539993 99539993 1001 86380 86390 1
540488 99540488 1001 86380 86390 1
541257 99541257 1001 86380 86390 1
541201 99541201 1001 86380 86390 1
540971 99540971 1001 86380 86390 1
541085 99541085 1001 86380 86390 1
540867 99540867 1001 86380 86390 1
540701 99540701 1001 86380 86390 1
540707 99540707 1001 86380 86390 1
541317 99541317 1001 86380 86390 1
541418 99541418 1001 86380 86390 1
541835 99541835 1001 86380 86390 1
541578 99541578 1001 86380 86390 1
541503 99541503 1001 86380 86390 1
541530 99541530 1001 86380 86390 1
541510 99541510 1001 86380 86390 1
542252 99542252 1001 86380 86390 1
542292 99542292 1001 86380 86390 1
542916 99542916 1001 86380 86390 1
542747 99542747 1001 86380 86390 1
542715 99542715 1001 86380 86390 1
542416 99542416 1001 86380 86390 1
543074 99543074 1001 86380 86390 1
543101 99543101 1001 86380 86390 1
543129 99543129 1001 86380 86390 1
542977 99542977 1001 86380 86390 1
543514 99543514 1001 86380 86390 1
543553 99543553 1001 86380 86390 1
544458 99544458 1001 86380 86390 1
544224 99544224 1001 86380 86390 1
544238 99544238 1001 86380 86390 1
544372 99544372 1001 86380 86390 1
544125 99544125 1001 86380 86390 1
400625 99400625 1001 86380 86390 1
400802 99400802 1001 86380 86390 1
400851 99400851 1001 86380 86390 1
401417 99401417 1001 86380 86390 1
401661 99401661 1001 86380 86390 1
401908 99401908 1001 86380 86390 1
402146 99402146 1001 86380 86390 1
402255 99402255 1001 86380 86390 1
402340 99402340 1001 86380 86390 1
402512 99402512 1001 86380 86390 1
402554 99402554 1001 86380 86390 1
402687 99402687 1001 86380 86390 1
402651 99402651 1001 86380 86390 1
402707 99402707 1001 86380 86390 1
402773 99402773 1001 86380 86390 1
404684 99404684 1001 86380 86390 1
404728 99404728 1001 86380 86390 1
404779 99404779 1001 86380 86390 1
404932 99404932 1001 86380 86390 1
405114 99405114 1001 86380 86390 1
405045 99405045 1001 86380 86390 1
405558 99405558 1001 86380 86390 1
405606 99405606 1001 86380 86390 1
406259 99406259 1001 86380 86390 1
406413 99406413 1001 86380 86390 1
406621 99406621 1001 86380 86390 1
406625 99406625 1001 86380 86390 1
407120 99407120 1001 86380 86390 1
407130 99407130 1001 86380 86390 1
407214 99407214 1001 86380 86390 1
407316 99407316 1001 86380 86390 1
407272 99407272 1001 86380 86390 1
407612 99407612 1001 86380 86390 1
408135 99408135 1001 86380 86390 1
408593 99408593 1001 86380 86390 1
408877 99408877 1001 86380 86390 1
408905 99408905 1001 86380 86390 1
408998 99408998 1001 86380 86390 1
409368 99409368 1001 86380 86390 1
410483 99410483 1001 86380 86390 1
410490 99410490 1001 86380 86390 1
410889 99410889 1001 86380 86390 1
410995 99410995 1001 86380 86390 1
411735 99411735 1001 86380 86390 1
412379 99412379 1001 86380 86390 1
413810 99413810 1001 86380 86390 1
414833 99414833 1001 86380 86390 1
414375 99414375 1001 86380 86390 1
414334 99414334 1001 86380 86390 1
414245 99414245 1001 86380 86390 1
415622 99415622 1001 86380 86390 1
414922 99414922 1001 86380 86390 1
415391 99415391 1001 86380 86390 1
415641 99415641 1001 86380 86390 1
416663 99416663 1001 86380 86390 1
416232 99416232 1001 86380 86390 1
416387 99416387 1001 86380 86390 1
415800 99415800 1001 86380 86390 1
417384 99417384 1001 86380 86390 1
417010 99417010 1001 86380 86390 1
417277 99417277 1001 86380 86390 1
417063 99417063 1001 86380 86390 1
418638 99418638 1001 86380 86390 1
418130 99418130 1001 86380 86390 1
418165 99418165 1001 86380 86390 1
417685 99417685 1001 86380 86390 1
417671 99417671 1001 86380 86390 1
418937 99418937 1001 86380 86390 1
418838 99418838 1001 86380 86390 1
420119 99420119 1001 86380 86390 1
420176 99420176 1001 86380 86390 1
420400 99420400 1001 86380 86390 1
420367 99420367 1001 86380 86390 1
420184 99420184 1001 86380 86390 1
420087 99420087 1001 86380 86390 1
419809 99419809 1001 86380 86390 1
419678 99419678 1001 86380 86390 1
419455 99419455 1001 86380 86390 1
419531 99419531 1001 86380 86390 1
419315 99419315 1001 86380 86390 1
420769 99420769 1001 86380 86390 1
421573 99421573 1001 86380 86390 1
421634 99421634 1001 86380 86390 1
421202 99421202 1001 86380 86390 1
422263 99422263 1001 86380 86390 1
423554 99423554 1001 86380 86390 1
423558 99423558 1001 86380 86390 1
423156 99423156 1001 86380 86390 1
423185 99423185 1001 86380 86390 1
423015 99423015 1001 86380 86390 1
422996 99422996 1001 86380 86390 1
422572 99422572 1001 86380 86390 1
423989 99423989 1001 86380 86390 1
424722 99424722 1001 86380 86390 1
424726 99424726 1001 86380 86390 1
424228 99424228 1001 86380 86390 1
424409 99424409 1001 86380 86390 1
425506 99425506 1001 86380 86390 1
425615 99425615 1001 86380 86390 1
425677 99425677 1001 86380 86390 1
425651 99425651 1001 86380 86390 1
426765 99426765 1001 86380 86390 1
426399 99426399 1001 86380 86390 1
426400 99426400 1001 86380 86390 1
425917 99425917 1001 86380 86390 1
425848 99425848 1001 86380 86390 1
428497 99428497 1001 86380 86390 1
428456 99428456 1001 86380 86390 1
428159 99428159 1001 86380 86390 1
427974 99427974 1001 86380 86390 1
428102 99428102 1001 86380 86390 1
428180 99428180 1001 86380 86390 1
428252 99428252 1001 86380 86390 1
427744 99427744 1001 86380 86390 1
428789 99428789 1001 86380 86390 1
428956 99428956 1001 86380 86390 1
430029 99430029 1001 86380 86390 1
429875 99429875 1001 86380 86390 1
429596 99429596 1001 86380 86390 1
429277 99429277 1001 86380 86390 1
429335 99429335 1001 86380 86390 1
429280 99429280 1001 86380 86390 1
429260 99429260 1001 86380 86390 1
431842 99431842 1001 86380 86390 1
432033 99432033 1001 86380 86390 1
431058 99431058 1001 86380 86390 1
432176 99432176 1001 86380 86390 1
433580 99433580 1001 86380 86390 1
433165 99433165 1001 86380 86390 1
433028 99433028 1001 86380 86390 1
432721 99432721 1001 86380 86390 1
432653 99432653 1001 86380 86390 1
433784 99433784 1001 86380 86390 1
433872 99433872 1001 86380 86390 1
434974 99434974 1001 86380 86390 1
434904 99434904 1001 86380 86390 1
434276 99434276 1001 86380 86390 1
434224 99434224 1001 86380 86390 1
434449 99434449 1001 86380 86390 1
435611 99435611 1001 86380 86390 1
436594 99436594 1001 86380 86390 1
436462 99436462 1001 86380 86390 1
436735 99436735 1001 86380 86390 1
436055 99436055 1001 86380 86390 1
436081 99436081 1001 86380 86390 1
437270 99437270 1001 86380 86390 1
300598 99300598 1001 86380 86390 1
300293 99300293 1001 86380 86390 1
300296 99300296 1001 86380 86390 1
300156 99300156 1001 86380 86390 1
300183 99300183 1001 86380 86390 1
300792 99300792 1001 86380 86390 1
300921 99300921 1001 86380 86390 1
300841 99300841 1001 86380 86390 1
301528 99301528 1001 86380 86390 1
301196 99301196 1001 86380 86390 1
301185 99301185 1001 86380 86390 1
301107 99301107 1001 86380 86390 1
301639 99301639 1001 86380 86390 1
302242 99302242 1001 86380 86390 1
302244 99302244 1001 86380 86390 1
302271 99302271 1001 86380 86390 1
301762 99301762 1001 86380 86390 1
301802 99301802 1001 86380 86390 1
301914 99301914 1001 86380 86390 1
302424 99302424 1001 86380 86390 1
303192 99303192 1001 86380 86390 1
302878 99302878 1001 86380 86390 1
302655 99302655 1001 86380 86390 1
302721 99302721 1001 86380 86390 1
302598 99302598 1001 86380 86390 1
303398 99303398 1001 86380 86390 1
303551 99303551 1001 86380 86390 1
304821 99304821 1001 86380 86390 1
304681 99304681 1001 86380 86390 1
304846 99304846 1001 86380 86390 1
304563 99304563 1001 86380 86390 1
304615 99304615 1001 86380 86390 1
304543 99304543 1001 86380 86390 1
304495 99304495 1001 86380 86390 1
304471 99304471 1001 86380 86390 1
304278 99304278 1001 86380 86390 1
305052 99305052 1001 86380 86390 1
304881 99304881 1001 86380 86390 1
305622 99305622 1001 86380 86390 1
305529 99305529 1001 86380 86390 1
305367 99305367 1001 86380 86390 1
305400 99305400 1001 86380 86390 1
305155 99305155 1001 86380 86390 1
305159 99305159 1001 86380 86390 1
305201 99305201 1001 86380 86390 1
500055 99500055 1001 86380 86390 1
500044 99500044 1001 86380 86390 1
500174 99500174 1001 86380 86390 1
500610 99500610 1001 86380 86390 1
500666 99500666 1001 86380 86390 1
500746 99500746 1001 86380 86390 1
500772 99500772 1001 86380 86390 1
500994 99500994 1001 86380 86390 1
500922 99500922 1001 86380 86390 1
501469 99501469 1001 86380 86390 1
501424 99501424 1001 86380 86390 1
501362 99501362 1001 86380 86390 1
501326 99501326 1001 86380 86390 1
501701 99501701 1001 86380 86390 1
501435 99501435 1001 86380 86390 1
501748 99501748 1001 86380 86390 1
502338 99502338 1001 86380 86390 1
502341 99502341 1001 86380 86390 1
502449 99502449 1001 86380 86390 1
502322 99502322 1001 86380 86390 1
502119 99502119 1001 86380 86390 1
502164 99502164 1001 86380 86390 1
502048 99502048 1001 86380 86390 1
502053 99502053 1001 86380 86390 1
503123 99503123 1001 86380 86390 1
503032 99503032 1001 86380 86390 1
502804 99502804 1001 86380 86390 1
503851 99503851 1001 86380 86390 1
503668 99503668 1001 86380 86390 1
504273 99504273 1001 86380 86390 1
504316 99504316 1001 86380 86390 1
504808 99504808 1001 86380 86390 1
504733 99504733 1001 86380 86390 1
504520 99504520 1001 86380 86390 1
504366 99504366 1001 86380 86390 1
504457 99504457 1001 86380 86390 1
505030 99505030 1001 86380 86390 1
505886 99505886 1001 86380 86390 1
506443 99506443 1001 86380 86390 1
506547 99506547 1001 86380 86390 1
506105 99506105 1001 86380 86390 1
506129 99506129 1001 86380 86390 1
507065 99507065 1001 86380 86390 1
507182 99507182 1001 86380 86390 1
507067 99507067 1001 86380 86390 1
507031 99507031 1001 86380 86390 1
506886 99506886 1001 86380 86390 1
507459 99507459 1001 86380 86390 1
507537 99507537 1001 86380 86390 1
508147 99508147 1001 86380 86390 1
508021 99508021 1001 86380 86390 1
507961 99507961 1001 86380 86390 1
507886 99507886 1001 86380 86390 1
507631 99507631 1001 86380 86390 1
508352 99508352 1001 86380 86390 1
508419 99508419 1001 86380 86390 1
508560 99508560 1001 86380 86390 1
508629 99508629 1001 86380 86390 1
509216 99509216 1001 86380 86390 1
509871 99509871 1001 86380 86390 1
509591 99509591 1001 86380 86390 1
509314 99509314 1001 86380 86390 1
510195 99510195 1001 86380 86390 1
510999 99510999 1001 86380 86390 1
511692 99511692 1001 86380 86390 1
511658 99511658 1001 86380 86390 1
511737 99511737 1001 86380 86390 1
511652 99511652 1001 86380 86390 1
512321 99512321 1001 86380 86390 1
512038 99512038 1001 86380 86390 1
511848 99511848 1001 86380 86390 1
511895 99511895 1001 86380 86390 1
511885 99511885 1001 86380 86390 1
513095 99513095 1001 86380 86390 1
513046 99513046 1001 86380 86390 1
513195 99513195 1001 86380 86390 1
512898 99512898 1001 86380 86390 1
512956 99512956 1001 86380 86390 1
513220 99513220 1001 86380 86390 1
513851 99513851 1001 86380 86390 1
514030 99514030 1001 86380 86390 1
513717 99513717 1001 86380 86390 1
513824 99513824 1001 86380 86390 1
513489 99513489 1001 86380 86390 1
514178 99514178 1001 86380 86390 1
514792 99514792 1001 86380 86390 1
514446 99514446 1001 86380 86390 1
514566 99514566 1001 86380 86390 1
514545 99514545 1001 86380 86390 1
514435 99514435 1001 86380 86390 1
514268 99514268 1001 86380 86390 1
514287 99514287 1001 86380 86390 1
514300 99514300 1001 86380 86390 1
514961 99514961 1001 86380 86390 1
514890 99514890 1001 86380 86390 1
515518 99515518 1001 86380 86390 1
515419 99515419 1001 86380 86390 1
515331 99515331 1001 86380 86390 1
515252 99515252 1001 86380 86390 1
515162 99515162 1001 86380 86390 1
515267 99515267 1001 86380 86390 1
515762 99515762 1001 86380 86390 1
516492 99516492 1001 86380 86390 1
516110 99516110 1001 86380 86390 1
516228 99516228 1001 86380 86390 1
516113 99516113 1001 86380 86390 1
516208 99516208 1001 86380 86390 1
515901 99515901 1001 86380 86390 1
515960 99515960 1001 86380 86390 1
515964 99515964 1001 86380 86390 1
516055 99516055 1001 86380 86390 1
516637 99516637 1001 86380 86390 1
517198 99517198 1001 86380 86390 1
517021 99517021 1001 86380 86390 1
517412 99517412 1001 86380 86390 1
518202 99518202 1001 86380 86390 1
518325 99518325 1001 86380 86390 1
518908 99518908 1001 86380 86390 1
518498 99518498 1001 86380 86390 1
518423 99518423 1001 86380 86390 1
518556 99518556 1001 86380 86390 1
519533 99519533 1001 86380 86390 1
519202 99519202 1001 86380 86390 1
520447 99520447 1001 86380 86390 1
520590 99520590 1001 86380 86390 1
520553 99520553 1001 86380 86390 1
520349 99520349 1001 86380 86390 1
520408 99520408 1001 86380 86390 1
520175 99520175 1001 86380 86390 1
520169 99520169 1001 86380 86390 1
520228 99520228 1001 86380 86390 1
521398 99521398 1001 86380 86390 1
520897 99520897 1001 86380 86390 1
520880 99520880 1001 86380 86390 1
521611 99521611 1001 86380 86390 1
521574 99521574 1001 86380 86390 1
521669 99521669 1001 86380 86390 1
522189 99522189 1001 86380 86390 1
521788 99521788 1001 86380 86390 1
521698 99521698 1001 86380 86390 1
521792 99521792 1001 86380 86390 1
522435 99522435 1001 86380 86390 1
522939 99522939 1001 86380 86390 1
522902 99522902 1001 86380 86390 1
522801 99522801 1001 86380 86390 1
522499 99522499 1001 86380 86390 1
522606 99522606 1001 86380 86390 1
522587 99522587 1001 86380 86390 1
523287 99523287 1001 86380 86390 1
523197 99523197 1001 86380 86390 1
523617 99523617 1001 86380 86390 1
523708 99523708 1001 86380 86390 1
523519 99523519 1001 86380 86390 1
523333 99523333 1001 86380 86390 1
524143 99524143 1001 86380 86390 1
524736 99524736 1001 86380 86390 1
524698 99524698 1001 86380 86390 1
524634 99524634 1001 86380 86390 1
524837 99524837 1001 86380 86390 1
525597 99525597 1001 86380 86390 1
525473 99525473 1001 86380 86390 1
525292 99525292 1001 86380 86390 1
525044 99525044 1001 86380 86390 1
525696 99525696 1001 86380 86390 1
526344 99526344 1001 86380 86390 1
525900 99525900 1001 86380 86390 1
525877 99525877 1001 86380 86390 1
526011 99526011 1001 86380 86390 1
526838 99526838 1001 86380 86390 1
526693 99526693 1001 86380 86390 1
526771 99526771 1001 86380 86390 1
526685 99526685 1001 86380 86390 1
527353 99527353 1001 86380 86390 1
527420 99527420 1001 86380 86390 1
527957 99527957 1001 86380 86390 1
527806 99527806 1001 86380 86390 1
527745 99527745 1001 86380 86390 1
527533 99527533 1001 86380 86390 1
527495 99527495 1001 86380 86390 1
528227 99528227 1001 86380 86390 1
528762 99528762 1001 86380 86390 1
528877 99528877 1001 86380 86390 1
528769 99528769 1001 86380 86390 1
528896 99528896 1001 86380 86390 1
528505 99528505 1001 86380 86390 1
528285 99528285 1001 86380 86390 1
528352 99528352 1001 86380 86390 1
528380 99528380 1001 86380 86390 1
528369 99528369 1001 86380 86390 1
529092 99529092 1001 86380 86390 1
529093 99529093 1001 86380 86390 1
529076 99529076 1001 86380 86390 1
529051 99529051 1001 86380 86390 1
529638 99529638 1001 86380 86390 1
529525 99529525 1001 86380 86390 1
529615 99529615 1001 86380 86390 1
529673 99529673 1001 86380 86390 1
529406 99529406 1001 86380 86390 1
529449 99529449 1001 86380 86390 1
529426 99529426 1001 86380 86390 1
529335 99529335 1001 86380 86390 1
529136 99529136 1001 86380 86390 1
529294 99529294 1001 86380 86390 1
530374 99530374 1001 86380 86390 1
530296 99530296 1001 86380 86390 1
530324 99530324 1001 86380 86390 1
529934 99529934 1001 86380 86390 1
529961 99529961 1001 86380 86390 1
530029 99530029 1001 86380 86390 1
530591 99530591 1001 86380 86390 1
530751 99530751 1001 86380 86390 1
531000 99531000 1001 86380 86390 1
531130 99531130 1001 86380 86390 1
531143 99531143 1001 86380 86390 1
530915 99530915 1001 86380 86390 1
530942 99530942 1001 86380 86390 1
530935 99530935 1001 86380 86390 1
531389 99531389 1001 86380 86390 1
531405 99531405 1001 86380 86390 1
531423 99531423 1001 86380 86390 1
531463 99531463 1001 86380 86390 1
531492 99531492 1001 86380 86390 1
531821 99531821 1001 86380 86390 1
531623 99531623 1001 86380 86390 1
531636 99531636 1001 86380 86390 1
532924 99532924 1001 86380 86390 1
532992 99532992 1001 86380 86390 1
532672 99532672 1001 86380 86390 1
532765 99532765 1001 86380 86390 1
532734 99532734 1001 86380 86390 1
532566 99532566 1001 86380 86390 1
532429 99532429 1001 86380 86390 1
532563 99532563 1001 86380 86390 1
533231 99533231 1001 86380 86390 1
533721 99533721 1001 86380 86390 1
533316 99533316 1001 86380 86390 1
533390 99533390 1001 86380 86390 1
533873 99533873 1001 86380 86390 1
533864 99533864 1001 86380 86390 1
534047 99534047 1001 86380 86390 1
534558 99534558 1001 86380 86390 1
534550 99534550 1001 86380 86390 1
534474 99534474 1001 86380 86390 1
534112 99534112 1001 86380 86390 1
534806 99534806 1001 86380 86390 1
535383 99535383 1001 86380 86390 1
535195 99535195 1001 86380 86390 1
534970 99534970 1001 86380 86390 1
535048 99535048 1001 86380 86390 1
534912 99534912 1001 86380 86390 1
535714 99535714 1001 86380 86390 1
535534 99535534 1001 86380 86390 1
535547 99535547 1001 86380 86390 1
536170 99536170 1001 86380 86390 1
536216 99536216 1001 86380 86390 1
536192 99536192 1001 86380 86390 1
536014 99536014 1001 86380 86390 1
536124 99536124 1001 86380 86390 1
536050 99536050 1001 86380 86390 1
535799 99535799 1001 86380 86390 1
535723 99535723 1001 86380 86390 1
535727 99535727 1001 86380 86390 1
536505 99536505 1001 86380 86390 1
536511 99536511 1001 86380 86390 1
536475 99536475 1001 86380 86390 1
537129 99537129 1001 86380 86390 1
537013 99537013 1001 86380 86390 1
537004 99537004 1001 86380 86390 1
537030 99537030 1001 86380 86390 1
536832 99536832 1001 86380 86390 1
536640 99536640 1001 86380 86390 1
537744 99537744 1001 86380 86390 1
538055 99538055 1001 86380 86390 1
538104 99538104 1001 86380 86390 1
538743 99538743 1001 86380 86390 1
538406 99538406 1001 86380 86390 1
538225 99538225 1001 86380 86390 1
538826 99538826 1001 86380 86390 1
539003 99539003 1001 86380 86390 1
539461 99539461 1001 86380 86390 1
539543 99539543 1001 86380 86390 1
539318 99539318 1001 86380 86390 1
539269 99539269 1001 86380 86390 1
539237 99539237 1001 86380 86390 1
539144 99539144 1001 86380 86390 1
540390 99540390 1001 86380 86390 1
540070 99540070 1001 86380 86390 1
540098 99540098 1001 86380 86390 1
540205 99540205 1001 86380 86390 1
539863 99539863 1001 86380 86390 1
540623 99540623 1001 86380 86390 1
540663 99540663 1001 86380 86390 1
540508 99540508 1001 86380 86390 1
540629 99540629 1001 86380 86390 1
540644 99540644 1001 86380 86390 1
541101 99541101 1001 86380 86390 1
541115 99541115 1001 86380 86390 1
541087 99541087 1001 86380 86390 1
541042 99541042 1001 86380 86390 1
541046 99541046 1001 86380 86390 1
541073 99541073 1001 86380 86390 1
540762 99540762 1001 86380 86390 1
541477 99541477 1001 86380 86390 1
542069 99542069 1001 86380 86390 1
541967 99541967 1001 86380 86390 1
541943 99541943 1001 86380 86390 1
542040 99542040 1001 86380 86390 1
541863 99541863 1001 86380 86390 1
541711 99541711 1001 86380 86390 1
541726 99541726 1001 86380 86390 1
541532 99541532 1001 86380 86390 1
542196 99542196 1001 86380 86390 1
542266 99542266 1001 86380 86390 1
542871 99542871 1001 86380 86390 1
542556 99542556 1001 86380 86390 1
542379 99542379 1001 86380 86390 1
542346 99542346 1001 86380 86390 1
542965 99542965 1001 86380 86390 1
543387 99543387 1001 86380 86390 1
543237 99543237 1001 86380 86390 1
543342 99543342 1001 86380 86390 1
543885 99543885 1001 86380 86390 1
543947 99543947 1001 86380 86390 1
544565 99544565 1001 86380 86390 1
544525 99544525 1001 86380 86390 1
544475 99544475 1001 86380 86390 1
544492 99544492 1001 86380 86390 1
544342 99544342 1001 86380 86390 1
544355 99544355 1001 86380 86390 1
544114 99544114 1001 86380 86390 1
544718 99544718 1001 86380 86390 1
544721 99544721 1001 86380 86390 1
542294 812 1002 47767 52833 1
536634 869 1002 62053 65347 1
400287 99400287 1001 86380 86390 1
400596 99400596 1001 86380 86390 1
400947 99400947 1001 86380 86390 1
401077 99401077 1001 86380 86390 1
401443 99401443 1001 86380 86390 1
401491 99401491 1001 86380 86390 1
401890 99401890 1001 86380 86390 1
402293 99402293 1001 86380 86390 1
402835 99402835 1001 86380 86390 1
403850 99403850 1001 86380 86390 1
404508 99404508 1001 86380 86390 1
404653 99404653 1001 86380 86390 1
405559 99405559 1001 86380 86390 1
406115 99406115 1001 86380 86390 1
406728 99406728 1001 86380 86390 1
407207 99407207 1001 86380 86390 1
407540 99407540 1001 86380 86390 1
408138 99408138 1001 86380 86390 1
408522 99408522 1001 86380 86390 1
408494 99408494 1001 86380 86390 1
408844 99408844 1001 86380 86390 1
408851 99408851 1001 86380 86390 1
409064 99409064 1001 86380 86390 1
410983 99410983 1001 86380 86390 1
410991 99410991 1001 86380 86390 1
411043 99411043 1001 86380 86390 1
411202 99411202 1001 86380 86390 1
411384 99411384 1001 86380 86390 1
411336 99411336 1001 86380 86390 1
411572 99411572 1001 86380 86390 1
411713 99411713 1001 86380 86390 1
411949 99411949 1001 86380 86390 1
412035 99412035 1001 86380 86390 1
412098 99412098 1001 86380 86390 1
413508 99413508 1001 86380 86390 1
412563 99412563 1001 86380 86390 1
413953 99413953 1001 86380 86390 1
413764 99413764 1001 86380 86390 1
413794 99413794 1001 86380 86390 1
414655 99414655 1001 86380 86390 1
414405 99414405 1001 86380 86390 1
414274 99414274 1001 86380 86390 1
414167 99414167 1001 86380 86390 1
415689 99415689 1001 86380 86390 1
415590 99415590 1001 86380 86390 1
416928 99416928 1001 86380 86390 1
416506 99416506 1001 86380 86390 1
417147 99417147 1001 86380 86390 1
417157 99417157 1001 86380 86390 1
417500 99417500 1001 86380 86390 1
418703 99418703 1001 86380 86390 1
418591 99418591 1001 86380 86390 1
418499 99418499 1001 86380 86390 1
418259 99418259 1001 86380 86390 1
418054 99418054 1001 86380 86390 1
418101 99418101 1001 86380 86390 1
418994 99418994 1001 86380 86390 1
419012 99419012 1001 86380 86390 1
419067 99419067 1001 86380 86390 1
420293 99420293 1001 86380 86390 1
420056 99420056 1001 86380 86390 1
419257 99419257 1001 86380 86390 1
419312 99419312 1001 86380 86390 1
419535 99419535 1001 86380 86390 1
420465 99420465 1001 86380 86390 1
421277 99421277 1001 86380 86390 1
421313 99421313 1001 86380 86390 1
423299 99423299 1001 86380 86390 1
422840 99422840 1001 86380 86390 1
424100 99424100 1001 86380 86390 1
425015 99425015 1001 86380 86390 1
424800 99424800 1001 86380 86390 1
424709 99424709 1001 86380 86390 1
424804 99424804 1001 86380 86390 1
424753 99424753 1001 86380 86390 1
424338 99424338 1001 86380 86390 1
424375 99424375 1001 86380 86390 1
424383 99424383 1001 86380 86390 1
425647 99425647 1001 86380 86390 1
426842 99426842 1001 86380 86390 1
426771 99426771 1001 86380 86390 1
426810 99426810 1001 86380 86390 1
427449 99427449 1001 86380 86390 1
427190 99427190 1001 86380 86390 1
428682 99428682 1001 86380 86390 1
428523 99428523 1001 86380 86390 1
428019 99428019 1001 86380 86390 1
427921 99427921 1001 86380 86390 1
427538 99427538 1001 86380 86390 1
429022 99429022 1001 86380 86390 1
430146 99430146 1001 86380 86390 1
430357 99430357 1001 86380 86390 1
429797 99429797 1001 86380 86390 1
429923 99429923 1001 86380 86390 1
429488 99429488 1001 86380 86390 1
429385 99429385 1001 86380 86390 1
430570 99430570 1001 86380 86390 1
431752 99431752 1001 86380 86390 1
431613 99431613 1001 86380 86390 1
430829 99430829 1001 86380 86390 1
432263 99432263 1001 86380 86390 1
433686 99433686 1001 86380 86390 1
433232 99433232 1001 86380 86390 1
433236 99433236 1001 86380 86390 1
432789 99432789 1001 86380 86390 1
433866 99433866 1001 86380 86390 1
433745 99433745 1001 86380 86390 1
435083 99435083 1001 86380 86390 1
435326 99435326 1001 86380 86390 1
435399 99435399 1001 86380 86390 1
435174 99435174 1001 86380 86390 1
435128 99435128 1001 86380 86390 1
434868 99434868 1001 86380 86390 1
434796 99434796 1001 86380 86390 1
435489 99435489 1001 86380 86390 1
436696 99436696 1001 86380 86390 1
436720 99436720 1001 86380 86390 1
437243 99437243 1001 86380 86390 1
300659 99300659 1001 86380 86390 1
300582 99300582 1001 86380 86390 1
300623 99300623 1001 86380 86390 1
300534 99300534 1001 86380 86390 1
300689 99300689 1001 86380 86390 1
300367 99300367 1001 86380 86390 1
300414 99300414 1001 86380 86390 1
300874 99300874 1001 86380 86390 1
301418 99301418 1001 86380 86390 1
301629 99301629 1001 86380 86390 1
301605 99301605 1001 86380 86390 1
301728 99301728 1001 86380 86390 1
301664 99301664 1001 86380 86390 1
301680 99301680 1001 86380 86390 1
302327 99302327 1001 86380 86390 1
302128 99302128 1001 86380 86390 1
302158 99302158 1001 86380 86390 1
301824 99301824 1001 86380 86390 1
302559 99302559 1001 86380 86390 1
303056 99303056 1001 86380 86390 1
303137 99303137 1001 86380 86390 1
303141 99303141 1001 86380 86390 1
303129 99303129 1001 86380 86390 1
302811 99302811 1001 86380 86390 1
302741 99302741 1001 86380 86390 1
302778 99302778 1001 86380 86390 1
303325 99303325 1001 86380 86390 1
303932 99303932 1001 86380 86390 1
303885 99303885 1001 86380 86390 1
303924 99303924 1001 86380 86390 1
303607 99303607 1001 86380 86390 1
303430 99303430 1001 86380 86390 1
304165 99304165 1001 86380 86390 1
304656 99304656 1001 86380 86390 1
304703 99304703 1001 86380 86390 1
304474 99304474 1001 86380 86390 1
304557 99304557 1001 86380 86390 1
304293 99304293 1001 86380 86390 1
304349 99304349 1001 86380 86390 1
304897 99304897 1001 86380 86390 1
305004 99305004 1001 86380 86390 1
305678 99305678 1001 86380 86390 1
305339 99305339 1001 86380 86390 1
305066 99305066 1001 86380 86390 1
305127 99305127 1001 86380 86390 1
500005 99500005 1001 86380 86390 1
500703 99500703 1001 86380 86390 1
500295 99500295 1001 86380 86390 1
500889 99500889 1001 86380 86390 1
501565 99501565 1001 86380 86390 1
501549 99501549 1001 86380 86390 1
501043 99501043 1001 86380 86390 1
501679 99501679 1001 86380 86390 1
501835 99501835 1001 86380 86390 1
502264 99502264 1001 86380 86390 1
502397 99502397 1001 86380 86390 1
502132 99502132 1001 86380 86390 1
502491 99502491 1001 86380 86390 1
502519 99502519 1001 86380 86390 1
502495 99502495 1001 86380 86390 1
502573 99502573 1001 86380 86390 1
503113 99503113 1001 86380 86390 1
503266 99503266 1001 86380 86390 1
502980 99502980 1001 86380 86390 1
503294 99503294 1001 86380 86390 1
503441 99503441 1001 86380 86390 1
504035 99504035 1001 86380 86390 1
503984 99503984 1001 86380 86390 1
504010 99504010 1001 86380 86390 1
504027 99504027 1001 86380 86390 1
503835 99503835 1001 86380 86390 1
503870 99503870 1001 86380 86390 1
503622 99503622 1001 86380 86390 1
504676 99504676 1001 86380 86390 1
504340 99504340 1001 86380 86390 1
504516 99504516 1001 86380 86390 1
504987 99504987 1001 86380 86390 1
505722 99505722 1001 86380 86390 1
505752 99505752 1001 86380 86390 1
505703 99505703 1001 86380 86390 1
505423 99505423 1001 86380 86390 1
505430 99505430 1001 86380 86390 1
505549 99505549 1001 86380 86390 1
505170 99505170 1001 86380 86390 1
505340 99505340 1001 86380 86390 1
505185 99505185 1001 86380 86390 1
506173 99506173 1001 86380 86390 1
506753 99506753 1001 86380 86390 1
506766 99506766 1001 86380 86390 1
506756 99506756 1001 86380 86390 1
507263 99507263 1001 86380 86390 1
507129 99507129 1001 86380 86390 1
506936 99506936 1001 86380 86390 1
506924 99506924 1001 86380 86390 1
508146 99508146 1001 86380 86390 1
508188 99508188 1001 86380 86390 1
507776 99507776 1001 86380 86390 1
508429 99508429 1001 86380 86390 1
508430 99508430 1001 86380 86390 1
508373 99508373 1001 86380 86390 1
509026 99509026 1001 86380 86390 1
508898 99508898 1001 86380 86390 1
508735 99508735 1001 86380 86390 1
508458 99508458 1001 86380 86390 1
509252 99509252 1001 86380 86390 1
509734 99509734 1001 86380 86390 1
509331 99509331 1001 86380 86390 1
509374 99509374 1001 86380 86390 1
509313 99509313 1001 86380 86390 1
510009 99510009 1001 86380 86390 1
510596 99510596 1001 86380 86390 1
510364 99510364 1001 86380 86390 1
510162 99510162 1001 86380 86390 1
511116 99511116 1001 86380 86390 1
511111 99511111 1001 86380 86390 1
511600 99511600 1001 86380 86390 1
511704 99511704 1001 86380 86390 1
512332 99512332 1001 86380 86390 1
512196 99512196 1001 86380 86390 1
512144 99512144 1001 86380 86390 1
511877 99511877 1001 86380 86390 1
512485 99512485 1001 86380 86390 1
513143 99513143 1001 86380 86390 1
513108 99513108 1001 86380 86390 1
512951 99512951 1001 86380 86390 1
512994 99512994 1001 86380 86390 1
512958 99512958 1001 86380 86390 1
512657 99512657 1001 86380 86390 1
512793 99512793 1001 86380 86390 1
513864 99513864 1001 86380 86390 1
513929 99513929 1001 86380 86390 1
513686 99513686 1001 86380 86390 1
513740 99513740 1001 86380 86390 1
513514 99513514 1001 86380 86390 1
514746 99514746 1001 86380 86390 1
514713 99514713 1001 86380 86390 1
514715 99514715 1001 86380 86390 1
514571 99514571 1001 86380 86390 1
514253 99514253 1001 86380 86390 1
514923 99514923 1001 86380 86390 1
515509 99515509 1001 86380 86390 1
515327 99515327 1001 86380 86390 1
515275 99515275 1001 86380 86390 1
515385 99515385 1001 86380 86390 1
515347 99515347 1001 86380 86390 1
515771 99515771 1001 86380 86390 1
515749 99515749 1001 86380 86390 1
516475 99516475 1001 86380 86390 1
516426 99516426 1001 86380 86390 1
515968 99515968 1001 86380 86390 1
516064 99516064 1001 86380 86390 1
516564 99516564 1001 86380 86390 1
516620 99516620 1001 86380 86390 1
517172 99517172 1001 86380 86390 1
517239 99517239 1001 86380 86390 1
516936 99516936 1001 86380 86390 1
517004 99517004 1001 86380 86390 1
517058 99517058 1001 86380 86390 1
516972 99516972 1001 86380 86390 1
516818 99516818 1001 86380 86390 1
516912 99516912 1001 86380 86390 1
516908 99516908 1001 86380 86390 1
517776 99517776 1001 86380 86390 1
517954 99517954 1001 86380 86390 1
517543 99517543 1001 86380 86390 1
517729 99517729 1001 86380 86390 1
518289 99518289 1001 86380 86390 1
518833 99518833 1001 86380 86390 1
518829 99518829 1001 86380 86390 1
518909 99518909 1001 86380 86390 1
518695 99518695 1001 86380 86390 1
518658 99518658 1001 86380 86390 1
518487 99518487 1001 86380 86390 1
518542 99518542 1001 86380 86390 1
519531 99519531 1001 86380 86390 1
519547 99519547 1001 86380 86390 1
519573 99519573 1001 86380 86390 1
519322 99519322 1001 86380 86390 1
519373 99519373 1001 86380 86390 1
519817 99519817 1001 86380 86390 1
519977 99519977 1001 86380 86390 1
520463 99520463 1001 86380 86390 1
520251 99520251 1001 86380 86390 1
520164 99520164 1001 86380 86390 1
520130 99520130 1001 86380 86390 1
521341 99521341 1001 86380 86390 1
521387 99521387 1001 86380 86390 1
521323 99521323 1001 86380 86390 1
521135 99521135 1001 86380 86390 1
521059 99521059 1001 86380 86390 1
520848 99520848 1001 86380 86390 1
520944 99520944 1001 86380 86390 1
521535 99521535 1001 86380 86390 1
521484 99521484 1001 86380 86390 1
522040 99522040 1001 86380 86390 1
521790 99521790 1001 86380 86390 1
521746 99521746 1001 86380 86390 1
522337 99522337 1001 86380 86390 1
522748 99522748 1001 86380 86390 1
522714 99522714 1001 86380 86390 1
522717 99522717 1001 86380 86390 1
522543 99522543 1001 86380 86390 1
522610 99522610 1001 86380 86390 1
523140 99523140 1001 86380 86390 1
523793 99523793 1001 86380 86390 1
523902 99523902 1001 86380 86390 1
523563 99523563 1001 86380 86390 1
523349 99523349 1001 86380 86390 1
523351 99523351 1001 86380 86390 1
523354 99523354 1001 86380 86390 1
523367 99523367 1001 86380 86390 1
523458 99523458 1001 86380 86390 1
523487 99523487 1001 86380 86390 1
524000 99524000 1001 86380 86390 1
523979 99523979 1001 86380 86390 1
524243 99524243 1001 86380 86390 1
524231 99524231 1001 86380 86390 1
524225 99524225 1001 86380 86390 1
524934 99524934 1001 86380 86390 1
525738 99525738 1001 86380 86390 1
525795 99525795 1001 86380 86390 1
525655 99525655 1001 86380 86390 1
526244 99526244 1001 86380 86390 1
526283 99526283 1001 86380 86390 1
526313 99526313 1001 86380 86390 1
526147 99526147 1001 86380 86390 1
526163 99526163 1001 86380 86390 1
525997 99525997 1001 86380 86390 1
525816 99525816 1001 86380 86390 1
525844 99525844 1001 86380 86390 1
525876 99525876 1001 86380 86390 1
526586 99526586 1001 86380 86390 1
527109 99527109 1001 86380 86390 1
527235 99527235 1001 86380 86390 1
527183 99527183 1001 86380 86390 1
526929 99526929 1001 86380 86390 1
526931 99526931 1001 86380 86390 1
527013 99527013 1001 86380 86390 1
527315 99527315 1001 86380 86390 1
527695 99527695 1001 86380 86390 1
528813 99528813 1001 86380 86390 1
528797 99528797 1001 86380 86390 1
528733 99528733 1001 86380 86390 1
528648 99528648 1001 86380 86390 1
528950 99528950 1001 86380 86390 1
529484 99529484 1001 86380 86390 1
529425 99529425 1001 86380 86390 1
529154 99529154 1001 86380 86390 1
529728 99529728 1001 86380 86390 1
529849 99529849 1001 86380 86390 1
530451 99530451 1001 86380 86390 1
530480 99530480 1001 86380 86390 1
530547 99530547 1001 86380 86390 1
530271 99530271 1001 86380 86390 1
530233 99530233 1001 86380 86390 1
530141 99530141 1001 86380 86390 1
530726 99530726 1001 86380 86390 1
531379 99531379 1001 86380 86390 1
531247 99531247 1001 86380 86390 1
531050 99531050 1001 86380 86390 1
531168 99531168 1001 86380 86390 1
530828 99530828 1001 86380 86390 1
531514 99531514 1001 86380 86390 1
531975 99531975 1001 86380 86390 1
531977 99531977 1001 86380 86390 1
531588 99531588 1001 86380 86390 1
532335 99532335 1001 86380 86390 1
532258 99532258 1001 86380 86390 1
532405 99532405 1001 86380 86390 1
532994 99532994 1001 86380 86390 1
532966 99532966 1001 86380 86390 1
532556 99532556 1001 86380 86390 1
532535 99532535 1001 86380 86390 1
533166 99533166 1001 86380 86390 1
533686 99533686 1001 86380 86390 1
533581 99533581 1001 86380 86390 1
533517 99533517 1001 86380 86390 1
533406 99533406 1001 86380 86390 1
533269 99533269 1001 86380 86390 1
533947 99533947 1001 86380 86390 1
534021 99534021 1001 86380 86390 1
534406 99534406 1001 86380 86390 1
534277 99534277 1001 86380 86390 1
534119 99534119 1001 86380 86390 1
534211 99534211 1001 86380 86390 1
534215 99534215 1001 86380 86390 1
535453 99535453 1001 86380 86390 1
535493 99535493 1001 86380 86390 1
535283 99535283 1001 86380 86390 1
535103 99535103 1001 86380 86390 1
534975 99534975 1001 86380 86390 1
535698 99535698 1001 86380 86390 1
536228 99536228 1001 86380 86390 1
536139 99536139 1001 86380 86390 1
535951 99535951 1001 86380 86390 1
536071 99536071 1001 86380 86390 1
535961 99535961 1001 86380 86390 1
535812 99535812 1001 86380 86390 1
535778 99535778 1001 86380 86390 1
536454 99536454 1001 86380 86390 1
536458 99536458 1001 86380 86390 1
536673 99536673 1001 86380 86390 1
537254 99537254 1001 86380 86390 1
537886 99537886 1001 86380 86390 1
537867 99537867 1001 86380 86390 1
537818 99537818 1001 86380 86390 1
537983 99537983 1001 86380 86390 1
537898 99537898 1001 86380 86390 1
537767 99537767 1001 86380 86390 1
537394 99537394 1001 86380 86390 1
537498 99537498 1001 86380 86390 1
537413 99537413 1001 86380 86390 1
538071 99538071 1001 86380 86390 1
538913 99538913 1001 86380 86390 1
539475 99539475 1001 86380 86390 1
539230 99539230 1001 86380 86390 1
539105 99539105 1001 86380 86390 1
539650 99539650 1001 86380 86390 1
540434 99540434 1001 86380 86390 1
540278 99540278 1001 86380 86390 1
540293 99540293 1001 86380 86390 1
540310 99540310 1001 86380 86390 1
540143 99540143 1001 86380 86390 1
539887 99539887 1001 86380 86390 1
539955 99539955 1001 86380 86390 1
539997 99539997 1001 86380 86390 1
539934 99539934 1001 86380 86390 1
540627 99540627 1001 86380 86390 1
540906 99540906 1001 86380 86390 1
540977 99540977 1001 86380 86390 1
541018 99541018 1001 86380 86390 1
541020 99541020 1001 86380 86390 1
540995 99540995 1001 86380 86390 1
540764 99540764 1001 86380 86390 1
541346 99541346 1001 86380 86390 1
541324 99541324 1001 86380 86390 1
541429 99541429 1001 86380 86390 1
541965 99541965 1001 86380 86390 1
541920 99541920 1001 86380 86390 1
541810 99541810 1001 86380 86390 1
541903 99541903 1001 86380 86390 1
541712 99541712 1001 86380 86390 1
541859 99541859 1001 86380 86390 1
541512 99541512 1001 86380 86390 1
541682 99541682 1001 86380 86390 1
541527 99541527 1001 86380 86390 1
541508 99541508 1001 86380 86390 1
542297 99542297 1001 86380 86390 1
542200 99542200 1001 86380 86390 1
542214 99542214 1001 86380 86390 1
542319 99542319 1001 86380 86390 1
542870 99542870 1001 86380 86390 1
542892 99542892 1001 86380 86390 1
542587 99542587 1001 86380 86390 1
542681 99542681 1001 86380 86390 1
542712 99542712 1001 86380 86390 1
542433 99542433 1001 86380 86390 1
543076 99543076 1001 86380 86390 1
543711 99543711 1001 86380 86390 1
543701 99543701 1001 86380 86390 1
543601 99543601 1001 86380 86390 1
543552 99543552 1001 86380 86390 1
543217 99543217 1001 86380 86390 1
543886 99543886 1001 86380 86390 1
543777 99543777 1001 86380 86390 1
544120 99544120 1001 86380 86390 1
544018 99544018 1001 86380 86390 1
544624 99544624 1001 86380 86390 1
544719 99544719 1001 86380 86390 1
544669 99544669 1001 86380 86390 1
500311 1058 1001 56025 56324 1
400112 99400112 1001 86380 86390 1
400278 99400278 1001 86380 86390 1
400298 99400298 1001 86380 86390 1
401105 99401105 1001 86380 86390 1
401339 99401339 1001 86380 86390 1
401608 99401608 1001 86380 86390 1
402743 99402743 1001 86380 86390 1
402929 99402929 1001 86380 86390 1
403063 99403063 1001 86380 86390 1
403431 99403431 1001 86380 86390 1
403569 99403569 1001 86380 86390 1
403847 99403847 1001 86380 86390 1
403946 99403946 1001 86380 86390 1
404266 99404266 1001 86380 86390 1
404295 99404295 1001 86380 86390 1
404748 99404748 1001 86380 86390 1
405002 99405002 1001 86380 86390 1
405402 99405402 1001 86380 86390 1
405368 99405368 1001 86380 86390 1
405723 99405723 1001 86380 86390 1
406123 99406123 1001 86380 86390 1
406355 99406355 1001 86380 86390 1
407175 99407175 1001 86380 86390 1
407865 99407865 1001 86380 86390 1
407792 99407792 1001 86380 86390 1
408229 99408229 1001 86380 86390 1
408496 99408496 1001 86380 86390 1
409842 99409842 1001 86380 86390 1
409860 99409860 1001 86380 86390 1
410058 99410058 1001 86380 86390 1
410108 99410108 1001 86380 86390 1
410268 99410268 1001 86380 86390 1
410956 99410956 1001 86380 86390 1
411404 99411404 1001 86380 86390 1
411715 99411715 1001 86380 86390 1
412077 99412077 1001 86380 86390 1
412316 99412316 1001 86380 86390 1
413656 99413656 1001 86380 86390 1
412967 99412967 1001 86380 86390 1
412726 99412726 1001 86380 86390 1
412683 99412683 1001 86380 86390 1
414920 99414920 1001 86380 86390 1
414590 99414590 1001 86380 86390 1
414479 99414479 1001 86380 86390 1
414367 99414367 1001 86380 86390 1
415651 99415651 1001 86380 86390 1
415333 99415333 1001 86380 86390 1
416820 99416820 1001 86380 86390 1
416212 99416212 1001 86380 86390 1
416438 99416438 1001 86380 86390 1
416152 99416152 1001 86380 86390 1
415778 99415778 1001 86380 86390 1
416002 99416002 1001 86380 86390 1
416107 99416107 1001 86380 86390 1
417244 99417244 1001 86380 86390 1
417248 99417248 1001 86380 86390 1
417112 99417112 1001 86380 86390 1
418761 99418761 1001 86380 86390 1
418414 99418414 1001 86380 86390 1
418423 99418423 1001 86380 86390 1
417884 99417884 1001 86380 86390 1
418870 99418870 1001 86380 86390 1
420249 99420249 1001 86380 86390 1
419852 99419852 1001 86380 86390 1
419949 99419949 1001 86380 86390 1
419740 99419740 1001 86380 86390 1
419324 99419324 1001 86380 86390 1
419352 99419352 1001 86380 86390 1
419311 99419311 1001 86380 86390 1
420590 99420590 1001 86380 86390 1
422026 99422026 1001 86380 86390 1
421841 99421841 1001 86380 86390 1
421380 99421380 1001 86380 86390 1
421675 99421675 1001 86380 86390 1
421608 99421608 1001 86380 86390 1
421365 99421365 1001 86380 86390 1
420858 99420858 1001 86380 86390 1
420884 99420884 1001 86380 86390 1
423547 99423547 1001 86380 86390 1
422987 99422987 1001 86380 86390 1
423285 99423285 1001 86380 86390 1
422696 99422696 1001 86380 86390 1
423919 99423919 1001 86380 86390 1
423937 99423937 1001 86380 86390 1
424635 99424635 1001 86380 86390 1
424901 99424901 1001 86380 86390 1
425743 99425743 1001 86380 86390 1
425545 99425545 1001 86380 86390 1
426328 99426328 1001 86380 86390 1
426332 99426332 1001 86380 86390 1
425937 99425937 1001 86380 86390 1
425946 99425946 1001 86380 86390 1
427235 99427235 1001 86380 86390 1
427239 99427239 1001 86380 86390 1
428566 99428566 1001 86380 86390 1
428608 99428608 1001 86380 86390 1
427940 99427940 1001 86380 86390 1
427677 99427677 1001 86380 86390 1
427784 99427784 1001 86380 86390 1
427808 99427808 1001 86380 86390 1
427746 99427746 1001 86380 86390 1
429527 99429527 1001 86380 86390 1
429428 99429428 1001 86380 86390 1
429193 99429193 1001 86380 86390 1
431894 99431894 1001 86380 86390 1
431390 99431390 1001 86380 86390 1
431259 99431259 1001 86380 86390 1
431096 99431096 1001 86380 86390 1
430875 99430875 1001 86380 86390 1
433297 99433297 1001 86380 86390 1
432723 99432723 1001 86380 86390 1
434051 99434051 1001 86380 86390 1
433991 99433991 1001 86380 86390 1
435032 99435032 1001 86380 86390 1
434663 99434663 1001 86380 86390 1
434227 99434227 1001 86380 86390 1
434564 99434564 1001 86380 86390 1
434241 99434241 1001 86380 86390 1
434525 99434525 1001 86380 86390 1
434558 99434558 1001 86380 86390 1
437117 99437117 1001 86380 86390 1
436614 99436614 1001 86380 86390 1
300077 99300077 1001 86380 86390 1
437286 99437286 1001 86380 86390 1
300092 99300092 1001 86380 86390 1
300163 99300163 1001 86380 86390 1
300796 99300796 1001 86380 86390 1
300904 99300904 1001 86380 86390 1
301456 99301456 1001 86380 86390 1
301193 99301193 1001 86380 86390 1
301285 99301285 1001 86380 86390 1
301743 99301743 1001 86380 86390 1
302118 99302118 1001 86380 86390 1
301877 99301877 1001 86380 86390 1
301845 99301845 1001 86380 86390 1
301872 99301872 1001 86380 86390 1
301769 99301769 1001 86380 86390 1
302420 99302420 1001 86380 86390 1
302441 99302441 1001 86380 86390 1
302999 99302999 1001 86380 86390 1
302722 99302722 1001 86380 86390 1
303306 99303306 1001 86380 86390 1
303904 99303904 1001 86380 86390 1
303750 99303750 1001 86380 86390 1
303715 99303715 1001 86380 86390 1
303741 99303741 1001 86380 86390 1
303657 99303657 1001 86380 86390 1
304132 99304132 1001 86380 86390 1
304668 99304668 1001 86380 86390 1
304689 99304689 1001 86380 86390 1
304419 99304419 1001 86380 86390 1
304325 99304325 1001 86380 86390 1
304965 99304965 1001 86380 86390 1
304876 99304876 1001 86380 86390 1
305569 99305569 1001 86380 86390 1
305669 99305669 1001 86380 86390 1
305568 99305568 1001 86380 86390 1
305316 99305316 1001 86380 86390 1
305358 99305358 1001 86380 86390 1
305294 99305294 1001 86380 86390 1
305347 99305347 1001 86380 86390 1
500152 99500152 1001 86380 86390 1
305065 99305065 1001 86380 86390 1
500689 99500689 1001 86380 86390 1
500544 99500544 1001 86380 86390 1
500434 99500434 1001 86380 86390 1
500526 99500526 1001 86380 86390 1
500956 99500956 1001 86380 86390 1
500832 99500832 1001 86380 86390 1
501015 99501015 1001 86380 86390 1
501635 99501635 1001 86380 86390 1
501148 99501148 1001 86380 86390 1
501676 99501676 1001 86380 86390 1
501664 99501664 1001 86380 86390 1
501644 99501644 1001 86380 86390 1
501789 99501789 1001 86380 86390 1
501764 99501764 1001 86380 86390 1
502327 99502327 1001 86380 86390 1
502075 99502075 1001 86380 86390 1
502102 99502102 1001 86380 86390 1
502004 99502004 1001 86380 86390 1
502005 99502005 1001 86380 86390 1
501865 99501865 1001 86380 86390 1
502536 99502536 1001 86380 86390 1
502577 99502577 1001 86380 86390 1
503268 99503268 1001 86380 86390 1
502894 99502894 1001 86380 86390 1
503983 99503983 1001 86380 86390 1
503861 99503861 1001 86380 86390 1
503745 99503745 1001 86380 86390 1
503761 99503761 1001 86380 86390 1
503692 99503692 1001 86380 86390 1
504216 99504216 1001 86380 86390 1
504763 99504763 1001 86380 86390 1
504802 99504802 1001 86380 86390 1
504899 99504899 1001 86380 86390 1
504826 99504826 1001 86380 86390 1
504343 99504343 1001 86380 86390 1
505114 99505114 1001 86380 86390 1
505619 99505619 1001 86380 86390 1
505501 99505501 1001 86380 86390 1
505168 99505168 1001 86380 86390 1
505213 99505213 1001 86380 86390 1
506457 99506457 1001 86380 86390 1
506338 99506338 1001 86380 86390 1
506780 99506780 1001 86380 86390 1
506747 99506747 1001 86380 86390 1
507283 99507283 1001 86380 86390 1
507024 99507024 1001 86380 86390 1
507025 99507025 1001 86380 86390 1
507095 99507095 1001 86380 86390 1
506882 99506882 1001 86380 86390 1
506890 99506890 1001 86380 86390 1
508191 99508191 1001 86380 86390 1
508227 99508227 1001 86380 86390 1
507930 99507930 1001 86380 86390 1
508026 99508026 1001 86380 86390 1
507707 99507707 1001 86380 86390 1
507721 99507721 1001 86380 86390 1
508428 99508428 1001 86380 86390 1
508252 99508252 1001 86380 86390 1
508961 99508961 1001 86380 86390 1
509041 99509041 1001 86380 86390 1
508888 99508888 1001 86380 86390 1
508918 99508918 1001 86380 86390 1
508996 99508996 1001 86380 86390 1
508894 99508894 1001 86380 86390 1
508728 99508728 1001 86380 86390 1
508679 99508679 1001 86380 86390 1
508612 99508612 1001 86380 86390 1
508630 99508630 1001 86380 86390 1
509174 99509174 1001 86380 86390 1
509774 99509774 1001 86380 86390 1
509723 99509723 1001 86380 86390 1
509803 99509803 1001 86380 86390 1
509857 99509857 1001 86380 86390 1
509600 99509600 1001 86380 86390 1
509432 99509432 1001 86380 86390 1
509407 99509407 1001 86380 86390 1
509949 99509949 1001 86380 86390 1
510001 99510001 1001 86380 86390 1
510043 99510043 1001 86380 86390 1
510086 99510086 1001 86380 86390 1
510478 99510478 1001 86380 86390 1
510269 99510269 1001 86380 86390 1
510888 99510888 1001 86380 86390 1
511373 99511373 1001 86380 86390 1
511400 99511400 1001 86380 86390 1
511100 99511100 1001 86380 86390 1
511119 99511119 1001 86380 86390 1
511004 99511004 1001 86380 86390 1
511644 99511644 1001 86380 86390 1
512349 99512349 1001 86380 86390 1
512253 99512253 1001 86380 86390 1
512113 99512113 1001 86380 86390 1
512088 99512088 1001 86380 86390 1
512159 99512159 1001 86380 86390 1
511761 99511761 1001 86380 86390 1
511933 99511933 1001 86380 86390 1
512404 99512404 1001 86380 86390 1
512482 99512482 1001 86380 86390 1
512439 99512439 1001 86380 86390 1
512954 99512954 1001 86380 86390 1
512908 99512908 1001 86380 86390 1
512768 99512768 1001 86380 86390 1
513395 99513395 1001 86380 86390 1
513957 99513957 1001 86380 86390 1
513988 99513988 1001 86380 86390 1
514027 99514027 1001 86380 86390 1
513657 99513657 1001 86380 86390 1
513716 99513716 1001 86380 86390 1
514820 99514820 1001 86380 86390 1
514673 99514673 1001 86380 86390 1
514849 99514849 1001 86380 86390 1
514591 99514591 1001 86380 86390 1
514646 99514646 1001 86380 86390 1
514635 99514635 1001 86380 86390 1
514417 99514417 1001 86380 86390 1
514895 99514895 1001 86380 86390 1
514988 99514988 1001 86380 86390 1
514940 99514940 1001 86380 86390 1
515589 99515589 1001 86380 86390 1
515515 99515515 1001 86380 86390 1
515288 99515288 1001 86380 86390 1
515370 99515370 1001 86380 86390 1
515759 99515759 1001 86380 86390 1
515812 99515812 1001 86380 86390 1
515856 99515856 1001 86380 86390 1
515779 99515779 1001 86380 86390 1
516123 99516123 1001 86380 86390 1
516188 99516188 1001 86380 86390 1
516203 99516203 1001 86380 86390 1
516128 99516128 1001 86380 86390 1
516169 99516169 1001 86380 86390 1
515914 99515914 1001 86380 86390 1
515943 99515943 1001 86380 86390 1
517276 99517276 1001 86380 86390 1
517331 99517331 1001 86380 86390 1
516927 99516927 1001 86380 86390 1
516931 99516931 1001 86380 86390 1
516849 99516849 1001 86380 86390 1
517508 99517508 1001 86380 86390 1
518015 99518015 1001 86380 86390 1
517913 99517913 1001 86380 86390 1
517811 99517811 1001 86380 86390 1
517915 99517915 1001 86380 86390 1
517612 99517612 1001 86380 86390 1
517692 99517692 1001 86380 86390 1
518244 99518244 1001 86380 86390 1
518222 99518222 1001 86380 86390 1
518840 99518840 1001 86380 86390 1
518610 99518610 1001 86380 86390 1
518500 99518500 1001 86380 86390 1
518540 99518540 1001 86380 86390 1
518402 99518402 1001 86380 86390 1
519766 99519766 1001 86380 86390 1
519809 99519809 1001 86380 86390 1
519497 99519497 1001 86380 86390 1
520018 99520018 1001 86380 86390 1
519829 99519829 1001 86380 86390 1
520017 99520017 1001 86380 86390 1
520450 99520450 1001 86380 86390 1
520441 99520441 1001 86380 86390 1
520546 99520546 1001 86380 86390 1
520409 99520409 1001 86380 86390 1
520324 99520324 1001 86380 86390 1
520023 99520023 1001 86380 86390 1
521250 99521250 1001 86380 86390 1
521072 99521072 1001 86380 86390 1
521242 99521242 1001 86380 86390 1
521191 99521191 1001 86380 86390 1
520910 99520910 1001 86380 86390 1
521026 99521026 1001 86380 86390 1
521010 99521010 1001 86380 86390 1
521528 99521528 1001 86380 86390 1
521507 99521507 1001 86380 86390 1
521636 99521636 1001 86380 86390 1
521668 99521668 1001 86380 86390 1
522266 99522266 1001 86380 86390 1
522276 99522276 1001 86380 86390 1
522134 99522134 1001 86380 86390 1
521957 99521957 1001 86380 86390 1
522049 99522049 1001 86380 86390 1
521921 99521921 1001 86380 86390 1
522341 99522341 1001 86380 86390 1
522453 99522453 1001 86380 86390 1
523092 99523092 1001 86380 86390 1
522989 99522989 1001 86380 86390 1
522800 99522800 1001 86380 86390 1
522912 99522912 1001 86380 86390 1
523147 99523147 1001 86380 86390 1
523138 99523138 1001 86380 86390 1
523270 99523270 1001 86380 86390 1
523614 99523614 1001 86380 86390 1
524733 99524733 1001 86380 86390 1
524398 99524398 1001 86380 86390 1
524342 99524342 1001 86380 86390 1
524897 99524897 1001 86380 86390 1
525341 99525341 1001 86380 86390 1
525241 99525241 1001 86380 86390 1
525281 99525281 1001 86380 86390 1
525032 99525032 1001 86380 86390 1
526406 99526406 1001 86380 86390 1
526191 99526191 1001 86380 86390 1
526166 99526166 1001 86380 86390 1
526083 99526083 1001 86380 86390 1
526126 99526126 1001 86380 86390 1
525971 99525971 1001 86380 86390 1
525881 99525881 1001 86380 86390 1
526602 99526602 1001 86380 86390 1
527247 99527247 1001 86380 86390 1
527184 99527184 1001 86380 86390 1
526630 99526630 1001 86380 86390 1
526731 99526731 1001 86380 86390 1
526834 99526834 1001 86380 86390 1
527298 99527298 1001 86380 86390 1
527300 99527300 1001 86380 86390 1
527326 99527326 1001 86380 86390 1
527345 99527345 1001 86380 86390 1
527985 99527985 1001 86380 86390 1
528025 99528025 1001 86380 86390 1
527873 99527873 1001 86380 86390 1
527768 99527768 1001 86380 86390 1
528191 99528191 1001 86380 86390 1
528235 99528235 1001 86380 86390 1
528812 99528812 1001 86380 86390 1
528644 99528644 1001 86380 86390 1
528671 99528671 1001 86380 86390 1
528491 99528491 1001 86380 86390 1
528624 99528624 1001 86380 86390 1
528497 99528497 1001 86380 86390 1
528455 99528455 1001 86380 86390 1
528365 99528365 1001 86380 86390 1
528951 99528951 1001 86380 86390 1
529592 99529592 1001 86380 86390 1
529316 99529316 1001 86380 86390 1
529461 99529461 1001 86380 86390 1
529268 99529268 1001 86380 86390 1
530354 99530354 1001 86380 86390 1
530205 99530205 1001 86380 86390 1
530294 99530294 1001 86380 86390 1
529948 99529948 1001 86380 86390 1
530053 99530053 1001 86380 86390 1
529993 99529993 1001 86380 86390 1
530604 99530604 1001 86380 86390 1
530627 99530627 1001 86380 86390 1
531222 99531222 1001 86380 86390 1
531235 99531235 1001 86380 86390 1
531048 99531048 1001 86380 86390 1
531142 99531142 1001 86380 86390 1
530843 99530843 1001 86380 86390 1
530818 99530818 1001 86380 86390 1
530884 99530884 1001 86380 86390 1
531472 99531472 1001 86380 86390 1
532117 99532117 1001 86380 86390 1
532172 99532172 1001 86380 86390 1
532138 99532138 1001 86380 86390 1
531945 99531945 1001 86380 86390 1
532269 99532269 1001 86380 86390 1
532300 99532300 1001 86380 86390 1
532972 99532972 1001 86380 86390 1
532974 99532974 1001 86380 86390 1
532835 99532835 1001 86380 86390 1
532860 99532860 1001 86380 86390 1
532874 99532874 1001 86380 86390 1
532774 99532774 1001 86380 86390 1
532714 99532714 1001 86380 86390 1
532555 99532555 1001 86380 86390 1
532485 99532485 1001 86380 86390 1
533680 99533680 1001 86380 86390 1
533788 99533788 1001 86380 86390 1
533816 99533816 1001 86380 86390 1
533552 99533552 1001 86380 86390 1
533545 99533545 1001 86380 86390 1
533374 99533374 1001 86380 86390 1
534013 99534013 1001 86380 86390 1
534014 99534014 1001 86380 86390 1
533955 99533955 1001 86380 86390 1
533996 99533996 1001 86380 86390 1
534612 99534612 1001 86380 86390 1
534072 99534072 1001 86380 86390 1
534113 99534113 1001 86380 86390 1
534881 99534881 1001 86380 86390 1
534766 99534766 1001 86380 86390 1
535322 99535322 1001 86380 86390 1
535418 99535418 1001 86380 86390 1
535136 99535136 1001 86380 86390 1
535154 99535154 1001 86380 86390 1
535209 99535209 1001 86380 86390 1
534980 99534980 1001 86380 86390 1
534927 99534927 1001 86380 86390 1
535599 99535599 1001 86380 86390 1
535587 99535587 1001 86380 86390 1
536301 99536301 1001 86380 86390 1
536199 99536199 1001 86380 86390 1
536280 99536280 1001 86380 86390 1
536168 99536168 1001 86380 86390 1
536347 99536347 1001 86380 86390 1
537032 99537032 1001 86380 86390 1
536854 99536854 1001 86380 86390 1
536908 99536908 1001 86380 86390 1
536925 99536925 1001 86380 86390 1
536665 99536665 1001 86380 86390 1
536588 99536588 1001 86380 86390 1
536642 99536642 1001 86380 86390 1
537809 99537809 1001 86380 86390 1
537861 99537861 1001 86380 86390 1
537865 99537865 1001 86380 86390 1
537617 99537617 1001 86380 86390 1
537760 99537760 1001 86380 86390 1
537739 99537739 1001 86380 86390 1
537416 99537416 1001 86380 86390 1
538087 99538087 1001 86380 86390 1
538799 99538799 1001 86380 86390 1
538527 99538527 1001 86380 86390 1
538515 99538515 1001 86380 86390 1
538389 99538389 1001 86380 86390 1
538399 99538399 1001 86380 86390 1
538870 99538870 1001 86380 86390 1
538999 99538999 1001 86380 86390 1
538836 99538836 1001 86380 86390 1
539462 99539462 1001 86380 86390 1
539591 99539591 1001 86380 86390 1
539465 99539465 1001 86380 86390 1
539510 99539510 1001 86380 86390 1
539652 99539652 1001 86380 86390 1
539684 99539684 1001 86380 86390 1
540299 99540299 1001 86380 86390 1
540189 99540189 1001 86380 86390 1
540202 99540202 1001 86380 86390 1
539876 99539876 1001 86380 86390 1
539880 99539880 1001 86380 86390 1
541169 99541169 1001 86380 86390 1
541098 99541098 1001 86380 86390 1
541015 99541015 1001 86380 86390 1
540822 99540822 1001 86380 86390 1
541381 99541381 1001 86380 86390 1
541308 99541308 1001 86380 86390 1
541365 99541365 1001 86380 86390 1
542038 99542038 1001 86380 86390 1
541826 99541826 1001 86380 86390 1
541725 99541725 1001 86380 86390 1
541615 99541615 1001 86380 86390 1
541686 99541686 1001 86380 86390 1
541560 99541560 1001 86380 86390 1
542324 99542324 1001 86380 86390 1
542250 99542250 1001 86380 86390 1
542291 99542291 1001 86380 86390 1
542178 99542178 1001 86380 86390 1
542909 99542909 1001 86380 86390 1
542884 99542884 1001 86380 86390 1
542618 99542618 1001 86380 86390 1
542328 99542328 1001 86380 86390 1
542421 99542421 1001 86380 86390 1
542451 99542451 1001 86380 86390 1
542973 99542973 1001 86380 86390 1
543055 99543055 1001 86380 86390 1
542992 99542992 1001 86380 86390 1
543771 99543771 1001 86380 86390 1
543672 99543672 1001 86380 86390 1
543479 99543479 1001 86380 86390 1
543369 99543369 1001 86380 86390 1
543265 99543265 1001 86380 86390 1
544570 99544570 1001 86380 86390 1
544586 99544586 1001 86380 86390 1
544327 99544327 1001 86380 86390 1
544251 99544251 1001 86380 86390 1
544017 99544017 1001 86380 86390 1
544637 99544637 1001 86380 86390 1
544652 99544652 1001 86380 86390 1
544627 99544627 1001 86380 86390 1
544731 99544731 1001 86380 86390 1
544733 99544733 1001 86380 86390 1
400002 99400002 1001 86380 86390 1
400152 99400152 1001 86380 86390 1
400377 99400377 1001 86380 86390 1
400406 99400406 1001 86380 86390 1
400436 99400436 1001 86380 86390 1
400787 99400787 1001 86380 86390 1
401216 99401216 1001 86380 86390 1
401506 99401506 1001 86380 86390 1
402337 99402337 1001 86380 86390 1
402682 99402682 1001 86380 86390 1
402824 99402824 1001 86380 86390 1
403095 99403095 1001 86380 86390 1
403519 99403519 1001 86380 86390 1
404092 99404092 1001 86380 86390 1
404665 99404665 1001 86380 86390 1
404753 99404753 1001 86380 86390 1
405210 99405210 1001 86380 86390 1
405252 99405252 1001 86380 86390 1
405310 99405310 1001 86380 86390 1
405554 99405554 1001 86380 86390 1
405581 99405581 1001 86380 86390 1
405585 99405585 1001 86380 86390 1
405832 99405832 1001 86380 86390 1
406172 99406172 1001 86380 86390 1
406734 99406734 1001 86380 86390 1
406932 99406932 1001 86380 86390 1
407069 99407069 1001 86380 86390 1
407228 99407228 1001 86380 86390 1
407306 99407306 1001 86380 86390 1
408000 99408000 1001 86380 86390 1
408015 99408015 1001 86380 86390 1
409005 99409005 1001 86380 86390 1
409281 99409281 1001 86380 86390 1
409358 99409358 1001 86380 86390 1
409315 99409315 1001 86380 86390 1
409549 99409549 1001 86380 86390 1
409634 99409634 1001 86380 86390 1
409781 99409781 1001 86380 86390 1
410232 99410232 1001 86380 86390 1
412023 99412023 1001 86380 86390 1
412029 99412029 1001 86380 86390 1
412167 99412167 1001 86380 86390 1
412205 99412205 1001 86380 86390 1
412459 99412459 1001 86380 86390 1
413302 99413302 1001 86380 86390 1
413031 99413031 1001 86380 86390 1
412736 99412736 1001 86380 86390 1
414992 99414992 1001 86380 86390 1
414986 99414986 1001 86380 86390 1
414989 99414989 1001 86380 86390 1
414853 99414853 1001 86380 86390 1
414649 99414649 1001 86380 86390 1
415328 99415328 1001 86380 86390 1
416950 99416950 1001 86380 86390 1
416464 99416464 1001 86380 86390 1
416531 99416531 1001 86380 86390 1
416244 99416244 1001 86380 86390 1
416462 99416462 1001 86380 86390 1
415790 99415790 1001 86380 86390 1
415847 99415847 1001 86380 86390 1
417250 99417250 1001 86380 86390 1
417531 99417531 1001 86380 86390 1
418314 99418314 1001 86380 86390 1
418048 99418048 1001 86380 86390 1
418093 99418093 1001 86380 86390 1
418152 99418152 1001 86380 86390 1
418188 99418188 1001 86380 86390 1
417765 99417765 1001 86380 86390 1
419060 99419060 1001 86380 86390 1
419866 99419866 1001 86380 86390 1
419380 99419380 1001 86380 86390 1
419479 99419479 1001 86380 86390 1
419442 99419442 1001 86380 86390 1
420762 99420762 1001 86380 86390 1
421726 99421726 1001 86380 86390 1
421998 99421998 1001 86380 86390 1
421476 99421476 1001 86380 86390 1
421595 99421595 1001 86380 86390 1
421581 99421581 1001 86380 86390 1
421129 99421129 1001 86380 86390 1
421049 99421049 1001 86380 86390 1
422479 99422479 1001 86380 86390 1
423388 99423388 1001 86380 86390 1
423714 99423714 1001 86380 86390 1
423247 99423247 1001 86380 86390 1
423281 99423281 1001 86380 86390 1
422547 99422547 1001 86380 86390 1
422941 99422941 1001 86380 86390 1
425608 99425608 1001 86380 86390 1
425748 99425748 1001 86380 86390 1
426746 99426746 1001 86380 86390 1
426315 99426315 1001 86380 86390 1
426660 99426660 1001 86380 86390 1
427266 99427266 1001 86380 86390 1
427441 99427441 1001 86380 86390 1
427123 99427123 1001 86380 86390 1
428416 99428416 1001 86380 86390 1
427952 99427952 1001 86380 86390 1
428044 99428044 1001 86380 86390 1
428966 99428966 1001 86380 86390 1
430298 99430298 1001 86380 86390 1
430422 99430422 1001 86380 86390 1
431463 99431463 1001 86380 86390 1
431366 99431366 1001 86380 86390 1
432127 99432127 1001 86380 86390 1
432476 99432476 1001 86380 86390 1
432197 99432197 1001 86380 86390 1
433446 99433446 1001 86380 86390 1
433650 99433650 1001 86380 86390 1
432604 99432604 1001 86380 86390 1
434132 99434132 1001 86380 86390 1
435184 99435184 1001 86380 86390 1
435178 99435178 1001 86380 86390 1
434683 99434683 1001 86380 86390 1
434537 99434537 1001 86380 86390 1
434528 99434528 1001 86380 86390 1
435830 99435830 1001 86380 86390 1
436711 99436711 1001 86380 86390 1
436687 99436687 1001 86380 86390 1
436581 99436581 1001 86380 86390 1
436721 99436721 1001 86380 86390 1
436213 99436213 1001 86380 86390 1
436204 99436204 1001 86380 86390 1
436119 99436119 1001 86380 86390 1
435921 99435921 1001 86380 86390 1
436336 99436336 1001 86380 86390 1
437191 99437191 1001 86380 86390 1
300703 99300703 1001 86380 86390 1
300219 99300219 1001 86380 86390 1
300284 99300284 1001 86380 86390 1
300223 99300223 1001 86380 86390 1
300868 99300868 1001 86380 86390 1
300805 99300805 1001 86380 86390 1
300794 99300794 1001 86380 86390 1
300862 99300862 1001 86380 86390 1
301471 99301471 1001 86380 86390 1
301511 99301511 1001 86380 86390 1
301382 99301382 1001 86380 86390 1
301437 99301437 1001 86380 86390 1
301245 99301245 1001 86380 86390 1
301271 99301271 1001 86380 86390 1
301167 99301167 1001 86380 86390 1
302228 99302228 1001 86380 86390 1
302216 99302216 1001 86380 86390 1
302275 99302275 1001 86380 86390 1
302008 99302008 1001 86380 86390 1
302002 99302002 1001 86380 86390 1
301902 99301902 1001 86380 86390 1
302955 99302955 1001 86380 86390 1
302806 99302806 1001 86380 86390 1
303231 99303231 1001 86380 86390 1
303213 99303213 1001 86380 86390 1
304010 99304010 1001 86380 86390 1
303649 99303649 1001 86380 86390 1
303671 99303671 1001 86380 86390 1
303510 99303510 1001 86380 86390 1
304137 99304137 1001 86380 86390 1
304820 99304820 1001 86380 86390 1
304602 99304602 1001 86380 86390 1
304453 99304453 1001 86380 86390 1
304303 99304303 1001 86380 86390 1
304256 99304256 1001 86380 86390 1
305051 99305051 1001 86380 86390 1
305649 99305649 1001 86380 86390 1
305655 99305655 1001 86380 86390 1
305575 99305575 1001 86380 86390 1
305390 99305390 1001 86380 86390 1
305470 99305470 1001 86380 86390 1
305140 99305140 1001 86380 86390 1
500179 99500179 1001 86380 86390 1
305697 99305697 1001 86380 86390 1
500906 99500906 1001 86380 86390 1
500816 99500816 1001 86380 86390 1
500819 99500819 1001 86380 86390 1
501576 99501576 1001 86380 86390 1
501577 99501577 1001 86380 86390 1
501610 99501610 1001 86380 86390 1
501268 99501268 1001 86380 86390 1
501190 99501190 1001 86380 86390 1
501035 99501035 1001 86380 86390 1
501078 99501078 1001 86380 86390 1
501686 99501686 1001 86380 86390 1
502814 99502814 1001 86380 86390 1
503451 99503451 1001 86380 86390 1
503361 99503361 1001 86380 86390 1
503551 99503551 1001 86380 86390 1
503579 99503579 1001 86380 86390 1
503696 99503696 1001 86380 86390 1
503569 99503569 1001 86380 86390 1
503558 99503558 1001 86380 86390 1
504251 99504251 1001 86380 86390 1
504214 99504214 1001 86380 86390 1
504306 99504306 1001 86380 86390 1
504165 99504165 1001 86380 86390 1
504869 99504869 1001 86380 86390 1
504897 99504897 1001 86380 86390 1
504697 99504697 1001 86380 86390 1
505680 99505680 1001 86380 86390 1
505437 99505437 1001 86380 86390 1
505343 99505343 1001 86380 86390 1
505846 99505846 1001 86380 86390 1
505913 99505913 1001 86380 86390 1
505851 99505851 1001 86380 86390 1
505907 99505907 1001 86380 86390 1
506424 99506424 1001 86380 86390 1
506321 99506321 1001 86380 86390 1
506285 99506285 1001 86380 86390 1
506068 99506068 1001 86380 86390 1
506139 99506139 1001 86380 86390 1
506117 99506117 1001 86380 86390 1
506630 99506630 1001 86380 86390 1
507359 99507359 1001 86380 86390 1
507396 99507396 1001 86380 86390 1
507381 99507381 1001 86380 86390 1
506874 99506874 1001 86380 86390 1
506875 99506875 1001 86380 86390 1
507473 99507473 1001 86380 86390 1
507624 99507624 1001 86380 86390 1
507469 99507469 1001 86380 86390 1
508202 99508202 1001 86380 86390 1
507979 99507979 1001 86380 86390 1
508037 99508037 1001 86380 86390 1
507657 99507657 1001 86380 86390 1
508895 99508895 1001 86380 86390 1
508835 99508835 1001 86380 86390 1
508864 99508864 1001 86380 86390 1
508649 99508649 1001 86380 86390 1
508652 99508652 1001 86380 86390 1
508541 99508541 1001 86380 86390 1
509152 99509152 1001 86380 86390 1
509129 99509129 1001 86380 86390 1
509721 99509721 1001 86380 86390 1
509883 99509883 1001 86380 86390 1
509676 99509676 1001 86380 86390 1
509473 99509473 1001 86380 86390 1
509943 99509943 1001 86380 86390 1
509997 99509997 1001 86380 86390 1
510537 99510537 1001 86380 86390 1
510268 99510268 1001 86380 86390 1
510217 99510217 1001 86380 86390 1
510232 99510232 1001 86380 86390 1
511336 99511336 1001 86380 86390 1
511259 99511259 1001 86380 86390 1
511035 99511035 1001 86380 86390 1
511011 99511011 1001 86380 86390 1
511602 99511602 1001 86380 86390 1
511582 99511582 1001 86380 86390 1
511662 99511662 1001 86380 86390 1
511587 99511587 1001 86380 86390 1
511756 99511756 1001 86380 86390 1
512070 99512070 1001 86380 86390 1
511901 99511901 1001 86380 86390 1
511957 99511957 1001 86380 86390 1
511948 99511948 1001 86380 86390 1
512407 99512407 1001 86380 86390 1
512459 99512459 1001 86380 86390 1
513074 99513074 1001 86380 86390 1
513201 99513201 1001 86380 86390 1
512923 99512923 1001 86380 86390 1
513216 99513216 1001 86380 86390 1
513971 99513971 1001 86380 86390 1
513948 99513948 1001 86380 86390 1
513859 99513859 1001 86380 86390 1
514120 99514120 1001 86380 86390 1
514754 99514754 1001 86380 86390 1
514756 99514756 1001 86380 86390 1
514723 99514723 1001 86380 86390 1
514628 99514628 1001 86380 86390 1
514637 99514637 1001 86380 86390 1
514885 99514885 1001 86380 86390 1
515581 99515581 1001 86380 86390 1
515481 99515481 1001 86380 86390 1
515606 99515606 1001 86380 86390 1
515403 99515403 1001 86380 86390 1
515277 99515277 1001 86380 86390 1
515424 99515424 1001 86380 86390 1
515222 99515222 1001 86380 86390 1
515264 99515264 1001 86380 86390 1
515878 99515878 1001 86380 86390 1
515844 99515844 1001 86380 86390 1
515858 99515858 1001 86380 86390 1
516382 99516382 1001 86380 86390 1
516278 99516278 1001 86380 86390 1
516182 99516182 1001 86380 86390 1
515967 99515967 1001 86380 86390 1
515891 99515891 1001 86380 86390 1
515911 99515911 1001 86380 86390 1
516093 99516093 1001 86380 86390 1
515899 99515899 1001 86380 86390 1
516651 99516651 1001 86380 86390 1
517273 99517273 1001 86380 86390 1
517301 99517301 1001 86380 86390 1
517173 99517173 1001 86380 86390 1
516965 99516965 1001 86380 86390 1
517070 99517070 1001 86380 86390 1
516757 99516757 1001 86380 86390 1
516816 99516816 1001 86380 86390 1
517988 99517988 1001 86380 86390 1
518294 99518294 1001 86380 86390 1
518360 99518360 1001 86380 86390 1
518245 99518245 1001 86380 86390 1
518259 99518259 1001 86380 86390 1
518913 99518913 1001 86380 86390 1
518407 99518407 1001 86380 86390 1
518446 99518446 1001 86380 86390 1
518480 99518480 1001 86380 86390 1
518998 99518998 1001 86380 86390 1
519109 99519109 1001 86380 86390 1
519058 99519058 1001 86380 86390 1
519084 99519084 1001 86380 86390 1
519416 99519416 1001 86380 86390 1
519486 99519486 1001 86380 86390 1
519311 99519311 1001 86380 86390 1
519201 99519201 1001 86380 86390 1
520479 99520479 1001 86380 86390 1
520334 99520334 1001 86380 86390 1
520810 99520810 1001 86380 86390 1
521327 99521327 1001 86380 86390 1
521438 99521438 1001 86380 86390 1
521371 99521371 1001 86380 86390 1
521119 99521119 1001 86380 86390 1
521225 99521225 1001 86380 86390 1
521138 99521138 1001 86380 86390 1
520976 99520976 1001 86380 86390 1
520853 99520853 1001 86380 86390 1
522167 99522167 1001 86380 86390 1
522133 99522133 1001 86380 86390 1
522124 99522124 1001 86380 86390 1
521931 99521931 1001 86380 86390 1
521925 99521925 1001 86380 86390 1
523115 99523115 1001 86380 86390 1
522981 99522981 1001 86380 86390 1
522790 99522790 1001 86380 86390 1
523167 99523167 1001 86380 86390 1
523213 99523213 1001 86380 86390 1
523126 99523126 1001 86380 86390 1
523819 99523819 1001 86380 86390 1
523715 99523715 1001 86380 86390 1
523547 99523547 1001 86380 86390 1
523628 99523628 1001 86380 86390 1
523420 99523420 1001 86380 86390 1
524076 99524076 1001 86380 86390 1
524012 99524012 1001 86380 86390 1
524385 99524385 1001 86380 86390 1
524204 99524204 1001 86380 86390 1
525447 99525447 1001 86380 86390 1
525573 99525573 1001 86380 86390 1
525505 99525505 1001 86380 86390 1
525506 99525506 1001 86380 86390 1
525201 99525201 1001 86380 86390 1
525321 99525321 1001 86380 86390 1
525094 99525094 1001 86380 86390 1
525099 99525099 1001 86380 86390 1
525728 99525728 1001 86380 86390 1
525611 99525611 1001 86380 86390 1
526297 99526297 1001 86380 86390 1
526168 99526168 1001 86380 86390 1
526177 99526177 1001 86380 86390 1
526618 99526618 1001 86380 86390 1
526584 99526584 1001 86380 86390 1
526966 99526966 1001 86380 86390 1
527008 99527008 1001 86380 86390 1
526842 99526842 1001 86380 86390 1
526710 99526710 1001 86380 86390 1
526660 99526660 1001 86380 86390 1
527305 99527305 1001 86380 86390 1
527281 99527281 1001 86380 86390 1
528012 99528012 1001 86380 86390 1
527899 99527899 1001 86380 86390 1
527966 99527966 1001 86380 86390 1
527740 99527740 1001 86380 86390 1
527809 99527809 1001 86380 86390 1
527600 99527600 1001 86380 86390 1
527524 99527524 1001 86380 86390 1
528120 99528120 1001 86380 86390 1
528743 99528743 1001 86380 86390 1
528579 99528579 1001 86380 86390 1
528585 99528585 1001 86380 86390 1
528537 99528537 1001 86380 86390 1
528345 99528345 1001 86380 86390 1
528346 99528346 1001 86380 86390 1
528477 99528477 1001 86380 86390 1
528907 99528907 1001 86380 86390 1
529654 99529654 1001 86380 86390 1
529593 99529593 1001 86380 86390 1
529177 99529177 1001 86380 86390 1
529772 99529772 1001 86380 86390 1
530479 99530479 1001 86380 86390 1
530468 99530468 1001 86380 86390 1
530530 99530530 1001 86380 86390 1
530435 99530435 1001 86380 86390 1
530398 99530398 1001 86380 86390 1
530314 99530314 1001 86380 86390 1
530149 99530149 1001 86380 86390 1
530752 99530752 1001 86380 86390 1
530679 99530679 1001 86380 86390 1
531062 99531062 1001 86380 86390 1
531053 99531053 1001 86380 86390 1
530957 99530957 1001 86380 86390 1
530777 99530777 1001 86380 86390 1
531456 99531456 1001 86380 86390 1
531393 99531393 1001 86380 86390 1
531530 99531530 1001 86380 86390 1
532173 99532173 1001 86380 86390 1
531798 99531798 1001 86380 86390 1
531766 99531766 1001 86380 86390 1
532892 99532892 1001 86380 86390 1
532999 99532999 1001 86380 86390 1
532925 99532925 1001 86380 86390 1
532761 99532761 1001 86380 86390 1
532751 99532751 1001 86380 86390 1
532809 99532809 1001 86380 86390 1
532707 99532707 1001 86380 86390 1
532760 99532760 1001 86380 86390 1
532617 99532617 1001 86380 86390 1
533137 99533137 1001 86380 86390 1
533036 99533036 1001 86380 86390 1
533222 99533222 1001 86380 86390 1
533795 99533795 1001 86380 86390 1
533757 99533757 1001 86380 86390 1
533732 99533732 1001 86380 86390 1
533740 99533740 1001 86380 86390 1
533577 99533577 1001 86380 86390 1
533348 99533348 1001 86380 86390 1
533388 99533388 1001 86380 86390 1
533948 99533948 1001 86380 86390 1
534606 99534606 1001 86380 86390 1
534285 99534285 1001 86380 86390 1
534332 99534332 1001 86380 86390 1
534398 99534398 1001 86380 86390 1
534308 99534308 1001 86380 86390 1
534259 99534259 1001 86380 86390 1
534250 99534250 1001 86380 86390 1
534817 99534817 1001 86380 86390 1
534756 99534756 1001 86380 86390 1
535488 99535488 1001 86380 86390 1
535233 99535233 1001 86380 86390 1
534949 99534949 1001 86380 86390 1
535676 99535676 1001 86380 86390 1
535654 99535654 1001 86380 86390 1
535647 99535647 1001 86380 86390 1
535597 99535597 1001 86380 86390 1
536183 99536183 1001 86380 86390 1
535983 99535983 1001 86380 86390 1
535784 99535784 1001 86380 86390 1
537124 99537124 1001 86380 86390 1
536556 99536556 1001 86380 86390 1
536638 99536638 1001 86380 86390 1
537330 99537330 1001 86380 86390 1
537269 99537269 1001 86380 86390 1
537817 99537817 1001 86380 86390 1
537976 99537976 1001 86380 86390 1
537794 99537794 1001 86380 86390 1
537884 99537884 1001 86380 86390 1
537577 99537577 1001 86380 86390 1
537761 99537761 1001 86380 86390 1
538060 99538060 1001 86380 86390 1
538804 99538804 1001 86380 86390 1
538511 99538511 1001 86380 86390 1
538473 99538473 1001 86380 86390 1
538543 99538543 1001 86380 86390 1
538318 99538318 1001 86380 86390 1
538931 99538931 1001 86380 86390 1
538998 99538998 1001 86380 86390 1
539450 99539450 1001 86380 86390 1
539471 99539471 1001 86380 86390 1
539574 99539574 1001 86380 86390 1
539386 99539386 1001 86380 86390 1
539402 99539402 1001 86380 86390 1
539263 99539263 1001 86380 86390 1
539201 99539201 1001 86380 86390 1
539092 99539092 1001 86380 86390 1
540364 99540364 1001 86380 86390 1
539873 99539873 1001 86380 86390 1
539909 99539909 1001 86380 86390 1
540013 99540013 1001 86380 86390 1
541199 99541199 1001 86380 86390 1
540785 99540785 1001 86380 86390 1
540813 99540813 1001 86380 86390 1
541439 99541439 1001 86380 86390 1
541933 99541933 1001 86380 86390 1
542066 99542066 1001 86380 86390 1
541722 99541722 1001 86380 86390 1
541841 99541841 1001 86380 86390 1
541869 99541869 1001 86380 86390 1
541770 99541770 1001 86380 86390 1
541555 99541555 1001 86380 86390 1
541639 99541639 1001 86380 86390 1
542258 99542258 1001 86380 86390 1
542259 99542259 1001 86380 86390 1
542145 99542145 1001 86380 86390 1
542153 99542153 1001 86380 86390 1
542257 99542257 1001 86380 86390 1
542742 99542742 1001 86380 86390 1
542824 99542824 1001 86380 86390 1
542751 99542751 1001 86380 86390 1
542658 99542658 1001 86380 86390 1
542335 99542335 1001 86380 86390 1
543142 99543142 1001 86380 86390 1
543645 99543645 1001 86380 86390 1
543633 99543633 1001 86380 86390 1
543676 99543676 1001 86380 86390 1
543476 99543476 1001 86380 86390 1
543503 99543503 1001 86380 86390 1
543362 99543362 1001 86380 86390 1
543293 99543293 1001 86380 86390 1
543197 99543197 1001 86380 86390 1
543913 99543913 1001 86380 86390 1
543967 99543967 1001 86380 86390 1
543857 99543857 1001 86380 86390 1
544443 99544443 1001 86380 86390 1
544495 99544495 1001 86380 86390 1
544186 99544186 1001 86380 86390 1
544255 99544255 1001 86380 86390 1
544309 99544309 1001 86380 86390 1
505765 771 1001 59356 59655 1
400495 99400495 1001 86380 86390 1
400419 99400419 1001 86380 86390 1
400745 99400745 1001 86380 86390 1
401110 99401110 1001 86380 86390 1
401170 99401170 1001 86380 86390 1
401840 99401840 1001 86380 86390 1
402320 99402320 1001 86380 86390 1
402472 99402472 1001 86380 86390 1
402519 99402519 1001 86380 86390 1
402690 99402690 1001 86380 86390 1
402958 99402958 1001 86380 86390 1
403119 99403119 1001 86380 86390 1
403254 99403254 1001 86380 86390 1
403280 99403280 1001 86380 86390 1
403433 99403433 1001 86380 86390 1
403658 99403658 1001 86380 86390 1
403767 99403767 1001 86380 86390 1
404204 99404204 1001 86380 86390 1
404668 99404668 1001 86380 86390 1
404669 99404669 1001 86380 86390 1
404768 99404768 1001 86380 86390 1
404923 99404923 1001 86380 86390 1
405290 99405290 1001 86380 86390 1
405513 99405513 1001 86380 86390 1
405676 99405676 1001 86380 86390 1
406266 99406266 1001 86380 86390 1
406257 99406257 1001 86380 86390 1
406449 99406449 1001 86380 86390 1
406709 99406709 1001 86380 86390 1
407015 99407015 1001 86380 86390 1
407040 99407040 1001 86380 86390 1
407077 99407077 1001 86380 86390 1
407319 99407319 1001 86380 86390 1
407743 99407743 1001 86380 86390 1
407802 99407802 1001 86380 86390 1
407927 99407927 1001 86380 86390 1
408326 99408326 1001 86380 86390 1
408521 99408521 1001 86380 86390 1
408498 99408498 1001 86380 86390 1
408601 99408601 1001 86380 86390 1
408801 99408801 1001 86380 86390 1
408921 99408921 1001 86380 86390 1
409070 99409070 1001 86380 86390 1
409102 99409102 1001 86380 86390 1
409105 99409105 1001 86380 86390 1
409611 99409611 1001 86380 86390 1
409691 99409691 1001 86380 86390 1
409831 99409831 1001 86380 86390 1
409868 99409868 1001 86380 86390 1
410329 99410329 1001 86380 86390 1
410682 99410682 1001 86380 86390 1
410623 99410623 1001 86380 86390 1
411260 99411260 1001 86380 86390 1
411504 99411504 1001 86380 86390 1
411860 99411860 1001 86380 86390 1
412037 99412037 1001 86380 86390 1
412013 99412013 1001 86380 86390 1
412071 99412071 1001 86380 86390 1
412242 99412242 1001 86380 86390 1
412374 99412374 1001 86380 86390 1
413652 99413652 1001 86380 86390 1
413222 99413222 1001 86380 86390 1
412960 99412960 1001 86380 86390 1
415018 99415018 1001 86380 86390 1
414577 99414577 1001 86380 86390 1
414450 99414450 1001 86380 86390 1
414451 99414451 1001 86380 86390 1
414476 99414476 1001 86380 86390 1
414231 99414231 1001 86380 86390 1
415368 99415368 1001 86380 86390 1
415447 99415447 1001 86380 86390 1
415500 99415500 1001 86380 86390 1
415550 99415550 1001 86380 86390 1
415630 99415630 1001 86380 86390 1
415440 99415440 1001 86380 86390 1
416668 99416668 1001 86380 86390 1
416983 99416983 1001 86380 86390 1
416543 99416543 1001 86380 86390 1
416051 99416051 1001 86380 86390 1
415766 99415766 1001 86380 86390 1
416045 99416045 1001 86380 86390 1
415775 99415775 1001 86380 86390 1
417341 99417341 1001 86380 86390 1
417532 99417532 1001 86380 86390 1
418594 99418594 1001 86380 86390 1
418180 99418180 1001 86380 86390 1
417926 99417926 1001 86380 86390 1
417879 99417879 1001 86380 86390 1
419786 99419786 1001 86380 86390 1
422060 99422060 1001 86380 86390 1
421886 99421886 1001 86380 86390 1
421097 99421097 1001 86380 86390 1
421258 99421258 1001 86380 86390 1
422192 99422192 1001 86380 86390 1
422511 99422511 1001 86380 86390 1
423605 99423605 1001 86380 86390 1
422982 99422982 1001 86380 86390 1
422851 99422851 1001 86380 86390 1
424084 99424084 1001 86380 86390 1
424808 99424808 1001 86380 86390 1
424899 99424899 1001 86380 86390 1
424692 99424692 1001 86380 86390 1
424529 99424529 1001 86380 86390 1
426723 99426723 1001 86380 86390 1
426582 99426582 1001 86380 86390 1
425913 99425913 1001 86380 86390 1
425893 99425893 1001 86380 86390 1
425883 99425883 1001 86380 86390 1
427315 99427315 1001 86380 86390 1
427483 99427483 1001 86380 86390 1
427424 99427424 1001 86380 86390 1
428663 99428663 1001 86380 86390 1
428155 99428155 1001 86380 86390 1
428092 99428092 1001 86380 86390 1
427920 99427920 1001 86380 86390 1
427864 99427864 1001 86380 86390 1
427838 99427838 1001 86380 86390 1
428937 99428937 1001 86380 86390 1
428906 99428906 1001 86380 86390 1
428817 99428817 1001 86380 86390 1
429581 99429581 1001 86380 86390 1
429608 99429608 1001 86380 86390 1
429346 99429346 1001 86380 86390 1
429300 99429300 1001 86380 86390 1
430466 99430466 1001 86380 86390 1
430816 99430816 1001 86380 86390 1
431828 99431828 1001 86380 86390 1
431358 99431358 1001 86380 86390 1
431364 99431364 1001 86380 86390 1
431280 99431280 1001 86380 86390 1
431090 99431090 1001 86380 86390 1
430892 99430892 1001 86380 86390 1
431191 99431191 1001 86380 86390 1
432067 99432067 1001 86380 86390 1
432334 99432334 1001 86380 86390 1
433615 99433615 1001 86380 86390 1
433618 99433618 1001 86380 86390 1
433467 99433467 1001 86380 86390 1
433083 99433083 1001 86380 86390 1
433287 99433287 1001 86380 86390 1
432652 99432652 1001 86380 86390 1
433914 99433914 1001 86380 86390 1
434093 99434093 1001 86380 86390 1
433837 99433837 1001 86380 86390 1
433899 99433899 1001 86380 86390 1
433771 99433771 1001 86380 86390 1
435406 99435406 1001 86380 86390 1
434920 99434920 1001 86380 86390 1
434717 99434717 1001 86380 86390 1
434172 99434172 1001 86380 86390 1
434456 99434456 1001 86380 86390 1
434420 99434420 1001 86380 86390 1
435488 99435488 1001 86380 86390 1
435739 99435739 1001 86380 86390 1
300049 99300049 1001 86380 86390 1
300027 99300027 1001 86380 86390 1
300529 99300529 1001 86380 86390 1
300381 99300381 1001 86380 86390 1
300463 99300463 1001 86380 86390 1
300325 99300325 1001 86380 86390 1
300279 99300279 1001 86380 86390 1
300270 99300270 1001 86380 86390 1
300115 99300115 1001 86380 86390 1
300875 99300875 1001 86380 86390 1
301517 99301517 1001 86380 86390 1
301402 99301402 1001 86380 86390 1
301309 99301309 1001 86380 86390 1
301044 99301044 1001 86380 86390 1
301716 99301716 1001 86380 86390 1
302253 99302253 1001 86380 86390 1
302292 99302292 1001 86380 86390 1
302321 99302321 1001 86380 86390 1
302195 99302195 1001 86380 86390 1
301994 99301994 1001 86380 86390 1
302012 99302012 1001 86380 86390 1
301854 99301854 1001 86380 86390 1
301894 99301894 1001 86380 86390 1
301835 99301835 1001 86380 86390 1
303052 99303052 1001 86380 86390 1
303123 99303123 1001 86380 86390 1
302911 99302911 1001 86380 86390 1
302915 99302915 1001 86380 86390 1
302799 99302799 1001 86380 86390 1
302800 99302800 1001 86380 86390 1
302871 99302871 1001 86380 86390 1
302691 99302691 1001 86380 86390 1
302712 99302712 1001 86380 86390 1
303330 99303330 1001 86380 86390 1
303748 99303748 1001 86380 86390 1
303542 99303542 1001 86380 86390 1
303467 99303467 1001 86380 86390 1
303446 99303446 1001 86380 86390 1
304124 99304124 1001 86380 86390 1
304193 99304193 1001 86380 86390 1
304804 99304804 1001 86380 86390 1
304544 99304544 1001 86380 86390 1
304496 99304496 1001 86380 86390 1
305045 99305045 1001 86380 86390 1
305584 99305584 1001 86380 86390 1
305602 99305602 1001 86380 86390 1
305353 99305353 1001 86380 86390 1
305344 99305344 1001 86380 86390 1
305240 99305240 1001 86380 86390 1
305139 99305139 1001 86380 86390 1
305219 99305219 1001 86380 86390 1
500116 99500116 1001 86380 86390 1
500701 99500701 1001 86380 86390 1
500720 99500720 1001 86380 86390 1
500811 99500811 1001 86380 86390 1
500596 99500596 1001 86380 86390 1
500323 99500323 1001 86380 86390 1
500234 99500234 1001 86380 86390 1
500248 99500248 1001 86380 86390 1
500379 99500379 1001 86380 86390 1
500211 99500211 1001 86380 86390 1
500279 99500279 1001 86380 86390 1
500306 99500306 1001 86380 86390 1
501459 99501459 1001 86380 86390 1
501622 99501622 1001 86380 86390 1
501258 99501258 1001 86380 86390 1
501249 99501249 1001 86380 86390 1
501289 99501289 1001 86380 86390 1
501354 99501354 1001 86380 86390 1
502395 99502395 1001 86380 86390 1
502386 99502386 1001 86380 86390 1
502309 99502309 1001 86380 86390 1
502130 99502130 1001 86380 86390 1
502183 99502183 1001 86380 86390 1
502237 99502237 1001 86380 86390 1
501853 99501853 1001 86380 86390 1
502025 99502025 1001 86380 86390 1
502504 99502504 1001 86380 86390 1
503264 99503264 1001 86380 86390 1
503279 99503279 1001 86380 86390 1
503198 99503198 1001 86380 86390 1
502930 99502930 1001 86380 86390 1
503086 99503086 1001 86380 86390 1
503077 99503077 1001 86380 86390 1
502685 99502685 1001 86380 86390 1
502673 99502673 1001 86380 86390 1
502870 99502870 1001 86380 86390 1
503411 99503411 1001 86380 86390 1
503928 99503928 1001 86380 86390 1
503860 99503860 1001 86380 86390 1
503789 99503789 1001 86380 86390 1
503580 99503580 1001 86380 86390 1
503645 99503645 1001 86380 86390 1
503560 99503560 1001 86380 86390 1
503508 99503508 1001 86380 86390 1
504157 99504157 1001 86380 86390 1
504171 99504171 1001 86380 86390 1
504293 99504293 1001 86380 86390 1
504664 99504664 1001 86380 86390 1
504415 99504415 1001 86380 86390 1
504358 99504358 1001 86380 86390 1
505002 99505002 1001 86380 86390 1
505720 99505720 1001 86380 86390 1
505741 99505741 1001 86380 86390 1
505689 99505689 1001 86380 86390 1
505422 99505422 1001 86380 86390 1
505359 99505359 1001 86380 86390 1
505318 99505318 1001 86380 86390 1
505245 99505245 1001 86380 86390 1
505299 99505299 1001 86380 86390 1
506456 99506456 1001 86380 86390 1
506555 99506555 1001 86380 86390 1
506591 99506591 1001 86380 86390 1
506154 99506154 1001 86380 86390 1
506800 99506800 1001 86380 86390 1
506635 99506635 1001 86380 86390 1
506693 99506693 1001 86380 86390 1
507105 99507105 1001 86380 86390 1
506840 99506840 1001 86380 86390 1
506933 99506933 1001 86380 86390 1
506923 99506923 1001 86380 86390 1
506860 99506860 1001 86380 86390 1
506902 99506902 1001 86380 86390 1
506864 99506864 1001 86380 86390 1
507471 99507471 1001 86380 86390 1
508196 99508196 1001 86380 86390 1
508242 99508242 1001 86380 86390 1
508067 99508067 1001 86380 86390 1
507940 99507940 1001 86380 86390 1
508671 99508671 1001 86380 86390 1
509176 99509176 1001 86380 86390 1
509761 99509761 1001 86380 86390 1
509543 99509543 1001 86380 86390 1
509376 99509376 1001 86380 86390 1
510642 99510642 1001 86380 86390 1
510649 99510649 1001 86380 86390 1
510438 99510438 1001 86380 86390 1
510196 99510196 1001 86380 86390 1
510212 99510212 1001 86380 86390 1
510788 99510788 1001 86380 86390 1
510884 99510884 1001 86380 86390 1
510914 99510914 1001 86380 86390 1
511454 99511454 1001 86380 86390 1
511431 99511431 1001 86380 86390 1
511546 99511546 1001 86380 86390 1
511237 99511237 1001 86380 86390 1
511039 99511039 1001 86380 86390 1
511562 99511562 1001 86380 86390 1
512329 99512329 1001 86380 86390 1
512241 99512241 1001 86380 86390 1
512220 99512220 1001 86380 86390 1
512174 99512174 1001 86380 86390 1
511968 99511968 1001 86380 86390 1
511995 99511995 1001 86380 86390 1
511897 99511897 1001 86380 86390 1
511809 99511809 1001 86380 86390 1
512458 99512458 1001 86380 86390 1
512543 99512543 1001 86380 86390 1
513056 99513056 1001 86380 86390 1
513200 99513200 1001 86380 86390 1
512880 99512880 1001 86380 86390 1
512708 99512708 1001 86380 86390 1
513921 99513921 1001 86380 86390 1
513898 99513898 1001 86380 86390 1
514023 99514023 1001 86380 86390 1
513617 99513617 1001 86380 86390 1
513534 99513534 1001 86380 86390 1
513587 99513587 1001 86380 86390 1
514808 99514808 1001 86380 86390 1
514744 99514744 1001 86380 86390 1
514605 99514605 1001 86380 86390 1
514305 99514305 1001 86380 86390 1
514370 99514370 1001 86380 86390 1
514308 99514308 1001 86380 86390 1
514321 99514321 1001 86380 86390 1
514880 99514880 1001 86380 86390 1
514894 99514894 1001 86380 86390 1
514886 99514886 1001 86380 86390 1
515516 99515516 1001 86380 86390 1
515480 99515480 1001 86380 86390 1
515635 99515635 1001 86380 86390 1
515604 99515604 1001 86380 86390 1
515315 99515315 1001 86380 86390 1
515103 99515103 1001 86380 86390 1
515182 99515182 1001 86380 86390 1
515093 99515093 1001 86380 86390 1
515106 99515106 1001 86380 86390 1
515760 99515760 1001 86380 86390 1
516245 99516245 1001 86380 86390 1
516023 99516023 1001 86380 86390 1
516532 99516532 1001 86380 86390 1
516920 99516920 1001 86380 86390 1
517408 99517408 1001 86380 86390 1
518012 99518012 1001 86380 86390 1
518039 99518039 1001 86380 86390 1
518152 99518152 1001 86380 86390 1
517858 99517858 1001 86380 86390 1
518787 99518787 1001 86380 86390 1
518640 99518640 1001 86380 86390 1
518622 99518622 1001 86380 86390 1
518536 99518536 1001 86380 86390 1
519141 99519141 1001 86380 86390 1
519052 99519052 1001 86380 86390 1
519113 99519113 1001 86380 86390 1
519806 99519806 1001 86380 86390 1
519500 99519500 1001 86380 86390 1
519318 99519318 1001 86380 86390 1
519280 99519280 1001 86380 86390 1
519899 99519899 1001 86380 86390 1
520480 99520480 1001 86380 86390 1
520574 99520574 1001 86380 86390 1
520307 99520307 1001 86380 86390 1
520287 99520287 1001 86380 86390 1
520430 99520430 1001 86380 86390 1
520097 99520097 1001 86380 86390 1
520061 99520061 1001 86380 86390 1
521310 99521310 1001 86380 86390 1
521153 99521153 1001 86380 86390 1
521042 99521042 1001 86380 86390 1
520928 99520928 1001 86380 86390 1
520906 99520906 1001 86380 86390 1
521491 99521491 1001 86380 86390 1
522091 99522091 1001 86380 86390 1
522144 99522144 1001 86380 86390 1
521913 99521913 1001 86380 86390 1
522359 99522359 1001 86380 86390 1
522339 99522339 1001 86380 86390 1
522938 99522938 1001 86380 86390 1
523017 99523017 1001 86380 86390 1
523069 99523069 1001 86380 86390 1
522917 99522917 1001 86380 86390 1
523073 99523073 1001 86380 86390 1
522828 99522828 1001 86380 86390 1
522816 99522816 1001 86380 86390 1
522580 99522580 1001 86380 86390 1
522620 99522620 1001 86380 86390 1
522585 99522585 1001 86380 86390 1
522611 99522611 1001 86380 86390 1
522678 99522678 1001 86380 86390 1
523593 99523593 1001 86380 86390 1
523343 99523343 1001 86380 86390 1
523361 99523361 1001 86380 86390 1
523413 99523413 1001 86380 86390 1
524141 99524141 1001 86380 86390 1
524116 99524116 1001 86380 86390 1
524617 99524617 1001 86380 86390 1
524445 99524445 1001 86380 86390 1
524345 99524345 1001 86380 86390 1
524871 99524871 1001 86380 86390 1
525542 99525542 1001 86380 86390 1
525290 99525290 1001 86380 86390 1
525741 99525741 1001 86380 86390 1
525644 99525644 1001 86380 86390 1
526412 99526412 1001 86380 86390 1
526330 99526330 1001 86380 86390 1
525920 99525920 1001 86380 86390 1
525819 99525819 1001 86380 86390 1
525874 99525874 1001 86380 86390 1
526627 99526627 1001 86380 86390 1
526554 99526554 1001 86380 86390 1
526465 99526465 1001 86380 86390 1
526441 99526441 1001 86380 86390 1
527047 99527047 1001 86380 86390 1
526804 99526804 1001 86380 86390 1
527382 99527382 1001 86380 86390 1
527383 99527383 1001 86380 86390 1
527397 99527397 1001 86380 86390 1
527916 99527916 1001 86380 86390 1
528266 99528266 1001 86380 86390 1
528752 99528752 1001 86380 86390 1
528692 99528692 1001 86380 86390 1
528456 99528456 1001 86380 86390 1
528457 99528457 1001 86380 86390 1
529067 99529067 1001 86380 86390 1
529060 99529060 1001 86380 86390 1
529496 99529496 1001 86380 86390 1
529472 99529472 1001 86380 86390 1
529397 99529397 1001 86380 86390 1
529307 99529307 1001 86380 86390 1
529179 99529179 1001 86380 86390 1
529127 99529127 1001 86380 86390 1
530520 99530520 1001 86380 86390 1
530417 99530417 1001 86380 86390 1
530326 99530326 1001 86380 86390 1
530330 99530330 1001 86380 86390 1
529986 99529986 1001 86380 86390 1
531319 99531319 1001 86380 86390 1
531320 99531320 1001 86380 86390 1
531103 99531103 1001 86380 86390 1
530917 99530917 1001 86380 86390 1
530880 99530880 1001 86380 86390 1
532065 99532065 1001 86380 86390 1
531822 99531822 1001 86380 86390 1
531973 99531973 1001 86380 86390 1
531999 99531999 1001 86380 86390 1
532208 99532208 1001 86380 86390 1
533013 99533013 1001 86380 86390 1
532725 99532725 1001 86380 86390 1
532594 99532594 1001 86380 86390 1
533076 99533076 1001 86380 86390 1
533802 99533802 1001 86380 86390 1
533850 99533850 1001 86380 86390 1
533593 99533593 1001 86380 86390 1
533572 99533572 1001 86380 86390 1
533434 99533434 1001 86380 86390 1
533333 99533333 1001 86380 86390 1
533999 99533999 1001 86380 86390 1
534635 99534635 1001 86380 86390 1
534671 99534671 1001 86380 86390 1
534554 99534554 1001 86380 86390 1
534329 99534329 1001 86380 86390 1
534434 99534434 1001 86380 86390 1
534115 99534115 1001 86380 86390 1
534206 99534206 1001 86380 86390 1
534787 99534787 1001 86380 86390 1
535099 99535099 1001 86380 86390 1
535672 99535672 1001 86380 86390 1
536042 99536042 1001 86380 86390 1
536063 99536063 1001 86380 86390 1
535796 99535796 1001 86380 86390 1
535831 99535831 1001 86380 86390 1
536451 99536451 1001 86380 86390 1
536340 99536340 1001 86380 86390 1
536500 99536500 1001 86380 86390 1
536513 99536513 1001 86380 86390 1
536970 99536970 1001 86380 86390 1
537162 99537162 1001 86380 86390 1
536803 99536803 1001 86380 86390 1
536850 99536850 1001 86380 86390 1
536916 99536916 1001 86380 86390 1
537292 99537292 1001 86380 86390 1
537204 99537204 1001 86380 86390 1
537333 99537333 1001 86380 86390 1
537827 99537827 1001 86380 86390 1
537751 99537751 1001 86380 86390 1
537461 99537461 1001 86380 86390 1
537463 99537463 1001 86380 86390 1
538052 99538052 1001 86380 86390 1
538056 99538056 1001 86380 86390 1
538096 99538096 1001 86380 86390 1
538802 99538802 1001 86380 86390 1
538467 99538467 1001 86380 86390 1
538599 99538599 1001 86380 86390 1
538458 99538458 1001 86380 86390 1
538451 99538451 1001 86380 86390 1
538352 99538352 1001 86380 86390 1
538885 99538885 1001 86380 86390 1
539395 99539395 1001 86380 86390 1
539120 99539120 1001 86380 86390 1
540326 99540326 1001 86380 86390 1
540317 99540317 1001 86380 86390 1
540126 99540126 1001 86380 86390 1
540191 99540191 1001 86380 86390 1
540192 99540192 1001 86380 86390 1
539951 99539951 1001 86380 86390 1
539884 99539884 1001 86380 86390 1
540492 99540492 1001 86380 86390 1
540480 99540480 1001 86380 86390 1
540614 99540614 1001 86380 86390 1
541158 99541158 1001 86380 86390 1
541175 99541175 1001 86380 86390 1
541040 99541040 1001 86380 86390 1
540840 99540840 1001 86380 86390 1
540879 99540879 1001 86380 86390 1
540756 99540756 1001 86380 86390 1
541294 99541294 1001 86380 86390 1
541366 99541366 1001 86380 86390 1
541919 99541919 1001 86380 86390 1
541999 99541999 1001 86380 86390 1
541716 99541716 1001 86380 86390 1
541641 99541641 1001 86380 86390 1
541706 99541706 1001 86380 86390 1
541528 99541528 1001 86380 86390 1
541581 99541581 1001 86380 86390 1
541614 99541614 1001 86380 86390 1
542274 99542274 1001 86380 86390 1
542219 99542219 1001 86380 86390 1
542760 99542760 1001 86380 86390 1
542813 99542813 1001 86380 86390 1
542625 99542625 1001 86380 86390 1
542946 99542946 1001 86380 86390 1
543094 99543094 1001 86380 86390 1
543019 99543019 1001 86380 86390 1
543723 99543723 1001 86380 86390 1
543377 99543377 1001 86380 86390 1
543381 99543381 1001 86380 86390 1
543200 99543200 1001 86380 86390 1
544493 99544493 1001 86380 86390 1
544212 99544212 1001 86380 86390 1
544233 99544233 1001 86380 86390 1
544714 99544714 1001 86380 86390 1
400309 99400309 1001 86380 86390 1
400279 99400279 1001 86380 86390 1
400677 99400677 1001 86380 86390 1
400864 99400864 1001 86380 86390 1
400984 99400984 1001 86380 86390 1
401062 99401062 1001 86380 86390 1
401263 99401263 1001 86380 86390 1
401312 99401312 1001 86380 86390 1
401300 99401300 1001 86380 86390 1
401383 99401383 1001 86380 86390 1
401753 99401753 1001 86380 86390 1
401970 99401970 1001 86380 86390 1
401949 99401949 1001 86380 86390 1
402396 99402396 1001 86380 86390 1
403028 99403028 1001 86380 86390 1
403075 99403075 1001 86380 86390 1
403477 99403477 1001 86380 86390 1
403518 99403518 1001 86380 86390 1
403562 99403562 1001 86380 86390 1
404082 99404082 1001 86380 86390 1
404087 99404087 1001 86380 86390 1
404291 99404291 1001 86380 86390 1
404442 99404442 1001 86380 86390 1
404634 99404634 1001 86380 86390 1
404606 99404606 1001 86380 86390 1
404622 99404622 1001 86380 86390 1
404786 99404786 1001 86380 86390 1
404929 99404929 1001 86380 86390 1
404970 99404970 1001 86380 86390 1
405128 99405128 1001 86380 86390 1
405522 99405522 1001 86380 86390 1
405591 99405591 1001 86380 86390 1
405767 99405767 1001 86380 86390 1
405925 99405925 1001 86380 86390 1
406099 99406099 1001 86380 86390 1
406783 99406783 1001 86380 86390 1
407002 99407002 1001 86380 86390 1
406987 99406987 1001 86380 86390 1
407456 99407456 1001 86380 86390 1
407760 99407760 1001 86380 86390 1
407700 99407700 1001 86380 86390 1
408243 99408243 1001 86380 86390 1
408317 99408317 1001 86380 86390 1
409046 99409046 1001 86380 86390 1
409026 99409026 1001 86380 86390 1
409651 99409651 1001 86380 86390 1
409887 99409887 1001 86380 86390 1
410303 99410303 1001 86380 86390 1
410575 99410575 1001 86380 86390 1
410524 99410524 1001 86380 86390 1
410660 99410660 1001 86380 86390 1
411007 99411007 1001 86380 86390 1
411037 99411037 1001 86380 86390 1
411364 99411364 1001 86380 86390 1
411392 99411392 1001 86380 86390 1
412095 99412095 1001 86380 86390 1
413635 99413635 1001 86380 86390 1
413614 99413614 1001 86380 86390 1
412959 99412959 1001 86380 86390 1
412968 99412968 1001 86380 86390 1
412758 99412758 1001 86380 86390 1
412680 99412680 1001 86380 86390 1
412661 99412661 1001 86380 86390 1
412575 99412575 1001 86380 86390 1
413974 99413974 1001 86380 86390 1
415033 99415033 1001 86380 86390 1
415195 99415195 1001 86380 86390 1
414421 99414421 1001 86380 86390 1
414205 99414205 1001 86380 86390 1
415555 99415555 1001 86380 86390 1
415559 99415559 1001 86380 86390 1
415436 99415436 1001 86380 86390 1
415538 99415538 1001 86380 86390 1
416596 99416596 1001 86380 86390 1
417034 99417034 1001 86380 86390 1
418542 99418542 1001 86380 86390 1
418159 99418159 1001 86380 86390 1
418382 99418382 1001 86380 86390 1
417986 99417986 1001 86380 86390 1
419066 99419066 1001 86380 86390 1
420382 99420382 1001 86380 86390 1
419800 99419800 1001 86380 86390 1
419936 99419936 1001 86380 86390 1
419553 99419553 1001 86380 86390 1
422077 99422077 1001 86380 86390 1
421379 99421379 1001 86380 86390 1
422169 99422169 1001 86380 86390 1
422283 99422283 1001 86380 86390 1
422214 99422214 1001 86380 86390 1
423119 99423119 1001 86380 86390 1
422680 99422680 1001 86380 86390 1
423864 99423864 1001 86380 86390 1
423994 99423994 1001 86380 86390 1
424045 99424045 1001 86380 86390 1
424090 99424090 1001 86380 86390 1
424245 99424245 1001 86380 86390 1
424318 99424318 1001 86380 86390 1
425580 99425580 1001 86380 86390 1
425444 99425444 1001 86380 86390 1
427032 99427032 1001 86380 86390 1
426972 99426972 1001 86380 86390 1
426577 99426577 1001 86380 86390 1
426385 99426385 1001 86380 86390 1
426126 99426126 1001 86380 86390 1
426101 99426101 1001 86380 86390 1
426060 99426060 1001 86380 86390 1
427309 99427309 1001 86380 86390 1
428417 99428417 1001 86380 86390 1
428146 99428146 1001 86380 86390 1
427807 99427807 1001 86380 86390 1
429007 99429007 1001 86380 86390 1
428859 99428859 1001 86380 86390 1
430148 99430148 1001 86380 86390 1
430153 99430153 1001 86380 86390 1
429654 99429654 1001 86380 86390 1
430546 99430546 1001 86380 86390 1
430573 99430573 1001 86380 86390 1
431674 99431674 1001 86380 86390 1
431677 99431677 1001 86380 86390 1
432019 99432019 1001 86380 86390 1
432025 99432025 1001 86380 86390 1
431534 99431534 1001 86380 86390 1
431518 99431518 1001 86380 86390 1
431498 99431498 1001 86380 86390 1
430849 99430849 1001 86380 86390 1
430959 99430959 1001 86380 86390 1
431248 99431248 1001 86380 86390 1
432347 99432347 1001 86380 86390 1
432169 99432169 1001 86380 86390 1
433383 99433383 1001 86380 86390 1
433478 99433478 1001 86380 86390 1
433282 99433282 1001 86380 86390 1
432675 99432675 1001 86380 86390 1
434022 99434022 1001 86380 86390 1
433922 99433922 1001 86380 86390 1
434013 99434013 1001 86380 86390 1
434080 99434080 1001 86380 86390 1
433809 99433809 1001 86380 86390 1
435132 99435132 1001 86380 86390 1
435370 99435370 1001 86380 86390 1
434934 99434934 1001 86380 86390 1
434989 99434989 1001 86380 86390 1
434171 99434171 1001 86380 86390 1
435786 99435786 1001 86380 86390 1
435644 99435644 1001 86380 86390 1
435763 99435763 1001 86380 86390 1
435476 99435476 1001 86380 86390 1
436782 99436782 1001 86380 86390 1
437022 99437022 1001 86380 86390 1
437032 99437032 1001 86380 86390 1
435982 99435982 1001 86380 86390 1
436216 99436216 1001 86380 86390 1
436217 99436217 1001 86380 86390 1
435896 99435896 1001 86380 86390 1
437326 99437326 1001 86380 86390 1
437173 99437173 1001 86380 86390 1
300104 99300104 1001 86380 86390 1
300663 99300663 1001 86380 86390 1
300396 99300396 1001 86380 86390 1
300351 99300351 1001 86380 86390 1
300182 99300182 1001 86380 86390 1
300881 99300881 1001 86380 86390 1
301414 99301414 1001 86380 86390 1
301304 99301304 1001 86380 86390 1
301254 99301254 1001 86380 86390 1
301029 99301029 1001 86380 86390 1
301097 99301097 1001 86380 86390 1
300934 99300934 1001 86380 86390 1
302039 99302039 1001 86380 86390 1
301934 99301934 1001 86380 86390 1
301795 99301795 1001 86380 86390 1
303119 99303119 1001 86380 86390 1
303110 99303110 1001 86380 86390 1
303064 99303064 1001 86380 86390 1
302941 99302941 1001 86380 86390 1
302934 99302934 1001 86380 86390 1
302645 99302645 1001 86380 86390 1
302753 99302753 1001 86380 86390 1
303289 99303289 1001 86380 86390 1
303242 99303242 1001 86380 86390 1
303933 99303933 1001 86380 86390 1
303869 99303869 1001 86380 86390 1
303870 99303870 1001 86380 86390 1
303949 99303949 1001 86380 86390 1
303580 99303580 1001 86380 86390 1
303439 99303439 1001 86380 86390 1
304131 99304131 1001 86380 86390 1
304725 99304725 1001 86380 86390 1
304571 99304571 1001 86380 86390 1
304302 99304302 1001 86380 86390 1
304900 99304900 1001 86380 86390 1
304879 99304879 1001 86380 86390 1
305612 99305612 1001 86380 86390 1
305418 99305418 1001 86380 86390 1
305320 99305320 1001 86380 86390 1
305216 99305216 1001 86380 86390 1
500012 99500012 1001 86380 86390 1
500078 99500078 1001 86380 86390 1
500117 99500117 1001 86380 86390 1
500711 99500711 1001 86380 86390 1
500753 99500753 1001 86380 86390 1
500616 99500616 1001 86380 86390 1
500620 99500620 1001 86380 86390 1
500586 99500586 1001 86380 86390 1
500930 99500930 1001 86380 86390 1
500963 99500963 1001 86380 86390 1
501490 99501490 1001 86380 86390 1
501468 99501468 1001 86380 86390 1
501387 99501387 1001 86380 86390 1
501327 99501327 1001 86380 86390 1
501126 99501126 1001 86380 86390 1
501195 99501195 1001 86380 86390 1
501746 99501746 1001 86380 86390 1
502443 99502443 1001 86380 86390 1
502296 99502296 1001 86380 86390 1
502131 99502131 1001 86380 86390 1
502219 99502219 1001 86380 86390 1
501982 99501982 1001 86380 86390 1
501957 99501957 1001 86380 86390 1
501973 99501973 1001 86380 86390 1
503150 99503150 1001 86380 86390 1
503246 99503246 1001 86380 86390 1
503248 99503248 1001 86380 86390 1
503049 99503049 1001 86380 86390 1
502674 99502674 1001 86380 86390 1
502727 99502727 1001 86380 86390 1
503321 99503321 1001 86380 86390 1
503490 99503490 1001 86380 86390 1
503365 99503365 1001 86380 86390 1
503404 99503404 1001 86380 86390 1
503809 99503809 1001 86380 86390 1
503774 99503774 1001 86380 86390 1
503639 99503639 1001 86380 86390 1
503704 99503704 1001 86380 86390 1
504220 99504220 1001 86380 86390 1
504241 99504241 1001 86380 86390 1
504151 99504151 1001 86380 86390 1
504816 99504816 1001 86380 86390 1
504528 99504528 1001 86380 86390 1
504953 99504953 1001 86380 86390 1
505756 99505756 1001 86380 86390 1
505640 99505640 1001 86380 86390 1
505416 99505416 1001 86380 86390 1
505284 99505284 1001 86380 86390 1
506558 99506558 1001 86380 86390 1
506593 99506593 1001 86380 86390 1
506549 99506549 1001 86380 86390 1
506372 99506372 1001 86380 86390 1
506788 99506788 1001 86380 86390 1
506718 99506718 1001 86380 86390 1
506783 99506783 1001 86380 86390 1
507337 99507337 1001 86380 86390 1
507022 99507022 1001 86380 86390 1
507011 99507011 1001 86380 86390 1
506831 99506831 1001 86380 86390 1
506883 99506883 1001 86380 86390 1
506871 99506871 1001 86380 86390 1
508098 99508098 1001 86380 86390 1
508050 99508050 1001 86380 86390 1
508009 99508009 1001 86380 86390 1
507858 99507858 1001 86380 86390 1
507690 99507690 1001 86380 86390 1
508412 99508412 1001 86380 86390 1
508985 99508985 1001 86380 86390 1
509024 99509024 1001 86380 86390 1
508965 99508965 1001 86380 86390 1
508714 99508714 1001 86380 86390 1
508754 99508754 1001 86380 86390 1
508842 99508842 1001 86380 86390 1
508492 99508492 1001 86380 86390 1
508650 99508650 1001 86380 86390 1
509196 99509196 1001 86380 86390 1
509861 99509861 1001 86380 86390 1
509562 99509562 1001 86380 86390 1
509441 99509441 1001 86380 86390 1
509975 99509975 1001 86380 86390 1
510500 99510500 1001 86380 86390 1
510350 99510350 1001 86380 86390 1
510297 99510297 1001 86380 86390 1
511493 99511493 1001 86380 86390 1
511147 99511147 1001 86380 86390 1
511660 99511660 1001 86380 86390 1
511625 99511625 1001 86380 86390 1
512293 99512293 1001 86380 86390 1
512295 99512295 1001 86380 86390 1
512367 99512367 1001 86380 86390 1
512301 99512301 1001 86380 86390 1
512046 99512046 1001 86380 86390 1
512099 99512099 1001 86380 86390 1
511862 99511862 1001 86380 86390 1
512394 99512394 1001 86380 86390 1
513184 99513184 1001 86380 86390 1
512961 99512961 1001 86380 86390 1
512843 99512843 1001 86380 86390 1
512777 99512777 1001 86380 86390 1
513260 99513260 1001 86380 86390 1
513989 99513989 1001 86380 86390 1
513823 99513823 1001 86380 86390 1
513604 99513604 1001 86380 86390 1
513592 99513592 1001 86380 86390 1
514064 99514064 1001 86380 86390 1
514684 99514684 1001 86380 86390 1
514573 99514573 1001 86380 86390 1
514251 99514251 1001 86380 86390 1
514316 99514316 1001 86380 86390 1
514434 99514434 1001 86380 86390 1
514390 99514390 1001 86380 86390 1
514986 99514986 1001 86380 86390 1
514991 99514991 1001 86380 86390 1
515520 99515520 1001 86380 86390 1
515469 99515469 1001 86380 86390 1
515418 99515418 1001 86380 86390 1
515144 99515144 1001 86380 86390 1
515240 99515240 1001 86380 86390 1
515800 99515800 1001 86380 86390 1
516443 99516443 1001 86380 86390 1
516258 99516258 1001 86380 86390 1
516264 99516264 1001 86380 86390 1
516017 99516017 1001 86380 86390 1
517257 99517257 1001 86380 86390 1
517080 99517080 1001 86380 86390 1
517126 99517126 1001 86380 86390 1
517516 99517516 1001 86380 86390 1
517480 99517480 1001 86380 86390 1
518008 99518008 1001 86380 86390 1
518143 99518143 1001 86380 86390 1
517770 99517770 1001 86380 86390 1
517620 99517620 1001 86380 86390 1
518342 99518342 1001 86380 86390 1
518287 99518287 1001 86380 86390 1
518313 99518313 1001 86380 86390 1
518886 99518886 1001 86380 86390 1
518959 99518959 1001 86380 86390 1
518893 99518893 1001 86380 86390 1
518652 99518652 1001 86380 86390 1
518399 99518399 1001 86380 86390 1
519076 99519076 1001 86380 86390 1
519017 99519017 1001 86380 86390 1
519503 99519503 1001 86380 86390 1
519312 99519312 1001 86380 86390 1
519303 99519303 1001 86380 86390 1
519959 99519959 1001 86380 86390 1
520071 99520071 1001 86380 86390 1
520112 99520112 1001 86380 86390 1
520036 99520036 1001 86380 86390 1
520824 99520824 1001 86380 86390 1
520696 99520696 1001 86380 86390 1
521313 99521313 1001 86380 86390 1
521442 99521442 1001 86380 86390 1
521089 99521089 1001 86380 86390 1
520866 99520866 1001 86380 86390 1
520921 99520921 1001 86380 86390 1
520922 99520922 1001 86380 86390 1
521549 99521549 1001 86380 86390 1
521630 99521630 1001 86380 86390 1
522281 99522281 1001 86380 86390 1
522110 99522110 1001 86380 86390 1
522065 99522065 1001 86380 86390 1
521900 99521900 1001 86380 86390 1
522344 99522344 1001 86380 86390 1
523004 99523004 1001 86380 86390 1
522934 99522934 1001 86380 86390 1
522679 99522679 1001 86380 86390 1
522500 99522500 1001 86380 86390 1
522581 99522581 1001 86380 86390 1
522598 99522598 1001 86380 86390 1
522547 99522547 1001 86380 86390 1
523198 99523198 1001 86380 86390 1
523302 99523302 1001 86380 86390 1
523292 99523292 1001 86380 86390 1
523318 99523318 1001 86380 86390 1
523599 99523599 1001 86380 86390 1
523703 99523703 1001 86380 86390 1
523729 99523729 1001 86380 86390 1
523427 99523427 1001 86380 86390 1
523480 99523480 1001 86380 86390 1
523326 99523326 1001 86380 86390 1
523425 99523425 1001 86380 86390 1
523491 99523491 1001 86380 86390 1
524531 99524531 1001 86380 86390 1
524523 99524523 1001 86380 86390 1
524230 99524230 1001 86380 86390 1
524211 99524211 1001 86380 86390 1
524343 99524343 1001 86380 86390 1
524942 99524942 1001 86380 86390 1
524774 99524774 1001 86380 86390 1
524776 99524776 1001 86380 86390 1
525426 99525426 1001 86380 86390 1
526352 99526352 1001 86380 86390 1
526318 99526318 1001 86380 86390 1
525904 99525904 1001 86380 86390 1
526481 99526481 1001 86380 86390 1
527056 99527056 1001 86380 86390 1
527096 99527096 1001 86380 86390 1
527214 99527214 1001 86380 86390 1
526899 99526899 1001 86380 86390 1
526900 99526900 1001 86380 86390 1
526681 99526681 1001 86380 86390 1
527422 99527422 1001 86380 86390 1
527400 99527400 1001 86380 86390 1
527955 99527955 1001 86380 86390 1
527892 99527892 1001 86380 86390 1
527704 99527704 1001 86380 86390 1
527521 99527521 1001 86380 86390 1
527580 99527580 1001 86380 86390 1
528242 99528242 1001 86380 86390 1
528145 99528145 1001 86380 86390 1
528581 99528581 1001 86380 86390 1
528655 99528655 1001 86380 86390 1
528462 99528462 1001 86380 86390 1
528419 99528419 1001 86380 86390 1
528394 99528394 1001 86380 86390 1
528447 99528447 1001 86380 86390 1
528943 99528943 1001 86380 86390 1
529008 99529008 1001 86380 86390 1
529103 99529103 1001 86380 86390 1
529591 99529591 1001 86380 86390 1
529716 99529716 1001 86380 86390 1
529353 99529353 1001 86380 86390 1
529379 99529379 1001 86380 86390 1
529347 99529347 1001 86380 86390 1
529412 99529412 1001 86380 86390 1
529240 99529240 1001 86380 86390 1
529286 99529286 1001 86380 86390 1
529868 99529868 1001 86380 86390 1
529926 99529926 1001 86380 86390 1
530526 99530526 1001 86380 86390 1
530397 99530397 1001 86380 86390 1
530187 99530187 1001 86380 86390 1
530269 99530269 1001 86380 86390 1
530295 99530295 1001 86380 86390 1
529987 99529987 1001 86380 86390 1
530001 99530001 1001 86380 86390 1
530118 99530118 1001 86380 86390 1
529937 99529937 1001 86380 86390 1
530056 99530056 1001 86380 86390 1
530663 99530663 1001 86380 86390 1
531024 99531024 1001 86380 86390 1
531173 99531173 1001 86380 86390 1
530839 99530839 1001 86380 86390 1
530943 99530943 1001 86380 86390 1
530820 99530820 1001 86380 86390 1
531386 99531386 1001 86380 86390 1
532058 99532058 1001 86380 86390 1
532136 99532136 1001 86380 86390 1
532073 99532073 1001 86380 86390 1
532088 99532088 1001 86380 86390 1
531924 99531924 1001 86380 86390 1
532274 99532274 1001 86380 86390 1
532378 99532378 1001 86380 86390 1
532990 99532990 1001 86380 86390 1
533095 99533095 1001 86380 86390 1
533078 99533078 1001 86380 86390 1
533183 99533183 1001 86380 86390 1
533818 99533818 1001 86380 86390 1
533637 99533637 1001 86380 86390 1
534389 99534389 1001 86380 86390 1
534286 99534286 1001 86380 86390 1
534358 99534358 1001 86380 86390 1
534839 99534839 1001 86380 86390 1
534719 99534719 1001 86380 86390 1
535352 99535352 1001 86380 86390 1
535165 99535165 1001 86380 86390 1
535140 99535140 1001 86380 86390 1
535245 99535245 1001 86380 86390 1
535272 99535272 1001 86380 86390 1
535144 99535144 1001 86380 86390 1
535572 99535572 1001 86380 86390 1
535619 99535619 1001 86380 86390 1
536211 99536211 1001 86380 86390 1
536064 99536064 1001 86380 86390 1
535835 99535835 1001 86380 86390 1
535863 99535863 1001 86380 86390 1
535826 99535826 1001 86380 86390 1
535919 99535919 1001 86380 86390 1
536353 99536353 1001 86380 86390 1
537123 99537123 1001 86380 86390 1
536597 99536597 1001 86380 86390 1
536553 99536553 1001 86380 86390 1
536566 99536566 1001 86380 86390 1
537251 99537251 1001 86380 86390 1
537310 99537310 1001 86380 86390 1
537900 99537900 1001 86380 86390 1
538032 99538032 1001 86380 86390 1
538121 99538121 1001 86380 86390 1
538720 99538720 1001 86380 86390 1
538468 99538468 1001 86380 86390 1
538607 99538607 1001 86380 86390 1
538237 99538237 1001 86380 86390 1
538263 99538263 1001 86380 86390 1
539400 99539400 1001 86380 86390 1
539076 99539076 1001 86380 86390 1
539108 99539108 1001 86380 86390 1
539771 99539771 1001 86380 86390 1
539643 99539643 1001 86380 86390 1
540312 99540312 1001 86380 86390 1
540275 99540275 1001 86380 86390 1
539925 99539925 1001 86380 86390 1
539948 99539948 1001 86380 86390 1
540622 99540622 1001 86380 86390 1
540611 99540611 1001 86380 86390 1
540626 99540626 1001 86380 86390 1
541104 99541104 1001 86380 86390 1
540736 99540736 1001 86380 86390 1
540697 99540697 1001 86380 86390 1
542091 99542091 1001 86380 86390 1
541771 99541771 1001 86380 86390 1
541734 99541734 1001 86380 86390 1
541881 99541881 1001 86380 86390 1
541807 99541807 1001 86380 86390 1
541885 99541885 1001 86380 86390 1
541655 99541655 1001 86380 86390 1
541657 99541657 1001 86380 86390 1
542516 99542516 1001 86380 86390 1
542387 99542387 1001 86380 86390 1
543759 99543759 1001 86380 86390 1
543512 99543512 1001 86380 86390 1
543191 99543191 1001 86380 86390 1
543308 99543308 1001 86380 86390 1
543965 99543965 1001 86380 86390 1
543901 99543901 1001 86380 86390 1
544477 99544477 1001 86380 86390 1
544386 99544386 1001 86380 86390 1
544259 99544259 1001 86380 86390 1
522364 1009 1001 56969 57268 1
525358 958 1002 55413 57328 1
530915 1055 1002 37179 45870 1
400155 99400155 1001 86380 86390 1
400339 99400339 1001 86380 86390 1
400863 99400863 1001 86380 86390 1
400964 99400964 1001 86380 86390 1
401248 99401248 1001 86380 86390 1
401543 99401543 1001 86380 86390 1
401578 99401578 1001 86380 86390 1
402359 99402359 1001 86380 86390 1
402737 99402737 1001 86380 86390 1
402862 99402862 1001 86380 86390 1
403742 99403742 1001 86380 86390 1
403805 99403805 1001 86380 86390 1
403996 99403996 1001 86380 86390 1
404218 99404218 1001 86380 86390 1
404165 99404165 1001 86380 86390 1
404177 99404177 1001 86380 86390 1
404713 99404713 1001 86380 86390 1
405159 99405159 1001 86380 86390 1
405191 99405191 1001 86380 86390 1
405274 99405274 1001 86380 86390 1
405617 99405617 1001 86380 86390 1
405623 99405623 1001 86380 86390 1
405717 99405717 1001 86380 86390 1
405693 99405693 1001 86380 86390 1
406143 99406143 1001 86380 86390 1
406343 99406343 1001 86380 86390 1
406956 99406956 1001 86380 86390 1
407360 99407360 1001 86380 86390 1
407712 99407712 1001 86380 86390 1
407790 99407790 1001 86380 86390 1
407937 99407937 1001 86380 86390 1
408169 99408169 1001 86380 86390 1
408195 99408195 1001 86380 86390 1
408136 99408136 1001 86380 86390 1
409236 99409236 1001 86380 86390 1
409262 99409262 1001 86380 86390 1
409467 99409467 1001 86380 86390 1
409448 99409448 1001 86380 86390 1
409405 99409405 1001 86380 86390 1
409670 99409670 1001 86380 86390 1
411474 99411474 1001 86380 86390 1
411697 99411697 1001 86380 86390 1
411954 99411954 1001 86380 86390 1
412133 99412133 1001 86380 86390 1
412203 99412203 1001 86380 86390 1
412372 99412372 1001 86380 86390 1
412436 99412436 1001 86380 86390 1
413700 99413700 1001 86380 86390 1
412958 99412958 1001 86380 86390 1
412942 99412942 1001 86380 86390 1
415300 99415300 1001 86380 86390 1
415161 99415161 1001 86380 86390 1
414567 99414567 1001 86380 86390 1
414657 99414657 1001 86380 86390 1
414354 99414354 1001 86380 86390 1
414300 99414300 1001 86380 86390 1
414241 99414241 1001 86380 86390 1
416869 99416869 1001 86380 86390 1
416766 99416766 1001 86380 86390 1
416108 99416108 1001 86380 86390 1
415861 99415861 1001 86380 86390 1
416127 99416127 1001 86380 86390 1
415878 99415878 1001 86380 86390 1
415901 99415901 1001 86380 86390 1
417101 99417101 1001 86380 86390 1
417264 99417264 1001 86380 86390 1
417426 99417426 1001 86380 86390 1
418611 99418611 1001 86380 86390 1
418520 99418520 1001 86380 86390 1
418122 99418122 1001 86380 86390 1
418914 99418914 1001 86380 86390 1
419071 99419071 1001 86380 86390 1
420066 99420066 1001 86380 86390 1
420435 99420435 1001 86380 86390 1
419745 99419745 1001 86380 86390 1
419977 99419977 1001 86380 86390 1
419997 99419997 1001 86380 86390 1
420674 99420674 1001 86380 86390 1
421807 99421807 1001 86380 86390 1
421791 99421791 1001 86380 86390 1
421858 99421858 1001 86380 86390 1
421457 99421457 1001 86380 86390 1
421378 99421378 1001 86380 86390 1
421416 99421416 1001 86380 86390 1
423312 99423312 1001 86380 86390 1
423352 99423352 1001 86380 86390 1
423069 99423069 1001 86380 86390 1
422602 99422602 1001 86380 86390 1
422780 99422780 1001 86380 86390 1
423844 99423844 1001 86380 86390 1
425158 99425158 1001 86380 86390 1
425037 99425037 1001 86380 86390 1
424519 99424519 1001 86380 86390 1
425813 99425813 1001 86380 86390 1
426998 99426998 1001 86380 86390 1
426740 99426740 1001 86380 86390 1
426397 99426397 1001 86380 86390 1
426491 99426491 1001 86380 86390 1
426572 99426572 1001 86380 86390 1
426066 99426066 1001 86380 86390 1
425829 99425829 1001 86380 86390 1
427238 99427238 1001 86380 86390 1
427352 99427352 1001 86380 86390 1
427367 99427367 1001 86380 86390 1
428509 99428509 1001 86380 86390 1
428220 99428220 1001 86380 86390 1
428295 99428295 1001 86380 86390 1
428150 99428150 1001 86380 86390 1
427748 99427748 1001 86380 86390 1
429140 99429140 1001 86380 86390 1
430025 99430025 1001 86380 86390 1
429997 99429997 1001 86380 86390 1
430341 99430341 1001 86380 86390 1
430036 99430036 1001 86380 86390 1
429681 99429681 1001 86380 86390 1
429345 99429345 1001 86380 86390 1
429392 99429392 1001 86380 86390 1
429415 99429415 1001 86380 86390 1
430464 99430464 1001 86380 86390 1
431678 99431678 1001 86380 86390 1
431445 99431445 1001 86380 86390 1
431468 99431468 1001 86380 86390 1
431371 99431371 1001 86380 86390 1
430977 99430977 1001 86380 86390 1
432158 99432158 1001 86380 86390 1
432254 99432254 1001 86380 86390 1
433635 99433635 1001 86380 86390 1
432930 99432930 1001 86380 86390 1
432999 99432999 1001 86380 86390 1
433143 99433143 1001 86380 86390 1
433093 99433093 1001 86380 86390 1
432730 99432730 1001 86380 86390 1
432524 99432524 1001 86380 86390 1
434062 99434062 1001 86380 86390 1
433969 99433969 1001 86380 86390 1
435233 99435233 1001 86380 86390 1
434622 99434622 1001 86380 86390 1
434706 99434706 1001 86380 86390 1
434660 99434660 1001 86380 86390 1
434690 99434690 1001 86380 86390 1
434831 99434831 1001 86380 86390 1
434611 99434611 1001 86380 86390 1
434321 99434321 1001 86380 86390 1
434463 99434463 1001 86380 86390 1
434390 99434390 1001 86380 86390 1
435831 99435831 1001 86380 86390 1
435642 99435642 1001 86380 86390 1
437052 99437052 1001 86380 86390 1
436933 99436933 1001 86380 86390 1
436080 99436080 1001 86380 86390 1
300695 99300695 1001 86380 86390 1
300629 99300629 1001 86380 86390 1
300386 99300386 1001 86380 86390 1
300323 99300323 1001 86380 86390 1
300440 99300440 1001 86380 86390 1
300492 99300492 1001 86380 86390 1
300519 99300519 1001 86380 86390 1
300203 99300203 1001 86380 86390 1
300139 99300139 1001 86380 86390 1
301342 99301342 1001 86380 86390 1
301278 99301278 1001 86380 86390 1
301024 99301024 1001 86380 86390 1
301584 99301584 1001 86380 86390 1
302291 99302291 1001 86380 86390 1
302214 99302214 1001 86380 86390 1
302274 99302274 1001 86380 86390 1
302303 99302303 1001 86380 86390 1
302164 99302164 1001 86380 86390 1
302091 99302091 1001 86380 86390 1
301892 99301892 1001 86380 86390 1
301937 99301937 1001 86380 86390 1
302404 99302404 1001 86380 86390 1
302821 99302821 1001 86380 86390 1
302865 99302865 1001 86380 86390 1
302856 99302856 1001 86380 86390 1
302883 99302883 1001 86380 86390 1
303983 99303983 1001 86380 86390 1
303929 99303929 1001 86380 86390 1
303545 99303545 1001 86380 86390 1
303484 99303484 1001 86380 86390 1
304212 99304212 1001 86380 86390 1
304078 99304078 1001 86380 86390 1
304769 99304769 1001 86380 86390 1
304670 99304670 1001 86380 86390 1
304836 99304836 1001 86380 86390 1
304686 99304686 1001 86380 86390 1
304631 99304631 1001 86380 86390 1
305600 99305600 1001 86380 86390 1
305675 99305675 1001 86380 86390 1
305184 99305184 1001 86380 86390 1
305147 99305147 1001 86380 86390 1
305087 99305087 1001 86380 86390 1
305243 99305243 1001 86380 86390 1
500189 99500189 1001 86380 86390 1
500700 99500700 1001 86380 86390 1
500651 99500651 1001 86380 86390 1
500230 99500230 1001 86380 86390 1
500933 99500933 1001 86380 86390 1
501251 99501251 1001 86380 86390 1
501420 99501420 1001 86380 86390 1
501028 99501028 1001 86380 86390 1
501741 99501741 1001 86380 86390 1
501773 99501773 1001 86380 86390 1
501724 99501724 1001 86380 86390 1
501660 99501660 1001 86380 86390 1
501725 99501725 1001 86380 86390 1
501791 99501791 1001 86380 86390 1
502079 99502079 1001 86380 86390 1
501849 99501849 1001 86380 86390 1
501920 99501920 1001 86380 86390 1
502023 99502023 1001 86380 86390 1
502529 99502529 1001 86380 86390 1
502530 99502530 1001 86380 86390 1
502650 99502650 1001 86380 86390 1
502839 99502839 1001 86380 86390 1
502765 99502765 1001 86380 86390 1
502717 99502717 1001 86380 86390 1
502679 99502679 1001 86380 86390 1
502797 99502797 1001 86380 86390 1
503414 99503414 1001 86380 86390 1
504102 99504102 1001 86380 86390 1
503973 99503973 1001 86380 86390 1
504025 99504025 1001 86380 86390 1
503605 99503605 1001 86380 86390 1
504919 99504919 1001 86380 86390 1
504768 99504768 1001 86380 86390 1
504833 99504833 1001 86380 86390 1
504719 99504719 1001 86380 86390 1
505109 99505109 1001 86380 86390 1
505081 99505081 1001 86380 86390 1
505726 99505726 1001 86380 86390 1
505232 99505232 1001 86380 86390 1
505353 99505353 1001 86380 86390 1
505831 99505831 1001 86380 86390 1
506474 99506474 1001 86380 86390 1
506583 99506583 1001 86380 86390 1
506073 99506073 1001 86380 86390 1
506051 99506051 1001 86380 86390 1
506748 99506748 1001 86380 86390 1
506762 99506762 1001 86380 86390 1
506771 99506771 1001 86380 86390 1
507324 99507324 1001 86380 86390 1
507235 99507235 1001 86380 86390 1
507136 99507136 1001 86380 86390 1
506884 99506884 1001 86380 86390 1
507866 99507866 1001 86380 86390 1
507784 99507784 1001 86380 86390 1
508380 99508380 1001 86380 86390 1
508665 99508665 1001 86380 86390 1
508796 99508796 1001 86380 86390 1
508672 99508672 1001 86380 86390 1
508816 99508816 1001 86380 86390 1
508556 99508556 1001 86380 86390 1
509165 99509165 1001 86380 86390 1
509212 99509212 1001 86380 86390 1
509749 99509749 1001 86380 86390 1
509769 99509769 1001 86380 86390 1
509894 99509894 1001 86380 86390 1
509581 99509581 1001 86380 86390 1
509572 99509572 1001 86380 86390 1
509312 99509312 1001 86380 86390 1
509941 99509941 1001 86380 86390 1
510692 99510692 1001 86380 86390 1
510693 99510693 1001 86380 86390 1
510722 99510722 1001 86380 86390 1
510477 99510477 1001 86380 86390 1
510231 99510231 1001 86380 86390 1
510879 99510879 1001 86380 86390 1
510901 99510901 1001 86380 86390 1
511491 99511491 1001 86380 86390 1
511354 99511354 1001 86380 86390 1
511310 99511310 1001 86380 86390 1
511104 99511104 1001 86380 86390 1
511745 99511745 1001 86380 86390 1
512303 99512303 1001 86380 86390 1
512265 99512265 1001 86380 86390 1
512255 99512255 1001 86380 86390 1
512338 99512338 1001 86380 86390 1
511920 99511920 1001 86380 86390 1
511872 99511872 1001 86380 86390 1
512450 99512450 1001 86380 86390 1
513012 99513012 1001 86380 86390 1
513010 99513010 1001 86380 86390 1
512887 99512887 1001 86380 86390 1
512677 99512677 1001 86380 86390 1
514028 99514028 1001 86380 86390 1
514009 99514009 1001 86380 86390 1
513940 99513940 1001 86380 86390 1
513731 99513731 1001 86380 86390 1
513547 99513547 1001 86380 86390 1
514068 99514068 1001 86380 86390 1
514185 99514185 1001 86380 86390 1
514103 99514103 1001 86380 86390 1
514155 99514155 1001 86380 86390 1
514734 99514734 1001 86380 86390 1
514710 99514710 1001 86380 86390 1
514457 99514457 1001 86380 86390 1
514489 99514489 1001 86380 86390 1
514445 99514445 1001 86380 86390 1
514981 99514981 1001 86380 86390 1
515646 99515646 1001 86380 86390 1
515447 99515447 1001 86380 86390 1
515263 99515263 1001 86380 86390 1
515881 99515881 1001 86380 86390 1
516247 99516247 1001 86380 86390 1
516224 99516224 1001 86380 86390 1
516019 99516019 1001 86380 86390 1
516025 99516025 1001 86380 86390 1
517066 99517066 1001 86380 86390 1
516981 99516981 1001 86380 86390 1
516986 99516986 1001 86380 86390 1
516754 99516754 1001 86380 86390 1
517478 99517478 1001 86380 86390 1
518001 99518001 1001 86380 86390 1
517806 99517806 1001 86380 86390 1
517832 99517832 1001 86380 86390 1
517581 99517581 1001 86380 86390 1
517642 99517642 1001 86380 86390 1
518197 99518197 1001 86380 86390 1
518252 99518252 1001 86380 86390 1
518270 99518270 1001 86380 86390 1
518286 99518286 1001 86380 86390 1
518963 99518963 1001 86380 86390 1
518580 99518580 1001 86380 86390 1
518563 99518563 1001 86380 86390 1
518387 99518387 1001 86380 86390 1
519101 99519101 1001 86380 86390 1
519814 99519814 1001 86380 86390 1
519695 99519695 1001 86380 86390 1
519572 99519572 1001 86380 86390 1
519408 99519408 1001 86380 86390 1
519309 99519309 1001 86380 86390 1
519215 99519215 1001 86380 86390 1
519229 99519229 1001 86380 86390 1
519399 99519399 1001 86380 86390 1
519968 99519968 1001 86380 86390 1
519999 99519999 1001 86380 86390 1
520468 99520468 1001 86380 86390 1
520508 99520508 1001 86380 86390 1
520497 99520497 1001 86380 86390 1
520354 99520354 1001 86380 86390 1
521316 99521316 1001 86380 86390 1
521230 99521230 1001 86380 86390 1
521127 99521127 1001 86380 86390 1
521245 99521245 1001 86380 86390 1
520889 99520889 1001 86380 86390 1
521542 99521542 1001 86380 86390 1
521661 99521661 1001 86380 86390 1
521560 99521560 1001 86380 86390 1
521625 99521625 1001 86380 86390 1
521487 99521487 1001 86380 86390 1
521979 99521979 1001 86380 86390 1
521889 99521889 1001 86380 86390 1
521857 99521857 1001 86380 86390 1
521850 99521850 1001 86380 86390 1
522761 99522761 1001 86380 86390 1
523301 99523301 1001 86380 86390 1
523121 99523121 1001 86380 86390 1
523238 99523238 1001 86380 86390 1
523940 99523940 1001 86380 86390 1
523647 99523647 1001 86380 86390 1
523477 99523477 1001 86380 86390 1
523974 99523974 1001 86380 86390 1
523952 99523952 1001 86380 86390 1
524070 99524070 1001 86380 86390 1
524573 99524573 1001 86380 86390 1
524430 99524430 1001 86380 86390 1
524332 99524332 1001 86380 86390 1
524210 99524210 1001 86380 86390 1
524973 99524973 1001 86380 86390 1
525455 99525455 1001 86380 86390 1
525466 99525466 1001 86380 86390 1
525204 99525204 1001 86380 86390 1
525154 99525154 1001 86380 86390 1
524988 99524988 1001 86380 86390 1
526310 99526310 1001 86380 86390 1
526400 99526400 1001 86380 86390 1
526274 99526274 1001 86380 86390 1
526030 99526030 1001 86380 86390 1
525934 99525934 1001 86380 86390 1
525964 99525964 1001 86380 86390 1
525822 99525822 1001 86380 86390 1
526006 99526006 1001 86380 86390 1
526605 99526605 1001 86380 86390 1
526469 99526469 1001 86380 86390 1
527241 99527241 1001 86380 86390 1
526970 99526970 1001 86380 86390 1
527889 99527889 1001 86380 86390 1
527750 99527750 1001 86380 86390 1
527481 99527481 1001 86380 86390 1
527559 99527559 1001 86380 86390 1
527642 99527642 1001 86380 86390 1
527565 99527565 1001 86380 86390 1
528154 99528154 1001 86380 86390 1
528248 99528248 1001 86380 86390 1
528735 99528735 1001 86380 86390 1
528658 99528658 1001 86380 86390 1
528510 99528510 1001 86380 86390 1
528362 99528362 1001 86380 86390 1
528984 99528984 1001 86380 86390 1
528948 99528948 1001 86380 86390 1
528974 99528974 1001 86380 86390 1
529653 99529653 1001 86380 86390 1
529552 99529552 1001 86380 86390 1
529444 99529444 1001 86380 86390 1
529522 99529522 1001 86380 86390 1
529427 99529427 1001 86380 86390 1
529829 99529829 1001 86380 86390 1
529875 99529875 1001 86380 86390 1
529788 99529788 1001 86380 86390 1
530521 99530521 1001 86380 86390 1
530376 99530376 1001 86380 86390 1
530360 99530360 1001 86380 86390 1
530322 99530322 1001 86380 86390 1
530209 99530209 1001 86380 86390 1
530248 99530248 1001 86380 86390 1
530261 99530261 1001 86380 86390 1
530303 99530303 1001 86380 86390 1
530308 99530308 1001 86380 86390 1
530103 99530103 1001 86380 86390 1
530131 99530131 1001 86380 86390 1
529979 99529979 1001 86380 86390 1
530644 99530644 1001 86380 86390 1
530653 99530653 1001 86380 86390 1
531213 99531213 1001 86380 86390 1
531357 99531357 1001 86380 86390 1
531270 99531270 1001 86380 86390 1
531311 99531311 1001 86380 86390 1
530949 99530949 1001 86380 86390 1
530796 99530796 1001 86380 86390 1
531384 99531384 1001 86380 86390 1
531387 99531387 1001 86380 86390 1
532016 99532016 1001 86380 86390 1
531610 99531610 1001 86380 86390 1
531632 99531632 1001 86380 86390 1
531700 99531700 1001 86380 86390 1
532243 99532243 1001 86380 86390 1
532237 99532237 1001 86380 86390 1
532881 99532881 1001 86380 86390 1
532477 99532477 1001 86380 86390 1
532439 99532439 1001 86380 86390 1
532508 99532508 1001 86380 86390 1
532612 99532612 1001 86380 86390 1
532604 99532604 1001 86380 86390 1
533131 99533131 1001 86380 86390 1
533685 99533685 1001 86380 86390 1
533699 99533699 1001 86380 86390 1
534029 99534029 1001 86380 86390 1
533876 99533876 1001 86380 86390 1
533904 99533904 1001 86380 86390 1
534352 99534352 1001 86380 86390 1
534370 99534370 1001 86380 86390 1
534146 99534146 1001 86380 86390 1
534084 99534084 1001 86380 86390 1
534175 99534175 1001 86380 86390 1
534884 99534884 1001 86380 86390 1
534920 99534920 1001 86380 86390 1
534948 99534948 1001 86380 86390 1
535546 99535546 1001 86380 86390 1
535512 99535512 1001 86380 86390 1
535516 99535516 1001 86380 86390 1
536308 99536308 1001 86380 86390 1
536152 99536152 1001 86380 86390 1
536330 99536330 1001 86380 86390 1
535821 99535821 1001 86380 86390 1
535852 99535852 1001 86380 86390 1
536816 99536816 1001 86380 86390 1
536798 99536798 1001 86380 86390 1
536559 99536559 1001 86380 86390 1
536574 99536574 1001 86380 86390 1
536730 99536730 1001 86380 86390 1
536743 99536743 1001 86380 86390 1
537345 99537345 1001 86380 86390 1
537959 99537959 1001 86380 86390 1
537969 99537969 1001 86380 86390 1
537669 99537669 1001 86380 86390 1
537618 99537618 1001 86380 86390 1
537729 99537729 1001 86380 86390 1
537569 99537569 1001 86380 86390 1
538006 99538006 1001 86380 86390 1
538524 99538524 1001 86380 86390 1
538287 99538287 1001 86380 86390 1
538881 99538881 1001 86380 86390 1
538953 99538953 1001 86380 86390 1
539529 99539529 1001 86380 86390 1
539612 99539612 1001 86380 86390 1
539478 99539478 1001 86380 86390 1
539138 99539138 1001 86380 86390 1
539166 99539166 1001 86380 86390 1
539104 99539104 1001 86380 86390 1
540446 99540446 1001 86380 86390 1
540294 99540294 1001 86380 86390 1
540251 99540251 1001 86380 86390 1
540215 99540215 1001 86380 86390 1
540245 99540245 1001 86380 86390 1
540031 99540031 1001 86380 86390 1
539906 99539906 1001 86380 86390 1
541249 99541249 1001 86380 86390 1
541252 99541252 1001 86380 86390 1
541077 99541077 1001 86380 86390 1
541033 99541033 1001 86380 86390 1
540818 99540818 1001 86380 86390 1
540864 99540864 1001 86380 86390 1
542058 99542058 1001 86380 86390 1
541996 99541996 1001 86380 86390 1
541758 99541758 1001 86380 86390 1
541867 99541867 1001 86380 86390 1
541818 99541818 1001 86380 86390 1
541870 99541870 1001 86380 86390 1
541592 99541592 1001 86380 86390 1
541636 99541636 1001 86380 86390 1
542170 99542170 1001 86380 86390 1
542264 99542264 1001 86380 86390 1
542944 99542944 1001 86380 86390 1
542783 99542783 1001 86380 86390 1
542837 99542837 1001 86380 86390 1
542748 99542748 1001 86380 86390 1
542838 99542838 1001 86380 86390 1
542623 99542623 1001 86380 86390 1
542660 99542660 1001 86380 86390 1
542430 99542430 1001 86380 86390 1
542470 99542470 1001 86380 86390 1
542374 99542374 1001 86380 86390 1
543060 99543060 1001 86380 86390 1
543139 99543139 1001 86380 86390 1
543089 99543089 1001 86380 86390 1
543017 99543017 1001 86380 86390 1
543735 99543735 1001 86380 86390 1
543653 99543653 1001 86380 86390 1
543196 99543196 1001 86380 86390 1
543173 99543173 1001 86380 86390 1
543304 99543304 1001 86380 86390 1
543864 99543864 1001 86380 86390 1
543922 99543922 1001 86380 86390 1
544566 99544566 1001 86380 86390 1
544577 99544577 1001 86380 86390 1
544198 99544198 1001 86380 86390 1
544362 99544362 1001 86380 86390 1
544176 99544176 1001 86380 86390 1
543983 99543983 1001 86380 86390 1
544116 99544116 1001 86380 86390 1
544598 99544598 1001 86380 86390 1
544655 99544655 1001 86380 86390 1
431103 255 1001 49740 50157 1
435307 954 1001 48300 49077 1
503153 901 1001 62073 62372 1
400837 99400837 1001 86380 86390 1
400884 99400884 1001 86380 86390 1
401511 99401511 1001 86380 86390 1
402106 99402106 1001 86380 86390 1
402206 99402206 1001 86380 86390 1
402309 99402309 1001 86380 86390 1
402386 99402386 1001 86380 86390 1
402747 99402747 1001 86380 86390 1
403072 99403072 1001 86380 86390 1
403618 99403618 1001 86380 86390 1
403928 99403928 1001 86380 86390 1
403842 99403842 1001 86380 86390 1
403879 99403879 1001 86380 86390 1
404023 99404023 1001 86380 86390 1
404207 99404207 1001 86380 86390 1
404871 99404871 1001 86380 86390 1
405395 99405395 1001 86380 86390 1
405641 99405641 1001 86380 86390 1
405683 99405683 1001 86380 86390 1
405917 99405917 1001 86380 86390 1
406020 99406020 1001 86380 86390 1
406573 99406573 1001 86380 86390 1
406828 99406828 1001 86380 86390 1
406807 99406807 1001 86380 86390 1
407226 99407226 1001 86380 86390 1
407147 99407147 1001 86380 86390 1
407423 99407423 1001 86380 86390 1
407410 99407410 1001 86380 86390 1
407869 99407869 1001 86380 86390 1
408272 99408272 1001 86380 86390 1
408516 99408516 1001 86380 86390 1
408672 99408672 1001 86380 86390 1
409058 99409058 1001 86380 86390 1
409123 99409123 1001 86380 86390 1
409216 99409216 1001 86380 86390 1
409266 99409266 1001 86380 86390 1
409478 99409478 1001 86380 86390 1
409749 99409749 1001 86380 86390 1
409802 99409802 1001 86380 86390 1
409828 99409828 1001 86380 86390 1
409829 99409829 1001 86380 86390 1
410143 99410143 1001 86380 86390 1
410323 99410323 1001 86380 86390 1
410465 99410465 1001 86380 86390 1
411051 99411051 1001 86380 86390 1
411118 99411118 1001 86380 86390 1
411871 99411871 1001 86380 86390 1
412192 99412192 1001 86380 86390 1
413505 99413505 1001 86380 86390 1
413043 99413043 1001 86380 86390 1
412624 99412624 1001 86380 86390 1
413708 99413708 1001 86380 86390 1
415042 99415042 1001 86380 86390 1
415047 99415047 1001 86380 86390 1
414809 99414809 1001 86380 86390 1
414151 99414151 1001 86380 86390 1
415626 99415626 1001 86380 86390 1
415438 99415438 1001 86380 86390 1
415497 99415497 1001 86380 86390 1
416593 99416593 1001 86380 86390 1
416616 99416616 1001 86380 86390 1
416160 99416160 1001 86380 86390 1
416174 99416174 1001 86380 86390 1
417222 99417222 1001 86380 86390 1
418538 99418538 1001 86380 86390 1
418299 99418299 1001 86380 86390 1
417901 99417901 1001 86380 86390 1
417862 99417862 1001 86380 86390 1
418980 99418980 1001 86380 86390 1
420067 99420067 1001 86380 86390 1
420319 99420319 1001 86380 86390 1
419851 99419851 1001 86380 86390 1
420510 99420510 1001 86380 86390 1
420702 99420702 1001 86380 86390 1
420799 99420799 1001 86380 86390 1
420535 99420535 1001 86380 86390 1
421743 99421743 1001 86380 86390 1
421840 99421840 1001 86380 86390 1
421317 99421317 1001 86380 86390 1
421681 99421681 1001 86380 86390 1
421683 99421683 1001 86380 86390 1
422298 99422298 1001 86380 86390 1
423658 99423658 1001 86380 86390 1
423465 99423465 1001 86380 86390 1
423559 99423559 1001 86380 86390 1
422961 99422961 1001 86380 86390 1
423985 99423985 1001 86380 86390 1
424102 99424102 1001 86380 86390 1
424025 99424025 1001 86380 86390 1
424271 99424271 1001 86380 86390 1
424415 99424415 1001 86380 86390 1
425523 99425523 1001 86380 86390 1
426744 99426744 1001 86380 86390 1
427063 99427063 1001 86380 86390 1
426780 99426780 1001 86380 86390 1
426622 99426622 1001 86380 86390 1
427145 99427145 1001 86380 86390 1
428665 99428665 1001 86380 86390 1
428574 99428574 1001 86380 86390 1
428593 99428593 1001 86380 86390 1
428488 99428488 1001 86380 86390 1
428088 99428088 1001 86380 86390 1
428218 99428218 1001 86380 86390 1
427863 99427863 1001 86380 86390 1
427666 99427666 1001 86380 86390 1
427769 99427769 1001 86380 86390 1
430043 99430043 1001 86380 86390 1
429983 99429983 1001 86380 86390 1
429844 99429844 1001 86380 86390 1
429555 99429555 1001 86380 86390 1
430486 99430486 1001 86380 86390 1
431981 99431981 1001 86380 86390 1
431802 99431802 1001 86380 86390 1
431926 99431926 1001 86380 86390 1
432031 99432031 1001 86380 86390 1
431459 99431459 1001 86380 86390 1
431561 99431561 1001 86380 86390 1
431549 99431549 1001 86380 86390 1
431121 99431121 1001 86380 86390 1
431072 99431072 1001 86380 86390 1
432274 99432274 1001 86380 86390 1
433255 99433255 1001 86380 86390 1
432737 99432737 1001 86380 86390 1
432889 99432889 1001 86380 86390 1
432787 99432787 1001 86380 86390 1
434059 99434059 1001 86380 86390 1
435365 99435365 1001 86380 86390 1
434738 99434738 1001 86380 86390 1
434856 99434856 1001 86380 86390 1
434468 99434468 1001 86380 86390 1
435544 99435544 1001 86380 86390 1
435643 99435643 1001 86380 86390 1
435795 99435795 1001 86380 86390 1
435636 99435636 1001 86380 86390 1
436769 99436769 1001 86380 86390 1
437065 99437065 1001 86380 86390 1
436693 99436693 1001 86380 86390 1
436377 99436377 1001 86380 86390 1
436586 99436586 1001 86380 86390 1
435964 99435964 1001 86380 86390 1
436280 99436280 1001 86380 86390 1
437258 99437258 1001 86380 86390 1
300362 99300362 1001 86380 86390 1
300187 99300187 1001 86380 86390 1
300834 99300834 1001 86380 86390 1
300734 99300734 1001 86380 86390 1
300815 99300815 1001 86380 86390 1
301532 99301532 1001 86380 86390 1
301483 99301483 1001 86380 86390 1
301472 99301472 1001 86380 86390 1
301081 99301081 1001 86380 86390 1
301570 99301570 1001 86380 86390 1
301602 99301602 1001 86380 86390 1
301760 99301760 1001 86380 86390 1
303057 99303057 1001 86380 86390 1
303200 99303200 1001 86380 86390 1
302976 99302976 1001 86380 86390 1
302882 99302882 1001 86380 86390 1
302791 99302791 1001 86380 86390 1
303261 99303261 1001 86380 86390 1
303224 99303224 1001 86380 86390 1
303393 99303393 1001 86380 86390 1
303878 99303878 1001 86380 86390 1
303999 99303999 1001 86380 86390 1
304001 99304001 1001 86380 86390 1
303908 99303908 1001 86380 86390 1
303689 99303689 1001 86380 86390 1
303792 99303792 1001 86380 86390 1
304806 99304806 1001 86380 86390 1
304486 99304486 1001 86380 86390 1
304488 99304488 1001 86380 86390 1
304521 99304521 1001 86380 86390 1
304547 99304547 1001 86380 86390 1
304446 99304446 1001 86380 86390 1
304359 99304359 1001 86380 86390 1
304245 99304245 1001 86380 86390 1
304389 99304389 1001 86380 86390 1
304902 99304902 1001 86380 86390 1
304980 99304980 1001 86380 86390 1
305484 99305484 1001 86380 86390 1
305661 99305661 1001 86380 86390 1
305512 99305512 1001 86380 86390 1
305274 99305274 1001 86380 86390 1
500147 99500147 1001 86380 86390 1
500031 99500031 1001 86380 86390 1
500614 99500614 1001 86380 86390 1
500745 99500745 1001 86380 86390 1
500645 99500645 1001 86380 86390 1
500558 99500558 1001 86380 86390 1
500571 99500571 1001 86380 86390 1
500341 99500341 1001 86380 86390 1
500253 99500253 1001 86380 86390 1
500837 99500837 1001 86380 86390 1
500987 99500987 1001 86380 86390 1
500871 99500871 1001 86380 86390 1
501504 99501504 1001 86380 86390 1
501453 99501453 1001 86380 86390 1
501587 99501587 1001 86380 86390 1
501637 99501637 1001 86380 86390 1
501368 99501368 1001 86380 86390 1
501176 99501176 1001 86380 86390 1
502437 99502437 1001 86380 86390 1
502329 99502329 1001 86380 86390 1
502109 99502109 1001 86380 86390 1
502152 99502152 1001 86380 86390 1
501949 99501949 1001 86380 86390 1
502027 99502027 1001 86380 86390 1
501848 99501848 1001 86380 86390 1
502544 99502544 1001 86380 86390 1
502564 99502564 1001 86380 86390 1
502526 99502526 1001 86380 86390 1
503257 99503257 1001 86380 86390 1
503004 99503004 1001 86380 86390 1
502889 99502889 1001 86380 86390 1
502759 99502759 1001 86380 86390 1
503305 99503305 1001 86380 86390 1
503312 99503312 1001 86380 86390 1
504051 99504051 1001 86380 86390 1
504111 99504111 1001 86380 86390 1
503769 99503769 1001 86380 86390 1
503657 99503657 1001 86380 86390 1
503503 99503503 1001 86380 86390 1
503702 99503702 1001 86380 86390 1
503522 99503522 1001 86380 86390 1
504232 99504232 1001 86380 86390 1
504811 99504811 1001 86380 86390 1
504852 99504852 1001 86380 86390 1
504570 99504570 1001 86380 86390 1
504643 99504643 1001 86380 86390 1
504427 99504427 1001 86380 86390 1
505136 99505136 1001 86380 86390 1
505616 99505616 1001 86380 86390 1
505710 99505710 1001 86380 86390 1
505711 99505711 1001 86380 86390 1
505627 99505627 1001 86380 86390 1
505363 99505363 1001 86380 86390 1
505521 99505521 1001 86380 86390 1
505379 99505379 1001 86380 86390 1
505509 99505509 1001 86380 86390 1
505331 99505331 1001 86380 86390 1
505270 99505270 1001 86380 86390 1
505887 99505887 1001 86380 86390 1
506211 99506211 1001 86380 86390 1
506317 99506317 1001 86380 86390 1
506736 99506736 1001 86380 86390 1
506685 99506685 1001 86380 86390 1
506687 99506687 1001 86380 86390 1
506609 99506609 1001 86380 86390 1
506638 99506638 1001 86380 86390 1
506717 99506717 1001 86380 86390 1
507268 99507268 1001 86380 86390 1
507287 99507287 1001 86380 86390 1
507063 99507063 1001 86380 86390 1
507121 99507121 1001 86380 86390 1
507434 99507434 1001 86380 86390 1
508094 99508094 1001 86380 86390 1
508109 99508109 1001 86380 86390 1
507914 99507914 1001 86380 86390 1
507903 99507903 1001 86380 86390 1
507986 99507986 1001 86380 86390 1
507988 99507988 1001 86380 86390 1
507719 99507719 1001 86380 86390 1
507715 99507715 1001 86380 86390 1
508258 99508258 1001 86380 86390 1
508402 99508402 1001 86380 86390 1
509007 99509007 1001 86380 86390 1
508970 99508970 1001 86380 86390 1
508705 99508705 1001 86380 86390 1
508762 99508762 1001 86380 86390 1
509859 99509859 1001 86380 86390 1
509514 99509514 1001 86380 86390 1
509635 99509635 1001 86380 86390 1
509422 99509422 1001 86380 86390 1
510637 99510637 1001 86380 86390 1
510523 99510523 1001 86380 86390 1
510525 99510525 1001 86380 86390 1
510636 99510636 1001 86380 86390 1
510322 99510322 1001 86380 86390 1
510157 99510157 1001 86380 86390 1
510155 99510155 1001 86380 86390 1
510246 99510246 1001 86380 86390 1
510867 99510867 1001 86380 86390 1
511530 99511530 1001 86380 86390 1
511420 99511420 1001 86380 86390 1
511205 99511205 1001 86380 86390 1
511244 99511244 1001 86380 86390 1
511220 99511220 1001 86380 86390 1
511298 99511298 1001 86380 86390 1
511340 99511340 1001 86380 86390 1
511744 99511744 1001 86380 86390 1
511755 99511755 1001 86380 86390 1
512330 99512330 1001 86380 86390 1
512347 99512347 1001 86380 86390 1
512292 99512292 1001 86380 86390 1
512355 99512355 1001 86380 86390 1
512084 99512084 1001 86380 86390 1
512129 99512129 1001 86380 86390 1
511838 99511838 1001 86380 86390 1
512436 99512436 1001 86380 86390 1
513092 99513092 1001 86380 86390 1
513083 99513083 1001 86380 86390 1
512764 99512764 1001 86380 86390 1
512622 99512622 1001 86380 86390 1
513258 99513258 1001 86380 86390 1
513476 99513476 1001 86380 86390 1
514209 99514209 1001 86380 86390 1
514082 99514082 1001 86380 86390 1
514050 99514050 1001 86380 86390 1
514839 99514839 1001 86380 86390 1
514496 99514496 1001 86380 86390 1
514623 99514623 1001 86380 86390 1
514329 99514329 1001 86380 86390 1
514399 99514399 1001 86380 86390 1
514389 99514389 1001 86380 86390 1
514881 99514881 1001 86380 86390 1
515401 99515401 1001 86380 86390 1
515307 99515307 1001 86380 86390 1
515846 99515846 1001 86380 86390 1
516472 99516472 1001 86380 86390 1
516491 99516491 1001 86380 86390 1
516059 99516059 1001 86380 86390 1
515931 99515931 1001 86380 86390 1
516675 99516675 1001 86380 86390 1
516524 99516524 1001 86380 86390 1
516539 99516539 1001 86380 86390 1
516594 99516594 1001 86380 86390 1
516635 99516635 1001 86380 86390 1
516861 99516861 1001 86380 86390 1
517426 99517426 1001 86380 86390 1
517363 99517363 1001 86380 86390 1
517430 99517430 1001 86380 86390 1
517343 99517343 1001 86380 86390 1
517525 99517525 1001 86380 86390 1
518022 99518022 1001 86380 86390 1
518049 99518049 1001 86380 86390 1
518141 99518141 1001 86380 86390 1
518155 99518155 1001 86380 86390 1
518159 99518159 1001 86380 86390 1
517831 99517831 1001 86380 86390 1
517909 99517909 1001 86380 86390 1
517699 99517699 1001 86380 86390 1
517547 99517547 1001 86380 86390 1
517665 99517665 1001 86380 86390 1
518219 99518219 1001 86380 86390 1
518180 99518180 1001 86380 86390 1
518849 99518849 1001 86380 86390 1
518707 99518707 1001 86380 86390 1
518686 99518686 1001 86380 86390 1
518459 99518459 1001 86380 86390 1
518537 99518537 1001 86380 86390 1
519468 99519468 1001 86380 86390 1
519265 99519265 1001 86380 86390 1
519992 99519992 1001 86380 86390 1
519983 99519983 1001 86380 86390 1
520637 99520637 1001 86380 86390 1
520486 99520486 1001 86380 86390 1
520580 99520580 1001 86380 86390 1
520333 99520333 1001 86380 86390 1
520361 99520361 1001 86380 86390 1
520025 99520025 1001 86380 86390 1
520104 99520104 1001 86380 86390 1
520212 99520212 1001 86380 86390 1
520726 99520726 1001 86380 86390 1
520688 99520688 1001 86380 86390 1
521314 99521314 1001 86380 86390 1
521440 99521440 1001 86380 86390 1
521125 99521125 1001 86380 86390 1
521128 99521128 1001 86380 86390 1
521064 99521064 1001 86380 86390 1
520859 99520859 1001 86380 86390 1
520938 99520938 1001 86380 86390 1
520961 99520961 1001 86380 86390 1
521492 99521492 1001 86380 86390 1
521539 99521539 1001 86380 86390 1
522149 99522149 1001 86380 86390 1
522380 99522380 1001 86380 86390 1
522776 99522776 1001 86380 86390 1
522647 99522647 1001 86380 86390 1
522676 99522676 1001 86380 86390 1
522664 99522664 1001 86380 86390 1
523804 99523804 1001 86380 86390 1
523910 99523910 1001 86380 86390 1
523744 99523744 1001 86380 86390 1
523847 99523847 1001 86380 86390 1
523927 99523927 1001 86380 86390 1
523551 99523551 1001 86380 86390 1
523633 99523633 1001 86380 86390 1
523528 99523528 1001 86380 86390 1
524006 99524006 1001 86380 86390 1
524728 99524728 1001 86380 86390 1
524218 99524218 1001 86380 86390 1
524863 99524863 1001 86380 86390 1
524967 99524967 1001 86380 86390 1
524814 99524814 1001 86380 86390 1
524879 99524879 1001 86380 86390 1
525522 99525522 1001 86380 86390 1
525563 99525563 1001 86380 86390 1
525412 99525412 1001 86380 86390 1
525380 99525380 1001 86380 86390 1
525368 99525368 1001 86380 86390 1
525382 99525382 1001 86380 86390 1
525216 99525216 1001 86380 86390 1
525160 99525160 1001 86380 86390 1
525076 99525076 1001 86380 86390 1
525077 99525077 1001 86380 86390 1
524987 99524987 1001 86380 86390 1
525750 99525750 1001 86380 86390 1
525796 99525796 1001 86380 86390 1
525799 99525799 1001 86380 86390 1
526284 99526284 1001 86380 86390 1
526054 99526054 1001 86380 86390 1
526137 99526137 1001 86380 86390 1
525963 99525963 1001 86380 86390 1
525993 99525993 1001 86380 86390 1
526585 99526585 1001 86380 86390 1
527055 99527055 1001 86380 86390 1
526853 99526853 1001 86380 86390 1
526932 99526932 1001 86380 86390 1
526873 99526873 1001 86380 86390 1
526706 99526706 1001 86380 86390 1
526832 99526832 1001 86380 86390 1
526677 99526677 1001 86380 86390 1
527282 99527282 1001 86380 86390 1
527965 99527965 1001 86380 86390 1
527942 99527942 1001 86380 86390 1
527742 99527742 1001 86380 86390 1
527751 99527751 1001 86380 86390 1
527536 99527536 1001 86380 86390 1
527871 99527871 1001 86380 86390 1
528244 99528244 1001 86380 86390 1
528223 99528223 1001 86380 86390 1
528888 99528888 1001 86380 86390 1
528894 99528894 1001 86380 86390 1
528606 99528606 1001 86380 86390 1
528521 99528521 1001 86380 86390 1
528465 99528465 1001 86380 86390 1
528432 99528432 1001 86380 86390 1
529095 99529095 1001 86380 86390 1
529064 99529064 1001 86380 86390 1
529590 99529590 1001 86380 86390 1
529675 99529675 1001 86380 86390 1
529494 99529494 1001 86380 86390 1
529115 99529115 1001 86380 86390 1
529920 99529920 1001 86380 86390 1
529857 99529857 1001 86380 86390 1
529912 99529912 1001 86380 86390 1
530546 99530546 1001 86380 86390 1
530146 99530146 1001 86380 86390 1
530238 99530238 1001 86380 86390 1
530071 99530071 1001 86380 86390 1
530658 99530658 1001 86380 86390 1
530739 99530739 1001 86380 86390 1
530994 99530994 1001 86380 86390 1
531138 99531138 1001 86380 86390 1
531102 99531102 1001 86380 86390 1
531077 99531077 1001 86380 86390 1
531107 99531107 1001 86380 86390 1
531147 99531147 1001 86380 86390 1
530813 99530813 1001 86380 86390 1
530765 99530765 1001 86380 86390 1
531407 99531407 1001 86380 86390 1
531557 99531557 1001 86380 86390 1
531859 99531859 1001 86380 86390 1
531953 99531953 1001 86380 86390 1
531992 99531992 1001 86380 86390 1
531866 99531866 1001 86380 86390 1
531998 99531998 1001 86380 86390 1
531818 99531818 1001 86380 86390 1
531639 99531639 1001 86380 86390 1
531693 99531693 1001 86380 86390 1
531747 99531747 1001 86380 86390 1
531605 99531605 1001 86380 86390 1
532303 99532303 1001 86380 86390 1
532913 99532913 1001 86380 86390 1
532437 99532437 1001 86380 86390 1
532481 99532481 1001 86380 86390 1
532512 99532512 1001 86380 86390 1
533120 99533120 1001 86380 86390 1
533178 99533178 1001 86380 86390 1
533090 99533090 1001 86380 86390 1
533645 99533645 1001 86380 86390 1
533901 99533901 1001 86380 86390 1
534534 99534534 1001 86380 86390 1
534603 99534603 1001 86380 86390 1
534674 99534674 1001 86380 86390 1
534336 99534336 1001 86380 86390 1
534428 99534428 1001 86380 86390 1
534380 99534380 1001 86380 86390 1
534334 99534334 1001 86380 86390 1
534064 99534064 1001 86380 86390 1
535406 99535406 1001 86380 86390 1
535458 99535458 1001 86380 86390 1
535275 99535275 1001 86380 86390 1
535212 99535212 1001 86380 86390 1
535069 99535069 1001 86380 86390 1
535685 99535685 1001 86380 86390 1
536333 99536333 1001 86380 86390 1
536286 99536286 1001 86380 86390 1
536336 99536336 1001 86380 86390 1
536312 99536312 1001 86380 86390 1
536083 99536083 1001 86380 86390 1
535755 99535755 1001 86380 86390 1
535810 99535810 1001 86380 86390 1
535862 99535862 1001 86380 86390 1
536493 99536493 1001 86380 86390 1
537010 99537010 1001 86380 86390 1
537040 99537040 1001 86380 86390 1
536755 99536755 1001 86380 86390 1
536835 99536835 1001 86380 86390 1
536800 99536800 1001 86380 86390 1
536586 99536586 1001 86380 86390 1
536746 99536746 1001 86380 86390 1
537302 99537302 1001 86380 86390 1
537878 99537878 1001 86380 86390 1
537828 99537828 1001 86380 86390 1
537923 99537923 1001 86380 86390 1
537564 99537564 1001 86380 86390 1
537553 99537553 1001 86380 86390 1
538102 99538102 1001 86380 86390 1
538187 99538187 1001 86380 86390 1
538697 99538697 1001 86380 86390 1
538610 99538610 1001 86380 86390 1
538536 99538536 1001 86380 86390 1
538247 99538247 1001 86380 86390 1
538213 99538213 1001 86380 86390 1
539099 99539099 1001 86380 86390 1
539117 99539117 1001 86380 86390 1
539644 99539644 1001 86380 86390 1
540460 99540460 1001 86380 86390 1
539941 99539941 1001 86380 86390 1
539920 99539920 1001 86380 86390 1
539960 99539960 1001 86380 86390 1
540659 99540659 1001 86380 86390 1
540505 99540505 1001 86380 86390 1
540549 99540549 1001 86380 86390 1
540476 99540476 1001 86380 86390 1
541262 99541262 1001 86380 86390 1
541173 99541173 1001 86380 86390 1
541186 99541186 1001 86380 86390 1
540959 99540959 1001 86380 86390 1
540725 99540725 1001 86380 86390 1
540869 99540869 1001 86380 86390 1
540755 99540755 1001 86380 86390 1
540878 99540878 1001 86380 86390 1
542019 99542019 1001 86380 86390 1
542109 99542109 1001 86380 86390 1
541553 99541553 1001 86380 86390 1
541677 99541677 1001 86380 86390 1
541587 99541587 1001 86380 86390 1
542792 99542792 1001 86380 86390 1
542662 99542662 1001 86380 86390 1
542721 99542721 1001 86380 86390 1
542442 99542442 1001 86380 86390 1
542483 99542483 1001 86380 86390 1
542458 99542458 1001 86380 86390 1
543128 99543128 1001 86380 86390 1
542987 99542987 1001 86380 86390 1
543001 99543001 1001 86380 86390 1
543758 99543758 1001 86380 86390 1
543530 99543530 1001 86380 86390 1
543510 99543510 1001 86380 86390 1
543461 99543461 1001 86380 86390 1
543212 99543212 1001 86380 86390 1
543839 99543839 1001 86380 86390 1
543905 99543905 1001 86380 86390 1
544426 99544426 1001 86380 86390 1
544210 99544210 1001 86380 86390 1
544000 99544000 1001 86380 86390 1
544640 99544640 1001 86380 86390 1
400161 99400161 1001 86380 86390 1
400667 99400667 1001 86380 86390 1
400939 99400939 1001 86380 86390 1
401274 99401274 1001 86380 86390 1
401414 99401414 1001 86380 86390 1
401500 99401500 1001 86380 86390 1
401761 99401761 1001 86380 86390 1
401995 99401995 1001 86380 86390 1
402191 99402191 1001 86380 86390 1
402703 99402703 1001 86380 86390 1
402696 99402696 1001 86380 86390 1
402848 99402848 1001 86380 86390 1
403561 99403561 1001 86380 86390 1
403680 99403680 1001 86380 86390 1
404287 99404287 1001 86380 86390 1
404353 99404353 1001 86380 86390 1
404474 99404474 1001 86380 86390 1
404480 99404480 1001 86380 86390 1
404629 99404629 1001 86380 86390 1
404695 99404695 1001 86380 86390 1
405285 99405285 1001 86380 86390 1
405448 99405448 1001 86380 86390 1
406005 99406005 1001 86380 86390 1
406389 99406389 1001 86380 86390 1
406491 99406491 1001 86380 86390 1
407048 99407048 1001 86380 86390 1
407281 99407281 1001 86380 86390 1
407290 99407290 1001 86380 86390 1
407670 99407670 1001 86380 86390 1
407968 99407968 1001 86380 86390 1
409039 99409039 1001 86380 86390 1
409053 99409053 1001 86380 86390 1
409110 99409110 1001 86380 86390 1
409386 99409386 1001 86380 86390 1
409462 99409462 1001 86380 86390 1
409684 99409684 1001 86380 86390 1
409598 99409598 1001 86380 86390 1
409761 99409761 1001 86380 86390 1
409807 99409807 1001 86380 86390 1
410243 99410243 1001 86380 86390 1
410598 99410598 1001 86380 86390 1
410772 99410772 1001 86380 86390 1
411054 99411054 1001 86380 86390 1
411619 99411619 1001 86380 86390 1
412251 99412251 1001 86380 86390 1
412282 99412282 1001 86380 86390 1
413461 99413461 1001 86380 86390 1
412889 99412889 1001 86380 86390 1
412981 99412981 1001 86380 86390 1
412989 99412989 1001 86380 86390 1
413756 99413756 1001 86380 86390 1
414072 99414072 1001 86380 86390 1
414959 99414959 1001 86380 86390 1
414735 99414735 1001 86380 86390 1
414186 99414186 1001 86380 86390 1
414463 99414463 1001 86380 86390 1
416503 99416503 1001 86380 86390 1
416151 99416151 1001 86380 86390 1
416032 99416032 1001 86380 86390 1
417447 99417447 1001 86380 86390 1
417608 99417608 1001 86380 86390 1
417420 99417420 1001 86380 86390 1
418656 99418656 1001 86380 86390 1
418668 99418668 1001 86380 86390 1
418911 99418911 1001 86380 86390 1
418938 99418938 1001 86380 86390 1
418919 99418919 1001 86380 86390 1
418947 99418947 1001 86380 86390 1
420418 99420418 1001 86380 86390 1
420139 99420139 1001 86380 86390 1
419657 99419657 1001 86380 86390 1
419431 99419431 1001 86380 86390 1
420538 99420538 1001 86380 86390 1
420605 99420605 1001 86380 86390 1
421966 99421966 1001 86380 86390 1
421332 99421332 1001 86380 86390 1
421195 99421195 1001 86380 86390 1
421091 99421091 1001 86380 86390 1
421197 99421197 1001 86380 86390 1
422388 99422388 1001 86380 86390 1
423167 99423167 1001 86380 86390 1
422945 99422945 1001 86380 86390 1
423095 99423095 1001 86380 86390 1
423135 99423135 1001 86380 86390 1
423263 99423263 1001 86380 86390 1
422822 99422822 1001 86380 86390 1
422795 99422795 1001 86380 86390 1
423825 99423825 1001 86380 86390 1
423961 99423961 1001 86380 86390 1
425324 99425324 1001 86380 86390 1
425225 99425225 1001 86380 86390 1
424302 99424302 1001 86380 86390 1
424229 99424229 1001 86380 86390 1
426817 99426817 1001 86380 86390 1
426904 99426904 1001 86380 86390 1
426288 99426288 1001 86380 86390 1
426232 99426232 1001 86380 86390 1
428120 99428120 1001 86380 86390 1
427911 99427911 1001 86380 86390 1
427919 99427919 1001 86380 86390 1
428959 99428959 1001 86380 86390 1
429036 99429036 1001 86380 86390 1
429908 99429908 1001 86380 86390 1
429234 99429234 1001 86380 86390 1
430603 99430603 1001 86380 86390 1
431070 99431070 1001 86380 86390 1
430859 99430859 1001 86380 86390 1
432332 99432332 1001 86380 86390 1
433241 99433241 1001 86380 86390 1
432939 99432939 1001 86380 86390 1
433132 99433132 1001 86380 86390 1
432577 99432577 1001 86380 86390 1
432663 99432663 1001 86380 86390 1
435372 99435372 1001 86380 86390 1
435031 99435031 1001 86380 86390 1
434263 99434263 1001 86380 86390 1
434437 99434437 1001 86380 86390 1
434367 99434367 1001 86380 86390 1
435527 99435527 1001 86380 86390 1
436878 99436878 1001 86380 86390 1
436295 99436295 1001 86380 86390 1
300099 99300099 1001 86380 86390 1
437352 99437352 1001 86380 86390 1
300550 99300550 1001 86380 86390 1
300275 99300275 1001 86380 86390 1
300791 99300791 1001 86380 86390 1
300925 99300925 1001 86380 86390 1
300824 99300824 1001 86380 86390 1
301459 99301459 1001 86380 86390 1
301485 99301485 1001 86380 86390 1
301369 99301369 1001 86380 86390 1
301512 99301512 1001 86380 86390 1
301141 99301141 1001 86380 86390 1
300992 99300992 1001 86380 86390 1
300957 99300957 1001 86380 86390 1
301738 99301738 1001 86380 86390 1
302279 99302279 1001 86380 86390 1
302284 99302284 1001 86380 86390 1
302259 99302259 1001 86380 86390 1
301869 99301869 1001 86380 86390 1
301948 99301948 1001 86380 86390 1
303172 99303172 1001 86380 86390 1
302876 99302876 1001 86380 86390 1
302919 99302919 1001 86380 86390 1
302660 99302660 1001 86380 86390 1
302595 99302595 1001 86380 86390 1
303387 99303387 1001 86380 86390 1
303324 99303324 1001 86380 86390 1
303979 99303979 1001 86380 86390 1
303662 99303662 1001 86380 86390 1
303688 99303688 1001 86380 86390 1
304178 99304178 1001 86380 86390 1
304220 99304220 1001 86380 86390 1
304169 99304169 1001 86380 86390 1
304808 99304808 1001 86380 86390 1
304666 99304666 1001 86380 86390 1
304644 99304644 1001 86380 86390 1
304382 99304382 1001 86380 86390 1
304370 99304370 1001 86380 86390 1
304388 99304388 1001 86380 86390 1
304443 99304443 1001 86380 86390 1
304975 99304975 1001 86380 86390 1
304943 99304943 1001 86380 86390 1
305565 99305565 1001 86380 86390 1
305540 99305540 1001 86380 86390 1
305382 99305382 1001 86380 86390 1
305281 99305281 1001 86380 86390 1
305220 99305220 1001 86380 86390 1
305223 99305223 1001 86380 86390 1
305187 99305187 1001 86380 86390 1
305257 99305257 1001 86380 86390 1
305141 99305141 1001 86380 86390 1
500136 99500136 1001 86380 86390 1
500164 99500164 1001 86380 86390 1
500177 99500177 1001 86380 86390 1
500778 99500778 1001 86380 86390 1
500611 99500611 1001 86380 86390 1
500650 99500650 1001 86380 86390 1
500760 99500760 1001 86380 86390 1
500342 99500342 1001 86380 86390 1
500851 99500851 1001 86380 86390 1
500887 99500887 1001 86380 86390 1
501581 99501581 1001 86380 86390 1
501533 99501533 1001 86380 86390 1
501393 99501393 1001 86380 86390 1
501136 99501136 1001 86380 86390 1
501149 99501149 1001 86380 86390 1
501037 99501037 1001 86380 86390 1
501170 99501170 1001 86380 86390 1
501729 99501729 1001 86380 86390 1
501708 99501708 1001 86380 86390 1
501830 99501830 1001 86380 86390 1
502458 99502458 1001 86380 86390 1
502108 99502108 1001 86380 86390 1
502173 99502173 1001 86380 86390 1
501966 99501966 1001 86380 86390 1
502556 99502556 1001 86380 86390 1
502467 99502467 1001 86380 86390 1
502662 99502662 1001 86380 86390 1
502562 99502562 1001 86380 86390 1
502498 99502498 1001 86380 86390 1
502565 99502565 1001 86380 86390 1
503190 99503190 1001 86380 86390 1
503179 99503179 1001 86380 86390 1
503245 99503245 1001 86380 86390 1
503251 99503251 1001 86380 86390 1
503162 99503162 1001 86380 86390 1
502948 99502948 1001 86380 86390 1
502810 99502810 1001 86380 86390 1
503953 99503953 1001 86380 86390 1
503972 99503972 1001 86380 86390 1
503709 99503709 1001 86380 86390 1
503753 99503753 1001 86380 86390 1
503659 99503659 1001 86380 86390 1
503689 99503689 1001 86380 86390 1
504284 99504284 1001 86380 86390 1
504675 99504675 1001 86380 86390 1
504550 99504550 1001 86380 86390 1
504618 99504618 1001 86380 86390 1
504582 99504582 1001 86380 86390 1
504428 99504428 1001 86380 86390 1
504992 99504992 1001 86380 86390 1
505477 99505477 1001 86380 86390 1
505458 99505458 1001 86380 86390 1
505307 99505307 1001 86380 86390 1
505231 99505231 1001 86380 86390 1
505824 99505824 1001 86380 86390 1
505956 99505956 1001 86380 86390 1
505893 99505893 1001 86380 86390 1
505958 99505958 1001 86380 86390 1
506235 99506235 1001 86380 86390 1
506284 99506284 1001 86380 86390 1
505997 99505997 1001 86380 86390 1
506012 99506012 1001 86380 86390 1
506676 99506676 1001 86380 86390 1
506757 99506757 1001 86380 86390 1
506722 99506722 1001 86380 86390 1
507332 99507332 1001 86380 86390 1
507309 99507309 1001 86380 86390 1
507279 99507279 1001 86380 86390 1
506870 99506870 1001 86380 86390 1
506987 99506987 1001 86380 86390 1
506891 99506891 1001 86380 86390 1
508103 99508103 1001 86380 86390 1
507877 99507877 1001 86380 86390 1
507917 99507917 1001 86380 86390 1
507825 99507825 1001 86380 86390 1
508300 99508300 1001 86380 86390 1
508963 99508963 1001 86380 86390 1
508902 99508902 1001 86380 86390 1
508905 99508905 1001 86380 86390 1
508944 99508944 1001 86380 86390 1
508519 99508519 1001 86380 86390 1
508642 99508642 1001 86380 86390 1
508526 99508526 1001 86380 86390 1
508646 99508646 1001 86380 86390 1
509205 99509205 1001 86380 86390 1
509213 99509213 1001 86380 86390 1
509083 99509083 1001 86380 86390 1
509516 99509516 1001 86380 86390 1
509665 99509665 1001 86380 86390 1
509628 99509628 1001 86380 86390 1
509447 99509447 1001 86380 86390 1
510053 99510053 1001 86380 86390 1
509999 99509999 1001 86380 86390 1
510520 99510520 1001 86380 86390 1
510263 99510263 1001 86380 86390 1
510909 99510909 1001 86380 86390 1
511524 99511524 1001 86380 86390 1
511509 99511509 1001 86380 86390 1
511500 99511500 1001 86380 86390 1
511051 99511051 1001 86380 86390 1
511131 99511131 1001 86380 86390 1
512285 99512285 1001 86380 86390 1
512134 99512134 1001 86380 86390 1
512106 99512106 1001 86380 86390 1
511811 99511811 1001 86380 86390 1
512421 99512421 1001 86380 86390 1
512541 99512541 1001 86380 86390 1
513115 99513115 1001 86380 86390 1
513137 99513137 1001 86380 86390 1
512978 99512978 1001 86380 86390 1
512996 99512996 1001 86380 86390 1
512742 99512742 1001 86380 86390 1
512600 99512600 1001 86380 86390 1
512787 99512787 1001 86380 86390 1
512700 99512700 1001 86380 86390 1
513365 99513365 1001 86380 86390 1
513949 99513949 1001 86380 86390 1
513668 99513668 1001 86380 86390 1
513531 99513531 1001 86380 86390 1
513507 99513507 1001 86380 86390 1
513457 99513457 1001 86380 86390 1
513526 99513526 1001 86380 86390 1
514147 99514147 1001 86380 86390 1
514748 99514748 1001 86380 86390 1
514776 99514776 1001 86380 86390 1
514846 99514846 1001 86380 86390 1
515054 99515054 1001 86380 86390 1
515273 99515273 1001 86380 86390 1
515368 99515368 1001 86380 86390 1
515194 99515194 1001 86380 86390 1
515176 99515176 1001 86380 86390 1
515087 99515087 1001 86380 86390 1
515696 99515696 1001 86380 86390 1
515802 99515802 1001 86380 86390 1
516355 99516355 1001 86380 86390 1
516362 99516362 1001 86380 86390 1
516458 99516458 1001 86380 86390 1
516156 99516156 1001 86380 86390 1
516619 99516619 1001 86380 86390 1
517143 99517143 1001 86380 86390 1
517148 99517148 1001 86380 86390 1
517193 99517193 1001 86380 86390 1
516770 99516770 1001 86380 86390 1
516760 99516760 1001 86380 86390 1
517474 99517474 1001 86380 86390 1
517687 99517687 1001 86380 86390 1
517590 99517590 1001 86380 86390 1
517617 99517617 1001 86380 86390 1
517630 99517630 1001 86380 86390 1
518262 99518262 1001 86380 86390 1
518212 99518212 1001 86380 86390 1
518331 99518331 1001 86380 86390 1
518323 99518323 1001 86380 86390 1
518207 99518207 1001 86380 86390 1
518939 99518939 1001 86380 86390 1
518790 99518790 1001 86380 86390 1
518910 99518910 1001 86380 86390 1
518783 99518783 1001 86380 86390 1
518657 99518657 1001 86380 86390 1
518419 99518419 1001 86380 86390 1
518497 99518497 1001 86380 86390 1
518526 99518526 1001 86380 86390 1
518528 99518528 1001 86380 86390 1
519135 99519135 1001 86380 86390 1
519545 99519545 1001 86380 86390 1
519540 99519540 1001 86380 86390 1
519313 99519313 1001 86380 86390 1
519819 99519819 1001 86380 86390 1
519860 99519860 1001 86380 86390 1
520331 99520331 1001 86380 86390 1
520391 99520391 1001 86380 86390 1
520761 99520761 1001 86380 86390 1
521289 99521289 1001 86380 86390 1
521229 99521229 1001 86380 86390 1
520980 99520980 1001 86380 86390 1
520869 99520869 1001 86380 86390 1
521490 99521490 1001 86380 86390 1
521654 99521654 1001 86380 86390 1
522179 99522179 1001 86380 86390 1
521728 99521728 1001 86380 86390 1
521810 99521810 1001 86380 86390 1
521773 99521773 1001 86380 86390 1
521880 99521880 1001 86380 86390 1
522965 99522965 1001 86380 86390 1
522844 99522844 1001 86380 86390 1
522555 99522555 1001 86380 86390 1
522649 99522649 1001 86380 86390 1
523297 99523297 1001 86380 86390 1
523775 99523775 1001 86380 86390 1
523892 99523892 1001 86380 86390 1
523666 99523666 1001 86380 86390 1
523681 99523681 1001 86380 86390 1
523707 99523707 1001 86380 86390 1
523725 99523725 1001 86380 86390 1
523416 99523416 1001 86380 86390 1
523379 99523379 1001 86380 86390 1
523498 99523498 1001 86380 86390 1
524045 99524045 1001 86380 86390 1
524018 99524018 1001 86380 86390 1
524680 99524680 1001 86380 86390 1
524740 99524740 1001 86380 86390 1
524624 99524624 1001 86380 86390 1
524663 99524663 1001 86380 86390 1
524766 99524766 1001 86380 86390 1
525407 99525407 1001 86380 86390 1
525491 99525491 1001 86380 86390 1
525365 99525365 1001 86380 86390 1
525379 99525379 1001 86380 86390 1
525323 99525323 1001 86380 86390 1
525093 99525093 1001 86380 86390 1
524989 99524989 1001 86380 86390 1
525004 99525004 1001 86380 86390 1
525161 99525161 1001 86380 86390 1
525634 99525634 1001 86380 86390 1
526178 99526178 1001 86380 86390 1
525968 99525968 1001 86380 86390 1
526563 99526563 1001 86380 86390 1
526488 99526488 1001 86380 86390 1
527275 99527275 1001 86380 86390 1
527308 99527308 1001 86380 86390 1
527937 99527937 1001 86380 86390 1
527731 99527731 1001 86380 86390 1
528267 99528267 1001 86380 86390 1
528701 99528701 1001 86380 86390 1
528666 99528666 1001 86380 86390 1
528347 99528347 1001 86380 86390 1
529083 99529083 1001 86380 86390 1
529703 99529703 1001 86380 86390 1
529725 99529725 1001 86380 86390 1
529473 99529473 1001 86380 86390 1
529830 99529830 1001 86380 86390 1
529873 99529873 1001 86380 86390 1
529852 99529852 1001 86380 86390 1
530390 99530390 1001 86380 86390 1
530528 99530528 1001 86380 86390 1
530431 99530431 1001 86380 86390 1
530512 99530512 1001 86380 86390 1
530474 99530474 1001 86380 86390 1
530172 99530172 1001 86380 86390 1
530176 99530176 1001 86380 86390 1
530095 99530095 1001 86380 86390 1
531035 99531035 1001 86380 86390 1
531065 99531065 1001 86380 86390 1
531171 99531171 1001 86380 86390 1
530784 99530784 1001 86380 86390 1
530846 99530846 1001 86380 86390 1
530885 99530885 1001 86380 86390 1
530768 99530768 1001 86380 86390 1
531672 99531672 1001 86380 86390 1
532282 99532282 1001 86380 86390 1
531585 99531585 1001 86380 86390 1
532236 99532236 1001 86380 86390 1
532944 99532944 1001 86380 86390 1
532719 99532719 1001 86380 86390 1
532629 99532629 1001 86380 86390 1
532463 99532463 1001 86380 86390 1
533136 99533136 1001 86380 86390 1
533104 99533104 1001 86380 86390 1
533742 99533742 1001 86380 86390 1
533723 99533723 1001 86380 86390 1
533849 99533849 1001 86380 86390 1
533551 99533551 1001 86380 86390 1
533448 99533448 1001 86380 86390 1
533353 99533353 1001 86380 86390 1
533295 99533295 1001 86380 86390 1
533271 99533271 1001 86380 86390 1
534003 99534003 1001 86380 86390 1
534595 99534595 1001 86380 86390 1
534628 99534628 1001 86380 86390 1
534271 99534271 1001 86380 86390 1
534239 99534239 1001 86380 86390 1
535323 99535323 1001 86380 86390 1
535505 99535505 1001 86380 86390 1
535166 99535166 1001 86380 86390 1
535104 99535104 1001 86380 86390 1
535117 99535117 1001 86380 86390 1
535222 99535222 1001 86380 86390 1
535072 99535072 1001 86380 86390 1
534932 99534932 1001 86380 86390 1
534958 99534958 1001 86380 86390 1
535689 99535689 1001 86380 86390 1
535567 99535567 1001 86380 86390 1
536325 99536325 1001 86380 86390 1
535949 99535949 1001 86380 86390 1
536115 99536115 1001 86380 86390 1
535737 99535737 1001 86380 86390 1
537112 99537112 1001 86380 86390 1
537140 99537140 1001 86380 86390 1
536807 99536807 1001 86380 86390 1
536733 99536733 1001 86380 86390 1
536656 99536656 1001 86380 86390 1
537947 99537947 1001 86380 86390 1
537592 99537592 1001 86380 86390 1
537648 99537648 1001 86380 86390 1
537504 99537504 1001 86380 86390 1
538145 99538145 1001 86380 86390 1
538161 99538161 1001 86380 86390 1
538786 99538786 1001 86380 86390 1
538597 99538597 1001 86380 86390 1
538376 99538376 1001 86380 86390 1
538383 99538383 1001 86380 86390 1
538241 99538241 1001 86380 86390 1
538839 99538839 1001 86380 86390 1
538926 99538926 1001 86380 86390 1
539429 99539429 1001 86380 86390 1
539180 99539180 1001 86380 86390 1
539743 99539743 1001 86380 86390 1
539675 99539675 1001 86380 86390 1
540423 99540423 1001 86380 86390 1
539986 99539986 1001 86380 86390 1
540039 99540039 1001 86380 86390 1
540520 99540520 1001 86380 86390 1
540559 99540559 1001 86380 86390 1
540628 99540628 1001 86380 86390 1
541193 99541193 1001 86380 86390 1
541002 99541002 1001 86380 86390 1
540814 99540814 1001 86380 86390 1
540724 99540724 1001 86380 86390 1
540675 99540675 1001 86380 86390 1
540782 99540782 1001 86380 86390 1
541369 99541369 1001 86380 86390 1
541423 99541423 1001 86380 86390 1
541441 99541441 1001 86380 86390 1
541544 99541544 1001 86380 86390 1
541687 99541687 1001 86380 86390 1
541624 99541624 1001 86380 86390 1
542239 99542239 1001 86380 86390 1
542855 99542855 1001 86380 86390 1
542785 99542785 1001 86380 86390 1
542879 99542879 1001 86380 86390 1
542615 99542615 1001 86380 86390 1
542542 99542542 1001 86380 86390 1
542367 99542367 1001 86380 86390 1
542360 99542360 1001 86380 86390 1
542503 99542503 1001 86380 86390 1
543149 99543149 1001 86380 86390 1
543138 99543138 1001 86380 86390 1
543012 99543012 1001 86380 86390 1
543121 99543121 1001 86380 86390 1
543384 99543384 1001 86380 86390 1
543540 99543540 1001 86380 86390 1
543516 99543516 1001 86380 86390 1
543524 99543524 1001 86380 86390 1
543564 99543564 1001 86380 86390 1
543840 99543840 1001 86380 86390 1
543778 99543778 1001 86380 86390 1
544205 99544205 1001 86380 86390 1
544193 99544193 1001 86380 86390 1
544220 99544220 1001 86380 86390 1
544070 99544070 1001 86380 86390 1
544112 99544112 1001 86380 86390 1
421580 281 1001 21120 21537 1
400604 99400604 1001 86380 86390 1
400663 99400663 1001 86380 86390 1
400713 99400713 1001 86380 86390 1
401139 99401139 1001 86380 86390 1
401374 99401374 1001 86380 86390 1
401533 99401533 1001 86380 86390 1
401564 99401564 1001 86380 86390 1
401795 99401795 1001 86380 86390 1
402006 99402006 1001 86380 86390 1
402145 99402145 1001 86380 86390 1
402226 99402226 1001 86380 86390 1
402676 99402676 1001 86380 86390 1
403490 99403490 1001 86380 86390 1
403641 99403641 1001 86380 86390 1
403788 99403788 1001 86380 86390 1
403820 99403820 1001 86380 86390 1
403909 99403909 1001 86380 86390 1
404076 99404076 1001 86380 86390 1
404512 99404512 1001 86380 86390 1
404727 99404727 1001 86380 86390 1
404731 99404731 1001 86380 86390 1
404743 99404743 1001 86380 86390 1
405022 99405022 1001 86380 86390 1
405441 99405441 1001 86380 86390 1
406683 99406683 1001 86380 86390 1
407296 99407296 1001 86380 86390 1
407530 99407530 1001 86380 86390 1
407574 99407574 1001 86380 86390 1
407858 99407858 1001 86380 86390 1
408081 99408081 1001 86380 86390 1
408387 99408387 1001 86380 86390 1
408681 99408681 1001 86380 86390 1
408768 99408768 1001 86380 86390 1
409010 99409010 1001 86380 86390 1
409255 99409255 1001 86380 86390 1
409534 99409534 1001 86380 86390 1
409647 99409647 1001 86380 86390 1
409954 99409954 1001 86380 86390 1
410147 99410147 1001 86380 86390 1
410225 99410225 1001 86380 86390 1
410395 99410395 1001 86380 86390 1
410416 99410416 1001 86380 86390 1
410718 99410718 1001 86380 86390 1
410643 99410643 1001 86380 86390 1
410793 99410793 1001 86380 86390 1
410881 99410881 1001 86380 86390 1
410975 99410975 1001 86380 86390 1
411291 99411291 1001 86380 86390 1
411520 99411520 1001 86380 86390 1
411622 99411622 1001 86380 86390 1
411910 99411910 1001 86380 86390 1
411958 99411958 1001 86380 86390 1
413568 99413568 1001 86380 86390 1
413163 99413163 1001 86380 86390 1
412911 99412911 1001 86380 86390 1
413900 99413900 1001 86380 86390 1
414074 99414074 1001 86380 86390 1
413720 99413720 1001 86380 86390 1
415264 99415264 1001 86380 86390 1
414838 99414838 1001 86380 86390 1
414664 99414664 1001 86380 86390 1
414132 99414132 1001 86380 86390 1
415450 99415450 1001 86380 86390 1
415360 99415360 1001 86380 86390 1
416676 99416676 1001 86380 86390 1
416796 99416796 1001 86380 86390 1
416195 99416195 1001 86380 86390 1
416269 99416269 1001 86380 86390 1
416210 99416210 1001 86380 86390 1
416078 99416078 1001 86380 86390 1
417163 99417163 1001 86380 86390 1
417252 99417252 1001 86380 86390 1
417042 99417042 1001 86380 86390 1
417561 99417561 1001 86380 86390 1
418220 99418220 1001 86380 86390 1
418419 99418419 1001 86380 86390 1
418341 99418341 1001 86380 86390 1
418189 99418189 1001 86380 86390 1
417635 99417635 1001 86380 86390 1
417620 99417620 1001 86380 86390 1
417728 99417728 1001 86380 86390 1
420199 99420199 1001 86380 86390 1
420135 99420135 1001 86380 86390 1
420186 99420186 1001 86380 86390 1
419796 99419796 1001 86380 86390 1
419414 99419414 1001 86380 86390 1
421702 99421702 1001 86380 86390 1
422025 99422025 1001 86380 86390 1
421585 99421585 1001 86380 86390 1
421110 99421110 1001 86380 86390 1
421089 99421089 1001 86380 86390 1
423227 99423227 1001 86380 86390 1
424024 99424024 1001 86380 86390 1
425030 99425030 1001 86380 86390 1
425260 99425260 1001 86380 86390 1
425364 99425364 1001 86380 86390 1
424888 99424888 1001 86380 86390 1
424833 99424833 1001 86380 86390 1
424563 99424563 1001 86380 86390 1
424308 99424308 1001 86380 86390 1
425532 99425532 1001 86380 86390 1
426377 99426377 1001 86380 86390 1
426677 99426677 1001 86380 86390 1
426659 99426659 1001 86380 86390 1
425938 99425938 1001 86380 86390 1
427292 99427292 1001 86380 86390 1
427208 99427208 1001 86380 86390 1
427521 99427521 1001 86380 86390 1
427523 99427523 1001 86380 86390 1
427450 99427450 1001 86380 86390 1
428708 99428708 1001 86380 86390 1
428132 99428132 1001 86380 86390 1
428244 99428244 1001 86380 86390 1
428025 99428025 1001 86380 86390 1
427751 99427751 1001 86380 86390 1
427581 99427581 1001 86380 86390 1
429157 99429157 1001 86380 86390 1
429079 99429079 1001 86380 86390 1
429026 99429026 1001 86380 86390 1
428892 99428892 1001 86380 86390 1
429953 99429953 1001 86380 86390 1
429431 99429431 1001 86380 86390 1
429180 99429180 1001 86380 86390 1
429455 99429455 1001 86380 86390 1
429308 99429308 1001 86380 86390 1
429543 99429543 1001 86380 86390 1
430447 99430447 1001 86380 86390 1
430421 99430421 1001 86380 86390 1
431963 99431963 1001 86380 86390 1
431557 99431557 1001 86380 86390 1
431508 99431508 1001 86380 86390 1
431369 99431369 1001 86380 86390 1
431062 99431062 1001 86380 86390 1
432434 99432434 1001 86380 86390 1
432228 99432228 1001 86380 86390 1
432142 99432142 1001 86380 86390 1
433641 99433641 1001 86380 86390 1
433703 99433703 1001 86380 86390 1
432989 99432989 1001 86380 86390 1
433060 99433060 1001 86380 86390 1
432603 99432603 1001 86380 86390 1
435056 99435056 1001 86380 86390 1
435116 99435116 1001 86380 86390 1
434924 99434924 1001 86380 86390 1
434607 99434607 1001 86380 86390 1
434877 99434877 1001 86380 86390 1
434855 99434855 1001 86380 86390 1
434725 99434725 1001 86380 86390 1
434388 99434388 1001 86380 86390 1
435572 99435572 1001 86380 86390 1
435474 99435474 1001 86380 86390 1
436805 99436805 1001 86380 86390 1
436345 99436345 1001 86380 86390 1
436560 99436560 1001 86380 86390 1
436306 99436306 1001 86380 86390 1
300048 99300048 1001 86380 86390 1
300375 99300375 1001 86380 86390 1
300122 99300122 1001 86380 86390 1
300142 99300142 1001 86380 86390 1
300300 99300300 1001 86380 86390 1
300766 99300766 1001 86380 86390 1
300836 99300836 1001 86380 86390 1
300788 99300788 1001 86380 86390 1
301387 99301387 1001 86380 86390 1
301401 99301401 1001 86380 86390 1
301498 99301498 1001 86380 86390 1
301246 99301246 1001 86380 86390 1
301214 99301214 1001 86380 86390 1
301240 99301240 1001 86380 86390 1
301015 99301015 1001 86380 86390 1
301093 99301093 1001 86380 86390 1
301568 99301568 1001 86380 86390 1
301623 99301623 1001 86380 86390 1
302381 99302381 1001 86380 86390 1
302257 99302257 1001 86380 86390 1
302258 99302258 1001 86380 86390 1
301981 99301981 1001 86380 86390 1
301917 99301917 1001 86380 86390 1
301771 99301771 1001 86380 86390 1
302425 99302425 1001 86380 86390 1
302584 99302584 1001 86380 86390 1
303033 99303033 1001 86380 86390 1
302913 99302913 1001 86380 86390 1
302944 99302944 1001 86380 86390 1
302589 99302589 1001 86380 86390 1
302603 99302603 1001 86380 86390 1
303382 99303382 1001 86380 86390 1
303917 99303917 1001 86380 86390 1
303946 99303946 1001 86380 86390 1
303764 99303764 1001 86380 86390 1
303501 99303501 1001 86380 86390 1
304063 99304063 1001 86380 86390 1
304209 99304209 1001 86380 86390 1
304856 99304856 1001 86380 86390 1
304776 99304776 1001 86380 86390 1
304514 99304514 1001 86380 86390 1
304582 99304582 1001 86380 86390 1
304573 99304573 1001 86380 86390 1
304376 99304376 1001 86380 86390 1
304948 99304948 1001 86380 86390 1
305007 99305007 1001 86380 86390 1
305062 99305062 1001 86380 86390 1
305498 99305498 1001 86380 86390 1
305537 99305537 1001 86380 86390 1
305589 99305589 1001 86380 86390 1
305441 99305441 1001 86380 86390 1
305404 99305404 1001 86380 86390 1
305430 99305430 1001 86380 86390 1
305290 99305290 1001 86380 86390 1
305361 99305361 1001 86380 86390 1
305162 99305162 1001 86380 86390 1
500166 99500166 1001 86380 86390 1
500161 99500161 1001 86380 86390 1
500111 99500111 1001 86380 86390 1
500743 99500743 1001 86380 86390 1
500630 99500630 1001 86380 86390 1
500440 99500440 1001 86380 86390 1
500484 99500484 1001 86380 86390 1
500523 99500523 1001 86380 86390 1
500460 99500460 1001 86380 86390 1
500462 99500462 1001 86380 86390 1
500607 99500607 1001 86380 86390 1
500231 99500231 1001 86380 86390 1
500826 99500826 1001 86380 86390 1
500970 99500970 1001 86380 86390 1
500831 99500831 1001 86380 86390 1
501463 99501463 1001 86380 86390 1
501559 99501559 1001 86380 86390 1
501271 99501271 1001 86380 86390 1
501301 99501301 1001 86380 86390 1
501050 99501050 1001 86380 86390 1
501066 99501066 1001 86380 86390 1
501662 99501662 1001 86380 86390 1
502402 99502402 1001 86380 86390 1
502447 99502447 1001 86380 86390 1
502071 99502071 1001 86380 86390 1
502468 99502468 1001 86380 86390 1
503041 99503041 1001 86380 86390 1
502991 99502991 1001 86380 86390 1
502941 99502941 1001 86380 86390 1
502722 99502722 1001 86380 86390 1
502775 99502775 1001 86380 86390 1
502783 99502783 1001 86380 86390 1
502695 99502695 1001 86380 86390 1
503329 99503329 1001 86380 86390 1
503600 99503600 1001 86380 86390 1
503565 99503565 1001 86380 86390 1
503568 99503568 1001 86380 86390 1
503517 99503517 1001 86380 86390 1
504140 99504140 1001 86380 86390 1
504599 99504599 1001 86380 86390 1
504657 99504657 1001 86380 86390 1
504555 99504555 1001 86380 86390 1
504338 99504338 1001 86380 86390 1
504495 99504495 1001 86380 86390 1
504425 99504425 1001 86380 86390 1
505674 99505674 1001 86380 86390 1
505613 99505613 1001 86380 86390 1
505269 99505269 1001 86380 86390 1
505937 99505937 1001 86380 86390 1
505816 99505816 1001 86380 86390 1
506445 99506445 1001 86380 86390 1
506569 99506569 1001 86380 86390 1
506576 99506576 1001 86380 86390 1
506305 99506305 1001 86380 86390 1
506049 99506049 1001 86380 86390 1
506646 99506646 1001 86380 86390 1
507296 99507296 1001 86380 86390 1
507366 99507366 1001 86380 86390 1
507113 99507113 1001 86380 86390 1
507199 99507199 1001 86380 86390 1
506854 99506854 1001 86380 86390 1
506972 99506972 1001 86380 86390 1
506990 99506990 1001 86380 86390 1
507429 99507429 1001 86380 86390 1
508212 99508212 1001 86380 86390 1
508220 99508220 1001 86380 86390 1
508124 99508124 1001 86380 86390 1
508166 99508166 1001 86380 86390 1
508193 99508193 1001 86380 86390 1
507633 99507633 1001 86380 86390 1
507724 99507724 1001 86380 86390 1
507816 99507816 1001 86380 86390 1
508394 99508394 1001 86380 86390 1
508346 99508346 1001 86380 86390 1
508916 99508916 1001 86380 86390 1
509065 99509065 1001 86380 86390 1
508584 99508584 1001 86380 86390 1
508624 99508624 1001 86380 86390 1
509228 99509228 1001 86380 86390 1
509229 99509229 1001 86380 86390 1
509088 99509088 1001 86380 86390 1
509262 99509262 1001 86380 86390 1
509899 99509899 1001 86380 86390 1
509890 99509890 1001 86380 86390 1
509675 99509675 1001 86380 86390 1
509358 99509358 1001 86380 86390 1
509423 99509423 1001 86380 86390 1
509375 99509375 1001 86380 86390 1
509445 99509445 1001 86380 86390 1
509927 99509927 1001 86380 86390 1
510032 99510032 1001 86380 86390 1
509905 99509905 1001 86380 86390 1
510575 99510575 1001 86380 86390 1
510475 99510475 1001 86380 86390 1
510124 99510124 1001 86380 86390 1
510746 99510746 1001 86380 86390 1
511471 99511471 1001 86380 86390 1
511654 99511654 1001 86380 86390 1
511645 99511645 1001 86380 86390 1
511624 99511624 1001 86380 86390 1
511677 99511677 1001 86380 86390 1
513178 99513178 1001 86380 86390 1
513055 99513055 1001 86380 86390 1
513150 99513150 1001 86380 86390 1
512877 99512877 1001 86380 86390 1
512997 99512997 1001 86380 86390 1
513268 99513268 1001 86380 86390 1
513225 99513225 1001 86380 86390 1
513956 99513956 1001 86380 86390 1
513672 99513672 1001 86380 86390 1
513479 99513479 1001 86380 86390 1
513616 99513616 1001 86380 86390 1
514054 99514054 1001 86380 86390 1
514233 99514233 1001 86380 86390 1
514383 99514383 1001 86380 86390 1
514951 99514951 1001 86380 86390 1
514904 99514904 1001 86380 86390 1
515592 99515592 1001 86380 86390 1
515141 99515141 1001 86380 86390 1
515212 99515212 1001 86380 86390 1
515842 99515842 1001 86380 86390 1
515690 99515690 1001 86380 86390 1
515781 99515781 1001 86380 86390 1
515939 99515939 1001 86380 86390 1
516533 99516533 1001 86380 86390 1
516611 99516611 1001 86380 86390 1
516624 99516624 1001 86380 86390 1
516561 99516561 1001 86380 86390 1
517335 99517335 1001 86380 86390 1
517452 99517452 1001 86380 86390 1
517494 99517494 1001 86380 86390 1
518093 99518093 1001 86380 86390 1
517809 99517809 1001 86380 86390 1
517862 99517862 1001 86380 86390 1
517580 99517580 1001 86380 86390 1
517674 99517674 1001 86380 86390 1
517600 99517600 1001 86380 86390 1
518263 99518263 1001 86380 86390 1
518290 99518290 1001 86380 86390 1
518336 99518336 1001 86380 86390 1
519127 99519127 1001 86380 86390 1
519763 99519763 1001 86380 86390 1
519652 99519652 1001 86380 86390 1
519641 99519641 1001 86380 86390 1
519619 99519619 1001 86380 86390 1
519697 99519697 1001 86380 86390 1
519580 99519580 1001 86380 86390 1
519279 99519279 1001 86380 86390 1
519205 99519205 1001 86380 86390 1
519943 99519943 1001 86380 86390 1
520464 99520464 1001 86380 86390 1
520360 99520360 1001 86380 86390 1
520402 99520402 1001 86380 86390 1
521404 99521404 1001 86380 86390 1
521123 99521123 1001 86380 86390 1
520887 99520887 1001 86380 86390 1
521529 99521529 1001 86380 86390 1
521565 99521565 1001 86380 86390 1
522103 99522103 1001 86380 86390 1
521914 99521914 1001 86380 86390 1
521696 99521696 1001 86380 86390 1
522491 99522491 1001 86380 86390 1
523045 99523045 1001 86380 86390 1
523010 99523010 1001 86380 86390 1
522988 99522988 1001 86380 86390 1
523053 99523053 1001 86380 86390 1
522786 99522786 1001 86380 86390 1
522833 99522833 1001 86380 86390 1
522512 99522512 1001 86380 86390 1
522582 99522582 1001 86380 86390 1
522596 99522596 1001 86380 86390 1
522558 99522558 1001 86380 86390 1
522637 99522637 1001 86380 86390 1
523268 99523268 1001 86380 86390 1
523873 99523873 1001 86380 86390 1
523787 99523787 1001 86380 86390 1
523815 99523815 1001 86380 86390 1
523414 99523414 1001 86380 86390 1
523970 99523970 1001 86380 86390 1
524582 99524582 1001 86380 86390 1
524371 99524371 1001 86380 86390 1
524469 99524469 1001 86380 86390 1
524562 99524562 1001 86380 86390 1
524324 99524324 1001 86380 86390 1
524170 99524170 1001 86380 86390 1
524928 99524928 1001 86380 86390 1
524894 99524894 1001 86380 86390 1
525548 99525548 1001 86380 86390 1
525016 99525016 1001 86380 86390 1
524980 99524980 1001 86380 86390 1
525792 99525792 1001 86380 86390 1
526349 99526349 1001 86380 86390 1
526276 99526276 1001 86380 86390 1
526036 99526036 1001 86380 86390 1
526062 99526062 1001 86380 86390 1
525880 99525880 1001 86380 86390 1
525975 99525975 1001 86380 86390 1
525887 99525887 1001 86380 86390 1
525826 99525826 1001 86380 86390 1
526578 99526578 1001 86380 86390 1
526495 99526495 1001 86380 86390 1
527223 99527223 1001 86380 86390 1
526995 99526995 1001 86380 86390 1
527021 99527021 1001 86380 86390 1
527306 99527306 1001 86380 86390 1
528046 99528046 1001 86380 86390 1
527914 99527914 1001 86380 86390 1
527893 99527893 1001 86380 86390 1
527675 99527675 1001 86380 86390 1
527628 99527628 1001 86380 86390 1
527489 99527489 1001 86380 86390 1
528754 99528754 1001 86380 86390 1
528819 99528819 1001 86380 86390 1
528310 99528310 1001 86380 86390 1
529746 99529746 1001 86380 86390 1
530420 99530420 1001 86380 86390 1
530422 99530422 1001 86380 86390 1
530317 99530317 1001 86380 86390 1
530064 99530064 1001 86380 86390 1
530006 99530006 1001 86380 86390 1
530713 99530713 1001 86380 86390 1
531309 99531309 1001 86380 86390 1
531084 99531084 1001 86380 86390 1
531137 99531137 1001 86380 86390 1
531150 99531150 1001 86380 86390 1
531088 99531088 1001 86380 86390 1
531093 99531093 1001 86380 86390 1
530921 99530921 1001 86380 86390 1
530871 99530871 1001 86380 86390 1
531476 99531476 1001 86380 86390 1
531939 99531939 1001 86380 86390 1
531611 99531611 1001 86380 86390 1
531628 99531628 1001 86380 86390 1
533023 99533023 1001 86380 86390 1
532624 99532624 1001 86380 86390 1
532529 99532529 1001 86380 86390 1
532468 99532468 1001 86380 86390 1
533224 99533224 1001 86380 86390 1
533124 99533124 1001 86380 86390 1
533101 99533101 1001 86380 86390 1
533666 99533666 1001 86380 86390 1
533744 99533744 1001 86380 86390 1
533734 99533734 1001 86380 86390 1
533525 99533525 1001 86380 86390 1
533447 99533447 1001 86380 86390 1
533585 99533585 1001 86380 86390 1
533445 99533445 1001 86380 86390 1
533355 99533355 1001 86380 86390 1
533320 99533320 1001 86380 86390 1
533443 99533443 1001 86380 86390 1
533861 99533861 1001 86380 86390 1
534505 99534505 1001 86380 86390 1
534300 99534300 1001 86380 86390 1
534103 99534103 1001 86380 86390 1
534149 99534149 1001 86380 86390 1
535308 99535308 1001 86380 86390 1
535496 99535496 1001 86380 86390 1
535326 99535326 1001 86380 86390 1
535122 99535122 1001 86380 86390 1
535036 99535036 1001 86380 86390 1
535065 99535065 1001 86380 86390 1
535651 99535651 1001 86380 86390 1
536314 99536314 1001 86380 86390 1
535929 99535929 1001 86380 86390 1
535785 99535785 1001 86380 86390 1
535908 99535908 1001 86380 86390 1
536360 99536360 1001 86380 86390 1
536377 99536377 1001 86380 86390 1
536471 99536471 1001 86380 86390 1
537108 99537108 1001 86380 86390 1
536728 99536728 1001 86380 86390 1
536629 99536629 1001 86380 86390 1
537235 99537235 1001 86380 86390 1
537985 99537985 1001 86380 86390 1
537971 99537971 1001 86380 86390 1
537805 99537805 1001 86380 86390 1
537741 99537741 1001 86380 86390 1
537370 99537370 1001 86380 86390 1
537474 99537474 1001 86380 86390 1
538168 99538168 1001 86380 86390 1
538091 99538091 1001 86380 86390 1
538727 99538727 1001 86380 86390 1
538793 99538793 1001 86380 86390 1
538803 99538803 1001 86380 86390 1
538464 99538464 1001 86380 86390 1
538944 99538944 1001 86380 86390 1
539564 99539564 1001 86380 86390 1
539580 99539580 1001 86380 86390 1
539599 99539599 1001 86380 86390 1
539066 99539066 1001 86380 86390 1
540111 99540111 1001 86380 86390 1
540022 99540022 1001 86380 86390 1
541204 99541204 1001 86380 86390 1
541263 99541263 1001 86380 86390 1
541088 99541088 1001 86380 86390 1
541050 99541050 1001 86380 86390 1
540712 99540712 1001 86380 86390 1
540784 99540784 1001 86380 86390 1
540810 99540810 1001 86380 86390 1
540850 99540850 1001 86380 86390 1
541407 99541407 1001 86380 86390 1
541612 99541612 1001 86380 86390 1
542222 99542222 1001 86380 86390 1
542192 99542192 1001 86380 86390 1
542913 99542913 1001 86380 86390 1
542919 99542919 1001 86380 86390 1
542601 99542601 1001 86380 86390 1
542653 99542653 1001 86380 86390 1
542604 99542604 1001 86380 86390 1
542671 99542671 1001 86380 86390 1
542594 99542594 1001 86380 86390 1
543124 99543124 1001 86380 86390 1
542979 99542979 1001 86380 86390 1
543109 99543109 1001 86380 86390 1
543741 99543741 1001 86380 86390 1
543703 99543703 1001 86380 86390 1
543462 99543462 1001 86380 86390 1
543332 99543332 1001 86380 86390 1
543338 99543338 1001 86380 86390 1
543187 99543187 1001 86380 86390 1
543957 99543957 1001 86380 86390 1
543844 99543844 1001 86380 86390 1
543792 99543792 1001 86380 86390 1
544464 99544464 1001 86380 86390 1
544529 99544529 1001 86380 86390 1
544441 99544441 1001 86380 86390 1
544253 99544253 1001 86380 86390 1
544293 99544293 1001 86380 86390 1
544389 99544389 1001 86380 86390 1
543985 99543985 1001 86380 86390 1
544091 99544091 1001 86380 86390 1
544732 99544732 1001 86380 86390 1
400055 99400055 1001 86380 86390 1
400166 99400166 1001 86380 86390 1
400218 99400218 1001 86380 86390 1
400373 99400373 1001 86380 86390 1
400586 99400586 1001 86380 86390 1
400862 99400862 1001 86380 86390 1
401084 99401084 1001 86380 86390 1
401445 99401445 1001 86380 86390 1
401525 99401525 1001 86380 86390 1
402020 99402020 1001 86380 86390 1
402298 99402298 1001 86380 86390 1
402475 99402475 1001 86380 86390 1
402505 99402505 1001 86380 86390 1
403016 99403016 1001 86380 86390 1
403107 99403107 1001 86380 86390 1
403380 99403380 1001 86380 86390 1
403604 99403604 1001 86380 86390 1
403883 99403883 1001 86380 86390 1
404097 99404097 1001 86380 86390 1
404264 99404264 1001 86380 86390 1
404344 99404344 1001 86380 86390 1
404862 99404862 1001 86380 86390 1
404978 99404978 1001 86380 86390 1
405418 99405418 1001 86380 86390 1
405515 99405515 1001 86380 86390 1
405748 99405748 1001 86380 86390 1
405728 99405728 1001 86380 86390 1
406108 99406108 1001 86380 86390 1
406179 99406179 1001 86380 86390 1
406500 99406500 1001 86380 86390 1
406902 99406902 1001 86380 86390 1
407105 99407105 1001 86380 86390 1
407759 99407759 1001 86380 86390 1
408044 99408044 1001 86380 86390 1
408105 99408105 1001 86380 86390 1
408231 99408231 1001 86380 86390 1
408712 99408712 1001 86380 86390 1
408701 99408701 1001 86380 86390 1
408870 99408870 1001 86380 86390 1
409695 99409695 1001 86380 86390 1
409822 99409822 1001 86380 86390 1
410551 99410551 1001 86380 86390 1
410507 99410507 1001 86380 86390 1
410511 99410511 1001 86380 86390 1
410968 99410968 1001 86380 86390 1
411917 99411917 1001 86380 86390 1
411955 99411955 1001 86380 86390 1
411997 99411997 1001 86380 86390 1
412125 99412125 1001 86380 86390 1
412288 99412288 1001 86380 86390 1
412950 99412950 1001 86380 86390 1
412549 99412549 1001 86380 86390 1
412787 99412787 1001 86380 86390 1
412858 99412858 1001 86380 86390 1
413871 99413871 1001 86380 86390 1
414098 99414098 1001 86380 86390 1
413876 99413876 1001 86380 86390 1
414101 99414101 1001 86380 86390 1
414985 99414985 1001 86380 86390 1
414905 99414905 1001 86380 86390 1
415587 99415587 1001 86380 86390 1
415541 99415541 1001 86380 86390 1
416739 99416739 1001 86380 86390 1
416745 99416745 1001 86380 86390 1
416150 99416150 1001 86380 86390 1
416491 99416491 1001 86380 86390 1
415822 99415822 1001 86380 86390 1
417333 99417333 1001 86380 86390 1
417385 99417385 1001 86380 86390 1
417135 99417135 1001 86380 86390 1
417435 99417435 1001 86380 86390 1
417589 99417589 1001 86380 86390 1
418242 99418242 1001 86380 86390 1
417850 99417850 1001 86380 86390 1
417732 99417732 1001 86380 86390 1
419112 99419112 1001 86380 86390 1
420265 99420265 1001 86380 86390 1
420185 99420185 1001 86380 86390 1
419807 99419807 1001 86380 86390 1
420048 99420048 1001 86380 86390 1
419215 99419215 1001 86380 86390 1
419487 99419487 1001 86380 86390 1
420816 99420816 1001 86380 86390 1
421717 99421717 1001 86380 86390 1
420894 99420894 1001 86380 86390 1
420847 99420847 1001 86380 86390 1
421057 99421057 1001 86380 86390 1
422271 99422271 1001 86380 86390 1
422507 99422507 1001 86380 86390 1
422386 99422386 1001 86380 86390 1
422131 99422131 1001 86380 86390 1
423340 99423340 1001 86380 86390 1
423464 99423464 1001 86380 86390 1
423584 99423584 1001 86380 86390 1
422886 99422886 1001 86380 86390 1
422660 99422660 1001 86380 86390 1
423942 99423942 1001 86380 86390 1
425111 99425111 1001 86380 86390 1
425019 99425019 1001 86380 86390 1
425361 99425361 1001 86380 86390 1
424755 99424755 1001 86380 86390 1
424975 99424975 1001 86380 86390 1
426954 99426954 1001 86380 86390 1
426276 99426276 1001 86380 86390 1
426578 99426578 1001 86380 86390 1
426670 99426670 1001 86380 86390 1
426292 99426292 1001 86380 86390 1
426113 99426113 1001 86380 86390 1
426073 99426073 1001 86380 86390 1
427397 99427397 1001 86380 86390 1
428554 99428554 1001 86380 86390 1
428257 99428257 1001 86380 86390 1
428239 99428239 1001 86380 86390 1
428079 99428079 1001 86380 86390 1
427544 99427544 1001 86380 86390 1
429065 99429065 1001 86380 86390 1
429013 99429013 1001 86380 86390 1
430157 99430157 1001 86380 86390 1
430348 99430348 1001 86380 86390 1
429430 99429430 1001 86380 86390 1
431718 99431718 1001 86380 86390 1
431478 99431478 1001 86380 86390 1
431489 99431489 1001 86380 86390 1
430887 99430887 1001 86380 86390 1
432256 99432256 1001 86380 86390 1
433363 99433363 1001 86380 86390 1
433632 99433632 1001 86380 86390 1
433223 99433223 1001 86380 86390 1
433208 99433208 1001 86380 86390 1
432668 99432668 1001 86380 86390 1
432873 99432873 1001 86380 86390 1
435111 99435111 1001 86380 86390 1
435124 99435124 1001 86380 86390 1
434945 99434945 1001 86380 86390 1
434876 99434876 1001 86380 86390 1
434813 99434813 1001 86380 86390 1
434319 99434319 1001 86380 86390 1
436893 99436893 1001 86380 86390 1
436312 99436312 1001 86380 86390 1
436206 99436206 1001 86380 86390 1
300068 99300068 1001 86380 86390 1
300041 99300041 1001 86380 86390 1
300699 99300699 1001 86380 86390 1
300658 99300658 1001 86380 86390 1
300434 99300434 1001 86380 86390 1
300141 99300141 1001 86380 86390 1
300900 99300900 1001 86380 86390 1
300787 99300787 1001 86380 86390 1
300878 99300878 1001 86380 86390 1
301536 99301536 1001 86380 86390 1
301306 99301306 1001 86380 86390 1
301128 99301128 1001 86380 86390 1
301018 99301018 1001 86380 86390 1
302339 99302339 1001 86380 86390 1
302111 99302111 1001 86380 86390 1
302151 99302151 1001 86380 86390 1
302001 99302001 1001 86380 86390 1
302068 99302068 1001 86380 86390 1
301855 99301855 1001 86380 86390 1
301920 99301920 1001 86380 86390 1
301857 99301857 1001 86380 86390 1
301911 99301911 1001 86380 86390 1
302445 99302445 1001 86380 86390 1
303059 99303059 1001 86380 86390 1
303188 99303188 1001 86380 86390 1
302886 99302886 1001 86380 86390 1
302969 99302969 1001 86380 86390 1
302600 99302600 1001 86380 86390 1
302593 99302593 1001 86380 86390 1
302688 99302688 1001 86380 86390 1
303947 99303947 1001 86380 86390 1
303753 99303753 1001 86380 86390 1
304146 99304146 1001 86380 86390 1
304464 99304464 1001 86380 86390 1
304422 99304422 1001 86380 86390 1
304962 99304962 1001 86380 86390 1
304892 99304892 1001 86380 86390 1
305486 99305486 1001 86380 86390 1
305666 99305666 1001 86380 86390 1
305277 99305277 1001 86380 86390 1
305462 99305462 1001 86380 86390 1
305211 99305211 1001 86380 86390 1
500418 99500418 1001 86380 86390 1
500298 99500298 1001 86380 86390 1
500355 99500355 1001 86380 86390 1
500980 99500980 1001 86380 86390 1
500848 99500848 1001 86380 86390 1
501601 99501601 1001 86380 86390 1
501589 99501589 1001 86380 86390 1
501552 99501552 1001 86380 86390 1
501124 99501124 1001 86380 86390 1
501225 99501225 1001 86380 86390 1
501790 99501790 1001 86380 86390 1
502394 99502394 1001 86380 86390 1
502200 99502200 1001 86380 86390 1
502598 99502598 1001 86380 86390 1
502511 99502511 1001 86380 86390 1
502641 99502641 1001 86380 86390 1
503139 99503139 1001 86380 86390 1
503219 99503219 1001 86380 86390 1
503161 99503161 1001 86380 86390 1
503087 99503087 1001 86380 86390 1
502848 99502848 1001 86380 86390 1
503343 99503343 1001 86380 86390 1
503486 99503486 1001 86380 86390 1
503364 99503364 1001 86380 86390 1
503495 99503495 1001 86380 86390 1
503863 99503863 1001 86380 86390 1
503890 99503890 1001 86380 86390 1
503813 99503813 1001 86380 86390 1
503564 99503564 1001 86380 86390 1
503684 99503684 1001 86380 86390 1
504271 99504271 1001 86380 86390 1
504132 99504132 1001 86380 86390 1
504765 99504765 1001 86380 86390 1
504847 99504847 1001 86380 86390 1
504762 99504762 1001 86380 86390 1
504660 99504660 1001 86380 86390 1
504666 99504666 1001 86380 86390 1
504479 99504479 1001 86380 86390 1
504393 99504393 1001 86380 86390 1
504410 99504410 1001 86380 86390 1
505264 99505264 1001 86380 86390 1
506416 99506416 1001 86380 86390 1
506508 99506508 1001 86380 86390 1
506447 99506447 1001 86380 86390 1
506326 99506326 1001 86380 86390 1
506328 99506328 1001 86380 86390 1
506206 99506206 1001 86380 86390 1
506207 99506207 1001 86380 86390 1
506034 99506034 1001 86380 86390 1
506764 99506764 1001 86380 86390 1
507374 99507374 1001 86380 86390 1
507391 99507391 1001 86380 86390 1
507289 99507289 1001 86380 86390 1
507329 99507329 1001 86380 86390 1
507041 99507041 1001 86380 86390 1
507060 99507060 1001 86380 86390 1
507008 99507008 1001 86380 86390 1
507523 99507523 1001 86380 86390 1
507489 99507489 1001 86380 86390 1
507466 99507466 1001 86380 86390 1
508225 99508225 1001 86380 86390 1
507928 99507928 1001 86380 86390 1
507921 99507921 1001 86380 86390 1
507834 99507834 1001 86380 86390 1
508427 99508427 1001 86380 86390 1
508304 99508304 1001 86380 86390 1
508396 99508396 1001 86380 86390 1
508385 99508385 1001 86380 86390 1
509012 99509012 1001 86380 86390 1
508581 99508581 1001 86380 86390 1
509209 99509209 1001 86380 86390 1
509722 99509722 1001 86380 86390 1
509725 99509725 1001 86380 86390 1
509876 99509876 1001 86380 86390 1
509389 99509389 1001 86380 86390 1
510097 99510097 1001 86380 86390 1
510072 99510072 1001 86380 86390 1
510717 99510717 1001 86380 86390 1
510367 99510367 1001 86380 86390 1
510501 99510501 1001 86380 86390 1
510480 99510480 1001 86380 86390 1
510136 99510136 1001 86380 86390 1
510139 99510139 1001 86380 86390 1
510741 99510741 1001 86380 86390 1
511169 99511169 1001 86380 86390 1
511319 99511319 1001 86380 86390 1
511114 99511114 1001 86380 86390 1
511719 99511719 1001 86380 86390 1
511612 99511612 1001 86380 86390 1
512028 99512028 1001 86380 86390 1
511796 99511796 1001 86380 86390 1
512484 99512484 1001 86380 86390 1
512861 99512861 1001 86380 86390 1
512809 99512809 1001 86380 86390 1
512889 99512889 1001 86380 86390 1
512981 99512981 1001 86380 86390 1
512842 99512842 1001 86380 86390 1
512640 99512640 1001 86380 86390 1
512745 99512745 1001 86380 86390 1
513863 99513863 1001 86380 86390 1
513748 99513748 1001 86380 86390 1
513699 99513699 1001 86380 86390 1
513690 99513690 1001 86380 86390 1
513642 99513642 1001 86380 86390 1
513530 99513530 1001 86380 86390 1
514032 99514032 1001 86380 86390 1
514784 99514784 1001 86380 86390 1
514762 99514762 1001 86380 86390 1
514525 99514525 1001 86380 86390 1
514481 99514481 1001 86380 86390 1
514297 99514297 1001 86380 86390 1
514404 99514404 1001 86380 86390 1
514868 99514868 1001 86380 86390 1
514999 99514999 1001 86380 86390 1
514883 99514883 1001 86380 86390 1
514872 99514872 1001 86380 86390 1
515493 99515493 1001 86380 86390 1
515426 99515426 1001 86380 86390 1
515415 99515415 1001 86380 86390 1
515816 99515816 1001 86380 86390 1
515806 99515806 1001 86380 86390 1
516452 99516452 1001 86380 86390 1
516388 99516388 1001 86380 86390 1
516493 99516493 1001 86380 86390 1
516052 99516052 1001 86380 86390 1
516001 99516001 1001 86380 86390 1
516571 99516571 1001 86380 86390 1
516555 99516555 1001 86380 86390 1
517270 99517270 1001 86380 86390 1
517091 99517091 1001 86380 86390 1
517086 99517086 1001 86380 86390 1
516996 99516996 1001 86380 86390 1
516746 99516746 1001 86380 86390 1
517380 99517380 1001 86380 86390 1
517854 99517854 1001 86380 86390 1
517875 99517875 1001 86380 86390 1
518324 99518324 1001 86380 86390 1
518868 99518868 1001 86380 86390 1
518616 99518616 1001 86380 86390 1
518660 99518660 1001 86380 86390 1
518510 99518510 1001 86380 86390 1
518385 99518385 1001 86380 86390 1
518495 99518495 1001 86380 86390 1
519103 99519103 1001 86380 86390 1
519056 99519056 1001 86380 86390 1
519033 99519033 1001 86380 86390 1
519638 99519638 1001 86380 86390 1
519798 99519798 1001 86380 86390 1
519669 99519669 1001 86380 86390 1
519444 99519444 1001 86380 86390 1
519487 99519487 1001 86380 86390 1
519326 99519326 1001 86380 86390 1
519923 99519923 1001 86380 86390 1
520485 99520485 1001 86380 86390 1
520518 99520518 1001 86380 86390 1
520363 99520363 1001 86380 86390 1
520250 99520250 1001 86380 86390 1
520161 99520161 1001 86380 86390 1
520834 99520834 1001 86380 86390 1
521439 99521439 1001 86380 86390 1
521148 99521148 1001 86380 86390 1
521139 99521139 1001 86380 86390 1
521102 99521102 1001 86380 86390 1
521090 99521090 1001 86380 86390 1
521234 99521234 1001 86380 86390 1
520950 99520950 1001 86380 86390 1
520879 99520879 1001 86380 86390 1
520996 99520996 1001 86380 86390 1
522259 99522259 1001 86380 86390 1
521958 99521958 1001 86380 86390 1
521697 99521697 1001 86380 86390 1
521777 99521777 1001 86380 86390 1
522396 99522396 1001 86380 86390 1
522384 99522384 1001 86380 86390 1
522360 99522360 1001 86380 86390 1
523068 99523068 1001 86380 86390 1
523085 99523085 1001 86380 86390 1
522992 99522992 1001 86380 86390 1
523060 99523060 1001 86380 86390 1
522921 99522921 1001 86380 86390 1
522937 99522937 1001 86380 86390 1
522796 99522796 1001 86380 86390 1
522705 99522705 1001 86380 86390 1
523273 99523273 1001 86380 86390 1
522914 99522914 1001 86380 86390 1
523171 99523171 1001 86380 86390 1
523217 99523217 1001 86380 86390 1
523754 99523754 1001 86380 86390 1
523485 99523485 1001 86380 86390 1
523486 99523486 1001 86380 86390 1
523345 99523345 1001 86380 86390 1
524075 99524075 1001 86380 86390 1
524081 99524081 1001 86380 86390 1
524656 99524656 1001 86380 86390 1
524595 99524595 1001 86380 86390 1
524314 99524314 1001 86380 86390 1
524938 99524938 1001 86380 86390 1
524867 99524867 1001 86380 86390 1
524881 99524881 1001 86380 86390 1
525264 99525264 1001 86380 86390 1
525269 99525269 1001 86380 86390 1
525049 99525049 1001 86380 86390 1
525065 99525065 1001 86380 86390 1
525620 99525620 1001 86380 86390 1
526066 99526066 1001 86380 86390 1
526044 99526044 1001 86380 86390 1
525917 99525917 1001 86380 86390 1
526546 99526546 1001 86380 86390 1
526624 99526624 1001 86380 86390 1
527163 99527163 1001 86380 86390 1
527170 99527170 1001 86380 86390 1
526863 99526863 1001 86380 86390 1
526721 99526721 1001 86380 86390 1
526749 99526749 1001 86380 86390 1
526782 99526782 1001 86380 86390 1
527295 99527295 1001 86380 86390 1
527720 99527720 1001 86380 86390 1
527483 99527483 1001 86380 86390 1
528190 99528190 1001 86380 86390 1
528134 99528134 1001 86380 86390 1
528083 99528083 1001 86380 86390 1
528785 99528785 1001 86380 86390 1
528511 99528511 1001 86380 86390 1
528361 99528361 1001 86380 86390 1
529018 99529018 1001 86380 86390 1
528973 99528973 1001 86380 86390 1
529422 99529422 1001 86380 86390 1
529372 99529372 1001 86380 86390 1
529138 99529138 1001 86380 86390 1
529112 99529112 1001 86380 86390 1
529850 99529850 1001 86380 86390 1
530441 99530441 1001 86380 86390 1
530148 99530148 1001 86380 86390 1
530215 99530215 1001 86380 86390 1
530281 99530281 1001 86380 86390 1
530076 99530076 1001 86380 86390 1
530130 99530130 1001 86380 86390 1
529988 99529988 1001 86380 86390 1
530579 99530579 1001 86380 86390 1
531086 99531086 1001 86380 86390 1
531087 99531087 1001 86380 86390 1
530988 99530988 1001 86380 86390 1
530894 99530894 1001 86380 86390 1
530832 99530832 1001 86380 86390 1
530808 99530808 1001 86380 86390 1
531467 99531467 1001 86380 86390 1
531570 99531570 1001 86380 86390 1
532104 99532104 1001 86380 86390 1
532017 99532017 1001 86380 86390 1
532018 99532018 1001 86380 86390 1
531849 99531849 1001 86380 86390 1
531802 99531802 1001 86380 86390 1
531855 99531855 1001 86380 86390 1
531642 99531642 1001 86380 86390 1
532255 99532255 1001 86380 86390 1
532370 99532370 1001 86380 86390 1
532869 99532869 1001 86380 86390 1
533029 99533029 1001 86380 86390 1
532792 99532792 1001 86380 86390 1
532619 99532619 1001 86380 86390 1
532608 99532608 1001 86380 86390 1
532550 99532550 1001 86380 86390 1
533149 99533149 1001 86380 86390 1
533568 99533568 1001 86380 86390 1
533559 99533559 1001 86380 86390 1
533624 99533624 1001 86380 86390 1
533612 99533612 1001 86380 86390 1
533290 99533290 1001 86380 86390 1
533346 99533346 1001 86380 86390 1
533373 99533373 1001 86380 86390 1
533256 99533256 1001 86380 86390 1
533897 99533897 1001 86380 86390 1
533949 99533949 1001 86380 86390 1
534491 99534491 1001 86380 86390 1
534559 99534559 1001 86380 86390 1
534355 99534355 1001 86380 86390 1
534193 99534193 1001 86380 86390 1
534829 99534829 1001 86380 86390 1
534715 99534715 1001 86380 86390 1
534833 99534833 1001 86380 86390 1
535307 99535307 1001 86380 86390 1
535301 99535301 1001 86380 86390 1
535012 99535012 1001 86380 86390 1
534938 99534938 1001 86380 86390 1
535559 99535559 1001 86380 86390 1
536258 99536258 1001 86380 86390 1
535806 99535806 1001 86380 86390 1
535870 99535870 1001 86380 86390 1
536364 99536364 1001 86380 86390 1
536443 99536443 1001 86380 86390 1
537100 99537100 1001 86380 86390 1
536962 99536962 1001 86380 86390 1
536989 99536989 1001 86380 86390 1
537109 99537109 1001 86380 86390 1
536931 99536931 1001 86380 86390 1
536804 99536804 1001 86380 86390 1
536923 99536923 1001 86380 86390 1
536783 99536783 1001 86380 86390 1
536684 99536684 1001 86380 86390 1
536749 99536749 1001 86380 86390 1
536653 99536653 1001 86380 86390 1
537899 99537899 1001 86380 86390 1
537837 99537837 1001 86380 86390 1
538048 99538048 1001 86380 86390 1
538153 99538153 1001 86380 86390 1
538732 99538732 1001 86380 86390 1
538776 99538776 1001 86380 86390 1
538466 99538466 1001 86380 86390 1
538429 99538429 1001 86380 86390 1
538407 99538407 1001 86380 86390 1
538408 99538408 1001 86380 86390 1
538516 99538516 1001 86380 86390 1
538292 99538292 1001 86380 86390 1
538203 99538203 1001 86380 86390 1
538309 99538309 1001 86380 86390 1
538387 99538387 1001 86380 86390 1
538891 99538891 1001 86380 86390 1
538957 99538957 1001 86380 86390 1
538949 99538949 1001 86380 86390 1
539590 99539590 1001 86380 86390 1
539479 99539479 1001 86380 86390 1
539455 99539455 1001 86380 86390 1
539573 99539573 1001 86380 86390 1
539306 99539306 1001 86380 86390 1
539410 99539410 1001 86380 86390 1
539245 99539245 1001 86380 86390 1
539401 99539401 1001 86380 86390 1
539112 99539112 1001 86380 86390 1
539102 99539102 1001 86380 86390 1
539168 99539168 1001 86380 86390 1
539651 99539651 1001 86380 86390 1
539783 99539783 1001 86380 86390 1
540266 99540266 1001 86380 86390 1
540272 99540272 1001 86380 86390 1
540093 99540093 1001 86380 86390 1
540114 99540114 1001 86380 86390 1
540230 99540230 1001 86380 86390 1
540153 99540153 1001 86380 86390 1
539886 99539886 1001 86380 86390 1
539978 99539978 1001 86380 86390 1
539864 99539864 1001 86380 86390 1
539891 99539891 1001 86380 86390 1
540632 99540632 1001 86380 86390 1
540468 99540468 1001 86380 86390 1
540550 99540550 1001 86380 86390 1
541230 99541230 1001 86380 86390 1
541256 99541256 1001 86380 86390 1
541153 99541153 1001 86380 86390 1
541259 99541259 1001 86380 86390 1
541214 99541214 1001 86380 86390 1
540946 99540946 1001 86380 86390 1
541027 99541027 1001 86380 86390 1
540766 99540766 1001 86380 86390 1
540719 99540719 1001 86380 86390 1
541350 99541350 1001 86380 86390 1
541415 99541415 1001 86380 86390 1
541969 99541969 1001 86380 86390 1
541913 99541913 1001 86380 86390 1
541710 99541710 1001 86380 86390 1
541653 99541653 1001 86380 86390 1
542311 99542311 1001 86380 86390 1
542289 99542289 1001 86380 86390 1
542316 99542316 1001 86380 86390 1
542924 99542924 1001 86380 86390 1
542889 99542889 1001 86380 86390 1
542727 99542727 1001 86380 86390 1
542577 99542577 1001 86380 86390 1
542644 99542644 1001 86380 86390 1
542497 99542497 1001 86380 86390 1
542342 99542342 1001 86380 86390 1
542998 99542998 1001 86380 86390 1
543037 99543037 1001 86380 86390 1
543638 99543638 1001 86380 86390 1
543363 99543363 1001 86380 86390 1
543167 99543167 1001 86380 86390 1
543964 99543964 1001 86380 86390 1
543832 99543832 1001 86380 86390 1
544283 99544283 1001 86380 86390 1
544724 99544724 1001 86380 86390 1
400087 99400087 1001 86380 86390 1
400182 99400182 1001 86380 86390 1
400396 99400396 1001 86380 86390 1
400508 99400508 1001 86380 86390 1
400807 99400807 1001 86380 86390 1
400888 99400888 1001 86380 86390 1
400970 99400970 1001 86380 86390 1
401009 99401009 1001 86380 86390 1
401188 99401188 1001 86380 86390 1
401324 99401324 1001 86380 86390 1
401669 99401669 1001 86380 86390 1
402104 99402104 1001 86380 86390 1
402264 99402264 1001 86380 86390 1
402190 99402190 1001 86380 86390 1
402177 99402177 1001 86380 86390 1
402785 99402785 1001 86380 86390 1
402953 99402953 1001 86380 86390 1
403491 99403491 1001 86380 86390 1
404048 99404048 1001 86380 86390 1
404596 99404596 1001 86380 86390 1
405612 99405612 1001 86380 86390 1
405733 99405733 1001 86380 86390 1
406072 99406072 1001 86380 86390 1
406036 99406036 1001 86380 86390 1
406116 99406116 1001 86380 86390 1
406216 99406216 1001 86380 86390 1
406220 99406220 1001 86380 86390 1
406581 99406581 1001 86380 86390 1
406604 99406604 1001 86380 86390 1
406638 99406638 1001 86380 86390 1
406801 99406801 1001 86380 86390 1
407324 99407324 1001 86380 86390 1
407548 99407548 1001 86380 86390 1
407552 99407552 1001 86380 86390 1
407798 99407798 1001 86380 86390 1
408456 99408456 1001 86380 86390 1
408769 99408769 1001 86380 86390 1
408965 99408965 1001 86380 86390 1
409063 99409063 1001 86380 86390 1
409757 99409757 1001 86380 86390 1
410034 99410034 1001 86380 86390 1
410367 99410367 1001 86380 86390 1
410746 99410746 1001 86380 86390 1
410891 99410891 1001 86380 86390 1
411318 99411318 1001 86380 86390 1
411344 99411344 1001 86380 86390 1
411379 99411379 1001 86380 86390 1
411979 99411979 1001 86380 86390 1
412079 99412079 1001 86380 86390 1
412174 99412174 1001 86380 86390 1
412278 99412278 1001 86380 86390 1
413613 99413613 1001 86380 86390 1
412901 99412901 1001 86380 86390 1
412756 99412756 1001 86380 86390 1
412564 99412564 1001 86380 86390 1
412887 99412887 1001 86380 86390 1
414022 99414022 1001 86380 86390 1
414001 99414001 1001 86380 86390 1
414056 99414056 1001 86380 86390 1
415071 99415071 1001 86380 86390 1
414669 99414669 1001 86380 86390 1
414161 99414161 1001 86380 86390 1
414173 99414173 1001 86380 86390 1
415606 99415606 1001 86380 86390 1
416870 99416870 1001 86380 86390 1
416437 99416437 1001 86380 86390 1
416395 99416395 1001 86380 86390 1
416137 99416137 1001 86380 86390 1
417371 99417371 1001 86380 86390 1
417541 99417541 1001 86380 86390 1
418651 99418651 1001 86380 86390 1
418199 99418199 1001 86380 86390 1
418172 99418172 1001 86380 86390 1
417816 99417816 1001 86380 86390 1
419080 99419080 1001 86380 86390 1
420161 99420161 1001 86380 86390 1
420170 99420170 1001 86380 86390 1
420005 99420005 1001 86380 86390 1
419710 99419710 1001 86380 86390 1
419894 99419894 1001 86380 86390 1
419318 99419318 1001 86380 86390 1
420452 99420452 1001 86380 86390 1
420505 99420505 1001 86380 86390 1
422004 99422004 1001 86380 86390 1
421951 99421951 1001 86380 86390 1
421885 99421885 1001 86380 86390 1
421104 99421104 1001 86380 86390 1
421019 99421019 1001 86380 86390 1
421113 99421113 1001 86380 86390 1
422321 99422321 1001 86380 86390 1
423418 99423418 1001 86380 86390 1
423169 99423169 1001 86380 86390 1
422658 99422658 1001 86380 86390 1
422736 99422736 1001 86380 86390 1
424017 99424017 1001 86380 86390 1
423801 99423801 1001 86380 86390 1
423840 99423840 1001 86380 86390 1
425029 99425029 1001 86380 86390 1
427085 99427085 1001 86380 86390 1
426058 99426058 1001 86380 86390 1
427189 99427189 1001 86380 86390 1
428519 99428519 1001 86380 86390 1
428506 99428506 1001 86380 86390 1
428702 99428702 1001 86380 86390 1
428531 99428531 1001 86380 86390 1
428278 99428278 1001 86380 86390 1
428145 99428145 1001 86380 86390 1
428330 99428330 1001 86380 86390 1
428204 99428204 1001 86380 86390 1
428085 99428085 1001 86380 86390 1
429142 99429142 1001 86380 86390 1
430335 99430335 1001 86380 86390 1
430199 99430199 1001 86380 86390 1
430266 99430266 1001 86380 86390 1
429522 99429522 1001 86380 86390 1
429443 99429443 1001 86380 86390 1
429349 99429349 1001 86380 86390 1
429218 99429218 1001 86380 86390 1
429264 99429264 1001 86380 86390 1
430658 99430658 1001 86380 86390 1
430527 99430527 1001 86380 86390 1
430745 99430745 1001 86380 86390 1
431945 99431945 1001 86380 86390 1
431948 99431948 1001 86380 86390 1
431430 99431430 1001 86380 86390 1
431089 99431089 1001 86380 86390 1
432225 99432225 1001 86380 86390 1
433361 99433361 1001 86380 86390 1
433050 99433050 1001 86380 86390 1
432912 99432912 1001 86380 86390 1
432918 99432918 1001 86380 86390 1
434117 99434117 1001 86380 86390 1
433767 99433767 1001 86380 86390 1
435224 99435224 1001 86380 86390 1
435343 99435343 1001 86380 86390 1
434982 99434982 1001 86380 86390 1
434248 99434248 1001 86380 86390 1
434279 99434279 1001 86380 86390 1
435594 99435594 1001 86380 86390 1
437028 99437028 1001 86380 86390 1
436845 99436845 1001 86380 86390 1
436335 99436335 1001 86380 86390 1
300668 99300668 1001 86380 86390 1
300557 99300557 1001 86380 86390 1
300432 99300432 1001 86380 86390 1
300435 99300435 1001 86380 86390 1
300441 99300441 1001 86380 86390 1
300123 99300123 1001 86380 86390 1
300282 99300282 1001 86380 86390 1
300765 99300765 1001 86380 86390 1
301371 99301371 1001 86380 86390 1
301423 99301423 1001 86380 86390 1
301385 99301385 1001 86380 86390 1
301324 99301324 1001 86380 86390 1
301169 99301169 1001 86380 86390 1
301340 99301340 1001 86380 86390 1
301161 99301161 1001 86380 86390 1
300998 99300998 1001 86380 86390 1
300947 99300947 1001 86380 86390 1
300988 99300988 1001 86380 86390 1
301119 99301119 1001 86380 86390 1
301070 99301070 1001 86380 86390 1
301036 99301036 1001 86380 86390 1
301725 99301725 1001 86380 86390 1
301741 99301741 1001 86380 86390 1
302355 99302355 1001 86380 86390 1
302285 99302285 1001 86380 86390 1
302341 99302341 1001 86380 86390 1
302461 99302461 1001 86380 86390 1
302540 99302540 1001 86380 86390 1
303124 99303124 1001 86380 86390 1
302881 99302881 1001 86380 86390 1
302612 99302612 1001 86380 86390 1
302668 99302668 1001 86380 86390 1
302764 99302764 1001 86380 86390 1
303329 99303329 1001 86380 86390 1
303960 99303960 1001 86380 86390 1
303835 99303835 1001 86380 86390 1
303942 99303942 1001 86380 86390 1
303515 99303515 1001 86380 86390 1
304789 99304789 1001 86380 86390 1
304751 99304751 1001 86380 86390 1
305050 99305050 1001 86380 86390 1
304910 99304910 1001 86380 86390 1
305055 99305055 1001 86380 86390 1
304863 99304863 1001 86380 86390 1
305035 99305035 1001 86380 86390 1
305625 99305625 1001 86380 86390 1
305588 99305588 1001 86380 86390 1
305555 99305555 1001 86380 86390 1
305415 99305415 1001 86380 86390 1
305116 99305116 1001 86380 86390 1
305181 99305181 1001 86380 86390 1
305156 99305156 1001 86380 86390 1
500694 99500694 1001 86380 86390 1
500461 99500461 1001 86380 86390 1
500591 99500591 1001 86380 86390 1
500313 99500313 1001 86380 86390 1
500866 99500866 1001 86380 86390 1
501009 99501009 1001 86380 86390 1
501560 99501560 1001 86380 86390 1
501561 99501561 1001 86380 86390 1
501373 99501373 1001 86380 86390 1
501174 99501174 1001 86380 86390 1
501216 99501216 1001 86380 86390 1
501796 99501796 1001 86380 86390 1
502439 99502439 1001 86380 86390 1
502368 99502368 1001 86380 86390 1
502072 99502072 1001 86380 86390 1
502050 99502050 1001 86380 86390 1
502575 99502575 1001 86380 86390 1
503288 99503288 1001 86380 86390 1
502918 99502918 1001 86380 86390 1
502833 99502833 1001 86380 86390 1
503308 99503308 1001 86380 86390 1
503968 99503968 1001 86380 86390 1
504046 99504046 1001 86380 86390 1
504103 99504103 1001 86380 86390 1
503758 99503758 1001 86380 86390 1
503876 99503876 1001 86380 86390 1
503865 99503865 1001 86380 86390 1
504192 99504192 1001 86380 86390 1
504210 99504210 1001 86380 86390 1
504212 99504212 1001 86380 86390 1
504800 99504800 1001 86380 86390 1
504583 99504583 1001 86380 86390 1
504455 99504455 1001 86380 86390 1
504327 99504327 1001 86380 86390 1
504409 99504409 1001 86380 86390 1
504489 99504489 1001 86380 86390 1
504361 99504361 1001 86380 86390 1
505148 99505148 1001 86380 86390 1
505001 99505001 1001 86380 86390 1
505569 99505569 1001 86380 86390 1
505661 99505661 1001 86380 86390 1
505625 99505625 1001 86380 86390 1
505450 99505450 1001 86380 86390 1
505364 99505364 1001 86380 86390 1
505294 99505294 1001 86380 86390 1
505351 99505351 1001 86380 86390 1
505975 99505975 1001 86380 86390 1
505905 99505905 1001 86380 86390 1
506468 99506468 1001 86380 86390 1
506334 99506334 1001 86380 86390 1
506347 99506347 1001 86380 86390 1
506128 99506128 1001 86380 86390 1
506645 99506645 1001 86380 86390 1
506659 99506659 1001 86380 86390 1
505976 99505976 1001 86380 86390 1
506670 99506670 1001 86380 86390 1
507275 99507275 1001 86380 86390 1
507054 99507054 1001 86380 86390 1
507120 99507120 1001 86380 86390 1
506976 99506976 1001 86380 86390 1
507590 99507590 1001 86380 86390 1
507540 99507540 1001 86380 86390 1
508112 99508112 1001 86380 86390 1
508019 99508019 1001 86380 86390 1
507677 99507677 1001 86380 86390 1
508254 99508254 1001 86380 86390 1
508829 99508829 1001 86380 86390 1
508565 99508565 1001 86380 86390 1
509240 99509240 1001 86380 86390 1
509208 99509208 1001 86380 86390 1
509709 99509709 1001 86380 86390 1
509782 99509782 1001 86380 86390 1
509518 99509518 1001 86380 86390 1
509532 99509532 1001 86380 86390 1
509436 99509436 1001 86380 86390 1
510545 99510545 1001 86380 86390 1
510408 99510408 1001 86380 86390 1
510323 99510323 1001 86380 86390 1
510292 99510292 1001 86380 86390 1
511467 99511467 1001 86380 86390 1
511728 99511728 1001 86380 86390 1
511717 99511717 1001 86380 86390 1
512320 99512320 1001 86380 86390 1
512010 99512010 1001 86380 86390 1
512012 99512012 1001 86380 86390 1
512093 99512093 1001 86380 86390 1
511854 99511854 1001 86380 86390 1
511923 99511923 1001 86380 86390 1
512535 99512535 1001 86380 86390 1
513016 99513016 1001 86380 86390 1
512953 99512953 1001 86380 86390 1
513302 99513302 1001 86380 86390 1
513969 99513969 1001 86380 86390 1
513857 99513857 1001 86380 86390 1
513912 99513912 1001 86380 86390 1
513739 99513739 1001 86380 86390 1
513812 99513812 1001 86380 86390 1
513516 99513516 1001 86380 86390 1
514081 99514081 1001 86380 86390 1
514124 99514124 1001 86380 86390 1
514690 99514690 1001 86380 86390 1
514505 99514505 1001 86380 86390 1
514384 99514384 1001 86380 86390 1
514910 99514910 1001 86380 86390 1
514939 99514939 1001 86380 86390 1
514916 99514916 1001 86380 86390 1
515558 99515558 1001 86380 86390 1
515369 99515369 1001 86380 86390 1
515320 99515320 1001 86380 86390 1
515156 99515156 1001 86380 86390 1
515236 99515236 1001 86380 86390 1
515797 99515797 1001 86380 86390 1
515849 99515849 1001 86380 86390 1
516383 99516383 1001 86380 86390 1
516442 99516442 1001 86380 86390 1
516282 99516282 1001 86380 86390 1
516295 99516295 1001 86380 86390 1
516121 99516121 1001 86380 86390 1
515902 99515902 1001 86380 86390 1
516038 99516038 1001 86380 86390 1
515948 99515948 1001 86380 86390 1
516937 99516937 1001 86380 86390 1
516899 99516899 1001 86380 86390 1
516878 99516878 1001 86380 86390 1
517486 99517486 1001 86380 86390 1
518145 99518145 1001 86380 86390 1
518016 99518016 1001 86380 86390 1
517798 99517798 1001 86380 86390 1
517714 99517714 1001 86380 86390 1
517728 99517728 1001 86380 86390 1
518249 99518249 1001 86380 86390 1
518243 99518243 1001 86380 86390 1
518258 99518258 1001 86380 86390 1
518920 99518920 1001 86380 86390 1
518681 99518681 1001 86380 86390 1
518619 99518619 1001 86380 86390 1
518762 99518762 1001 86380 86390 1
518486 99518486 1001 86380 86390 1
518397 99518397 1001 86380 86390 1
519051 99519051 1001 86380 86390 1
519018 99519018 1001 86380 86390 1
519111 99519111 1001 86380 86390 1
519684 99519684 1001 86380 86390 1
519583 99519583 1001 86380 86390 1
519966 99519966 1001 86380 86390 1
520454 99520454 1001 86380 86390 1
520598 99520598 1001 86380 86390 1
520343 99520343 1001 86380 86390 1
520152 99520152 1001 86380 86390 1
520022 99520022 1001 86380 86390 1
520782 99520782 1001 86380 86390 1
520656 99520656 1001 86380 86390 1
521176 99521176 1001 86380 86390 1
521190 99521190 1001 86380 86390 1
520933 99520933 1001 86380 86390 1
521508 99521508 1001 86380 86390 1
521523 99521523 1001 86380 86390 1
522211 99522211 1001 86380 86390 1
521972 99521972 1001 86380 86390 1
521923 99521923 1001 86380 86390 1
522041 99522041 1001 86380 86390 1
521941 99521941 1001 86380 86390 1
521903 99521903 1001 86380 86390 1
521793 99521793 1001 86380 86390 1
521812 99521812 1001 86380 86390 1
522409 99522409 1001 86380 86390 1
523005 99523005 1001 86380 86390 1
522773 99522773 1001 86380 86390 1
523312 99523312 1001 86380 86390 1
523762 99523762 1001 86380 86390 1
523570 99523570 1001 86380 86390 1
523571 99523571 1001 86380 86390 1
523662 99523662 1001 86380 86390 1
523344 99523344 1001 86380 86390 1
524008 99524008 1001 86380 86390 1
524062 99524062 1001 86380 86390 1
523991 99523991 1001 86380 86390 1
524751 99524751 1001 86380 86390 1
524464 99524464 1001 86380 86390 1
524467 99524467 1001 86380 86390 1
524547 99524547 1001 86380 86390 1
524561 99524561 1001 86380 86390 1
524782 99524782 1001 86380 86390 1
525559 99525559 1001 86380 86390 1
525539 99525539 1001 86380 86390 1
525272 99525272 1001 86380 86390 1
525078 99525078 1001 86380 86390 1
525661 99525661 1001 86380 86390 1
525610 99525610 1001 86380 86390 1
526386 99526386 1001 86380 86390 1
526133 99526133 1001 86380 86390 1
525961 99525961 1001 86380 86390 1
525903 99525903 1001 86380 86390 1
525994 99525994 1001 86380 86390 1
527160 99527160 1001 86380 86390 1
527048 99527048 1001 86380 86390 1
527100 99527100 1001 86380 86390 1
527116 99527116 1001 86380 86390 1
526871 99526871 1001 86380 86390 1
526689 99526689 1001 86380 86390 1
527431 99527431 1001 86380 86390 1
527398 99527398 1001 86380 86390 1
527934 99527934 1001 86380 86390 1
528073 99528073 1001 86380 86390 1
527590 99527590 1001 86380 86390 1
528274 99528274 1001 86380 86390 1
528161 99528161 1001 86380 86390 1
528901 99528901 1001 86380 86390 1
528520 99528520 1001 86380 86390 1
528471 99528471 1001 86380 86390 1
528383 99528383 1001 86380 86390 1
528932 99528932 1001 86380 86390 1
528923 99528923 1001 86380 86390 1
529704 99529704 1001 86380 86390 1
529713 99529713 1001 86380 86390 1
529122 99529122 1001 86380 86390 1
529882 99529882 1001 86380 86390 1
529783 99529783 1001 86380 86390 1
529801 99529801 1001 86380 86390 1
530506 99530506 1001 86380 86390 1
530012 99530012 1001 86380 86390 1
529942 99529942 1001 86380 86390 1
530660 99530660 1001 86380 86390 1
530717 99530717 1001 86380 86390 1
531292 99531292 1001 86380 86390 1
531219 99531219 1001 86380 86390 1
531144 99531144 1001 86380 86390 1
531015 99531015 1001 86380 86390 1
530953 99530953 1001 86380 86390 1
531416 99531416 1001 86380 86390 1
531883 99531883 1001 86380 86390 1
531872 99531872 1001 86380 86390 1
531889 99531889 1001 86380 86390 1
531890 99531890 1001 86380 86390 1
531958 99531958 1001 86380 86390 1
531620 99531620 1001 86380 86390 1
532357 99532357 1001 86380 86390 1
532867 99532867 1001 86380 86390 1
532635 99532635 1001 86380 86390 1
532806 99532806 1001 86380 86390 1
532680 99532680 1001 86380 86390 1
532453 99532453 1001 86380 86390 1
532509 99532509 1001 86380 86390 1
532577 99532577 1001 86380 86390 1
532539 99532539 1001 86380 86390 1
533854 99533854 1001 86380 86390 1
533521 99533521 1001 86380 86390 1
533382 99533382 1001 86380 86390 1
533387 99533387 1001 86380 86390 1
533391 99533391 1001 86380 86390 1
533908 99533908 1001 86380 86390 1
534494 99534494 1001 86380 86390 1
534376 99534376 1001 86380 86390 1
534421 99534421 1001 86380 86390 1
534360 99534360 1001 86380 86390 1
534309 99534309 1001 86380 86390 1
534194 99534194 1001 86380 86390 1
534110 99534110 1001 86380 86390 1
534114 99534114 1001 86380 86390 1
534760 99534760 1001 86380 86390 1
535382 99535382 1001 86380 86390 1
535440 99535440 1001 86380 86390 1
535314 99535314 1001 86380 86390 1
535646 99535646 1001 86380 86390 1
536206 99536206 1001 86380 86390 1
535978 99535978 1001 86380 86390 1
535871 99535871 1001 86380 86390 1
536440 99536440 1001 86380 86390 1
536785 99536785 1001 86380 86390 1
536877 99536877 1001 86380 86390 1
536606 99536606 1001 86380 86390 1
536735 99536735 1001 86380 86390 1
537215 99537215 1001 86380 86390 1
537191 99537191 1001 86380 86390 1
537351 99537351 1001 86380 86390 1
537877 99537877 1001 86380 86390 1
537697 99537697 1001 86380 86390 1
538125 99538125 1001 86380 86390 1
538665 99538665 1001 86380 86390 1
538567 99538567 1001 86380 86390 1
539006 99539006 1001 86380 86390 1
539605 99539605 1001 86380 86390 1
539490 99539490 1001 86380 86390 1
539453 99539453 1001 86380 86390 1
539352 99539352 1001 86380 86390 1
539137 99539137 1001 86380 86390 1
539113 99539113 1001 86380 86390 1
539698 99539698 1001 86380 86390 1
540378 99540378 1001 86380 86390 1
540276 99540276 1001 86380 86390 1
540292 99540292 1001 86380 86390 1
540398 99540398 1001 86380 86390 1
540171 99540171 1001 86380 86390 1
540554 99540554 1001 86380 86390 1
540263 99540263 1001 86380 86390 1
540586 99540586 1001 86380 86390 1
540599 99540599 1001 86380 86390 1
541120 99541120 1001 86380 86390 1
541048 99541048 1001 86380 86390 1
540978 99540978 1001 86380 86390 1
540698 99540698 1001 86380 86390 1
542103 99542103 1001 86380 86390 1
541857 99541857 1001 86380 86390 1
541588 99541588 1001 86380 86390 1
542183 99542183 1001 86380 86390 1
542171 99542171 1001 86380 86390 1
542226 99542226 1001 86380 86390 1
542704 99542704 1001 86380 86390 1
542661 99542661 1001 86380 86390 1
542507 99542507 1001 86380 86390 1
543035 99543035 1001 86380 86390 1
543307 99543307 1001 86380 86390 1
543898 99543898 1001 86380 86390 1
543976 99543976 1001 86380 86390 1
543802 99543802 1001 86380 86390 1
544532 99544532 1001 86380 86390 1
544455 99544455 1001 86380 86390 1
544042 99544042 1001 86380 86390 1
544171 99544171 1001 86380 86390 1
400537 99400537 1001 86380 86390 1
400780 99400780 1001 86380 86390 1
400873 99400873 1001 86380 86390 1
400957 99400957 1001 86380 86390 1
401431 99401431 1001 86380 86390 1
401537 99401537 1001 86380 86390 1
401884 99401884 1001 86380 86390 1
401836 99401836 1001 86380 86390 1
402345 99402345 1001 86380 86390 1
402465 99402465 1001 86380 86390 1
402484 99402484 1001 86380 86390 1
402985 99402985 1001 86380 86390 1
403271 99403271 1001 86380 86390 1
403533 99403533 1001 86380 86390 1
403495 99403495 1001 86380 86390 1
403555 99403555 1001 86380 86390 1
404120 99404120 1001 86380 86390 1
404163 99404163 1001 86380 86390 1
404379 99404379 1001 86380 86390 1
404460 99404460 1001 86380 86390 1
405289 99405289 1001 86380 86390 1
405500 99405500 1001 86380 86390 1
405593 99405593 1001 86380 86390 1
405863 99405863 1001 86380 86390 1
406156 99406156 1001 86380 86390 1
406279 99406279 1001 86380 86390 1
406535 99406535 1001 86380 86390 1
407222 99407222 1001 86380 86390 1
407637 99407637 1001 86380 86390 1
407639 99407639 1001 86380 86390 1
407898 99407898 1001 86380 86390 1
408035 99408035 1001 86380 86390 1
408143 99408143 1001 86380 86390 1
408481 99408481 1001 86380 86390 1
409218 99409218 1001 86380 86390 1
409341 99409341 1001 86380 86390 1
409660 99409660 1001 86380 86390 1
409689 99409689 1001 86380 86390 1
409665 99409665 1001 86380 86390 1
409599 99409599 1001 86380 86390 1
410069 99410069 1001 86380 86390 1
410388 99410388 1001 86380 86390 1
410676 99410676 1001 86380 86390 1
411152 99411152 1001 86380 86390 1
411566 99411566 1001 86380 86390 1
411782 99411782 1001 86380 86390 1
412076 99412076 1001 86380 86390 1
412396 99412396 1001 86380 86390 1
412330 99412330 1001 86380 86390 1
412348 99412348 1001 86380 86390 1
413179 99413179 1001 86380 86390 1
413239 99413239 1001 86380 86390 1
413242 99413242 1001 86380 86390 1
412721 99412721 1001 86380 86390 1
412485 99412485 1001 86380 86390 1
412699 99412699 1001 86380 86390 1
415306 99415306 1001 86380 86390 1
414601 99414601 1001 86380 86390 1
414646 99414646 1001 86380 86390 1
414791 99414791 1001 86380 86390 1
414584 99414584 1001 86380 86390 1
414817 99414817 1001 86380 86390 1
414248 99414248 1001 86380 86390 1
415545 99415545 1001 86380 86390 1
415570 99415570 1001 86380 86390 1
415558 99415558 1001 86380 86390 1
416784 99416784 1001 86380 86390 1
416534 99416534 1001 86380 86390 1
416434 99416434 1001 86380 86390 1
415997 99415997 1001 86380 86390 1
415895 99415895 1001 86380 86390 1
415978 99415978 1001 86380 86390 1
417360 99417360 1001 86380 86390 1
417080 99417080 1001 86380 86390 1
417505 99417505 1001 86380 86390 1
417440 99417440 1001 86380 86390 1
417613 99417613 1001 86380 86390 1
417978 99417978 1001 86380 86390 1
417650 99417650 1001 86380 86390 1
417911 99417911 1001 86380 86390 1
417626 99417626 1001 86380 86390 1
419158 99419158 1001 86380 86390 1
418985 99418985 1001 86380 86390 1
418959 99418959 1001 86380 86390 1
419119 99419119 1001 86380 86390 1
420101 99420101 1001 86380 86390 1
419973 99419973 1001 86380 86390 1
419718 99419718 1001 86380 86390 1
421795 99421795 1001 86380 86390 1
421687 99421687 1001 86380 86390 1
421672 99421672 1001 86380 86390 1
421243 99421243 1001 86380 86390 1
421262 99421262 1001 86380 86390 1
423333 99423333 1001 86380 86390 1
423098 99423098 1001 86380 86390 1
423283 99423283 1001 86380 86390 1
422954 99422954 1001 86380 86390 1
422994 99422994 1001 86380 86390 1
422910 99422910 1001 86380 86390 1
422617 99422617 1001 86380 86390 1
425186 99425186 1001 86380 86390 1
424668 99424668 1001 86380 86390 1
424982 99424982 1001 86380 86390 1
424895 99424895 1001 86380 86390 1
424515 99424515 1001 86380 86390 1
425666 99425666 1001 86380 86390 1
425524 99425524 1001 86380 86390 1
426097 99426097 1001 86380 86390 1
426213 99426213 1001 86380 86390 1
427268 99427268 1001 86380 86390 1
427182 99427182 1001 86380 86390 1
428254 99428254 1001 86380 86390 1
428304 99428304 1001 86380 86390 1
427802 99427802 1001 86380 86390 1
427568 99427568 1001 86380 86390 1
430124 99430124 1001 86380 86390 1
429754 99429754 1001 86380 86390 1
429891 99429891 1001 86380 86390 1
429532 99429532 1001 86380 86390 1
430525 99430525 1001 86380 86390 1
430533 99430533 1001 86380 86390 1
430649 99430649 1001 86380 86390 1
431955 99431955 1001 86380 86390 1
431628 99431628 1001 86380 86390 1
430907 99430907 1001 86380 86390 1
431255 99431255 1001 86380 86390 1
433706 99433706 1001 86380 86390 1
432991 99432991 1001 86380 86390 1
433127 99433127 1001 86380 86390 1
433158 99433158 1001 86380 86390 1
432853 99432853 1001 86380 86390 1
432686 99432686 1001 86380 86390 1
434040 99434040 1001 86380 86390 1
434011 99434011 1001 86380 86390 1
435397 99435397 1001 86380 86390 1
435120 99435120 1001 86380 86390 1
434377 99434377 1001 86380 86390 1
434567 99434567 1001 86380 86390 1
434509 99434509 1001 86380 86390 1
435622 99435622 1001 86380 86390 1
435882 99435882 1001 86380 86390 1
436952 99436952 1001 86380 86390 1
435917 99435917 1001 86380 86390 1
437274 99437274 1001 86380 86390 1
437359 99437359 1001 86380 86390 1
300551 99300551 1001 86380 86390 1
300516 99300516 1001 86380 86390 1
300733 99300733 1001 86380 86390 1
300775 99300775 1001 86380 86390 1
301410 99301410 1001 86380 86390 1
301476 99301476 1001 86380 86390 1
301238 99301238 1001 86380 86390 1
301316 99301316 1001 86380 86390 1
301114 99301114 1001 86380 86390 1
301723 99301723 1001 86380 86390 1
302319 99302319 1001 86380 86390 1
302220 99302220 1001 86380 86390 1
302246 99302246 1001 86380 86390 1
302312 99302312 1001 86380 86390 1
302326 99302326 1001 86380 86390 1
302478 99302478 1001 86380 86390 1
303026 99303026 1001 86380 86390 1
303104 99303104 1001 86380 86390 1
302942 99302942 1001 86380 86390 1
302917 99302917 1001 86380 86390 1
302892 99302892 1001 86380 86390 1
303350 99303350 1001 86380 86390 1
303767 99303767 1001 86380 86390 1
303677 99303677 1001 86380 86390 1
303606 99303606 1001 86380 86390 1
303598 99303598 1001 86380 86390 1
303601 99303601 1001 86380 86390 1
303576 99303576 1001 86380 86390 1
304835 99304835 1001 86380 86390 1
304504 99304504 1001 86380 86390 1
304467 99304467 1001 86380 86390 1
304651 99304651 1001 86380 86390 1
304613 99304613 1001 86380 86390 1
304329 99304329 1001 86380 86390 1
304991 99304991 1001 86380 86390 1
304997 99304997 1001 86380 86390 1
305585 99305585 1001 86380 86390 1
305457 99305457 1001 86380 86390 1
305307 99305307 1001 86380 86390 1
305465 99305465 1001 86380 86390 1
305142 99305142 1001 86380 86390 1
305096 99305096 1001 86380 86390 1
305179 99305179 1001 86380 86390 1
305231 99305231 1001 86380 86390 1
305167 99305167 1001 86380 86390 1
500105 99500105 1001 86380 86390 1
500067 99500067 1001 86380 86390 1
500775 99500775 1001 86380 86390 1
500647 99500647 1001 86380 86390 1
500638 99500638 1001 86380 86390 1
500506 99500506 1001 86380 86390 1
500432 99500432 1001 86380 86390 1
500436 99500436 1001 86380 86390 1
500410 99500410 1001 86380 86390 1
501553 99501553 1001 86380 86390 1
501508 99501508 1001 86380 86390 1
501413 99501413 1001 86380 86390 1
501233 99501233 1001 86380 86390 1
501403 99501403 1001 86380 86390 1
501264 99501264 1001 86380 86390 1
501211 99501211 1001 86380 86390 1
501784 99501784 1001 86380 86390 1
502202 99502202 1001 86380 86390 1
502242 99502242 1001 86380 86390 1
501859 99501859 1001 86380 86390 1
501947 99501947 1001 86380 86390 1
502517 99502517 1001 86380 86390 1
503247 99503247 1001 86380 86390 1
503035 99503035 1001 86380 86390 1
502700 99502700 1001 86380 86390 1
504021 99504021 1001 86380 86390 1
504050 99504050 1001 86380 86390 1
503894 99503894 1001 86380 86390 1
503677 99503677 1001 86380 86390 1
504287 99504287 1001 86380 86390 1
504236 99504236 1001 86380 86390 1
504708 99504708 1001 86380 86390 1
504448 99504448 1001 86380 86390 1
505409 99505409 1001 86380 86390 1
505551 99505551 1001 86380 86390 1
505565 99505565 1001 86380 86390 1
505495 99505495 1001 86380 86390 1
505445 99505445 1001 86380 86390 1
505330 99505330 1001 86380 86390 1
505246 99505246 1001 86380 86390 1
505787 99505787 1001 86380 86390 1
506014 99506014 1001 86380 86390 1
506153 99506153 1001 86380 86390 1
506102 99506102 1001 86380 86390 1
506090 99506090 1001 86380 86390 1
506647 99506647 1001 86380 86390 1
506738 99506738 1001 86380 86390 1
506792 99506792 1001 86380 86390 1
506600 99506600 1001 86380 86390 1
507308 99507308 1001 86380 86390 1
507338 99507338 1001 86380 86390 1
507207 99507207 1001 86380 86390 1
506905 99506905 1001 86380 86390 1
506968 99506968 1001 86380 86390 1
507423 99507423 1001 86380 86390 1
507596 99507596 1001 86380 86390 1
507561 99507561 1001 86380 86390 1
508156 99508156 1001 86380 86390 1
507929 99507929 1001 86380 86390 1
508024 99508024 1001 86380 86390 1
507670 99507670 1001 86380 86390 1
507803 99507803 1001 86380 86390 1
508420 99508420 1001 86380 86390 1
509000 99509000 1001 86380 86390 1
508952 99508952 1001 86380 86390 1
508788 99508788 1001 86380 86390 1
508764 99508764 1001 86380 86390 1
508534 99508534 1001 86380 86390 1
508592 99508592 1001 86380 86390 1
509175 99509175 1001 86380 86390 1
510000 99510000 1001 86380 86390 1
510629 99510629 1001 86380 86390 1
510327 99510327 1001 86380 86390 1
510315 99510315 1001 86380 86390 1
510335 99510335 1001 86380 86390 1
510281 99510281 1001 86380 86390 1
510802 99510802 1001 86380 86390 1
511405 99511405 1001 86380 86390 1
511312 99511312 1001 86380 86390 1
511190 99511190 1001 86380 86390 1
510997 99510997 1001 86380 86390 1
511024 99511024 1001 86380 86390 1
512307 99512307 1001 86380 86390 1
512217 99512217 1001 86380 86390 1
512083 99512083 1001 86380 86390 1
512037 99512037 1001 86380 86390 1
511810 99511810 1001 86380 86390 1
511782 99511782 1001 86380 86390 1
511938 99511938 1001 86380 86390 1
512453 99512453 1001 86380 86390 1
513052 99513052 1001 86380 86390 1
513104 99513104 1001 86380 86390 1
513027 99513027 1001 86380 86390 1
512986 99512986 1001 86380 86390 1
512817 99512817 1001 86380 86390 1
512659 99512659 1001 86380 86390 1
513287 99513287 1001 86380 86390 1
513211 99513211 1001 86380 86390 1
513942 99513942 1001 86380 86390 1
513968 99513968 1001 86380 86390 1
513654 99513654 1001 86380 86390 1
513492 99513492 1001 86380 86390 1
513482 99513482 1001 86380 86390 1
513522 99513522 1001 86380 86390 1
514173 99514173 1001 86380 86390 1
514831 99514831 1001 86380 86390 1
514711 99514711 1001 86380 86390 1
514662 99514662 1001 86380 86390 1
514879 99514879 1001 86380 86390 1
515665 99515665 1001 86380 86390 1
515407 99515407 1001 86380 86390 1
515170 99515170 1001 86380 86390 1
515841 99515841 1001 86380 86390 1
515880 99515880 1001 86380 86390 1
516508 99516508 1001 86380 86390 1
516399 99516399 1001 86380 86390 1
516379 99516379 1001 86380 86390 1
516112 99516112 1001 86380 86390 1
516158 99516158 1001 86380 86390 1
516068 99516068 1001 86380 86390 1
516569 99516569 1001 86380 86390 1
517171 99517171 1001 86380 86390 1
517213 99517213 1001 86380 86390 1
517320 99517320 1001 86380 86390 1
516955 99516955 1001 86380 86390 1
517124 99517124 1001 86380 86390 1
516934 99516934 1001 86380 86390 1
516773 99516773 1001 86380 86390 1
517399 99517399 1001 86380 86390 1
517536 99517536 1001 86380 86390 1
517513 99517513 1001 86380 86390 1
518124 99518124 1001 86380 86390 1
518112 99518112 1001 86380 86390 1
518083 99518083 1001 86380 86390 1
517805 99517805 1001 86380 86390 1
517935 99517935 1001 86380 86390 1
517631 99517631 1001 86380 86390 1
517688 99517688 1001 86380 86390 1
517741 99517741 1001 86380 86390 1
518850 99518850 1001 86380 86390 1
518980 99518980 1001 86380 86390 1
518711 99518711 1001 86380 86390 1
518475 99518475 1001 86380 86390 1
519121 99519121 1001 86380 86390 1
519730 99519730 1001 86380 86390 1
519773 99519773 1001 86380 86390 1
519710 99519710 1001 86380 86390 1
519576 99519576 1001 86380 86390 1
519349 99519349 1001 86380 86390 1
519342 99519342 1001 86380 86390 1
519948 99519948 1001 86380 86390 1
520504 99520504 1001 86380 86390 1
520326 99520326 1001 86380 86390 1
520417 99520417 1001 86380 86390 1
520065 99520065 1001 86380 86390 1
520689 99520689 1001 86380 86390 1
520811 99520811 1001 86380 86390 1
521396 99521396 1001 86380 86390 1
521397 99521397 1001 86380 86390 1
521172 99521172 1001 86380 86390 1
521224 99521224 1001 86380 86390 1
521057 99521057 1001 86380 86390 1
521126 99521126 1001 86380 86390 1
521167 99521167 1001 86380 86390 1
520875 99520875 1001 86380 86390 1
520849 99520849 1001 86380 86390 1
521032 99521032 1001 86380 86390 1
521022 99521022 1001 86380 86390 1
521541 99521541 1001 86380 86390 1
522108 99522108 1001 86380 86390 1
521879 99521879 1001 86380 86390 1
521871 99521871 1001 86380 86390 1
521755 99521755 1001 86380 86390 1
521807 99521807 1001 86380 86390 1
521758 99521758 1001 86380 86390 1
522377 99522377 1001 86380 86390 1
522300 99522300 1001 86380 86390 1
523029 99523029 1001 86380 86390 1
522843 99522843 1001 86380 86390 1
522793 99522793 1001 86380 86390 1
522548 99522548 1001 86380 86390 1
523836 99523836 1001 86380 86390 1
523926 99523926 1001 86380 86390 1
523554 99523554 1001 86380 86390 1
523673 99523673 1001 86380 86390 1
523481 99523481 1001 86380 86390 1
523981 99523981 1001 86380 86390 1
524068 99524068 1001 86380 86390 1
524487 99524487 1001 86380 86390 1
524359 99524359 1001 86380 86390 1
524457 99524457 1001 86380 86390 1
525494 99525494 1001 86380 86390 1
525405 99525405 1001 86380 86390 1
525474 99525474 1001 86380 86390 1
525490 99525490 1001 86380 86390 1
525316 99525316 1001 86380 86390 1
525383 99525383 1001 86380 86390 1
525268 99525268 1001 86380 86390 1
526155 99526155 1001 86380 86390 1
526026 99526026 1001 86380 86390 1
525871 99525871 1001 86380 86390 1
525878 99525878 1001 86380 86390 1
526877 99526877 1001 86380 86390 1
527016 99527016 1001 86380 86390 1
526656 99526656 1001 86380 86390 1
526737 99526737 1001 86380 86390 1
527443 99527443 1001 86380 86390 1
527269 99527269 1001 86380 86390 1
527297 99527297 1001 86380 86390 1
528022 99528022 1001 86380 86390 1
527535 99527535 1001 86380 86390 1
528280 99528280 1001 86380 86390 1
528707 99528707 1001 86380 86390 1
528664 99528664 1001 86380 86390 1
528360 99528360 1001 86380 86390 1
529041 99529041 1001 86380 86390 1
528991 99528991 1001 86380 86390 1
529075 99529075 1001 86380 86390 1
529400 99529400 1001 86380 86390 1
529172 99529172 1001 86380 86390 1
529264 99529264 1001 86380 86390 1
529218 99529218 1001 86380 86390 1
529144 99529144 1001 86380 86390 1
529789 99529789 1001 86380 86390 1
529928 99529928 1001 86380 86390 1
530515 99530515 1001 86380 86390 1
530426 99530426 1001 86380 86390 1
530316 99530316 1001 86380 86390 1
530054 99530054 1001 86380 86390 1
530055 99530055 1001 86380 86390 1
531254 99531254 1001 86380 86390 1
531367 99531367 1001 86380 86390 1
530989 99530989 1001 86380 86390 1
530951 99530951 1001 86380 86390 1
532014 99532014 1001 86380 86390 1
532320 99532320 1001 86380 86390 1
532354 99532354 1001 86380 86390 1
532853 99532853 1001 86380 86390 1
532515 99532515 1001 86380 86390 1
532569 99532569 1001 86380 86390 1
532423 99532423 1001 86380 86390 1
533695 99533695 1001 86380 86390 1
533711 99533711 1001 86380 86390 1
533531 99533531 1001 86380 86390 1
533426 99533426 1001 86380 86390 1
534025 99534025 1001 86380 86390 1
534610 99534610 1001 86380 86390 1
534510 99534510 1001 86380 86390 1
534353 99534353 1001 86380 86390 1
534302 99534302 1001 86380 86390 1
534374 99534374 1001 86380 86390 1
534733 99534733 1001 86380 86390 1
534875 99534875 1001 86380 86390 1
534850 99534850 1001 86380 86390 1
534695 99534695 1001 86380 86390 1
534791 99534791 1001 86380 86390 1
534689 99534689 1001 86380 86390 1
534793 99534793 1001 86380 86390 1
535475 99535475 1001 86380 86390 1
535423 99535423 1001 86380 86390 1
535413 99535413 1001 86380 86390 1
535471 99535471 1001 86380 86390 1
535151 99535151 1001 86380 86390 1
535168 99535168 1001 86380 86390 1
535221 99535221 1001 86380 86390 1
534934 99534934 1001 86380 86390 1
535055 99535055 1001 86380 86390 1
534939 99534939 1001 86380 86390 1
535589 99535589 1001 86380 86390 1
535661 99535661 1001 86380 86390 1
536213 99536213 1001 86380 86390 1
536103 99536103 1001 86380 86390 1
535816 99535816 1001 86380 86390 1
536468 99536468 1001 86380 86390 1
536472 99536472 1001 86380 86390 1
537024 99537024 1001 86380 86390 1
537096 99537096 1001 86380 86390 1
537156 99537156 1001 86380 86390 1
536945 99536945 1001 86380 86390 1
536740 99536740 1001 86380 86390 1
536718 99536718 1001 86380 86390 1
537941 99537941 1001 86380 86390 1
537815 99537815 1001 86380 86390 1
537734 99537734 1001 86380 86390 1
537633 99537633 1001 86380 86390 1
537436 99537436 1001 86380 86390 1
538193 99538193 1001 86380 86390 1
538420 99538420 1001 86380 86390 1
538477 99538477 1001 86380 86390 1
538412 99538412 1001 86380 86390 1
538439 99538439 1001 86380 86390 1
538841 99538841 1001 86380 86390 1
538919 99538919 1001 86380 86390 1
539521 99539521 1001 86380 86390 1
539061 99539061 1001 86380 86390 1
539211 99539211 1001 86380 86390 1
539707 99539707 1001 86380 86390 1
540280 99540280 1001 86380 86390 1
539982 99539982 1001 86380 86390 1
540557 99540557 1001 86380 86390 1
540510 99540510 1001 86380 86390 1
540815 99540815 1001 86380 86390 1
540880 99540880 1001 86380 86390 1
540797 99540797 1001 86380 86390 1
540722 99540722 1001 86380 86390 1
541302 99541302 1001 86380 86390 1
541804 99541804 1001 86380 86390 1
542534 99542534 1001 86380 86390 1
542736 99542736 1001 86380 86390 1
542609 99542609 1001 86380 86390 1
542338 99542338 1001 86380 86390 1
542482 99542482 1001 86380 86390 1
542492 99542492 1001 86380 86390 1
543050 99543050 1001 86380 86390 1
543659 99543659 1001 86380 86390 1
543743 99543743 1001 86380 86390 1
544440 99544440 1001 86380 86390 1
544381 99544381 1001 86380 86390 1
544318 99544318 1001 86380 86390 1
544057 99544057 1001 86380 86390 1
544022 99544022 1001 86380 86390 1
544090 99544090 1001 86380 86390 1
544641 99544641 1001 86380 86390 1
544658 99544658 1001 86380 86390 1
528058 1043 1002 27349 38817 1
401289 99401289 1001 86380 86390 1
401929 99401929 1001 86380 86390 1
402498 99402498 1001 86380 86390 1
402721 99402721 1001 86380 86390 1
402886 99402886 1001 86380 86390 1
403125 99403125 1001 86380 86390 1
403196 99403196 1001 86380 86390 1
403222 99403222 1001 86380 86390 1
403617 99403617 1001 86380 86390 1
404969 99404969 1001 86380 86390 1
405148 99405148 1001 86380 86390 1
405350 99405350 1001 86380 86390 1
405474 99405474 1001 86380 86390 1
405525 99405525 1001 86380 86390 1
405416 99405416 1001 86380 86390 1
406776 99406776 1001 86380 86390 1
407363 99407363 1001 86380 86390 1
407631 99407631 1001 86380 86390 1
407618 99407618 1001 86380 86390 1
407809 99407809 1001 86380 86390 1
407993 99407993 1001 86380 86390 1
408406 99408406 1001 86380 86390 1
408462 99408462 1001 86380 86390 1
408756 99408756 1001 86380 86390 1
408782 99408782 1001 86380 86390 1
408920 99408920 1001 86380 86390 1
409092 99409092 1001 86380 86390 1
409241 99409241 1001 86380 86390 1
409740 99409740 1001 86380 86390 1
409881 99409881 1001 86380 86390 1
409947 99409947 1001 86380 86390 1
410269 99410269 1001 86380 86390 1
412046 99412046 1001 86380 86390 1
412266 99412266 1001 86380 86390 1
412269 99412269 1001 86380 86390 1
412431 99412431 1001 86380 86390 1
413497 99413497 1001 86380 86390 1
413297 99413297 1001 86380 86390 1
413440 99413440 1001 86380 86390 1
413091 99413091 1001 86380 86390 1
412861 99412861 1001 86380 86390 1
412528 99412528 1001 86380 86390 1
415075 99415075 1001 86380 86390 1
414973 99414973 1001 86380 86390 1
415266 99415266 1001 86380 86390 1
415196 99415196 1001 86380 86390 1
414814 99414814 1001 86380 86390 1
414475 99414475 1001 86380 86390 1
414251 99414251 1001 86380 86390 1
415682 99415682 1001 86380 86390 1
415466 99415466 1001 86380 86390 1
415472 99415472 1001 86380 86390 1
416997 99416997 1001 86380 86390 1
416939 99416939 1001 86380 86390 1
416471 99416471 1001 86380 86390 1
416278 99416278 1001 86380 86390 1
415862 99415862 1001 86380 86390 1
415784 99415784 1001 86380 86390 1
417138 99417138 1001 86380 86390 1
417025 99417025 1001 86380 86390 1
417469 99417469 1001 86380 86390 1
417745 99417745 1001 86380 86390 1
417979 99417979 1001 86380 86390 1
419165 99419165 1001 86380 86390 1
419085 99419085 1001 86380 86390 1
419174 99419174 1001 86380 86390 1
418807 99418807 1001 86380 86390 1
420392 99420392 1001 86380 86390 1
419805 99419805 1001 86380 86390 1
420009 99420009 1001 86380 86390 1
419756 99419756 1001 86380 86390 1
419757 99419757 1001 86380 86390 1
419429 99419429 1001 86380 86390 1
419454 99419454 1001 86380 86390 1
420789 99420789 1001 86380 86390 1
420804 99420804 1001 86380 86390 1
421920 99421920 1001 86380 86390 1
421900 99421900 1001 86380 86390 1
421934 99421934 1001 86380 86390 1
421955 99421955 1001 86380 86390 1
421857 99421857 1001 86380 86390 1
421217 99421217 1001 86380 86390 1
422409 99422409 1001 86380 86390 1
423347 99423347 1001 86380 86390 1
423422 99423422 1001 86380 86390 1
423535 99423535 1001 86380 86390 1
423669 99423669 1001 86380 86390 1
423365 99423365 1001 86380 86390 1
423287 99423287 1001 86380 86390 1
422858 99422858 1001 86380 86390 1
422561 99422561 1001 86380 86390 1
423767 99423767 1001 86380 86390 1
423878 99423878 1001 86380 86390 1
425274 99425274 1001 86380 86390 1
425196 99425196 1001 86380 86390 1
424782 99424782 1001 86380 86390 1
424957 99424957 1001 86380 86390 1
424646 99424646 1001 86380 86390 1
425467 99425467 1001 86380 86390 1
427116 99427116 1001 86380 86390 1
426767 99426767 1001 86380 86390 1
426289 99426289 1001 86380 86390 1
427164 99427164 1001 86380 86390 1
427347 99427347 1001 86380 86390 1
427148 99427148 1001 86380 86390 1
427387 99427387 1001 86380 86390 1
428601 99428601 1001 86380 86390 1
428074 99428074 1001 86380 86390 1
427576 99427576 1001 86380 86390 1
428748 99428748 1001 86380 86390 1
429160 99429160 1001 86380 86390 1
428980 99428980 1001 86380 86390 1
430317 99430317 1001 86380 86390 1
430345 99430345 1001 86380 86390 1
429831 99429831 1001 86380 86390 1
429849 99429849 1001 86380 86390 1
429344 99429344 1001 86380 86390 1
430402 99430402 1001 86380 86390 1
430711 99430711 1001 86380 86390 1
431717 99431717 1001 86380 86390 1
431868 99431868 1001 86380 86390 1
431719 99431719 1001 86380 86390 1
432048 99432048 1001 86380 86390 1
431502 99431502 1001 86380 86390 1
431397 99431397 1001 86380 86390 1
432116 99432116 1001 86380 86390 1
432186 99432186 1001 86380 86390 1
432420 99432420 1001 86380 86390 1
433490 99433490 1001 86380 86390 1
433147 99433147 1001 86380 86390 1
433283 99433283 1001 86380 86390 1
432498 99432498 1001 86380 86390 1
432678 99432678 1001 86380 86390 1
432621 99432621 1001 86380 86390 1
433918 99433918 1001 86380 86390 1
433795 99433795 1001 86380 86390 1
433871 99433871 1001 86380 86390 1
434057 99434057 1001 86380 86390 1
434867 99434867 1001 86380 86390 1
434529 99434529 1001 86380 86390 1
434337 99434337 1001 86380 86390 1
435458 99435458 1001 86380 86390 1
435461 99435461 1001 86380 86390 1
435716 99435716 1001 86380 86390 1
436195 99436195 1001 86380 86390 1
436026 99436026 1001 86380 86390 1
436278 99436278 1001 86380 86390 1
436287 99436287 1001 86380 86390 1
436308 99436308 1001 86380 86390 1
300031 99300031 1001 86380 86390 1
300098 99300098 1001 86380 86390 1
300664 99300664 1001 86380 86390 1
300465 99300465 1001 86380 86390 1
300255 99300255 1001 86380 86390 1
300310 99300310 1001 86380 86390 1
300221 99300221 1001 86380 86390 1
300908 99300908 1001 86380 86390 1
300767 99300767 1001 86380 86390 1
301076 99301076 1001 86380 86390 1
301038 99301038 1001 86380 86390 1
301095 99301095 1001 86380 86390 1
300954 99300954 1001 86380 86390 1
301007 99301007 1001 86380 86390 1
300996 99300996 1001 86380 86390 1
301659 99301659 1001 86380 86390 1
302189 99302189 1001 86380 86390 1
302024 99302024 1001 86380 86390 1
302032 99302032 1001 86380 86390 1
301957 99301957 1001 86380 86390 1
301881 99301881 1001 86380 86390 1
301792 99301792 1001 86380 86390 1
301782 99301782 1001 86380 86390 1
302476 99302476 1001 86380 86390 1
303092 99303092 1001 86380 86390 1
303048 99303048 1001 86380 86390 1
303115 99303115 1001 86380 86390 1
302854 99302854 1001 86380 86390 1
302640 99302640 1001 86380 86390 1
302636 99302636 1001 86380 86390 1
303782 99303782 1001 86380 86390 1
303666 99303666 1001 86380 86390 1
303823 99303823 1001 86380 86390 1
303760 99303760 1001 86380 86390 1
303568 99303568 1001 86380 86390 1
303445 99303445 1001 86380 86390 1
303602 99303602 1001 86380 86390 1
304044 99304044 1001 86380 86390 1
304037 99304037 1001 86380 86390 1
304540 99304540 1001 86380 86390 1
304606 99304606 1001 86380 86390 1
304646 99304646 1001 86380 86390 1
304297 99304297 1001 86380 86390 1
304299 99304299 1001 86380 86390 1
304947 99304947 1001 86380 86390 1
304888 99304888 1001 86380 86390 1
500017 99500017 1001 86380 86390 1
500624 99500624 1001 86380 86390 1
500665 99500665 1001 86380 86390 1
500957 99500957 1001 86380 86390 1
500815 99500815 1001 86380 86390 1
501515 99501515 1001 86380 86390 1
501557 99501557 1001 86380 86390 1
501480 99501480 1001 86380 86390 1
501628 99501628 1001 86380 86390 1
501058 99501058 1001 86380 86390 1
501039 99501039 1001 86380 86390 1
501131 99501131 1001 86380 86390 1
502059 99502059 1001 86380 86390 1
502103 99502103 1001 86380 86390 1
501930 99501930 1001 86380 86390 1
501921 99501921 1001 86380 86390 1
502482 99502482 1001 86380 86390 1
502483 99502483 1001 86380 86390 1
502643 99502643 1001 86380 86390 1
503154 99503154 1001 86380 86390 1
502762 99502762 1001 86380 86390 1
502698 99502698 1001 86380 86390 1
502704 99502704 1001 86380 86390 1
503423 99503423 1001 86380 86390 1
504090 99504090 1001 86380 86390 1
503993 99503993 1001 86380 86390 1
503752 99503752 1001 86380 86390 1
503869 99503869 1001 86380 86390 1
503513 99503513 1001 86380 86390 1
503674 99503674 1001 86380 86390 1
504142 99504142 1001 86380 86390 1
504156 99504156 1001 86380 86390 1
504252 99504252 1001 86380 86390 1
504280 99504280 1001 86380 86390 1
504256 99504256 1001 86380 86390 1
504700 99504700 1001 86380 86390 1
504652 99504652 1001 86380 86390 1
505035 99505035 1001 86380 86390 1
505113 99505113 1001 86380 86390 1
505590 99505590 1001 86380 86390 1
505702 99505702 1001 86380 86390 1
505665 99505665 1001 86380 86390 1
505781 99505781 1001 86380 86390 1
505926 99505926 1001 86380 86390 1
505839 99505839 1001 86380 86390 1
506568 99506568 1001 86380 86390 1
506499 99506499 1001 86380 86390 1
506278 99506278 1001 86380 86390 1
506292 99506292 1001 86380 86390 1
506066 99506066 1001 86380 86390 1
505977 99505977 1001 86380 86390 1
506086 99506086 1001 86380 86390 1
506091 99506091 1001 86380 86390 1
506640 99506640 1001 86380 86390 1
506705 99506705 1001 86380 86390 1
506602 99506602 1001 86380 86390 1
507602 99507602 1001 86380 86390 1
507439 99507439 1001 86380 86390 1
507583 99507583 1001 86380 86390 1
507558 99507558 1001 86380 86390 1
508110 99508110 1001 86380 86390 1
508080 99508080 1001 86380 86390 1
507874 99507874 1001 86380 86390 1
507697 99507697 1001 86380 86390 1
507741 99507741 1001 86380 86390 1
508323 99508323 1001 86380 86390 1
509058 99509058 1001 86380 86390 1
508849 99508849 1001 86380 86390 1
508577 99508577 1001 86380 86390 1
509151 99509151 1001 86380 86390 1
509172 99509172 1001 86380 86390 1
509199 99509199 1001 86380 86390 1
509748 99509748 1001 86380 86390 1
509764 99509764 1001 86380 86390 1
509896 99509896 1001 86380 86390 1
509513 99509513 1001 86380 86390 1
509353 99509353 1001 86380 86390 1
510014 99510014 1001 86380 86390 1
510082 99510082 1001 86380 86390 1
510095 99510095 1001 86380 86390 1
510409 99510409 1001 86380 86390 1
510373 99510373 1001 86380 86390 1
510146 99510146 1001 86380 86390 1
510876 99510876 1001 86380 86390 1
511386 99511386 1001 86380 86390 1
511236 99511236 1001 86380 86390 1
511263 99511263 1001 86380 86390 1
511014 99511014 1001 86380 86390 1
511073 99511073 1001 86380 86390 1
512116 99512116 1001 86380 86390 1
513103 99513103 1001 86380 86390 1
513146 99513146 1001 86380 86390 1
513191 99513191 1001 86380 86390 1
513126 99513126 1001 86380 86390 1
512938 99512938 1001 86380 86390 1
512850 99512850 1001 86380 86390 1
512876 99512876 1001 86380 86390 1
512707 99512707 1001 86380 86390 1
512746 99512746 1001 86380 86390 1
513314 99513314 1001 86380 86390 1
513953 99513953 1001 86380 86390 1
513776 99513776 1001 86380 86390 1
513725 99513725 1001 86380 86390 1
513650 99513650 1001 86380 86390 1
513692 99513692 1001 86380 86390 1
513487 99513487 1001 86380 86390 1
514216 99514216 1001 86380 86390 1
514234 99514234 1001 86380 86390 1
514767 99514767 1001 86380 86390 1
514805 99514805 1001 86380 86390 1
514596 99514596 1001 86380 86390 1
514636 99514636 1001 86380 86390 1
514586 99514586 1001 86380 86390 1
514361 99514361 1001 86380 86390 1
514337 99514337 1001 86380 86390 1
515021 99515021 1001 86380 86390 1
515638 99515638 1001 86380 86390 1
515578 99515578 1001 86380 86390 1
515527 99515527 1001 86380 86390 1
515554 99515554 1001 86380 86390 1
515423 99515423 1001 86380 86390 1
516310 99516310 1001 86380 86390 1
516297 99516297 1001 86380 86390 1
516134 99516134 1001 86380 86390 1
516276 99516276 1001 86380 86390 1
516012 99516012 1001 86380 86390 1
516642 99516642 1001 86380 86390 1
516710 99516710 1001 86380 86390 1
517265 99517265 1001 86380 86390 1
517151 99517151 1001 86380 86390 1
516758 99516758 1001 86380 86390 1
517419 99517419 1001 86380 86390 1
518097 99518097 1001 86380 86390 1
517904 99517904 1001 86380 86390 1
517723 99517723 1001 86380 86390 1
517711 99517711 1001 86380 86390 1
518274 99518274 1001 86380 86390 1
518866 99518866 1001 86380 86390 1
518389 99518389 1001 86380 86390 1
519006 99519006 1001 86380 86390 1
519732 99519732 1001 86380 86390 1
519460 99519460 1001 86380 86390 1
519850 99519850 1001 86380 86390 1
520527 99520527 1001 86380 86390 1
520458 99520458 1001 86380 86390 1
520372 99520372 1001 86380 86390 1
520100 99520100 1001 86380 86390 1
520155 99520155 1001 86380 86390 1
520815 99520815 1001 86380 86390 1
520714 99520714 1001 86380 86390 1
521340 99521340 1001 86380 86390 1
520891 99520891 1001 86380 86390 1
521517 99521517 1001 86380 86390 1
521545 99521545 1001 86380 86390 1
521651 99521651 1001 86380 86390 1
521538 99521538 1001 86380 86390 1
522177 99522177 1001 86380 86390 1
522275 99522275 1001 86380 86390 1
522185 99522185 1001 86380 86390 1
522187 99522187 1001 86380 86390 1
521749 99521749 1001 86380 86390 1
521778 99521778 1001 86380 86390 1
521876 99521876 1001 86380 86390 1
522369 99522369 1001 86380 86390 1
522946 99522946 1001 86380 86390 1
523102 99523102 1001 86380 86390 1
523064 99523064 1001 86380 86390 1
522848 99522848 1001 86380 86390 1
522772 99522772 1001 86380 86390 1
522752 99522752 1001 86380 86390 1
522510 99522510 1001 86380 86390 1
523781 99523781 1001 86380 86390 1
523649 99523649 1001 86380 86390 1
523605 99523605 1001 86380 86390 1
523644 99523644 1001 86380 86390 1
523646 99523646 1001 86380 86390 1
523582 99523582 1001 86380 86390 1
524112 99524112 1001 86380 86390 1
524409 99524409 1001 86380 86390 1
524203 99524203 1001 86380 86390 1
524890 99524890 1001 86380 86390 1
525440 99525440 1001 86380 86390 1
525590 99525590 1001 86380 86390 1
525283 99525283 1001 86380 86390 1
525296 99525296 1001 86380 86390 1
525020 99525020 1001 86380 86390 1
525168 99525168 1001 86380 86390 1
525612 99525612 1001 86380 86390 1
526350 99526350 1001 86380 86390 1
526380 99526380 1001 86380 86390 1
526051 99526051 1001 86380 86390 1
526199 99526199 1001 86380 86390 1
526472 99526472 1001 86380 86390 1
526609 99526609 1001 86380 86390 1
527137 99527137 1001 86380 86390 1
527178 99527178 1001 86380 86390 1
527234 99527234 1001 86380 86390 1
526881 99526881 1001 86380 86390 1
526826 99526826 1001 86380 86390 1
526808 99526808 1001 86380 86390 1
526653 99526653 1001 86380 86390 1
527366 99527366 1001 86380 86390 1
527356 99527356 1001 86380 86390 1
527915 99527915 1001 86380 86390 1
527854 99527854 1001 86380 86390 1
527625 99527625 1001 86380 86390 1
528200 99528200 1001 86380 86390 1
528736 99528736 1001 86380 86390 1
528882 99528882 1001 86380 86390 1
528605 99528605 1001 86380 86390 1
528696 99528696 1001 86380 86390 1
529003 99529003 1001 86380 86390 1
529026 99529026 1001 86380 86390 1
529640 99529640 1001 86380 86390 1
529701 99529701 1001 86380 86390 1
529418 99529418 1001 86380 86390 1
529370 99529370 1001 86380 86390 1
529398 99529398 1001 86380 86390 1
529402 99529402 1001 86380 86390 1
529158 99529158 1001 86380 86390 1
529289 99529289 1001 86380 86390 1
529293 99529293 1001 86380 86390 1
529854 99529854 1001 86380 86390 1
530519 99530519 1001 86380 86390 1
530370 99530370 1001 86380 86390 1
530339 99530339 1001 86380 86390 1
530109 99530109 1001 86380 86390 1
530087 99530087 1001 86380 86390 1
530724 99530724 1001 86380 86390 1
531186 99531186 1001 86380 86390 1
531051 99531051 1001 86380 86390 1
531535 99531535 1001 86380 86390 1
531662 99531662 1001 86380 86390 1
531731 99531731 1001 86380 86390 1
531725 99531725 1001 86380 86390 1
532404 99532404 1001 86380 86390 1
532292 99532292 1001 86380 86390 1
532305 99532305 1001 86380 86390 1
532929 99532929 1001 86380 86390 1
533024 99533024 1001 86380 86390 1
532838 99532838 1001 86380 86390 1
532726 99532726 1001 86380 86390 1
532626 99532626 1001 86380 86390 1
532425 99532425 1001 86380 86390 1
533146 99533146 1001 86380 86390 1
533050 99533050 1001 86380 86390 1
533168 99533168 1001 86380 86390 1
533235 99533235 1001 86380 86390 1
533526 99533526 1001 86380 86390 1
533457 99533457 1001 86380 86390 1
533987 99533987 1001 86380 86390 1
533884 99533884 1001 86380 86390 1
533937 99533937 1001 86380 86390 1
534649 99534649 1001 86380 86390 1
534586 99534586 1001 86380 86390 1
534500 99534500 1001 86380 86390 1
534333 99534333 1001 86380 86390 1
534183 99534183 1001 86380 86390 1
534878 99534878 1001 86380 86390 1
534781 99534781 1001 86380 86390 1
535486 99535486 1001 86380 86390 1
535400 99535400 1001 86380 86390 1
535404 99535404 1001 86380 86390 1
534893 99534893 1001 86380 86390 1
535011 99535011 1001 86380 86390 1
535603 99535603 1001 86380 86390 1
535527 99535527 1001 86380 86390 1
536264 99536264 1001 86380 86390 1
536252 99536252 1001 86380 86390 1
535958 99535958 1001 86380 86390 1
535827 99535827 1001 86380 86390 1
536384 99536384 1001 86380 86390 1
536567 99536567 1001 86380 86390 1
536548 99536548 1001 86380 86390 1
536591 99536591 1001 86380 86390 1
537185 99537185 1001 86380 86390 1
537312 99537312 1001 86380 86390 1
537796 99537796 1001 86380 86390 1
537407 99537407 1001 86380 86390 1
537486 99537486 1001 86380 86390 1
537414 99537414 1001 86380 86390 1
537388 99537388 1001 86380 86390 1
537417 99537417 1001 86380 86390 1
537534 99537534 1001 86380 86390 1
538000 99538000 1001 86380 86390 1
538190 99538190 1001 86380 86390 1
538165 99538165 1001 86380 86390 1
538108 99538108 1001 86380 86390 1
538098 99538098 1001 86380 86390 1
538690 99538690 1001 86380 86390 1
538431 99538431 1001 86380 86390 1
538298 99538298 1001 86380 86390 1
538350 99538350 1001 86380 86390 1
538248 99538248 1001 86380 86390 1
538340 99538340 1001 86380 86390 1
538294 99538294 1001 86380 86390 1
538282 99538282 1001 86380 86390 1
538876 99538876 1001 86380 86390 1
538948 99538948 1001 86380 86390 1
539368 99539368 1001 86380 86390 1
539216 99539216 1001 86380 86390 1
539181 99539181 1001 86380 86390 1
539119 99539119 1001 86380 86390 1
539810 99539810 1001 86380 86390 1
539773 99539773 1001 86380 86390 1
539840 99539840 1001 86380 86390 1
539805 99539805 1001 86380 86390 1
540097 99540097 1001 86380 86390 1
540162 99540162 1001 86380 86390 1
540255 99540255 1001 86380 86390 1
540103 99540103 1001 86380 86390 1
540044 99540044 1001 86380 86390 1
539867 99539867 1001 86380 86390 1
541248 99541248 1001 86380 86390 1
541160 99541160 1001 86380 86390 1
541064 99541064 1001 86380 86390 1
540899 99540899 1001 86380 86390 1
541465 99541465 1001 86380 86390 1
541953 99541953 1001 86380 86390 1
542106 99542106 1001 86380 86390 1
541862 99541862 1001 86380 86390 1
541752 99541752 1001 86380 86390 1
541603 99541603 1001 86380 86390 1
542302 99542302 1001 86380 86390 1
542180 99542180 1001 86380 86390 1
542904 99542904 1001 86380 86390 1
542750 99542750 1001 86380 86390 1
542905 99542905 1001 86380 86390 1
542532 99542532 1001 86380 86390 1
542361 99542361 1001 86380 86390 1
542478 99542478 1001 86380 86390 1
543126 99543126 1001 86380 86390 1
543118 99543118 1001 86380 86390 1
543044 99543044 1001 86380 86390 1
543576 99543576 1001 86380 86390 1
543393 99543393 1001 86380 86390 1
543938 99543938 1001 86380 86390 1
543855 99543855 1001 86380 86390 1
544266 99544266 1001 86380 86390 1
544388 99544388 1001 86380 86390 1
528115 767 1002 56149 66898 1
400065 99400065 1001 86380 86390 1
400612 99400612 1001 86380 86390 1
400601 99400601 1001 86380 86390 1
400941 99400941 1001 86380 86390 1
401539 99401539 1001 86380 86390 1
401599 99401599 1001 86380 86390 1
402038 99402038 1001 86380 86390 1
402070 99402070 1001 86380 86390 1
402413 99402413 1001 86380 86390 1
402515 99402515 1001 86380 86390 1
402526 99402526 1001 86380 86390 1
402717 99402717 1001 86380 86390 1
402858 99402858 1001 86380 86390 1
402911 99402911 1001 86380 86390 1
403550 99403550 1001 86380 86390 1
403739 99403739 1001 86380 86390 1
403871 99403871 1001 86380 86390 1
404311 99404311 1001 86380 86390 1
404292 99404292 1001 86380 86390 1
404593 99404593 1001 86380 86390 1
404952 99404952 1001 86380 86390 1
405826 99405826 1001 86380 86390 1
406630 99406630 1001 86380 86390 1
406575 99406575 1001 86380 86390 1
406693 99406693 1001 86380 86390 1
406806 99406806 1001 86380 86390 1
406852 99406852 1001 86380 86390 1
406978 99406978 1001 86380 86390 1
407158 99407158 1001 86380 86390 1
407415 99407415 1001 86380 86390 1
407400 99407400 1001 86380 86390 1
407355 99407355 1001 86380 86390 1
407571 99407571 1001 86380 86390 1
408006 99408006 1001 86380 86390 1
408009 99408009 1001 86380 86390 1
408642 99408642 1001 86380 86390 1
409524 99409524 1001 86380 86390 1
410104 99410104 1001 86380 86390 1
410015 99410015 1001 86380 86390 1
410174 99410174 1001 86380 86390 1
410309 99410309 1001 86380 86390 1
410305 99410305 1001 86380 86390 1
410880 99410880 1001 86380 86390 1
410867 99410867 1001 86380 86390 1
410872 99410872 1001 86380 86390 1
411375 99411375 1001 86380 86390 1
411329 99411329 1001 86380 86390 1
411332 99411332 1001 86380 86390 1
412040 99412040 1001 86380 86390 1
412143 99412143 1001 86380 86390 1
412233 99412233 1001 86380 86390 1
412404 99412404 1001 86380 86390 1
413473 99413473 1001 86380 86390 1
413478 99413478 1001 86380 86390 1
413480 99413480 1001 86380 86390 1
413611 99413611 1001 86380 86390 1
412913 99412913 1001 86380 86390 1
413279 99413279 1001 86380 86390 1
412929 99412929 1001 86380 86390 1
413056 99413056 1001 86380 86390 1
412584 99412584 1001 86380 86390 1
414065 99414065 1001 86380 86390 1
415115 99415115 1001 86380 86390 1
415005 99415005 1001 86380 86390 1
415049 99415049 1001 86380 86390 1
414883 99414883 1001 86380 86390 1
414614 99414614 1001 86380 86390 1
415337 99415337 1001 86380 86390 1
416955 99416955 1001 86380 86390 1
416338 99416338 1001 86380 86390 1
417485 99417485 1001 86380 86390 1
418435 99418435 1001 86380 86390 1
418536 99418536 1001 86380 86390 1
417644 99417644 1001 86380 86390 1
419086 99419086 1001 86380 86390 1
419045 99419045 1001 86380 86390 1
420083 99420083 1001 86380 86390 1
419963 99419963 1001 86380 86390 1
419575 99419575 1001 86380 86390 1
419583 99419583 1001 86380 86390 1
419419 99419419 1001 86380 86390 1
419512 99419512 1001 86380 86390 1
420806 99420806 1001 86380 86390 1
422111 99422111 1001 86380 86390 1
422000 99422000 1001 86380 86390 1
421947 99421947 1001 86380 86390 1
421968 99421968 1001 86380 86390 1
422068 99422068 1001 86380 86390 1
421792 99421792 1001 86380 86390 1
421002 99421002 1001 86380 86390 1
423525 99423525 1001 86380 86390 1
423483 99423483 1001 86380 86390 1
423540 99423540 1001 86380 86390 1
423625 99423625 1001 86380 86390 1
423273 99423273 1001 86380 86390 1
423139 99423139 1001 86380 86390 1
422699 99422699 1001 86380 86390 1
422542 99422542 1001 86380 86390 1
423766 99423766 1001 86380 86390 1
425009 99425009 1001 86380 86390 1
425139 99425139 1001 86380 86390 1
424913 99424913 1001 86380 86390 1
424223 99424223 1001 86380 86390 1
424194 99424194 1001 86380 86390 1
425767 99425767 1001 86380 86390 1
425791 99425791 1001 86380 86390 1
426871 99426871 1001 86380 86390 1
427061 99427061 1001 86380 86390 1
426541 99426541 1001 86380 86390 1
427455 99427455 1001 86380 86390 1
427369 99427369 1001 86380 86390 1
428138 99428138 1001 86380 86390 1
428122 99428122 1001 86380 86390 1
427932 99427932 1001 86380 86390 1
428974 99428974 1001 86380 86390 1
428929 99428929 1001 86380 86390 1
429281 99429281 1001 86380 86390 1
430443 99430443 1001 86380 86390 1
431895 99431895 1001 86380 86390 1
431333 99431333 1001 86380 86390 1
431020 99431020 1001 86380 86390 1
432156 99432156 1001 86380 86390 1
433593 99433593 1001 86380 86390 1
433503 99433503 1001 86380 86390 1
432957 99432957 1001 86380 86390 1
434079 99434079 1001 86380 86390 1
435036 99435036 1001 86380 86390 1
435806 99435806 1001 86380 86390 1
436879 99436879 1001 86380 86390 1
436975 99436975 1001 86380 86390 1
436752 99436752 1001 86380 86390 1
436592 99436592 1001 86380 86390 1
436685 99436685 1001 86380 86390 1
436506 99436506 1001 86380 86390 1
436265 99436265 1001 86380 86390 1
435938 99435938 1001 86380 86390 1
300056 99300056 1001 86380 86390 1
300013 99300013 1001 86380 86390 1
437183 99437183 1001 86380 86390 1
300570 99300570 1001 86380 86390 1
300259 99300259 1001 86380 86390 1
300287 99300287 1001 86380 86390 1
300923 99300923 1001 86380 86390 1
300761 99300761 1001 86380 86390 1
300852 99300852 1001 86380 86390 1
300736 99300736 1001 86380 86390 1
301470 99301470 1001 86380 86390 1
301549 99301549 1001 86380 86390 1
301373 99301373 1001 86380 86390 1
301325 99301325 1001 86380 86390 1
301041 99301041 1001 86380 86390 1
301042 99301042 1001 86380 86390 1
300938 99300938 1001 86380 86390 1
301098 99301098 1001 86380 86390 1
301720 99301720 1001 86380 86390 1
301578 99301578 1001 86380 86390 1
302034 99302034 1001 86380 86390 1
302131 99302131 1001 86380 86390 1
301815 99301815 1001 86380 86390 1
301874 99301874 1001 86380 86390 1
302488 99302488 1001 86380 86390 1
302861 99302861 1001 86380 86390 1
302891 99302891 1001 86380 86390 1
302801 99302801 1001 86380 86390 1
302625 99302625 1001 86380 86390 1
302617 99302617 1001 86380 86390 1
302592 99302592 1001 86380 86390 1
302648 99302648 1001 86380 86390 1
302687 99302687 1001 86380 86390 1
302765 99302765 1001 86380 86390 1
303235 99303235 1001 86380 86390 1
303339 99303339 1001 86380 86390 1
303980 99303980 1001 86380 86390 1
303695 99303695 1001 86380 86390 1
303529 99303529 1001 86380 86390 1
303485 99303485 1001 86380 86390 1
303565 99303565 1001 86380 86390 1
304147 99304147 1001 86380 86390 1
304089 99304089 1001 86380 86390 1
304706 99304706 1001 86380 86390 1
304761 99304761 1001 86380 86390 1
304837 99304837 1001 86380 86390 1
304398 99304398 1001 86380 86390 1
304994 99304994 1001 86380 86390 1
304931 99304931 1001 86380 86390 1
305578 99305578 1001 86380 86390 1
305280 99305280 1001 86380 86390 1
305221 99305221 1001 86380 86390 1
305248 99305248 1001 86380 86390 1
305111 99305111 1001 86380 86390 1
305192 99305192 1001 86380 86390 1
500145 99500145 1001 86380 86390 1
500057 99500057 1001 86380 86390 1
500048 99500048 1001 86380 86390 1
500640 99500640 1001 86380 86390 1
500744 99500744 1001 86380 86390 1
500443 99500443 1001 86380 86390 1
500283 99500283 1001 86380 86390 1
500250 99500250 1001 86380 86390 1
500228 99500228 1001 86380 86390 1
500942 99500942 1001 86380 86390 1
500878 99500878 1001 86380 86390 1
500919 99500919 1001 86380 86390 1
500822 99500822 1001 86380 86390 1
501436 99501436 1001 86380 86390 1
501566 99501566 1001 86380 86390 1
501072 99501072 1001 86380 86390 1
501139 99501139 1001 86380 86390 1
501023 99501023 1001 86380 86390 1
501740 99501740 1001 86380 86390 1
502285 99502285 1001 86380 86390 1
502228 99502228 1001 86380 86390 1
502166 99502166 1001 86380 86390 1
502062 99502062 1001 86380 86390 1
502480 99502480 1001 86380 86390 1
502549 99502549 1001 86380 86390 1
502627 99502627 1001 86380 86390 1
502590 99502590 1001 86380 86390 1
503140 99503140 1001 86380 86390 1
502905 99502905 1001 86380 86390 1
502914 99502914 1001 86380 86390 1
502813 99502813 1001 86380 86390 1
504082 99504082 1001 86380 86390 1
503788 99503788 1001 86380 86390 1
503740 99503740 1001 86380 86390 1
504797 99504797 1001 86380 86390 1
504837 99504837 1001 86380 86390 1
504786 99504786 1001 86380 86390 1
504714 99504714 1001 86380 86390 1
505737 99505737 1001 86380 86390 1
505682 99505682 1001 86380 86390 1
505709 99505709 1001 86380 86390 1
505400 99505400 1001 86380 86390 1
505295 99505295 1001 86380 86390 1
505271 99505271 1001 86380 86390 1
505891 99505891 1001 86380 86390 1
506578 99506578 1001 86380 86390 1
506503 99506503 1001 86380 86390 1
506238 99506238 1001 86380 86390 1
506368 99506368 1001 86380 86390 1
506216 99506216 1001 86380 86390 1
506219 99506219 1001 86380 86390 1
506632 99506632 1001 86380 86390 1
506671 99506671 1001 86380 86390 1
506688 99506688 1001 86380 86390 1
507363 99507363 1001 86380 86390 1
507234 99507234 1001 86380 86390 1
507286 99507286 1001 86380 86390 1
507014 99507014 1001 86380 86390 1
507083 99507083 1001 86380 86390 1
507187 99507187 1001 86380 86390 1
507549 99507549 1001 86380 86390 1
507441 99507441 1001 86380 86390 1
507456 99507456 1001 86380 86390 1
508134 99508134 1001 86380 86390 1
508018 99508018 1001 86380 86390 1
508001 99508001 1001 86380 86390 1
507758 99507758 1001 86380 86390 1
507778 99507778 1001 86380 86390 1
508293 99508293 1001 86380 86390 1
508910 99508910 1001 86380 86390 1
508797 99508797 1001 86380 86390 1
508824 99508824 1001 86380 86390 1
508550 99508550 1001 86380 86390 1
508454 99508454 1001 86380 86390 1
509257 99509257 1001 86380 86390 1
509888 99509888 1001 86380 86390 1
509820 99509820 1001 86380 86390 1
509705 99509705 1001 86380 86390 1
509658 99509658 1001 86380 86390 1
509595 99509595 1001 86380 86390 1
509346 99509346 1001 86380 86390 1
509428 99509428 1001 86380 86390 1
509977 99509977 1001 86380 86390 1
510081 99510081 1001 86380 86390 1
509952 99509952 1001 86380 86390 1
510044 99510044 1001 86380 86390 1
510006 99510006 1001 86380 86390 1
510104 99510104 1001 86380 86390 1
510664 99510664 1001 86380 86390 1
510567 99510567 1001 86380 86390 1
510382 99510382 1001 86380 86390 1
510360 99510360 1001 86380 86390 1
510123 99510123 1001 86380 86390 1
510307 99510307 1001 86380 86390 1
511526 99511526 1001 86380 86390 1
511469 99511469 1001 86380 86390 1
511238 99511238 1001 86380 86390 1
511290 99511290 1001 86380 86390 1
511078 99511078 1001 86380 86390 1
511107 99511107 1001 86380 86390 1
512193 99512193 1001 86380 86390 1
512014 99512014 1001 86380 86390 1
513166 99513166 1001 86380 86390 1
512824 99512824 1001 86380 86390 1
512968 99512968 1001 86380 86390 1
512969 99512969 1001 86380 86390 1
512690 99512690 1001 86380 86390 1
512770 99512770 1001 86380 86390 1
512628 99512628 1001 86380 86390 1
512685 99512685 1001 86380 86390 1
513371 99513371 1001 86380 86390 1
513309 99513309 1001 86380 86390 1
513285 99513285 1001 86380 86390 1
513209 99513209 1001 86380 86390 1
513393 99513393 1001 86380 86390 1
513304 99513304 1001 86380 86390 1
513982 99513982 1001 86380 86390 1
514004 99514004 1001 86380 86390 1
513636 99513636 1001 86380 86390 1
513792 99513792 1001 86380 86390 1
513440 99513440 1001 86380 86390 1
513519 99513519 1001 86380 86390 1
514821 99514821 1001 86380 86390 1
514844 99514844 1001 86380 86390 1
514615 99514615 1001 86380 86390 1
514631 99514631 1001 86380 86390 1
514272 99514272 1001 86380 86390 1
514956 99514956 1001 86380 86390 1
515482 99515482 1001 86380 86390 1
515329 99515329 1001 86380 86390 1
515294 99515294 1001 86380 86390 1
515169 99515169 1001 86380 86390 1
516479 99516479 1001 86380 86390 1
516324 99516324 1001 86380 86390 1
516122 99516122 1001 86380 86390 1
516166 99516166 1001 86380 86390 1
516235 99516235 1001 86380 86390 1
516061 99516061 1001 86380 86390 1
515933 99515933 1001 86380 86390 1
516545 99516545 1001 86380 86390 1
516590 99516590 1001 86380 86390 1
516568 99516568 1001 86380 86390 1
517272 99517272 1001 86380 86390 1
517280 99517280 1001 86380 86390 1
516755 99516755 1001 86380 86390 1
516807 99516807 1001 86380 86390 1
517497 99517497 1001 86380 86390 1
518086 99518086 1001 86380 86390 1
517892 99517892 1001 86380 86390 1
517924 99517924 1001 86380 86390 1
517555 99517555 1001 86380 86390 1
517545 99517545 1001 86380 86390 1
518228 99518228 1001 86380 86390 1
518852 99518852 1001 86380 86390 1
518969 99518969 1001 86380 86390 1
518631 99518631 1001 86380 86390 1
518662 99518662 1001 86380 86390 1
518369 99518369 1001 86380 86390 1
518551 99518551 1001 86380 86390 1
519789 99519789 1001 86380 86390 1
519790 99519790 1001 86380 86390 1
519800 99519800 1001 86380 86390 1
519235 99519235 1001 86380 86390 1
519255 99519255 1001 86380 86390 1
519945 99519945 1001 86380 86390 1
519845 99519845 1001 86380 86390 1
519888 99519888 1001 86380 86390 1
520538 99520538 1001 86380 86390 1
520603 99520603 1001 86380 86390 1
520534 99520534 1001 86380 86390 1
520344 99520344 1001 86380 86390 1
520125 99520125 1001 86380 86390 1
520153 99520153 1001 86380 86390 1
520197 99520197 1001 86380 86390 1
520133 99520133 1001 86380 86390 1
520814 99520814 1001 86380 86390 1
521303 99521303 1001 86380 86390 1
521203 99521203 1001 86380 86390 1
521103 99521103 1001 86380 86390 1
521005 99521005 1001 86380 86390 1
521006 99521006 1001 86380 86390 1
521008 99521008 1001 86380 86390 1
522011 99522011 1001 86380 86390 1
521942 99521942 1001 86380 86390 1
521891 99521891 1001 86380 86390 1
521797 99521797 1001 86380 86390 1
522394 99522394 1001 86380 86390 1
523059 99523059 1001 86380 86390 1
522931 99522931 1001 86380 86390 1
522739 99522739 1001 86380 86390 1
523173 99523173 1001 86380 86390 1
523295 99523295 1001 86380 86390 1
523855 99523855 1001 86380 86390 1
523568 99523568 1001 86380 86390 1
523951 99523951 1001 86380 86390 1
524017 99524017 1001 86380 86390 1
524122 99524122 1001 86380 86390 1
524753 99524753 1001 86380 86390 1
524318 99524318 1001 86380 86390 1
524224 99524224 1001 86380 86390 1
524923 99524923 1001 86380 86390 1
524839 99524839 1001 86380 86390 1
524956 99524956 1001 86380 86390 1
525477 99525477 1001 86380 86390 1
525378 99525378 1001 86380 86390 1
525327 99525327 1001 86380 86390 1
525355 99525355 1001 86380 86390 1
525100 99525100 1001 86380 86390 1
525088 99525088 1001 86380 86390 1
525012 99525012 1001 86380 86390 1
525013 99525013 1001 86380 86390 1
525642 99525642 1001 86380 86390 1
526422 99526422 1001 86380 86390 1
526304 99526304 1001 86380 86390 1
526254 99526254 1001 86380 86390 1
526090 99526090 1001 86380 86390 1
526134 99526134 1001 86380 86390 1
526033 99526033 1001 86380 86390 1
525970 99525970 1001 86380 86390 1
525810 99525810 1001 86380 86390 1
526512 99526512 1001 86380 86390 1
527061 99527061 1001 86380 86390 1
527166 99527166 1001 86380 86390 1
526852 99526852 1001 86380 86390 1
526695 99526695 1001 86380 86390 1
526724 99526724 1001 86380 86390 1
526802 99526802 1001 86380 86390 1
527331 99527331 1001 86380 86390 1
527271 99527271 1001 86380 86390 1
527905 99527905 1001 86380 86390 1
527945 99527945 1001 86380 86390 1
527861 99527861 1001 86380 86390 1
527511 99527511 1001 86380 86390 1
528218 99528218 1001 86380 86390 1
528865 99528865 1001 86380 86390 1
528753 99528753 1001 86380 86390 1
528822 99528822 1001 86380 86390 1
528810 99528810 1001 86380 86390 1
528688 99528688 1001 86380 86390 1
528474 99528474 1001 86380 86390 1
528449 99528449 1001 86380 86390 1
528976 99528976 1001 86380 86390 1
529556 99529556 1001 86380 86390 1
529533 99529533 1001 86380 86390 1
529598 99529598 1001 86380 86390 1
529499 99529499 1001 86380 86390 1
529146 99529146 1001 86380 86390 1
529291 99529291 1001 86380 86390 1
529767 99529767 1001 86380 86390 1
530540 99530540 1001 86380 86390 1
530548 99530548 1001 86380 86390 1
530153 99530153 1001 86380 86390 1
530177 99530177 1001 86380 86390 1
530720 99530720 1001 86380 86390 1
530715 99530715 1001 86380 86390 1
530599 99530599 1001 86380 86390 1
530651 99530651 1001 86380 86390 1
531347 99531347 1001 86380 86390 1
530812 99530812 1001 86380 86390 1
530883 99530883 1001 86380 86390 1
530874 99530874 1001 86380 86390 1
531448 99531448 1001 86380 86390 1
532120 99532120 1001 86380 86390 1
532059 99532059 1001 86380 86390 1
532012 99532012 1001 86380 86390 1
532154 99532154 1001 86380 86390 1
531991 99531991 1001 86380 86390 1
531761 99531761 1001 86380 86390 1
531738 99531738 1001 86380 86390 1
531752 99531752 1001 86380 86390 1
532310 99532310 1001 86380 86390 1
532352 99532352 1001 86380 86390 1
532890 99532890 1001 86380 86390 1
532904 99532904 1001 86380 86390 1
532998 99532998 1001 86380 86390 1
532986 99532986 1001 86380 86390 1
532989 99532989 1001 86380 86390 1
532767 99532767 1001 86380 86390 1
532807 99532807 1001 86380 86390 1
532821 99532821 1001 86380 86390 1
533192 99533192 1001 86380 86390 1
533128 99533128 1001 86380 86390 1
533155 99533155 1001 86380 86390 1
533820 99533820 1001 86380 86390 1
533628 99533628 1001 86380 86390 1
533432 99533432 1001 86380 86390 1
533421 99533421 1001 86380 86390 1
534026 99534026 1001 86380 86390 1
534001 99534001 1001 86380 86390 1
534555 99534555 1001 86380 86390 1
534584 99534584 1001 86380 86390 1
534192 99534192 1001 86380 86390 1
534264 99534264 1001 86380 86390 1
534730 99534730 1001 86380 86390 1
535435 99535435 1001 86380 86390 1
535100 99535100 1001 86380 86390 1
535289 99535289 1001 86380 86390 1
535008 99535008 1001 86380 86390 1
535594 99535594 1001 86380 86390 1
535582 99535582 1001 86380 86390 1
535660 99535660 1001 86380 86390 1
536202 99536202 1001 86380 86390 1
535937 99535937 1001 86380 86390 1
536126 99536126 1001 86380 86390 1
535898 99535898 1001 86380 86390 1
536781 99536781 1001 86380 86390 1
536849 99536849 1001 86380 86390 1
536726 99536726 1001 86380 86390 1
537188 99537188 1001 86380 86390 1
537279 99537279 1001 86380 86390 1
537358 99537358 1001 86380 86390 1
537258 99537258 1001 86380 86390 1
537988 99537988 1001 86380 86390 1
537913 99537913 1001 86380 86390 1
537857 99537857 1001 86380 86390 1
537666 99537666 1001 86380 86390 1
537733 99537733 1001 86380 86390 1
537649 99537649 1001 86380 86390 1
537556 99537556 1001 86380 86390 1
538038 99538038 1001 86380 86390 1
538154 99538154 1001 86380 86390 1
538733 99538733 1001 86380 86390 1
538618 99538618 1001 86380 86390 1
538940 99538940 1001 86380 86390 1
539005 99539005 1001 86380 86390 1
539615 99539615 1001 86380 86390 1
539550 99539550 1001 86380 86390 1
539280 99539280 1001 86380 86390 1
539414 99539414 1001 86380 86390 1
539302 99539302 1001 86380 86390 1
539149 99539149 1001 86380 86390 1
539194 99539194 1001 86380 86390 1
539107 99539107 1001 86380 86390 1
539741 99539741 1001 86380 86390 1
539699 99539699 1001 86380 86390 1
540421 99540421 1001 86380 86390 1
540345 99540345 1001 86380 86390 1
540269 99540269 1001 86380 86390 1
540112 99540112 1001 86380 86390 1
540473 99540473 1001 86380 86390 1
541196 99541196 1001 86380 86390 1
540835 99540835 1001 86380 86390 1
541979 99541979 1001 86380 86390 1
542002 99542002 1001 86380 86390 1
541909 99541909 1001 86380 86390 1
541742 99541742 1001 86380 86390 1
541690 99541690 1001 86380 86390 1
542235 99542235 1001 86380 86390 1
542251 99542251 1001 86380 86390 1
542282 99542282 1001 86380 86390 1
542746 99542746 1001 86380 86390 1
542772 99542772 1001 86380 86390 1
542565 99542565 1001 86380 86390 1
542619 99542619 1001 86380 86390 1
542699 99542699 1001 86380 86390 1
542648 99542648 1001 86380 86390 1
543678 99543678 1001 86380 86390 1
543371 99543371 1001 86380 86390 1
543419 99543419 1001 86380 86390 1
543875 99543875 1001 86380 86390 1
544278 99544278 1001 86380 86390 1
544235 99544235 1001 86380 86390 1
544087 99544087 1001 86380 86390 1
544129 99544129 1001 86380 86390 1
544105 99544105 1001 86380 86390 1
544737 99544737 1001 86380 86390 1
433552 383 1001 48720 49257 1
503125 1028 1001 54260 54559 1
400006 99400006 1001 86380 86390 1
400282 99400282 1001 86380 86390 1
400642 99400642 1001 86380 86390 1
400750 99400750 1001 86380 86390 1
400775 99400775 1001 86380 86390 1
400932 99400932 1001 86380 86390 1
401510 99401510 1001 86380 86390 1
401776 99401776 1001 86380 86390 1
402075 99402075 1001 86380 86390 1
402833 99402833 1001 86380 86390 1
403615 99403615 1001 86380 86390 1
404249 99404249 1001 86380 86390 1
404453 99404453 1001 86380 86390 1
404609 99404609 1001 86380 86390 1
404948 99404948 1001 86380 86390 1
405065 99405065 1001 86380 86390 1
405074 99405074 1001 86380 86390 1
405163 99405163 1001 86380 86390 1
405446 99405446 1001 86380 86390 1
405910 99405910 1001 86380 86390 1
406014 99406014 1001 86380 86390 1
406171 99406171 1001 86380 86390 1
406922 99406922 1001 86380 86390 1
407229 99407229 1001 86380 86390 1
407327 99407327 1001 86380 86390 1
407366 99407366 1001 86380 86390 1
407600 99407600 1001 86380 86390 1
407978 99407978 1001 86380 86390 1
408589 99408589 1001 86380 86390 1
409074 99409074 1001 86380 86390 1
409138 99409138 1001 86380 86390 1
409447 99409447 1001 86380 86390 1
409621 99409621 1001 86380 86390 1
409941 99409941 1001 86380 86390 1
409967 99409967 1001 86380 86390 1
410199 99410199 1001 86380 86390 1
410804 99410804 1001 86380 86390 1
411011 99411011 1001 86380 86390 1
411042 99411042 1001 86380 86390 1
411208 99411208 1001 86380 86390 1
411121 99411121 1001 86380 86390 1
411234 99411234 1001 86380 86390 1
411265 99411265 1001 86380 86390 1
411386 99411386 1001 86380 86390 1
411448 99411448 1001 86380 86390 1
411542 99411542 1001 86380 86390 1
411708 99411708 1001 86380 86390 1
411926 99411926 1001 86380 86390 1
412022 99412022 1001 86380 86390 1
412184 99412184 1001 86380 86390 1
412131 99412131 1001 86380 86390 1
412094 99412094 1001 86380 86390 1
412284 99412284 1001 86380 86390 1
413546 99413546 1001 86380 86390 1
413320 99413320 1001 86380 86390 1
413490 99413490 1001 86380 86390 1
413224 99413224 1001 86380 86390 1
412814 99412814 1001 86380 86390 1
413773 99413773 1001 86380 86390 1
413709 99413709 1001 86380 86390 1
414082 99414082 1001 86380 86390 1
413751 99413751 1001 86380 86390 1
415289 99415289 1001 86380 86390 1
415239 99415239 1001 86380 86390 1
414589 99414589 1001 86380 86390 1
414617 99414617 1001 86380 86390 1
414919 99414919 1001 86380 86390 1
414252 99414252 1001 86380 86390 1
414142 99414142 1001 86380 86390 1
416590 99416590 1001 86380 86390 1
416619 99416619 1001 86380 86390 1
416686 99416686 1001 86380 86390 1
416779 99416779 1001 86380 86390 1
416227 99416227 1001 86380 86390 1
415748 99415748 1001 86380 86390 1
416096 99416096 1001 86380 86390 1
415857 99415857 1001 86380 86390 1
417256 99417256 1001 86380 86390 1
417358 99417358 1001 86380 86390 1
417051 99417051 1001 86380 86390 1
418476 99418476 1001 86380 86390 1
418113 99418113 1001 86380 86390 1
417714 99417714 1001 86380 86390 1
417639 99417639 1001 86380 86390 1
417645 99417645 1001 86380 86390 1
419074 99419074 1001 86380 86390 1
418931 99418931 1001 86380 86390 1
418828 99418828 1001 86380 86390 1
419007 99419007 1001 86380 86390 1
419458 99419458 1001 86380 86390 1
421870 99421870 1001 86380 86390 1
421986 99421986 1001 86380 86390 1
421389 99421389 1001 86380 86390 1
421012 99421012 1001 86380 86390 1
421178 99421178 1001 86380 86390 1
420967 99420967 1001 86380 86390 1
422120 99422120 1001 86380 86390 1
422174 99422174 1001 86380 86390 1
422515 99422515 1001 86380 86390 1
423370 99423370 1001 86380 86390 1
423664 99423664 1001 86380 86390 1
422980 99422980 1001 86380 86390 1
423128 99423128 1001 86380 86390 1
423039 99423039 1001 86380 86390 1
422838 99422838 1001 86380 86390 1
422862 99422862 1001 86380 86390 1
422900 99422900 1001 86380 86390 1
424042 99424042 1001 86380 86390 1
423838 99423838 1001 86380 86390 1
425289 99425289 1001 86380 86390 1
424812 99424812 1001 86380 86390 1
424365 99424365 1001 86380 86390 1
424414 99424414 1001 86380 86390 1
424199 99424199 1001 86380 86390 1
425632 99425632 1001 86380 86390 1
426748 99426748 1001 86380 86390 1
427028 99427028 1001 86380 86390 1
426423 99426423 1001 86380 86390 1
426607 99426607 1001 86380 86390 1
426253 99426253 1001 86380 86390 1
428318 99428318 1001 86380 86390 1
428093 99428093 1001 86380 86390 1
427546 99427546 1001 86380 86390 1
427670 99427670 1001 86380 86390 1
430241 99430241 1001 86380 86390 1
430193 99430193 1001 86380 86390 1
430061 99430061 1001 86380 86390 1
430367 99430367 1001 86380 86390 1
429941 99429941 1001 86380 86390 1
429703 99429703 1001 86380 86390 1
429245 99429245 1001 86380 86390 1
429411 99429411 1001 86380 86390 1
429336 99429336 1001 86380 86390 1
430810 99430810 1001 86380 86390 1
431583 99431583 1001 86380 86390 1
431385 99431385 1001 86380 86390 1
431466 99431466 1001 86380 86390 1
430963 99430963 1001 86380 86390 1
430945 99430945 1001 86380 86390 1
432161 99432161 1001 86380 86390 1
433331 99433331 1001 86380 86390 1
432928 99432928 1001 86380 86390 1
432576 99432576 1001 86380 86390 1
435039 99435039 1001 86380 86390 1
434656 99434656 1001 86380 86390 1
434759 99434759 1001 86380 86390 1
435479 99435479 1001 86380 86390 1
435610 99435610 1001 86380 86390 1
435816 99435816 1001 86380 86390 1
437033 99437033 1001 86380 86390 1
437015 99437015 1001 86380 86390 1
436950 99436950 1001 86380 86390 1
436397 99436397 1001 86380 86390 1
436556 99436556 1001 86380 86390 1
436290 99436290 1001 86380 86390 1
436328 99436328 1001 86380 86390 1
300107 99300107 1001 86380 86390 1
300047 99300047 1001 86380 86390 1
300574 99300574 1001 86380 86390 1
300569 99300569 1001 86380 86390 1
300482 99300482 1001 86380 86390 1
300238 99300238 1001 86380 86390 1
300193 99300193 1001 86380 86390 1
300738 99300738 1001 86380 86390 1
300838 99300838 1001 86380 86390 1
300827 99300827 1001 86380 86390 1
301354 99301354 1001 86380 86390 1
301531 99301531 1001 86380 86390 1
301338 99301338 1001 86380 86390 1
301328 99301328 1001 86380 86390 1
301121 99301121 1001 86380 86390 1
301669 99301669 1001 86380 86390 1
302379 99302379 1001 86380 86390 1
302215 99302215 1001 86380 86390 1
302356 99302356 1001 86380 86390 1
302358 99302358 1001 86380 86390 1
302322 99302322 1001 86380 86390 1
302064 99302064 1001 86380 86390 1
302168 99302168 1001 86380 86390 1
302093 99302093 1001 86380 86390 1
302057 99302057 1001 86380 86390 1
302122 99302122 1001 86380 86390 1
301796 99301796 1001 86380 86390 1
302458 99302458 1001 86380 86390 1
303116 99303116 1001 86380 86390 1
302988 99302988 1001 86380 86390 1
303219 99303219 1001 86380 86390 1
303388 99303388 1001 86380 86390 1
303381 99303381 1001 86380 86390 1
303659 99303659 1001 86380 86390 1
304133 99304133 1001 86380 86390 1
304102 99304102 1001 86380 86390 1
304762 99304762 1001 86380 86390 1
304742 99304742 1001 86380 86390 1
304635 99304635 1001 86380 86390 1
304456 99304456 1001 86380 86390 1
304457 99304457 1001 86380 86390 1
304296 99304296 1001 86380 86390 1
305609 99305609 1001 86380 86390 1
305395 99305395 1001 86380 86390 1
305475 99305475 1001 86380 86390 1
305267 99305267 1001 86380 86390 1
500088 99500088 1001 86380 86390 1
500015 99500015 1001 86380 86390 1
500183 99500183 1001 86380 86390 1
500486 99500486 1001 86380 86390 1
500374 99500374 1001 86380 86390 1
500221 99500221 1001 86380 86390 1
501548 99501548 1001 86380 86390 1
501339 99501339 1001 86380 86390 1
501087 99501087 1001 86380 86390 1
501217 99501217 1001 86380 86390 1
502271 99502271 1001 86380 86390 1
503168 99503168 1001 86380 86390 1
502970 99502970 1001 86380 86390 1
502795 99502795 1001 86380 86390 1
502718 99502718 1001 86380 86390 1
502680 99502680 1001 86380 86390 1
503360 99503360 1001 86380 86390 1
503918 99503918 1001 86380 86390 1
504077 99504077 1001 86380 86390 1
503873 99503873 1001 86380 86390 1
503514 99503514 1001 86380 86390 1
503530 99503530 1001 86380 86390 1
504244 99504244 1001 86380 86390 1
504282 99504282 1001 86380 86390 1
504400 99504400 1001 86380 86390 1
504389 99504389 1001 86380 86390 1
504480 99504480 1001 86380 86390 1
504494 99504494 1001 86380 86390 1
505008 99505008 1001 86380 86390 1
505102 99505102 1001 86380 86390 1
505659 99505659 1001 86380 86390 1
505765 99505765 1001 86380 86390 1
505385 99505385 1001 86380 86390 1
505283 99505283 1001 86380 86390 1
505852 99505852 1001 86380 86390 1
505971 99505971 1001 86380 86390 1
506493 99506493 1001 86380 86390 1
506435 99506435 1001 86380 86390 1
506501 99506501 1001 86380 86390 1
506268 99506268 1001 86380 86390 1
506295 99506295 1001 86380 86390 1
506182 99506182 1001 86380 86390 1
506106 99506106 1001 86380 86390 1
506172 99506172 1001 86380 86390 1
506010 99506010 1001 86380 86390 1
506036 99506036 1001 86380 86390 1
506088 99506088 1001 86380 86390 1
506141 99506141 1001 86380 86390 1
506064 99506064 1001 86380 86390 1
507349 99507349 1001 86380 86390 1
507102 99507102 1001 86380 86390 1
507123 99507123 1001 86380 86390 1
506893 99506893 1001 86380 86390 1
508164 99508164 1001 86380 86390 1
508179 99508179 1001 86380 86390 1
508035 99508035 1001 86380 86390 1
507709 99507709 1001 86380 86390 1
507671 99507671 1001 86380 86390 1
507777 99507777 1001 86380 86390 1
508405 99508405 1001 86380 86390 1
508917 99508917 1001 86380 86390 1
508638 99508638 1001 86380 86390 1
508555 99508555 1001 86380 86390 1
509191 99509191 1001 86380 86390 1
509259 99509259 1001 86380 86390 1
509173 99509173 1001 86380 86390 1
509874 99509874 1001 86380 86390 1
509790 99509790 1001 86380 86390 1
509804 99509804 1001 86380 86390 1
509718 99509718 1001 86380 86390 1
509682 99509682 1001 86380 86390 1
509647 99509647 1001 86380 86390 1
509652 99509652 1001 86380 86390 1
509681 99509681 1001 86380 86390 1
509403 99509403 1001 86380 86390 1
510034 99510034 1001 86380 86390 1
510697 99510697 1001 86380 86390 1
510698 99510698 1001 86380 86390 1
510538 99510538 1001 86380 86390 1
510419 99510419 1001 86380 86390 1
510359 99510359 1001 86380 86390 1
510145 99510145 1001 86380 86390 1
510143 99510143 1001 86380 86390 1
510854 99510854 1001 86380 86390 1
510922 99510922 1001 86380 86390 1
511280 99511280 1001 86380 86390 1
510959 99510959 1001 86380 86390 1
512183 99512183 1001 86380 86390 1
512375 99512375 1001 86380 86390 1
512147 99512147 1001 86380 86390 1
512020 99512020 1001 86380 86390 1
512081 99512081 1001 86380 86390 1
512448 99512448 1001 86380 86390 1
512412 99512412 1001 86380 86390 1
513116 99513116 1001 86380 86390 1
513026 99513026 1001 86380 86390 1
513073 99513073 1001 86380 86390 1
513112 99513112 1001 86380 86390 1
512836 99512836 1001 86380 86390 1
512664 99512664 1001 86380 86390 1
512772 99512772 1001 86380 86390 1
513284 99513284 1001 86380 86390 1
513405 99513405 1001 86380 86390 1
513394 99513394 1001 86380 86390 1
513227 99513227 1001 86380 86390 1
513994 99513994 1001 86380 86390 1
513837 99513837 1001 86380 86390 1
513517 99513517 1001 86380 86390 1
513414 99513414 1001 86380 86390 1
514187 99514187 1001 86380 86390 1
514725 99514725 1001 86380 86390 1
514701 99514701 1001 86380 86390 1
514328 99514328 1001 86380 86390 1
514330 99514330 1001 86380 86390 1
514902 99514902 1001 86380 86390 1
515483 99515483 1001 86380 86390 1
515601 99515601 1001 86380 86390 1
515129 99515129 1001 86380 86390 1
515082 99515082 1001 86380 86390 1
515073 99515073 1001 86380 86390 1
515203 99515203 1001 86380 86390 1
515798 99515798 1001 86380 86390 1
515712 99515712 1001 86380 86390 1
515780 99515780 1001 86380 86390 1
516378 99516378 1001 86380 86390 1
516178 99516178 1001 86380 86390 1
516210 99516210 1001 86380 86390 1
516289 99516289 1001 86380 86390 1
517259 99517259 1001 86380 86390 1
517235 99517235 1001 86380 86390 1
517313 99517313 1001 86380 86390 1
517136 99517136 1001 86380 86390 1
516940 99516940 1001 86380 86390 1
516803 99516803 1001 86380 86390 1
517482 99517482 1001 86380 86390 1
518137 99518137 1001 86380 86390 1
517787 99517787 1001 86380 86390 1
517569 99517569 1001 86380 86390 1
518350 99518350 1001 86380 86390 1
518766 99518766 1001 86380 86390 1
518651 99518651 1001 86380 86390 1
518425 99518425 1001 86380 86390 1
518508 99518508 1001 86380 86390 1
519039 99519039 1001 86380 86390 1
519170 99519170 1001 86380 86390 1
519621 99519621 1001 86380 86390 1
519688 99519688 1001 86380 86390 1
519783 99519783 1001 86380 86390 1
519715 99519715 1001 86380 86390 1
519196 99519196 1001 86380 86390 1
519210 99519210 1001 86380 86390 1
519214 99519214 1001 86380 86390 1
519946 99519946 1001 86380 86390 1
519972 99519972 1001 86380 86390 1
519836 99519836 1001 86380 86390 1
520630 99520630 1001 86380 86390 1
520393 99520393 1001 86380 86390 1
520206 99520206 1001 86380 86390 1
520219 99520219 1001 86380 86390 1
520143 99520143 1001 86380 86390 1
520820 99520820 1001 86380 86390 1
520720 99520720 1001 86380 86390 1
520735 99520735 1001 86380 86390 1
521285 99521285 1001 86380 86390 1
521157 99521157 1001 86380 86390 1
521093 99521093 1001 86380 86390 1
521077 99521077 1001 86380 86390 1
521168 99521168 1001 86380 86390 1
520898 99520898 1001 86380 86390 1
520978 99520978 1001 86380 86390 1
520942 99520942 1001 86380 86390 1
521489 99521489 1001 86380 86390 1
522292 99522292 1001 86380 86390 1
522176 99522176 1001 86380 86390 1
522009 99522009 1001 86380 86390 1
521975 99521975 1001 86380 86390 1
522028 99522028 1001 86380 86390 1
521673 99521673 1001 86380 86390 1
521823 99521823 1001 86380 86390 1
521825 99521825 1001 86380 86390 1
522408 99522408 1001 86380 86390 1
523230 99523230 1001 86380 86390 1
523831 99523831 1001 86380 86390 1
523849 99523849 1001 86380 86390 1
523623 99523623 1001 86380 86390 1
523740 99523740 1001 86380 86390 1
523638 99523638 1001 86380 86390 1
523640 99523640 1001 86380 86390 1
523718 99523718 1001 86380 86390 1
523696 99523696 1001 86380 86390 1
524754 99524754 1001 86380 86390 1
524758 99524758 1001 86380 86390 1
524626 99524626 1001 86380 86390 1
524704 99524704 1001 86380 86390 1
524422 99524422 1001 86380 86390 1
524557 99524557 1001 86380 86390 1
524192 99524192 1001 86380 86390 1
524920 99524920 1001 86380 86390 1
524896 99524896 1001 86380 86390 1
525578 99525578 1001 86380 86390 1
525147 99525147 1001 86380 86390 1
525071 99525071 1001 86380 86390 1
525672 99525672 1001 86380 86390 1
525623 99525623 1001 86380 86390 1
525665 99525665 1001 86380 86390 1
526289 99526289 1001 86380 86390 1
525957 99525957 1001 86380 86390 1
525942 99525942 1001 86380 86390 1
526491 99526491 1001 86380 86390 1
526484 99526484 1001 86380 86390 1
527139 99527139 1001 86380 86390 1
527204 99527204 1001 86380 86390 1
527207 99527207 1001 86380 86390 1
526897 99526897 1001 86380 86390 1
526682 99526682 1001 86380 86390 1
526777 99526777 1001 86380 86390 1
527424 99527424 1001 86380 86390 1
527992 99527992 1001 86380 86390 1
527823 99527823 1001 86380 86390 1
527654 99527654 1001 86380 86390 1
528158 99528158 1001 86380 86390 1
528873 99528873 1001 86380 86390 1
528823 99528823 1001 86380 86390 1
528530 99528530 1001 86380 86390 1
528532 99528532 1001 86380 86390 1
528584 99528584 1001 86380 86390 1
528483 99528483 1001 86380 86390 1
528916 99528916 1001 86380 86390 1
528931 99528931 1001 86380 86390 1
528946 99528946 1001 86380 86390 1
529062 99529062 1001 86380 86390 1
528998 99528998 1001 86380 86390 1
529586 99529586 1001 86380 86390 1
529634 99529634 1001 86380 86390 1
529483 99529483 1001 86380 86390 1
529384 99529384 1001 86380 86390 1
529401 99529401 1001 86380 86390 1
529481 99529481 1001 86380 86390 1
529295 99529295 1001 86380 86390 1
529233 99529233 1001 86380 86390 1
529107 99529107 1001 86380 86390 1
530525 99530525 1001 86380 86390 1
530543 99530543 1001 86380 86390 1
530186 99530186 1001 86380 86390 1
530164 99530164 1001 86380 86390 1
529945 99529945 1001 86380 86390 1
530051 99530051 1001 86380 86390 1
530685 99530685 1001 86380 86390 1
531265 99531265 1001 86380 86390 1
531336 99531336 1001 86380 86390 1
531195 99531195 1001 86380 86390 1
531315 99531315 1001 86380 86390 1
531076 99531076 1001 86380 86390 1
530930 99530930 1001 86380 86390 1
530830 99530830 1001 86380 86390 1
531569 99531569 1001 86380 86390 1
532103 99532103 1001 86380 86390 1
532053 99532053 1001 86380 86390 1
532167 99532167 1001 86380 86390 1
531757 99531757 1001 86380 86390 1
531733 99531733 1001 86380 86390 1
531724 99531724 1001 86380 86390 1
532392 99532392 1001 86380 86390 1
532648 99532648 1001 86380 86390 1
532810 99532810 1001 86380 86390 1
532489 99532489 1001 86380 86390 1
532480 99532480 1001 86380 86390 1
533698 99533698 1001 86380 86390 1
533497 99533497 1001 86380 86390 1
534617 99534617 1001 86380 86390 1
534116 99534116 1001 86380 86390 1
534099 99534099 1001 86380 86390 1
535276 99535276 1001 86380 86390 1
534983 99534983 1001 86380 86390 1
535088 99535088 1001 86380 86390 1
534988 99534988 1001 86380 86390 1
535605 99535605 1001 86380 86390 1
536175 99536175 1001 86380 86390 1
536178 99536178 1001 86380 86390 1
536230 99536230 1001 86380 86390 1
535982 99535982 1001 86380 86390 1
536379 99536379 1001 86380 86390 1
536523 99536523 1001 86380 86390 1
537098 99537098 1001 86380 86390 1
537086 99537086 1001 86380 86390 1
537115 99537115 1001 86380 86390 1
537002 99537002 1001 86380 86390 1
536754 99536754 1001 86380 86390 1
537876 99537876 1001 86380 86390 1
537973 99537973 1001 86380 86390 1
537894 99537894 1001 86380 86390 1
537869 99537869 1001 86380 86390 1
537897 99537897 1001 86380 86390 1
537587 99537587 1001 86380 86390 1
537570 99537570 1001 86380 86390 1
538619 99538619 1001 86380 86390 1
538494 99538494 1001 86380 86390 1
538231 99538231 1001 86380 86390 1
538851 99538851 1001 86380 86390 1
538958 99538958 1001 86380 86390 1
538858 99538858 1001 86380 86390 1
539448 99539448 1001 86380 86390 1
539582 99539582 1001 86380 86390 1
539544 99539544 1001 86380 86390 1
539571 99539571 1001 86380 86390 1
539215 99539215 1001 86380 86390 1
539217 99539217 1001 86380 86390 1
539024 99539024 1001 86380 86390 1
539170 99539170 1001 86380 86390 1
539057 99539057 1001 86380 86390 1
539835 99539835 1001 86380 86390 1
540061 99540061 1001 86380 86390 1
540127 99540127 1001 86380 86390 1
539885 99539885 1001 86380 86390 1
540558 99540558 1001 86380 86390 1
540585 99540585 1001 86380 86390 1
540573 99540573 1001 86380 86390 1
540612 99540612 1001 86380 86390 1
540524 99540524 1001 86380 86390 1
540655 99540655 1001 86380 86390 1
540540 99540540 1001 86380 86390 1
541152 99541152 1001 86380 86390 1
541119 99541119 1001 86380 86390 1
541039 99541039 1001 86380 86390 1
540898 99540898 1001 86380 86390 1
540801 99540801 1001 86380 86390 1
540687 99540687 1001 86380 86390 1
540876 99540876 1001 86380 86390 1
541416 99541416 1001 86380 86390 1
542075 99542075 1001 86380 86390 1
541572 99541572 1001 86380 86390 1
541664 99541664 1001 86380 86390 1
542304 99542304 1001 86380 86390 1
542122 99542122 1001 86380 86390 1
542166 99542166 1001 86380 86390 1
542822 99542822 1001 86380 86390 1
542823 99542823 1001 86380 86390 1
542690 99542690 1001 86380 86390 1
542333 99542333 1001 86380 86390 1
543083 99543083 1001 86380 86390 1
543656 99543656 1001 86380 86390 1
543700 99543700 1001 86380 86390 1
543515 99543515 1001 86380 86390 1
543405 99543405 1001 86380 86390 1
543420 99543420 1001 86380 86390 1
543940 99543940 1001 86380 86390 1
543918 99543918 1001 86380 86390 1
543780 99543780 1001 86380 86390 1
544585 99544585 1001 86380 86390 1
544442 99544442 1001 86380 86390 1
544359 99544359 1001 86380 86390 1
544324 99544324 1001 86380 86390 1
544260 99544260 1001 86380 86390 1
544066 99544066 1001 86380 86390 1
544001 99544001 1001 86380 86390 1
544645 99544645 1001 86380 86390 1
400490 99400490 1001 86380 86390 1
400717 99400717 1001 86380 86390 1
401348 99401348 1001 86380 86390 1
401308 99401308 1001 86380 86390 1
401364 99401364 1001 86380 86390 1
402241 99402241 1001 86380 86390 1
402591 99402591 1001 86380 86390 1
402744 99402744 1001 86380 86390 1
402695 99402695 1001 86380 86390 1
403256 99403256 1001 86380 86390 1
403731 99403731 1001 86380 86390 1
403671 99403671 1001 86380 86390 1
403811 99403811 1001 86380 86390 1
404116 99404116 1001 86380 86390 1
404238 99404238 1001 86380 86390 1
404448 99404448 1001 86380 86390 1
404516 99404516 1001 86380 86390 1
404666 99404666 1001 86380 86390 1
405421 99405421 1001 86380 86390 1
405459 99405459 1001 86380 86390 1
405855 99405855 1001 86380 86390 1
406173 99406173 1001 86380 86390 1
406368 99406368 1001 86380 86390 1
406308 99406308 1001 86380 86390 1
406421 99406421 1001 86380 86390 1
407149 99407149 1001 86380 86390 1
407278 99407278 1001 86380 86390 1
407344 99407344 1001 86380 86390 1
407830 99407830 1001 86380 86390 1
408131 99408131 1001 86380 86390 1
408459 99408459 1001 86380 86390 1
409330 99409330 1001 86380 86390 1
409538 99409538 1001 86380 86390 1
409658 99409658 1001 86380 86390 1
410077 99410077 1001 86380 86390 1
410192 99410192 1001 86380 86390 1
410246 99410246 1001 86380 86390 1
410789 99410789 1001 86380 86390 1
410945 99410945 1001 86380 86390 1
411213 99411213 1001 86380 86390 1
412140 99412140 1001 86380 86390 1
413058 99413058 1001 86380 86390 1
412802 99412802 1001 86380 86390 1
412638 99412638 1001 86380 86390 1
412772 99412772 1001 86380 86390 1
414088 99414088 1001 86380 86390 1
413736 99413736 1001 86380 86390 1
413796 99413796 1001 86380 86390 1
414666 99414666 1001 86380 86390 1
414851 99414851 1001 86380 86390 1
414298 99414298 1001 86380 86390 1
415659 99415659 1001 86380 86390 1
416640 99416640 1001 86380 86390 1
416911 99416911 1001 86380 86390 1
416819 99416819 1001 86380 86390 1
416913 99416913 1001 86380 86390 1
416369 99416369 1001 86380 86390 1
415839 99415839 1001 86380 86390 1
416129 99416129 1001 86380 86390 1
417575 99417575 1001 86380 86390 1
417562 99417562 1001 86380 86390 1
417459 99417459 1001 86380 86390 1
418555 99418555 1001 86380 86390 1
418662 99418662 1001 86380 86390 1
418391 99418391 1001 86380 86390 1
418226 99418226 1001 86380 86390 1
417659 99417659 1001 86380 86390 1
417778 99417778 1001 86380 86390 1
418826 99418826 1001 86380 86390 1
418992 99418992 1001 86380 86390 1
420197 99420197 1001 86380 86390 1
420073 99420073 1001 86380 86390 1
419975 99419975 1001 86380 86390 1
419814 99419814 1001 86380 86390 1
419509 99419509 1001 86380 86390 1
420675 99420675 1001 86380 86390 1
419211 99419211 1001 86380 86390 1
420809 99420809 1001 86380 86390 1
421881 99421881 1001 86380 86390 1
420937 99420937 1001 86380 86390 1
423441 99423441 1001 86380 86390 1
423622 99423622 1001 86380 86390 1
422986 99422986 1001 86380 86390 1
423261 99423261 1001 86380 86390 1
422841 99422841 1001 86380 86390 1
424807 99424807 1001 86380 86390 1
424829 99424829 1001 86380 86390 1
424243 99424243 1001 86380 86390 1
424334 99424334 1001 86380 86390 1
424206 99424206 1001 86380 86390 1
426187 99426187 1001 86380 86390 1
426209 99426209 1001 86380 86390 1
425906 99425906 1001 86380 86390 1
427356 99427356 1001 86380 86390 1
427500 99427500 1001 86380 86390 1
427306 99427306 1001 86380 86390 1
428139 99428139 1001 86380 86390 1
428127 99428127 1001 86380 86390 1
428207 99428207 1001 86380 86390 1
428087 99428087 1001 86380 86390 1
427884 99427884 1001 86380 86390 1
429043 99429043 1001 86380 86390 1
428847 99428847 1001 86380 86390 1
429872 99429872 1001 86380 86390 1
429736 99429736 1001 86380 86390 1
429422 99429422 1001 86380 86390 1
430584 99430584 1001 86380 86390 1
431940 99431940 1001 86380 86390 1
431410 99431410 1001 86380 86390 1
431575 99431575 1001 86380 86390 1
431350 99431350 1001 86380 86390 1
431091 99431091 1001 86380 86390 1
431073 99431073 1001 86380 86390 1
433350 99433350 1001 86380 86390 1
433538 99433538 1001 86380 86390 1
433298 99433298 1001 86380 86390 1
433207 99433207 1001 86380 86390 1
434019 99434019 1001 86380 86390 1
434616 99434616 1001 86380 86390 1
434748 99434748 1001 86380 86390 1
434937 99434937 1001 86380 86390 1
434352 99434352 1001 86380 86390 1
435454 99435454 1001 86380 86390 1
436784 99436784 1001 86380 86390 1
437129 99437129 1001 86380 86390 1
437062 99437062 1001 86380 86390 1
436970 99436970 1001 86380 86390 1
436679 99436679 1001 86380 86390 1
436072 99436072 1001 86380 86390 1
436225 99436225 1001 86380 86390 1
300053 99300053 1001 86380 86390 1
300701 99300701 1001 86380 86390 1
300318 99300318 1001 86380 86390 1
300202 99300202 1001 86380 86390 1
300245 99300245 1001 86380 86390 1
300746 99300746 1001 86380 86390 1
301383 99301383 1001 86380 86390 1
301501 99301501 1001 86380 86390 1
301225 99301225 1001 86380 86390 1
301322 99301322 1001 86380 86390 1
300980 99300980 1001 86380 86390 1
300982 99300982 1001 86380 86390 1
301140 99301140 1001 86380 86390 1
301710 99301710 1001 86380 86390 1
301583 99301583 1001 86380 86390 1
302309 99302309 1001 86380 86390 1
302287 99302287 1001 86380 86390 1
302063 99302063 1001 86380 86390 1
301930 99301930 1001 86380 86390 1
301808 99301808 1001 86380 86390 1
302513 99302513 1001 86380 86390 1
302439 99302439 1001 86380 86390 1
302400 99302400 1001 86380 86390 1
303203 99303203 1001 86380 86390 1
302907 99302907 1001 86380 86390 1
302844 99302844 1001 86380 86390 1
302897 99302897 1001 86380 86390 1
302694 99302694 1001 86380 86390 1
303257 99303257 1001 86380 86390 1
303865 99303865 1001 86380 86390 1
303646 99303646 1001 86380 86390 1
303672 99303672 1001 86380 86390 1
303533 99303533 1001 86380 86390 1
303482 99303482 1001 86380 86390 1
304187 99304187 1001 86380 86390 1
304059 99304059 1001 86380 86390 1
304785 99304785 1001 86380 86390 1
304838 99304838 1001 86380 86390 1
304572 99304572 1001 86380 86390 1
304356 99304356 1001 86380 86390 1
304268 99304268 1001 86380 86390 1
304386 99304386 1001 86380 86390 1
304377 99304377 1001 86380 86390 1
305060 99305060 1001 86380 86390 1
305685 99305685 1001 86380 86390 1
305337 99305337 1001 86380 86390 1
305285 99305285 1001 86380 86390 1
305379 99305379 1001 86380 86390 1
305420 99305420 1001 86380 86390 1
305108 99305108 1001 86380 86390 1
500154 99500154 1001 86380 86390 1
500097 99500097 1001 86380 86390 1
500125 99500125 1001 86380 86390 1
500712 99500712 1001 86380 86390 1
500713 99500713 1001 86380 86390 1
500244 99500244 1001 86380 86390 1
500227 99500227 1001 86380 86390 1
500927 99500927 1001 86380 86390 1
500995 99500995 1001 86380 86390 1
500946 99500946 1001 86380 86390 1
500896 99500896 1001 86380 86390 1
501330 99501330 1001 86380 86390 1
501421 99501421 1001 86380 86390 1
501232 99501232 1001 86380 86390 1
501083 99501083 1001 86380 86390 1
501142 99501142 1001 86380 86390 1
501697 99501697 1001 86380 86390 1
502380 99502380 1001 86380 86390 1
502317 99502317 1001 86380 86390 1
502307 99502307 1001 86380 86390 1
502425 99502425 1001 86380 86390 1
502146 99502146 1001 86380 86390 1
502188 99502188 1001 86380 86390 1
502214 99502214 1001 86380 86390 1
502206 99502206 1001 86380 86390 1
501898 99501898 1001 86380 86390 1
501984 99501984 1001 86380 86390 1
502593 99502593 1001 86380 86390 1
503292 99503292 1001 86380 86390 1
503001 99503001 1001 86380 86390 1
503042 99503042 1001 86380 86390 1
503346 99503346 1001 86380 86390 1
503454 99503454 1001 86380 86390 1
504029 99504029 1001 86380 86390 1
504091 99504091 1001 86380 86390 1
504154 99504154 1001 86380 86390 1
504259 99504259 1001 86380 86390 1
504139 99504139 1001 86380 86390 1
504774 99504774 1001 86380 86390 1
504589 99504589 1001 86380 86390 1
504506 99504506 1001 86380 86390 1
504996 99504996 1001 86380 86390 1
505038 99505038 1001 86380 86390 1
505373 99505373 1001 86380 86390 1
505204 99505204 1001 86380 86390 1
505322 99505322 1001 86380 86390 1
505222 99505222 1001 86380 86390 1
506393 99506393 1001 86380 86390 1
506511 99506511 1001 86380 86390 1
506451 99506451 1001 86380 86390 1
506252 99506252 1001 86380 86390 1
506017 99506017 1001 86380 86390 1
507302 99507302 1001 86380 86390 1
506965 99506965 1001 86380 86390 1
508148 99508148 1001 86380 86390 1
508129 99508129 1001 86380 86390 1
507913 99507913 1001 86380 86390 1
507931 99507931 1001 86380 86390 1
507780 99507780 1001 86380 86390 1
507704 99507704 1001 86380 86390 1
508447 99508447 1001 86380 86390 1
508322 99508322 1001 86380 86390 1
508426 99508426 1001 86380 86390 1
509067 99509067 1001 86380 86390 1
508772 99508772 1001 86380 86390 1
508826 99508826 1001 86380 86390 1
508738 99508738 1001 86380 86390 1
508803 99508803 1001 86380 86390 1
508511 99508511 1001 86380 86390 1
508513 99508513 1001 86380 86390 1
509090 99509090 1001 86380 86390 1
509185 99509185 1001 86380 86390 1
509291 99509291 1001 86380 86390 1
510027 99510027 1001 86380 86390 1
510028 99510028 1001 86380 86390 1
510099 99510099 1001 86380 86390 1
510677 99510677 1001 86380 86390 1
510417 99510417 1001 86380 86390 1
510418 99510418 1001 86380 86390 1
510384 99510384 1001 86380 86390 1
510351 99510351 1001 86380 86390 1
510260 99510260 1001 86380 86390 1
510859 99510859 1001 86380 86390 1
511505 99511505 1001 86380 86390 1
511142 99511142 1001 86380 86390 1
511061 99511061 1001 86380 86390 1
511725 99511725 1001 86380 86390 1
511586 99511586 1001 86380 86390 1
512357 99512357 1001 86380 86390 1
512232 99512232 1001 86380 86390 1
512197 99512197 1001 86380 86390 1
512009 99512009 1001 86380 86390 1
512067 99512067 1001 86380 86390 1
511775 99511775 1001 86380 86390 1
511880 99511880 1001 86380 86390 1
511822 99511822 1001 86380 86390 1
512408 99512408 1001 86380 86390 1
512386 99512386 1001 86380 86390 1
513131 99513131 1001 86380 86390 1
513114 99513114 1001 86380 86390 1
512831 99512831 1001 86380 86390 1
512839 99512839 1001 86380 86390 1
512647 99512647 1001 86380 86390 1
513359 99513359 1001 86380 86390 1
513404 99513404 1001 86380 86390 1
513981 99513981 1001 86380 86390 1
513972 99513972 1001 86380 86390 1
513937 99513937 1001 86380 86390 1
513963 99513963 1001 86380 86390 1
513742 99513742 1001 86380 86390 1
513597 99513597 1001 86380 86390 1
514160 99514160 1001 86380 86390 1
514679 99514679 1001 86380 86390 1
514593 99514593 1001 86380 86390 1
514594 99514594 1001 86380 86390 1
514306 99514306 1001 86380 86390 1
514352 99514352 1001 86380 86390 1
515040 99515040 1001 86380 86390 1
515622 99515622 1001 86380 86390 1
515333 99515333 1001 86380 86390 1
515785 99515785 1001 86380 86390 1
515876 99515876 1001 86380 86390 1
515851 99515851 1001 86380 86390 1
515854 99515854 1001 86380 86390 1
515704 99515704 1001 86380 86390 1
516470 99516470 1001 86380 86390 1
516177 99516177 1001 86380 86390 1
515995 99515995 1001 86380 86390 1
515984 99515984 1001 86380 86390 1
516049 99516049 1001 86380 86390 1
515900 99515900 1001 86380 86390 1
516639 99516639 1001 86380 86390 1
517297 99517297 1001 86380 86390 1
517071 99517071 1001 86380 86390 1
516942 99516942 1001 86380 86390 1
517125 99517125 1001 86380 86390 1
516768 99516768 1001 86380 86390 1
516859 99516859 1001 86380 86390 1
517504 99517504 1001 86380 86390 1
518103 99518103 1001 86380 86390 1
517827 99517827 1001 86380 86390 1
517793 99517793 1001 86380 86390 1
517884 99517884 1001 86380 86390 1
517768 99517768 1001 86380 86390 1
517695 99517695 1001 86380 86390 1
518253 99518253 1001 86380 86390 1
518266 99518266 1001 86380 86390 1
518292 99518292 1001 86380 86390 1
518168 99518168 1001 86380 86390 1
518861 99518861 1001 86380 86390 1
518864 99518864 1001 86380 86390 1
518870 99518870 1001 86380 86390 1
518573 99518573 1001 86380 86390 1
519060 99519060 1001 86380 86390 1
519524 99519524 1001 86380 86390 1
519242 99519242 1001 86380 86390 1
519282 99519282 1001 86380 86390 1
519824 99519824 1001 86380 86390 1
519826 99519826 1001 86380 86390 1
519960 99519960 1001 86380 86390 1
520562 99520562 1001 86380 86390 1
520283 99520283 1001 86380 86390 1
520272 99520272 1001 86380 86390 1
520342 99520342 1001 86380 86390 1
520075 99520075 1001 86380 86390 1
520029 99520029 1001 86380 86390 1
520682 99520682 1001 86380 86390 1
520645 99520645 1001 86380 86390 1
520827 99520827 1001 86380 86390 1
521173 99521173 1001 86380 86390 1
521214 99521214 1001 86380 86390 1
521009 99521009 1001 86380 86390 1
521513 99521513 1001 86380 86390 1
521605 99521605 1001 86380 86390 1
522256 99522256 1001 86380 86390 1
522263 99522263 1001 86380 86390 1
522002 99522002 1001 86380 86390 1
521992 99521992 1001 86380 86390 1
521678 99521678 1001 86380 86390 1
521771 99521771 1001 86380 86390 1
521874 99521874 1001 86380 86390 1
522417 99522417 1001 86380 86390 1
523116 99523116 1001 86380 86390 1
522822 99522822 1001 86380 86390 1
522908 99522908 1001 86380 86390 1
522883 99522883 1001 86380 86390 1
522505 99522505 1001 86380 86390 1
522636 99522636 1001 86380 86390 1
523224 99523224 1001 86380 86390 1
523127 99523127 1001 86380 86390 1
523922 99523922 1001 86380 86390 1
523838 99523838 1001 86380 86390 1
523609 99523609 1001 86380 86390 1
523410 99523410 1001 86380 86390 1
523424 99523424 1001 86380 86390 1
523985 99523985 1001 86380 86390 1
524142 99524142 1001 86380 86390 1
524375 99524375 1001 86380 86390 1
524221 99524221 1001 86380 86390 1
524156 99524156 1001 86380 86390 1
524913 99524913 1001 86380 86390 1
524870 99524870 1001 86380 86390 1
525431 99525431 1001 86380 86390 1
525518 99525518 1001 86380 86390 1
525265 99525265 1001 86380 86390 1
525337 99525337 1001 86380 86390 1
525364 99525364 1001 86380 86390 1
525132 99525132 1001 86380 86390 1
525179 99525179 1001 86380 86390 1
525784 99525784 1001 86380 86390 1
526068 99526068 1001 86380 86390 1
526148 99526148 1001 86380 86390 1
525828 99525828 1001 86380 86390 1
526462 99526462 1001 86380 86390 1
527211 99527211 1001 86380 86390 1
526972 99526972 1001 86380 86390 1
527011 99527011 1001 86380 86390 1
526680 99526680 1001 86380 86390 1
526836 99526836 1001 86380 86390 1
526633 99526633 1001 86380 86390 1
526703 99526703 1001 86380 86390 1
527323 99527323 1001 86380 86390 1
527683 99527683 1001 86380 86390 1
527752 99527752 1001 86380 86390 1
527502 99527502 1001 86380 86390 1
527618 99527618 1001 86380 86390 1
528254 99528254 1001 86380 86390 1
528719 99528719 1001 86380 86390 1
528732 99528732 1001 86380 86390 1
528587 99528587 1001 86380 86390 1
528298 99528298 1001 86380 86390 1
528987 99528987 1001 86380 86390 1
529700 99529700 1001 86380 86390 1
529325 99529325 1001 86380 86390 1
529417 99529417 1001 86380 86390 1
529731 99529731 1001 86380 86390 1
529784 99529784 1001 86380 86390 1
530351 99530351 1001 86380 86390 1
530527 99530527 1001 86380 86390 1
530445 99530445 1001 86380 86390 1
530423 99530423 1001 86380 86390 1
530288 99530288 1001 86380 86390 1
529973 99529973 1001 86380 86390 1
530635 99530635 1001 86380 86390 1
530587 99530587 1001 86380 86390 1
530652 99530652 1001 86380 86390 1
530665 99530665 1001 86380 86390 1
531127 99531127 1001 86380 86390 1
531108 99531108 1001 86380 86390 1
530780 99530780 1001 86380 86390 1
531995 99531995 1001 86380 86390 1
532866 99532866 1001 86380 86390 1
532914 99532914 1001 86380 86390 1
532609 99532609 1001 86380 86390 1
533679 99533679 1001 86380 86390 1
533839 99533839 1001 86380 86390 1
533790 99533790 1001 86380 86390 1
533936 99533936 1001 86380 86390 1
533889 99533889 1001 86380 86390 1
534812 99534812 1001 86380 86390 1
534882 99534882 1001 86380 86390 1
534757 99534757 1001 86380 86390 1
535459 99535459 1001 86380 86390 1
535370 99535370 1001 86380 86390 1
535336 99535336 1001 86380 86390 1
535403 99535403 1001 86380 86390 1
535419 99535419 1001 86380 86390 1
535180 99535180 1001 86380 86390 1
535285 99535285 1001 86380 86390 1
535170 99535170 1001 86380 86390 1
535705 99535705 1001 86380 86390 1
536300 99536300 1001 86380 86390 1
536198 99536198 1001 86380 86390 1
535990 99535990 1001 86380 86390 1
535940 99535940 1001 86380 86390 1
536025 99536025 1001 86380 86390 1
535752 99535752 1001 86380 86390 1
536412 99536412 1001 86380 86390 1
536392 99536392 1001 86380 86390 1
536882 99536882 1001 86380 86390 1
536809 99536809 1001 86380 86390 1
536685 99536685 1001 86380 86390 1
536626 99536626 1001 86380 86390 1
537335 99537335 1001 86380 86390 1
537222 99537222 1001 86380 86390 1
537274 99537274 1001 86380 86390 1
537810 99537810 1001 86380 86390 1
537771 99537771 1001 86380 86390 1
537402 99537402 1001 86380 86390 1
537571 99537571 1001 86380 86390 1
538801 99538801 1001 86380 86390 1
538492 99538492 1001 86380 86390 1
538493 99538493 1001 86380 86390 1
538460 99538460 1001 86380 86390 1
538556 99538556 1001 86380 86390 1
538258 99538258 1001 86380 86390 1
538838 99538838 1001 86380 86390 1
539375 99539375 1001 86380 86390 1
539338 99539338 1001 86380 86390 1
539111 99539111 1001 86380 86390 1
539769 99539769 1001 86380 86390 1
539796 99539796 1001 86380 86390 1
539838 99539838 1001 86380 86390 1
540169 99540169 1001 86380 86390 1
540065 99540065 1001 86380 86390 1
540052 99540052 1001 86380 86390 1
540566 99540566 1001 86380 86390 1
540579 99540579 1001 86380 86390 1
540656 99540656 1001 86380 86390 1
541165 99541165 1001 86380 86390 1
541260 99541260 1001 86380 86390 1
541258 99541258 1001 86380 86390 1
541118 99541118 1001 86380 86390 1
540983 99540983 1001 86380 86390 1
540777 99540777 1001 86380 86390 1
540780 99540780 1001 86380 86390 1
541406 99541406 1001 86380 86390 1
541397 99541397 1001 86380 86390 1
541424 99541424 1001 86380 86390 1
541325 99541325 1001 86380 86390 1
541718 99541718 1001 86380 86390 1
541566 99541566 1001 86380 86390 1
541670 99541670 1001 86380 86390 1
542135 99542135 1001 86380 86390 1
542296 99542296 1001 86380 86390 1
542922 99542922 1001 86380 86390 1
542776 99542776 1001 86380 86390 1
542940 99542940 1001 86380 86390 1
542584 99542584 1001 86380 86390 1
542649 99542649 1001 86380 86390 1
542485 99542485 1001 86380 86390 1
543088 99543088 1001 86380 86390 1
543489 99543489 1001 86380 86390 1
543803 99543803 1001 86380 86390 1
543791 99543791 1001 86380 86390 1
543909 99543909 1001 86380 86390 1
544459 99544459 1001 86380 86390 1
544447 99544447 1001 86380 86390 1
544539 99544539 1001 86380 86390 1
544454 99544454 1001 86380 86390 1
544467 99544467 1001 86380 86390 1
544240 99544240 1001 86380 86390 1
544206 99544206 1001 86380 86390 1
544045 99544045 1001 86380 86390 1
511380 829 1002 58330 59088 1
533796 1063 1002 49280 52694 1
400003 99400003 1001 86380 86390 1
400108 99400108 1001 86380 86390 1
400378 99400378 1001 86380 86390 1
400512 99400512 1001 86380 86390 1
400798 99400798 1001 86380 86390 1
400782 99400782 1001 86380 86390 1
400938 99400938 1001 86380 86390 1
401503 99401503 1001 86380 86390 1
402524 99402524 1001 86380 86390 1
402819 99402819 1001 86380 86390 1
403213 99403213 1001 86380 86390 1
403350 99403350 1001 86380 86390 1
403384 99403384 1001 86380 86390 1
403445 99403445 1001 86380 86390 1
403532 99403532 1001 86380 86390 1
403545 99403545 1001 86380 86390 1
403755 99403755 1001 86380 86390 1
404031 99404031 1001 86380 86390 1
404654 99404654 1001 86380 86390 1
404907 99404907 1001 86380 86390 1
405175 99405175 1001 86380 86390 1
405295 99405295 1001 86380 86390 1
405377 99405377 1001 86380 86390 1
405417 99405417 1001 86380 86390 1
405677 99405677 1001 86380 86390 1
405843 99405843 1001 86380 86390 1
406187 99406187 1001 86380 86390 1
406619 99406619 1001 86380 86390 1
406826 99406826 1001 86380 86390 1
406736 99406736 1001 86380 86390 1
407177 99407177 1001 86380 86390 1
407220 99407220 1001 86380 86390 1
407416 99407416 1001 86380 86390 1
407588 99407588 1001 86380 86390 1
407848 99407848 1001 86380 86390 1
408607 99408607 1001 86380 86390 1
408830 99408830 1001 86380 86390 1
408939 99408939 1001 86380 86390 1
408987 99408987 1001 86380 86390 1
409398 99409398 1001 86380 86390 1
409547 99409547 1001 86380 86390 1
409699 99409699 1001 86380 86390 1
409702 99409702 1001 86380 86390 1
409792 99409792 1001 86380 86390 1
410222 99410222 1001 86380 86390 1
410731 99410731 1001 86380 86390 1
411056 99411056 1001 86380 86390 1
411621 99411621 1001 86380 86390 1
411564 99411564 1001 86380 86390 1
411624 99411624 1001 86380 86390 1
411707 99411707 1001 86380 86390 1
411846 99411846 1001 86380 86390 1
411752 99411752 1001 86380 86390 1
412168 99412168 1001 86380 86390 1
412996 99412996 1001 86380 86390 1
412904 99412904 1001 86380 86390 1
414012 99414012 1001 86380 86390 1
414100 99414100 1001 86380 86390 1
414952 99414952 1001 86380 86390 1
415132 99415132 1001 86380 86390 1
414452 99414452 1001 86380 86390 1
414468 99414468 1001 86380 86390 1
414372 99414372 1001 86380 86390 1
415399 99415399 1001 86380 86390 1
415539 99415539 1001 86380 86390 1
416612 99416612 1001 86380 86390 1
416492 99416492 1001 86380 86390 1
415937 99415937 1001 86380 86390 1
415772 99415772 1001 86380 86390 1
417548 99417548 1001 86380 86390 1
418652 99418652 1001 86380 86390 1
417893 99417893 1001 86380 86390 1
417797 99417797 1001 86380 86390 1
417874 99417874 1001 86380 86390 1
419752 99419752 1001 86380 86390 1
419950 99419950 1001 86380 86390 1
419417 99419417 1001 86380 86390 1
420773 99420773 1001 86380 86390 1
420506 99420506 1001 86380 86390 1
421794 99421794 1001 86380 86390 1
421712 99421712 1001 86380 86390 1
421969 99421969 1001 86380 86390 1
421803 99421803 1001 86380 86390 1
421362 99421362 1001 86380 86390 1
422244 99422244 1001 86380 86390 1
423517 99423517 1001 86380 86390 1
423062 99423062 1001 86380 86390 1
422973 99422973 1001 86380 86390 1
422885 99422885 1001 86380 86390 1
424021 99424021 1001 86380 86390 1
423781 99423781 1001 86380 86390 1
423837 99423837 1001 86380 86390 1
425298 99425298 1001 86380 86390 1
425294 99425294 1001 86380 86390 1
424558 99424558 1001 86380 86390 1
425612 99425612 1001 86380 86390 1
426980 99426980 1001 86380 86390 1
426861 99426861 1001 86380 86390 1
426394 99426394 1001 86380 86390 1
426301 99426301 1001 86380 86390 1
426453 99426453 1001 86380 86390 1
426638 99426638 1001 86380 86390 1
426194 99426194 1001 86380 86390 1
426132 99426132 1001 86380 86390 1
427515 99427515 1001 86380 86390 1
427358 99427358 1001 86380 86390 1
427522 99427522 1001 86380 86390 1
427453 99427453 1001 86380 86390 1
428504 99428504 1001 86380 86390 1
428483 99428483 1001 86380 86390 1
427943 99427943 1001 86380 86390 1
427607 99427607 1001 86380 86390 1
427550 99427550 1001 86380 86390 1
428811 99428811 1001 86380 86390 1
428897 99428897 1001 86380 86390 1
430028 99430028 1001 86380 86390 1
429632 99429632 1001 86380 86390 1
429859 99429859 1001 86380 86390 1
429571 99429571 1001 86380 86390 1
429624 99429624 1001 86380 86390 1
431910 99431910 1001 86380 86390 1
431623 99431623 1001 86380 86390 1
431068 99431068 1001 86380 86390 1
430904 99430904 1001 86380 86390 1
433341 99433341 1001 86380 86390 1
433436 99433436 1001 86380 86390 1
433677 99433677 1001 86380 86390 1
433402 99433402 1001 86380 86390 1
434017 99434017 1001 86380 86390 1
435069 99435069 1001 86380 86390 1
434664 99434664 1001 86380 86390 1
434648 99434648 1001 86380 86390 1
434957 99434957 1001 86380 86390 1
434455 99434455 1001 86380 86390 1
434165 99434165 1001 86380 86390 1
436916 99436916 1001 86380 86390 1
436663 99436663 1001 86380 86390 1
436480 99436480 1001 86380 86390 1
436483 99436483 1001 86380 86390 1
436034 99436034 1001 86380 86390 1
435936 99435936 1001 86380 86390 1
435919 99435919 1001 86380 86390 1
437181 99437181 1001 86380 86390 1
300116 99300116 1001 86380 86390 1
300184 99300184 1001 86380 86390 1
301534 99301534 1001 86380 86390 1
301486 99301486 1001 86380 86390 1
301311 99301311 1001 86380 86390 1
301273 99301273 1001 86380 86390 1
301191 99301191 1001 86380 86390 1
300960 99300960 1001 86380 86390 1
302036 99302036 1001 86380 86390 1
302105 99302105 1001 86380 86390 1
302159 99302159 1001 86380 86390 1
303083 99303083 1001 86380 86390 1
303096 99303096 1001 86380 86390 1
303202 99303202 1001 86380 86390 1
302820 99302820 1001 86380 86390 1
302613 99302613 1001 86380 86390 1
302761 99302761 1001 86380 86390 1
302659 99302659 1001 86380 86390 1
303892 99303892 1001 86380 86390 1
303757 99303757 1001 86380 86390 1
303811 99303811 1001 86380 86390 1
303787 99303787 1001 86380 86390 1
303581 99303581 1001 86380 86390 1
303531 99303531 1001 86380 86390 1
303468 99303468 1001 86380 86390 1
304848 99304848 1001 86380 86390 1
304567 99304567 1001 86380 86390 1
304492 99304492 1001 86380 86390 1
304470 99304470 1001 86380 86390 1
305627 99305627 1001 86380 86390 1
305631 99305631 1001 86380 86390 1
305491 99305491 1001 86380 86390 1
305408 99305408 1001 86380 86390 1
305150 99305150 1001 86380 86390 1
500051 99500051 1001 86380 86390 1
500810 99500810 1001 86380 86390 1
500686 99500686 1001 86380 86390 1
500809 99500809 1001 86380 86390 1
500518 99500518 1001 86380 86390 1
500417 99500417 1001 86380 86390 1
500350 99500350 1001 86380 86390 1
500237 99500237 1001 86380 86390 1
500314 99500314 1001 86380 86390 1
500905 99500905 1001 86380 86390 1
500885 99500885 1001 86380 86390 1
501291 99501291 1001 86380 86390 1
501396 99501396 1001 86380 86390 1
501324 99501324 1001 86380 86390 1
501743 99501743 1001 86380 86390 1
502388 99502388 1001 86380 86390 1
502247 99502247 1001 86380 86390 1
502170 99502170 1001 86380 86390 1
502644 99502644 1001 86380 86390 1
502581 99502581 1001 86380 86390 1
502508 99502508 1001 86380 86390 1
502551 99502551 1001 86380 86390 1
503152 99503152 1001 86380 86390 1
503249 99503249 1001 86380 86390 1
503018 99503018 1001 86380 86390 1
502709 99502709 1001 86380 86390 1
502841 99502841 1001 86380 86390 1
502757 99502757 1001 86380 86390 1
503467 99503467 1001 86380 86390 1
503967 99503967 1001 86380 86390 1
504089 99504089 1001 86380 86390 1
503812 99503812 1001 86380 86390 1
503749 99503749 1001 86380 86390 1
503843 99503843 1001 86380 86390 1
503686 99503686 1001 86380 86390 1
504211 99504211 1001 86380 86390 1
504149 99504149 1001 86380 86390 1
504204 99504204 1001 86380 86390 1
504914 99504914 1001 86380 86390 1
504934 99504934 1001 86380 86390 1
504403 99504403 1001 86380 86390 1
504432 99504432 1001 86380 86390 1
504458 99504458 1001 86380 86390 1
504334 99504334 1001 86380 86390 1
505018 99505018 1001 86380 86390 1
505739 99505739 1001 86380 86390 1
505514 99505514 1001 86380 86390 1
505308 99505308 1001 86380 86390 1
505186 99505186 1001 86380 86390 1
505822 99505822 1001 86380 86390 1
505874 99505874 1001 86380 86390 1
505943 99505943 1001 86380 86390 1
506427 99506427 1001 86380 86390 1
506361 99506361 1001 86380 86390 1
506085 99506085 1001 86380 86390 1
506621 99506621 1001 86380 86390 1
506715 99506715 1001 86380 86390 1
506760 99506760 1001 86380 86390 1
507170 99507170 1001 86380 86390 1
507174 99507174 1001 86380 86390 1
507163 99507163 1001 86380 86390 1
506846 99506846 1001 86380 86390 1
507531 99507531 1001 86380 86390 1
508004 99508004 1001 86380 86390 1
507674 99507674 1001 86380 86390 1
509027 99509027 1001 86380 86390 1
508763 99508763 1001 86380 86390 1
508618 99508618 1001 86380 86390 1
509242 99509242 1001 86380 86390 1
509273 99509273 1001 86380 86390 1
509107 99509107 1001 86380 86390 1
509135 99509135 1001 86380 86390 1
509807 99509807 1001 86380 86390 1
509847 99509847 1001 86380 86390 1
509672 99509672 1001 86380 86390 1
509446 99509446 1001 86380 86390 1
509925 99509925 1001 86380 86390 1
510051 99510051 1001 86380 86390 1
510611 99510611 1001 86380 86390 1
510574 99510574 1001 86380 86390 1
510450 99510450 1001 86380 86390 1
510413 99510413 1001 86380 86390 1
510210 99510210 1001 86380 86390 1
510843 99510843 1001 86380 86390 1
510811 99510811 1001 86380 86390 1
511412 99511412 1001 86380 86390 1
511490 99511490 1001 86380 86390 1
511446 99511446 1001 86380 86390 1
511201 99511201 1001 86380 86390 1
511266 99511266 1001 86380 86390 1
511608 99511608 1001 86380 86390 1
512238 99512238 1001 86380 86390 1
512231 99512231 1001 86380 86390 1
512299 99512299 1001 86380 86390 1
511980 99511980 1001 86380 86390 1
512138 99512138 1001 86380 86390 1
512562 99512562 1001 86380 86390 1
512845 99512845 1001 86380 86390 1
512937 99512937 1001 86380 86390 1
512957 99512957 1001 86380 86390 1
512867 99512867 1001 86380 86390 1
512756 99512756 1001 86380 86390 1
512718 99512718 1001 86380 86390 1
512750 99512750 1001 86380 86390 1
513376 99513376 1001 86380 86390 1
513312 99513312 1001 86380 86390 1
513261 99513261 1001 86380 86390 1
513975 99513975 1001 86380 86390 1
513638 99513638 1001 86380 86390 1
514184 99514184 1001 86380 86390 1
514072 99514072 1001 86380 86390 1
514192 99514192 1001 86380 86390 1
514169 99514169 1001 86380 86390 1
514603 99514603 1001 86380 86390 1
514520 99514520 1001 86380 86390 1
514291 99514291 1001 86380 86390 1
515645 99515645 1001 86380 86390 1
515531 99515531 1001 86380 86390 1
515349 99515349 1001 86380 86390 1
515365 99515365 1001 86380 86390 1
515397 99515397 1001 86380 86390 1
515280 99515280 1001 86380 86390 1
515145 99515145 1001 86380 86390 1
515845 99515845 1001 86380 86390 1
516376 99516376 1001 86380 86390 1
516338 99516338 1001 86380 86390 1
516270 99516270 1001 86380 86390 1
516117 99516117 1001 86380 86390 1
516118 99516118 1001 86380 86390 1
516022 99516022 1001 86380 86390 1
516011 99516011 1001 86380 86390 1
516692 99516692 1001 86380 86390 1
517200 99517200 1001 86380 86390 1
517078 99517078 1001 86380 86390 1
516827 99516827 1001 86380 86390 1
516804 99516804 1001 86380 86390 1
517364 99517364 1001 86380 86390 1
518021 99518021 1001 86380 86390 1
518114 99518114 1001 86380 86390 1
518105 99518105 1001 86380 86390 1
517698 99517698 1001 86380 86390 1
517712 99517712 1001 86380 86390 1
517731 99517731 1001 86380 86390 1
518339 99518339 1001 86380 86390 1
518961 99518961 1001 86380 86390 1
518746 99518746 1001 86380 86390 1
518723 99518723 1001 86380 86390 1
518776 99518776 1001 86380 86390 1
518764 99518764 1001 86380 86390 1
518714 99518714 1001 86380 86390 1
518426 99518426 1001 86380 86390 1
518531 99518531 1001 86380 86390 1
519132 99519132 1001 86380 86390 1
519712 99519712 1001 86380 86390 1
519244 99519244 1001 86380 86390 1
520560 99520560 1001 86380 86390 1
520412 99520412 1001 86380 86390 1
520120 99520120 1001 86380 86390 1
520646 99520646 1001 86380 86390 1
520828 99520828 1001 86380 86390 1
521352 99521352 1001 86380 86390 1
521116 99521116 1001 86380 86390 1
521027 99521027 1001 86380 86390 1
520987 99520987 1001 86380 86390 1
521483 99521483 1001 86380 86390 1
522257 99522257 1001 86380 86390 1
522217 99522217 1001 86380 86390 1
522212 99522212 1001 86380 86390 1
522214 99522214 1001 86380 86390 1
522012 99522012 1001 86380 86390 1
521916 99521916 1001 86380 86390 1
522007 99522007 1001 86380 86390 1
521779 99521779 1001 86380 86390 1
521834 99521834 1001 86380 86390 1
523040 99523040 1001 86380 86390 1
522655 99522655 1001 86380 86390 1
522657 99522657 1001 86380 86390 1
523820 99523820 1001 86380 86390 1
523651 99523651 1001 86380 86390 1
523669 99523669 1001 86380 86390 1
523520 99523520 1001 86380 86390 1
523969 99523969 1001 86380 86390 1
524002 99524002 1001 86380 86390 1
524696 99524696 1001 86380 86390 1
524650 99524650 1001 86380 86390 1
524482 99524482 1001 86380 86390 1
524550 99524550 1001 86380 86390 1
524165 99524165 1001 86380 86390 1
524169 99524169 1001 86380 86390 1
524303 99524303 1001 86380 86390 1
524852 99524852 1001 86380 86390 1
524801 99524801 1001 86380 86390 1
524959 99524959 1001 86380 86390 1
524961 99524961 1001 86380 86390 1
525540 99525540 1001 86380 86390 1
525584 99525584 1001 86380 86390 1
525212 99525212 1001 86380 86390 1
525189 99525189 1001 86380 86390 1
525068 99525068 1001 86380 86390 1
525748 99525748 1001 86380 86390 1
526266 99526266 1001 86380 86390 1
526124 99526124 1001 86380 86390 1
525893 99525893 1001 86380 86390 1
525922 99525922 1001 86380 86390 1
525955 99525955 1001 86380 86390 1
526576 99526576 1001 86380 86390 1
526513 99526513 1001 86380 86390 1
526509 99526509 1001 86380 86390 1
527141 99527141 1001 86380 86390 1
527066 99527066 1001 86380 86390 1
527092 99527092 1001 86380 86390 1
526942 99526942 1001 86380 86390 1
526919 99526919 1001 86380 86390 1
526642 99526642 1001 86380 86390 1
527287 99527287 1001 86380 86390 1
527288 99527288 1001 86380 86390 1
527276 99527276 1001 86380 86390 1
527293 99527293 1001 86380 86390 1
527307 99527307 1001 86380 86390 1
527747 99527747 1001 86380 86390 1
527630 99527630 1001 86380 86390 1
527515 99527515 1001 86380 86390 1
527503 99527503 1001 86380 86390 1
527455 99527455 1001 86380 86390 1
528879 99528879 1001 86380 86390 1
528670 99528670 1001 86380 86390 1
528545 99528545 1001 86380 86390 1
528697 99528697 1001 86380 86390 1
528936 99528936 1001 86380 86390 1
529671 99529671 1001 86380 86390 1
529109 99529109 1001 86380 86390 1
529880 99529880 1001 86380 86390 1
530534 99530534 1001 86380 86390 1
530154 99530154 1001 86380 86390 1
530028 99530028 1001 86380 86390 1
529978 99529978 1001 86380 86390 1
529969 99529969 1001 86380 86390 1
530098 99530098 1001 86380 86390 1
530681 99530681 1001 86380 86390 1
530611 99530611 1001 86380 86390 1
531210 99531210 1001 86380 86390 1
531262 99531262 1001 86380 86390 1
531110 99531110 1001 86380 86390 1
530998 99530998 1001 86380 86390 1
531014 99531014 1001 86380 86390 1
530847 99530847 1001 86380 86390 1
532185 99532185 1001 86380 86390 1
532036 99532036 1001 86380 86390 1
531976 99531976 1001 86380 86390 1
531809 99531809 1001 86380 86390 1
531929 99531929 1001 86380 86390 1
531754 99531754 1001 86380 86390 1
531653 99531653 1001 86380 86390 1
531685 99531685 1001 86380 86390 1
532245 99532245 1001 86380 86390 1
532338 99532338 1001 86380 86390 1
532956 99532956 1001 86380 86390 1
532832 99532832 1001 86380 86390 1
532800 99532800 1001 86380 86390 1
532681 99532681 1001 86380 86390 1
532540 99532540 1001 86380 86390 1
532592 99532592 1001 86380 86390 1
533191 99533191 1001 86380 86390 1
533665 99533665 1001 86380 86390 1
533753 99533753 1001 86380 86390 1
533989 99533989 1001 86380 86390 1
534060 99534060 1001 86380 86390 1
534445 99534445 1001 86380 86390 1
534463 99534463 1001 86380 86390 1
534240 99534240 1001 86380 86390 1
534228 99534228 1001 86380 86390 1
534152 99534152 1001 86380 86390 1
534876 99534876 1001 86380 86390 1
534880 99534880 1001 86380 86390 1
534712 99534712 1001 86380 86390 1
534779 99534779 1001 86380 86390 1
535217 99535217 1001 86380 86390 1
535206 99535206 1001 86380 86390 1
534943 99534943 1001 86380 86390 1
535044 99535044 1001 86380 86390 1
535571 99535571 1001 86380 86390 1
536151 99536151 1001 86380 86390 1
535769 99535769 1001 86380 86390 1
535912 99535912 1001 86380 86390 1
535783 99535783 1001 86380 86390 1
535822 99535822 1001 86380 86390 1
535848 99535848 1001 86380 86390 1
535739 99535739 1001 86380 86390 1
536840 99536840 1001 86380 86390 1
536570 99536570 1001 86380 86390 1
536635 99536635 1001 86380 86390 1
536599 99536599 1001 86380 86390 1
537240 99537240 1001 86380 86390 1
537296 99537296 1001 86380 86390 1
537912 99537912 1001 86380 86390 1
537596 99537596 1001 86380 86390 1
537622 99537622 1001 86380 86390 1
537423 99537423 1001 86380 86390 1
538674 99538674 1001 86380 86390 1
538609 99538609 1001 86380 86390 1
538302 99538302 1001 86380 86390 1
538244 99538244 1001 86380 86390 1
538889 99538889 1001 86380 86390 1
538898 99538898 1001 86380 86390 1
538900 99538900 1001 86380 86390 1
538978 99538978 1001 86380 86390 1
539229 99539229 1001 86380 86390 1
539310 99539310 1001 86380 86390 1
539378 99539378 1001 86380 86390 1
539167 99539167 1001 86380 86390 1
539118 99539118 1001 86380 86390 1
539134 99539134 1001 86380 86390 1
539809 99539809 1001 86380 86390 1
539749 99539749 1001 86380 86390 1
540305 99540305 1001 86380 86390 1
540348 99540348 1001 86380 86390 1
540388 99540388 1001 86380 86390 1
540228 99540228 1001 86380 86390 1
540543 99540543 1001 86380 86390 1
540962 99540962 1001 86380 86390 1
541054 99541054 1001 86380 86390 1
541301 99541301 1001 86380 86390 1
541986 99541986 1001 86380 86390 1
541948 99541948 1001 86380 86390 1
541644 99541644 1001 86380 86390 1
541660 99541660 1001 86380 86390 1
541663 99541663 1001 86380 86390 1
542284 99542284 1001 86380 86390 1
542307 99542307 1001 86380 86390 1
542885 99542885 1001 86380 86390 1
542546 99542546 1001 86380 86390 1
542541 99542541 1001 86380 86390 1
542581 99542581 1001 86380 86390 1
542505 99542505 1001 86380 86390 1
543114 99543114 1001 86380 86390 1
542947 99542947 1001 86380 86390 1
543133 99543133 1001 86380 86390 1
543134 99543134 1001 86380 86390 1
543614 99543614 1001 86380 86390 1
543628 99543628 1001 86380 86390 1
543318 99543318 1001 86380 86390 1
543872 99543872 1001 86380 86390 1
544423 99544423 1001 86380 86390 1
544465 99544465 1001 86380 86390 1
544226 99544226 1001 86380 86390 1
544241 99544241 1001 86380 86390 1
544169 99544169 1001 86380 86390 1
544183 99544183 1001 86380 86390 1
543977 99543977 1001 86380 86390 1
519618 1039 1001 36141 36440 1
400021 99400021 1001 86380 86390 1
400028 99400028 1001 86380 86390 1
400358 99400358 1001 86380 86390 1
400464 99400464 1001 86380 86390 1
400506 99400506 1001 86380 86390 1
400840 99400840 1001 86380 86390 1
400907 99400907 1001 86380 86390 1
401157 99401157 1001 86380 86390 1
401484 99401484 1001 86380 86390 1
401418 99401418 1001 86380 86390 1
401785 99401785 1001 86380 86390 1
402232 99402232 1001 86380 86390 1
402481 99402481 1001 86380 86390 1
402509 99402509 1001 86380 86390 1
402701 99402701 1001 86380 86390 1
402803 99402803 1001 86380 86390 1
403346 99403346 1001 86380 86390 1
403689 99403689 1001 86380 86390 1
404153 99404153 1001 86380 86390 1
404557 99404557 1001 86380 86390 1
404558 99404558 1001 86380 86390 1
404663 99404663 1001 86380 86390 1
404774 99404774 1001 86380 86390 1
404735 99404735 1001 86380 86390 1
404715 99404715 1001 86380 86390 1
404837 99404837 1001 86380 86390 1
405077 99405077 1001 86380 86390 1
405323 99405323 1001 86380 86390 1
405371 99405371 1001 86380 86390 1
405443 99405443 1001 86380 86390 1
405584 99405584 1001 86380 86390 1
405670 99405670 1001 86380 86390 1
405853 99405853 1001 86380 86390 1
406155 99406155 1001 86380 86390 1
406228 99406228 1001 86380 86390 1
406182 99406182 1001 86380 86390 1
406531 99406531 1001 86380 86390 1
406889 99406889 1001 86380 86390 1
407218 99407218 1001 86380 86390 1
407428 99407428 1001 86380 86390 1
407910 99407910 1001 86380 86390 1
408059 99408059 1001 86380 86390 1
408280 99408280 1001 86380 86390 1
408290 99408290 1001 86380 86390 1
408370 99408370 1001 86380 86390 1
408603 99408603 1001 86380 86390 1
409479 99409479 1001 86380 86390 1
409449 99409449 1001 86380 86390 1
409970 99409970 1001 86380 86390 1
409952 99409952 1001 86380 86390 1
410293 99410293 1001 86380 86390 1
410308 99410308 1001 86380 86390 1
410474 99410474 1001 86380 86390 1
410705 99410705 1001 86380 86390 1
410787 99410787 1001 86380 86390 1
410851 99410851 1001 86380 86390 1
411139 99411139 1001 86380 86390 1
411263 99411263 1001 86380 86390 1
411243 99411243 1001 86380 86390 1
411488 99411488 1001 86380 86390 1
411718 99411718 1001 86380 86390 1
412069 99412069 1001 86380 86390 1
412456 99412456 1001 86380 86390 1
413435 99413435 1001 86380 86390 1
413657 99413657 1001 86380 86390 1
413143 99413143 1001 86380 86390 1
413129 99413129 1001 86380 86390 1
413932 99413932 1001 86380 86390 1
415249 99415249 1001 86380 86390 1
415257 99415257 1001 86380 86390 1
414701 99414701 1001 86380 86390 1
414455 99414455 1001 86380 86390 1
414140 99414140 1001 86380 86390 1
414284 99414284 1001 86380 86390 1
414345 99414345 1001 86380 86390 1
415663 99415663 1001 86380 86390 1
416753 99416753 1001 86380 86390 1
416587 99416587 1001 86380 86390 1
416791 99416791 1001 86380 86390 1
416535 99416535 1001 86380 86390 1
416343 99416343 1001 86380 86390 1
415835 99415835 1001 86380 86390 1
415726 99415726 1001 86380 86390 1
415942 99415942 1001 86380 86390 1
417450 99417450 1001 86380 86390 1
417458 99417458 1001 86380 86390 1
418678 99418678 1001 86380 86390 1
418585 99418585 1001 86380 86390 1
418539 99418539 1001 86380 86390 1
418303 99418303 1001 86380 86390 1
418090 99418090 1001 86380 86390 1
418174 99418174 1001 86380 86390 1
417674 99417674 1001 86380 86390 1
417889 99417889 1001 86380 86390 1
418877 99418877 1001 86380 86390 1
418989 99418989 1001 86380 86390 1
419204 99419204 1001 86380 86390 1
420146 99420146 1001 86380 86390 1
419820 99419820 1001 86380 86390 1
419397 99419397 1001 86380 86390 1
419631 99419631 1001 86380 86390 1
421582 99421582 1001 86380 86390 1
423710 99423710 1001 86380 86390 1
423047 99423047 1001 86380 86390 1
424012 99424012 1001 86380 86390 1
425150 99425150 1001 86380 86390 1
425356 99425356 1001 86380 86390 1
424959 99424959 1001 86380 86390 1
424909 99424909 1001 86380 86390 1
424969 99424969 1001 86380 86390 1
424998 99424998 1001 86380 86390 1
424538 99424538 1001 86380 86390 1
425625 99425625 1001 86380 86390 1
425818 99425818 1001 86380 86390 1
426974 99426974 1001 86380 86390 1
426772 99426772 1001 86380 86390 1
426908 99426908 1001 86380 86390 1
425942 99425942 1001 86380 86390 1
427374 99427374 1001 86380 86390 1
428476 99428476 1001 86380 86390 1
428450 99428450 1001 86380 86390 1
428723 99428723 1001 86380 86390 1
428262 99428262 1001 86380 86390 1
428314 99428314 1001 86380 86390 1
427856 99427856 1001 86380 86390 1
429126 99429126 1001 86380 86390 1
429134 99429134 1001 86380 86390 1
431917 99431917 1001 86380 86390 1
431550 99431550 1001 86380 86390 1
431010 99431010 1001 86380 86390 1
432480 99432480 1001 86380 86390 1
433619 99433619 1001 86380 86390 1
433075 99433075 1001 86380 86390 1
433260 99433260 1001 86380 86390 1
432963 99432963 1001 86380 86390 1
432877 99432877 1001 86380 86390 1
432707 99432707 1001 86380 86390 1
432765 99432765 1001 86380 86390 1
433929 99433929 1001 86380 86390 1
433958 99433958 1001 86380 86390 1
435303 99435303 1001 86380 86390 1
434689 99434689 1001 86380 86390 1
434289 99434289 1001 86380 86390 1
434364 99434364 1001 86380 86390 1
435729 99435729 1001 86380 86390 1
435457 99435457 1001 86380 86390 1
435599 99435599 1001 86380 86390 1
435712 99435712 1001 86380 86390 1
435822 99435822 1001 86380 86390 1
436761 99436761 1001 86380 86390 1
436547 99436547 1001 86380 86390 1
436528 99436528 1001 86380 86390 1
436714 99436714 1001 86380 86390 1
436270 99436270 1001 86380 86390 1
436324 99436324 1001 86380 86390 1
300679 99300679 1001 86380 86390 1
300605 99300605 1001 86380 86390 1
300535 99300535 1001 86380 86390 1
300172 99300172 1001 86380 86390 1
300126 99300126 1001 86380 86390 1
300808 99300808 1001 86380 86390 1
300745 99300745 1001 86380 86390 1
300906 99300906 1001 86380 86390 1
301233 99301233 1001 86380 86390 1
301147 99301147 1001 86380 86390 1
300978 99300978 1001 86380 86390 1
300952 99300952 1001 86380 86390 1
301110 99301110 1001 86380 86390 1
301729 99301729 1001 86380 86390 1
301627 99301627 1001 86380 86390 1
301916 99301916 1001 86380 86390 1
301859 99301859 1001 86380 86390 1
302585 99302585 1001 86380 86390 1
302467 99302467 1001 86380 86390 1
303045 99303045 1001 86380 86390 1
303149 99303149 1001 86380 86390 1
303063 99303063 1001 86380 86390 1
302971 99302971 1001 86380 86390 1
302987 99302987 1001 86380 86390 1
302684 99302684 1001 86380 86390 1
302751 99302751 1001 86380 86390 1
303951 99303951 1001 86380 86390 1
303926 99303926 1001 86380 86390 1
304025 99304025 1001 86380 86390 1
303717 99303717 1001 86380 86390 1
303770 99303770 1001 86380 86390 1
303783 99303783 1001 86380 86390 1
303425 99303425 1001 86380 86390 1
303483 99303483 1001 86380 86390 1
304817 99304817 1001 86380 86390 1
304320 99304320 1001 86380 86390 1
305059 99305059 1001 86380 86390 1
304996 99304996 1001 86380 86390 1
304866 99304866 1001 86380 86390 1
305369 99305369 1001 86380 86390 1
305308 99305308 1001 86380 86390 1
305260 99305260 1001 86380 86390 1
500725 99500725 1001 86380 86390 1
500756 99500756 1001 86380 86390 1
500529 99500529 1001 86380 86390 1
500399 99500399 1001 86380 86390 1
500914 99500914 1001 86380 86390 1
500859 99500859 1001 86380 86390 1
501331 99501331 1001 86380 86390 1
501347 99501347 1001 86380 86390 1
501031 99501031 1001 86380 86390 1
501649 99501649 1001 86380 86390 1
501813 99501813 1001 86380 86390 1
502378 99502378 1001 86380 86390 1
502065 99502065 1001 86380 86390 1
501927 99501927 1001 86380 86390 1
501916 99501916 1001 86380 86390 1
502570 99502570 1001 86380 86390 1
502652 99502652 1001 86380 86390 1
503103 99503103 1001 86380 86390 1
503359 99503359 1001 86380 86390 1
503469 99503469 1001 86380 86390 1
503857 99503857 1001 86380 86390 1
504743 99504743 1001 86380 86390 1
504939 99504939 1001 86380 86390 1
504683 99504683 1001 86380 86390 1
504659 99504659 1001 86380 86390 1
504467 99504467 1001 86380 86390 1
504444 99504444 1001 86380 86390 1
504995 99504995 1001 86380 86390 1
505090 99505090 1001 86380 86390 1
505686 99505686 1001 86380 86390 1
505596 99505596 1001 86380 86390 1
505586 99505586 1001 86380 86390 1
505466 99505466 1001 86380 86390 1
505415 99505415 1001 86380 86390 1
505395 99505395 1001 86380 86390 1
505312 99505312 1001 86380 86390 1
505806 99505806 1001 86380 86390 1
505358 99505358 1001 86380 86390 1
505790 99505790 1001 86380 86390 1
506573 99506573 1001 86380 86390 1
506410 99506410 1001 86380 86390 1
506056 99506056 1001 86380 86390 1
505984 99505984 1001 86380 86390 1
507249 99507249 1001 86380 86390 1
507068 99507068 1001 86380 86390 1
506894 99506894 1001 86380 86390 1
508175 99508175 1001 86380 86390 1
508099 99508099 1001 86380 86390 1
[truncated: 4,029,764 more chars]
