# Supplementary material for: Fast and near-optimal monitoring for healthcare acquired infection outbreaks
Source: PLoS Comput Biol. 2019 Sep 16;15(9):e1007284. doi: 10.1371/journal.pcbi.1007284 (PMC6762212; doi:10.1371/journal.pcbi.1007284)
Supplement: S1 Data — (ZIP) [file pcbi.1007284.s006.zip › MobilityLogs1/HAISE_Carilion_all_visits_day_3.txt]

#Person location Sublocation StartTime EndTime Type
409037 497 1001 4800 5337 1
400013 99400013 1001 86380 86390 1
400218 99400218 1001 86380 86390 1
400720 99400720 1001 86380 86390 1
401286 99401286 1001 86380 86390 1
402554 99402554 1001 86380 86390 1
402527 99402527 1001 86380 86390 1
402737 99402737 1001 86380 86390 1
403188 99403188 1001 86380 86390 1
403507 99403507 1001 86380 86390 1
403678 99403678 1001 86380 86390 1
403648 99403648 1001 86380 86390 1
404239 99404239 1001 86380 86390 1
404265 99404265 1001 86380 86390 1
404385 99404385 1001 86380 86390 1
404562 99404562 1001 86380 86390 1
404696 99404696 1001 86380 86390 1
405000 99405000 1001 86380 86390 1
405117 99405117 1001 86380 86390 1
405235 99405235 1001 86380 86390 1
405460 99405460 1001 86380 86390 1
405513 99405513 1001 86380 86390 1
405686 99405686 1001 86380 86390 1
406063 99406063 1001 86380 86390 1
406127 99406127 1001 86380 86390 1
406260 99406260 1001 86380 86390 1
406346 99406346 1001 86380 86390 1
406373 99406373 1001 86380 86390 1
406381 99406381 1001 86380 86390 1
406508 99406508 1001 86380 86390 1
406823 99406823 1001 86380 86390 1
407122 99407122 1001 86380 86390 1
407355 99407355 1001 86380 86390 1
407865 99407865 1001 86380 86390 1
408026 99408026 1001 86380 86390 1
408254 99408254 1001 86380 86390 1
409216 99409216 1001 86380 86390 1
409380 99409380 1001 86380 86390 1
409463 99409463 1001 86380 86390 1
409467 99409467 1001 86380 86390 1
410684 99410684 1001 86380 86390 1
410832 99410832 1001 86380 86390 1
411059 99411059 1001 86380 86390 1
411447 99411447 1001 86380 86390 1
411536 99411536 1001 86380 86390 1
411825 99411825 1001 86380 86390 1
412472 99412472 1001 86380 86390 1
413404 99413404 1001 86380 86390 1
413462 99413462 1001 86380 86390 1
413257 99413257 1001 86380 86390 1
412796 99412796 1001 86380 86390 1
413925 99413925 1001 86380 86390 1
413740 99413740 1001 86380 86390 1
414909 99414909 1001 86380 86390 1
414456 99414456 1001 86380 86390 1
414170 99414170 1001 86380 86390 1
414305 99414305 1001 86380 86390 1
415644 99415644 1001 86380 86390 1
415587 99415587 1001 86380 86390 1
416715 99416715 1001 86380 86390 1
416346 99416346 1001 86380 86390 1
417024 99417024 1001 86380 86390 1
417483 99417483 1001 86380 86390 1
418459 99418459 1001 86380 86390 1
418184 99418184 1001 86380 86390 1
417805 99417805 1001 86380 86390 1
418826 99418826 1001 86380 86390 1
418883 99418883 1001 86380 86390 1
420318 99420318 1001 86380 86390 1
420166 99420166 1001 86380 86390 1
420300 99420300 1001 86380 86390 1
419946 99419946 1001 86380 86390 1
420515 99420515 1001 86380 86390 1
420475 99420475 1001 86380 86390 1
421871 99421871 1001 86380 86390 1
421805 99421805 1001 86380 86390 1
421807 99421807 1001 86380 86390 1
422146 99422146 1001 86380 86390 1
423088 99423088 1001 86380 86390 1
422952 99422952 1001 86380 86390 1
423140 99423140 1001 86380 86390 1
422937 99422937 1001 86380 86390 1
422792 99422792 1001 86380 86390 1
424070 99424070 1001 86380 86390 1
424007 99424007 1001 86380 86390 1
425166 99425166 1001 86380 86390 1
425169 99425169 1001 86380 86390 1
425273 99425273 1001 86380 86390 1
424174 99424174 1001 86380 86390 1
425797 99425797 1001 86380 86390 1
425592 99425592 1001 86380 86390 1
425596 99425596 1001 86380 86390 1
426578 99426578 1001 86380 86390 1
426288 99426288 1001 86380 86390 1
426022 99426022 1001 86380 86390 1
426085 99426085 1001 86380 86390 1
427483 99427483 1001 86380 86390 1
427301 99427301 1001 86380 86390 1
428508 99428508 1001 86380 86390 1
427532 99427532 1001 86380 86390 1
427673 99427673 1001 86380 86390 1
428937 99428937 1001 86380 86390 1
429126 99429126 1001 86380 86390 1
430172 99430172 1001 86380 86390 1
430088 99430088 1001 86380 86390 1
429608 99429608 1001 86380 86390 1
430454 99430454 1001 86380 86390 1
430432 99430432 1001 86380 86390 1
430774 99430774 1001 86380 86390 1
430533 99430533 1001 86380 86390 1
431493 99431493 1001 86380 86390 1
431448 99431448 1001 86380 86390 1
431121 99431121 1001 86380 86390 1
430968 99430968 1001 86380 86390 1
433440 99433440 1001 86380 86390 1
433446 99433446 1001 86380 86390 1
433576 99433576 1001 86380 86390 1
433716 99433716 1001 86380 86390 1
432770 99432770 1001 86380 86390 1
433936 99433936 1001 86380 86390 1
435285 99435285 1001 86380 86390 1
434693 99434693 1001 86380 86390 1
434833 99434833 1001 86380 86390 1
434477 99434477 1001 86380 86390 1
434182 99434182 1001 86380 86390 1
434248 99434248 1001 86380 86390 1
434526 99434526 1001 86380 86390 1
434445 99434445 1001 86380 86390 1
434496 99434496 1001 86380 86390 1
434395 99434395 1001 86380 86390 1
435545 99435545 1001 86380 86390 1
436832 99436832 1001 86380 86390 1
436868 99436868 1001 86380 86390 1
436345 99436345 1001 86380 86390 1
436377 99436377 1001 86380 86390 1
436325 99436325 1001 86380 86390 1
436262 99436262 1001 86380 86390 1
437346 99437346 1001 86380 86390 1
437336 99437336 1001 86380 86390 1
300675 99300675 1001 86380 86390 1
300472 99300472 1001 86380 86390 1
300502 99300502 1001 86380 86390 1
300375 99300375 1001 86380 86390 1
300253 99300253 1001 86380 86390 1
300216 99300216 1001 86380 86390 1
300223 99300223 1001 86380 86390 1
300884 99300884 1001 86380 86390 1
301445 99301445 1001 86380 86390 1
301409 99301409 1001 86380 86390 1
301223 99301223 1001 86380 86390 1
301230 99301230 1001 86380 86390 1
301070 99301070 1001 86380 86390 1
300957 99300957 1001 86380 86390 1
301126 99301126 1001 86380 86390 1
301656 99301656 1001 86380 86390 1
301632 99301632 1001 86380 86390 1
301671 99301671 1001 86380 86390 1
302239 99302239 1001 86380 86390 1
302335 99302335 1001 86380 86390 1
302336 99302336 1001 86380 86390 1
302008 99302008 1001 86380 86390 1
302094 99302094 1001 86380 86390 1
301928 99301928 1001 86380 86390 1
301887 99301887 1001 86380 86390 1
301939 99301939 1001 86380 86390 1
302404 99302404 1001 86380 86390 1
302427 99302427 1001 86380 86390 1
303206 99303206 1001 86380 86390 1
303191 99303191 1001 86380 86390 1
302860 99302860 1001 86380 86390 1
302899 99302899 1001 86380 86390 1
302641 99302641 1001 86380 86390 1
302645 99302645 1001 86380 86390 1
303307 99303307 1001 86380 86390 1
303298 99303298 1001 86380 86390 1
303229 99303229 1001 86380 86390 1
303844 99303844 1001 86380 86390 1
303974 99303974 1001 86380 86390 1
303845 99303845 1001 86380 86390 1
303885 99303885 1001 86380 86390 1
303617 99303617 1001 86380 86390 1
304219 99304219 1001 86380 86390 1
304563 99304563 1001 86380 86390 1
304466 99304466 1001 86380 86390 1
304521 99304521 1001 86380 86390 1
304548 99304548 1001 86380 86390 1
304427 99304427 1001 86380 86390 1
305539 99305539 1001 86380 86390 1
305345 99305345 1001 86380 86390 1
305438 99305438 1001 86380 86390 1
500068 99500068 1001 86380 86390 1
500611 99500611 1001 86380 86390 1
500517 99500517 1001 86380 86390 1
500485 99500485 1001 86380 86390 1
500566 99500566 1001 86380 86390 1
500199 99500199 1001 86380 86390 1
500395 99500395 1001 86380 86390 1
500909 99500909 1001 86380 86390 1
500961 99500961 1001 86380 86390 1
501001 99501001 1001 86380 86390 1
500965 99500965 1001 86380 86390 1
501567 99501567 1001 86380 86390 1
501491 99501491 1001 86380 86390 1
501571 99501571 1001 86380 86390 1
501533 99501533 1001 86380 86390 1
501250 99501250 1001 86380 86390 1
501100 99501100 1001 86380 86390 1
501064 99501064 1001 86380 86390 1
501819 99501819 1001 86380 86390 1
501832 99501832 1001 86380 86390 1
501811 99501811 1001 86380 86390 1
501659 99501659 1001 86380 86390 1
502282 99502282 1001 86380 86390 1
502372 99502372 1001 86380 86390 1
502461 99502461 1001 86380 86390 1
502138 99502138 1001 86380 86390 1
501857 99501857 1001 86380 86390 1
501949 99501949 1001 86380 86390 1
501930 99501930 1001 86380 86390 1
501984 99501984 1001 86380 86390 1
503179 99503179 1001 86380 86390 1
503090 99503090 1001 86380 86390 1
503214 99503214 1001 86380 86390 1
502944 99502944 1001 86380 86390 1
502927 99502927 1001 86380 86390 1
502829 99502829 1001 86380 86390 1
503353 99503353 1001 86380 86390 1
503350 99503350 1001 86380 86390 1
503454 99503454 1001 86380 86390 1
503750 99503750 1001 86380 86390 1
503779 99503779 1001 86380 86390 1
504209 99504209 1001 86380 86390 1
504265 99504265 1001 86380 86390 1
504123 99504123 1001 86380 86390 1
504754 99504754 1001 86380 86390 1
504673 99504673 1001 86380 86390 1
504564 99504564 1001 86380 86390 1
504355 99504355 1001 86380 86390 1
504329 99504329 1001 86380 86390 1
504343 99504343 1001 86380 86390 1
505135 99505135 1001 86380 86390 1
505022 99505022 1001 86380 86390 1
505093 99505093 1001 86380 86390 1
505631 99505631 1001 86380 86390 1
505601 99505601 1001 86380 86390 1
505614 99505614 1001 86380 86390 1
505554 99505554 1001 86380 86390 1
505550 99505550 1001 86380 86390 1
505499 99505499 1001 86380 86390 1
505150 99505150 1001 86380 86390 1
505205 99505205 1001 86380 86390 1
505160 99505160 1001 86380 86390 1
506526 99506526 1001 86380 86390 1
506592 99506592 1001 86380 86390 1
506372 99506372 1001 86380 86390 1
506219 99506219 1001 86380 86390 1
505979 99505979 1001 86380 86390 1
506033 99506033 1001 86380 86390 1
506607 99506607 1001 86380 86390 1
506622 99506622 1001 86380 86390 1
506704 99506704 1001 86380 86390 1
507262 99507262 1001 86380 86390 1
507412 99507412 1001 86380 86390 1
506807 99506807 1001 86380 86390 1
506939 99506939 1001 86380 86390 1
507434 99507434 1001 86380 86390 1
508068 99508068 1001 86380 86390 1
507991 99507991 1001 86380 86390 1
507706 99507706 1001 86380 86390 1
507823 99507823 1001 86380 86390 1
507649 99507649 1001 86380 86390 1
508973 99508973 1001 86380 86390 1
508928 99508928 1001 86380 86390 1
508702 99508702 1001 86380 86390 1
508822 99508822 1001 86380 86390 1
508639 99508639 1001 86380 86390 1
509246 99509246 1001 86380 86390 1
509092 99509092 1001 86380 86390 1
509750 99509750 1001 86380 86390 1
509507 99509507 1001 86380 86390 1
509525 99509525 1001 86380 86390 1
509281 99509281 1001 86380 86390 1
509443 99509443 1001 86380 86390 1
509954 99509954 1001 86380 86390 1
510727 99510727 1001 86380 86390 1
510330 99510330 1001 86380 86390 1
510502 99510502 1001 86380 86390 1
510387 99510387 1001 86380 86390 1
510762 99510762 1001 86380 86390 1
511486 99511486 1001 86380 86390 1
511280 99511280 1001 86380 86390 1
511025 99511025 1001 86380 86390 1
512306 99512306 1001 86380 86390 1
512332 99512332 1001 86380 86390 1
512173 99512173 1001 86380 86390 1
512023 99512023 1001 86380 86390 1
512066 99512066 1001 86380 86390 1
511927 99511927 1001 86380 86390 1
511907 99511907 1001 86380 86390 1
512506 99512506 1001 86380 86390 1
512485 99512485 1001 86380 86390 1
512569 99512569 1001 86380 86390 1
513084 99513084 1001 86380 86390 1
512858 99512858 1001 86380 86390 1
512953 99512953 1001 86380 86390 1
512589 99512589 1001 86380 86390 1
513358 99513358 1001 86380 86390 1
513218 99513218 1001 86380 86390 1
513285 99513285 1001 86380 86390 1
513871 99513871 1001 86380 86390 1
513698 99513698 1001 86380 86390 1
513796 99513796 1001 86380 86390 1
513786 99513786 1001 86380 86390 1
514067 99514067 1001 86380 86390 1
514192 99514192 1001 86380 86390 1
514118 99514118 1001 86380 86390 1
514742 99514742 1001 86380 86390 1
514705 99514705 1001 86380 86390 1
514772 99514772 1001 86380 86390 1
514575 99514575 1001 86380 86390 1
514463 99514463 1001 86380 86390 1
514374 99514374 1001 86380 86390 1
514313 99514313 1001 86380 86390 1
515010 99515010 1001 86380 86390 1
515012 99515012 1001 86380 86390 1
515027 99515027 1001 86380 86390 1
515016 99515016 1001 86380 86390 1
514876 99514876 1001 86380 86390 1
515352 99515352 1001 86380 86390 1
515443 99515443 1001 86380 86390 1
515475 99515475 1001 86380 86390 1
515148 99515148 1001 86380 86390 1
515719 99515719 1001 86380 86390 1
516368 99516368 1001 86380 86390 1
516318 99516318 1001 86380 86390 1
516436 99516436 1001 86380 86390 1
516401 99516401 1001 86380 86390 1
516493 99516493 1001 86380 86390 1
516377 99516377 1001 86380 86390 1
516280 99516280 1001 86380 86390 1
516293 99516293 1001 86380 86390 1
516695 99516695 1001 86380 86390 1
516554 99516554 1001 86380 86390 1
516517 99516517 1001 86380 86390 1
516531 99516531 1001 86380 86390 1
516723 99516723 1001 86380 86390 1
516739 99516739 1001 86380 86390 1
516778 99516778 1001 86380 86390 1
517432 99517432 1001 86380 86390 1
517511 99517511 1001 86380 86390 1
517968 99517968 1001 86380 86390 1
518192 99518192 1001 86380 86390 1
518794 99518794 1001 86380 86390 1
518485 99518485 1001 86380 86390 1
518368 99518368 1001 86380 86390 1
519093 99519093 1001 86380 86390 1
519689 99519689 1001 86380 86390 1
519693 99519693 1001 86380 86390 1
519550 99519550 1001 86380 86390 1
519420 99519420 1001 86380 86390 1
519206 99519206 1001 86380 86390 1
519240 99519240 1001 86380 86390 1
519396 99519396 1001 86380 86390 1
519987 99519987 1001 86380 86390 1
520544 99520544 1001 86380 86390 1
520344 99520344 1001 86380 86390 1
520154 99520154 1001 86380 86390 1
521397 99521397 1001 86380 86390 1
521151 99521151 1001 86380 86390 1
521041 99521041 1001 86380 86390 1
520920 99520920 1001 86380 86390 1
521543 99521543 1001 86380 86390 1
521507 99521507 1001 86380 86390 1
521587 99521587 1001 86380 86390 1
521837 99521837 1001 86380 86390 1
522497 99522497 1001 86380 86390 1
522313 99522313 1001 86380 86390 1
522518 99522518 1001 86380 86390 1
522535 99522535 1001 86380 86390 1
522498 99522498 1001 86380 86390 1
523199 99523199 1001 86380 86390 1
523192 99523192 1001 86380 86390 1
523205 99523205 1001 86380 86390 1
523811 99523811 1001 86380 86390 1
523623 99523623 1001 86380 86390 1
523456 99523456 1001 86380 86390 1
523521 99523521 1001 86380 86390 1
523501 99523501 1001 86380 86390 1
523424 99523424 1001 86380 86390 1
524006 99524006 1001 86380 86390 1
524142 99524142 1001 86380 86390 1
524483 99524483 1001 86380 86390 1
524484 99524484 1001 86380 86390 1
524784 99524784 1001 86380 86390 1
524865 99524865 1001 86380 86390 1
525494 99525494 1001 86380 86390 1
525252 99525252 1001 86380 86390 1
525183 99525183 1001 86380 86390 1
525689 99525689 1001 86380 86390 1
525757 99525757 1001 86380 86390 1
526271 99526271 1001 86380 86390 1
526398 99526398 1001 86380 86390 1
526252 99526252 1001 86380 86390 1
526267 99526267 1001 86380 86390 1
526042 99526042 1001 86380 86390 1
526108 99526108 1001 86380 86390 1
526071 99526071 1001 86380 86390 1
526502 99526502 1001 86380 86390 1
526571 99526571 1001 86380 86390 1
527046 99527046 1001 86380 86390 1
527076 99527076 1001 86380 86390 1
527158 99527158 1001 86380 86390 1
527031 99527031 1001 86380 86390 1
526980 99526980 1001 86380 86390 1
526938 99526938 1001 86380 86390 1
526771 99526771 1001 86380 86390 1
527941 99527941 1001 86380 86390 1
528021 99528021 1001 86380 86390 1
527842 99527842 1001 86380 86390 1
527651 99527651 1001 86380 86390 1
528201 99528201 1001 86380 86390 1
528086 99528086 1001 86380 86390 1
528195 99528195 1001 86380 86390 1
528133 99528133 1001 86380 86390 1
528643 99528643 1001 86380 86390 1
529654 99529654 1001 86380 86390 1
529582 99529582 1001 86380 86390 1
529385 99529385 1001 86380 86390 1
529412 99529412 1001 86380 86390 1
529337 99529337 1001 86380 86390 1
529240 99529240 1001 86380 86390 1
529242 99529242 1001 86380 86390 1
529740 99529740 1001 86380 86390 1
529872 99529872 1001 86380 86390 1
529769 99529769 1001 86380 86390 1
529905 99529905 1001 86380 86390 1
530249 99530249 1001 86380 86390 1
530077 99530077 1001 86380 86390 1
530080 99530080 1001 86380 86390 1
530086 99530086 1001 86380 86390 1
530667 99530667 1001 86380 86390 1
530718 99530718 1001 86380 86390 1
531112 99531112 1001 86380 86390 1
531048 99531048 1001 86380 86390 1
531154 99531154 1001 86380 86390 1
531521 99531521 1001 86380 86390 1
531444 99531444 1001 86380 86390 1
531435 99531435 1001 86380 86390 1
532025 99532025 1001 86380 86390 1
531897 99531897 1001 86380 86390 1
531932 99531932 1001 86380 86390 1
531749 99531749 1001 86380 86390 1
531674 99531674 1001 86380 86390 1
531687 99531687 1001 86380 86390 1
532321 99532321 1001 86380 86390 1
532224 99532224 1001 86380 86390 1
532368 99532368 1001 86380 86390 1
532998 99532998 1001 86380 86390 1
532870 99532870 1001 86380 86390 1
532649 99532649 1001 86380 86390 1
532543 99532543 1001 86380 86390 1
532428 99532428 1001 86380 86390 1
533232 99533232 1001 86380 86390 1
533182 99533182 1001 86380 86390 1
533677 99533677 1001 86380 86390 1
533855 99533855 1001 86380 86390 1
533713 99533713 1001 86380 86390 1
533630 99533630 1001 86380 86390 1
533455 99533455 1001 86380 86390 1
533905 99533905 1001 86380 86390 1
534519 99534519 1001 86380 86390 1
534293 99534293 1001 86380 86390 1
534079 99534079 1001 86380 86390 1
534261 99534261 1001 86380 86390 1
534212 99534212 1001 86380 86390 1
534153 99534153 1001 86380 86390 1
534706 99534706 1001 86380 86390 1
535339 99535339 1001 86380 86390 1
535184 99535184 1001 86380 86390 1
534902 99534902 1001 86380 86390 1
535537 99535537 1001 86380 86390 1
536165 99536165 1001 86380 86390 1
536257 99536257 1001 86380 86390 1
536330 99536330 1001 86380 86390 1
535853 99535853 1001 86380 86390 1
535842 99535842 1001 86380 86390 1
535716 99535716 1001 86380 86390 1
536433 99536433 1001 86380 86390 1
536870 99536870 1001 86380 86390 1
536712 99536712 1001 86380 86390 1
537263 99537263 1001 86380 86390 1
537353 99537353 1001 86380 86390 1
537901 99537901 1001 86380 86390 1
537916 99537916 1001 86380 86390 1
537840 99537840 1001 86380 86390 1
537853 99537853 1001 86380 86390 1
537656 99537656 1001 86380 86390 1
537488 99537488 1001 86380 86390 1
537489 99537489 1001 86380 86390 1
538035 99538035 1001 86380 86390 1
538052 99538052 1001 86380 86390 1
538058 99538058 1001 86380 86390 1
538007 99538007 1001 86380 86390 1
538122 99538122 1001 86380 86390 1
538110 99538110 1001 86380 86390 1
538715 99538715 1001 86380 86390 1
538732 99538732 1001 86380 86390 1
538524 99538524 1001 86380 86390 1
538434 99538434 1001 86380 86390 1
538473 99538473 1001 86380 86390 1
538328 99538328 1001 86380 86390 1
538253 99538253 1001 86380 86390 1
538970 99538970 1001 86380 86390 1
539632 99539632 1001 86380 86390 1
539485 99539485 1001 86380 86390 1
539346 99539346 1001 86380 86390 1
539233 99539233 1001 86380 86390 1
539252 99539252 1001 86380 86390 1
539810 99539810 1001 86380 86390 1
539674 99539674 1001 86380 86390 1
539830 99539830 1001 86380 86390 1
539779 99539779 1001 86380 86390 1
540139 99540139 1001 86380 86390 1
540102 99540102 1001 86380 86390 1
539972 99539972 1001 86380 86390 1
540526 99540526 1001 86380 86390 1
541243 99541243 1001 86380 86390 1
541160 99541160 1001 86380 86390 1
541163 99541163 1001 86380 86390 1
540938 99540938 1001 86380 86390 1
540738 99540738 1001 86380 86390 1
540845 99540845 1001 86380 86390 1
540723 99540723 1001 86380 86390 1
541721 99541721 1001 86380 86390 1
541842 99541842 1001 86380 86390 1
541779 99541779 1001 86380 86390 1
541859 99541859 1001 86380 86390 1
541730 99541730 1001 86380 86390 1
541616 99541616 1001 86380 86390 1
541595 99541595 1001 86380 86390 1
541608 99541608 1001 86380 86390 1
541700 99541700 1001 86380 86390 1
542120 99542120 1001 86380 86390 1
542831 99542831 1001 86380 86390 1
542845 99542845 1001 86380 86390 1
542919 99542919 1001 86380 86390 1
542850 99542850 1001 86380 86390 1
542626 99542626 1001 86380 86390 1
542551 99542551 1001 86380 86390 1
543657 99543657 1001 86380 86390 1
543627 99543627 1001 86380 86390 1
543461 99543461 1001 86380 86390 1
543350 99543350 1001 86380 86390 1
543286 99543286 1001 86380 86390 1
543837 99543837 1001 86380 86390 1
543883 99543883 1001 86380 86390 1
544354 99544354 1001 86380 86390 1
544261 99544261 1001 86380 86390 1
544029 99544029 1001 86380 86390 1
544178 99544178 1001 86380 86390 1
544170 99544170 1001 86380 86390 1
407427 1141 1001 59100 59517 1
429858 235 1001 61440 62877 1
500012 891 1002 60484 71427 1
400320 99400320 1001 86380 86390 1
400452 99400452 1001 86380 86390 1
400893 99400893 1001 86380 86390 1
400992 99400992 1001 86380 86390 1
401151 99401151 1001 86380 86390 1
401076 99401076 1001 86380 86390 1
401310 99401310 1001 86380 86390 1
401531 99401531 1001 86380 86390 1
401984 99401984 1001 86380 86390 1
402072 99402072 1001 86380 86390 1
402237 99402237 1001 86380 86390 1
402345 99402345 1001 86380 86390 1
402397 99402397 1001 86380 86390 1
403961 99403961 1001 86380 86390 1
404020 99404020 1001 86380 86390 1
404065 99404065 1001 86380 86390 1
404551 99404551 1001 86380 86390 1
404679 99404679 1001 86380 86390 1
404738 99404738 1001 86380 86390 1
405103 99405103 1001 86380 86390 1
405507 99405507 1001 86380 86390 1
406734 99406734 1001 86380 86390 1
406769 99406769 1001 86380 86390 1
406775 99406775 1001 86380 86390 1
406892 99406892 1001 86380 86390 1
407134 99407134 1001 86380 86390 1
407335 99407335 1001 86380 86390 1
407324 99407324 1001 86380 86390 1
407566 99407566 1001 86380 86390 1
407760 99407760 1001 86380 86390 1
407905 99407905 1001 86380 86390 1
408049 99408049 1001 86380 86390 1
409802 99409802 1001 86380 86390 1
409985 99409985 1001 86380 86390 1
410306 99410306 1001 86380 86390 1
410643 99410643 1001 86380 86390 1
411139 99411139 1001 86380 86390 1
411307 99411307 1001 86380 86390 1
411249 99411249 1001 86380 86390 1
411374 99411374 1001 86380 86390 1
411537 99411537 1001 86380 86390 1
411898 99411898 1001 86380 86390 1
412077 99412077 1001 86380 86390 1
412125 99412125 1001 86380 86390 1
412316 99412316 1001 86380 86390 1
412403 99412403 1001 86380 86390 1
413619 99413619 1001 86380 86390 1
413245 99413245 1001 86380 86390 1
412973 99412973 1001 86380 86390 1
412657 99412657 1001 86380 86390 1
412539 99412539 1001 86380 86390 1
413964 99413964 1001 86380 86390 1
414519 99414519 1001 86380 86390 1
414601 99414601 1001 86380 86390 1
414696 99414696 1001 86380 86390 1
414500 99414500 1001 86380 86390 1
415490 99415490 1001 86380 86390 1
416739 99416739 1001 86380 86390 1
416983 99416983 1001 86380 86390 1
416491 99416491 1001 86380 86390 1
416513 99416513 1001 86380 86390 1
416396 99416396 1001 86380 86390 1
415772 99415772 1001 86380 86390 1
417046 99417046 1001 86380 86390 1
417456 99417456 1001 86380 86390 1
418510 99418510 1001 86380 86390 1
418709 99418709 1001 86380 86390 1
418162 99418162 1001 86380 86390 1
418258 99418258 1001 86380 86390 1
417647 99417647 1001 86380 86390 1
417912 99417912 1001 86380 86390 1
418918 99418918 1001 86380 86390 1
420381 99420381 1001 86380 86390 1
420139 99420139 1001 86380 86390 1
419968 99419968 1001 86380 86390 1
419328 99419328 1001 86380 86390 1
419460 99419460 1001 86380 86390 1
420651 99420651 1001 86380 86390 1
420799 99420799 1001 86380 86390 1
421695 99421695 1001 86380 86390 1
421668 99421668 1001 86380 86390 1
421231 99421231 1001 86380 86390 1
421247 99421247 1001 86380 86390 1
421137 99421137 1001 86380 86390 1
423557 99423557 1001 86380 86390 1
423722 99423722 1001 86380 86390 1
423458 99423458 1001 86380 86390 1
423001 99423001 1001 86380 86390 1
422840 99422840 1001 86380 86390 1
422691 99422691 1001 86380 86390 1
423868 99423868 1001 86380 86390 1
424042 99424042 1001 86380 86390 1
424086 99424086 1001 86380 86390 1
425274 99425274 1001 86380 86390 1
425030 99425030 1001 86380 86390 1
425361 99425361 1001 86380 86390 1
424715 99424715 1001 86380 86390 1
424741 99424741 1001 86380 86390 1
424895 99424895 1001 86380 86390 1
424399 99424399 1001 86380 86390 1
425444 99425444 1001 86380 86390 1
425480 99425480 1001 86380 86390 1
425625 99425625 1001 86380 86390 1
426459 99426459 1001 86380 86390 1
425918 99425918 1001 86380 86390 1
426270 99426270 1001 86380 86390 1
428352 99428352 1001 86380 86390 1
428282 99428282 1001 86380 86390 1
428098 99428098 1001 86380 86390 1
427966 99427966 1001 86380 86390 1
427752 99427752 1001 86380 86390 1
427602 99427602 1001 86380 86390 1
427809 99427809 1001 86380 86390 1
427793 99427793 1001 86380 86390 1
427914 99427914 1001 86380 86390 1
428840 99428840 1001 86380 86390 1
430190 99430190 1001 86380 86390 1
430074 99430074 1001 86380 86390 1
430131 99430131 1001 86380 86390 1
429527 99429527 1001 86380 86390 1
429185 99429185 1001 86380 86390 1
429543 99429543 1001 86380 86390 1
430645 99430645 1001 86380 86390 1
431990 99431990 1001 86380 86390 1
431699 99431699 1001 86380 86390 1
431782 99431782 1001 86380 86390 1
431926 99431926 1001 86380 86390 1
431755 99431755 1001 86380 86390 1
431282 99431282 1001 86380 86390 1
431560 99431560 1001 86380 86390 1
431061 99431061 1001 86380 86390 1
433141 99433141 1001 86380 86390 1
432846 99432846 1001 86380 86390 1
432772 99432772 1001 86380 86390 1
432890 99432890 1001 86380 86390 1
434021 99434021 1001 86380 86390 1
433897 99433897 1001 86380 86390 1
433837 99433837 1001 86380 86390 1
434105 99434105 1001 86380 86390 1
434640 99434640 1001 86380 86390 1
434856 99434856 1001 86380 86390 1
434321 99434321 1001 86380 86390 1
434406 99434406 1001 86380 86390 1
434525 99434525 1001 86380 86390 1
435735 99435735 1001 86380 86390 1
436524 99436524 1001 86380 86390 1
436358 99436358 1001 86380 86390 1
437267 99437267 1001 86380 86390 1
300001 99300001 1001 86380 86390 1
300653 99300653 1001 86380 86390 1
300712 99300712 1001 86380 86390 1
300873 99300873 1001 86380 86390 1
301249 99301249 1001 86380 86390 1
301159 99301159 1001 86380 86390 1
301344 99301344 1001 86380 86390 1
301216 99301216 1001 86380 86390 1
301122 99301122 1001 86380 86390 1
301714 99301714 1001 86380 86390 1
302340 99302340 1001 86380 86390 1
301981 99301981 1001 86380 86390 1
302115 99302115 1001 86380 86390 1
302131 99302131 1001 86380 86390 1
302157 99302157 1001 86380 86390 1
301834 99301834 1001 86380 86390 1
302497 99302497 1001 86380 86390 1
302562 99302562 1001 86380 86390 1
302461 99302461 1001 86380 86390 1
302474 99302474 1001 86380 86390 1
302568 99302568 1001 86380 86390 1
303138 99303138 1001 86380 86390 1
303166 99303166 1001 86380 86390 1
303155 99303155 1001 86380 86390 1
302821 99302821 1001 86380 86390 1
302914 99302914 1001 86380 86390 1
302947 99302947 1001 86380 86390 1
302728 99302728 1001 86380 86390 1
302590 99302590 1001 86380 86390 1
302696 99302696 1001 86380 86390 1
302710 99302710 1001 86380 86390 1
302711 99302711 1001 86380 86390 1
303300 99303300 1001 86380 86390 1
303939 99303939 1001 86380 86390 1
303889 99303889 1001 86380 86390 1
303955 99303955 1001 86380 86390 1
303723 99303723 1001 86380 86390 1
304036 99304036 1001 86380 86390 1
304167 99304167 1001 86380 86390 1
304182 99304182 1001 86380 86390 1
304055 99304055 1001 86380 86390 1
304562 99304562 1001 86380 86390 1
304384 99304384 1001 86380 86390 1
304976 99304976 1001 86380 86390 1
304979 99304979 1001 86380 86390 1
304958 99304958 1001 86380 86390 1
305547 99305547 1001 86380 86390 1
305554 99305554 1001 86380 86390 1
305300 99305300 1001 86380 86390 1
305347 99305347 1001 86380 86390 1
305068 99305068 1001 86380 86390 1
305203 99305203 1001 86380 86390 1
500140 99500140 1001 86380 86390 1
305696 99305696 1001 86380 86390 1
500117 99500117 1001 86380 86390 1
500810 99500810 1001 86380 86390 1
500675 99500675 1001 86380 86390 1
500688 99500688 1001 86380 86390 1
500462 99500462 1001 86380 86390 1
500476 99500476 1001 86380 86390 1
500363 99500363 1001 86380 86390 1
500280 99500280 1001 86380 86390 1
500970 99500970 1001 86380 86390 1
501449 99501449 1001 86380 86390 1
501188 99501188 1001 86380 86390 1
501753 99501753 1001 86380 86390 1
502428 99502428 1001 86380 86390 1
502434 99502434 1001 86380 86390 1
502419 99502419 1001 86380 86390 1
502143 99502143 1001 86380 86390 1
502063 99502063 1001 86380 86390 1
502040 99502040 1001 86380 86390 1
502050 99502050 1001 86380 86390 1
502624 99502624 1001 86380 86390 1
503246 99503246 1001 86380 86390 1
503222 99503222 1001 86380 86390 1
502962 99502962 1001 86380 86390 1
502912 99502912 1001 86380 86390 1
502865 99502865 1001 86380 86390 1
503461 99503461 1001 86380 86390 1
503337 99503337 1001 86380 86390 1
504020 99504020 1001 86380 86390 1
503860 99503860 1001 86380 86390 1
503883 99503883 1001 86380 86390 1
503535 99503535 1001 86380 86390 1
503655 99503655 1001 86380 86390 1
504159 99504159 1001 86380 86390 1
504792 99504792 1001 86380 86390 1
504833 99504833 1001 86380 86390 1
504771 99504771 1001 86380 86390 1
504623 99504623 1001 86380 86390 1
504729 99504729 1001 86380 86390 1
505031 99505031 1001 86380 86390 1
505697 99505697 1001 86380 86390 1
505228 99505228 1001 86380 86390 1
505326 99505326 1001 86380 86390 1
505239 99505239 1001 86380 86390 1
505953 99505953 1001 86380 86390 1
506510 99506510 1001 86380 86390 1
506326 99506326 1001 86380 86390 1
506185 99506185 1001 86380 86390 1
506064 99506064 1001 86380 86390 1
506740 99506740 1001 86380 86390 1
507209 99507209 1001 86380 86390 1
507042 99507042 1001 86380 86390 1
507199 99507199 1001 86380 86390 1
507098 99507098 1001 86380 86390 1
506886 99506886 1001 86380 86390 1
506904 99506904 1001 86380 86390 1
507515 99507515 1001 86380 86390 1
507452 99507452 1001 86380 86390 1
507585 99507585 1001 86380 86390 1
508184 99508184 1001 86380 86390 1
508177 99508177 1001 86380 86390 1
508027 99508027 1001 86380 86390 1
507796 99507796 1001 86380 86390 1
507765 99507765 1001 86380 86390 1
507662 99507662 1001 86380 86390 1
508314 99508314 1001 86380 86390 1
508319 99508319 1001 86380 86390 1
508966 99508966 1001 86380 86390 1
508597 99508597 1001 86380 86390 1
508560 99508560 1001 86380 86390 1
508574 99508574 1001 86380 86390 1
509897 99509897 1001 86380 86390 1
509489 99509489 1001 86380 86390 1
509496 99509496 1001 86380 86390 1
509692 99509692 1001 86380 86390 1
510069 99510069 1001 86380 86390 1
509942 99509942 1001 86380 86390 1
509959 99509959 1001 86380 86390 1
510600 99510600 1001 86380 86390 1
510565 99510565 1001 86380 86390 1
510554 99510554 1001 86380 86390 1
510509 99510509 1001 86380 86390 1
510135 99510135 1001 86380 86390 1
510130 99510130 1001 86380 86390 1
511533 99511533 1001 86380 86390 1
511177 99511177 1001 86380 86390 1
511040 99511040 1001 86380 86390 1
512362 99512362 1001 86380 86390 1
512162 99512162 1001 86380 86390 1
512059 99512059 1001 86380 86390 1
511867 99511867 1001 86380 86390 1
511819 99511819 1001 86380 86390 1
511780 99511780 1001 86380 86390 1
512472 99512472 1001 86380 86390 1
512412 99512412 1001 86380 86390 1
513155 99513155 1001 86380 86390 1
513094 99513094 1001 86380 86390 1
513087 99513087 1001 86380 86390 1
513200 99513200 1001 86380 86390 1
512849 99512849 1001 86380 86390 1
512913 99512913 1001 86380 86390 1
512970 99512970 1001 86380 86390 1
512697 99512697 1001 86380 86390 1
513213 99513213 1001 86380 86390 1
513784 99513784 1001 86380 86390 1
513721 99513721 1001 86380 86390 1
513417 99513417 1001 86380 86390 1
514213 99514213 1001 86380 86390 1
514085 99514085 1001 86380 86390 1
514595 99514595 1001 86380 86390 1
514262 99514262 1001 86380 86390 1
514944 99514944 1001 86380 86390 1
515583 99515583 1001 86380 86390 1
515601 99515601 1001 86380 86390 1
515616 99515616 1001 86380 86390 1
515284 99515284 1001 86380 86390 1
515431 99515431 1001 86380 86390 1
515708 99515708 1001 86380 86390 1
515800 99515800 1001 86380 86390 1
515729 99515729 1001 86380 86390 1
515884 99515884 1001 86380 86390 1
516128 99516128 1001 86380 86390 1
516511 99516511 1001 86380 86390 1
517246 99517246 1001 86380 86390 1
517020 99517020 1001 86380 86390 1
516717 99516717 1001 86380 86390 1
517485 99517485 1001 86380 86390 1
517962 99517962 1001 86380 86390 1
518141 99518141 1001 86380 86390 1
517841 99517841 1001 86380 86390 1
517631 99517631 1001 86380 86390 1
517682 99517682 1001 86380 86390 1
518248 99518248 1001 86380 86390 1
518834 99518834 1001 86380 86390 1
518952 99518952 1001 86380 86390 1
518970 99518970 1001 86380 86390 1
518832 99518832 1001 86380 86390 1
518661 99518661 1001 86380 86390 1
518435 99518435 1001 86380 86390 1
519260 99519260 1001 86380 86390 1
519236 99519236 1001 86380 86390 1
520459 99520459 1001 86380 86390 1
520494 99520494 1001 86380 86390 1
520483 99520483 1001 86380 86390 1
520306 99520306 1001 86380 86390 1
520664 99520664 1001 86380 86390 1
520436 99520436 1001 86380 86390 1
520822 99520822 1001 86380 86390 1
521439 99521439 1001 86380 86390 1
521241 99521241 1001 86380 86390 1
521221 99521221 1001 86380 86390 1
520856 99520856 1001 86380 86390 1
520857 99520857 1001 86380 86390 1
521573 99521573 1001 86380 86390 1
521561 99521561 1001 86380 86390 1
522170 99522170 1001 86380 86390 1
522124 99522124 1001 86380 86390 1
521937 99521937 1001 86380 86390 1
521963 99521963 1001 86380 86390 1
521888 99521888 1001 86380 86390 1
521891 99521891 1001 86380 86390 1
523067 99523067 1001 86380 86390 1
522740 99522740 1001 86380 86390 1
523222 99523222 1001 86380 86390 1
523263 99523263 1001 86380 86390 1
523151 99523151 1001 86380 86390 1
523921 99523921 1001 86380 86390 1
523759 99523759 1001 86380 86390 1
523684 99523684 1001 86380 86390 1
523364 99523364 1001 86380 86390 1
523963 99523963 1001 86380 86390 1
524749 99524749 1001 86380 86390 1
524674 99524674 1001 86380 86390 1
524625 99524625 1001 86380 86390 1
524451 99524451 1001 86380 86390 1
524541 99524541 1001 86380 86390 1
524537 99524537 1001 86380 86390 1
524176 99524176 1001 86380 86390 1
524278 99524278 1001 86380 86390 1
525326 99525326 1001 86380 86390 1
525353 99525353 1001 86380 86390 1
525077 99525077 1001 86380 86390 1
525648 99525648 1001 86380 86390 1
525752 99525752 1001 86380 86390 1
525615 99525615 1001 86380 86390 1
525761 99525761 1001 86380 86390 1
526315 99526315 1001 86380 86390 1
525976 99525976 1001 86380 86390 1
526585 99526585 1001 86380 86390 1
526612 99526612 1001 86380 86390 1
527110 99527110 1001 86380 86390 1
527112 99527112 1001 86380 86390 1
527127 99527127 1001 86380 86390 1
527169 99527169 1001 86380 86390 1
527080 99527080 1001 86380 86390 1
526994 99526994 1001 86380 86390 1
526896 99526896 1001 86380 86390 1
526696 99526696 1001 86380 86390 1
526724 99526724 1001 86380 86390 1
527379 99527379 1001 86380 86390 1
527431 99527431 1001 86380 86390 1
527346 99527346 1001 86380 86390 1
527947 99527947 1001 86380 86390 1
527828 99527828 1001 86380 86390 1
527777 99527777 1001 86380 86390 1
527486 99527486 1001 86380 86390 1
527646 99527646 1001 86380 86390 1
527595 99527595 1001 86380 86390 1
527647 99527647 1001 86380 86390 1
528869 99528869 1001 86380 86390 1
528743 99528743 1001 86380 86390 1
528895 99528895 1001 86380 86390 1
528510 99528510 1001 86380 86390 1
528654 99528654 1001 86380 86390 1
528590 99528590 1001 86380 86390 1
528443 99528443 1001 86380 86390 1
528395 99528395 1001 86380 86390 1
528983 99528983 1001 86380 86390 1
529574 99529574 1001 86380 86390 1
529715 99529715 1001 86380 86390 1
529333 99529333 1001 86380 86390 1
530530 99530530 1001 86380 86390 1
530195 99530195 1001 86380 86390 1
530238 99530238 1001 86380 86390 1
530347 99530347 1001 86380 86390 1
530732 99530732 1001 86380 86390 1
530630 99530630 1001 86380 86390 1
530580 99530580 1001 86380 86390 1
530692 99530692 1001 86380 86390 1
531333 99531333 1001 86380 86390 1
531271 99531271 1001 86380 86390 1
531111 99531111 1001 86380 86390 1
531120 99531120 1001 86380 86390 1
530787 99530787 1001 86380 86390 1
530877 99530877 1001 86380 86390 1
530943 99530943 1001 86380 86390 1
530868 99530868 1001 86380 86390 1
531453 99531453 1001 86380 86390 1
532164 99532164 1001 86380 86390 1
531849 99531849 1001 86380 86390 1
531811 99531811 1001 86380 86390 1
531921 99531921 1001 86380 86390 1
531665 99531665 1001 86380 86390 1
531762 99531762 1001 86380 86390 1
531778 99531778 1001 86380 86390 1
532364 99532364 1001 86380 86390 1
532263 99532263 1001 86380 86390 1
533113 99533113 1001 86380 86390 1
533064 99533064 1001 86380 86390 1
533510 99533510 1001 86380 86390 1
533468 99533468 1001 86380 86390 1
533340 99533340 1001 86380 86390 1
534023 99534023 1001 86380 86390 1
534405 99534405 1001 86380 86390 1
534422 99534422 1001 86380 86390 1
534777 99534777 1001 86380 86390 1
535343 99535343 1001 86380 86390 1
535318 99535318 1001 86380 86390 1
535130 99535130 1001 86380 86390 1
535224 99535224 1001 86380 86390 1
534956 99534956 1001 86380 86390 1
534982 99534982 1001 86380 86390 1
535001 99535001 1001 86380 86390 1
535554 99535554 1001 86380 86390 1
536313 99536313 1001 86380 86390 1
536081 99536081 1001 86380 86390 1
536086 99536086 1001 86380 86390 1
536035 99536035 1001 86380 86390 1
535974 99535974 1001 86380 86390 1
535767 99535767 1001 86380 86390 1
535832 99535832 1001 86380 86390 1
536403 99536403 1001 86380 86390 1
537112 99537112 1001 86380 86390 1
536949 99536949 1001 86380 86390 1
536699 99536699 1001 86380 86390 1
536649 99536649 1001 86380 86390 1
537280 99537280 1001 86380 86390 1
537842 99537842 1001 86380 86390 1
537389 99537389 1001 86380 86390 1
537509 99537509 1001 86380 86390 1
537990 99537990 1001 86380 86390 1
538645 99538645 1001 86380 86390 1
538525 99538525 1001 86380 86390 1
538605 99538605 1001 86380 86390 1
538388 99538388 1001 86380 86390 1
538398 99538398 1001 86380 86390 1
538374 99538374 1001 86380 86390 1
539440 99539440 1001 86380 86390 1
539442 99539442 1001 86380 86390 1
539354 99539354 1001 86380 86390 1
539291 99539291 1001 86380 86390 1
539136 99539136 1001 86380 86390 1
539151 99539151 1001 86380 86390 1
539723 99539723 1001 86380 86390 1
540228 99540228 1001 86380 86390 1
540182 99540182 1001 86380 86390 1
540016 99540016 1001 86380 86390 1
539970 99539970 1001 86380 86390 1
539867 99539867 1001 86380 86390 1
540636 99540636 1001 86380 86390 1
540549 99540549 1001 86380 86390 1
540642 99540642 1001 86380 86390 1
541245 99541245 1001 86380 86390 1
541266 99541266 1001 86380 86390 1
541197 99541197 1001 86380 86390 1
540977 99540977 1001 86380 86390 1
541085 99541085 1001 86380 86390 1
540790 99540790 1001 86380 86390 1
540832 99540832 1001 86380 86390 1
540784 99540784 1001 86380 86390 1
540797 99540797 1001 86380 86390 1
541964 99541964 1001 86380 86390 1
541928 99541928 1001 86380 86390 1
541969 99541969 1001 86380 86390 1
541716 99541716 1001 86380 86390 1
542249 99542249 1001 86380 86390 1
542562 99542562 1001 86380 86390 1
542621 99542621 1001 86380 86390 1
542467 99542467 1001 86380 86390 1
542406 99542406 1001 86380 86390 1
542957 99542957 1001 86380 86390 1
542987 99542987 1001 86380 86390 1
543079 99543079 1001 86380 86390 1
543491 99543491 1001 86380 86390 1
543444 99543444 1001 86380 86390 1
543484 99543484 1001 86380 86390 1
543369 99543369 1001 86380 86390 1
543274 99543274 1001 86380 86390 1
543172 99543172 1001 86380 86390 1
543955 99543955 1001 86380 86390 1
544471 99544471 1001 86380 86390 1
544536 99544536 1001 86380 86390 1
544571 99544571 1001 86380 86390 1
544545 99544545 1001 86380 86390 1
544210 99544210 1001 86380 86390 1
544381 99544381 1001 86380 86390 1
544241 99544241 1001 86380 86390 1
544306 99544306 1001 86380 86390 1
544229 99544229 1001 86380 86390 1
544360 99544360 1001 86380 86390 1
544121 99544121 1001 86380 86390 1
533504 1004 1002 38097 42491 1
400673 99400673 1001 86380 86390 1
400704 99400704 1001 86380 86390 1
400776 99400776 1001 86380 86390 1
400884 99400884 1001 86380 86390 1
401276 99401276 1001 86380 86390 1
401552 99401552 1001 86380 86390 1
401858 99401858 1001 86380 86390 1
402112 99402112 1001 86380 86390 1
403034 99403034 1001 86380 86390 1
403152 99403152 1001 86380 86390 1
403509 99403509 1001 86380 86390 1
403615 99403615 1001 86380 86390 1
403709 99403709 1001 86380 86390 1
403776 99403776 1001 86380 86390 1
404029 99404029 1001 86380 86390 1
404052 99404052 1001 86380 86390 1
404978 99404978 1001 86380 86390 1
405274 99405274 1001 86380 86390 1
405308 99405308 1001 86380 86390 1
405314 99405314 1001 86380 86390 1
406186 99406186 1001 86380 86390 1
406360 99406360 1001 86380 86390 1
406621 99406621 1001 86380 86390 1
406738 99406738 1001 86380 86390 1
407186 99407186 1001 86380 86390 1
407392 99407392 1001 86380 86390 1
407357 99407357 1001 86380 86390 1
407382 99407382 1001 86380 86390 1
408035 99408035 1001 86380 86390 1
408320 99408320 1001 86380 86390 1
408477 99408477 1001 86380 86390 1
408824 99408824 1001 86380 86390 1
409219 99409219 1001 86380 86390 1
409425 99409425 1001 86380 86390 1
409470 99409470 1001 86380 86390 1
409545 99409545 1001 86380 86390 1
409950 99409950 1001 86380 86390 1
410191 99410191 1001 86380 86390 1
410270 99410270 1001 86380 86390 1
410507 99410507 1001 86380 86390 1
411318 99411318 1001 86380 86390 1
411554 99411554 1001 86380 86390 1
411704 99411704 1001 86380 86390 1
412000 99412000 1001 86380 86390 1
412132 99412132 1001 86380 86390 1
413466 99413466 1001 86380 86390 1
413042 99413042 1001 86380 86390 1
412944 99412944 1001 86380 86390 1
412821 99412821 1001 86380 86390 1
412769 99412769 1001 86380 86390 1
413923 99413923 1001 86380 86390 1
414101 99414101 1001 86380 86390 1
413978 99413978 1001 86380 86390 1
415093 99415093 1001 86380 86390 1
415125 99415125 1001 86380 86390 1
414350 99414350 1001 86380 86390 1
415710 99415710 1001 86380 86390 1
415347 99415347 1001 86380 86390 1
416757 99416757 1001 86380 86390 1
416601 99416601 1001 86380 86390 1
416464 99416464 1001 86380 86390 1
416327 99416327 1001 86380 86390 1
416508 99416508 1001 86380 86390 1
416463 99416463 1001 86380 86390 1
416106 99416106 1001 86380 86390 1
417050 99417050 1001 86380 86390 1
417059 99417059 1001 86380 86390 1
417589 99417589 1001 86380 86390 1
418303 99418303 1001 86380 86390 1
418164 99418164 1001 86380 86390 1
418188 99418188 1001 86380 86390 1
417639 99417639 1001 86380 86390 1
419031 99419031 1001 86380 86390 1
418859 99418859 1001 86380 86390 1
419203 99419203 1001 86380 86390 1
420350 99420350 1001 86380 86390 1
420351 99420351 1001 86380 86390 1
420034 99420034 1001 86380 86390 1
419756 99419756 1001 86380 86390 1
419660 99419660 1001 86380 86390 1
419216 99419216 1001 86380 86390 1
419333 99419333 1001 86380 86390 1
420777 99420777 1001 86380 86390 1
421920 99421920 1001 86380 86390 1
421828 99421828 1001 86380 86390 1
422104 99422104 1001 86380 86390 1
421558 99421558 1001 86380 86390 1
421235 99421235 1001 86380 86390 1
421047 99421047 1001 86380 86390 1
421010 99421010 1001 86380 86390 1
422186 99422186 1001 86380 86390 1
423585 99423585 1001 86380 86390 1
423636 99423636 1001 86380 86390 1
423622 99423622 1001 86380 86390 1
423167 99423167 1001 86380 86390 1
423246 99423246 1001 86380 86390 1
423273 99423273 1001 86380 86390 1
423047 99423047 1001 86380 86390 1
423284 99423284 1001 86380 86390 1
422679 99422679 1001 86380 86390 1
422938 99422938 1001 86380 86390 1
423985 99423985 1001 86380 86390 1
423837 99423837 1001 86380 86390 1
423858 99423858 1001 86380 86390 1
423880 99423880 1001 86380 86390 1
425325 99425325 1001 86380 86390 1
425752 99425752 1001 86380 86390 1
427119 99427119 1001 86380 86390 1
427047 99427047 1001 86380 86390 1
427068 99427068 1001 86380 86390 1
426287 99426287 1001 86380 86390 1
426637 99426637 1001 86380 86390 1
425960 99425960 1001 86380 86390 1
426119 99426119 1001 86380 86390 1
426162 99426162 1001 86380 86390 1
426077 99426077 1001 86380 86390 1
427899 99427899 1001 86380 86390 1
427603 99427603 1001 86380 86390 1
428768 99428768 1001 86380 86390 1
429082 99429082 1001 86380 86390 1
429013 99429013 1001 86380 86390 1
430365 99430365 1001 86380 86390 1
429863 99429863 1001 86380 86390 1
429552 99429552 1001 86380 86390 1
429216 99429216 1001 86380 86390 1
430574 99430574 1001 86380 86390 1
431651 99431651 1001 86380 86390 1
431807 99431807 1001 86380 86390 1
431957 99431957 1001 86380 86390 1
432049 99432049 1001 86380 86390 1
431441 99431441 1001 86380 86390 1
431280 99431280 1001 86380 86390 1
430868 99430868 1001 86380 86390 1
430922 99430922 1001 86380 86390 1
432178 99432178 1001 86380 86390 1
432379 99432379 1001 86380 86390 1
432226 99432226 1001 86380 86390 1
432930 99432930 1001 86380 86390 1
432738 99432738 1001 86380 86390 1
433922 99433922 1001 86380 86390 1
433756 99433756 1001 86380 86390 1
435364 99435364 1001 86380 86390 1
435318 99435318 1001 86380 86390 1
435267 99435267 1001 86380 86390 1
434906 99434906 1001 86380 86390 1
434532 99434532 1001 86380 86390 1
435495 99435495 1001 86380 86390 1
436859 99436859 1001 86380 86390 1
436682 99436682 1001 86380 86390 1
436356 99436356 1001 86380 86390 1
436469 99436469 1001 86380 86390 1
436083 99436083 1001 86380 86390 1
436278 99436278 1001 86380 86390 1
437282 99437282 1001 86380 86390 1
300700 99300700 1001 86380 86390 1
300412 99300412 1001 86380 86390 1
300350 99300350 1001 86380 86390 1
300277 99300277 1001 86380 86390 1
300149 99300149 1001 86380 86390 1
300176 99300176 1001 86380 86390 1
300179 99300179 1001 86380 86390 1
300736 99300736 1001 86380 86390 1
300968 99300968 1001 86380 86390 1
301739 99301739 1001 86380 86390 1
302198 99302198 1001 86380 86390 1
302314 99302314 1001 86380 86390 1
302377 99302377 1001 86380 86390 1
302155 99302155 1001 86380 86390 1
301809 99301809 1001 86380 86390 1
302449 99302449 1001 86380 86390 1
303079 99303079 1001 86380 86390 1
303096 99303096 1001 86380 86390 1
303109 99303109 1001 86380 86390 1
302814 99302814 1001 86380 86390 1
303281 99303281 1001 86380 86390 1
303322 99303322 1001 86380 86390 1
303272 99303272 1001 86380 86390 1
303777 99303777 1001 86380 86390 1
303703 99303703 1001 86380 86390 1
303419 99303419 1001 86380 86390 1
304039 99304039 1001 86380 86390 1
304774 99304774 1001 86380 86390 1
304853 99304853 1001 86380 86390 1
304538 99304538 1001 86380 86390 1
304592 99304592 1001 86380 86390 1
304517 99304517 1001 86380 86390 1
304395 99304395 1001 86380 86390 1
305054 99305054 1001 86380 86390 1
305592 99305592 1001 86380 86390 1
305679 99305679 1001 86380 86390 1
305386 99305386 1001 86380 86390 1
305175 99305175 1001 86380 86390 1
305205 99305205 1001 86380 86390 1
500648 99500648 1001 86380 86390 1
500783 99500783 1001 86380 86390 1
500465 99500465 1001 86380 86390 1
500569 99500569 1001 86380 86390 1
500436 99500436 1001 86380 86390 1
500355 99500355 1001 86380 86390 1
500930 99500930 1001 86380 86390 1
500989 99500989 1001 86380 86390 1
501792 99501792 1001 86380 86390 1
501728 99501728 1001 86380 86390 1
502001 99502001 1001 86380 86390 1
501971 99501971 1001 86380 86390 1
502601 99502601 1001 86380 86390 1
502841 99502841 1001 86380 86390 1
502768 99502768 1001 86380 86390 1
503326 99503326 1001 86380 86390 1
504094 99504094 1001 86380 86390 1
503957 99503957 1001 86380 86390 1
504049 99504049 1001 86380 86390 1
503887 99503887 1001 86380 86390 1
503682 99503682 1001 86380 86390 1
504215 99504215 1001 86380 86390 1
504124 99504124 1001 86380 86390 1
504752 99504752 1001 86380 86390 1
504761 99504761 1001 86380 86390 1
504801 99504801 1001 86380 86390 1
504647 99504647 1001 86380 86390 1
504714 99504714 1001 86380 86390 1
504627 99504627 1001 86380 86390 1
504707 99504707 1001 86380 86390 1
504474 99504474 1001 86380 86390 1
505007 99505007 1001 86380 86390 1
505089 99505089 1001 86380 86390 1
504976 99504976 1001 86380 86390 1
505270 99505270 1001 86380 86390 1
505349 99505349 1001 86380 86390 1
505328 99505328 1001 86380 86390 1
506564 99506564 1001 86380 86390 1
506573 99506573 1001 86380 86390 1
506366 99506366 1001 86380 86390 1
506379 99506379 1001 86380 86390 1
506018 99506018 1001 86380 86390 1
506084 99506084 1001 86380 86390 1
506078 99506078 1001 86380 86390 1
506744 99506744 1001 86380 86390 1
506785 99506785 1001 86380 86390 1
507243 99507243 1001 86380 86390 1
507027 99507027 1001 86380 86390 1
507158 99507158 1001 86380 86390 1
507187 99507187 1001 86380 86390 1
507189 99507189 1001 86380 86390 1
506894 99506894 1001 86380 86390 1
507497 99507497 1001 86380 86390 1
508161 99508161 1001 86380 86390 1
508231 99508231 1001 86380 86390 1
508102 99508102 1001 86380 86390 1
508090 99508090 1001 86380 86390 1
508181 99508181 1001 86380 86390 1
508008 99508008 1001 86380 86390 1
508379 99508379 1001 86380 86390 1
509025 99509025 1001 86380 86390 1
509056 99509056 1001 86380 86390 1
508880 99508880 1001 86380 86390 1
508694 99508694 1001 86380 86390 1
508785 99508785 1001 86380 86390 1
508710 99508710 1001 86380 86390 1
508470 99508470 1001 86380 86390 1
508515 99508515 1001 86380 86390 1
509160 99509160 1001 86380 86390 1
509862 99509862 1001 86380 86390 1
509504 99509504 1001 86380 86390 1
510070 99510070 1001 86380 86390 1
509907 99509907 1001 86380 86390 1
510063 99510063 1001 86380 86390 1
510641 99510641 1001 86380 86390 1
510435 99510435 1001 86380 86390 1
510285 99510285 1001 86380 86390 1
510854 99510854 1001 86380 86390 1
511552 99511552 1001 86380 86390 1
511524 99511524 1001 86380 86390 1
511321 99511321 1001 86380 86390 1
511337 99511337 1001 86380 86390 1
511290 99511290 1001 86380 86390 1
511119 99511119 1001 86380 86390 1
512309 99512309 1001 86380 86390 1
512322 99512322 1001 86380 86390 1
512086 99512086 1001 86380 86390 1
512156 99512156 1001 86380 86390 1
511905 99511905 1001 86380 86390 1
511789 99511789 1001 86380 86390 1
511843 99511843 1001 86380 86390 1
512496 99512496 1001 86380 86390 1
512452 99512452 1001 86380 86390 1
512556 99512556 1001 86380 86390 1
513008 99513008 1001 86380 86390 1
513048 99513048 1001 86380 86390 1
512847 99512847 1001 86380 86390 1
512601 99512601 1001 86380 86390 1
512629 99512629 1001 86380 86390 1
512681 99512681 1001 86380 86390 1
513342 99513342 1001 86380 86390 1
513903 99513903 1001 86380 86390 1
513859 99513859 1001 86380 86390 1
513712 99513712 1001 86380 86390 1
513413 99513413 1001 86380 86390 1
513544 99513544 1001 86380 86390 1
514756 99514756 1001 86380 86390 1
514732 99514732 1001 86380 86390 1
514697 99514697 1001 86380 86390 1
514551 99514551 1001 86380 86390 1
514552 99514552 1001 86380 86390 1
514566 99514566 1001 86380 86390 1
514348 99514348 1001 86380 86390 1
514872 99514872 1001 86380 86390 1
515677 99515677 1001 86380 86390 1
515088 99515088 1001 86380 86390 1
515233 99515233 1001 86380 86390 1
515108 99515108 1001 86380 86390 1
515072 99515072 1001 86380 86390 1
515733 99515733 1001 86380 86390 1
515847 99515847 1001 86380 86390 1
515757 99515757 1001 86380 86390 1
516404 99516404 1001 86380 86390 1
516223 99516223 1001 86380 86390 1
515927 99515927 1001 86380 86390 1
515966 99515966 1001 86380 86390 1
516064 99516064 1001 86380 86390 1
516672 99516672 1001 86380 86390 1
517196 99517196 1001 86380 86390 1
517016 99517016 1001 86380 86390 1
517514 99517514 1001 86380 86390 1
517412 99517412 1001 86380 86390 1
517696 99517696 1001 86380 86390 1
517651 99517651 1001 86380 86390 1
517654 99517654 1001 86380 86390 1
518240 99518240 1001 86380 86390 1
518987 99518987 1001 86380 86390 1
518907 99518907 1001 86380 86390 1
518718 99518718 1001 86380 86390 1
518668 99518668 1001 86380 86390 1
518660 99518660 1001 86380 86390 1
518688 99518688 1001 86380 86390 1
518550 99518550 1001 86380 86390 1
518370 99518370 1001 86380 86390 1
519785 99519785 1001 86380 86390 1
519801 99519801 1001 86380 86390 1
519540 99519540 1001 86380 86390 1
519850 99519850 1001 86380 86390 1
519924 99519924 1001 86380 86390 1
520461 99520461 1001 86380 86390 1
520441 99520441 1001 86380 86390 1
520062 99520062 1001 86380 86390 1
520761 99520761 1001 86380 86390 1
521299 99521299 1001 86380 86390 1
521079 99521079 1001 86380 86390 1
521157 99521157 1001 86380 86390 1
521139 99521139 1001 86380 86390 1
520924 99520924 1001 86380 86390 1
520939 99520939 1001 86380 86390 1
520928 99520928 1001 86380 86390 1
521591 99521591 1001 86380 86390 1
522204 99522204 1001 86380 86390 1
522092 99522092 1001 86380 86390 1
522209 99522209 1001 86380 86390 1
522158 99522158 1001 86380 86390 1
522108 99522108 1001 86380 86390 1
521912 99521912 1001 86380 86390 1
521778 99521778 1001 86380 86390 1
521683 99521683 1001 86380 86390 1
522405 99522405 1001 86380 86390 1
523066 99523066 1001 86380 86390 1
522658 99522658 1001 86380 86390 1
522582 99522582 1001 86380 86390 1
522675 99522675 1001 86380 86390 1
523182 99523182 1001 86380 86390 1
523195 99523195 1001 86380 86390 1
523160 99523160 1001 86380 86390 1
523872 99523872 1001 86380 86390 1
523922 99523922 1001 86380 86390 1
523771 99523771 1001 86380 86390 1
523799 99523799 1001 86380 86390 1
523648 99523648 1001 86380 86390 1
523544 99523544 1001 86380 86390 1
523678 99523678 1001 86380 86390 1
523710 99523710 1001 86380 86390 1
523737 99523737 1001 86380 86390 1
523388 99523388 1001 86380 86390 1
523345 99523345 1001 86380 86390 1
524088 99524088 1001 86380 86390 1
524117 99524117 1001 86380 86390 1
523978 99523978 1001 86380 86390 1
524642 99524642 1001 86380 86390 1
524634 99524634 1001 86380 86390 1
524552 99524552 1001 86380 86390 1
524520 99524520 1001 86380 86390 1
524496 99524496 1001 86380 86390 1
524268 99524268 1001 86380 86390 1
524230 99524230 1001 86380 86390 1
524269 99524269 1001 86380 86390 1
524272 99524272 1001 86380 86390 1
524924 99524924 1001 86380 86390 1
524848 99524848 1001 86380 86390 1
524888 99524888 1001 86380 86390 1
524863 99524863 1001 86380 86390 1
524946 99524946 1001 86380 86390 1
525451 99525451 1001 86380 86390 1
525289 99525289 1001 86380 86390 1
525239 99525239 1001 86380 86390 1
525283 99525283 1001 86380 86390 1
525221 99525221 1001 86380 86390 1
525390 99525390 1001 86380 86390 1
525783 99525783 1001 86380 86390 1
526296 99526296 1001 86380 86390 1
526350 99526350 1001 86380 86390 1
526363 99526363 1001 86380 86390 1
526287 99526287 1001 86380 86390 1
526288 99526288 1001 86380 86390 1
526366 99526366 1001 86380 86390 1
526368 99526368 1001 86380 86390 1
526415 99526415 1001 86380 86390 1
526216 99526216 1001 86380 86390 1
525997 99525997 1001 86380 86390 1
525925 99525925 1001 86380 86390 1
525940 99525940 1001 86380 86390 1
526597 99526597 1001 86380 86390 1
526559 99526559 1001 86380 86390 1
527120 99527120 1001 86380 86390 1
527178 99527178 1001 86380 86390 1
526858 99526858 1001 86380 86390 1
526737 99526737 1001 86380 86390 1
526650 99526650 1001 86380 86390 1
526689 99526689 1001 86380 86390 1
527453 99527453 1001 86380 86390 1
527363 99527363 1001 86380 86390 1
527396 99527396 1001 86380 86390 1
528043 99528043 1001 86380 86390 1
528054 99528054 1001 86380 86390 1
528069 99528069 1001 86380 86390 1
527857 99527857 1001 86380 86390 1
527611 99527611 1001 86380 86390 1
527534 99527534 1001 86380 86390 1
528527 99528527 1001 86380 86390 1
529043 99529043 1001 86380 86390 1
529670 99529670 1001 86380 86390 1
529556 99529556 1001 86380 86390 1
529772 99529772 1001 86380 86390 1
529927 99529927 1001 86380 86390 1
530470 99530470 1001 86380 86390 1
530204 99530204 1001 86380 86390 1
530635 99530635 1001 86380 86390 1
531259 99531259 1001 86380 86390 1
530862 99530862 1001 86380 86390 1
530921 99530921 1001 86380 86390 1
531492 99531492 1001 86380 86390 1
532038 99532038 1001 86380 86390 1
532021 99532021 1001 86380 86390 1
531590 99531590 1001 86380 86390 1
531698 99531698 1001 86380 86390 1
532773 99532773 1001 86380 86390 1
532619 99532619 1001 86380 86390 1
532441 99532441 1001 86380 86390 1
532577 99532577 1001 86380 86390 1
533822 99533822 1001 86380 86390 1
533772 99533772 1001 86380 86390 1
533710 99533710 1001 86380 86390 1
533800 99533800 1001 86380 86390 1
533583 99533583 1001 86380 86390 1
533571 99533571 1001 86380 86390 1
533257 99533257 1001 86380 86390 1
533258 99533258 1001 86380 86390 1
533389 99533389 1001 86380 86390 1
533299 99533299 1001 86380 86390 1
534311 99534311 1001 86380 86390 1
534250 99534250 1001 86380 86390 1
534204 99534204 1001 86380 86390 1
534888 99534888 1001 86380 86390 1
534794 99534794 1001 86380 86390 1
535382 99535382 1001 86380 86390 1
535480 99535480 1001 86380 86390 1
535449 99535449 1001 86380 86390 1
535488 99535488 1001 86380 86390 1
535365 99535365 1001 86380 86390 1
535353 99535353 1001 86380 86390 1
535126 99535126 1001 86380 86390 1
535208 99535208 1001 86380 86390 1
535121 99535121 1001 86380 86390 1
535002 99535002 1001 86380 86390 1
536069 99536069 1001 86380 86390 1
535930 99535930 1001 86380 86390 1
535735 99535735 1001 86380 86390 1
535751 99535751 1001 86380 86390 1
536344 99536344 1001 86380 86390 1
536996 99536996 1001 86380 86390 1
537040 99537040 1001 86380 86390 1
536904 99536904 1001 86380 86390 1
536627 99536627 1001 86380 86390 1
537971 99537971 1001 86380 86390 1
537794 99537794 1001 86380 86390 1
537626 99537626 1001 86380 86390 1
537515 99537515 1001 86380 86390 1
537426 99537426 1001 86380 86390 1
538004 99538004 1001 86380 86390 1
538181 99538181 1001 86380 86390 1
538795 99538795 1001 86380 86390 1
538762 99538762 1001 86380 86390 1
538490 99538490 1001 86380 86390 1
538363 99538363 1001 86380 86390 1
538921 99538921 1001 86380 86390 1
539487 99539487 1001 86380 86390 1
539536 99539536 1001 86380 86390 1
539258 99539258 1001 86380 86390 1
540115 99540115 1001 86380 86390 1
540246 99540246 1001 86380 86390 1
540007 99540007 1001 86380 86390 1
540669 99540669 1001 86380 86390 1
540502 99540502 1001 86380 86390 1
541111 99541111 1001 86380 86390 1
541241 99541241 1001 86380 86390 1
541059 99541059 1001 86380 86390 1
540841 99540841 1001 86380 86390 1
540709 99540709 1001 86380 86390 1
541395 99541395 1001 86380 86390 1
541396 99541396 1001 86380 86390 1
541448 99541448 1001 86380 86390 1
541481 99541481 1001 86380 86390 1
541366 99541366 1001 86380 86390 1
542038 99542038 1001 86380 86390 1
541879 99541879 1001 86380 86390 1
541765 99541765 1001 86380 86390 1
541574 99541574 1001 86380 86390 1
542272 99542272 1001 86380 86390 1
542290 99542290 1001 86380 86390 1
542918 99542918 1001 86380 86390 1
542740 99542740 1001 86380 86390 1
542659 99542659 1001 86380 86390 1
542698 99542698 1001 86380 86390 1
543129 99543129 1001 86380 86390 1
543658 99543658 1001 86380 86390 1
543710 99543710 1001 86380 86390 1
543575 99543575 1001 86380 86390 1
543718 99543718 1001 86380 86390 1
544573 99544573 1001 86380 86390 1
544372 99544372 1001 86380 86390 1
544387 99544387 1001 86380 86390 1
544145 99544145 1001 86380 86390 1
543982 99543982 1001 86380 86390 1
544155 99544155 1001 86380 86390 1
544182 99544182 1001 86380 86390 1
544623 99544623 1001 86380 86390 1
544628 99544628 1001 86380 86390 1
411373 1132 1001 9600 10017 1
400135 99400135 1001 86380 86390 1
400479 99400479 1001 86380 86390 1
400645 99400645 1001 86380 86390 1
400723 99400723 1001 86380 86390 1
401541 99401541 1001 86380 86390 1
401589 99401589 1001 86380 86390 1
401836 99401836 1001 86380 86390 1
402155 99402155 1001 86380 86390 1
402135 99402135 1001 86380 86390 1
402068 99402068 1001 86380 86390 1
402420 99402420 1001 86380 86390 1
402582 99402582 1001 86380 86390 1
402956 99402956 1001 86380 86390 1
403527 99403527 1001 86380 86390 1
404466 99404466 1001 86380 86390 1
404432 99404432 1001 86380 86390 1
404663 99404663 1001 86380 86390 1
404710 99404710 1001 86380 86390 1
404713 99404713 1001 86380 86390 1
405259 99405259 1001 86380 86390 1
405419 99405419 1001 86380 86390 1
405988 99405988 1001 86380 86390 1
406348 99406348 1001 86380 86390 1
406418 99406418 1001 86380 86390 1
406827 99406827 1001 86380 86390 1
406913 99406913 1001 86380 86390 1
406948 99406948 1001 86380 86390 1
407720 99407720 1001 86380 86390 1
407811 99407811 1001 86380 86390 1
408002 99408002 1001 86380 86390 1
408167 99408167 1001 86380 86390 1
408138 99408138 1001 86380 86390 1
408768 99408768 1001 86380 86390 1
408961 99408961 1001 86380 86390 1
408925 99408925 1001 86380 86390 1
408975 99408975 1001 86380 86390 1
409010 99409010 1001 86380 86390 1
408983 99408983 1001 86380 86390 1
409326 99409326 1001 86380 86390 1
409685 99409685 1001 86380 86390 1
410460 99410460 1001 86380 86390 1
410592 99410592 1001 86380 86390 1
410709 99410709 1001 86380 86390 1
410641 99410641 1001 86380 86390 1
410817 99410817 1001 86380 86390 1
411291 99411291 1001 86380 86390 1
411493 99411493 1001 86380 86390 1
411454 99411454 1001 86380 86390 1
411574 99411574 1001 86380 86390 1
411738 99411738 1001 86380 86390 1
411872 99411872 1001 86380 86390 1
411963 99411963 1001 86380 86390 1
412185 99412185 1001 86380 86390 1
412196 99412196 1001 86380 86390 1
412300 99412300 1001 86380 86390 1
413410 99413410 1001 86380 86390 1
413050 99413050 1001 86380 86390 1
412749 99412749 1001 86380 86390 1
412530 99412530 1001 86380 86390 1
413875 99413875 1001 86380 86390 1
414105 99414105 1001 86380 86390 1
415320 99415320 1001 86380 86390 1
415087 99415087 1001 86380 86390 1
414615 99414615 1001 86380 86390 1
414617 99414617 1001 86380 86390 1
414672 99414672 1001 86380 86390 1
414312 99414312 1001 86380 86390 1
416865 99416865 1001 86380 86390 1
417102 99417102 1001 86380 86390 1
417495 99417495 1001 86380 86390 1
418399 99418399 1001 86380 86390 1
417954 99417954 1001 86380 86390 1
419014 99419014 1001 86380 86390 1
419189 99419189 1001 86380 86390 1
420174 99420174 1001 86380 86390 1
420230 99420230 1001 86380 86390 1
419939 99419939 1001 86380 86390 1
419786 99419786 1001 86380 86390 1
419965 99419965 1001 86380 86390 1
419267 99419267 1001 86380 86390 1
419381 99419381 1001 86380 86390 1
419411 99419411 1001 86380 86390 1
419414 99419414 1001 86380 86390 1
419399 99419399 1001 86380 86390 1
420677 99420677 1001 86380 86390 1
420817 99420817 1001 86380 86390 1
420824 99420824 1001 86380 86390 1
420673 99420673 1001 86380 86390 1
421740 99421740 1001 86380 86390 1
421745 99421745 1001 86380 86390 1
421853 99421853 1001 86380 86390 1
421484 99421484 1001 86380 86390 1
421593 99421593 1001 86380 86390 1
421353 99421353 1001 86380 86390 1
421328 99421328 1001 86380 86390 1
421309 99421309 1001 86380 86390 1
420912 99420912 1001 86380 86390 1
420859 99420859 1001 86380 86390 1
420944 99420944 1001 86380 86390 1
421102 99421102 1001 86380 86390 1
420866 99420866 1001 86380 86390 1
421018 99421018 1001 86380 86390 1
421106 99421106 1001 86380 86390 1
422121 99422121 1001 86380 86390 1
422494 99422494 1001 86380 86390 1
423662 99423662 1001 86380 86390 1
423595 99423595 1001 86380 86390 1
423055 99423055 1001 86380 86390 1
422681 99422681 1001 86380 86390 1
423754 99423754 1001 86380 86390 1
423961 99423961 1001 86380 86390 1
424596 99424596 1001 86380 86390 1
424485 99424485 1001 86380 86390 1
425604 99425604 1001 86380 86390 1
425778 99425778 1001 86380 86390 1
425418 99425418 1001 86380 86390 1
426888 99426888 1001 86380 86390 1
426399 99426399 1001 86380 86390 1
426673 99426673 1001 86380 86390 1
426150 99426150 1001 86380 86390 1
426218 99426218 1001 86380 86390 1
425829 99425829 1001 86380 86390 1
427241 99427241 1001 86380 86390 1
428590 99428590 1001 86380 86390 1
427919 99427919 1001 86380 86390 1
428944 99428944 1001 86380 86390 1
428774 99428774 1001 86380 86390 1
430298 99430298 1001 86380 86390 1
429761 99429761 1001 86380 86390 1
429744 99429744 1001 86380 86390 1
429431 99429431 1001 86380 86390 1
429357 99429357 1001 86380 86390 1
430664 99430664 1001 86380 86390 1
430495 99430495 1001 86380 86390 1
431794 99431794 1001 86380 86390 1
431772 99431772 1001 86380 86390 1
431510 99431510 1001 86380 86390 1
431323 99431323 1001 86380 86390 1
431134 99431134 1001 86380 86390 1
430963 99430963 1001 86380 86390 1
432102 99432102 1001 86380 86390 1
433689 99433689 1001 86380 86390 1
433547 99433547 1001 86380 86390 1
432639 99432639 1001 86380 86390 1
433811 99433811 1001 86380 86390 1
434060 99434060 1001 86380 86390 1
435259 99435259 1001 86380 86390 1
435262 99435262 1001 86380 86390 1
434139 99434139 1001 86380 86390 1
434408 99434408 1001 86380 86390 1
434218 99434218 1001 86380 86390 1
435488 99435488 1001 86380 86390 1
435452 99435452 1001 86380 86390 1
437095 99437095 1001 86380 86390 1
436727 99436727 1001 86380 86390 1
436201 99436201 1001 86380 86390 1
435909 99435909 1001 86380 86390 1
300035 99300035 1001 86380 86390 1
437227 99437227 1001 86380 86390 1
300498 99300498 1001 86380 86390 1
300460 99300460 1001 86380 86390 1
300291 99300291 1001 86380 86390 1
300206 99300206 1001 86380 86390 1
300142 99300142 1001 86380 86390 1
300286 99300286 1001 86380 86390 1
300931 99300931 1001 86380 86390 1
301164 99301164 1001 86380 86390 1
300940 99300940 1001 86380 86390 1
301058 99301058 1001 86380 86390 1
301709 99301709 1001 86380 86390 1
302230 99302230 1001 86380 86390 1
302209 99302209 1001 86380 86390 1
301995 99301995 1001 86380 86390 1
302023 99302023 1001 86380 86390 1
302017 99302017 1001 86380 86390 1
301927 99301927 1001 86380 86390 1
302445 99302445 1001 86380 86390 1
302517 99302517 1001 86380 86390 1
303080 99303080 1001 86380 86390 1
303157 99303157 1001 86380 86390 1
303119 99303119 1001 86380 86390 1
303135 99303135 1001 86380 86390 1
302898 99302898 1001 86380 86390 1
302679 99302679 1001 86380 86390 1
302744 99302744 1001 86380 86390 1
302595 99302595 1001 86380 86390 1
303246 99303246 1001 86380 86390 1
303390 99303390 1001 86380 86390 1
303792 99303792 1001 86380 86390 1
303759 99303759 1001 86380 86390 1
303545 99303545 1001 86380 86390 1
303575 99303575 1001 86380 86390 1
303589 99303589 1001 86380 86390 1
303499 99303499 1001 86380 86390 1
304177 99304177 1001 86380 86390 1
304049 99304049 1001 86380 86390 1
304680 99304680 1001 86380 86390 1
304714 99304714 1001 86380 86390 1
304572 99304572 1001 86380 86390 1
304331 99304331 1001 86380 86390 1
304861 99304861 1001 86380 86390 1
305511 99305511 1001 86380 86390 1
305525 99305525 1001 86380 86390 1
305671 99305671 1001 86380 86390 1
305568 99305568 1001 86380 86390 1
305291 99305291 1001 86380 86390 1
305336 99305336 1001 86380 86390 1
305090 99305090 1001 86380 86390 1
305119 99305119 1001 86380 86390 1
305086 99305086 1001 86380 86390 1
500507 99500507 1001 86380 86390 1
500564 99500564 1001 86380 86390 1
500335 99500335 1001 86380 86390 1
500269 99500269 1001 86380 86390 1
500953 99500953 1001 86380 86390 1
500915 99500915 1001 86380 86390 1
500972 99500972 1001 86380 86390 1
501604 99501604 1001 86380 86390 1
501586 99501586 1001 86380 86390 1
501356 99501356 1001 86380 86390 1
501219 99501219 1001 86380 86390 1
501055 99501055 1001 86380 86390 1
501668 99501668 1001 86380 86390 1
501643 99501643 1001 86380 86390 1
502132 99502132 1001 86380 86390 1
502225 99502225 1001 86380 86390 1
502064 99502064 1001 86380 86390 1
502037 99502037 1001 86380 86390 1
502490 99502490 1001 86380 86390 1
502473 99502473 1001 86380 86390 1
502902 99502902 1001 86380 86390 1
503007 99503007 1001 86380 86390 1
502674 99502674 1001 86380 86390 1
503324 99503324 1001 86380 86390 1
503312 99503312 1001 86380 86390 1
503481 99503481 1001 86380 86390 1
503352 99503352 1001 86380 86390 1
503495 99503495 1001 86380 86390 1
503752 99503752 1001 86380 86390 1
503909 99503909 1001 86380 86390 1
503659 99503659 1001 86380 86390 1
503597 99503597 1001 86380 86390 1
504142 99504142 1001 86380 86390 1
504298 99504298 1001 86380 86390 1
504198 99504198 1001 86380 86390 1
504320 99504320 1001 86380 86390 1
504204 99504204 1001 86380 86390 1
504843 99504843 1001 86380 86390 1
504827 99504827 1001 86380 86390 1
504718 99504718 1001 86380 86390 1
504420 99504420 1001 86380 86390 1
504421 99504421 1001 86380 86390 1
504434 99504434 1001 86380 86390 1
505080 99505080 1001 86380 86390 1
505356 99505356 1001 86380 86390 1
505235 99505235 1001 86380 86390 1
505864 99505864 1001 86380 86390 1
505956 99505956 1001 86380 86390 1
506450 99506450 1001 86380 86390 1
506352 99506352 1001 86380 86390 1
506264 99506264 1001 86380 86390 1
506129 99506129 1001 86380 86390 1
506619 99506619 1001 86380 86390 1
507377 99507377 1001 86380 86390 1
507265 99507265 1001 86380 86390 1
507343 99507343 1001 86380 86390 1
507081 99507081 1001 86380 86390 1
506949 99506949 1001 86380 86390 1
507601 99507601 1001 86380 86390 1
507535 99507535 1001 86380 86390 1
508198 99508198 1001 86380 86390 1
507929 99507929 1001 86380 86390 1
507990 99507990 1001 86380 86390 1
507802 99507802 1001 86380 86390 1
508418 99508418 1001 86380 86390 1
509054 99509054 1001 86380 86390 1
508727 99508727 1001 86380 86390 1
508745 99508745 1001 86380 86390 1
508772 99508772 1001 86380 86390 1
508760 99508760 1001 86380 86390 1
508619 99508619 1001 86380 86390 1
508607 99508607 1001 86380 86390 1
509269 99509269 1001 86380 86390 1
509207 99509207 1001 86380 86390 1
509083 99509083 1001 86380 86390 1
509864 99509864 1001 86380 86390 1
509867 99509867 1001 86380 86390 1
509763 99509763 1001 86380 86390 1
509765 99509765 1001 86380 86390 1
509556 99509556 1001 86380 86390 1
509621 99509621 1001 86380 86390 1
509650 99509650 1001 86380 86390 1
509498 99509498 1001 86380 86390 1
509450 99509450 1001 86380 86390 1
509971 99509971 1001 86380 86390 1
510010 99510010 1001 86380 86390 1
510011 99510011 1001 86380 86390 1
510090 99510090 1001 86380 86390 1
510638 99510638 1001 86380 86390 1
510666 99510666 1001 86380 86390 1
510464 99510464 1001 86380 86390 1
510390 99510390 1001 86380 86390 1
510223 99510223 1001 86380 86390 1
510289 99510289 1001 86380 86390 1
510187 99510187 1001 86380 86390 1
510189 99510189 1001 86380 86390 1
510179 99510179 1001 86380 86390 1
511503 99511503 1001 86380 86390 1
511527 99511527 1001 86380 86390 1
511292 99511292 1001 86380 86390 1
510987 99510987 1001 86380 86390 1
511108 99511108 1001 86380 86390 1
511560 99511560 1001 86380 86390 1
512250 99512250 1001 86380 86390 1
512347 99512347 1001 86380 86390 1
512260 99512260 1001 86380 86390 1
512098 99512098 1001 86380 86390 1
512067 99512067 1001 86380 86390 1
511792 99511792 1001 86380 86390 1
511912 99511912 1001 86380 86390 1
512479 99512479 1001 86380 86390 1
512551 99512551 1001 86380 86390 1
512579 99512579 1001 86380 86390 1
512528 99512528 1001 86380 86390 1
512580 99512580 1001 86380 86390 1
513126 99513126 1001 86380 86390 1
512830 99512830 1001 86380 86390 1
512699 99512699 1001 86380 86390 1
513254 99513254 1001 86380 86390 1
513271 99513271 1001 86380 86390 1
513298 99513298 1001 86380 86390 1
514030 99514030 1001 86380 86390 1
514004 99514004 1001 86380 86390 1
513987 99513987 1001 86380 86390 1
513713 99513713 1001 86380 86390 1
513597 99513597 1001 86380 86390 1
514124 99514124 1001 86380 86390 1
514655 99514655 1001 86380 86390 1
514727 99514727 1001 86380 86390 1
514446 99514446 1001 86380 86390 1
514568 99514568 1001 86380 86390 1
514583 99514583 1001 86380 86390 1
514367 99514367 1001 86380 86390 1
514437 99514437 1001 86380 86390 1
514365 99514365 1001 86380 86390 1
514948 99514948 1001 86380 86390 1
515539 99515539 1001 86380 86390 1
515323 99515323 1001 86380 86390 1
515454 99515454 1001 86380 86390 1
515321 99515321 1001 86380 86390 1
515120 99515120 1001 86380 86390 1
516330 99516330 1001 86380 86390 1
516420 99516420 1001 86380 86390 1
516405 99516405 1001 86380 86390 1
516243 99516243 1001 86380 86390 1
516046 99516046 1001 86380 86390 1
516027 99516027 1001 86380 86390 1
516664 99516664 1001 86380 86390 1
516657 99516657 1001 86380 86390 1
516687 99516687 1001 86380 86390 1
517207 99517207 1001 86380 86390 1
516929 99516929 1001 86380 86390 1
517416 99517416 1001 86380 86390 1
518005 99518005 1001 86380 86390 1
517799 99517799 1001 86380 86390 1
517714 99517714 1001 86380 86390 1
518770 99518770 1001 86380 86390 1
518619 99518619 1001 86380 86390 1
518762 99518762 1001 86380 86390 1
518637 99518637 1001 86380 86390 1
518383 99518383 1001 86380 86390 1
518443 99518443 1001 86380 86390 1
518469 99518469 1001 86380 86390 1
519161 99519161 1001 86380 86390 1
519753 99519753 1001 86380 86390 1
519637 99519637 1001 86380 86390 1
519790 99519790 1001 86380 86390 1
519409 99519409 1001 86380 86390 1
519553 99519553 1001 86380 86390 1
519450 99519450 1001 86380 86390 1
519355 99519355 1001 86380 86390 1
519318 99519318 1001 86380 86390 1
519385 99519385 1001 86380 86390 1
519898 99519898 1001 86380 86390 1
520322 99520322 1001 86380 86390 1
520400 99520400 1001 86380 86390 1
520180 99520180 1001 86380 86390 1
520092 99520092 1001 86380 86390 1
520195 99520195 1001 86380 86390 1
520728 99520728 1001 86380 86390 1
520665 99520665 1001 86380 86390 1
521073 99521073 1001 86380 86390 1
520954 99520954 1001 86380 86390 1
520997 99520997 1001 86380 86390 1
521638 99521638 1001 86380 86390 1
521474 99521474 1001 86380 86390 1
521959 99521959 1001 86380 86390 1
522080 99522080 1001 86380 86390 1
521720 99521720 1001 86380 86390 1
522486 99522486 1001 86380 86390 1
522489 99522489 1001 86380 86390 1
523062 99523062 1001 86380 86390 1
522923 99522923 1001 86380 86390 1
523014 99523014 1001 86380 86390 1
522884 99522884 1001 86380 86390 1
522541 99522541 1001 86380 86390 1
522685 99522685 1001 86380 86390 1
523244 99523244 1001 86380 86390 1
523937 99523937 1001 86380 86390 1
523551 99523551 1001 86380 86390 1
523552 99523552 1001 86380 86390 1
523511 99523511 1001 86380 86390 1
523504 99523504 1001 86380 86390 1
524581 99524581 1001 86380 86390 1
524182 99524182 1001 86380 86390 1
524862 99524862 1001 86380 86390 1
525119 99525119 1001 86380 86390 1
524988 99524988 1001 86380 86390 1
525776 99525776 1001 86380 86390 1
525664 99525664 1001 86380 86390 1
525730 99525730 1001 86380 86390 1
526004 99526004 1001 86380 86390 1
526459 99526459 1001 86380 86390 1
526470 99526470 1001 86380 86390 1
527177 99527177 1001 86380 86390 1
527234 99527234 1001 86380 86390 1
527238 99527238 1001 86380 86390 1
526968 99526968 1001 86380 86390 1
526923 99526923 1001 86380 86390 1
526799 99526799 1001 86380 86390 1
526644 99526644 1001 86380 86390 1
526686 99526686 1001 86380 86390 1
527344 99527344 1001 86380 86390 1
527423 99527423 1001 86380 86390 1
527413 99527413 1001 86380 86390 1
527977 99527977 1001 86380 86390 1
527918 99527918 1001 86380 86390 1
527481 99527481 1001 86380 86390 1
528605 99528605 1001 86380 86390 1
528672 99528672 1001 86380 86390 1
528582 99528582 1001 86380 86390 1
528695 99528695 1001 86380 86390 1
528464 99528464 1001 86380 86390 1
528315 99528315 1001 86380 86390 1
529080 99529080 1001 86380 86390 1
529020 99529020 1001 86380 86390 1
529050 99529050 1001 86380 86390 1
529547 99529547 1001 86380 86390 1
529698 99529698 1001 86380 86390 1
529545 99529545 1001 86380 86390 1
529447 99529447 1001 86380 86390 1
529397 99529397 1001 86380 86390 1
529272 99529272 1001 86380 86390 1
530355 99530355 1001 86380 86390 1
530462 99530462 1001 86380 86390 1
530156 99530156 1001 86380 86390 1
530251 99530251 1001 86380 86390 1
530163 99530163 1001 86380 86390 1
530093 99530093 1001 86380 86390 1
530752 99530752 1001 86380 86390 1
530584 99530584 1001 86380 86390 1
531246 99531246 1001 86380 86390 1
531016 99531016 1001 86380 86390 1
531401 99531401 1001 86380 86390 1
532111 99532111 1001 86380 86390 1
531938 99531938 1001 86380 86390 1
531742 99531742 1001 86380 86390 1
531592 99531592 1001 86380 86390 1
532401 99532401 1001 86380 86390 1
532383 99532383 1001 86380 86390 1
532987 99532987 1001 86380 86390 1
532768 99532768 1001 86380 86390 1
532707 99532707 1001 86380 86390 1
533055 99533055 1001 86380 86390 1
533756 99533756 1001 86380 86390 1
533759 99533759 1001 86380 86390 1
533696 99533696 1001 86380 86390 1
533776 99533776 1001 86380 86390 1
533380 99533380 1001 86380 86390 1
534429 99534429 1001 86380 86390 1
534329 99534329 1001 86380 86390 1
534292 99534292 1001 86380 86390 1
534786 99534786 1001 86380 86390 1
534698 99534698 1001 86380 86390 1
534816 99534816 1001 86380 86390 1
535435 99535435 1001 86380 86390 1
535454 99535454 1001 86380 86390 1
535390 99535390 1001 86380 86390 1
535231 99535231 1001 86380 86390 1
535248 99535248 1001 86380 86390 1
535012 99535012 1001 86380 86390 1
535041 99535041 1001 86380 86390 1
535600 99535600 1001 86380 86390 1
535576 99535576 1001 86380 86390 1
536176 99536176 1001 86380 86390 1
536284 99536284 1001 86380 86390 1
536036 99536036 1001 86380 86390 1
536103 99536103 1001 86380 86390 1
535858 99535858 1001 86380 86390 1
535745 99535745 1001 86380 86390 1
535875 99535875 1001 86380 86390 1
536414 99536414 1001 86380 86390 1
536422 99536422 1001 86380 86390 1
536461 99536461 1001 86380 86390 1
537137 99537137 1001 86380 86390 1
536892 99536892 1001 86380 86390 1
536769 99536769 1001 86380 86390 1
536876 99536876 1001 86380 86390 1
536569 99536569 1001 86380 86390 1
536702 99536702 1001 86380 86390 1
537212 99537212 1001 86380 86390 1
537306 99537306 1001 86380 86390 1
537233 99537233 1001 86380 86390 1
537339 99537339 1001 86380 86390 1
537787 99537787 1001 86380 86390 1
537618 99537618 1001 86380 86390 1
537418 99537418 1001 86380 86390 1
538418 99538418 1001 86380 86390 1
538299 99538299 1001 86380 86390 1
538314 99538314 1001 86380 86390 1
538317 99538317 1001 86380 86390 1
538214 99538214 1001 86380 86390 1
538383 99538383 1001 86380 86390 1
538309 99538309 1001 86380 86390 1
538815 99538815 1001 86380 86390 1
538860 99538860 1001 86380 86390 1
539286 99539286 1001 86380 86390 1
539826 99539826 1001 86380 86390 1
539815 99539815 1001 86380 86390 1
540353 99540353 1001 86380 86390 1
540411 99540411 1001 86380 86390 1
540237 99540237 1001 86380 86390 1
540053 99540053 1001 86380 86390 1
539873 99539873 1001 86380 86390 1
539985 99539985 1001 86380 86390 1
541255 99541255 1001 86380 86390 1
541236 99541236 1001 86380 86390 1
541054 99541054 1001 86380 86390 1
541033 99541033 1001 86380 86390 1
540697 99540697 1001 86380 86390 1
541419 99541419 1001 86380 86390 1
542064 99542064 1001 86380 86390 1
541861 99541861 1001 86380 86390 1
541629 99541629 1001 86380 86390 1
541587 99541587 1001 86380 86390 1
542122 99542122 1001 86380 86390 1
542202 99542202 1001 86380 86390 1
542309 99542309 1001 86380 86390 1
542794 99542794 1001 86380 86390 1
542903 99542903 1001 86380 86390 1
542548 99542548 1001 86380 86390 1
542563 99542563 1001 86380 86390 1
542390 99542390 1001 86380 86390 1
542485 99542485 1001 86380 86390 1
543100 99543100 1001 86380 86390 1
543028 99543028 1001 86380 86390 1
543017 99543017 1001 86380 86390 1
543485 99543485 1001 86380 86390 1
543185 99543185 1001 86380 86390 1
543794 99543794 1001 86380 86390 1
543885 99543885 1001 86380 86390 1
543844 99543844 1001 86380 86390 1
544419 99544419 1001 86380 86390 1
544592 99544592 1001 86380 86390 1
544233 99544233 1001 86380 86390 1
544671 99544671 1001 86380 86390 1
505512 810 1001 51745 52044 1
400459 99400459 1001 86380 86390 1
400638 99400638 1001 86380 86390 1
400840 99400840 1001 86380 86390 1
401012 99401012 1001 86380 86390 1
401200 99401200 1001 86380 86390 1
401246 99401246 1001 86380 86390 1
401358 99401358 1001 86380 86390 1
401579 99401579 1001 86380 86390 1
403113 99403113 1001 86380 86390 1
403519 99403519 1001 86380 86390 1
404192 99404192 1001 86380 86390 1
404387 99404387 1001 86380 86390 1
404520 99404520 1001 86380 86390 1
404603 99404603 1001 86380 86390 1
406578 99406578 1001 86380 86390 1
407414 99407414 1001 86380 86390 1
407682 99407682 1001 86380 86390 1
408178 99408178 1001 86380 86390 1
408135 99408135 1001 86380 86390 1
408159 99408159 1001 86380 86390 1
408457 99408457 1001 86380 86390 1
408726 99408726 1001 86380 86390 1
408866 99408866 1001 86380 86390 1
408797 99408797 1001 86380 86390 1
409058 99409058 1001 86380 86390 1
410114 99410114 1001 86380 86390 1
410405 99410405 1001 86380 86390 1
410984 99410984 1001 86380 86390 1
411079 99411079 1001 86380 86390 1
411158 99411158 1001 86380 86390 1
411573 99411573 1001 86380 86390 1
411913 99411913 1001 86380 86390 1
411883 99411883 1001 86380 86390 1
413450 99413450 1001 86380 86390 1
413546 99413546 1001 86380 86390 1
413017 99413017 1001 86380 86390 1
413212 99413212 1001 86380 86390 1
412669 99412669 1001 86380 86390 1
412730 99412730 1001 86380 86390 1
415256 99415256 1001 86380 86390 1
415096 99415096 1001 86380 86390 1
415118 99415118 1001 86380 86390 1
415034 99415034 1001 86380 86390 1
414621 99414621 1001 86380 86390 1
414186 99414186 1001 86380 86390 1
416930 99416930 1001 86380 86390 1
416885 99416885 1001 86380 86390 1
416732 99416732 1001 86380 86390 1
416825 99416825 1001 86380 86390 1
416628 99416628 1001 86380 86390 1
416328 99416328 1001 86380 86390 1
416543 99416543 1001 86380 86390 1
416020 99416020 1001 86380 86390 1
417427 99417427 1001 86380 86390 1
417418 99417418 1001 86380 86390 1
417602 99417602 1001 86380 86390 1
418796 99418796 1001 86380 86390 1
418620 99418620 1001 86380 86390 1
418762 99418762 1001 86380 86390 1
418489 99418489 1001 86380 86390 1
418705 99418705 1001 86380 86390 1
418559 99418559 1001 86380 86390 1
418685 99418685 1001 86380 86390 1
418452 99418452 1001 86380 86390 1
418471 99418471 1001 86380 86390 1
418119 99418119 1001 86380 86390 1
419193 99419193 1001 86380 86390 1
418903 99418903 1001 86380 86390 1
420154 99420154 1001 86380 86390 1
420290 99420290 1001 86380 86390 1
419918 99419918 1001 86380 86390 1
419784 99419784 1001 86380 86390 1
419866 99419866 1001 86380 86390 1
419500 99419500 1001 86380 86390 1
419390 99419390 1001 86380 86390 1
420709 99420709 1001 86380 86390 1
420744 99420744 1001 86380 86390 1
420773 99420773 1001 86380 86390 1
422057 99422057 1001 86380 86390 1
421851 99421851 1001 86380 86390 1
420948 99420948 1001 86380 86390 1
421245 99421245 1001 86380 86390 1
421111 99421111 1001 86380 86390 1
422217 99422217 1001 86380 86390 1
422466 99422466 1001 86380 86390 1
423694 99423694 1001 86380 86390 1
423663 99423663 1001 86380 86390 1
423598 99423598 1001 86380 86390 1
423057 99423057 1001 86380 86390 1
423095 99423095 1001 86380 86390 1
422542 99422542 1001 86380 86390 1
422742 99422742 1001 86380 86390 1
423845 99423845 1001 86380 86390 1
423949 99423949 1001 86380 86390 1
423963 99423963 1001 86380 86390 1
425009 99425009 1001 86380 86390 1
425078 99425078 1001 86380 86390 1
426625 99426625 1001 86380 86390 1
428497 99428497 1001 86380 86390 1
428276 99428276 1001 86380 86390 1
428191 99428191 1001 86380 86390 1
427660 99427660 1001 86380 86390 1
427574 99427574 1001 86380 86390 1
430056 99430056 1001 86380 86390 1
429675 99429675 1001 86380 86390 1
429293 99429293 1001 86380 86390 1
429509 99429509 1001 86380 86390 1
429281 99429281 1001 86380 86390 1
430551 99430551 1001 86380 86390 1
430686 99430686 1001 86380 86390 1
430421 99430421 1001 86380 86390 1
431879 99431879 1001 86380 86390 1
431044 99431044 1001 86380 86390 1
433364 99433364 1001 86380 86390 1
432699 99432699 1001 86380 86390 1
433810 99433810 1001 86380 86390 1
435107 99435107 1001 86380 86390 1
435415 99435415 1001 86380 86390 1
434656 99434656 1001 86380 86390 1
434745 99434745 1001 86380 86390 1
434172 99434172 1001 86380 86390 1
434149 99434149 1001 86380 86390 1
435574 99435574 1001 86380 86390 1
436008 99436008 1001 86380 86390 1
436339 99436339 1001 86380 86390 1
436314 99436314 1001 86380 86390 1
436301 99436301 1001 86380 86390 1
436183 99436183 1001 86380 86390 1
437224 99437224 1001 86380 86390 1
300639 99300639 1001 86380 86390 1
300535 99300535 1001 86380 86390 1
300399 99300399 1001 86380 86390 1
300158 99300158 1001 86380 86390 1
300729 99300729 1001 86380 86390 1
300771 99300771 1001 86380 86390 1
301364 99301364 1001 86380 86390 1
301500 99301500 1001 86380 86390 1
301143 99301143 1001 86380 86390 1
301277 99301277 1001 86380 86390 1
301347 99301347 1001 86380 86390 1
300984 99300984 1001 86380 86390 1
301559 99301559 1001 86380 86390 1
302291 99302291 1001 86380 86390 1
302364 99302364 1001 86380 86390 1
302167 99302167 1001 86380 86390 1
301932 99301932 1001 86380 86390 1
302513 99302513 1001 86380 86390 1
302463 99302463 1001 86380 86390 1
303100 99303100 1001 86380 86390 1
303062 99303062 1001 86380 86390 1
302901 99302901 1001 86380 86390 1
302895 99302895 1001 86380 86390 1
302832 99302832 1001 86380 86390 1
302767 99302767 1001 86380 86390 1
303865 99303865 1001 86380 86390 1
303956 99303956 1001 86380 86390 1
303923 99303923 1001 86380 86390 1
303838 99303838 1001 86380 86390 1
303877 99303877 1001 86380 86390 1
303641 99303641 1001 86380 86390 1
303734 99303734 1001 86380 86390 1
303513 99303513 1001 86380 86390 1
304096 99304096 1001 86380 86390 1
304694 99304694 1001 86380 86390 1
304739 99304739 1001 86380 86390 1
304702 99304702 1001 86380 86390 1
304564 99304564 1001 86380 86390 1
304478 99304478 1001 86380 86390 1
304509 99304509 1001 86380 86390 1
304484 99304484 1001 86380 86390 1
304420 99304420 1001 86380 86390 1
304405 99304405 1001 86380 86390 1
305571 99305571 1001 86380 86390 1
305577 99305577 1001 86380 86390 1
305552 99305552 1001 86380 86390 1
500046 99500046 1001 86380 86390 1
500650 99500650 1001 86380 86390 1
500753 99500753 1001 86380 86390 1
500743 99500743 1001 86380 86390 1
500584 99500584 1001 86380 86390 1
500995 99500995 1001 86380 86390 1
500986 99500986 1001 86380 86390 1
501384 99501384 1001 86380 86390 1
501249 99501249 1001 86380 86390 1
501031 99501031 1001 86380 86390 1
501050 99501050 1001 86380 86390 1
502359 99502359 1001 86380 86390 1
502167 99502167 1001 86380 86390 1
503235 99503235 1001 86380 86390 1
502814 99502814 1001 86380 86390 1
504043 99504043 1001 86380 86390 1
503923 99503923 1001 86380 86390 1
504000 99504000 1001 86380 86390 1
503772 99503772 1001 86380 86390 1
503709 99503709 1001 86380 86390 1
503710 99503710 1001 86380 86390 1
503843 99503843 1001 86380 86390 1
503794 99503794 1001 86380 86390 1
503729 99503729 1001 86380 86390 1
503538 99503538 1001 86380 86390 1
503572 99503572 1001 86380 86390 1
504811 99504811 1001 86380 86390 1
504705 99504705 1001 86380 86390 1
504684 99504684 1001 86380 86390 1
504419 99504419 1001 86380 86390 1
505033 99505033 1001 86380 86390 1
505101 99505101 1001 86380 86390 1
504958 99504958 1001 86380 86390 1
505668 99505668 1001 86380 86390 1
505698 99505698 1001 86380 86390 1
505637 99505637 1001 86380 86390 1
505627 99505627 1001 86380 86390 1
505666 99505666 1001 86380 86390 1
505466 99505466 1001 86380 86390 1
505392 99505392 1001 86380 86390 1
505280 99505280 1001 86380 86390 1
505233 99505233 1001 86380 86390 1
505303 99505303 1001 86380 86390 1
505875 99505875 1001 86380 86390 1
505880 99505880 1001 86380 86390 1
506290 99506290 1001 86380 86390 1
506093 99506093 1001 86380 86390 1
506128 99506128 1001 86380 86390 1
506065 99506065 1001 86380 86390 1
506658 99506658 1001 86380 86390 1
506867 99506867 1001 86380 86390 1
507443 99507443 1001 86380 86390 1
508070 99508070 1001 86380 86390 1
508077 99508077 1001 86380 86390 1
507879 99507879 1001 86380 86390 1
507923 99507923 1001 86380 86390 1
507858 99507858 1001 86380 86390 1
508040 99508040 1001 86380 86390 1
507911 99507911 1001 86380 86390 1
507705 99507705 1001 86380 86390 1
507744 99507744 1001 86380 86390 1
507640 99507640 1001 86380 86390 1
508440 99508440 1001 86380 86390 1
508435 99508435 1001 86380 86390 1
509072 99509072 1001 86380 86390 1
508885 99508885 1001 86380 86390 1
509021 99509021 1001 86380 86390 1
508892 99508892 1001 86380 86390 1
508692 99508692 1001 86380 86390 1
508835 99508835 1001 86380 86390 1
508800 99508800 1001 86380 86390 1
508544 99508544 1001 86380 86390 1
509794 99509794 1001 86380 86390 1
509833 99509833 1001 86380 86390 1
509662 99509662 1001 86380 86390 1
509534 99509534 1001 86380 86390 1
509654 99509654 1001 86380 86390 1
509396 99509396 1001 86380 86390 1
509353 99509353 1001 86380 86390 1
510003 99510003 1001 86380 86390 1
509968 99509968 1001 86380 86390 1
510341 99510341 1001 86380 86390 1
510323 99510323 1001 86380 86390 1
510428 99510428 1001 86380 86390 1
510324 99510324 1001 86380 86390 1
510853 99510853 1001 86380 86390 1
510766 99510766 1001 86380 86390 1
511393 99511393 1001 86380 86390 1
511446 99511446 1001 86380 86390 1
511334 99511334 1001 86380 86390 1
511042 99511042 1001 86380 86390 1
511666 99511666 1001 86380 86390 1
512116 99512116 1001 86380 86390 1
512118 99512118 1001 86380 86390 1
511965 99511965 1001 86380 86390 1
511803 99511803 1001 86380 86390 1
511948 99511948 1001 86380 86390 1
513199 99513199 1001 86380 86390 1
512825 99512825 1001 86380 86390 1
512956 99512956 1001 86380 86390 1
512642 99512642 1001 86380 86390 1
513311 99513311 1001 86380 86390 1
513247 99513247 1001 86380 86390 1
513251 99513251 1001 86380 86390 1
513852 99513852 1001 86380 86390 1
513960 99513960 1001 86380 86390 1
514024 99514024 1001 86380 86390 1
513691 99513691 1001 86380 86390 1
513535 99513535 1001 86380 86390 1
514135 99514135 1001 86380 86390 1
514782 99514782 1001 86380 86390 1
514654 99514654 1001 86380 86390 1
514810 99514810 1001 86380 86390 1
514799 99514799 1001 86380 86390 1
514801 99514801 1001 86380 86390 1
514802 99514802 1001 86380 86390 1
514560 99514560 1001 86380 86390 1
514305 99514305 1001 86380 86390 1
514439 99514439 1001 86380 86390 1
514935 99514935 1001 86380 86390 1
514860 99514860 1001 86380 86390 1
515017 99515017 1001 86380 86390 1
515442 99515442 1001 86380 86390 1
515238 99515238 1001 86380 86390 1
515752 99515752 1001 86380 86390 1
516340 99516340 1001 86380 86390 1
516431 99516431 1001 86380 86390 1
516544 99516544 1001 86380 86390 1
517054 99517054 1001 86380 86390 1
516985 99516985 1001 86380 86390 1
516867 99516867 1001 86380 86390 1
518135 99518135 1001 86380 86390 1
517976 99517976 1001 86380 86390 1
517949 99517949 1001 86380 86390 1
517782 99517782 1001 86380 86390 1
518334 99518334 1001 86380 86390 1
518972 99518972 1001 86380 86390 1
518574 99518574 1001 86380 86390 1
518388 99518388 1001 86380 86390 1
519133 99519133 1001 86380 86390 1
519660 99519660 1001 86380 86390 1
519417 99519417 1001 86380 86390 1
519395 99519395 1001 86380 86390 1
519824 99519824 1001 86380 86390 1
519984 99519984 1001 86380 86390 1
520498 99520498 1001 86380 86390 1
520594 99520594 1001 86380 86390 1
520519 99520519 1001 86380 86390 1
520291 99520291 1001 86380 86390 1
520252 99520252 1001 86380 86390 1
520089 99520089 1001 86380 86390 1
520090 99520090 1001 86380 86390 1
520209 99520209 1001 86380 86390 1
520082 99520082 1001 86380 86390 1
521312 99521312 1001 86380 86390 1
521433 99521433 1001 86380 86390 1
521251 99521251 1001 86380 86390 1
521490 99521490 1001 86380 86390 1
521580 99521580 1001 86380 86390 1
521519 99521519 1001 86380 86390 1
521584 99521584 1001 86380 86390 1
521665 99521665 1001 86380 86390 1
522164 99522164 1001 86380 86390 1
522263 99522263 1001 86380 86390 1
521920 99521920 1001 86380 86390 1
521894 99521894 1001 86380 86390 1
522037 99522037 1001 86380 86390 1
522014 99522014 1001 86380 86390 1
521673 99521673 1001 86380 86390 1
522394 99522394 1001 86380 86390 1
522294 99522294 1001 86380 86390 1
522468 99522468 1001 86380 86390 1
522723 99522723 1001 86380 86390 1
522763 99522763 1001 86380 86390 1
522815 99522815 1001 86380 86390 1
522630 99522630 1001 86380 86390 1
523183 99523183 1001 86380 86390 1
523212 99523212 1001 86380 86390 1
523879 99523879 1001 86380 86390 1
523636 99523636 1001 86380 86390 1
523619 99523619 1001 86380 86390 1
523454 99523454 1001 86380 86390 1
523455 99523455 1001 86380 86390 1
523410 99523410 1001 86380 86390 1
524090 99524090 1001 86380 86390 1
523990 99523990 1001 86380 86390 1
524761 99524761 1001 86380 86390 1
524264 99524264 1001 86380 86390 1
524875 99524875 1001 86380 86390 1
525500 99525500 1001 86380 86390 1
525210 99525210 1001 86380 86390 1
525275 99525275 1001 86380 86390 1
525202 99525202 1001 86380 86390 1
525034 99525034 1001 86380 86390 1
525152 99525152 1001 86380 86390 1
525692 99525692 1001 86380 86390 1
525629 99525629 1001 86380 86390 1
526295 99526295 1001 86380 86390 1
526390 99526390 1001 86380 86390 1
526220 99526220 1001 86380 86390 1
526238 99526238 1001 86380 86390 1
526344 99526344 1001 86380 86390 1
525898 99525898 1001 86380 86390 1
526005 99526005 1001 86380 86390 1
525839 99525839 1001 86380 86390 1
526562 99526562 1001 86380 86390 1
526627 99526627 1001 86380 86390 1
526584 99526584 1001 86380 86390 1
526561 99526561 1001 86380 86390 1
527185 99527185 1001 86380 86390 1
527147 99527147 1001 86380 86390 1
527049 99527049 1001 86380 86390 1
527229 99527229 1001 86380 86390 1
526914 99526914 1001 86380 86390 1
527018 99527018 1001 86380 86390 1
526961 99526961 1001 86380 86390 1
526900 99526900 1001 86380 86390 1
526798 99526798 1001 86380 86390 1
526786 99526786 1001 86380 86390 1
526761 99526761 1001 86380 86390 1
527442 99527442 1001 86380 86390 1
528002 99528002 1001 86380 86390 1
527901 99527901 1001 86380 86390 1
527484 99527484 1001 86380 86390 1
527491 99527491 1001 86380 86390 1
528259 99528259 1001 86380 86390 1
528752 99528752 1001 86380 86390 1
528808 99528808 1001 86380 86390 1
528667 99528667 1001 86380 86390 1
528438 99528438 1001 86380 86390 1
528289 99528289 1001 86380 86390 1
528947 99528947 1001 86380 86390 1
529051 99529051 1001 86380 86390 1
529724 99529724 1001 86380 86390 1
529544 99529544 1001 86380 86390 1
529522 99529522 1001 86380 86390 1
529388 99529388 1001 86380 86390 1
529791 99529791 1001 86380 86390 1
530374 99530374 1001 86380 86390 1
530400 99530400 1001 86380 86390 1
530362 99530362 1001 86380 86390 1
530454 99530454 1001 86380 86390 1
530404 99530404 1001 86380 86390 1
530230 99530230 1001 86380 86390 1
530010 99530010 1001 86380 86390 1
530063 99530063 1001 86380 86390 1
530091 99530091 1001 86380 86390 1
530097 99530097 1001 86380 86390 1
530020 99530020 1001 86380 86390 1
530722 99530722 1001 86380 86390 1
530650 99530650 1001 86380 86390 1
530651 99530651 1001 86380 86390 1
530703 99530703 1001 86380 86390 1
531140 99531140 1001 86380 86390 1
530939 99530939 1001 86380 86390 1
531402 99531402 1001 86380 86390 1
531420 99531420 1001 86380 86390 1
531485 99531485 1001 86380 86390 1
531450 99531450 1001 86380 86390 1
532064 99532064 1001 86380 86390 1
532131 99532131 1001 86380 86390 1
532188 99532188 1001 86380 86390 1
532197 99532197 1001 86380 86390 1
531836 99531836 1001 86380 86390 1
531602 99531602 1001 86380 86390 1
532372 99532372 1001 86380 86390 1
532402 99532402 1001 86380 86390 1
532917 99532917 1001 86380 86390 1
532961 99532961 1001 86380 86390 1
533021 99533021 1001 86380 86390 1
532736 99532736 1001 86380 86390 1
532690 99532690 1001 86380 86390 1
532747 99532747 1001 86380 86390 1
532505 99532505 1001 86380 86390 1
532574 99532574 1001 86380 86390 1
533099 99533099 1001 86380 86390 1
533092 99533092 1001 86380 86390 1
533821 99533821 1001 86380 86390 1
533747 99533747 1001 86380 86390 1
533460 99533460 1001 86380 86390 1
533490 99533490 1001 86380 86390 1
534032 99534032 1001 86380 86390 1
534022 99534022 1001 86380 86390 1
534639 99534639 1001 86380 86390 1
534300 99534300 1001 86380 86390 1
534321 99534321 1001 86380 86390 1
534205 99534205 1001 86380 86390 1
534789 99534789 1001 86380 86390 1
535331 99535331 1001 86380 86390 1
535663 99535663 1001 86380 86390 1
535703 99535703 1001 86380 86390 1
535671 99535671 1001 86380 86390 1
535581 99535581 1001 86380 86390 1
536255 99536255 1001 86380 86390 1
536121 99536121 1001 86380 86390 1
536046 99536046 1001 86380 86390 1
535764 99535764 1001 86380 86390 1
536472 99536472 1001 86380 86390 1
537006 99537006 1001 86380 86390 1
536815 99536815 1001 86380 86390 1
536924 99536924 1001 86380 86390 1
536862 99536862 1001 86380 86390 1
536673 99536673 1001 86380 86390 1
536665 99536665 1001 86380 86390 1
536604 99536604 1001 86380 86390 1
537216 99537216 1001 86380 86390 1
537194 99537194 1001 86380 86390 1
537832 99537832 1001 86380 86390 1
537690 99537690 1001 86380 86390 1
537486 99537486 1001 86380 86390 1
537520 99537520 1001 86380 86390 1
538119 99538119 1001 86380 86390 1
538902 99538902 1001 86380 86390 1
538998 99538998 1001 86380 86390 1
538816 99538816 1001 86380 86390 1
539518 99539518 1001 86380 86390 1
539350 99539350 1001 86380 86390 1
539369 99539369 1001 86380 86390 1
539730 99539730 1001 86380 86390 1
539802 99539802 1001 86380 86390 1
540438 99540438 1001 86380 86390 1
540201 99540201 1001 86380 86390 1
540217 99540217 1001 86380 86390 1
540021 99540021 1001 86380 86390 1
539946 99539946 1001 86380 86390 1
540609 99540609 1001 86380 86390 1
540527 99540527 1001 86380 86390 1
541036 99541036 1001 86380 86390 1
540777 99540777 1001 86380 86390 1
540752 99540752 1001 86380 86390 1
540810 99540810 1001 86380 86390 1
541462 99541462 1001 86380 86390 1
541475 99541475 1001 86380 86390 1
541496 99541496 1001 86380 86390 1
542103 99542103 1001 86380 86390 1
541852 99541852 1001 86380 86390 1
541780 99541780 1001 86380 86390 1
541615 99541615 1001 86380 86390 1
541604 99541604 1001 86380 86390 1
541566 99541566 1001 86380 86390 1
542171 99542171 1001 86380 86390 1
542319 99542319 1001 86380 86390 1
542657 99542657 1001 86380 86390 1
542382 99542382 1001 86380 86390 1
543112 99543112 1001 86380 86390 1
543063 99543063 1001 86380 86390 1
543089 99543089 1001 86380 86390 1
542999 99542999 1001 86380 86390 1
543082 99543082 1001 86380 86390 1
543587 99543587 1001 86380 86390 1
543377 99543377 1001 86380 86390 1
543510 99543510 1001 86380 86390 1
543549 99543549 1001 86380 86390 1
543305 99543305 1001 86380 86390 1
543829 99543829 1001 86380 86390 1
543959 99543959 1001 86380 86390 1
544410 99544410 1001 86380 86390 1
544000 99544000 1001 86380 86390 1
544619 99544619 1001 86380 86390 1
505511 665 1002 45262 55709 1
511088 823 1001 29725 30025 1
533501 765 1002 40684 50863 1
400154 99400154 1001 86380 86390 1
400358 99400358 1001 86380 86390 1
400822 99400822 1001 86380 86390 1
400724 99400724 1001 86380 86390 1
400862 99400862 1001 86380 86390 1
401066 99401066 1001 86380 86390 1
401287 99401287 1001 86380 86390 1
401942 99401942 1001 86380 86390 1
402015 99402015 1001 86380 86390 1
402117 99402117 1001 86380 86390 1
403123 99403123 1001 86380 86390 1
403640 99403640 1001 86380 86390 1
404246 99404246 1001 86380 86390 1
404211 99404211 1001 86380 86390 1
404453 99404453 1001 86380 86390 1
404689 99404689 1001 86380 86390 1
405027 99405027 1001 86380 86390 1
405461 99405461 1001 86380 86390 1
405728 99405728 1001 86380 86390 1
406204 99406204 1001 86380 86390 1
406212 99406212 1001 86380 86390 1
406422 99406422 1001 86380 86390 1
407678 99407678 1001 86380 86390 1
407893 99407893 1001 86380 86390 1
408303 99408303 1001 86380 86390 1
408579 99408579 1001 86380 86390 1
408634 99408634 1001 86380 86390 1
409337 99409337 1001 86380 86390 1
409644 99409644 1001 86380 86390 1
409627 99409627 1001 86380 86390 1
409697 99409697 1001 86380 86390 1
409711 99409711 1001 86380 86390 1
410015 99410015 1001 86380 86390 1
410294 99410294 1001 86380 86390 1
410858 99410858 1001 86380 86390 1
411695 99411695 1001 86380 86390 1
413591 99413591 1001 86380 86390 1
413508 99413508 1001 86380 86390 1
413183 99413183 1001 86380 86390 1
412965 99412965 1001 86380 86390 1
413202 99413202 1001 86380 86390 1
413098 99413098 1001 86380 86390 1
412929 99412929 1001 86380 86390 1
412723 99412723 1001 86380 86390 1
412725 99412725 1001 86380 86390 1
413738 99413738 1001 86380 86390 1
413932 99413932 1001 86380 86390 1
415172 99415172 1001 86380 86390 1
415153 99415153 1001 86380 86390 1
414986 99414986 1001 86380 86390 1
414657 99414657 1001 86380 86390 1
414804 99414804 1001 86380 86390 1
415688 99415688 1001 86380 86390 1
415360 99415360 1001 86380 86390 1
416614 99416614 1001 86380 86390 1
416687 99416687 1001 86380 86390 1
416747 99416747 1001 86380 86390 1
416850 99416850 1001 86380 86390 1
416853 99416853 1001 86380 86390 1
416080 99416080 1001 86380 86390 1
417343 99417343 1001 86380 86390 1
417494 99417494 1001 86380 86390 1
418209 99418209 1001 86380 86390 1
418068 99418068 1001 86380 86390 1
418005 99418005 1001 86380 86390 1
417652 99417652 1001 86380 86390 1
419158 99419158 1001 86380 86390 1
419080 99419080 1001 86380 86390 1
418804 99418804 1001 86380 86390 1
418994 99418994 1001 86380 86390 1
420314 99420314 1001 86380 86390 1
419906 99419906 1001 86380 86390 1
419295 99419295 1001 86380 86390 1
421715 99421715 1001 86380 86390 1
421366 99421366 1001 86380 86390 1
422507 99422507 1001 86380 86390 1
422350 99422350 1001 86380 86390 1
423422 99423422 1001 86380 86390 1
423233 99423233 1001 86380 86390 1
422606 99422606 1001 86380 86390 1
422671 99422671 1001 86380 86390 1
422648 99422648 1001 86380 86390 1
423829 99423829 1001 86380 86390 1
423890 99423890 1001 86380 86390 1
425300 99425300 1001 86380 86390 1
425337 99425337 1001 86380 86390 1
425341 99425341 1001 86380 86390 1
425291 99425291 1001 86380 86390 1
425101 99425101 1001 86380 86390 1
424904 99424904 1001 86380 86390 1
424867 99424867 1001 86380 86390 1
424536 99424536 1001 86380 86390 1
424518 99424518 1001 86380 86390 1
424231 99424231 1001 86380 86390 1
425573 99425573 1001 86380 86390 1
427094 99427094 1001 86380 86390 1
426360 99426360 1001 86380 86390 1
426063 99426063 1001 86380 86390 1
426103 99426103 1001 86380 86390 1
427236 99427236 1001 86380 86390 1
428695 99428695 1001 86380 86390 1
428417 99428417 1001 86380 86390 1
428318 99428318 1001 86380 86390 1
427601 99427601 1001 86380 86390 1
427550 99427550 1001 86380 86390 1
427572 99427572 1001 86380 86390 1
430124 99430124 1001 86380 86390 1
430283 99430283 1001 86380 86390 1
429785 99429785 1001 86380 86390 1
429674 99429674 1001 86380 86390 1
429676 99429676 1001 86380 86390 1
429650 99429650 1001 86380 86390 1
429849 99429849 1001 86380 86390 1
430807 99430807 1001 86380 86390 1
431870 99431870 1001 86380 86390 1
431259 99431259 1001 86380 86390 1
431064 99431064 1001 86380 86390 1
431175 99431175 1001 86380 86390 1
431219 99431219 1001 86380 86390 1
430992 99430992 1001 86380 86390 1
430907 99430907 1001 86380 86390 1
433137 99433137 1001 86380 86390 1
432776 99432776 1001 86380 86390 1
434003 99434003 1001 86380 86390 1
435053 99435053 1001 86380 86390 1
435108 99435108 1001 86380 86390 1
435008 99435008 1001 86380 86390 1
435020 99435020 1001 86380 86390 1
434668 99434668 1001 86380 86390 1
435572 99435572 1001 86380 86390 1
436905 99436905 1001 86380 86390 1
436592 99436592 1001 86380 86390 1
436621 99436621 1001 86380 86390 1
436193 99436193 1001 86380 86390 1
436194 99436194 1001 86380 86390 1
436291 99436291 1001 86380 86390 1
436269 99436269 1001 86380 86390 1
436211 99436211 1001 86380 86390 1
436342 99436342 1001 86380 86390 1
300540 99300540 1001 86380 86390 1
300650 99300650 1001 86380 86390 1
300503 99300503 1001 86380 86390 1
300267 99300267 1001 86380 86390 1
300218 99300218 1001 86380 86390 1
300129 99300129 1001 86380 86390 1
300856 99300856 1001 86380 86390 1
300731 99300731 1001 86380 86390 1
300802 99300802 1001 86380 86390 1
301492 99301492 1001 86380 86390 1
301524 99301524 1001 86380 86390 1
301391 99301391 1001 86380 86390 1
301499 99301499 1001 86380 86390 1
301513 99301513 1001 86380 86390 1
301276 99301276 1001 86380 86390 1
301039 99301039 1001 86380 86390 1
301583 99301583 1001 86380 86390 1
301661 99301661 1001 86380 86390 1
302356 99302356 1001 86380 86390 1
302374 99302374 1001 86380 86390 1
301770 99301770 1001 86380 86390 1
302481 99302481 1001 86380 86390 1
302443 99302443 1001 86380 86390 1
302564 99302564 1001 86380 86390 1
303207 99303207 1001 86380 86390 1
303075 99303075 1001 86380 86390 1
302741 99302741 1001 86380 86390 1
302675 99302675 1001 86380 86390 1
304016 99304016 1001 86380 86390 1
303927 99303927 1001 86380 86390 1
303492 99303492 1001 86380 86390 1
303431 99303431 1001 86380 86390 1
304052 99304052 1001 86380 86390 1
304659 99304659 1001 86380 86390 1
304660 99304660 1001 86380 86390 1
304493 99304493 1001 86380 86390 1
304278 99304278 1001 86380 86390 1
304325 99304325 1001 86380 86390 1
304990 99304990 1001 86380 86390 1
304939 99304939 1001 86380 86390 1
304917 99304917 1001 86380 86390 1
305640 99305640 1001 86380 86390 1
305457 99305457 1001 86380 86390 1
305246 99305246 1001 86380 86390 1
500041 99500041 1001 86380 86390 1
500112 99500112 1001 86380 86390 1
500723 99500723 1001 86380 86390 1
500813 99500813 1001 86380 86390 1
500789 99500789 1001 86380 86390 1
500428 99500428 1001 86380 86390 1
500522 99500522 1001 86380 86390 1
500463 99500463 1001 86380 86390 1
500554 99500554 1001 86380 86390 1
500830 99500830 1001 86380 86390 1
500897 99500897 1001 86380 86390 1
501606 99501606 1001 86380 86390 1
501531 99501531 1001 86380 86390 1
501269 99501269 1001 86380 86390 1
501404 99501404 1001 86380 86390 1
501417 99501417 1001 86380 86390 1
501207 99501207 1001 86380 86390 1
501806 99501806 1001 86380 86390 1
501803 99501803 1001 86380 86390 1
502312 99502312 1001 86380 86390 1
502327 99502327 1001 86380 86390 1
502449 99502449 1001 86380 86390 1
502455 99502455 1001 86380 86390 1
502202 99502202 1001 86380 86390 1
502000 99502000 1001 86380 86390 1
501913 99501913 1001 86380 86390 1
502532 99502532 1001 86380 86390 1
502539 99502539 1001 86380 86390 1
503129 99503129 1001 86380 86390 1
503212 99503212 1001 86380 86390 1
503022 99503022 1001 86380 86390 1
502880 99502880 1001 86380 86390 1
503755 99503755 1001 86380 86390 1
504236 99504236 1001 86380 86390 1
504211 99504211 1001 86380 86390 1
504200 99504200 1001 86380 86390 1
504226 99504226 1001 86380 86390 1
504894 99504894 1001 86380 86390 1
504834 99504834 1001 86380 86390 1
504745 99504745 1001 86380 86390 1
504562 99504562 1001 86380 86390 1
504555 99504555 1001 86380 86390 1
505694 99505694 1001 86380 86390 1
505594 99505594 1001 86380 86390 1
505317 99505317 1001 86380 86390 1
505167 99505167 1001 86380 86390 1
505181 99505181 1001 86380 86390 1
505251 99505251 1001 86380 86390 1
506482 99506482 1001 86380 86390 1
506081 99506081 1001 86380 86390 1
506141 99506141 1001 86380 86390 1
506180 99506180 1001 86380 86390 1
506722 99506722 1001 86380 86390 1
506642 99506642 1001 86380 86390 1
507404 99507404 1001 86380 86390 1
507249 99507249 1001 86380 86390 1
507354 99507354 1001 86380 86390 1
507055 99507055 1001 86380 86390 1
506998 99506998 1001 86380 86390 1
506830 99506830 1001 86380 86390 1
506937 99506937 1001 86380 86390 1
507423 99507423 1001 86380 86390 1
507622 99507622 1001 86380 86390 1
508138 99508138 1001 86380 86390 1
507959 99507959 1001 86380 86390 1
507684 99507684 1001 86380 86390 1
507801 99507801 1001 86380 86390 1
507663 99507663 1001 86380 86390 1
508389 99508389 1001 86380 86390 1
509042 99509042 1001 86380 86390 1
508873 99508873 1001 86380 86390 1
508945 99508945 1001 86380 86390 1
508701 99508701 1001 86380 86390 1
508494 99508494 1001 86380 86390 1
508584 99508584 1001 86380 86390 1
508562 99508562 1001 86380 86390 1
508524 99508524 1001 86380 86390 1
508526 99508526 1001 86380 86390 1
508566 99508566 1001 86380 86390 1
509103 99509103 1001 86380 86390 1
509252 99509252 1001 86380 86390 1
509738 99509738 1001 86380 86390 1
510474 99510474 1001 86380 86390 1
510178 99510178 1001 86380 86390 1
510269 99510269 1001 86380 86390 1
510893 99510893 1001 86380 86390 1
510754 99510754 1001 86380 86390 1
510904 99510904 1001 86380 86390 1
511441 99511441 1001 86380 86390 1
511494 99511494 1001 86380 86390 1
511645 99511645 1001 86380 86390 1
511739 99511739 1001 86380 86390 1
512294 99512294 1001 86380 86390 1
512243 99512243 1001 86380 86390 1
512296 99512296 1001 86380 86390 1
512338 99512338 1001 86380 86390 1
512170 99512170 1001 86380 86390 1
511938 99511938 1001 86380 86390 1
512396 99512396 1001 86380 86390 1
512436 99512436 1001 86380 86390 1
513063 99513063 1001 86380 86390 1
513091 99513091 1001 86380 86390 1
513019 99513019 1001 86380 86390 1
513153 99513153 1001 86380 86390 1
512809 99512809 1001 86380 86390 1
512598 99512598 1001 86380 86390 1
512665 99512665 1001 86380 86390 1
513252 99513252 1001 86380 86390 1
513966 99513966 1001 86380 86390 1
513640 99513640 1001 86380 86390 1
513732 99513732 1001 86380 86390 1
513528 99513528 1001 86380 86390 1
513600 99513600 1001 86380 86390 1
513827 99513827 1001 86380 86390 1
514754 99514754 1001 86380 86390 1
514769 99514769 1001 86380 86390 1
515048 99515048 1001 86380 86390 1
515024 99515024 1001 86380 86390 1
514877 99514877 1001 86380 86390 1
514943 99514943 1001 86380 86390 1
515536 99515536 1001 86380 86390 1
515346 99515346 1001 86380 86390 1
515208 99515208 1001 86380 86390 1
515737 99515737 1001 86380 86390 1
516383 99516383 1001 86380 86390 1
516320 99516320 1001 86380 86390 1
516451 99516451 1001 86380 86390 1
516417 99516417 1001 86380 86390 1
516327 99516327 1001 86380 86390 1
516188 99516188 1001 86380 86390 1
516227 99516227 1001 86380 86390 1
516253 99516253 1001 86380 86390 1
516220 99516220 1001 86380 86390 1
516010 99516010 1001 86380 86390 1
516050 99516050 1001 86380 86390 1
515949 99515949 1001 86380 86390 1
515911 99515911 1001 86380 86390 1
516577 99516577 1001 86380 86390 1
516658 99516658 1001 86380 86390 1
517295 99517295 1001 86380 86390 1
517030 99517030 1001 86380 86390 1
517032 99517032 1001 86380 86390 1
516983 99516983 1001 86380 86390 1
516959 99516959 1001 86380 86390 1
516999 99516999 1001 86380 86390 1
516783 99516783 1001 86380 86390 1
518021 99518021 1001 86380 86390 1
518099 99518099 1001 86380 86390 1
517871 99517871 1001 86380 86390 1
517863 99517863 1001 86380 86390 1
518263 99518263 1001 86380 86390 1
518227 99518227 1001 86380 86390 1
518757 99518757 1001 86380 86390 1
518675 99518675 1001 86380 86390 1
518486 99518486 1001 86380 86390 1
518467 99518467 1001 86380 86390 1
519095 99519095 1001 86380 86390 1
519121 99519121 1001 86380 86390 1
519783 99519783 1001 86380 86390 1
519762 99519762 1001 86380 86390 1
519476 99519476 1001 86380 86390 1
519567 99519567 1001 86380 86390 1
519304 99519304 1001 86380 86390 1
520467 99520467 1001 86380 86390 1
520570 99520570 1001 86380 86390 1
520532 99520532 1001 86380 86390 1
520427 99520427 1001 86380 86390 1
520428 99520428 1001 86380 86390 1
520201 99520201 1001 86380 86390 1
520067 99520067 1001 86380 86390 1
520723 99520723 1001 86380 86390 1
520765 99520765 1001 86380 86390 1
521200 99521200 1001 86380 86390 1
521188 99521188 1001 86380 86390 1
520990 99520990 1001 86380 86390 1
520967 99520967 1001 86380 86390 1
520867 99520867 1001 86380 86390 1
521581 99521581 1001 86380 86390 1
522154 99522154 1001 86380 86390 1
522122 99522122 1001 86380 86390 1
521908 99521908 1001 86380 86390 1
521678 99521678 1001 86380 86390 1
522299 99522299 1001 86380 86390 1
522481 99522481 1001 86380 86390 1
522926 99522926 1001 86380 86390 1
523051 99523051 1001 86380 86390 1
522711 99522711 1001 86380 86390 1
522643 99522643 1001 86380 86390 1
522645 99522645 1001 86380 86390 1
523206 99523206 1001 86380 86390 1
523178 99523178 1001 86380 86390 1
523843 99523843 1001 86380 86390 1
523749 99523749 1001 86380 86390 1
523625 99523625 1001 86380 86390 1
523629 99523629 1001 86380 86390 1
523417 99523417 1001 86380 86390 1
524110 99524110 1001 86380 86390 1
524768 99524768 1001 86380 86390 1
524739 99524739 1001 86380 86390 1
524748 99524748 1001 86380 86390 1
524635 99524635 1001 86380 86390 1
524601 99524601 1001 86380 86390 1
524547 99524547 1001 86380 86390 1
524222 99524222 1001 86380 86390 1
524313 99524313 1001 86380 86390 1
524783 99524783 1001 86380 86390 1
524810 99524810 1001 86380 86390 1
525509 99525509 1001 86380 86390 1
525549 99525549 1001 86380 86390 1
525476 99525476 1001 86380 86390 1
525232 99525232 1001 86380 86390 1
525026 99525026 1001 86380 86390 1
525737 99525737 1001 86380 86390 1
526321 99526321 1001 86380 86390 1
526234 99526234 1001 86380 86390 1
526401 99526401 1001 86380 86390 1
526127 99526127 1001 86380 86390 1
526188 99526188 1001 86380 86390 1
525861 99525861 1001 86380 86390 1
526574 99526574 1001 86380 86390 1
527121 99527121 1001 86380 86390 1
527162 99527162 1001 86380 86390 1
526888 99526888 1001 86380 86390 1
526902 99526902 1001 86380 86390 1
526803 99526803 1001 86380 86390 1
526741 99526741 1001 86380 86390 1
526652 99526652 1001 86380 86390 1
527349 99527349 1001 86380 86390 1
527371 99527371 1001 86380 86390 1
527924 99527924 1001 86380 86390 1
527940 99527940 1001 86380 86390 1
527724 99527724 1001 86380 86390 1
527625 99527625 1001 86380 86390 1
527555 99527555 1001 86380 86390 1
528163 99528163 1001 86380 86390 1
528189 99528189 1001 86380 86390 1
528156 99528156 1001 86380 86390 1
528852 99528852 1001 86380 86390 1
528789 99528789 1001 86380 86390 1
528755 99528755 1001 86380 86390 1
528577 99528577 1001 86380 86390 1
529058 99529058 1001 86380 86390 1
529099 99529099 1001 86380 86390 1
529439 99529439 1001 86380 86390 1
529455 99529455 1001 86380 86390 1
529161 99529161 1001 86380 86390 1
529167 99529167 1001 86380 86390 1
529839 99529839 1001 86380 86390 1
529904 99529904 1001 86380 86390 1
530517 99530517 1001 86380 86390 1
530430 99530430 1001 86380 86390 1
530539 99530539 1001 86380 86390 1
530155 99530155 1001 86380 86390 1
530182 99530182 1001 86380 86390 1
530303 99530303 1001 86380 86390 1
530148 99530148 1001 86380 86390 1
530295 99530295 1001 86380 86390 1
530032 99530032 1001 86380 86390 1
531356 99531356 1001 86380 86390 1
531098 99531098 1001 86380 86390 1
530974 99530974 1001 86380 86390 1
531069 99531069 1001 86380 86390 1
530802 99530802 1001 86380 86390 1
530859 99530859 1001 86380 86390 1
531509 99531509 1001 86380 86390 1
532117 99532117 1001 86380 86390 1
531940 99531940 1001 86380 86390 1
531960 99531960 1001 86380 86390 1
532979 99532979 1001 86380 86390 1
532783 99532783 1001 86380 86390 1
532443 99532443 1001 86380 86390 1
533135 99533135 1001 86380 86390 1
533150 99533150 1001 86380 86390 1
533716 99533716 1001 86380 86390 1
533764 99533764 1001 86380 86390 1
533555 99533555 1001 86380 86390 1
533636 99533636 1001 86380 86390 1
534004 99534004 1001 86380 86390 1
533979 99533979 1001 86380 86390 1
534061 99534061 1001 86380 86390 1
534516 99534516 1001 86380 86390 1
534684 99534684 1001 86380 86390 1
534623 99534623 1001 86380 86390 1
534332 99534332 1001 86380 86390 1
534734 99534734 1001 86380 86390 1
534779 99534779 1001 86380 86390 1
535313 99535313 1001 86380 86390 1
535676 99535676 1001 86380 86390 1
535659 99535659 1001 86380 86390 1
536272 99536272 1001 86380 86390 1
535963 99535963 1001 86380 86390 1
536008 99536008 1001 86380 86390 1
536076 99536076 1001 86380 86390 1
535823 99535823 1001 86380 86390 1
535827 99535827 1001 86380 86390 1
536364 99536364 1001 86380 86390 1
537133 99537133 1001 86380 86390 1
537136 99537136 1001 86380 86390 1
536867 99536867 1001 86380 86390 1
536780 99536780 1001 86380 86390 1
536898 99536898 1001 86380 86390 1
536810 99536810 1001 86380 86390 1
536614 99536614 1001 86380 86390 1
536630 99536630 1001 86380 86390 1
537302 99537302 1001 86380 86390 1
537931 99537931 1001 86380 86390 1
537512 99537512 1001 86380 86390 1
537496 99537496 1001 86380 86390 1
538782 99538782 1001 86380 86390 1
538456 99538456 1001 86380 86390 1
538501 99538501 1001 86380 86390 1
538207 99538207 1001 86380 86390 1
538876 99538876 1001 86380 86390 1
539465 99539465 1001 86380 86390 1
539544 99539544 1001 86380 86390 1
539560 99539560 1001 86380 86390 1
539548 99539548 1001 86380 86390 1
539300 99539300 1001 86380 86390 1
539356 99539356 1001 86380 86390 1
539110 99539110 1001 86380 86390 1
539206 99539206 1001 86380 86390 1
539082 99539082 1001 86380 86390 1
539689 99539689 1001 86380 86390 1
539840 99539840 1001 86380 86390 1
539647 99539647 1001 86380 86390 1
540270 99540270 1001 86380 86390 1
540402 99540402 1001 86380 86390 1
540056 99540056 1001 86380 86390 1
540070 99540070 1001 86380 86390 1
540241 99540241 1001 86380 86390 1
540027 99540027 1001 86380 86390 1
540005 99540005 1001 86380 86390 1
539855 99539855 1001 86380 86390 1
540641 99540641 1001 86380 86390 1
541259 99541259 1001 86380 86390 1
540937 99540937 1001 86380 86390 1
541069 99541069 1001 86380 86390 1
540955 99540955 1001 86380 86390 1
540831 99540831 1001 86380 86390 1
541451 99541451 1001 86380 86390 1
542060 99542060 1001 86380 86390 1
541944 99541944 1001 86380 86390 1
542076 99542076 1001 86380 86390 1
541986 99541986 1001 86380 86390 1
541631 99541631 1001 86380 86390 1
542227 99542227 1001 86380 86390 1
542881 99542881 1001 86380 86390 1
542885 99542885 1001 86380 86390 1
542769 99542769 1001 86380 86390 1
542888 99542888 1001 86380 86390 1
542939 99542939 1001 86380 86390 1
542544 99542544 1001 86380 86390 1
542531 99542531 1001 86380 86390 1
542521 99542521 1001 86380 86390 1
543034 99543034 1001 86380 86390 1
543073 99543073 1001 86380 86390 1
543050 99543050 1001 86380 86390 1
543068 99543068 1001 86380 86390 1
543577 99543577 1001 86380 86390 1
543475 99543475 1001 86380 86390 1
543476 99543476 1001 86380 86390 1
543530 99543530 1001 86380 86390 1
543479 99543479 1001 86380 86390 1
543415 99543415 1001 86380 86390 1
543458 99543458 1001 86380 86390 1
543499 99543499 1001 86380 86390 1
543251 99543251 1001 86380 86390 1
543252 99543252 1001 86380 86390 1
543292 99543292 1001 86380 86390 1
543957 99543957 1001 86380 86390 1
544548 99544548 1001 86380 86390 1
544283 99544283 1001 86380 86390 1
544134 99544134 1001 86380 86390 1
544032 99544032 1001 86380 86390 1
544084 99544084 1001 86380 86390 1
543993 99543993 1001 86380 86390 1
544091 99544091 1001 86380 86390 1
402892 1107 1001 1200 3237 1
416484 686 1001 54300 55377 1
435071 967 1001 65460 67677 1
505512 810 1002 64108 69011 1
513796 628 1002 33007 42489 1
400267 99400267 1001 86380 86390 1
400460 99400460 1001 86380 86390 1
400915 99400915 1001 86380 86390 1
401062 99401062 1001 86380 86390 1
401203 99401203 1001 86380 86390 1
401440 99401440 1001 86380 86390 1
401666 99401666 1001 86380 86390 1
401732 99401732 1001 86380 86390 1
402061 99402061 1001 86380 86390 1
402257 99402257 1001 86380 86390 1
402314 99402314 1001 86380 86390 1
402414 99402414 1001 86380 86390 1
402829 99402829 1001 86380 86390 1
403178 99403178 1001 86380 86390 1
403586 99403586 1001 86380 86390 1
404009 99404009 1001 86380 86390 1
404403 99404403 1001 86380 86390 1
404429 99404429 1001 86380 86390 1
404502 99404502 1001 86380 86390 1
404553 99404553 1001 86380 86390 1
404878 99404878 1001 86380 86390 1
404918 99404918 1001 86380 86390 1
405072 99405072 1001 86380 86390 1
405524 99405524 1001 86380 86390 1
405610 99405610 1001 86380 86390 1
405585 99405585 1001 86380 86390 1
405693 99405693 1001 86380 86390 1
406070 99406070 1001 86380 86390 1
406702 99406702 1001 86380 86390 1
407545 99407545 1001 86380 86390 1
407618 99407618 1001 86380 86390 1
408087 99408087 1001 86380 86390 1
408061 99408061 1001 86380 86390 1
408419 99408419 1001 86380 86390 1
408471 99408471 1001 86380 86390 1
408864 99408864 1001 86380 86390 1
408785 99408785 1001 86380 86390 1
408871 99408871 1001 86380 86390 1
409966 99409966 1001 86380 86390 1
410106 99410106 1001 86380 86390 1
410795 99410795 1001 86380 86390 1
411167 99411167 1001 86380 86390 1
411265 99411265 1001 86380 86390 1
411383 99411383 1001 86380 86390 1
411326 99411326 1001 86380 86390 1
411461 99411461 1001 86380 86390 1
411440 99411440 1001 86380 86390 1
411773 99411773 1001 86380 86390 1
411954 99411954 1001 86380 86390 1
411924 99411924 1001 86380 86390 1
412163 99412163 1001 86380 86390 1
412198 99412198 1001 86380 86390 1
413655 99413655 1001 86380 86390 1
413305 99413305 1001 86380 86390 1
413507 99413507 1001 86380 86390 1
412806 99412806 1001 86380 86390 1
412729 99412729 1001 86380 86390 1
413720 99413720 1001 86380 86390 1
414809 99414809 1001 86380 86390 1
414854 99414854 1001 86380 86390 1
414700 99414700 1001 86380 86390 1
414160 99414160 1001 86380 86390 1
414465 99414465 1001 86380 86390 1
415545 99415545 1001 86380 86390 1
415574 99415574 1001 86380 86390 1
415647 99415647 1001 86380 86390 1
415623 99415623 1001 86380 86390 1
415373 99415373 1001 86380 86390 1
416960 99416960 1001 86380 86390 1
416554 99416554 1001 86380 86390 1
416534 99416534 1001 86380 86390 1
417138 99417138 1001 86380 86390 1
418534 99418534 1001 86380 86390 1
418711 99418711 1001 86380 86390 1
418307 99418307 1001 86380 86390 1
418398 99418398 1001 86380 86390 1
418117 99418117 1001 86380 86390 1
418155 99418155 1001 86380 86390 1
418191 99418191 1001 86380 86390 1
417926 99417926 1001 86380 86390 1
417811 99417811 1001 86380 86390 1
417839 99417839 1001 86380 86390 1
419168 99419168 1001 86380 86390 1
419791 99419791 1001 86380 86390 1
420464 99420464 1001 86380 86390 1
420725 99420725 1001 86380 86390 1
420609 99420609 1001 86380 86390 1
421308 99421308 1001 86380 86390 1
420890 99420890 1001 86380 86390 1
420895 99420895 1001 86380 86390 1
422283 99422283 1001 86380 86390 1
422369 99422369 1001 86380 86390 1
424017 99424017 1001 86380 86390 1
424145 99424145 1001 86380 86390 1
425312 99425312 1001 86380 86390 1
425540 99425540 1001 86380 86390 1
425652 99425652 1001 86380 86390 1
426772 99426772 1001 86380 86390 1
426498 99426498 1001 86380 86390 1
426252 99426252 1001 86380 86390 1
427391 99427391 1001 86380 86390 1
427401 99427401 1001 86380 86390 1
428671 99428671 1001 86380 86390 1
428553 99428553 1001 86380 86390 1
428457 99428457 1001 86380 86390 1
428438 99428438 1001 86380 86390 1
428128 99428128 1001 86380 86390 1
428144 99428144 1001 86380 86390 1
427901 99427901 1001 86380 86390 1
427606 99427606 1001 86380 86390 1
427608 99427608 1001 86380 86390 1
427887 99427887 1001 86380 86390 1
429026 99429026 1001 86380 86390 1
428807 99428807 1001 86380 86390 1
430006 99430006 1001 86380 86390 1
429330 99429330 1001 86380 86390 1
430711 99430711 1001 86380 86390 1
430572 99430572 1001 86380 86390 1
431808 99431808 1001 86380 86390 1
431310 99431310 1001 86380 86390 1
431609 99431609 1001 86380 86390 1
431451 99431451 1001 86380 86390 1
431397 99431397 1001 86380 86390 1
430980 99430980 1001 86380 86390 1
430906 99430906 1001 86380 86390 1
431078 99431078 1001 86380 86390 1
432436 99432436 1001 86380 86390 1
432445 99432445 1001 86380 86390 1
433447 99433447 1001 86380 86390 1
432945 99432945 1001 86380 86390 1
433255 99433255 1001 86380 86390 1
432940 99432940 1001 86380 86390 1
432791 99432791 1001 86380 86390 1
432591 99432591 1001 86380 86390 1
433943 99433943 1001 86380 86390 1
433789 99433789 1001 86380 86390 1
433754 99433754 1001 86380 86390 1
434011 99434011 1001 86380 86390 1
435342 99435342 1001 86380 86390 1
435354 99435354 1001 86380 86390 1
434840 99434840 1001 86380 86390 1
434660 99434660 1001 86380 86390 1
434798 99434798 1001 86380 86390 1
434284 99434284 1001 86380 86390 1
434464 99434464 1001 86380 86390 1
435565 99435565 1001 86380 86390 1
300007 99300007 1001 86380 86390 1
437337 99437337 1001 86380 86390 1
300658 99300658 1001 86380 86390 1
300557 99300557 1001 86380 86390 1
300635 99300635 1001 86380 86390 1
300572 99300572 1001 86380 86390 1
300320 99300320 1001 86380 86390 1
300454 99300454 1001 86380 86390 1
300392 99300392 1001 86380 86390 1
300303 99300303 1001 86380 86390 1
300305 99300305 1001 86380 86390 1
300268 99300268 1001 86380 86390 1
300233 99300233 1001 86380 86390 1
300117 99300117 1001 86380 86390 1
300288 99300288 1001 86380 86390 1
300866 99300866 1001 86380 86390 1
301397 99301397 1001 86380 86390 1
301162 99301162 1001 86380 86390 1
301333 99301333 1001 86380 86390 1
300950 99300950 1001 86380 86390 1
301668 99301668 1001 86380 86390 1
301562 99301562 1001 86380 86390 1
301999 99301999 1001 86380 86390 1
301978 99301978 1001 86380 86390 1
301902 99301902 1001 86380 86390 1
301880 99301880 1001 86380 86390 1
301958 99301958 1001 86380 86390 1
302382 99302382 1001 86380 86390 1
303188 99303188 1001 86380 86390 1
302842 99302842 1001 86380 86390 1
302589 99302589 1001 86380 86390 1
302697 99302697 1001 86380 86390 1
302699 99302699 1001 86380 86390 1
302661 99302661 1001 86380 86390 1
303323 99303323 1001 86380 86390 1
303401 99303401 1001 86380 86390 1
303377 99303377 1001 86380 86390 1
303355 99303355 1001 86380 86390 1
303304 99303304 1001 86380 86390 1
303841 99303841 1001 86380 86390 1
303863 99303863 1001 86380 86390 1
303670 99303670 1001 86380 86390 1
303541 99303541 1001 86380 86390 1
303550 99303550 1001 86380 86390 1
303436 99303436 1001 86380 86390 1
304056 99304056 1001 86380 86390 1
304067 99304067 1001 86380 86390 1
304859 99304859 1001 86380 86390 1
304746 99304746 1001 86380 86390 1
304575 99304575 1001 86380 86390 1
304446 99304446 1001 86380 86390 1
304437 99304437 1001 86380 86390 1
305040 99305040 1001 86380 86390 1
305510 99305510 1001 86380 86390 1
305322 99305322 1001 86380 86390 1
305252 99305252 1001 86380 86390 1
500169 99500169 1001 86380 86390 1
500003 99500003 1001 86380 86390 1
500082 99500082 1001 86380 86390 1
500151 99500151 1001 86380 86390 1
500691 99500691 1001 86380 86390 1
500533 99500533 1001 86380 86390 1
500343 99500343 1001 86380 86390 1
500360 99500360 1001 86380 86390 1
500917 99500917 1001 86380 86390 1
501599 99501599 1001 86380 86390 1
501292 99501292 1001 86380 86390 1
501214 99501214 1001 86380 86390 1
501186 99501186 1001 86380 86390 1
501824 99501824 1001 86380 86390 1
501669 99501669 1001 86380 86390 1
502347 99502347 1001 86380 86390 1
502156 99502156 1001 86380 86390 1
502030 99502030 1001 86380 86390 1
501903 99501903 1001 86380 86390 1
503111 99503111 1001 86380 86390 1
503203 99503203 1001 86380 86390 1
503210 99503210 1001 86380 86390 1
503040 99503040 1001 86380 86390 1
502765 99502765 1001 86380 86390 1
502872 99502872 1001 86380 86390 1
502847 99502847 1001 86380 86390 1
503333 99503333 1001 86380 86390 1
503412 99503412 1001 86380 86390 1
503944 99503944 1001 86380 86390 1
503782 99503782 1001 86380 86390 1
503578 99503578 1001 86380 86390 1
503557 99503557 1001 86380 86390 1
504756 99504756 1001 86380 86390 1
504874 99504874 1001 86380 86390 1
504638 99504638 1001 86380 86390 1
504402 99504402 1001 86380 86390 1
505723 99505723 1001 86380 86390 1
505687 99505687 1001 86380 86390 1
505240 99505240 1001 86380 86390 1
505169 99505169 1001 86380 86390 1
505965 99505965 1001 86380 86390 1
505829 99505829 1001 86380 86390 1
506107 99506107 1001 86380 86390 1
506021 99506021 1001 86380 86390 1
506685 99506685 1001 86380 86390 1
506755 99506755 1001 86380 86390 1
507248 99507248 1001 86380 86390 1
507227 99507227 1001 86380 86390 1
506814 99506814 1001 86380 86390 1
507500 99507500 1001 86380 86390 1
507579 99507579 1001 86380 86390 1
507528 99507528 1001 86380 86390 1
507439 99507439 1001 86380 86390 1
507597 99507597 1001 86380 86390 1
508171 99508171 1001 86380 86390 1
508094 99508094 1001 86380 86390 1
508153 99508153 1001 86380 86390 1
508012 99508012 1001 86380 86390 1
507824 99507824 1001 86380 86390 1
507786 99507786 1001 86380 86390 1
507628 99507628 1001 86380 86390 1
509003 99509003 1001 86380 86390 1
508856 99508856 1001 86380 86390 1
508664 99508664 1001 86380 86390 1
508462 99508462 1001 86380 86390 1
509076 99509076 1001 86380 86390 1
509104 99509104 1001 86380 86390 1
509768 99509768 1001 86380 86390 1
509551 99509551 1001 86380 86390 1
509387 99509387 1001 86380 86390 1
509285 99509285 1001 86380 86390 1
510002 99510002 1001 86380 86390 1
509939 99509939 1001 86380 86390 1
510071 99510071 1001 86380 86390 1
510471 99510471 1001 86380 86390 1
510307 99510307 1001 86380 86390 1
510233 99510233 1001 86380 86390 1
510830 99510830 1001 86380 86390 1
510818 99510818 1001 86380 86390 1
511463 99511463 1001 86380 86390 1
511351 99511351 1001 86380 86390 1
511262 99511262 1001 86380 86390 1
511160 99511160 1001 86380 86390 1
511331 99511331 1001 86380 86390 1
511191 99511191 1001 86380 86390 1
511088 99511088 1001 86380 86390 1
510986 99510986 1001 86380 86390 1
511107 99511107 1001 86380 86390 1
511632 99511632 1001 86380 86390 1
512316 99512316 1001 86380 86390 1
512268 99512268 1001 86380 86390 1
512311 99512311 1001 86380 86390 1
512196 99512196 1001 86380 86390 1
512185 99512185 1001 86380 86390 1
512160 99512160 1001 86380 86390 1
512036 99512036 1001 86380 86390 1
512043 99512043 1001 86380 86390 1
511831 99511831 1001 86380 86390 1
512574 99512574 1001 86380 86390 1
512489 99512489 1001 86380 86390 1
512762 99512762 1001 86380 86390 1
513321 99513321 1001 86380 86390 1
513356 99513356 1001 86380 86390 1
514003 99514003 1001 86380 86390 1
513775 99513775 1001 86380 86390 1
513501 99513501 1001 86380 86390 1
513415 99513415 1001 86380 86390 1
513586 99513586 1001 86380 86390 1
513483 99513483 1001 86380 86390 1
514218 99514218 1001 86380 86390 1
514092 99514092 1001 86380 86390 1
514733 99514733 1001 86380 86390 1
514536 99514536 1001 86380 86390 1
514252 99514252 1001 86380 86390 1
514349 99514349 1001 86380 86390 1
514880 99514880 1001 86380 86390 1
514868 99514868 1001 86380 86390 1
514895 99514895 1001 86380 86390 1
514961 99514961 1001 86380 86390 1
514890 99514890 1001 86380 86390 1
515656 99515656 1001 86380 86390 1
515386 99515386 1001 86380 86390 1
515743 99515743 1001 86380 86390 1
516435 99516435 1001 86380 86390 1
516358 99516358 1001 86380 86390 1
516322 99516322 1001 86380 86390 1
515974 99515974 1001 86380 86390 1
515912 99515912 1001 86380 86390 1
516571 99516571 1001 86380 86390 1
516692 99516692 1001 86380 86390 1
516609 99516609 1001 86380 86390 1
517277 99517277 1001 86380 86390 1
516989 99516989 1001 86380 86390 1
517048 99517048 1001 86380 86390 1
517088 99517088 1001 86380 86390 1
516782 99516782 1001 86380 86390 1
518034 99518034 1001 86380 86390 1
517845 99517845 1001 86380 86390 1
517885 99517885 1001 86380 86390 1
517556 99517556 1001 86380 86390 1
517627 99517627 1001 86380 86390 1
518295 99518295 1001 86380 86390 1
518959 99518959 1001 86380 86390 1
518824 99518824 1001 86380 86390 1
518818 99518818 1001 86380 86390 1
518626 99518626 1001 86380 86390 1
518460 99518460 1001 86380 86390 1
518426 99518426 1001 86380 86390 1
519042 99519042 1001 86380 86390 1
519636 99519636 1001 86380 86390 1
519759 99519759 1001 86380 86390 1
519427 99519427 1001 86380 86390 1
519283 99519283 1001 86380 86390 1
519214 99519214 1001 86380 86390 1
519231 99519231 1001 86380 86390 1
520578 99520578 1001 86380 86390 1
520566 99520566 1001 86380 86390 1
520571 99520571 1001 86380 86390 1
520584 99520584 1001 86380 86390 1
520281 99520281 1001 86380 86390 1
520346 99520346 1001 86380 86390 1
520348 99520348 1001 86380 86390 1
520034 99520034 1001 86380 86390 1
520159 99520159 1001 86380 86390 1
520681 99520681 1001 86380 86390 1
520801 99520801 1001 86380 86390 1
521405 99521405 1001 86380 86390 1
521438 99521438 1001 86380 86390 1
521203 99521203 1001 86380 86390 1
521154 99521154 1001 86380 86390 1
520961 99520961 1001 86380 86390 1
521613 99521613 1001 86380 86390 1
521626 99521626 1001 86380 86390 1
522135 99522135 1001 86380 86390 1
521868 99521868 1001 86380 86390 1
521722 99521722 1001 86380 86390 1
523115 99523115 1001 86380 86390 1
523052 99523052 1001 86380 86390 1
522512 99522512 1001 86380 86390 1
522529 99522529 1001 86380 86390 1
523144 99523144 1001 86380 86390 1
523223 99523223 1001 86380 86390 1
523265 99523265 1001 86380 86390 1
523204 99523204 1001 86380 86390 1
523655 99523655 1001 86380 86390 1
523697 99523697 1001 86380 86390 1
524138 99524138 1001 86380 86390 1
524738 99524738 1001 86380 86390 1
524746 99524746 1001 86380 86390 1
524716 99524716 1001 86380 86390 1
524363 99524363 1001 86380 86390 1
524558 99524558 1001 86380 86390 1
524346 99524346 1001 86380 86390 1
524252 99524252 1001 86380 86390 1
524817 99524817 1001 86380 86390 1
524882 99524882 1001 86380 86390 1
525426 99525426 1001 86380 86390 1
525441 99525441 1001 86380 86390 1
525266 99525266 1001 86380 86390 1
525625 99525625 1001 86380 86390 1
525742 99525742 1001 86380 86390 1
526311 99526311 1001 86380 86390 1
526342 99526342 1001 86380 86390 1
526411 99526411 1001 86380 86390 1
526331 99526331 1001 86380 86390 1
526044 99526044 1001 86380 86390 1
525820 99525820 1001 86380 86390 1
525860 99525860 1001 86380 86390 1
525887 99525887 1001 86380 86390 1
526457 99526457 1001 86380 86390 1
527180 99527180 1001 86380 86390 1
527244 99527244 1001 86380 86390 1
526927 99526927 1001 86380 86390 1
526918 99526918 1001 86380 86390 1
526949 99526949 1001 86380 86390 1
526937 99526937 1001 86380 86390 1
526808 99526808 1001 86380 86390 1
527390 99527390 1001 86380 86390 1
527262 99527262 1001 86380 86390 1
528041 99528041 1001 86380 86390 1
527926 99527926 1001 86380 86390 1
527529 99527529 1001 86380 86390 1
528698 99528698 1001 86380 86390 1
528767 99528767 1001 86380 86390 1
528592 99528592 1001 86380 86390 1
528534 99528534 1001 86380 86390 1
529664 99529664 1001 86380 86390 1
529340 99529340 1001 86380 86390 1
529437 99529437 1001 86380 86390 1
529352 99529352 1001 86380 86390 1
529150 99529150 1001 86380 86390 1
529728 99529728 1001 86380 86390 1
529814 99529814 1001 86380 86390 1
530449 99530449 1001 86380 86390 1
530054 99530054 1001 86380 86390 1
530632 99530632 1001 86380 86390 1
530671 99530671 1001 86380 86390 1
531216 99531216 1001 86380 86390 1
531341 99531341 1001 86380 86390 1
531168 99531168 1001 86380 86390 1
531108 99531108 1001 86380 86390 1
530896 99530896 1001 86380 86390 1
530848 99530848 1001 86380 86390 1
531406 99531406 1001 86380 86390 1
531484 99531484 1001 86380 86390 1
531691 99531691 1001 86380 86390 1
531588 99531588 1001 86380 86390 1
531667 99531667 1001 86380 86390 1
532915 99532915 1001 86380 86390 1
532440 99532440 1001 86380 86390 1
532582 99532582 1001 86380 86390 1
533081 99533081 1001 86380 86390 1
533214 99533214 1001 86380 86390 1
533732 99533732 1001 86380 86390 1
533802 99533802 1001 86380 86390 1
533485 99533485 1001 86380 86390 1
533486 99533486 1001 86380 86390 1
533637 99533637 1001 86380 86390 1
533972 99533972 1001 86380 86390 1
534530 99534530 1001 86380 86390 1
534362 99534362 1001 86380 86390 1
534326 99534326 1001 86380 86390 1
534391 99534391 1001 86380 86390 1
534179 99534179 1001 86380 86390 1
534111 99534111 1001 86380 86390 1
534711 99534711 1001 86380 86390 1
534886 99534886 1001 86380 86390 1
534848 99534848 1001 86380 86390 1
535437 99535437 1001 86380 86390 1
535202 99535202 1001 86380 86390 1
535216 99535216 1001 86380 86390 1
535119 99535119 1001 86380 86390 1
535263 99535263 1001 86380 86390 1
534944 99534944 1001 86380 86390 1
535091 99535091 1001 86380 86390 1
535514 99535514 1001 86380 86390 1
535785 99535785 1001 86380 86390 1
535826 99535826 1001 86380 86390 1
535792 99535792 1001 86380 86390 1
536531 99536531 1001 86380 86390 1
536494 99536494 1001 86380 86390 1
536435 99536435 1001 86380 86390 1
537129 99537129 1001 86380 86390 1
536962 99536962 1001 86380 86390 1
537045 99537045 1001 86380 86390 1
536845 99536845 1001 86380 86390 1
536911 99536911 1001 86380 86390 1
536916 99536916 1001 86380 86390 1
536568 99536568 1001 86380 86390 1
537222 99537222 1001 86380 86390 1
537761 99537761 1001 86380 86390 1
537609 99537609 1001 86380 86390 1
537435 99537435 1001 86380 86390 1
537998 99537998 1001 86380 86390 1
538691 99538691 1001 86380 86390 1
538516 99538516 1001 86380 86390 1
538272 99538272 1001 86380 86390 1
538384 99538384 1001 86380 86390 1
539626 99539626 1001 86380 86390 1
539390 99539390 1001 86380 86390 1
539314 99539314 1001 86380 86390 1
539043 99539043 1001 86380 86390 1
539212 99539212 1001 86380 86390 1
539671 99539671 1001 86380 86390 1
540343 99540343 1001 86380 86390 1
540387 99540387 1001 86380 86390 1
540273 99540273 1001 86380 86390 1
540250 99540250 1001 86380 86390 1
540028 99540028 1001 86380 86390 1
540667 99540667 1001 86380 86390 1
540475 99540475 1001 86380 86390 1
541132 99541132 1001 86380 86390 1
541253 99541253 1001 86380 86390 1
541202 99541202 1001 86380 86390 1
541065 99541065 1001 86380 86390 1
540917 99540917 1001 86380 86390 1
540892 99540892 1001 86380 86390 1
540828 99540828 1001 86380 86390 1
540806 99540806 1001 86380 86390 1
541312 99541312 1001 86380 86390 1
541993 99541993 1001 86380 86390 1
541738 99541738 1001 86380 86390 1
541752 99541752 1001 86380 86390 1
541511 99541511 1001 86380 86390 1
541669 99541669 1001 86380 86390 1
541675 99541675 1001 86380 86390 1
541664 99541664 1001 86380 86390 1
542842 99542842 1001 86380 86390 1
542895 99542895 1001 86380 86390 1
542356 99542356 1001 86380 86390 1
542357 99542357 1001 86380 86390 1
543101 99543101 1001 86380 86390 1
543071 99543071 1001 86380 86390 1
543584 99543584 1001 86380 86390 1
543552 99543552 1001 86380 86390 1
543951 99543951 1001 86380 86390 1
543850 99543850 1001 86380 86390 1
544407 99544407 1001 86380 86390 1
544426 99544426 1001 86380 86390 1
544379 99544379 1001 86380 86390 1
544293 99544293 1001 86380 86390 1
544268 99544268 1001 86380 86390 1
544132 99544132 1001 86380 86390 1
544137 99544137 1001 86380 86390 1
544010 99544010 1001 86380 86390 1
544116 99544116 1001 86380 86390 1
544660 99544660 1001 86380 86390 1
407361 829 1001 30300 30837 1
400000 99400000 1001 86380 86390 1
400098 99400098 1001 86380 86390 1
400155 99400155 1001 86380 86390 1
400882 99400882 1001 86380 86390 1
401491 99401491 1001 86380 86390 1
401899 99401899 1001 86380 86390 1
402081 99402081 1001 86380 86390 1
402364 99402364 1001 86380 86390 1
402453 99402453 1001 86380 86390 1
402795 99402795 1001 86380 86390 1
403110 99403110 1001 86380 86390 1
403923 99403923 1001 86380 86390 1
403910 99403910 1001 86380 86390 1
404881 99404881 1001 86380 86390 1
404926 99404926 1001 86380 86390 1
405575 99405575 1001 86380 86390 1
405644 99405644 1001 86380 86390 1
406012 99406012 1001 86380 86390 1
406353 99406353 1001 86380 86390 1
406357 99406357 1001 86380 86390 1
406747 99406747 1001 86380 86390 1
406940 99406940 1001 86380 86390 1
406957 99406957 1001 86380 86390 1
407329 99407329 1001 86380 86390 1
407263 99407263 1001 86380 86390 1
407384 99407384 1001 86380 86390 1
407383 99407383 1001 86380 86390 1
407669 99407669 1001 86380 86390 1
408048 99408048 1001 86380 86390 1
408098 99408098 1001 86380 86390 1
408295 99408295 1001 86380 86390 1
408441 99408441 1001 86380 86390 1
408641 99408641 1001 86380 86390 1
409242 99409242 1001 86380 86390 1
409422 99409422 1001 86380 86390 1
409520 99409520 1001 86380 86390 1
409524 99409524 1001 86380 86390 1
409549 99409549 1001 86380 86390 1
409684 99409684 1001 86380 86390 1
409626 99409626 1001 86380 86390 1
409788 99409788 1001 86380 86390 1
410002 99410002 1001 86380 86390 1
410054 99410054 1001 86380 86390 1
410298 99410298 1001 86380 86390 1
410329 99410329 1001 86380 86390 1
410577 99410577 1001 86380 86390 1
410928 99410928 1001 86380 86390 1
411332 99411332 1001 86380 86390 1
411650 99411650 1001 86380 86390 1
411743 99411743 1001 86380 86390 1
412095 99412095 1001 86380 86390 1
412234 99412234 1001 86380 86390 1
412387 99412387 1001 86380 86390 1
412500 99412500 1001 86380 86390 1
413941 99413941 1001 86380 86390 1
414968 99414968 1001 86380 86390 1
415294 99415294 1001 86380 86390 1
414602 99414602 1001 86380 86390 1
414363 99414363 1001 86380 86390 1
414334 99414334 1001 86380 86390 1
414414 99414414 1001 86380 86390 1
415601 99415601 1001 86380 86390 1
415496 99415496 1001 86380 86390 1
416503 99416503 1001 86380 86390 1
416052 99416052 1001 86380 86390 1
416034 99416034 1001 86380 86390 1
416114 99416114 1001 86380 86390 1
417382 99417382 1001 86380 86390 1
417250 99417250 1001 86380 86390 1
417515 99417515 1001 86380 86390 1
418678 99418678 1001 86380 86390 1
418487 99418487 1001 86380 86390 1
417898 99417898 1001 86380 86390 1
417695 99417695 1001 86380 86390 1
418896 99418896 1001 86380 86390 1
419186 99419186 1001 86380 86390 1
418948 99418948 1001 86380 86390 1
420147 99420147 1001 86380 86390 1
419608 99419608 1001 86380 86390 1
419622 99419622 1001 86380 86390 1
420607 99420607 1001 86380 86390 1
420535 99420535 1001 86380 86390 1
422026 99422026 1001 86380 86390 1
421598 99421598 1001 86380 86390 1
420910 99420910 1001 86380 86390 1
422476 99422476 1001 86380 86390 1
423567 99423567 1001 86380 86390 1
422807 99422807 1001 86380 86390 1
423944 99423944 1001 86380 86390 1
423854 99423854 1001 86380 86390 1
424011 99424011 1001 86380 86390 1
425117 99425117 1001 86380 86390 1
425189 99425189 1001 86380 86390 1
424957 99424957 1001 86380 86390 1
425003 99425003 1001 86380 86390 1
424441 99424441 1001 86380 86390 1
424348 99424348 1001 86380 86390 1
424582 99424582 1001 86380 86390 1
425513 99425513 1001 86380 86390 1
425389 99425389 1001 86380 86390 1
425419 99425419 1001 86380 86390 1
427025 99427025 1001 86380 86390 1
426591 99426591 1001 86380 86390 1
425980 99425980 1001 86380 86390 1
426146 99426146 1001 86380 86390 1
427342 99427342 1001 86380 86390 1
427289 99427289 1001 86380 86390 1
427427 99427427 1001 86380 86390 1
428601 99428601 1001 86380 86390 1
428627 99428627 1001 86380 86390 1
428539 99428539 1001 86380 86390 1
428081 99428081 1001 86380 86390 1
427967 99427967 1001 86380 86390 1
427735 99427735 1001 86380 86390 1
430106 99430106 1001 86380 86390 1
430126 99430126 1001 86380 86390 1
429387 99429387 1001 86380 86390 1
430436 99430436 1001 86380 86390 1
430689 99430689 1001 86380 86390 1
430783 99430783 1001 86380 86390 1
430499 99430499 1001 86380 86390 1
431820 99431820 1001 86380 86390 1
431626 99431626 1001 86380 86390 1
430850 99430850 1001 86380 86390 1
431178 99431178 1001 86380 86390 1
432335 99432335 1001 86380 86390 1
433600 99433600 1001 86380 86390 1
432627 99432627 1001 86380 86390 1
435052 99435052 1001 86380 86390 1
434768 99434768 1001 86380 86390 1
434831 99434831 1001 86380 86390 1
434518 99434518 1001 86380 86390 1
434353 99434353 1001 86380 86390 1
434335 99434335 1001 86380 86390 1
437007 99437007 1001 86380 86390 1
436752 99436752 1001 86380 86390 1
436709 99436709 1001 86380 86390 1
436438 99436438 1001 86380 86390 1
436721 99436721 1001 86380 86390 1
436617 99436617 1001 86380 86390 1
436277 99436277 1001 86380 86390 1
300066 99300066 1001 86380 86390 1
300574 99300574 1001 86380 86390 1
300654 99300654 1001 86380 86390 1
300674 99300674 1001 86380 86390 1
300649 99300649 1001 86380 86390 1
300419 99300419 1001 86380 86390 1
300389 99300389 1001 86380 86390 1
300192 99300192 1001 86380 86390 1
301522 99301522 1001 86380 86390 1
301169 99301169 1001 86380 86390 1
301104 99301104 1001 86380 86390 1
300977 99300977 1001 86380 86390 1
301690 99301690 1001 86380 86390 1
302322 99302322 1001 86380 86390 1
302074 99302074 1001 86380 86390 1
302129 99302129 1001 86380 86390 1
302143 99302143 1001 86380 86390 1
302031 99302031 1001 86380 86390 1
302579 99302579 1001 86380 86390 1
302582 99302582 1001 86380 86390 1
303081 99303081 1001 86380 86390 1
303001 99303001 1001 86380 86390 1
302734 99302734 1001 86380 86390 1
302725 99302725 1001 86380 86390 1
303321 99303321 1001 86380 86390 1
303374 99303374 1001 86380 86390 1
303516 99303516 1001 86380 86390 1
303496 99303496 1001 86380 86390 1
303588 99303588 1001 86380 86390 1
303615 99303615 1001 86380 86390 1
304130 99304130 1001 86380 86390 1
304054 99304054 1001 86380 86390 1
304856 99304856 1001 86380 86390 1
304827 99304827 1001 86380 86390 1
304491 99304491 1001 86380 86390 1
304597 99304597 1001 86380 86390 1
304470 99304470 1001 86380 86390 1
304277 99304277 1001 86380 86390 1
304438 99304438 1001 86380 86390 1
304338 99304338 1001 86380 86390 1
305648 99305648 1001 86380 86390 1
305574 99305574 1001 86380 86390 1
305131 99305131 1001 86380 86390 1
500183 99500183 1001 86380 86390 1
500094 99500094 1001 86380 86390 1
500850 99500850 1001 86380 86390 1
500855 99500855 1001 86380 86390 1
500908 99500908 1001 86380 86390 1
500948 99500948 1001 86380 86390 1
501596 99501596 1001 86380 86390 1
501506 99501506 1001 86380 86390 1
501483 99501483 1001 86380 86390 1
501313 99501313 1001 86380 86390 1
501042 99501042 1001 86380 86390 1
501703 99501703 1001 86380 86390 1
501726 99501726 1001 86380 86390 1
502411 99502411 1001 86380 86390 1
502150 99502150 1001 86380 86390 1
501978 99501978 1001 86380 86390 1
502031 99502031 1001 86380 86390 1
502931 99502931 1001 86380 86390 1
502881 99502881 1001 86380 86390 1
502960 99502960 1001 86380 86390 1
502994 99502994 1001 86380 86390 1
503046 99503046 1001 86380 86390 1
502815 99502815 1001 86380 86390 1
503357 99503357 1001 86380 86390 1
503377 99503377 1001 86380 86390 1
503847 99503847 1001 86380 86390 1
503871 99503871 1001 86380 86390 1
504271 99504271 1001 86380 86390 1
504719 99504719 1001 86380 86390 1
504440 99504440 1001 86380 86390 1
504502 99504502 1001 86380 86390 1
504477 99504477 1001 86380 86390 1
504503 99504503 1001 86380 86390 1
505020 99505020 1001 86380 86390 1
505072 99505072 1001 86380 86390 1
504949 99504949 1001 86380 86390 1
505596 99505596 1001 86380 86390 1
505690 99505690 1001 86380 86390 1
505512 99505512 1001 86380 86390 1
505421 99505421 1001 86380 86390 1
505304 99505304 1001 86380 86390 1
505215 99505215 1001 86380 86390 1
506435 99506435 1001 86380 86390 1
506678 99506678 1001 86380 86390 1
506784 99506784 1001 86380 86390 1
507274 99507274 1001 86380 86390 1
507538 99507538 1001 86380 86390 1
508117 99508117 1001 86380 86390 1
508209 99508209 1001 86380 86390 1
508020 99508020 1001 86380 86390 1
507871 99507871 1001 86380 86390 1
507886 99507886 1001 86380 86390 1
507847 99507847 1001 86380 86390 1
507719 99507719 1001 86380 86390 1
509055 99509055 1001 86380 86390 1
508693 99508693 1001 86380 86390 1
508811 99508811 1001 86380 86390 1
508863 99508863 1001 86380 86390 1
508735 99508735 1001 86380 86390 1
508788 99508788 1001 86380 86390 1
509258 99509258 1001 86380 86390 1
509701 99509701 1001 86380 86390 1
509896 99509896 1001 86380 86390 1
509283 99509283 1001 86380 86390 1
509368 99509368 1001 86380 86390 1
509924 99509924 1001 86380 86390 1
510561 99510561 1001 86380 86390 1
510614 99510614 1001 86380 86390 1
510628 99510628 1001 86380 86390 1
510671 99510671 1001 86380 86390 1
510530 99510530 1001 86380 86390 1
510715 99510715 1001 86380 86390 1
510369 99510369 1001 86380 86390 1
510168 99510168 1001 86380 86390 1
510106 99510106 1001 86380 86390 1
510765 99510765 1001 86380 86390 1
510755 99510755 1001 86380 86390 1
510848 99510848 1001 86380 86390 1
511297 99511297 1001 86380 86390 1
511228 99511228 1001 86380 86390 1
510963 99510963 1001 86380 86390 1
512225 99512225 1001 86380 86390 1
512312 99512312 1001 86380 86390 1
512152 99512152 1001 86380 86390 1
512114 99512114 1001 86380 86390 1
512129 99512129 1001 86380 86390 1
511903 99511903 1001 86380 86390 1
511827 99511827 1001 86380 86390 1
512448 99512448 1001 86380 86390 1
512465 99512465 1001 86380 86390 1
513012 99513012 1001 86380 86390 1
513014 99513014 1001 86380 86390 1
513079 99513079 1001 86380 86390 1
513015 99513015 1001 86380 86390 1
513085 99513085 1001 86380 86390 1
512957 99512957 1001 86380 86390 1
512618 99512618 1001 86380 86390 1
512725 99512725 1001 86380 86390 1
513230 99513230 1001 86380 86390 1
513220 99513220 1001 86380 86390 1
513403 99513403 1001 86380 86390 1
513882 99513882 1001 86380 86390 1
513787 99513787 1001 86380 86390 1
514106 99514106 1001 86380 86390 1
514055 99514055 1001 86380 86390 1
514057 99514057 1001 86380 86390 1
514690 99514690 1001 86380 86390 1
514603 99514603 1001 86380 86390 1
514611 99514611 1001 86380 86390 1
514423 99514423 1001 86380 86390 1
514952 99514952 1001 86380 86390 1
514931 99514931 1001 86380 86390 1
515375 99515375 1001 86380 86390 1
515403 99515403 1001 86380 86390 1
515371 99515371 1001 86380 86390 1
515114 99515114 1001 86380 86390 1
516472 99516472 1001 86380 86390 1
516371 99516371 1001 86380 86390 1
516110 99516110 1001 86380 86390 1
516241 99516241 1001 86380 86390 1
516127 99516127 1001 86380 86390 1
516039 99516039 1001 86380 86390 1
515923 99515923 1001 86380 86390 1
516646 99516646 1001 86380 86390 1
517184 99517184 1001 86380 86390 1
517200 99517200 1001 86380 86390 1
517175 99517175 1001 86380 86390 1
517029 99517029 1001 86380 86390 1
516997 99516997 1001 86380 86390 1
516858 99516858 1001 86380 86390 1
516824 99516824 1001 86380 86390 1
516842 99516842 1001 86380 86390 1
518023 99518023 1001 86380 86390 1
518101 99518101 1001 86380 86390 1
518137 99518137 1001 86380 86390 1
518057 99518057 1001 86380 86390 1
517775 99517775 1001 86380 86390 1
517854 99517854 1001 86380 86390 1
517864 99517864 1001 86380 86390 1
517634 99517634 1001 86380 86390 1
518265 99518265 1001 86380 86390 1
518330 99518330 1001 86380 86390 1
518356 99518356 1001 86380 86390 1
518906 99518906 1001 86380 86390 1
518609 99518609 1001 86380 86390 1
519055 99519055 1001 86380 86390 1
519752 99519752 1001 86380 86390 1
519770 99519770 1001 86380 86390 1
519453 99519453 1001 86380 86390 1
519414 99519414 1001 86380 86390 1
519459 99519459 1001 86380 86390 1
519425 99519425 1001 86380 86390 1
519389 99519389 1001 86380 86390 1
519354 99519354 1001 86380 86390 1
519892 99519892 1001 86380 86390 1
520579 99520579 1001 86380 86390 1
520206 99520206 1001 86380 86390 1
520663 99520663 1001 86380 86390 1
521411 99521411 1001 86380 86390 1
521226 99521226 1001 86380 86390 1
520884 99520884 1001 86380 86390 1
521610 99521610 1001 86380 86390 1
521514 99521514 1001 86380 86390 1
522269 99522269 1001 86380 86390 1
522272 99522272 1001 86380 86390 1
521847 99521847 1001 86380 86390 1
522311 99522311 1001 86380 86390 1
523016 99523016 1001 86380 86390 1
523091 99523091 1001 86380 86390 1
522835 99522835 1001 86380 86390 1
522511 99522511 1001 86380 86390 1
523248 99523248 1001 86380 86390 1
523121 99523121 1001 86380 86390 1
523135 99523135 1001 86380 86390 1
523266 99523266 1001 86380 86390 1
523305 99523305 1001 86380 86390 1
523267 99523267 1001 86380 86390 1
523269 99523269 1001 86380 86390 1
523322 99523322 1001 86380 86390 1
523801 99523801 1001 86380 86390 1
523682 99523682 1001 86380 86390 1
524396 99524396 1001 86380 86390 1
524450 99524450 1001 86380 86390 1
524426 99524426 1001 86380 86390 1
524440 99524440 1001 86380 86390 1
524545 99524545 1001 86380 86390 1
524510 99524510 1001 86380 86390 1
524342 99524342 1001 86380 86390 1
524835 99524835 1001 86380 86390 1
525481 99525481 1001 86380 86390 1
525562 99525562 1001 86380 86390 1
525396 99525396 1001 86380 86390 1
525558 99525558 1001 86380 86390 1
525250 99525250 1001 86380 86390 1
525208 99525208 1001 86380 86390 1
524981 99524981 1001 86380 86390 1
525112 99525112 1001 86380 86390 1
525049 99525049 1001 86380 86390 1
525141 99525141 1001 86380 86390 1
525688 99525688 1001 86380 86390 1
525628 99525628 1001 86380 86390 1
526269 99526269 1001 86380 86390 1
526222 99526222 1001 86380 86390 1
526326 99526326 1001 86380 86390 1
526367 99526367 1001 86380 86390 1
525988 99525988 1001 86380 86390 1
525807 99525807 1001 86380 86390 1
526008 99526008 1001 86380 86390 1
526469 99526469 1001 86380 86390 1
527211 99527211 1001 86380 86390 1
527071 99527071 1001 86380 86390 1
527075 99527075 1001 86380 86390 1
526862 99526862 1001 86380 86390 1
526982 99526982 1001 86380 86390 1
527021 99527021 1001 86380 86390 1
526881 99526881 1001 86380 86390 1
526812 99526812 1001 86380 86390 1
526698 99526698 1001 86380 86390 1
526751 99526751 1001 86380 86390 1
526702 99526702 1001 86380 86390 1
526742 99526742 1001 86380 86390 1
527341 99527341 1001 86380 86390 1
528025 99528025 1001 86380 86390 1
527483 99527483 1001 86380 86390 1
527578 99527578 1001 86380 86390 1
527593 99527593 1001 86380 86390 1
527556 99527556 1001 86380 86390 1
528154 99528154 1001 86380 86390 1
528786 99528786 1001 86380 86390 1
528871 99528871 1001 86380 86390 1
528706 99528706 1001 86380 86390 1
528613 99528613 1001 86380 86390 1
528476 99528476 1001 86380 86390 1
528309 99528309 1001 86380 86390 1
528478 99528478 1001 86380 86390 1
528944 99528944 1001 86380 86390 1
528987 99528987 1001 86380 86390 1
529726 99529726 1001 86380 86390 1
529323 99529323 1001 86380 86390 1
529899 99529899 1001 86380 86390 1
530322 99530322 1001 86380 86390 1
530271 99530271 1001 86380 86390 1
530161 99530161 1001 86380 86390 1
530306 99530306 1001 86380 86390 1
530113 99530113 1001 86380 86390 1
530669 99530669 1001 86380 86390 1
531207 99531207 1001 86380 86390 1
531456 99531456 1001 86380 86390 1
532030 99532030 1001 86380 86390 1
532112 99532112 1001 86380 86390 1
531912 99531912 1001 86380 86390 1
531868 99531868 1001 86380 86390 1
531648 99531648 1001 86380 86390 1
532354 99532354 1001 86380 86390 1
532789 99532789 1001 86380 86390 1
532704 99532704 1001 86380 86390 1
532719 99532719 1001 86380 86390 1
532746 99532746 1001 86380 86390 1
533070 99533070 1001 86380 86390 1
533668 99533668 1001 86380 86390 1
533694 99533694 1001 86380 86390 1
533661 99533661 1001 86380 86390 1
533566 99533566 1001 86380 86390 1
533522 99533522 1001 86380 86390 1
533260 99533260 1001 86380 86390 1
533907 99533907 1001 86380 86390 1
533872 99533872 1001 86380 86390 1
534018 99534018 1001 86380 86390 1
534558 99534558 1001 86380 86390 1
534665 99534665 1001 86380 86390 1
534284 99534284 1001 86380 86390 1
534430 99534430 1001 86380 86390 1
534444 99534444 1001 86380 86390 1
534187 99534187 1001 86380 86390 1
534075 99534075 1001 86380 86390 1
534088 99534088 1001 86380 86390 1
535482 99535482 1001 86380 86390 1
535260 99535260 1001 86380 86390 1
534989 99534989 1001 86380 86390 1
534952 99534952 1001 86380 86390 1
535708 99535708 1001 86380 86390 1
536219 99536219 1001 86380 86390 1
535948 99535948 1001 86380 86390 1
535838 99535838 1001 86380 86390 1
535727 99535727 1001 86380 86390 1
536874 99536874 1001 86380 86390 1
536799 99536799 1001 86380 86390 1
536826 99536826 1001 86380 86390 1
536698 99536698 1001 86380 86390 1
536610 99536610 1001 86380 86390 1
537944 99537944 1001 86380 86390 1
537919 99537919 1001 86380 86390 1
537498 99537498 1001 86380 86390 1
538020 99538020 1001 86380 86390 1
538135 99538135 1001 86380 86390 1
538109 99538109 1001 86380 86390 1
538390 99538390 1001 86380 86390 1
538249 99538249 1001 86380 86390 1
538237 99538237 1001 86380 86390 1
538315 99538315 1001 86380 86390 1
538910 99538910 1001 86380 86390 1
538990 99538990 1001 86380 86390 1
539564 99539564 1001 86380 86390 1
539539 99539539 1001 86380 86390 1
539451 99539451 1001 86380 86390 1
539396 99539396 1001 86380 86390 1
539298 99539298 1001 86380 86390 1
539200 99539200 1001 86380 86390 1
539834 99539834 1001 86380 86390 1
539758 99539758 1001 86380 86390 1
540325 99540325 1001 86380 86390 1
540277 99540277 1001 86380 86390 1
540422 99540422 1001 86380 86390 1
540423 99540423 1001 86380 86390 1
540084 99540084 1001 86380 86390 1
540054 99540054 1001 86380 86390 1
539860 99539860 1001 86380 86390 1
539940 99539940 1001 86380 86390 1
539981 99539981 1001 86380 86390 1
540607 99540607 1001 86380 86390 1
541233 99541233 1001 86380 86390 1
541170 99541170 1001 86380 86390 1
541223 99541223 1001 86380 86390 1
541176 99541176 1001 86380 86390 1
541067 99541067 1001 86380 86390 1
541006 99541006 1001 86380 86390 1
540943 99540943 1001 86380 86390 1
540765 99540765 1001 86380 86390 1
541431 99541431 1001 86380 86390 1
541953 99541953 1001 86380 86390 1
541785 99541785 1001 86380 86390 1
541826 99541826 1001 86380 86390 1
541533 99541533 1001 86380 86390 1
542852 99542852 1001 86380 86390 1
542936 99542936 1001 86380 86390 1
542353 99542353 1001 86380 86390 1
542327 99542327 1001 86380 86390 1
542741 99542741 1001 86380 86390 1
543535 99543535 1001 86380 86390 1
543203 99543203 1001 86380 86390 1
543802 99543802 1001 86380 86390 1
544496 99544496 1001 86380 86390 1
544292 99544292 1001 86380 86390 1
543979 99543979 1001 86380 86390 1
544645 99544645 1001 86380 86390 1
522231 981 1001 54279 54578 1
400275 99400275 1001 86380 86390 1
400516 99400516 1001 86380 86390 1
400563 99400563 1001 86380 86390 1
400599 99400599 1001 86380 86390 1
400873 99400873 1001 86380 86390 1
401019 99401019 1001 86380 86390 1
401627 99401627 1001 86380 86390 1
401821 99401821 1001 86380 86390 1
402018 99402018 1001 86380 86390 1
402039 99402039 1001 86380 86390 1
402175 99402175 1001 86380 86390 1
402386 99402386 1001 86380 86390 1
402448 99402448 1001 86380 86390 1
402597 99402597 1001 86380 86390 1
402689 99402689 1001 86380 86390 1
402820 99402820 1001 86380 86390 1
402806 99402806 1001 86380 86390 1
403364 99403364 1001 86380 86390 1
403617 99403617 1001 86380 86390 1
403889 99403889 1001 86380 86390 1
403985 99403985 1001 86380 86390 1
404207 99404207 1001 86380 86390 1
404292 99404292 1001 86380 86390 1
404427 99404427 1001 86380 86390 1
404489 99404489 1001 86380 86390 1
404593 99404593 1001 86380 86390 1
404879 99404879 1001 86380 86390 1
405002 99405002 1001 86380 86390 1
405194 99405194 1001 86380 86390 1
405273 99405273 1001 86380 86390 1
405443 99405443 1001 86380 86390 1
405494 99405494 1001 86380 86390 1
405430 99405430 1001 86380 86390 1
405607 99405607 1001 86380 86390 1
405951 99405951 1001 86380 86390 1
406025 99406025 1001 86380 86390 1
407420 99407420 1001 86380 86390 1
407557 99407557 1001 86380 86390 1
407700 99407700 1001 86380 86390 1
408335 99408335 1001 86380 86390 1
408627 99408627 1001 86380 86390 1
408742 99408742 1001 86380 86390 1
409004 99409004 1001 86380 86390 1
409204 99409204 1001 86380 86390 1
409855 99409855 1001 86380 86390 1
410034 99410034 1001 86380 86390 1
410310 99410310 1001 86380 86390 1
410637 99410637 1001 86380 86390 1
411404 99411404 1001 86380 86390 1
411660 99411660 1001 86380 86390 1
412272 99412272 1001 86380 86390 1
412314 99412314 1001 86380 86390 1
412402 99412402 1001 86380 86390 1
412347 99412347 1001 86380 86390 1
412955 99412955 1001 86380 86390 1
412772 99412772 1001 86380 86390 1
413993 99413993 1001 86380 86390 1
413774 99413774 1001 86380 86390 1
413878 99413878 1001 86380 86390 1
414959 99414959 1001 86380 86390 1
414248 99414248 1001 86380 86390 1
414455 99414455 1001 86380 86390 1
415369 99415369 1001 86380 86390 1
416784 99416784 1001 86380 86390 1
416706 99416706 1001 86380 86390 1
416954 99416954 1001 86380 86390 1
416221 99416221 1001 86380 86390 1
415806 99415806 1001 86380 86390 1
417350 99417350 1001 86380 86390 1
417474 99417474 1001 86380 86390 1
418693 99418693 1001 86380 86390 1
418435 99418435 1001 86380 86390 1
418580 99418580 1001 86380 86390 1
418591 99418591 1001 86380 86390 1
417944 99417944 1001 86380 86390 1
420076 99420076 1001 86380 86390 1
420176 99420176 1001 86380 86390 1
420399 99420399 1001 86380 86390 1
419574 99419574 1001 86380 86390 1
419309 99419309 1001 86380 86390 1
419365 99419365 1001 86380 86390 1
420465 99420465 1001 86380 86390 1
420745 99420745 1001 86380 86390 1
420577 99420577 1001 86380 86390 1
420732 99420732 1001 86380 86390 1
422033 99422033 1001 86380 86390 1
421420 99421420 1001 86380 86390 1
420971 99420971 1001 86380 86390 1
420906 99420906 1001 86380 86390 1
422277 99422277 1001 86380 86390 1
423547 99423547 1001 86380 86390 1
423586 99423586 1001 86380 86390 1
423395 99423395 1001 86380 86390 1
423110 99423110 1001 86380 86390 1
423259 99423259 1001 86380 86390 1
422852 99422852 1001 86380 86390 1
422702 99422702 1001 86380 86390 1
423820 99423820 1001 86380 86390 1
424036 99424036 1001 86380 86390 1
424090 99424090 1001 86380 86390 1
425081 99425081 1001 86380 86390 1
425028 99425028 1001 86380 86390 1
425190 99425190 1001 86380 86390 1
424953 99424953 1001 86380 86390 1
425506 99425506 1001 86380 86390 1
425721 99425721 1001 86380 86390 1
426911 99426911 1001 86380 86390 1
426842 99426842 1001 86380 86390 1
426330 99426330 1001 86380 86390 1
426255 99426255 1001 86380 86390 1
425898 99425898 1001 86380 86390 1
427388 99427388 1001 86380 86390 1
427436 99427436 1001 86380 86390 1
428592 99428592 1001 86380 86390 1
428577 99428577 1001 86380 86390 1
428763 99428763 1001 86380 86390 1
429140 99429140 1001 86380 86390 1
428834 99428834 1001 86380 86390 1
428897 99428897 1001 86380 86390 1
430243 99430243 1001 86380 86390 1
430273 99430273 1001 86380 86390 1
429974 99429974 1001 86380 86390 1
430007 99430007 1001 86380 86390 1
429780 99429780 1001 86380 86390 1
429366 99429366 1001 86380 86390 1
429352 99429352 1001 86380 86390 1
429260 99429260 1001 86380 86390 1
430639 99430639 1001 86380 86390 1
430462 99430462 1001 86380 86390 1
430452 99430452 1001 86380 86390 1
431889 99431889 1001 86380 86390 1
431499 99431499 1001 86380 86390 1
431577 99431577 1001 86380 86390 1
432128 99432128 1001 86380 86390 1
433439 99433439 1001 86380 86390 1
433491 99433491 1001 86380 86390 1
433017 99433017 1001 86380 86390 1
432514 99432514 1001 86380 86390 1
432822 99432822 1001 86380 86390 1
434690 99434690 1001 86380 86390 1
435739 99435739 1001 86380 86390 1
435446 99435446 1001 86380 86390 1
437027 99437027 1001 86380 86390 1
436878 99436878 1001 86380 86390 1
436172 99436172 1001 86380 86390 1
435961 99435961 1001 86380 86390 1
437362 99437362 1001 86380 86390 1
300542 99300542 1001 86380 86390 1
300531 99300531 1001 86380 86390 1
300407 99300407 1001 86380 86390 1
300517 99300517 1001 86380 86390 1
300427 99300427 1001 86380 86390 1
300186 99300186 1001 86380 86390 1
300230 99300230 1001 86380 86390 1
300130 99300130 1001 86380 86390 1
300902 99300902 1001 86380 86390 1
300800 99300800 1001 86380 86390 1
300853 99300853 1001 86380 86390 1
301407 99301407 1001 86380 86390 1
301435 99301435 1001 86380 86390 1
301233 99301233 1001 86380 86390 1
301161 99301161 1001 86380 86390 1
301090 99301090 1001 86380 86390 1
301015 99301015 1001 86380 86390 1
301030 99301030 1001 86380 86390 1
301735 99301735 1001 86380 86390 1
301754 99301754 1001 86380 86390 1
301952 99301952 1001 86380 86390 1
302429 99302429 1001 86380 86390 1
302473 99302473 1001 86380 86390 1
302543 99302543 1001 86380 86390 1
302428 99302428 1001 86380 86390 1
303175 99303175 1001 86380 86390 1
303137 99303137 1001 86380 86390 1
303086 99303086 1001 86380 86390 1
302993 99302993 1001 86380 86390 1
302865 99302865 1001 86380 86390 1
303211 99303211 1001 86380 86390 1
303224 99303224 1001 86380 86390 1
303251 99303251 1001 86380 86390 1
303774 99303774 1001 86380 86390 1
303524 99303524 1001 86380 86390 1
304080 99304080 1001 86380 86390 1
304450 99304450 1001 86380 86390 1
304594 99304594 1001 86380 86390 1
304383 99304383 1001 86380 86390 1
304295 99304295 1001 86380 86390 1
304402 99304402 1001 86380 86390 1
304250 99304250 1001 86380 86390 1
305052 99305052 1001 86380 86390 1
304962 99304962 1001 86380 86390 1
304902 99304902 1001 86380 86390 1
304944 99304944 1001 86380 86390 1
305637 99305637 1001 86380 86390 1
305630 99305630 1001 86380 86390 1
305473 99305473 1001 86380 86390 1
305080 99305080 1001 86380 86390 1
305211 99305211 1001 86380 86390 1
500074 99500074 1001 86380 86390 1
500725 99500725 1001 86380 86390 1
500644 99500644 1001 86380 86390 1
500466 99500466 1001 86380 86390 1
500389 99500389 1001 86380 86390 1
500368 99500368 1001 86380 86390 1
500357 99500357 1001 86380 86390 1
500202 99500202 1001 86380 86390 1
500256 99500256 1001 86380 86390 1
500923 99500923 1001 86380 86390 1
501498 99501498 1001 86380 86390 1
501554 99501554 1001 86380 86390 1
501369 99501369 1001 86380 86390 1
501176 99501176 1001 86380 86390 1
501078 99501078 1001 86380 86390 1
501184 99501184 1001 86380 86390 1
502263 99502263 1001 86380 86390 1
502239 99502239 1001 86380 86390 1
502113 99502113 1001 86380 86390 1
501900 99501900 1001 86380 86390 1
501969 99501969 1001 86380 86390 1
502651 99502651 1001 86380 86390 1
502616 99502616 1001 86380 86390 1
503270 99503270 1001 86380 86390 1
503247 99503247 1001 86380 86390 1
503213 99503213 1001 86380 86390 1
502882 99502882 1001 86380 86390 1
503000 99503000 1001 86380 86390 1
502914 99502914 1001 86380 86390 1
503487 99503487 1001 86380 86390 1
503941 99503941 1001 86380 86390 1
503972 99503972 1001 86380 86390 1
503880 99503880 1001 86380 86390 1
504277 99504277 1001 86380 86390 1
504674 99504674 1001 86380 86390 1
504721 99504721 1001 86380 86390 1
504723 99504723 1001 86380 86390 1
504508 99504508 1001 86380 86390 1
505090 99505090 1001 86380 86390 1
505145 99505145 1001 86380 86390 1
505736 99505736 1001 86380 86390 1
505549 99505549 1001 86380 86390 1
505165 99505165 1001 86380 86390 1
505225 99505225 1001 86380 86390 1
505914 99505914 1001 86380 86390 1
505954 99505954 1001 86380 86390 1
505801 99505801 1001 86380 86390 1
506410 99506410 1001 86380 86390 1
506344 99506344 1001 86380 86390 1
506272 99506272 1001 86380 86390 1
506350 99506350 1001 86380 86390 1
506142 99506142 1001 86380 86390 1
506774 99506774 1001 86380 86390 1
506726 99506726 1001 86380 86390 1
506701 99506701 1001 86380 86390 1
507280 99507280 1001 86380 86390 1
507153 99507153 1001 86380 86390 1
507029 99507029 1001 86380 86390 1
507137 99507137 1001 86380 86390 1
507176 99507176 1001 86380 86390 1
506992 99506992 1001 86380 86390 1
506902 99506902 1001 86380 86390 1
507454 99507454 1001 86380 86390 1
507509 99507509 1001 86380 86390 1
508199 99508199 1001 86380 86390 1
508078 99508078 1001 86380 86390 1
508195 99508195 1001 86380 86390 1
507638 99507638 1001 86380 86390 1
507834 99507834 1001 86380 86390 1
508328 99508328 1001 86380 86390 1
508433 99508433 1001 86380 86390 1
508356 99508356 1001 86380 86390 1
508266 99508266 1001 86380 86390 1
508740 99508740 1001 86380 86390 1
508666 99508666 1001 86380 86390 1
508759 99508759 1001 86380 86390 1
508651 99508651 1001 86380 86390 1
508488 99508488 1001 86380 86390 1
508540 99508540 1001 86380 86390 1
509492 99509492 1001 86380 86390 1
509487 99509487 1001 86380 86390 1
509308 99509308 1001 86380 86390 1
510605 99510605 1001 86380 86390 1
510660 99510660 1001 86380 86390 1
510609 99510609 1001 86380 86390 1
510400 99510400 1001 86380 86390 1
510402 99510402 1001 86380 86390 1
510203 99510203 1001 86380 86390 1
511432 99511432 1001 86380 86390 1
511544 99511544 1001 86380 86390 1
511299 99511299 1001 86380 86390 1
511146 99511146 1001 86380 86390 1
511264 99511264 1001 86380 86390 1
511131 99511131 1001 86380 86390 1
511020 99511020 1001 86380 86390 1
512274 99512274 1001 86380 86390 1
512168 99512168 1001 86380 86390 1
511977 99511977 1001 86380 86390 1
511942 99511942 1001 86380 86390 1
512540 99512540 1001 86380 86390 1
512398 99512398 1001 86380 86390 1
513204 99513204 1001 86380 86390 1
512680 99512680 1001 86380 86390 1
512695 99512695 1001 86380 86390 1
512631 99512631 1001 86380 86390 1
512647 99512647 1001 86380 86390 1
513244 99513244 1001 86380 86390 1
513375 99513375 1001 86380 86390 1
513259 99513259 1001 86380 86390 1
513353 99513353 1001 86380 86390 1
514008 99514008 1001 86380 86390 1
513912 99513912 1001 86380 86390 1
513875 99513875 1001 86380 86390 1
513617 99513617 1001 86380 86390 1
513534 99513534 1001 86380 86390 1
514075 99514075 1001 86380 86390 1
514513 99514513 1001 86380 86390 1
514283 99514283 1001 86380 86390 1
514441 99514441 1001 86380 86390 1
514869 99514869 1001 86380 86390 1
514898 99514898 1001 86380 86390 1
515587 99515587 1001 86380 86390 1
515343 99515343 1001 86380 86390 1
515079 99515079 1001 86380 86390 1
515119 99515119 1001 86380 86390 1
515122 99515122 1001 86380 86390 1
515164 99515164 1001 86380 86390 1
515758 99515758 1001 86380 86390 1
515698 99515698 1001 86380 86390 1
516240 99516240 1001 86380 86390 1
516115 99516115 1001 86380 86390 1
516248 99516248 1001 86380 86390 1
516036 99516036 1001 86380 86390 1
515922 99515922 1001 86380 86390 1
515977 99515977 1001 86380 86390 1
516575 99516575 1001 86380 86390 1
516593 99516593 1001 86380 86390 1
517180 99517180 1001 86380 86390 1
517082 99517082 1001 86380 86390 1
517009 99517009 1001 86380 86390 1
516998 99516998 1001 86380 86390 1
516792 99516792 1001 86380 86390 1
516819 99516819 1001 86380 86390 1
517346 99517346 1001 86380 86390 1
517377 99517377 1001 86380 86390 1
517496 99517496 1001 86380 86390 1
518062 99518062 1001 86380 86390 1
517865 99517865 1001 86380 86390 1
517920 99517920 1001 86380 86390 1
517818 99517818 1001 86380 86390 1
517936 99517936 1001 86380 86390 1
517924 99517924 1001 86380 86390 1
517570 99517570 1001 86380 86390 1
517700 99517700 1001 86380 86390 1
517667 99517667 1001 86380 86390 1
518203 99518203 1001 86380 86390 1
518799 99518799 1001 86380 86390 1
518763 99518763 1001 86380 86390 1
518473 99518473 1001 86380 86390 1
519114 99519114 1001 86380 86390 1
519159 99519159 1001 86380 86390 1
519099 99519099 1001 86380 86390 1
519138 99519138 1001 86380 86390 1
519623 99519623 1001 86380 86390 1
519728 99519728 1001 86380 86390 1
519639 99519639 1001 86380 86390 1
519412 99519412 1001 86380 86390 1
519413 99519413 1001 86380 86390 1
519338 99519338 1001 86380 86390 1
519865 99519865 1001 86380 86390 1
519402 99519402 1001 86380 86390 1
519922 99519922 1001 86380 86390 1
519999 99519999 1001 86380 86390 1
520389 99520389 1001 86380 86390 1
520340 99520340 1001 86380 86390 1
520072 99520072 1001 86380 86390 1
520151 99520151 1001 86380 86390 1
520075 99520075 1001 86380 86390 1
521339 99521339 1001 86380 86390 1
521443 99521443 1001 86380 86390 1
521307 99521307 1001 86380 86390 1
521586 99521586 1001 86380 86390 1
521654 99521654 1001 86380 86390 1
522101 99522101 1001 86380 86390 1
522114 99522114 1001 86380 86390 1
522262 99522262 1001 86380 86390 1
522281 99522281 1001 86380 86390 1
521931 99521931 1001 86380 86390 1
521987 99521987 1001 86380 86390 1
521876 99521876 1001 86380 86390 1
522480 99522480 1001 86380 86390 1
523069 99523069 1001 86380 86390 1
523041 99523041 1001 86380 86390 1
522836 99522836 1001 86380 86390 1
522585 99522585 1001 86380 86390 1
523787 99523787 1001 86380 86390 1
523485 99523485 1001 86380 86390 1
524595 99524595 1001 86380 86390 1
524640 99524640 1001 86380 86390 1
524529 99524529 1001 86380 86390 1
524518 99524518 1001 86380 86390 1
524416 99524416 1001 86380 86390 1
524318 99524318 1001 86380 86390 1
524306 99524306 1001 86380 86390 1
524281 99524281 1001 86380 86390 1
524156 99524156 1001 86380 86390 1
524351 99524351 1001 86380 86390 1
524235 99524235 1001 86380 86390 1
524185 99524185 1001 86380 86390 1
525550 99525550 1001 86380 86390 1
525409 99525409 1001 86380 86390 1
525278 99525278 1001 86380 86390 1
525110 99525110 1001 86380 86390 1
525656 99525656 1001 86380 86390 1
526324 99526324 1001 86380 86390 1
526275 99526275 1001 86380 86390 1
526412 99526412 1001 86380 86390 1
525836 99525836 1001 86380 86390 1
525825 99525825 1001 86380 86390 1
526616 99526616 1001 86380 86390 1
526573 99526573 1001 86380 86390 1
527093 99527093 1001 86380 86390 1
526877 99526877 1001 86380 86390 1
526842 99526842 1001 86380 86390 1
526897 99526897 1001 86380 86390 1
527039 99527039 1001 86380 86390 1
526736 99526736 1001 86380 86390 1
526776 99526776 1001 86380 86390 1
526766 99526766 1001 86380 86390 1
527393 99527393 1001 86380 86390 1
527409 99527409 1001 86380 86390 1
527319 99527319 1001 86380 86390 1
527359 99527359 1001 86380 86390 1
527887 99527887 1001 86380 86390 1
528023 99528023 1001 86380 86390 1
527709 99527709 1001 86380 86390 1
527722 99527722 1001 86380 86390 1
528770 99528770 1001 86380 86390 1
528519 99528519 1001 86380 86390 1
528520 99528520 1001 86380 86390 1
528397 99528397 1001 86380 86390 1
528434 99528434 1001 86380 86390 1
528956 99528956 1001 86380 86390 1
529021 99529021 1001 86380 86390 1
528972 99528972 1001 86380 86390 1
528948 99528948 1001 86380 86390 1
529039 99529039 1001 86380 86390 1
529589 99529589 1001 86380 86390 1
529320 99529320 1001 86380 86390 1
529347 99529347 1001 86380 86390 1
529391 99529391 1001 86380 86390 1
529147 99529147 1001 86380 86390 1
529279 99529279 1001 86380 86390 1
529190 99529190 1001 86380 86390 1
529168 99529168 1001 86380 86390 1
529298 99529298 1001 86380 86390 1
529880 99529880 1001 86380 86390 1
530388 99530388 1001 86380 86390 1
530297 99530297 1001 86380 86390 1
530287 99530287 1001 86380 86390 1
530289 99530289 1001 86380 86390 1
530036 99530036 1001 86380 86390 1
530039 99530039 1001 86380 86390 1
530031 99530031 1001 86380 86390 1
530048 99530048 1001 86380 86390 1
530592 99530592 1001 86380 86390 1
530606 99530606 1001 86380 86390 1
530710 99530710 1001 86380 86390 1
531199 99531199 1001 86380 86390 1
531238 99531238 1001 86380 86390 1
530880 99530880 1001 86380 86390 1
530819 99530819 1001 86380 86390 1
531389 99531389 1001 86380 86390 1
531393 99531393 1001 86380 86390 1
531577 99531577 1001 86380 86390 1
531531 99531531 1001 86380 86390 1
532104 99532104 1001 86380 86390 1
532042 99532042 1001 86380 86390 1
532194 99532194 1001 86380 86390 1
531586 99531586 1001 86380 86390 1
532241 99532241 1001 86380 86390 1
532847 99532847 1001 86380 86390 1
532849 99532849 1001 86380 86390 1
532941 99532941 1001 86380 86390 1
532667 99532667 1001 86380 86390 1
532442 99532442 1001 86380 86390 1
532419 99532419 1001 86380 86390 1
533153 99533153 1001 86380 86390 1
533695 99533695 1001 86380 86390 1
533700 99533700 1001 86380 86390 1
533252 99533252 1001 86380 86390 1
534025 99534025 1001 86380 86390 1
534625 99534625 1001 86380 86390 1
534379 99534379 1001 86380 86390 1
534394 99534394 1001 86380 86390 1
534135 99534135 1001 86380 86390 1
534099 99534099 1001 86380 86390 1
534127 99534127 1001 86380 86390 1
534841 99534841 1001 86380 86390 1
535389 99535389 1001 86380 86390 1
535354 99535354 1001 86380 86390 1
535253 99535253 1001 86380 86390 1
535217 99535217 1001 86380 86390 1
535007 99535007 1001 86380 86390 1
534978 99534978 1001 86380 86390 1
534979 99534979 1001 86380 86390 1
535715 99535715 1001 86380 86390 1
535638 99535638 1001 86380 86390 1
535603 99535603 1001 86380 86390 1
535622 99535622 1001 86380 86390 1
536252 99536252 1001 86380 86390 1
536122 99536122 1001 86380 86390 1
535961 99535961 1001 86380 86390 1
535799 99535799 1001 86380 86390 1
535883 99535883 1001 86380 86390 1
536491 99536491 1001 86380 86390 1
536417 99536417 1001 86380 86390 1
536380 99536380 1001 86380 86390 1
536345 99536345 1001 86380 86390 1
537001 99537001 1001 86380 86390 1
536879 99536879 1001 86380 86390 1
536896 99536896 1001 86380 86390 1
536800 99536800 1001 86380 86390 1
536645 99536645 1001 86380 86390 1
536595 99536595 1001 86380 86390 1
536656 99536656 1001 86380 86390 1
537271 99537271 1001 86380 86390 1
537807 99537807 1001 86380 86390 1
537398 99537398 1001 86380 86390 1
538151 99538151 1001 86380 86390 1
538548 99538548 1001 86380 86390 1
538502 99538502 1001 86380 86390 1
538530 99538530 1001 86380 86390 1
538569 99538569 1001 86380 86390 1
539577 99539577 1001 86380 86390 1
539619 99539619 1001 86380 86390 1
539627 99539627 1001 86380 86390 1
539524 99539524 1001 86380 86390 1
539335 99539335 1001 86380 86390 1
539123 99539123 1001 86380 86390 1
539193 99539193 1001 86380 86390 1
540352 99540352 1001 86380 86390 1
540406 99540406 1001 86380 86390 1
540440 99540440 1001 86380 86390 1
540458 99540458 1001 86380 86390 1
540349 99540349 1001 86380 86390 1
539878 99539878 1001 86380 86390 1
540556 99540556 1001 86380 86390 1
540480 99540480 1001 86380 86390 1
540536 99540536 1001 86380 86390 1
540909 99540909 1001 86380 86390 1
540974 99540974 1001 86380 86390 1
540876 99540876 1001 86380 86390 1
541389 99541389 1001 86380 86390 1
541916 99541916 1001 86380 86390 1
542001 99542001 1001 86380 86390 1
541824 99541824 1001 86380 86390 1
541867 99541867 1001 86380 86390 1
541692 99541692 1001 86380 86390 1
541529 99541529 1001 86380 86390 1
541594 99541594 1001 86380 86390 1
542199 99542199 1001 86380 86390 1
542818 99542818 1001 86380 86390 1
542416 99542416 1001 86380 86390 1
543126 99543126 1001 86380 86390 1
543065 99543065 1001 86380 86390 1
542964 99542964 1001 86380 86390 1
543605 99543605 1001 86380 86390 1
543671 99543671 1001 86380 86390 1
543762 99543762 1001 86380 86390 1
543560 99543560 1001 86380 86390 1
543317 99543317 1001 86380 86390 1
543939 99543939 1001 86380 86390 1
543838 99543838 1001 86380 86390 1
543814 99543814 1001 86380 86390 1
544485 99544485 1001 86380 86390 1
544301 99544301 1001 86380 86390 1
544331 99544331 1001 86380 86390 1
544322 99544322 1001 86380 86390 1
544325 99544325 1001 86380 86390 1
544209 99544209 1001 86380 86390 1
544015 99544015 1001 86380 86390 1
519336 990 1002 47726 56232 1
400111 99400111 1001 86380 86390 1
400675 99400675 1001 86380 86390 1
400848 99400848 1001 86380 86390 1
400912 99400912 1001 86380 86390 1
401107 99401107 1001 86380 86390 1
401962 99401962 1001 86380 86390 1
402106 99402106 1001 86380 86390 1
402341 99402341 1001 86380 86390 1
402394 99402394 1001 86380 86390 1
402933 99402933 1001 86380 86390 1
403341 99403341 1001 86380 86390 1
403664 99403664 1001 86380 86390 1
404104 99404104 1001 86380 86390 1
404062 99404062 1001 86380 86390 1
404145 99404145 1001 86380 86390 1
404507 99404507 1001 86380 86390 1
404774 99404774 1001 86380 86390 1
404954 99404954 1001 86380 86390 1
405146 99405146 1001 86380 86390 1
405182 99405182 1001 86380 86390 1
405397 99405397 1001 86380 86390 1
405655 99405655 1001 86380 86390 1
405817 99405817 1001 86380 86390 1
406163 99406163 1001 86380 86390 1
406530 99406530 1001 86380 86390 1
406631 99406631 1001 86380 86390 1
407237 99407237 1001 86380 86390 1
407391 99407391 1001 86380 86390 1
407745 99407745 1001 86380 86390 1
407708 99407708 1001 86380 86390 1
407909 99407909 1001 86380 86390 1
408389 99408389 1001 86380 86390 1
408322 99408322 1001 86380 86390 1
408964 99408964 1001 86380 86390 1
409071 99409071 1001 86380 86390 1
409121 99409121 1001 86380 86390 1
409592 99409592 1001 86380 86390 1
409625 99409625 1001 86380 86390 1
409714 99409714 1001 86380 86390 1
409892 99409892 1001 86380 86390 1
409973 99409973 1001 86380 86390 1
410749 99410749 1001 86380 86390 1
411082 99411082 1001 86380 86390 1
411152 99411152 1001 86380 86390 1
411709 99411709 1001 86380 86390 1
411972 99411972 1001 86380 86390 1
412043 99412043 1001 86380 86390 1
412097 99412097 1001 86380 86390 1
412133 99412133 1001 86380 86390 1
413421 99413421 1001 86380 86390 1
412943 99412943 1001 86380 86390 1
412843 99412843 1001 86380 86390 1
413725 99413725 1001 86380 86390 1
413745 99413745 1001 86380 86390 1
415058 99415058 1001 86380 86390 1
414952 99414952 1001 86380 86390 1
415291 99415291 1001 86380 86390 1
414587 99414587 1001 86380 86390 1
416636 99416636 1001 86380 86390 1
416861 99416861 1001 86380 86390 1
416938 99416938 1001 86380 86390 1
416641 99416641 1001 86380 86390 1
415964 99415964 1001 86380 86390 1
415819 99415819 1001 86380 86390 1
417009 99417009 1001 86380 86390 1
417575 99417575 1001 86380 86390 1
417413 99417413 1001 86380 86390 1
417571 99417571 1001 86380 86390 1
418576 99418576 1001 86380 86390 1
419074 99419074 1001 86380 86390 1
419003 99419003 1001 86380 86390 1
419107 99419107 1001 86380 86390 1
420330 99420330 1001 86380 86390 1
420333 99420333 1001 86380 86390 1
420415 99420415 1001 86380 86390 1
420373 99420373 1001 86380 86390 1
419919 99419919 1001 86380 86390 1
419830 99419830 1001 86380 86390 1
419677 99419677 1001 86380 86390 1
419231 99419231 1001 86380 86390 1
419592 99419592 1001 86380 86390 1
419322 99419322 1001 86380 86390 1
419302 99419302 1001 86380 86390 1
420490 99420490 1001 86380 86390 1
422094 99422094 1001 86380 86390 1
421611 99421611 1001 86380 86390 1
420894 99420894 1001 86380 86390 1
422497 99422497 1001 86380 86390 1
423724 99423724 1001 86380 86390 1
423154 99423154 1001 86380 86390 1
423765 99423765 1001 86380 86390 1
425007 99425007 1001 86380 86390 1
425176 99425176 1001 86380 86390 1
425111 99425111 1001 86380 86390 1
425206 99425206 1001 86380 86390 1
425264 99425264 1001 86380 86390 1
425095 99425095 1001 86380 86390 1
425244 99425244 1001 86380 86390 1
424905 99424905 1001 86380 86390 1
424971 99424971 1001 86380 86390 1
424308 99424308 1001 86380 86390 1
425559 99425559 1001 86380 86390 1
426472 99426472 1001 86380 86390 1
426325 99426325 1001 86380 86390 1
426446 99426446 1001 86380 86390 1
426576 99426576 1001 86380 86390 1
426318 99426318 1001 86380 86390 1
426126 99426126 1001 86380 86390 1
426040 99426040 1001 86380 86390 1
427280 99427280 1001 86380 86390 1
428680 99428680 1001 86380 86390 1
428506 99428506 1001 86380 86390 1
427972 99427972 1001 86380 86390 1
428130 99428130 1001 86380 86390 1
428275 99428275 1001 86380 86390 1
427577 99427577 1001 86380 86390 1
427584 99427584 1001 86380 86390 1
427867 99427867 1001 86380 86390 1
427746 99427746 1001 86380 86390 1
428927 99428927 1001 86380 86390 1
430142 99430142 1001 86380 86390 1
429973 99429973 1001 86380 86390 1
430260 99430260 1001 86380 86390 1
429823 99429823 1001 86380 86390 1
429535 99429535 1001 86380 86390 1
429212 99429212 1001 86380 86390 1
431599 99431599 1001 86380 86390 1
431188 99431188 1001 86380 86390 1
432290 99432290 1001 86380 86390 1
433503 99433503 1001 86380 86390 1
433604 99433604 1001 86380 86390 1
433454 99433454 1001 86380 86390 1
433430 99433430 1001 86380 86390 1
433153 99433153 1001 86380 86390 1
434097 99434097 1001 86380 86390 1
434887 99434887 1001 86380 86390 1
434516 99434516 1001 86380 86390 1
435680 99435680 1001 86380 86390 1
435772 99435772 1001 86380 86390 1
436996 99436996 1001 86380 86390 1
436886 99436886 1001 86380 86390 1
436738 99436738 1001 86380 86390 1
436698 99436698 1001 86380 86390 1
436513 99436513 1001 86380 86390 1
436288 99436288 1001 86380 86390 1
437311 99437311 1001 86380 86390 1
300114 99300114 1001 86380 86390 1
300219 99300219 1001 86380 86390 1
300259 99300259 1001 86380 86390 1
300790 99300790 1001 86380 86390 1
300862 99300862 1001 86380 86390 1
301542 99301542 1001 86380 86390 1
301411 99301411 1001 86380 86390 1
301115 99301115 1001 86380 86390 1
302334 99302334 1001 86380 86390 1
302284 99302284 1001 86380 86390 1
302315 99302315 1001 86380 86390 1
301787 99301787 1001 86380 86390 1
302391 99302391 1001 86380 86390 1
302470 99302470 1001 86380 86390 1
302567 99302567 1001 86380 86390 1
302581 99302581 1001 86380 86390 1
303065 99303065 1001 86380 86390 1
303028 99303028 1001 86380 86390 1
302705 99302705 1001 86380 86390 1
302757 99302757 1001 86380 86390 1
302636 99302636 1001 86380 86390 1
304031 99304031 1001 86380 86390 1
303986 99303986 1001 86380 86390 1
303888 99303888 1001 86380 86390 1
303914 99303914 1001 86380 86390 1
303773 99303773 1001 86380 86390 1
303786 99303786 1001 86380 86390 1
303460 99303460 1001 86380 86390 1
304212 99304212 1001 86380 86390 1
304738 99304738 1001 86380 86390 1
304435 99304435 1001 86380 86390 1
305056 99305056 1001 86380 86390 1
304890 99304890 1001 86380 86390 1
304981 99304981 1001 86380 86390 1
305447 99305447 1001 86380 86390 1
305129 99305129 1001 86380 86390 1
305142 99305142 1001 86380 86390 1
305186 99305186 1001 86380 86390 1
305179 99305179 1001 86380 86390 1
500657 99500657 1001 86380 86390 1
500571 99500571 1001 86380 86390 1
500317 99500317 1001 86380 86390 1
500345 99500345 1001 86380 86390 1
501014 99501014 1001 86380 86390 1
501588 99501588 1001 86380 86390 1
501261 99501261 1001 86380 86390 1
501025 99501025 1001 86380 86390 1
502145 99502145 1001 86380 86390 1
502101 99502101 1001 86380 86390 1
502232 99502232 1001 86380 86390 1
501974 99501974 1001 86380 86390 1
502052 99502052 1001 86380 86390 1
502038 99502038 1001 86380 86390 1
502644 99502644 1001 86380 86390 1
502659 99502659 1001 86380 86390 1
502587 99502587 1001 86380 86390 1
503277 99503277 1001 86380 86390 1
502920 99502920 1001 86380 86390 1
503077 99503077 1001 86380 86390 1
503082 99503082 1001 86380 86390 1
503906 99503906 1001 86380 86390 1
503549 99503549 1001 86380 86390 1
503914 99503914 1001 86380 86390 1
504243 99504243 1001 86380 86390 1
504743 99504743 1001 86380 86390 1
504889 99504889 1001 86380 86390 1
504427 99504427 1001 86380 86390 1
504481 99504481 1001 86380 86390 1
504459 99504459 1001 86380 86390 1
504382 99504382 1001 86380 86390 1
504334 99504334 1001 86380 86390 1
505054 99505054 1001 86380 86390 1
505682 99505682 1001 86380 86390 1
505700 99505700 1001 86380 86390 1
505517 99505517 1001 86380 86390 1
505428 99505428 1001 86380 86390 1
505152 99505152 1001 86380 86390 1
505891 99505891 1001 86380 86390 1
506452 99506452 1001 86380 86390 1
506302 99506302 1001 86380 86390 1
506334 99506334 1001 86380 86390 1
506010 99506010 1001 86380 86390 1
506768 99506768 1001 86380 86390 1
507021 99507021 1001 86380 86390 1
506828 99506828 1001 86380 86390 1
506929 99506929 1001 86380 86390 1
507574 99507574 1001 86380 86390 1
508166 99508166 1001 86380 86390 1
507816 99507816 1001 86380 86390 1
508287 99508287 1001 86380 86390 1
508380 99508380 1001 86380 86390 1
508413 99508413 1001 86380 86390 1
508974 99508974 1001 86380 86390 1
509026 99509026 1001 86380 86390 1
508824 99508824 1001 86380 86390 1
508698 99508698 1001 86380 86390 1
508523 99508523 1001 86380 86390 1
508594 99508594 1001 86380 86390 1
509086 99509086 1001 86380 86390 1
509268 99509268 1001 86380 86390 1
509101 99509101 1001 86380 86390 1
509790 99509790 1001 86380 86390 1
509857 99509857 1001 86380 86390 1
509832 99509832 1001 86380 86390 1
509671 99509671 1001 86380 86390 1
509999 99509999 1001 86380 86390 1
510404 99510404 1001 86380 86390 1
510423 99510423 1001 86380 86390 1
510466 99510466 1001 86380 86390 1
510145 99510145 1001 86380 86390 1
510306 99510306 1001 86380 86390 1
510751 99510751 1001 86380 86390 1
510770 99510770 1001 86380 86390 1
510836 99510836 1001 86380 86390 1
510772 99510772 1001 86380 86390 1
511511 99511511 1001 86380 86390 1
511548 99511548 1001 86380 86390 1
511143 99511143 1001 86380 86390 1
511183 99511183 1001 86380 86390 1
511209 99511209 1001 86380 86390 1
511018 99511018 1001 86380 86390 1
511633 99511633 1001 86380 86390 1
511750 99511750 1001 86380 86390 1
512320 99512320 1001 86380 86390 1
512261 99512261 1001 86380 86390 1
512085 99512085 1001 86380 86390 1
511982 99511982 1001 86380 86390 1
512003 99512003 1001 86380 86390 1
511939 99511939 1001 86380 86390 1
511832 99511832 1001 86380 86390 1
511925 99511925 1001 86380 86390 1
512416 99512416 1001 86380 86390 1
512954 99512954 1001 86380 86390 1
512752 99512752 1001 86380 86390 1
512717 99512717 1001 86380 86390 1
513967 99513967 1001 86380 86390 1
513949 99513949 1001 86380 86390 1
513673 99513673 1001 86380 86390 1
513693 99513693 1001 86380 86390 1
513565 99513565 1001 86380 86390 1
513458 99513458 1001 86380 86390 1
513512 99513512 1001 86380 86390 1
514142 99514142 1001 86380 86390 1
514640 99514640 1001 86380 86390 1
514610 99514610 1001 86380 86390 1
515061 99515061 1001 86380 86390 1
514972 99514972 1001 86380 86390 1
515504 99515504 1001 86380 86390 1
515319 99515319 1001 86380 86390 1
515474 99515474 1001 86380 86390 1
515127 99515127 1001 86380 86390 1
515116 99515116 1001 86380 86390 1
515761 99515761 1001 86380 86390 1
515774 99515774 1001 86380 86390 1
516452 99516452 1001 86380 86390 1
516457 99516457 1001 86380 86390 1
516285 99516285 1001 86380 86390 1
516299 99516299 1001 86380 86390 1
516086 99516086 1001 86380 86390 1
516090 99516090 1001 86380 86390 1
516015 99516015 1001 86380 86390 1
516042 99516042 1001 86380 86390 1
515939 99515939 1001 86380 86390 1
516529 99516529 1001 86380 86390 1
517188 99517188 1001 86380 86390 1
517462 99517462 1001 86380 86390 1
517362 99517362 1001 86380 86390 1
518128 99518128 1001 86380 86390 1
518019 99518019 1001 86380 86390 1
517905 99517905 1001 86380 86390 1
517758 99517758 1001 86380 86390 1
517542 99517542 1001 86380 86390 1
518253 99518253 1001 86380 86390 1
518357 99518357 1001 86380 86390 1
518256 99518256 1001 86380 86390 1
518786 99518786 1001 86380 86390 1
518929 99518929 1001 86380 86390 1
518831 99518831 1001 86380 86390 1
518701 99518701 1001 86380 86390 1
518394 99518394 1001 86380 86390 1
519143 99519143 1001 86380 86390 1
519080 99519080 1001 86380 86390 1
519035 99519035 1001 86380 86390 1
519806 99519806 1001 86380 86390 1
519512 99519512 1001 86380 86390 1
519267 99519267 1001 86380 86390 1
519345 99519345 1001 86380 86390 1
520506 99520506 1001 86380 86390 1
520260 99520260 1001 86380 86390 1
520127 99520127 1001 86380 86390 1
520104 99520104 1001 86380 86390 1
520196 99520196 1001 86380 86390 1
520223 99520223 1001 86380 86390 1
520122 99520122 1001 86380 86390 1
520785 99520785 1001 86380 86390 1
521404 99521404 1001 86380 86390 1
521317 99521317 1001 86380 86390 1
521070 99521070 1001 86380 86390 1
521110 99521110 1001 86380 86390 1
521142 99521142 1001 86380 86390 1
521130 99521130 1001 86380 86390 1
520859 99520859 1001 86380 86390 1
521022 99521022 1001 86380 86390 1
522241 99522241 1001 86380 86390 1
522211 99522211 1001 86380 86390 1
521906 99521906 1001 86380 86390 1
521896 99521896 1001 86380 86390 1
521956 99521956 1001 86380 86390 1
521804 99521804 1001 86380 86390 1
521856 99521856 1001 86380 86390 1
522981 99522981 1001 86380 86390 1
522588 99522588 1001 86380 86390 1
522557 99522557 1001 86380 86390 1
522674 99522674 1001 86380 86390 1
522688 99522688 1001 86380 86390 1
523882 99523882 1001 86380 86390 1
523414 99523414 1001 86380 86390 1
523331 99523331 1001 86380 86390 1
524001 99524001 1001 86380 86390 1
524563 99524563 1001 86380 86390 1
524241 99524241 1001 86380 86390 1
524267 99524267 1001 86380 86390 1
524310 99524310 1001 86380 86390 1
524950 99524950 1001 86380 86390 1
525366 99525366 1001 86380 86390 1
525220 99525220 1001 86380 86390 1
525207 99525207 1001 86380 86390 1
524992 99524992 1001 86380 86390 1
525116 99525116 1001 86380 86390 1
525706 99525706 1001 86380 86390 1
526172 99526172 1001 86380 86390 1
525885 99525885 1001 86380 86390 1
526526 99526526 1001 86380 86390 1
526565 99526565 1001 86380 86390 1
526437 99526437 1001 86380 86390 1
526568 99526568 1001 86380 86390 1
526507 99526507 1001 86380 86390 1
527248 99527248 1001 86380 86390 1
527085 99527085 1001 86380 86390 1
527061 99527061 1001 86380 86390 1
526701 99526701 1001 86380 86390 1
527266 99527266 1001 86380 86390 1
527307 99527307 1001 86380 86390 1
527873 99527873 1001 86380 86390 1
527820 99527820 1001 86380 86390 1
527865 99527865 1001 86380 86390 1
527830 99527830 1001 86380 86390 1
527467 99527467 1001 86380 86390 1
527631 99527631 1001 86380 86390 1
528249 99528249 1001 86380 86390 1
528238 99528238 1001 86380 86390 1
528787 99528787 1001 86380 86390 1
528724 99528724 1001 86380 86390 1
528514 99528514 1001 86380 86390 1
528572 99528572 1001 86380 86390 1
528418 99528418 1001 86380 86390 1
529091 99529091 1001 86380 86390 1
529673 99529673 1001 86380 86390 1
529611 99529611 1001 86380 86390 1
529482 99529482 1001 86380 86390 1
529859 99529859 1001 86380 86390 1
529757 99529757 1001 86380 86390 1
529890 99529890 1001 86380 86390 1
530503 99530503 1001 86380 86390 1
530406 99530406 1001 86380 86390 1
530398 99530398 1001 86380 86390 1
530256 99530256 1001 86380 86390 1
530562 99530562 1001 86380 86390 1
531376 99531376 1001 86380 86390 1
530973 99530973 1001 86380 86390 1
530831 99530831 1001 86380 86390 1
530808 99530808 1001 86380 86390 1
531491 99531491 1001 86380 86390 1
532057 99532057 1001 86380 86390 1
532033 99532033 1001 86380 86390 1
532113 99532113 1001 86380 86390 1
532246 99532246 1001 86380 86390 1
532311 99532311 1001 86380 86390 1
532930 99532930 1001 86380 86390 1
532943 99532943 1001 86380 86390 1
533210 99533210 1001 86380 86390 1
533159 99533159 1001 86380 86390 1
533037 99533037 1001 86380 86390 1
533269 99533269 1001 86380 86390 1
534504 99534504 1001 86380 86390 1
534658 99534658 1001 86380 86390 1
534566 99534566 1001 86380 86390 1
534528 99534528 1001 86380 86390 1
534295 99534295 1001 86380 86390 1
534065 99534065 1001 86380 86390 1
534800 99534800 1001 86380 86390 1
534687 99534687 1001 86380 86390 1
534705 99534705 1001 86380 86390 1
535409 99535409 1001 86380 86390 1
535104 99535104 1001 86380 86390 1
534897 99534897 1001 86380 86390 1
536167 99536167 1001 86380 86390 1
535975 99535975 1001 86380 86390 1
536041 99536041 1001 86380 86390 1
535946 99535946 1001 86380 86390 1
535879 99535879 1001 86380 86390 1
535725 99535725 1001 86380 86390 1
536430 99536430 1001 86380 86390 1
536939 99536939 1001 86380 86390 1
536941 99536941 1001 86380 86390 1
536582 99536582 1001 86380 86390 1
536545 99536545 1001 86380 86390 1
536588 99536588 1001 86380 86390 1
536705 99536705 1001 86380 86390 1
536589 99536589 1001 86380 86390 1
537319 99537319 1001 86380 86390 1
537256 99537256 1001 86380 86390 1
537219 99537219 1001 86380 86390 1
537182 99537182 1001 86380 86390 1
537365 99537365 1001 86380 86390 1
537829 99537829 1001 86380 86390 1
537673 99537673 1001 86380 86390 1
537536 99537536 1001 86380 86390 1
537417 99537417 1001 86380 86390 1
538001 99538001 1001 86380 86390 1
538745 99538745 1001 86380 86390 1
538343 99538343 1001 86380 86390 1
538837 99538837 1001 86380 86390 1
538958 99538958 1001 86380 86390 1
538817 99538817 1001 86380 86390 1
538991 99538991 1001 86380 86390 1
539551 99539551 1001 86380 86390 1
539631 99539631 1001 86380 86390 1
539400 99539400 1001 86380 86390 1
539271 99539271 1001 86380 86390 1
539401 99539401 1001 86380 86390 1
539302 99539302 1001 86380 86390 1
539736 99539736 1001 86380 86390 1
540409 99540409 1001 86380 86390 1
540375 99540375 1001 86380 86390 1
539905 99539905 1001 86380 86390 1
540622 99540622 1001 86380 86390 1
541249 99541249 1001 86380 86390 1
540686 99540686 1001 86380 86390 1
540830 99540830 1001 86380 86390 1
540820 99540820 1001 86380 86390 1
541302 99541302 1001 86380 86390 1
542073 99542073 1001 86380 86390 1
542096 99542096 1001 86380 86390 1
541853 99541853 1001 86380 86390 1
541550 99541550 1001 86380 86390 1
541555 99541555 1001 86380 86390 1
541647 99541647 1001 86380 86390 1
541561 99541561 1001 86380 86390 1
542286 99542286 1001 86380 86390 1
542318 99542318 1001 86380 86390 1
542869 99542869 1001 86380 86390 1
542796 99542796 1001 86380 86390 1
542585 99542585 1001 86380 86390 1
542708 99542708 1001 86380 86390 1
542989 99542989 1001 86380 86390 1
543707 99543707 1001 86380 86390 1
543607 99543607 1001 86380 86390 1
543753 99543753 1001 86380 86390 1
543655 99543655 1001 86380 86390 1
543459 99543459 1001 86380 86390 1
543242 99543242 1001 86380 86390 1
543324 99543324 1001 86380 86390 1
543223 99543223 1001 86380 86390 1
543278 99543278 1001 86380 86390 1
543214 99543214 1001 86380 86390 1
543227 99543227 1001 86380 86390 1
544192 99544192 1001 86380 86390 1
544286 99544286 1001 86380 86390 1
544120 99544120 1001 86380 86390 1
544095 99544095 1001 86380 86390 1
544044 99544044 1001 86380 86390 1
544061 99544061 1001 86380 86390 1
544169 99544169 1001 86380 86390 1
544393 99544393 1001 86380 86390 1
544707 99544707 1001 86380 86390 1
409037 553 1001 5340 9057 1
432991 1145 1001 67860 68997 1
400087 99400087 1001 86380 86390 1
400132 99400132 1001 86380 86390 1
400496 99400496 1001 86380 86390 1
400589 99400589 1001 86380 86390 1
401048 99401048 1001 86380 86390 1
401335 99401335 1001 86380 86390 1
402134 99402134 1001 86380 86390 1
402356 99402356 1001 86380 86390 1
402662 99402662 1001 86380 86390 1
403244 99403244 1001 86380 86390 1
403457 99403457 1001 86380 86390 1
403537 99403537 1001 86380 86390 1
403801 99403801 1001 86380 86390 1
404477 99404477 1001 86380 86390 1
404428 99404428 1001 86380 86390 1
405383 99405383 1001 86380 86390 1
405436 99405436 1001 86380 86390 1
405476 99405476 1001 86380 86390 1
405793 99405793 1001 86380 86390 1
405779 99405779 1001 86380 86390 1
405832 99405832 1001 86380 86390 1
406462 99406462 1001 86380 86390 1
406693 99406693 1001 86380 86390 1
406776 99406776 1001 86380 86390 1
407100 99407100 1001 86380 86390 1
407502 99407502 1001 86380 86390 1
407832 99407832 1001 86380 86390 1
407869 99407869 1001 86380 86390 1
407779 99407779 1001 86380 86390 1
407978 99407978 1001 86380 86390 1
408141 99408141 1001 86380 86390 1
408231 99408231 1001 86380 86390 1
408292 99408292 1001 86380 86390 1
408877 99408877 1001 86380 86390 1
409891 99409891 1001 86380 86390 1
410006 99410006 1001 86380 86390 1
410147 99410147 1001 86380 86390 1
411881 99411881 1001 86380 86390 1
412107 99412107 1001 86380 86390 1
413376 99413376 1001 86380 86390 1
413684 99413684 1001 86380 86390 1
413151 99413151 1001 86380 86390 1
412853 99412853 1001 86380 86390 1
412496 99412496 1001 86380 86390 1
413908 99413908 1001 86380 86390 1
413958 99413958 1001 86380 86390 1
415101 99415101 1001 86380 86390 1
414567 99414567 1001 86380 86390 1
414905 99414905 1001 86380 86390 1
414231 99414231 1001 86380 86390 1
414326 99414326 1001 86380 86390 1
415480 99415480 1001 86380 86390 1
416800 99416800 1001 86380 86390 1
416580 99416580 1001 86380 86390 1
416291 99416291 1001 86380 86390 1
416509 99416509 1001 86380 86390 1
416489 99416489 1001 86380 86390 1
416112 99416112 1001 86380 86390 1
415914 99415914 1001 86380 86390 1
417166 99417166 1001 86380 86390 1
417296 99417296 1001 86380 86390 1
418574 99418574 1001 86380 86390 1
418698 99418698 1001 86380 86390 1
418751 99418751 1001 86380 86390 1
418486 99418486 1001 86380 86390 1
418545 99418545 1001 86380 86390 1
418341 99418341 1001 86380 86390 1
417815 99417815 1001 86380 86390 1
419001 99419001 1001 86380 86390 1
418832 99418832 1001 86380 86390 1
420077 99420077 1001 86380 86390 1
419993 99419993 1001 86380 86390 1
419999 99419999 1001 86380 86390 1
420806 99420806 1001 86380 86390 1
421795 99421795 1001 86380 86390 1
421743 99421743 1001 86380 86390 1
422013 99422013 1001 86380 86390 1
421550 99421550 1001 86380 86390 1
421624 99421624 1001 86380 86390 1
420844 99420844 1001 86380 86390 1
421128 99421128 1001 86380 86390 1
422226 99422226 1001 86380 86390 1
422206 99422206 1001 86380 86390 1
423634 99423634 1001 86380 86390 1
423191 99423191 1001 86380 86390 1
422622 99422622 1001 86380 86390 1
422883 99422883 1001 86380 86390 1
422574 99422574 1001 86380 86390 1
422554 99422554 1001 86380 86390 1
422579 99422579 1001 86380 86390 1
423965 99423965 1001 86380 86390 1
423952 99423952 1001 86380 86390 1
424115 99424115 1001 86380 86390 1
425171 99425171 1001 86380 86390 1
425294 99425294 1001 86380 86390 1
424164 99424164 1001 86380 86390 1
426851 99426851 1001 86380 86390 1
426337 99426337 1001 86380 86390 1
427304 99427304 1001 86380 86390 1
428662 99428662 1001 86380 86390 1
428278 99428278 1001 86380 86390 1
427897 99427897 1001 86380 86390 1
427714 99427714 1001 86380 86390 1
427570 99427570 1001 86380 86390 1
429076 99429076 1001 86380 86390 1
430012 99430012 1001 86380 86390 1
429262 99429262 1001 86380 86390 1
430733 99430733 1001 86380 86390 1
430724 99430724 1001 86380 86390 1
431894 99431894 1001 86380 86390 1
432006 99432006 1001 86380 86390 1
431774 99431774 1001 86380 86390 1
431752 99431752 1001 86380 86390 1
431904 99431904 1001 86380 86390 1
431506 99431506 1001 86380 86390 1
431335 99431335 1001 86380 86390 1
431593 99431593 1001 86380 86390 1
432426 99432426 1001 86380 86390 1
433434 99433434 1001 86380 86390 1
433562 99433562 1001 86380 86390 1
433709 99433709 1001 86380 86390 1
432851 99432851 1001 86380 86390 1
432674 99432674 1001 86380 86390 1
432737 99432737 1001 86380 86390 1
433740 99433740 1001 86380 86390 1
435158 99435158 1001 86380 86390 1
435372 99435372 1001 86380 86390 1
434681 99434681 1001 86380 86390 1
434736 99434736 1001 86380 86390 1
434783 99434783 1001 86380 86390 1
434230 99434230 1001 86380 86390 1
434343 99434343 1001 86380 86390 1
436450 99436450 1001 86380 86390 1
436583 99436583 1001 86380 86390 1
437210 99437210 1001 86380 86390 1
300379 99300379 1001 86380 86390 1
300238 99300238 1001 86380 86390 1
300201 99300201 1001 86380 86390 1
300258 99300258 1001 86380 86390 1
300273 99300273 1001 86380 86390 1
300842 99300842 1001 86380 86390 1
300822 99300822 1001 86380 86390 1
301181 99301181 1001 86380 86390 1
301235 99301235 1001 86380 86390 1
301268 99301268 1001 86380 86390 1
301051 99301051 1001 86380 86390 1
301046 99301046 1001 86380 86390 1
300958 99300958 1001 86380 86390 1
300934 99300934 1001 86380 86390 1
301728 99301728 1001 86380 86390 1
301561 99301561 1001 86380 86390 1
302308 99302308 1001 86380 86390 1
302141 99302141 1001 86380 86390 1
302067 99302067 1001 86380 86390 1
301821 99301821 1001 86380 86390 1
302600 99302600 1001 86380 86390 1
302686 99302686 1001 86380 86390 1
303905 99303905 1001 86380 86390 1
303944 99303944 1001 86380 86390 1
303921 99303921 1001 86380 86390 1
303973 99303973 1001 86380 86390 1
303975 99303975 1001 86380 86390 1
303679 99303679 1001 86380 86390 1
303538 99303538 1001 86380 86390 1
303618 99303618 1001 86380 86390 1
304654 99304654 1001 86380 86390 1
304477 99304477 1001 86380 86390 1
304870 99304870 1001 86380 86390 1
304975 99304975 1001 86380 86390 1
304879 99304879 1001 86380 86390 1
305599 99305599 1001 86380 86390 1
305548 99305548 1001 86380 86390 1
305628 99305628 1001 86380 86390 1
305641 99305641 1001 86380 86390 1
305216 99305216 1001 86380 86390 1
500158 99500158 1001 86380 86390 1
500159 99500159 1001 86380 86390 1
500149 99500149 1001 86380 86390 1
500100 99500100 1001 86380 86390 1
500719 99500719 1001 86380 86390 1
500735 99500735 1001 86380 86390 1
500560 99500560 1001 86380 86390 1
500265 99500265 1001 86380 86390 1
500356 99500356 1001 86380 86390 1
500230 99500230 1001 86380 86390 1
500945 99500945 1001 86380 86390 1
501520 99501520 1001 86380 86390 1
501395 99501395 1001 86380 86390 1
501319 99501319 1001 86380 86390 1
501339 99501339 1001 86380 86390 1
501133 99501133 1001 86380 86390 1
501147 99501147 1001 86380 86390 1
501741 99501741 1001 86380 86390 1
502205 99502205 1001 86380 86390 1
502207 99502207 1001 86380 86390 1
502517 99502517 1001 86380 86390 1
502530 99502530 1001 86380 86390 1
502571 99502571 1001 86380 86390 1
502574 99502574 1001 86380 86390 1
503196 99503196 1001 86380 86390 1
503175 99503175 1001 86380 86390 1
502943 99502943 1001 86380 86390 1
502907 99502907 1001 86380 86390 1
503081 99503081 1001 86380 86390 1
502739 99502739 1001 86380 86390 1
502758 99502758 1001 86380 86390 1
503940 99503940 1001 86380 86390 1
504006 99504006 1001 86380 86390 1
503862 99503862 1001 86380 86390 1
503537 99503537 1001 86380 86390 1
503527 99503527 1001 86380 86390 1
504257 99504257 1001 86380 86390 1
504234 99504234 1001 86380 86390 1
504924 99504924 1001 86380 86390 1
504364 99504364 1001 86380 86390 1
505045 99505045 1001 86380 86390 1
505592 99505592 1001 86380 86390 1
505581 99505581 1001 86380 86390 1
505689 99505689 1001 86380 86390 1
505625 99505625 1001 86380 86390 1
505912 99505912 1001 86380 86390 1
505771 99505771 1001 86380 86390 1
505969 99505969 1001 86380 86390 1
505831 99505831 1001 86380 86390 1
506568 99506568 1001 86380 86390 1
506212 99506212 1001 86380 86390 1
506291 99506291 1001 86380 86390 1
506006 99506006 1001 86380 86390 1
506101 99506101 1001 86380 86390 1
506025 99506025 1001 86380 86390 1
506077 99506077 1001 86380 86390 1
506787 99506787 1001 86380 86390 1
506762 99506762 1001 86380 86390 1
506729 99506729 1001 86380 86390 1
506612 99506612 1001 86380 86390 1
507155 99507155 1001 86380 86390 1
506837 99506837 1001 86380 86390 1
507007 99507007 1001 86380 86390 1
507447 99507447 1001 86380 86390 1
507218 99507218 1001 86380 86390 1
508210 99508210 1001 86380 86390 1
508201 99508201 1001 86380 86390 1
507805 99507805 1001 86380 86390 1
508397 99508397 1001 86380 86390 1
508964 99508964 1001 86380 86390 1
508875 99508875 1001 86380 86390 1
509010 99509010 1001 86380 86390 1
508665 99508665 1001 86380 86390 1
509232 99509232 1001 86380 86390 1
509865 99509865 1001 86380 86390 1
509878 99509878 1001 86380 86390 1
509817 99509817 1001 86380 86390 1
509554 99509554 1001 86380 86390 1
509529 99509529 1001 86380 86390 1
509582 99509582 1001 86380 86390 1
509379 99509379 1001 86380 86390 1
509291 99509291 1001 86380 86390 1
509917 99509917 1001 86380 86390 1
510527 99510527 1001 86380 86390 1
510717 99510717 1001 86380 86390 1
510498 99510498 1001 86380 86390 1
510241 99510241 1001 86380 86390 1
510268 99510268 1001 86380 86390 1
510244 99510244 1001 86380 86390 1
511489 99511489 1001 86380 86390 1
511412 99511412 1001 86380 86390 1
511074 99511074 1001 86380 86390 1
511573 99511573 1001 86380 86390 1
512073 99512073 1001 86380 86390 1
512041 99512041 1001 86380 86390 1
512133 99512133 1001 86380 86390 1
512575 99512575 1001 86380 86390 1
513176 99513176 1001 86380 86390 1
513196 99513196 1001 86380 86390 1
513438 99513438 1001 86380 86390 1
513560 99513560 1001 86380 86390 1
514173 99514173 1001 86380 86390 1
514078 99514078 1001 86380 86390 1
514706 99514706 1001 86380 86390 1
514792 99514792 1001 86380 86390 1
514652 99514652 1001 86380 86390 1
514517 99514517 1001 86380 86390 1
514427 99514427 1001 86380 86390 1
514260 99514260 1001 86380 86390 1
515532 99515532 1001 86380 86390 1
515509 99515509 1001 86380 86390 1
515527 99515527 1001 86380 86390 1
515316 99515316 1001 86380 86390 1
515170 99515170 1001 86380 86390 1
515068 99515068 1001 86380 86390 1
515200 99515200 1001 86380 86390 1
515151 99515151 1001 86380 86390 1
515100 99515100 1001 86380 86390 1
515269 99515269 1001 86380 86390 1
515687 99515687 1001 86380 86390 1
516163 99516163 1001 86380 86390 1
516140 99516140 1001 86380 86390 1
516012 99516012 1001 86380 86390 1
516690 99516690 1001 86380 86390 1
516596 99516596 1001 86380 86390 1
516949 99516949 1001 86380 86390 1
516967 99516967 1001 86380 86390 1
517524 99517524 1001 86380 86390 1
518020 99518020 1001 86380 86390 1
518009 99518009 1001 86380 86390 1
518084 99518084 1001 86380 86390 1
517881 99517881 1001 86380 86390 1
517807 99517807 1001 86380 86390 1
517838 99517838 1001 86380 86390 1
517671 99517671 1001 86380 86390 1
517609 99517609 1001 86380 86390 1
517622 99517622 1001 86380 86390 1
517561 99517561 1001 86380 86390 1
517641 99517641 1001 86380 86390 1
517655 99517655 1001 86380 86390 1
517721 99517721 1001 86380 86390 1
518282 99518282 1001 86380 86390 1
518335 99518335 1001 86380 86390 1
518860 99518860 1001 86380 86390 1
518973 99518973 1001 86380 86390 1
518653 99518653 1001 86380 86390 1
518771 99518771 1001 86380 86390 1
518690 99518690 1001 86380 86390 1
518420 99518420 1001 86380 86390 1
519038 99519038 1001 86380 86390 1
519104 99519104 1001 86380 86390 1
519651 99519651 1001 86380 86390 1
519489 99519489 1001 86380 86390 1
519401 99519401 1001 86380 86390 1
519235 99519235 1001 86380 86390 1
519851 99519851 1001 86380 86390 1
519944 99519944 1001 86380 86390 1
520030 99520030 1001 86380 86390 1
520778 99520778 1001 86380 86390 1
520661 99520661 1001 86380 86390 1
521315 99521315 1001 86380 86390 1
521108 99521108 1001 86380 86390 1
520914 99520914 1001 86380 86390 1
521570 99521570 1001 86380 86390 1
522034 99522034 1001 86380 86390 1
521798 99521798 1001 86380 86390 1
521721 99521721 1001 86380 86390 1
522376 99522376 1001 86380 86390 1
522983 99522983 1001 86380 86390 1
522791 99522791 1001 86380 86390 1
522527 99522527 1001 86380 86390 1
522631 99522631 1001 86380 86390 1
522514 99522514 1001 86380 86390 1
522519 99522519 1001 86380 86390 1
523829 99523829 1001 86380 86390 1
523560 99523560 1001 86380 86390 1
523693 99523693 1001 86380 86390 1
523416 99523416 1001 86380 86390 1
523474 99523474 1001 86380 86390 1
524621 99524621 1001 86380 86390 1
524486 99524486 1001 86380 86390 1
524502 99524502 1001 86380 86390 1
524503 99524503 1001 86380 86390 1
524453 99524453 1001 86380 86390 1
524481 99524481 1001 86380 86390 1
524332 99524332 1001 86380 86390 1
524349 99524349 1001 86380 86390 1
524796 99524796 1001 86380 86390 1
525542 99525542 1001 86380 86390 1
525306 99525306 1001 86380 86390 1
525004 99525004 1001 86380 86390 1
525725 99525725 1001 86380 86390 1
525624 99525624 1001 86380 86390 1
525683 99525683 1001 86380 86390 1
526320 99526320 1001 86380 86390 1
526140 99526140 1001 86380 86390 1
526128 99526128 1001 86380 86390 1
526208 99526208 1001 86380 86390 1
526059 99526059 1001 86380 86390 1
525880 99525880 1001 86380 86390 1
525967 99525967 1001 86380 86390 1
525812 99525812 1001 86380 86390 1
526448 99526448 1001 86380 86390 1
526643 99526643 1001 86380 86390 1
528052 99528052 1001 86380 86390 1
528007 99528007 1001 86380 86390 1
527704 99527704 1001 86380 86390 1
527799 99527799 1001 86380 86390 1
527791 99527791 1001 86380 86390 1
527615 99527615 1001 86380 86390 1
528116 99528116 1001 86380 86390 1
528805 99528805 1001 86380 86390 1
528833 99528833 1001 86380 86390 1
528504 99528504 1001 86380 86390 1
528687 99528687 1001 86380 86390 1
528353 99528353 1001 86380 86390 1
529676 99529676 1001 86380 86390 1
529621 99529621 1001 86380 86390 1
529869 99529869 1001 86380 86390 1
529736 99529736 1001 86380 86390 1
530477 99530477 1001 86380 86390 1
530422 99530422 1001 86380 86390 1
530233 99530233 1001 86380 86390 1
530029 99530029 1001 86380 86390 1
531265 99531265 1001 86380 86390 1
531192 99531192 1001 86380 86390 1
531308 99531308 1001 86380 86390 1
531301 99531301 1001 86380 86390 1
531314 99531314 1001 86380 86390 1
530884 99530884 1001 86380 86390 1
531533 99531533 1001 86380 86390 1
531573 99531573 1001 86380 86390 1
531833 99531833 1001 86380 86390 1
531628 99531628 1001 86380 86390 1
532307 99532307 1001 86380 86390 1
532284 99532284 1001 86380 86390 1
532274 99532274 1001 86380 86390 1
532342 99532342 1001 86380 86390 1
532933 99532933 1001 86380 86390 1
532897 99532897 1001 86380 86390 1
532826 99532826 1001 86380 86390 1
532738 99532738 1001 86380 86390 1
532700 99532700 1001 86380 86390 1
532412 99532412 1001 86380 86390 1
532482 99532482 1001 86380 86390 1
532457 99532457 1001 86380 86390 1
533156 99533156 1001 86380 86390 1
533825 99533825 1001 86380 86390 1
533748 99533748 1001 86380 86390 1
533646 99533646 1001 86380 86390 1
533344 99533344 1001 86380 86390 1
533437 99533437 1001 86380 86390 1
533997 99533997 1001 86380 86390 1
534543 99534543 1001 86380 86390 1
534647 99534647 1001 86380 86390 1
534559 99534559 1001 86380 86390 1
534350 99534350 1001 86380 86390 1
534299 99534299 1001 86380 86390 1
534386 99534386 1001 86380 86390 1
534183 99534183 1001 86380 86390 1
534150 99534150 1001 86380 86390 1
534243 99534243 1001 86380 86390 1
534825 99534825 1001 86380 86390 1
534685 99534685 1001 86380 86390 1
535401 99535401 1001 86380 86390 1
535325 99535325 1001 86380 86390 1
535195 99535195 1001 86380 86390 1
535197 99535197 1001 86380 86390 1
535212 99535212 1001 86380 86390 1
535135 99535135 1001 86380 86390 1
535020 99535020 1001 86380 86390 1
535540 99535540 1001 86380 86390 1
535672 99535672 1001 86380 86390 1
536129 99536129 1001 86380 86390 1
535756 99535756 1001 86380 86390 1
536479 99536479 1001 86380 86390 1
536404 99536404 1001 86380 86390 1
536459 99536459 1001 86380 86390 1
537146 99537146 1001 86380 86390 1
536597 99536597 1001 86380 86390 1
537952 99537952 1001 86380 86390 1
537876 99537876 1001 86380 86390 1
537969 99537969 1001 86380 86390 1
537630 99537630 1001 86380 86390 1
537632 99537632 1001 86380 86390 1
537687 99537687 1001 86380 86390 1
537677 99537677 1001 86380 86390 1
537534 99537534 1001 86380 86390 1
538468 99538468 1001 86380 86390 1
538476 99538476 1001 86380 86390 1
538203 99538203 1001 86380 86390 1
538347 99538347 1001 86380 86390 1
539475 99539475 1001 86380 86390 1
539578 99539578 1001 86380 86390 1
539481 99539481 1001 86380 86390 1
539308 99539308 1001 86380 86390 1
539334 99539334 1001 86380 86390 1
539391 99539391 1001 86380 86390 1
539026 99539026 1001 86380 86390 1
539745 99539745 1001 86380 86390 1
540223 99540223 1001 86380 86390 1
540249 99540249 1001 86380 86390 1
540136 99540136 1001 86380 86390 1
539966 99539966 1001 86380 86390 1
540022 99540022 1001 86380 86390 1
540012 99540012 1001 86380 86390 1
540026 99540026 1001 86380 86390 1
540603 99540603 1001 86380 86390 1
541104 99541104 1001 86380 86390 1
540875 99540875 1001 86380 86390 1
540759 99540759 1001 86380 86390 1
542009 99542009 1001 86380 86390 1
541628 99541628 1001 86380 86390 1
541560 99541560 1001 86380 86390 1
541613 99541613 1001 86380 86390 1
542293 99542293 1001 86380 86390 1
542256 99542256 1001 86380 86390 1
542844 99542844 1001 86380 86390 1
542480 99542480 1001 86380 86390 1
542404 99542404 1001 86380 86390 1
542398 99542398 1001 86380 86390 1
543540 99543540 1001 86380 86390 1
543437 99543437 1001 86380 86390 1
543420 99543420 1001 86380 86390 1
543268 99543268 1001 86380 86390 1
543303 99543303 1001 86380 86390 1
543860 99543860 1001 86380 86390 1
543776 99543776 1001 86380 86390 1
543842 99543842 1001 86380 86390 1
543948 99543948 1001 86380 86390 1
544551 99544551 1001 86380 86390 1
544448 99544448 1001 86380 86390 1
544316 99544316 1001 86380 86390 1
544269 99544269 1001 86380 86390 1
544087 99544087 1001 86380 86390 1
544037 99544037 1001 86380 86390 1
544626 99544626 1001 86380 86390 1
511101 750 1001 25777 26076 1
522226 1010 1002 62450 67777 1
400601 99400601 1001 86380 86390 1
400902 99400902 1001 86380 86390 1
401206 99401206 1001 86380 86390 1
401253 99401253 1001 86380 86390 1
401575 99401575 1001 86380 86390 1
402321 99402321 1001 86380 86390 1
402373 99402373 1001 86380 86390 1
402422 99402422 1001 86380 86390 1
402923 99402923 1001 86380 86390 1
402971 99402971 1001 86380 86390 1
403597 99403597 1001 86380 86390 1
404176 99404176 1001 86380 86390 1
404415 99404415 1001 86380 86390 1
404399 99404399 1001 86380 86390 1
404404 99404404 1001 86380 86390 1
405032 99405032 1001 86380 86390 1
405106 99405106 1001 86380 86390 1
405522 99405522 1001 86380 86390 1
405581 99405581 1001 86380 86390 1
405574 99405574 1001 86380 86390 1
405902 99405902 1001 86380 86390 1
407010 99407010 1001 86380 86390 1
407039 99407039 1001 86380 86390 1
407123 99407123 1001 86380 86390 1
407179 99407179 1001 86380 86390 1
407163 99407163 1001 86380 86390 1
407190 99407190 1001 86380 86390 1
407246 99407246 1001 86380 86390 1
408042 99408042 1001 86380 86390 1
408184 99408184 1001 86380 86390 1
408761 99408761 1001 86380 86390 1
408739 99408739 1001 86380 86390 1
408958 99408958 1001 86380 86390 1
410278 99410278 1001 86380 86390 1
410303 99410303 1001 86380 86390 1
410931 99410931 1001 86380 86390 1
411142 99411142 1001 86380 86390 1
411129 99411129 1001 86380 86390 1
411320 99411320 1001 86380 86390 1
411325 99411325 1001 86380 86390 1
411608 99411608 1001 86380 86390 1
411722 99411722 1001 86380 86390 1
411959 99411959 1001 86380 86390 1
412098 99412098 1001 86380 86390 1
413058 99413058 1001 86380 86390 1
413116 99413116 1001 86380 86390 1
414064 99414064 1001 86380 86390 1
413810 99413810 1001 86380 86390 1
415141 99415141 1001 86380 86390 1
415239 99415239 1001 86380 86390 1
414864 99414864 1001 86380 86390 1
414741 99414741 1001 86380 86390 1
414595 99414595 1001 86380 86390 1
414159 99414159 1001 86380 86390 1
414272 99414272 1001 86380 86390 1
414301 99414301 1001 86380 86390 1
415526 99415526 1001 86380 86390 1
415689 99415689 1001 86380 86390 1
415498 99415498 1001 86380 86390 1
415643 99415643 1001 86380 86390 1
416483 99416483 1001 86380 86390 1
416228 99416228 1001 86380 86390 1
416492 99416492 1001 86380 86390 1
415932 99415932 1001 86380 86390 1
416098 99416098 1001 86380 86390 1
415842 99415842 1001 86380 86390 1
415728 99415728 1001 86380 86390 1
415899 99415899 1001 86380 86390 1
417505 99417505 1001 86380 86390 1
418577 99418577 1001 86380 86390 1
418721 99418721 1001 86380 86390 1
417799 99417799 1001 86380 86390 1
417874 99417874 1001 86380 86390 1
419054 99419054 1001 86380 86390 1
418864 99418864 1001 86380 86390 1
419936 99419936 1001 86380 86390 1
419406 99419406 1001 86380 86390 1
419499 99419499 1001 86380 86390 1
419370 99419370 1001 86380 86390 1
421720 99421720 1001 86380 86390 1
422075 99422075 1001 86380 86390 1
421334 99421334 1001 86380 86390 1
421473 99421473 1001 86380 86390 1
421129 99421129 1001 86380 86390 1
420985 99420985 1001 86380 86390 1
422208 99422208 1001 86380 86390 1
423544 99423544 1001 86380 86390 1
422761 99422761 1001 86380 86390 1
423774 99423774 1001 86380 86390 1
423927 99423927 1001 86380 86390 1
424823 99424823 1001 86380 86390 1
424219 99424219 1001 86380 86390 1
426806 99426806 1001 86380 86390 1
426643 99426643 1001 86380 86390 1
426394 99426394 1001 86380 86390 1
426400 99426400 1001 86380 86390 1
426536 99426536 1001 86380 86390 1
426065 99426065 1001 86380 86390 1
427174 99427174 1001 86380 86390 1
427518 99427518 1001 86380 86390 1
427367 99427367 1001 86380 86390 1
428033 99428033 1001 86380 86390 1
428316 99428316 1001 86380 86390 1
427535 99427535 1001 86380 86390 1
427567 99427567 1001 86380 86390 1
427907 99427907 1001 86380 86390 1
429019 99429019 1001 86380 86390 1
428742 99428742 1001 86380 86390 1
430075 99430075 1001 86380 86390 1
430196 99430196 1001 86380 86390 1
430201 99430201 1001 86380 86390 1
429289 99429289 1001 86380 86390 1
430697 99430697 1001 86380 86390 1
431709 99431709 1001 86380 86390 1
431628 99431628 1001 86380 86390 1
431010 99431010 1001 86380 86390 1
430843 99430843 1001 86380 86390 1
432183 99432183 1001 86380 86390 1
432331 99432331 1001 86380 86390 1
433331 99433331 1001 86380 86390 1
433028 99433028 1001 86380 86390 1
432908 99432908 1001 86380 86390 1
433117 99433117 1001 86380 86390 1
432656 99432656 1001 86380 86390 1
432708 99432708 1001 86380 86390 1
432566 99432566 1001 86380 86390 1
432623 99432623 1001 86380 86390 1
434203 99434203 1001 86380 86390 1
435544 99435544 1001 86380 86390 1
434138 99434138 1001 86380 86390 1
434593 99434593 1001 86380 86390 1
435578 99435578 1001 86380 86390 1
435616 99435616 1001 86380 86390 1
436975 99436975 1001 86380 86390 1
436714 99436714 1001 86380 86390 1
435960 99435960 1001 86380 86390 1
436002 99436002 1001 86380 86390 1
435948 99435948 1001 86380 86390 1
300414 99300414 1001 86380 86390 1
300521 99300521 1001 86380 86390 1
300907 99300907 1001 86380 86390 1
300889 99300889 1001 86380 86390 1
300903 99300903 1001 86380 86390 1
301455 99301455 1001 86380 86390 1
301306 99301306 1001 86380 86390 1
301205 99301205 1001 86380 86390 1
301004 99301004 1001 86380 86390 1
300953 99300953 1001 86380 86390 1
300944 99300944 1001 86380 86390 1
302258 99302258 1001 86380 86390 1
302197 99302197 1001 86380 86390 1
302224 99302224 1001 86380 86390 1
302035 99302035 1001 86380 86390 1
301837 99301837 1001 86380 86390 1
302442 99302442 1001 86380 86390 1
302563 99302563 1001 86380 86390 1
302889 99302889 1001 86380 86390 1
302831 99302831 1001 86380 86390 1
302871 99302871 1001 86380 86390 1
302755 99302755 1001 86380 86390 1
303313 99303313 1001 86380 86390 1
303984 99303984 1001 86380 86390 1
303947 99303947 1001 86380 86390 1
303834 99303834 1001 86380 86390 1
303937 99303937 1001 86380 86390 1
303438 99303438 1001 86380 86390 1
303503 99303503 1001 86380 86390 1
303483 99303483 1001 86380 86390 1
303600 99303600 1001 86380 86390 1
304107 99304107 1001 86380 86390 1
304759 99304759 1001 86380 86390 1
304816 99304816 1001 86380 86390 1
304618 99304618 1001 86380 86390 1
304649 99304649 1001 86380 86390 1
304304 99304304 1001 86380 86390 1
304298 99304298 1001 86380 86390 1
304987 99304987 1001 86380 86390 1
305518 99305518 1001 86380 86390 1
305553 99305553 1001 86380 86390 1
305619 99305619 1001 86380 86390 1
305324 99305324 1001 86380 86390 1
305415 99305415 1001 86380 86390 1
305301 99305301 1001 86380 86390 1
305321 99305321 1001 86380 86390 1
305349 99305349 1001 86380 86390 1
500039 99500039 1001 86380 86390 1
500162 99500162 1001 86380 86390 1
500755 99500755 1001 86380 86390 1
500615 99500615 1001 86380 86390 1
500284 99500284 1001 86380 86390 1
500328 99500328 1001 86380 86390 1
500944 99500944 1001 86380 86390 1
500907 99500907 1001 86380 86390 1
500946 99500946 1001 86380 86390 1
501560 99501560 1001 86380 86390 1
501115 99501115 1001 86380 86390 1
502299 99502299 1001 86380 86390 1
502408 99502408 1001 86380 86390 1
502424 99502424 1001 86380 86390 1
501894 99501894 1001 86380 86390 1
501908 99501908 1001 86380 86390 1
502491 99502491 1001 86380 86390 1
502569 99502569 1001 86380 86390 1
502621 99502621 1001 86380 86390 1
503255 99503255 1001 86380 86390 1
503204 99503204 1001 86380 86390 1
503180 99503180 1001 86380 86390 1
502932 99502932 1001 86380 86390 1
502986 99502986 1001 86380 86390 1
503018 99503018 1001 86380 86390 1
502762 99502762 1001 86380 86390 1
502680 99502680 1001 86380 86390 1
503366 99503366 1001 86380 86390 1
503392 99503392 1001 86380 86390 1
503325 99503325 1001 86380 86390 1
503758 99503758 1001 86380 86390 1
503897 99503897 1001 86380 86390 1
503592 99503592 1001 86380 86390 1
503554 99503554 1001 86380 86390 1
504225 99504225 1001 86380 86390 1
504139 99504139 1001 86380 86390 1
504913 99504913 1001 86380 86390 1
504781 99504781 1001 86380 86390 1
504575 99504575 1001 86380 86390 1
504442 99504442 1001 86380 86390 1
504399 99504399 1001 86380 86390 1
504516 99504516 1001 86380 86390 1
505113 99505113 1001 86380 86390 1
505076 99505076 1001 86380 86390 1
505768 99505768 1001 86380 86390 1
505659 99505659 1001 86380 86390 1
505730 99505730 1001 86380 86390 1
505397 99505397 1001 86380 86390 1
505172 99505172 1001 86380 86390 1
505872 99505872 1001 86380 86390 1
505863 99505863 1001 86380 86390 1
505799 99505799 1001 86380 86390 1
506395 99506395 1001 86380 86390 1
506408 99506408 1001 86380 86390 1
506542 99506542 1001 86380 86390 1
506298 99506298 1001 86380 86390 1
506183 99506183 1001 86380 86390 1
506069 99506069 1001 86380 86390 1
506059 99506059 1001 86380 86390 1
507387 99507387 1001 86380 86390 1
507399 99507399 1001 86380 86390 1
507378 99507378 1001 86380 86390 1
507405 99507405 1001 86380 86390 1
507207 99507207 1001 86380 86390 1
506944 99506944 1001 86380 86390 1
506805 99506805 1001 86380 86390 1
506941 99506941 1001 86380 86390 1
506864 99506864 1001 86380 86390 1
507459 99507459 1001 86380 86390 1
507604 99507604 1001 86380 86390 1
508185 99508185 1001 86380 86390 1
508152 99508152 1001 86380 86390 1
508178 99508178 1001 86380 86390 1
508116 99508116 1001 86380 86390 1
508246 99508246 1001 86380 86390 1
508018 99508018 1001 86380 86390 1
507634 99507634 1001 86380 86390 1
507702 99507702 1001 86380 86390 1
508394 99508394 1001 86380 86390 1
508448 99508448 1001 86380 86390 1
508268 99508268 1001 86380 86390 1
508862 99508862 1001 86380 86390 1
508827 99508827 1001 86380 86390 1
508635 99508635 1001 86380 86390 1
508636 99508636 1001 86380 86390 1
509223 99509223 1001 86380 86390 1
509695 99509695 1001 86380 86390 1
509670 99509670 1001 86380 86390 1
509541 99509541 1001 86380 86390 1
509547 99509547 1001 86380 86390 1
509587 99509587 1001 86380 86390 1
509371 99509371 1001 86380 86390 1
509452 99509452 1001 86380 86390 1
509350 99509350 1001 86380 86390 1
509381 99509381 1001 86380 86390 1
510068 99510068 1001 86380 86390 1
510046 99510046 1001 86380 86390 1
509970 99509970 1001 86380 86390 1
510669 99510669 1001 86380 86390 1
510380 99510380 1001 86380 86390 1
510256 99510256 1001 86380 86390 1
510129 99510129 1001 86380 86390 1
510838 99510838 1001 86380 86390 1
511365 99511365 1001 86380 86390 1
511540 99511540 1001 86380 86390 1
511238 99511238 1001 86380 86390 1
511093 99511093 1001 86380 86390 1
510953 99510953 1001 86380 86390 1
512349 99512349 1001 86380 86390 1
512323 99512323 1001 86380 86390 1
511766 99511766 1001 86380 86390 1
512536 99512536 1001 86380 86390 1
512450 99512450 1001 86380 86390 1
512959 99512959 1001 86380 86390 1
513377 99513377 1001 86380 86390 1
513854 99513854 1001 86380 86390 1
513741 99513741 1001 86380 86390 1
513742 99513742 1001 86380 86390 1
513771 99513771 1001 86380 86390 1
513455 99513455 1001 86380 86390 1
514041 99514041 1001 86380 86390 1
514047 99514047 1001 86380 86390 1
514836 99514836 1001 86380 86390 1
514841 99514841 1001 86380 86390 1
514599 99514599 1001 86380 86390 1
514612 99514612 1001 86380 86390 1
514861 99514861 1001 86380 86390 1
515634 99515634 1001 86380 86390 1
515563 99515563 1001 86380 86390 1
515618 99515618 1001 86380 86390 1
515327 99515327 1001 86380 86390 1
515179 99515179 1001 86380 86390 1
515249 99515249 1001 86380 86390 1
515097 99515097 1001 86380 86390 1
516333 99516333 1001 86380 86390 1
516465 99516465 1001 86380 86390 1
516282 99516282 1001 86380 86390 1
516096 99516096 1001 86380 86390 1
516073 99516073 1001 86380 86390 1
515921 99515921 1001 86380 86390 1
516066 99516066 1001 86380 86390 1
517285 99517285 1001 86380 86390 1
517248 99517248 1001 86380 86390 1
517274 99517274 1001 86380 86390 1
517296 99517296 1001 86380 86390 1
517056 99517056 1001 86380 86390 1
517008 99517008 1001 86380 86390 1
517012 99517012 1001 86380 86390 1
516754 99516754 1001 86380 86390 1
516732 99516732 1001 86380 86390 1
516891 99516891 1001 86380 86390 1
517361 99517361 1001 86380 86390 1
517960 99517960 1001 86380 86390 1
518150 99518150 1001 86380 86390 1
518154 99518154 1001 86380 86390 1
517648 99517648 1001 86380 86390 1
518225 99518225 1001 86380 86390 1
518316 99518316 1001 86380 86390 1
518826 99518826 1001 86380 86390 1
518422 99518422 1001 86380 86390 1
518452 99518452 1001 86380 86390 1
519072 99519072 1001 86380 86390 1
519060 99519060 1001 86380 86390 1
519010 99519010 1001 86380 86390 1
519787 99519787 1001 86380 86390 1
519587 99519587 1001 86380 86390 1
519579 99519579 1001 86380 86390 1
519263 99519263 1001 86380 86390 1
519954 99519954 1001 86380 86390 1
520590 99520590 1001 86380 86390 1
520575 99520575 1001 86380 86390 1
520366 99520366 1001 86380 86390 1
520763 99520763 1001 86380 86390 1
520776 99520776 1001 86380 86390 1
521393 99521393 1001 86380 86390 1
521076 99521076 1001 86380 86390 1
521583 99521583 1001 86380 86390 1
521523 99521523 1001 86380 86390 1
521605 99521605 1001 86380 86390 1
522107 99522107 1001 86380 86390 1
521983 99521983 1001 86380 86390 1
522082 99522082 1001 86380 86390 1
522356 99522356 1001 86380 86390 1
522491 99522491 1001 86380 86390 1
523117 99523117 1001 86380 86390 1
522822 99522822 1001 86380 86390 1
522732 99522732 1001 86380 86390 1
522810 99522810 1001 86380 86390 1
522816 99522816 1001 86380 86390 1
522589 99522589 1001 86380 86390 1
522609 99522609 1001 86380 86390 1
523258 99523258 1001 86380 86390 1
523299 99523299 1001 86380 86390 1
523173 99523173 1001 86380 86390 1
523216 99523216 1001 86380 86390 1
523857 99523857 1001 86380 86390 1
523754 99523754 1001 86380 86390 1
523825 99523825 1001 86380 86390 1
523703 99523703 1001 86380 86390 1
523706 99523706 1001 86380 86390 1
523631 99523631 1001 86380 86390 1
523974 99523974 1001 86380 86390 1
524683 99524683 1001 86380 86390 1
524509 99524509 1001 86380 86390 1
524368 99524368 1001 86380 86390 1
524408 99524408 1001 86380 86390 1
524447 99524447 1001 86380 86390 1
524345 99524345 1001 86380 86390 1
524340 99524340 1001 86380 86390 1
525485 99525485 1001 86380 86390 1
525328 99525328 1001 86380 86390 1
525316 99525316 1001 86380 86390 1
525611 99525611 1001 86380 86390 1
526024 99526024 1001 86380 86390 1
526094 99526094 1001 86380 86390 1
526551 99526551 1001 86380 86390 1
527212 99527212 1001 86380 86390 1
527059 99527059 1001 86380 86390 1
527260 99527260 1001 86380 86390 1
527293 99527293 1001 86380 86390 1
527821 99527821 1001 86380 86390 1
527838 99527838 1001 86380 86390 1
528773 99528773 1001 86380 86390 1
528722 99528722 1001 86380 86390 1
528788 99528788 1001 86380 86390 1
528717 99528717 1001 86380 86390 1
528664 99528664 1001 86380 86390 1
528561 99528561 1001 86380 86390 1
529042 99529042 1001 86380 86390 1
528959 99528959 1001 86380 86390 1
529600 99529600 1001 86380 86390 1
529332 99529332 1001 86380 86390 1
529238 99529238 1001 86380 86390 1
530143 99530143 1001 86380 86390 1
530345 99530345 1001 86380 86390 1
530268 99530268 1001 86380 86390 1
530597 99530597 1001 86380 86390 1
531234 99531234 1001 86380 86390 1
531369 99531369 1001 86380 86390 1
531091 99531091 1001 86380 86390 1
531403 99531403 1001 86380 86390 1
531390 99531390 1001 86380 86390 1
531472 99531472 1001 86380 86390 1
531563 99531563 1001 86380 86390 1
531886 99531886 1001 86380 86390 1
531979 99531979 1001 86380 86390 1
531826 99531826 1001 86380 86390 1
531642 99531642 1001 86380 86390 1
531775 99531775 1001 86380 86390 1
532254 99532254 1001 86380 86390 1
532361 99532361 1001 86380 86390 1
532316 99532316 1001 86380 86390 1
533007 99533007 1001 86380 86390 1
532858 99532858 1001 86380 86390 1
532923 99532923 1001 86380 86390 1
532723 99532723 1001 86380 86390 1
532681 99532681 1001 86380 86390 1
532630 99532630 1001 86380 86390 1
532594 99532594 1001 86380 86390 1
532497 99532497 1001 86380 86390 1
532421 99532421 1001 86380 86390 1
532552 99532552 1001 86380 86390 1
533185 99533185 1001 86380 86390 1
532828 99532828 1001 86380 86390 1
533139 99533139 1001 86380 86390 1
533128 99533128 1001 86380 86390 1
533780 99533780 1001 86380 86390 1
533366 99533366 1001 86380 86390 1
533896 99533896 1001 86380 86390 1
533988 99533988 1001 86380 86390 1
533873 99533873 1001 86380 86390 1
533913 99533913 1001 86380 86390 1
533978 99533978 1001 86380 86390 1
534020 99534020 1001 86380 86390 1
534656 99534656 1001 86380 86390 1
534364 99534364 1001 86380 86390 1
534472 99534472 1001 86380 86390 1
534765 99534765 1001 86380 86390 1
534874 99534874 1001 86380 86390 1
534887 99534887 1001 86380 86390 1
535477 99535477 1001 86380 86390 1
535201 99535201 1001 86380 86390 1
535264 99535264 1001 86380 86390 1
535048 99535048 1001 86380 86390 1
535023 99535023 1001 86380 86390 1
535559 99535559 1001 86380 86390 1
535681 99535681 1001 86380 86390 1
535634 99535634 1001 86380 86390 1
535674 99535674 1001 86380 86390 1
536303 99536303 1001 86380 86390 1
536154 99536154 1001 86380 86390 1
535952 99535952 1001 86380 86390 1
535945 99535945 1001 86380 86390 1
535782 99535782 1001 86380 86390 1
535784 99535784 1001 86380 86390 1
536341 99536341 1001 86380 86390 1
536975 99536975 1001 86380 86390 1
537149 99537149 1001 86380 86390 1
537005 99537005 1001 86380 86390 1
537059 99537059 1001 86380 86390 1
536788 99536788 1001 86380 86390 1
536885 99536885 1001 86380 86390 1
536917 99536917 1001 86380 86390 1
537163 99537163 1001 86380 86390 1
537940 99537940 1001 86380 86390 1
537744 99537744 1001 86380 86390 1
537645 99537645 1001 86380 86390 1
537464 99537464 1001 86380 86390 1
537427 99537427 1001 86380 86390 1
538083 99538083 1001 86380 86390 1
538186 99538186 1001 86380 86390 1
538161 99538161 1001 86380 86390 1
538401 99538401 1001 86380 86390 1
538997 99538997 1001 86380 86390 1
538828 99538828 1001 86380 86390 1
539594 99539594 1001 86380 86390 1
539453 99539453 1001 86380 86390 1
539469 99539469 1001 86380 86390 1
539156 99539156 1001 86380 86390 1
539770 99539770 1001 86380 86390 1
539809 99539809 1001 86380 86390 1
539776 99539776 1001 86380 86390 1
539662 99539662 1001 86380 86390 1
540268 99540268 1001 86380 86390 1
540269 99540269 1001 86380 86390 1
540155 99540155 1001 86380 86390 1
539943 99539943 1001 86380 86390 1
540583 99540583 1001 86380 86390 1
540650 99540650 1001 86380 86390 1
540576 99540576 1001 86380 86390 1
541050 99541050 1001 86380 86390 1
541009 99541009 1001 86380 86390 1
540854 99540854 1001 86380 86390 1
540855 99540855 1001 86380 86390 1
540717 99540717 1001 86380 86390 1
541319 99541319 1001 86380 86390 1
541373 99541373 1001 86380 86390 1
541309 99541309 1001 86380 86390 1
541337 99541337 1001 86380 86390 1
541772 99541772 1001 86380 86390 1
541886 99541886 1001 86380 86390 1
542236 99542236 1001 86380 86390 1
542598 99542598 1001 86380 86390 1
542561 99542561 1001 86380 86390 1
542667 99542667 1001 86380 86390 1
542686 99542686 1001 86380 86390 1
542498 99542498 1001 86380 86390 1
542385 99542385 1001 86380 86390 1
542533 99542533 1001 86380 86390 1
542959 99542959 1001 86380 86390 1
543119 99543119 1001 86380 86390 1
543615 99543615 1001 86380 86390 1
543373 99543373 1001 86380 86390 1
543247 99543247 1001 86380 86390 1
543341 99543341 1001 86380 86390 1
543910 99543910 1001 86380 86390 1
544161 99544161 1001 86380 86390 1
544175 99544175 1001 86380 86390 1
544718 99544718 1001 86380 86390 1
407039 527 1001 30480 31077 1
400027 99400027 1001 86380 86390 1
400386 99400386 1001 86380 86390 1
400543 99400543 1001 86380 86390 1
400582 99400582 1001 86380 86390 1
400659 99400659 1001 86380 86390 1
400646 99400646 1001 86380 86390 1
400734 99400734 1001 86380 86390 1
401683 99401683 1001 86380 86390 1
401762 99401762 1001 86380 86390 1
401769 99401769 1001 86380 86390 1
401944 99401944 1001 86380 86390 1
402331 99402331 1001 86380 86390 1
402875 99402875 1001 86380 86390 1
403583 99403583 1001 86380 86390 1
404152 99404152 1001 86380 86390 1
404825 99404825 1001 86380 86390 1
405652 99405652 1001 86380 86390 1
406726 99406726 1001 86380 86390 1
406735 99406735 1001 86380 86390 1
406836 99406836 1001 86380 86390 1
407547 99407547 1001 86380 86390 1
408406 99408406 1001 86380 86390 1
408511 99408511 1001 86380 86390 1
408571 99408571 1001 86380 86390 1
408681 99408681 1001 86380 86390 1
409447 99409447 1001 86380 86390 1
409546 99409546 1001 86380 86390 1
409569 99409569 1001 86380 86390 1
409787 99409787 1001 86380 86390 1
410293 99410293 1001 86380 86390 1
410319 99410319 1001 86380 86390 1
410493 99410493 1001 86380 86390 1
410475 99410475 1001 86380 86390 1
410948 99410948 1001 86380 86390 1
411148 99411148 1001 86380 86390 1
411271 99411271 1001 86380 86390 1
411624 99411624 1001 86380 86390 1
412374 99412374 1001 86380 86390 1
412333 99412333 1001 86380 86390 1
413664 99413664 1001 86380 86390 1
413263 99413263 1001 86380 86390 1
412755 99412755 1001 86380 86390 1
412536 99412536 1001 86380 86390 1
414038 99414038 1001 86380 86390 1
415249 99415249 1001 86380 86390 1
415179 99415179 1001 86380 86390 1
415049 99415049 1001 86380 86390 1
415295 99415295 1001 86380 86390 1
414798 99414798 1001 86380 86390 1
414744 99414744 1001 86380 86390 1
414634 99414634 1001 86380 86390 1
414755 99414755 1001 86380 86390 1
414529 99414529 1001 86380 86390 1
416753 99416753 1001 86380 86390 1
416269 99416269 1001 86380 86390 1
415832 99415832 1001 86380 86390 1
416126 99416126 1001 86380 86390 1
417075 99417075 1001 86380 86390 1
417291 99417291 1001 86380 86390 1
417361 99417361 1001 86380 86390 1
417545 99417545 1001 86380 86390 1
418557 99418557 1001 86380 86390 1
418402 99418402 1001 86380 86390 1
417916 99417916 1001 86380 86390 1
417800 99417800 1001 86380 86390 1
417931 99417931 1001 86380 86390 1
417883 99417883 1001 86380 86390 1
418803 99418803 1001 86380 86390 1
418853 99418853 1001 86380 86390 1
420273 99420273 1001 86380 86390 1
420329 99420329 1001 86380 86390 1
419787 99419787 1001 86380 86390 1
419975 99419975 1001 86380 86390 1
419731 99419731 1001 86380 86390 1
419869 99419869 1001 86380 86390 1
419558 99419558 1001 86380 86390 1
419230 99419230 1001 86380 86390 1
420678 99420678 1001 86380 86390 1
420724 99420724 1001 86380 86390 1
420801 99420801 1001 86380 86390 1
421576 99421576 1001 86380 86390 1
420939 99420939 1001 86380 86390 1
422479 99422479 1001 86380 86390 1
422448 99422448 1001 86380 86390 1
423307 99423307 1001 86380 86390 1
423279 99423279 1001 86380 86390 1
422752 99422752 1001 86380 86390 1
422865 99422865 1001 86380 86390 1
423886 99423886 1001 86380 86390 1
424808 99424808 1001 86380 86390 1
425471 99425471 1001 86380 86390 1
425744 99425744 1001 86380 86390 1
425611 99425611 1001 86380 86390 1
426871 99426871 1001 86380 86390 1
426629 99426629 1001 86380 86390 1
425937 99425937 1001 86380 86390 1
426046 99426046 1001 86380 86390 1
425974 99425974 1001 86380 86390 1
427505 99427505 1001 86380 86390 1
427481 99427481 1001 86380 86390 1
428490 99428490 1001 86380 86390 1
428615 99428615 1001 86380 86390 1
428074 99428074 1001 86380 86390 1
428109 99428109 1001 86380 86390 1
427538 99427538 1001 86380 86390 1
427544 99427544 1001 86380 86390 1
427531 99427531 1001 86380 86390 1
428873 99428873 1001 86380 86390 1
430046 99430046 1001 86380 86390 1
429711 99429711 1001 86380 86390 1
429907 99429907 1001 86380 86390 1
429227 99429227 1001 86380 86390 1
429425 99429425 1001 86380 86390 1
430496 99430496 1001 86380 86390 1
431673 99431673 1001 86380 86390 1
430854 99430854 1001 86380 86390 1
430864 99430864 1001 86380 86390 1
432097 99432097 1001 86380 86390 1
433726 99433726 1001 86380 86390 1
433352 99433352 1001 86380 86390 1
433757 99433757 1001 86380 86390 1
433906 99433906 1001 86380 86390 1
435136 99435136 1001 86380 86390 1
435391 99435391 1001 86380 86390 1
434680 99434680 1001 86380 86390 1
434423 99434423 1001 86380 86390 1
435734 99435734 1001 86380 86390 1
435506 99435506 1001 86380 86390 1
435509 99435509 1001 86380 86390 1
436361 99436361 1001 86380 86390 1
436488 99436488 1001 86380 86390 1
435983 99435983 1001 86380 86390 1
300045 99300045 1001 86380 86390 1
437304 99437304 1001 86380 86390 1
300093 99300093 1001 86380 86390 1
300727 99300727 1001 86380 86390 1
300699 99300699 1001 86380 86390 1
300401 99300401 1001 86380 86390 1
300325 99300325 1001 86380 86390 1
300482 99300482 1001 86380 86390 1
300172 99300172 1001 86380 86390 1
300898 99300898 1001 86380 86390 1
300770 99300770 1001 86380 86390 1
300901 99300901 1001 86380 86390 1
301393 99301393 1001 86380 86390 1
301383 99301383 1001 86380 86390 1
301289 99301289 1001 86380 86390 1
301175 99301175 1001 86380 86390 1
301255 99301255 1001 86380 86390 1
300972 99300972 1001 86380 86390 1
301017 99301017 1001 86380 86390 1
300952 99300952 1001 86380 86390 1
301573 99301573 1001 86380 86390 1
301692 99301692 1001 86380 86390 1
302283 99302283 1001 86380 86390 1
302367 99302367 1001 86380 86390 1
302212 99302212 1001 86380 86390 1
302012 99302012 1001 86380 86390 1
302120 99302120 1001 86380 86390 1
302005 99302005 1001 86380 86390 1
301839 99301839 1001 86380 86390 1
301946 99301946 1001 86380 86390 1
301835 99301835 1001 86380 86390 1
302406 99302406 1001 86380 86390 1
302407 99302407 1001 86380 86390 1
302504 99302504 1001 86380 86390 1
303015 99303015 1001 86380 86390 1
303132 99303132 1001 86380 86390 1
303159 99303159 1001 86380 86390 1
303140 99303140 1001 86380 86390 1
302975 99302975 1001 86380 86390 1
302961 99302961 1001 86380 86390 1
303354 99303354 1001 86380 86390 1
303394 99303394 1001 86380 86390 1
303768 99303768 1001 86380 86390 1
303464 99303464 1001 86380 86390 1
303537 99303537 1001 86380 86390 1
304205 99304205 1001 86380 86390 1
304157 99304157 1001 86380 86390 1
304736 99304736 1001 86380 86390 1
304689 99304689 1001 86380 86390 1
304571 99304571 1001 86380 86390 1
304367 99304367 1001 86380 86390 1
304303 99304303 1001 86380 86390 1
304293 99304293 1001 86380 86390 1
304359 99304359 1001 86380 86390 1
304328 99304328 1001 86380 86390 1
304872 99304872 1001 86380 86390 1
305015 99305015 1001 86380 86390 1
304862 99304862 1001 86380 86390 1
305421 99305421 1001 86380 86390 1
305307 99305307 1001 86380 86390 1
500012 99500012 1001 86380 86390 1
500092 99500092 1001 86380 86390 1
500677 99500677 1001 86380 86390 1
500500 99500500 1001 86380 86390 1
500349 99500349 1001 86380 86390 1
500260 99500260 1001 86380 86390 1
500365 99500365 1001 86380 86390 1
500903 99500903 1001 86380 86390 1
500959 99500959 1001 86380 86390 1
501540 99501540 1001 86380 86390 1
501458 99501458 1001 86380 86390 1
501635 99501635 1001 86380 86390 1
501303 99501303 1001 86380 86390 1
501196 99501196 1001 86380 86390 1
501095 99501095 1001 86380 86390 1
501121 99501121 1001 86380 86390 1
501723 99501723 1001 86380 86390 1
501737 99501737 1001 86380 86390 1
502418 99502418 1001 86380 86390 1
502266 99502266 1001 86380 86390 1
502272 99502272 1001 86380 86390 1
502158 99502158 1001 86380 86390 1
502146 99502146 1001 86380 86390 1
502164 99502164 1001 86380 86390 1
502180 99502180 1001 86380 86390 1
502015 99502015 1001 86380 86390 1
501881 99501881 1001 86380 86390 1
502619 99502619 1001 86380 86390 1
502505 99502505 1001 86380 86390 1
502617 99502617 1001 86380 86390 1
503143 99503143 1001 86380 86390 1
502967 99502967 1001 86380 86390 1
503071 99503071 1001 86380 86390 1
502845 99502845 1001 86380 86390 1
502690 99502690 1001 86380 86390 1
502705 99502705 1001 86380 86390 1
503418 99503418 1001 86380 86390 1
503367 99503367 1001 86380 86390 1
503390 99503390 1001 86380 86390 1
504081 99504081 1001 86380 86390 1
503930 99503930 1001 86380 86390 1
503783 99503783 1001 86380 86390 1
503831 99503831 1001 86380 86390 1
503658 99503658 1001 86380 86390 1
504181 99504181 1001 86380 86390 1
503497 99503497 1001 86380 86390 1
504288 99504288 1001 86380 86390 1
504704 99504704 1001 86380 86390 1
504681 99504681 1001 86380 86390 1
504644 99504644 1001 86380 86390 1
504595 99504595 1001 86380 86390 1
504378 99504378 1001 86380 86390 1
504521 99504521 1001 86380 86390 1
505579 99505579 1001 86380 86390 1
505621 99505621 1001 86380 86390 1
505539 99505539 1001 86380 86390 1
505386 99505386 1001 86380 86390 1
505388 99505388 1001 86380 86390 1
505291 99505291 1001 86380 86390 1
505318 99505318 1001 86380 86390 1
505250 99505250 1001 86380 86390 1
505263 99505263 1001 86380 86390 1
505302 99505302 1001 86380 86390 1
506404 99506404 1001 86380 86390 1
506418 99506418 1001 86380 86390 1
506536 99506536 1001 86380 86390 1
506590 99506590 1001 86380 86390 1
506266 99506266 1001 86380 86390 1
506256 99506256 1001 86380 86390 1
506646 99506646 1001 86380 86390 1
506625 99506625 1001 86380 86390 1
507372 99507372 1001 86380 86390 1
507329 99507329 1001 86380 86390 1
507217 99507217 1001 86380 86390 1
507023 99507023 1001 86380 86390 1
507129 99507129 1001 86380 86390 1
507054 99507054 1001 86380 86390 1
507071 99507071 1001 86380 86390 1
506911 99506911 1001 86380 86390 1
507445 99507445 1001 86380 86390 1
507591 99507591 1001 86380 86390 1
508213 99508213 1001 86380 86390 1
508248 99508248 1001 86380 86390 1
508050 99508050 1001 86380 86390 1
507875 99507875 1001 86380 86390 1
507707 99507707 1001 86380 86390 1
507808 99507808 1001 86380 86390 1
508274 99508274 1001 86380 86390 1
508257 99508257 1001 86380 86390 1
509071 99509071 1001 86380 86390 1
508617 99508617 1001 86380 86390 1
508618 99508618 1001 86380 86390 1
509143 99509143 1001 86380 86390 1
509158 99509158 1001 86380 86390 1
509829 99509829 1001 86380 86390 1
509340 99509340 1001 86380 86390 1
510078 99510078 1001 86380 86390 1
510636 99510636 1001 86380 86390 1
510418 99510418 1001 86380 86390 1
510367 99510367 1001 86380 86390 1
510374 99510374 1001 86380 86390 1
510124 99510124 1001 86380 86390 1
510139 99510139 1001 86380 86390 1
510294 99510294 1001 86380 86390 1
510298 99510298 1001 86380 86390 1
510926 99510926 1001 86380 86390 1
510773 99510773 1001 86380 86390 1
511458 99511458 1001 86380 86390 1
511286 99511286 1001 86380 86390 1
511198 99511198 1001 86380 86390 1
511555 99511555 1001 86380 86390 1
511585 99511585 1001 86380 86390 1
512177 99512177 1001 86380 86390 1
512027 99512027 1001 86380 86390 1
511842 99511842 1001 86380 86390 1
511871 99511871 1001 86380 86390 1
512482 99512482 1001 86380 86390 1
512424 99512424 1001 86380 86390 1
512386 99512386 1001 86380 86390 1
513097 99513097 1001 86380 86390 1
513127 99513127 1001 86380 86390 1
512871 99512871 1001 86380 86390 1
512826 99512826 1001 86380 86390 1
512853 99512853 1001 86380 86390 1
512906 99512906 1001 86380 86390 1
512622 99512622 1001 86380 86390 1
513307 99513307 1001 86380 86390 1
513273 99513273 1001 86380 86390 1
513840 99513840 1001 86380 86390 1
513774 99513774 1001 86380 86390 1
513814 99513814 1001 86380 86390 1
513792 99513792 1001 86380 86390 1
513768 99513768 1001 86380 86390 1
513456 99513456 1001 86380 86390 1
513422 99513422 1001 86380 86390 1
514074 99514074 1001 86380 86390 1
514680 99514680 1001 86380 86390 1
514721 99514721 1001 86380 86390 1
514764 99514764 1001 86380 86390 1
514617 99514617 1001 86380 86390 1
514408 99514408 1001 86380 86390 1
514896 99514896 1001 86380 86390 1
515545 99515545 1001 86380 86390 1
515274 99515274 1001 86380 86390 1
515342 99515342 1001 86380 86390 1
515381 99515381 1001 86380 86390 1
515370 99515370 1001 86380 86390 1
515411 99515411 1001 86380 86390 1
515158 99515158 1001 86380 86390 1
515223 99515223 1001 86380 86390 1
515073 99515073 1001 86380 86390 1
515836 99515836 1001 86380 86390 1
515766 99515766 1001 86380 86390 1
516456 99516456 1001 86380 86390 1
516300 99516300 1001 86380 86390 1
516172 99516172 1001 86380 86390 1
515981 99515981 1001 86380 86390 1
515889 99515889 1001 86380 86390 1
517235 99517235 1001 86380 86390 1
517240 99517240 1001 86380 86390 1
517021 99517021 1001 86380 86390 1
517034 99517034 1001 86380 86390 1
516946 99516946 1001 86380 86390 1
517089 99517089 1001 86380 86390 1
518059 99518059 1001 86380 86390 1
518060 99518060 1001 86380 86390 1
517939 99517939 1001 86380 86390 1
517902 99517902 1001 86380 86390 1
517567 99517567 1001 86380 86390 1
517693 99517693 1001 86380 86390 1
517617 99517617 1001 86380 86390 1
518252 99518252 1001 86380 86390 1
518878 99518878 1001 86380 86390 1
518649 99518649 1001 86380 86390 1
518676 99518676 1001 86380 86390 1
519002 99519002 1001 86380 86390 1
519758 99519758 1001 86380 86390 1
519805 99519805 1001 86380 86390 1
519494 99519494 1001 86380 86390 1
519432 99519432 1001 86380 86390 1
519500 99519500 1001 86380 86390 1
519980 99519980 1001 86380 86390 1
520529 99520529 1001 86380 86390 1
520457 99520457 1001 86380 86390 1
520253 99520253 1001 86380 86390 1
520235 99520235 1001 86380 86390 1
520200 99520200 1001 86380 86390 1
520189 99520189 1001 86380 86390 1
520117 99520117 1001 86380 86390 1
520093 99520093 1001 86380 86390 1
520796 99520796 1001 86380 86390 1
520712 99520712 1001 86380 86390 1
521333 99521333 1001 86380 86390 1
520942 99520942 1001 86380 86390 1
520969 99520969 1001 86380 86390 1
521647 99521647 1001 86380 86390 1
521624 99521624 1001 86380 86390 1
521590 99521590 1001 86380 86390 1
521578 99521578 1001 86380 86390 1
522165 99522165 1001 86380 86390 1
521746 99521746 1001 86380 86390 1
522372 99522372 1001 86380 86390 1
523070 99523070 1001 86380 86390 1
522929 99522929 1001 86380 86390 1
522900 99522900 1001 86380 86390 1
522680 99522680 1001 86380 86390 1
522567 99522567 1001 86380 86390 1
522673 99522673 1001 86380 86390 1
522546 99522546 1001 86380 86390 1
523807 99523807 1001 86380 86390 1
523846 99523846 1001 86380 86390 1
523711 99523711 1001 86380 86390 1
523508 99523508 1001 86380 86390 1
524024 99524024 1001 86380 86390 1
524041 99524041 1001 86380 86390 1
524043 99524043 1001 86380 86390 1
524609 99524609 1001 86380 86390 1
524359 99524359 1001 86380 86390 1
524362 99524362 1001 86380 86390 1
524357 99524357 1001 86380 86390 1
524780 99524780 1001 86380 86390 1
524789 99524789 1001 86380 86390 1
525507 99525507 1001 86380 86390 1
525580 99525580 1001 86380 86390 1
525215 99525215 1001 86380 86390 1
525243 99525243 1001 86380 86390 1
525273 99525273 1001 86380 86390 1
525149 99525149 1001 86380 86390 1
525794 99525794 1001 86380 86390 1
526273 99526273 1001 86380 86390 1
526249 99526249 1001 86380 86390 1
526404 99526404 1001 86380 86390 1
526408 99526408 1001 86380 86390 1
526050 99526050 1001 86380 86390 1
526058 99526058 1001 86380 86390 1
526099 99526099 1001 86380 86390 1
525891 99525891 1001 86380 86390 1
526603 99526603 1001 86380 86390 1
527094 99527094 1001 86380 86390 1
527069 99527069 1001 86380 86390 1
527126 99527126 1001 86380 86390 1
527091 99527091 1001 86380 86390 1
526978 99526978 1001 86380 86390 1
526827 99526827 1001 86380 86390 1
528056 99528056 1001 86380 86390 1
528060 99528060 1001 86380 86390 1
527995 99527995 1001 86380 86390 1
527707 99527707 1001 86380 86390 1
527640 99527640 1001 86380 86390 1
528558 99528558 1001 86380 86390 1
528588 99528588 1001 86380 86390 1
528615 99528615 1001 86380 86390 1
528642 99528642 1001 86380 86390 1
528349 99528349 1001 86380 86390 1
528343 99528343 1001 86380 86390 1
528965 99528965 1001 86380 86390 1
529035 99529035 1001 86380 86390 1
529062 99529062 1001 86380 86390 1
529011 99529011 1001 86380 86390 1
529077 99529077 1001 86380 86390 1
529616 99529616 1001 86380 86390 1
529719 99529719 1001 86380 86390 1
529750 99529750 1001 86380 86390 1
529868 99529868 1001 86380 86390 1
529923 99529923 1001 86380 86390 1
529836 99529836 1001 86380 86390 1
530487 99530487 1001 86380 86390 1
530055 99530055 1001 86380 86390 1
530137 99530137 1001 86380 86390 1
529944 99529944 1001 86380 86390 1
530747 99530747 1001 86380 86390 1
531231 99531231 1001 86380 86390 1
531195 99531195 1001 86380 86390 1
531073 99531073 1001 86380 86390 1
531039 99531039 1001 86380 86390 1
531173 99531173 1001 86380 86390 1
530773 99530773 1001 86380 86390 1
531789 99531789 1001 86380 86390 1
532227 99532227 1001 86380 86390 1
532712 99532712 1001 86380 86390 1
532740 99532740 1001 86380 86390 1
532606 99532606 1001 86380 86390 1
532458 99532458 1001 86380 86390 1
532420 99532420 1001 86380 86390 1
533199 99533199 1001 86380 86390 1
533059 99533059 1001 86380 86390 1
533101 99533101 1001 86380 86390 1
533065 99533065 1001 86380 86390 1
533717 99533717 1001 86380 86390 1
533843 99533843 1001 86380 86390 1
533754 99533754 1001 86380 86390 1
533369 99533369 1001 86380 86390 1
533423 99533423 1001 86380 86390 1
533390 99533390 1001 86380 86390 1
533352 99533352 1001 86380 86390 1
533865 99533865 1001 86380 86390 1
534485 99534485 1001 86380 86390 1
534141 99534141 1001 86380 86390 1
534865 99534865 1001 86380 86390 1
534725 99534725 1001 86380 86390 1
534821 99534821 1001 86380 86390 1
535344 99535344 1001 86380 86390 1
535140 99535140 1001 86380 86390 1
535616 99535616 1001 86380 86390 1
535552 99535552 1001 86380 86390 1
535686 99535686 1001 86380 86390 1
536182 99536182 1001 86380 86390 1
536149 99536149 1001 86380 86390 1
536215 99536215 1001 86380 86390 1
536269 99536269 1001 86380 86390 1
536014 99536014 1001 86380 86390 1
535722 99535722 1001 86380 86390 1
536508 99536508 1001 86380 86390 1
536856 99536856 1001 86380 86390 1
536663 99536663 1001 86380 86390 1
536548 99536548 1001 86380 86390 1
536657 99536657 1001 86380 86390 1
537749 99537749 1001 86380 86390 1
537636 99537636 1001 86380 86390 1
537639 99537639 1001 86380 86390 1
537756 99537756 1001 86380 86390 1
538578 99538578 1001 86380 86390 1
538554 99538554 1001 86380 86390 1
538281 99538281 1001 86380 86390 1
538838 99538838 1001 86380 86390 1
539557 99539557 1001 86380 86390 1
539259 99539259 1001 86380 86390 1
539325 99539325 1001 86380 86390 1
540456 99540456 1001 86380 86390 1
540152 99540152 1001 86380 86390 1
539924 99539924 1001 86380 86390 1
539968 99539968 1001 86380 86390 1
540535 99540535 1001 86380 86390 1
540488 99540488 1001 86380 86390 1
541269 99541269 1001 86380 86390 1
541087 99541087 1001 86380 86390 1
541056 99541056 1001 86380 86390 1
540698 99540698 1001 86380 86390 1
541458 99541458 1001 86380 86390 1
541347 99541347 1001 86380 86390 1
542019 99542019 1001 86380 86390 1
541771 99541771 1001 86380 86390 1
541835 99541835 1001 86380 86390 1
541695 99541695 1001 86380 86390 1
541696 99541696 1001 86380 86390 1
542250 99542250 1001 86380 86390 1
542251 99542251 1001 86380 86390 1
542178 99542178 1001 86380 86390 1
542230 99542230 1001 86380 86390 1
542922 99542922 1001 86380 86390 1
542603 99542603 1001 86380 86390 1
542618 99542618 1001 86380 86390 1
542445 99542445 1001 86380 86390 1
542466 99542466 1001 86380 86390 1
543591 99543591 1001 86380 86390 1
543756 99543756 1001 86380 86390 1
543412 99543412 1001 86380 86390 1
543256 99543256 1001 86380 86390 1
543245 99543245 1001 86380 86390 1
543315 99543315 1001 86380 86390 1
543848 99543848 1001 86380 86390 1
543792 99543792 1001 86380 86390 1
544397 99544397 1001 86380 86390 1
544504 99544504 1001 86380 86390 1
544649 99544649 1001 86380 86390 1
411390 1134 1001 38280 38757 1
542014 903 1001 59951 60250 1
400424 99400424 1001 86380 86390 1
400518 99400518 1001 86380 86390 1
400642 99400642 1001 86380 86390 1
401150 99401150 1001 86380 86390 1
401054 99401054 1001 86380 86390 1
401265 99401265 1001 86380 86390 1
401571 99401571 1001 86380 86390 1
401628 99401628 1001 86380 86390 1
401814 99401814 1001 86380 86390 1
401898 99401898 1001 86380 86390 1
402137 99402137 1001 86380 86390 1
402666 99402666 1001 86380 86390 1
403604 99403604 1001 86380 86390 1
403736 99403736 1001 86380 86390 1
404191 99404191 1001 86380 86390 1
404664 99404664 1001 86380 86390 1
404666 99404666 1001 86380 86390 1
405284 99405284 1001 86380 86390 1
405372 99405372 1001 86380 86390 1
406242 99406242 1001 86380 86390 1
406343 99406343 1001 86380 86390 1
406670 99406670 1001 86380 86390 1
406996 99406996 1001 86380 86390 1
407222 99407222 1001 86380 86390 1
407327 99407327 1001 86380 86390 1
407758 99407758 1001 86380 86390 1
407792 99407792 1001 86380 86390 1
408257 99408257 1001 86380 86390 1
408368 99408368 1001 86380 86390 1
408556 99408556 1001 86380 86390 1
408965 99408965 1001 86380 86390 1
409217 99409217 1001 86380 86390 1
409433 99409433 1001 86380 86390 1
409527 99409527 1001 86380 86390 1
409604 99409604 1001 86380 86390 1
410342 99410342 1001 86380 86390 1
410416 99410416 1001 86380 86390 1
410855 99410855 1001 86380 86390 1
411051 99411051 1001 86380 86390 1
411287 99411287 1001 86380 86390 1
411937 99411937 1001 86380 86390 1
413566 99413566 1001 86380 86390 1
413579 99413579 1001 86380 86390 1
413460 99413460 1001 86380 86390 1
413611 99413611 1001 86380 86390 1
412606 99412606 1001 86380 86390 1
413846 99413846 1001 86380 86390 1
413817 99413817 1001 86380 86390 1
415007 99415007 1001 86380 86390 1
414921 99414921 1001 86380 86390 1
414678 99414678 1001 86380 86390 1
414886 99414886 1001 86380 86390 1
414891 99414891 1001 86380 86390 1
414586 99414586 1001 86380 86390 1
415547 99415547 1001 86380 86390 1
415566 99415566 1001 86380 86390 1
416912 99416912 1001 86380 86390 1
416897 99416897 1001 86380 86390 1
416350 99416350 1001 86380 86390 1
416416 99416416 1001 86380 86390 1
416170 99416170 1001 86380 86390 1
416341 99416341 1001 86380 86390 1
415777 99415777 1001 86380 86390 1
415878 99415878 1001 86380 86390 1
417593 99417593 1001 86380 86390 1
418186 99418186 1001 86380 86390 1
417942 99417942 1001 86380 86390 1
417643 99417643 1001 86380 86390 1
417730 99417730 1001 86380 86390 1
418910 99418910 1001 86380 86390 1
418895 99418895 1001 86380 86390 1
418837 99418837 1001 86380 86390 1
418978 99418978 1001 86380 86390 1
419847 99419847 1001 86380 86390 1
419848 99419848 1001 86380 86390 1
420011 99420011 1001 86380 86390 1
419625 99419625 1001 86380 86390 1
419354 99419354 1001 86380 86390 1
419341 99419341 1001 86380 86390 1
420562 99420562 1001 86380 86390 1
421582 99421582 1001 86380 86390 1
421195 99421195 1001 86380 86390 1
422490 99422490 1001 86380 86390 1
422269 99422269 1001 86380 86390 1
423680 99423680 1001 86380 86390 1
423513 99423513 1001 86380 86390 1
423697 99423697 1001 86380 86390 1
422540 99422540 1001 86380 86390 1
422890 99422890 1001 86380 86390 1
423819 99423819 1001 86380 86390 1
424542 99424542 1001 86380 86390 1
426605 99426605 1001 86380 86390 1
426317 99426317 1001 86380 86390 1
426109 99426109 1001 86380 86390 1
427463 99427463 1001 86380 86390 1
427425 99427425 1001 86380 86390 1
428364 99428364 1001 86380 86390 1
428723 99428723 1001 86380 86390 1
427971 99427971 1001 86380 86390 1
427924 99427924 1001 86380 86390 1
427630 99427630 1001 86380 86390 1
429010 99429010 1001 86380 86390 1
428859 99428859 1001 86380 86390 1
428864 99428864 1001 86380 86390 1
430027 99430027 1001 86380 86390 1
430125 99430125 1001 86380 86390 1
429564 99429564 1001 86380 86390 1
430545 99430545 1001 86380 86390 1
431645 99431645 1001 86380 86390 1
431364 99431364 1001 86380 86390 1
431394 99431394 1001 86380 86390 1
430872 99430872 1001 86380 86390 1
430940 99430940 1001 86380 86390 1
432143 99432143 1001 86380 86390 1
432241 99432241 1001 86380 86390 1
432245 99432245 1001 86380 86390 1
432113 99432113 1001 86380 86390 1
433501 99433501 1001 86380 86390 1
433387 99433387 1001 86380 86390 1
433247 99433247 1001 86380 86390 1
433299 99433299 1001 86380 86390 1
433281 99433281 1001 86380 86390 1
432939 99432939 1001 86380 86390 1
433860 99433860 1001 86380 86390 1
434131 99434131 1001 86380 86390 1
434789 99434789 1001 86380 86390 1
434740 99434740 1001 86380 86390 1
434880 99434880 1001 86380 86390 1
434934 99434934 1001 86380 86390 1
434471 99434471 1001 86380 86390 1
434386 99434386 1001 86380 86390 1
435795 99435795 1001 86380 86390 1
435536 99435536 1001 86380 86390 1
435694 99435694 1001 86380 86390 1
435620 99435620 1001 86380 86390 1
435699 99435699 1001 86380 86390 1
435453 99435453 1001 86380 86390 1
437147 99437147 1001 86380 86390 1
436910 99436910 1001 86380 86390 1
437072 99437072 1001 86380 86390 1
436674 99436674 1001 86380 86390 1
436379 99436379 1001 86380 86390 1
300014 99300014 1001 86380 86390 1
300606 99300606 1001 86380 86390 1
300160 99300160 1001 86380 86390 1
300306 99300306 1001 86380 86390 1
300222 99300222 1001 86380 86390 1
300754 99300754 1001 86380 86390 1
301510 99301510 1001 86380 86390 1
301544 99301544 1001 86380 86390 1
301359 99301359 1001 86380 86390 1
301629 99301629 1001 86380 86390 1
302196 99302196 1001 86380 86390 1
302139 99302139 1001 86380 86390 1
301877 99301877 1001 86380 86390 1
302419 99302419 1001 86380 86390 1
303098 99303098 1001 86380 86390 1
303152 99303152 1001 86380 86390 1
302768 99302768 1001 86380 86390 1
303283 99303283 1001 86380 86390 1
303878 99303878 1001 86380 86390 1
303938 99303938 1001 86380 86390 1
303720 99303720 1001 86380 86390 1
303657 99303657 1001 86380 86390 1
303426 99303426 1001 86380 86390 1
303544 99303544 1001 86380 86390 1
303558 99303558 1001 86380 86390 1
303597 99303597 1001 86380 86390 1
303449 99303449 1001 86380 86390 1
303592 99303592 1001 86380 86390 1
304191 99304191 1001 86380 86390 1
304839 99304839 1001 86380 86390 1
304593 99304593 1001 86380 86390 1
304254 99304254 1001 86380 86390 1
304320 99304320 1001 86380 86390 1
304428 99304428 1001 86380 86390 1
304392 99304392 1001 86380 86390 1
304904 99304904 1001 86380 86390 1
305672 99305672 1001 86380 86390 1
305502 99305502 1001 86380 86390 1
305471 99305471 1001 86380 86390 1
305224 99305224 1001 86380 86390 1
305199 99305199 1001 86380 86390 1
500116 99500116 1001 86380 86390 1
500034 99500034 1001 86380 86390 1
500704 99500704 1001 86380 86390 1
500680 99500680 1001 86380 86390 1
500423 99500423 1001 86380 86390 1
500515 99500515 1001 86380 86390 1
500503 99500503 1001 86380 86390 1
500244 99500244 1001 86380 86390 1
500305 99500305 1001 86380 86390 1
501318 99501318 1001 86380 86390 1
501198 99501198 1001 86380 86390 1
501794 99501794 1001 86380 86390 1
502014 99502014 1001 86380 86390 1
502631 99502631 1001 86380 86390 1
502531 99502531 1001 86380 86390 1
502565 99502565 1001 86380 86390 1
502755 99502755 1001 86380 86390 1
502770 99502770 1001 86380 86390 1
503319 99503319 1001 86380 86390 1
503987 99503987 1001 86380 86390 1
504040 99504040 1001 86380 86390 1
503563 99503563 1001 86380 86390 1
503671 99503671 1001 86380 86390 1
503612 99503612 1001 86380 86390 1
504214 99504214 1001 86380 86390 1
504820 99504820 1001 86380 86390 1
504600 99504600 1001 86380 86390 1
504722 99504722 1001 86380 86390 1
504400 99504400 1001 86380 86390 1
504466 99504466 1001 86380 86390 1
504351 99504351 1001 86380 86390 1
504436 99504436 1001 86380 86390 1
504332 99504332 1001 86380 86390 1
505097 99505097 1001 86380 86390 1
505107 99505107 1001 86380 86390 1
505482 99505482 1001 86380 86390 1
505157 99505157 1001 86380 86390 1
505353 99505353 1001 86380 86390 1
505913 99505913 1001 86380 86390 1
506188 99506188 1001 86380 86390 1
506040 99506040 1001 86380 86390 1
505993 99505993 1001 86380 86390 1
506758 99506758 1001 86380 86390 1
507225 99507225 1001 86380 86390 1
507087 99507087 1001 86380 86390 1
507191 99507191 1001 86380 86390 1
507078 99507078 1001 86380 86390 1
507157 99507157 1001 86380 86390 1
507211 99507211 1001 86380 86390 1
506959 99506959 1001 86380 86390 1
506899 99506899 1001 86380 86390 1
508174 99508174 1001 86380 86390 1
508124 99508124 1001 86380 86390 1
507926 99507926 1001 86380 86390 1
507760 99507760 1001 86380 86390 1
508429 99508429 1001 86380 86390 1
508288 99508288 1001 86380 86390 1
508996 99508996 1001 86380 86390 1
508850 99508850 1001 86380 86390 1
508774 99508774 1001 86380 86390 1
508787 99508787 1001 86380 86390 1
509098 99509098 1001 86380 86390 1
509107 99509107 1001 86380 86390 1
509249 99509249 1001 86380 86390 1
509899 99509899 1001 86380 86390 1
509744 99509744 1001 86380 86390 1
509796 99509796 1001 86380 86390 1
509566 99509566 1001 86380 86390 1
509641 99509641 1001 86380 86390 1
509370 99509370 1001 86380 86390 1
509484 99509484 1001 86380 86390 1
510004 99510004 1001 86380 86390 1
510611 99510611 1001 86380 86390 1
510362 99510362 1001 86380 86390 1
510833 99510833 1001 86380 86390 1
511518 99511518 1001 86380 86390 1
511497 99511497 1001 86380 86390 1
511068 99511068 1001 86380 86390 1
510965 99510965 1001 86380 86390 1
511617 99511617 1001 86380 86390 1
511554 99511554 1001 86380 86390 1
511738 99511738 1001 86380 86390 1
512237 99512237 1001 86380 86390 1
512220 99512220 1001 86380 86390 1
512090 99512090 1001 86380 86390 1
511783 99511783 1001 86380 86390 1
512522 99512522 1001 86380 86390 1
512471 99512471 1001 86380 86390 1
513038 99513038 1001 86380 86390 1
513081 99513081 1001 86380 86390 1
513122 99513122 1001 86380 86390 1
513111 99513111 1001 86380 86390 1
512824 99512824 1001 86380 86390 1
512928 99512928 1001 86380 86390 1
512993 99512993 1001 86380 86390 1
513264 99513264 1001 86380 86390 1
513851 99513851 1001 86380 86390 1
513918 99513918 1001 86380 86390 1
513779 99513779 1001 86380 86390 1
513822 99513822 1001 86380 86390 1
513608 99513608 1001 86380 86390 1
513519 99513519 1001 86380 86390 1
513443 99513443 1001 86380 86390 1
513602 99513602 1001 86380 86390 1
514196 99514196 1001 86380 86390 1
514185 99514185 1001 86380 86390 1
514110 99514110 1001 86380 86390 1
514100 99514100 1001 86380 86390 1
514809 99514809 1001 86380 86390 1
514713 99514713 1001 86380 86390 1
514615 99514615 1001 86380 86390 1
514464 99514464 1001 86380 86390 1
514410 99514410 1001 86380 86390 1
514282 99514282 1001 86380 86390 1
514998 99514998 1001 86380 86390 1
514981 99514981 1001 86380 86390 1
515257 99515257 1001 86380 86390 1
515069 99515069 1001 86380 86390 1
515177 99515177 1001 86380 86390 1
515063 99515063 1001 86380 86390 1
515723 99515723 1001 86380 86390 1
516306 99516306 1001 86380 86390 1
516219 99516219 1001 86380 86390 1
515959 99515959 1001 86380 86390 1
516067 99516067 1001 86380 86390 1
516685 99516685 1001 86380 86390 1
517191 99517191 1001 86380 86390 1
517231 99517231 1001 86380 86390 1
517333 99517333 1001 86380 86390 1
516933 99516933 1001 86380 86390 1
516829 99516829 1001 86380 86390 1
517495 99517495 1001 86380 86390 1
517461 99517461 1001 86380 86390 1
517986 99517986 1001 86380 86390 1
517834 99517834 1001 86380 86390 1
517724 99517724 1001 86380 86390 1
517557 99517557 1001 86380 86390 1
517610 99517610 1001 86380 86390 1
517649 99517649 1001 86380 86390 1
517591 99517591 1001 86380 86390 1
518758 99518758 1001 86380 86390 1
518733 99518733 1001 86380 86390 1
518647 99518647 1001 86380 86390 1
518777 99518777 1001 86380 86390 1
518410 99518410 1001 86380 86390 1
519066 99519066 1001 86380 86390 1
519028 99519028 1001 86380 86390 1
519649 99519649 1001 86380 86390 1
519254 99519254 1001 86380 86390 1
519983 99519983 1001 86380 86390 1
519832 99519832 1001 86380 86390 1
519874 99519874 1001 86380 86390 1
520553 99520553 1001 86380 86390 1
520465 99520465 1001 86380 86390 1
520403 99520403 1001 86380 86390 1
520381 99520381 1001 86380 86390 1
520052 99520052 1001 86380 86390 1
520065 99520065 1001 86380 86390 1
520749 99520749 1001 86380 86390 1
521373 99521373 1001 86380 86390 1
521258 99521258 1001 86380 86390 1
521567 99521567 1001 86380 86390 1
521522 99521522 1001 86380 86390 1
522180 99522180 1001 86380 86390 1
522283 99522283 1001 86380 86390 1
522446 99522446 1001 86380 86390 1
522399 99522399 1001 86380 86390 1
522452 99522452 1001 86380 86390 1
522915 99522915 1001 86380 86390 1
522953 99522953 1001 86380 86390 1
522997 99522997 1001 86380 86390 1
523000 99523000 1001 86380 86390 1
522950 99522950 1001 86380 86390 1
522851 99522851 1001 86380 86390 1
522839 99522839 1001 86380 86390 1
522750 99522750 1001 86380 86390 1
522818 99522818 1001 86380 86390 1
522756 99522756 1001 86380 86390 1
522683 99522683 1001 86380 86390 1
522607 99522607 1001 86380 86390 1
523220 99523220 1001 86380 86390 1
523795 99523795 1001 86380 86390 1
523774 99523774 1001 86380 86390 1
523735 99523735 1001 86380 86390 1
523429 99523429 1001 86380 86390 1
523343 99523343 1001 86380 86390 1
523464 99523464 1001 86380 86390 1
523532 99523532 1001 86380 86390 1
524009 99524009 1001 86380 86390 1
524572 99524572 1001 86380 86390 1
524575 99524575 1001 86380 86390 1
524384 99524384 1001 86380 86390 1
524463 99524463 1001 86380 86390 1
524476 99524476 1001 86380 86390 1
524469 99524469 1001 86380 86390 1
524508 99524508 1001 86380 86390 1
524534 99524534 1001 86380 86390 1
524285 99524285 1001 86380 86390 1
524836 99524836 1001 86380 86390 1
524812 99524812 1001 86380 86390 1
525471 99525471 1001 86380 86390 1
525543 99525543 1001 86380 86390 1
525287 99525287 1001 86380 86390 1
525251 99525251 1001 86380 86390 1
525344 99525344 1001 86380 86390 1
525193 99525193 1001 86380 86390 1
524997 99524997 1001 86380 86390 1
525676 99525676 1001 86380 86390 1
526123 99526123 1001 86380 86390 1
526100 99526100 1001 86380 86390 1
526035 99526035 1001 86380 86390 1
526595 99526595 1001 86380 86390 1
526944 99526944 1001 86380 86390 1
526885 99526885 1001 86380 86390 1
527041 99527041 1001 86380 86390 1
526822 99526822 1001 86380 86390 1
527289 99527289 1001 86380 86390 1
527876 99527876 1001 86380 86390 1
528067 99528067 1001 86380 86390 1
527862 99527862 1001 86380 86390 1
527841 99527841 1001 86380 86390 1
527507 99527507 1001 86380 86390 1
527586 99527586 1001 86380 86390 1
528112 99528112 1001 86380 86390 1
528158 99528158 1001 86380 86390 1
528492 99528492 1001 86380 86390 1
528676 99528676 1001 86380 86390 1
529276 99529276 1001 86380 86390 1
529186 99529186 1001 86380 86390 1
530140 99530140 1001 86380 86390 1
530647 99530647 1001 86380 86390 1
530559 99530559 1001 86380 86390 1
530728 99530728 1001 86380 86390 1
530626 99530626 1001 86380 86390 1
531093 99531093 1001 86380 86390 1
530829 99530829 1001 86380 86390 1
530835 99530835 1001 86380 86390 1
531443 99531443 1001 86380 86390 1
532078 99532078 1001 86380 86390 1
532130 99532130 1001 86380 86390 1
532172 99532172 1001 86380 86390 1
532041 99532041 1001 86380 86390 1
532093 99532093 1001 86380 86390 1
532074 99532074 1001 86380 86390 1
531820 99531820 1001 86380 86390 1
531816 99531816 1001 86380 86390 1
531653 99531653 1001 86380 86390 1
532410 99532410 1001 86380 86390 1
532256 99532256 1001 86380 86390 1
532244 99532244 1001 86380 86390 1
532247 99532247 1001 86380 86390 1
532277 99532277 1001 86380 86390 1
532776 99532776 1001 86380 86390 1
532540 99532540 1001 86380 86390 1
533208 99533208 1001 86380 86390 1
533810 99533810 1001 86380 86390 1
533774 99533774 1001 86380 86390 1
533653 99533653 1001 86380 86390 1
533635 99533635 1001 86380 86390 1
533332 99533332 1001 86380 86390 1
534582 99534582 1001 86380 86390 1
534447 99534447 1001 86380 86390 1
534858 99534858 1001 86380 86390 1
534729 99534729 1001 86380 86390 1
534861 99534861 1001 86380 86390 1
535341 99535341 1001 86380 86390 1
535123 99535123 1001 86380 86390 1
535203 99535203 1001 86380 86390 1
535114 99535114 1001 86380 86390 1
535283 99535283 1001 86380 86390 1
535040 99535040 1001 86380 86390 1
535689 99535689 1001 86380 86390 1
535654 99535654 1001 86380 86390 1
536275 99536275 1001 86380 86390 1
536288 99536288 1001 86380 86390 1
536217 99536217 1001 86380 86390 1
536007 99536007 1001 86380 86390 1
535738 99535738 1001 86380 86390 1
536385 99536385 1001 86380 86390 1
536391 99536391 1001 86380 86390 1
536457 99536457 1001 86380 86390 1
537143 99537143 1001 86380 86390 1
536868 99536868 1001 86380 86390 1
536889 99536889 1001 86380 86390 1
536704 99536704 1001 86380 86390 1
536553 99536553 1001 86380 86390 1
537886 99537886 1001 86380 86390 1
537751 99537751 1001 86380 86390 1
537432 99537432 1001 86380 86390 1
538125 99538125 1001 86380 86390 1
538769 99538769 1001 86380 86390 1
538803 99538803 1001 86380 86390 1
538457 99538457 1001 86380 86390 1
538562 99538562 1001 86380 86390 1
538339 99538339 1001 86380 86390 1
539527 99539527 1001 86380 86390 1
539584 99539584 1001 86380 86390 1
539348 99539348 1001 86380 86390 1
539420 99539420 1001 86380 86390 1
539180 99539180 1001 86380 86390 1
539207 99539207 1001 86380 86390 1
539118 99539118 1001 86380 86390 1
539109 99539109 1001 86380 86390 1
540326 99540326 1001 86380 86390 1
540086 99540086 1001 86380 86390 1
540206 99540206 1001 86380 86390 1
540104 99540104 1001 86380 86390 1
539938 99539938 1001 86380 86390 1
539921 99539921 1001 86380 86390 1
540541 99540541 1001 86380 86390 1
540554 99540554 1001 86380 86390 1
540509 99540509 1001 86380 86390 1
540604 99540604 1001 86380 86390 1
541190 99541190 1001 86380 86390 1
540895 99540895 1001 86380 86390 1
540699 99540699 1001 86380 86390 1
541424 99541424 1001 86380 86390 1
541477 99541477 1001 86380 86390 1
542010 99542010 1001 86380 86390 1
541825 99541825 1001 86380 86390 1
541750 99541750 1001 86380 86390 1
541660 99541660 1001 86380 86390 1
542262 99542262 1001 86380 86390 1
542239 99542239 1001 86380 86390 1
542924 99542924 1001 86380 86390 1
542661 99542661 1001 86380 86390 1
542674 99542674 1001 86380 86390 1
542687 99542687 1001 86380 86390 1
542974 99542974 1001 86380 86390 1
543014 99543014 1001 86380 86390 1
543644 99543644 1001 86380 86390 1
543746 99543746 1001 86380 86390 1
543747 99543747 1001 86380 86390 1
543573 99543573 1001 86380 86390 1
543702 99543702 1001 86380 86390 1
543512 99543512 1001 86380 86390 1
543154 99543154 1001 86380 86390 1
543952 99543952 1001 86380 86390 1
543875 99543875 1001 86380 86390 1
543958 99543958 1001 86380 86390 1
544430 99544430 1001 86380 86390 1
544509 99544509 1001 86380 86390 1
544479 99544479 1001 86380 86390 1
544190 99544190 1001 86380 86390 1
544235 99544235 1001 86380 86390 1
544093 99544093 1001 86380 86390 1
544728 99544728 1001 86380 86390 1
500007 517 1002 56614 59495 1
400120 99400120 1001 86380 86390 1
400373 99400373 1001 86380 86390 1
400834 99400834 1001 86380 86390 1
401105 99401105 1001 86380 86390 1
401240 99401240 1001 86380 86390 1
401444 99401444 1001 86380 86390 1
401818 99401818 1001 86380 86390 1
402635 99402635 1001 86380 86390 1
402687 99402687 1001 86380 86390 1
403048 99403048 1001 86380 86390 1
403837 99403837 1001 86380 86390 1
403991 99403991 1001 86380 86390 1
404461 99404461 1001 86380 86390 1
404606 99404606 1001 86380 86390 1
405156 99405156 1001 86380 86390 1
405013 99405013 1001 86380 86390 1
405643 99405643 1001 86380 86390 1
405761 99405761 1001 86380 86390 1
406413 99406413 1001 86380 86390 1
406922 99406922 1001 86380 86390 1
406895 99406895 1001 86380 86390 1
407062 99407062 1001 86380 86390 1
407402 99407402 1001 86380 86390 1
407450 99407450 1001 86380 86390 1
407928 99407928 1001 86380 86390 1
408186 99408186 1001 86380 86390 1
408459 99408459 1001 86380 86390 1
408795 99408795 1001 86380 86390 1
409077 99409077 1001 86380 86390 1
409198 99409198 1001 86380 86390 1
409575 99409575 1001 86380 86390 1
410552 99410552 1001 86380 86390 1
410745 99410745 1001 86380 86390 1
410943 99410943 1001 86380 86390 1
411686 99411686 1001 86380 86390 1
411745 99411745 1001 86380 86390 1
411760 99411760 1001 86380 86390 1
412311 99412311 1001 86380 86390 1
413293 99413293 1001 86380 86390 1
413550 99413550 1001 86380 86390 1
413254 99413254 1001 86380 86390 1
412549 99412549 1001 86380 86390 1
413930 99413930 1001 86380 86390 1
413779 99413779 1001 86380 86390 1
415277 99415277 1001 86380 86390 1
415089 99415089 1001 86380 86390 1
415137 99415137 1001 86380 86390 1
414903 99414903 1001 86380 86390 1
415827 99415827 1001 86380 86390 1
415787 99415787 1001 86380 86390 1
415921 99415921 1001 86380 86390 1
417115 99417115 1001 86380 86390 1
417086 99417086 1001 86380 86390 1
417428 99417428 1001 86380 86390 1
418628 99418628 1001 86380 86390 1
418668 99418668 1001 86380 86390 1
418189 99418189 1001 86380 86390 1
418971 99418971 1001 86380 86390 1
420409 99420409 1001 86380 86390 1
420425 99420425 1001 86380 86390 1
420027 99420027 1001 86380 86390 1
419352 99419352 1001 86380 86390 1
420646 99420646 1001 86380 86390 1
421721 99421721 1001 86380 86390 1
421760 99421760 1001 86380 86390 1
421478 99421478 1001 86380 86390 1
421532 99421532 1001 86380 86390 1
420899 99420899 1001 86380 86390 1
422142 99422142 1001 86380 86390 1
422152 99422152 1001 86380 86390 1
422470 99422470 1001 86380 86390 1
423370 99423370 1001 86380 86390 1
423628 99423628 1001 86380 86390 1
423668 99423668 1001 86380 86390 1
423054 99423054 1001 86380 86390 1
423188 99423188 1001 86380 86390 1
423285 99423285 1001 86380 86390 1
422796 99422796 1001 86380 86390 1
422644 99422644 1001 86380 86390 1
424135 99424135 1001 86380 86390 1
425363 99425363 1001 86380 86390 1
424750 99424750 1001 86380 86390 1
424492 99424492 1001 86380 86390 1
425777 99425777 1001 86380 86390 1
425626 99425626 1001 86380 86390 1
426332 99426332 1001 86380 86390 1
426235 99426235 1001 86380 86390 1
425952 99425952 1001 86380 86390 1
426029 99426029 1001 86380 86390 1
426144 99426144 1001 86380 86390 1
425935 99425935 1001 86380 86390 1
427204 99427204 1001 86380 86390 1
427507 99427507 1001 86380 86390 1
428554 99428554 1001 86380 86390 1
428088 99428088 1001 86380 86390 1
427628 99427628 1001 86380 86390 1
427818 99427818 1001 86380 86390 1
429058 99429058 1001 86380 86390 1
430210 99430210 1001 86380 86390 1
430350 99430350 1001 86380 86390 1
429941 99429941 1001 86380 86390 1
429624 99429624 1001 86380 86390 1
429677 99429677 1001 86380 86390 1
429678 99429678 1001 86380 86390 1
433586 99433586 1001 86380 86390 1
433053 99433053 1001 86380 86390 1
433034 99433034 1001 86380 86390 1
432562 99432562 1001 86380 86390 1
432872 99432872 1001 86380 86390 1
432550 99432550 1001 86380 86390 1
433883 99433883 1001 86380 86390 1
435081 99435081 1001 86380 86390 1
435377 99435377 1001 86380 86390 1
435212 99435212 1001 86380 86390 1
434835 99434835 1001 86380 86390 1
434421 99434421 1001 86380 86390 1
435806 99435806 1001 86380 86390 1
436952 99436952 1001 86380 86390 1
437004 99437004 1001 86380 86390 1
436863 99436863 1001 86380 86390 1
436695 99436695 1001 86380 86390 1
436233 99436233 1001 86380 86390 1
300087 99300087 1001 86380 86390 1
300648 99300648 1001 86380 86390 1
300408 99300408 1001 86380 86390 1
300372 99300372 1001 86380 86390 1
300489 99300489 1001 86380 86390 1
300496 99300496 1001 86380 86390 1
300221 99300221 1001 86380 86390 1
300829 99300829 1001 86380 86390 1
301388 99301388 1001 86380 86390 1
301471 99301471 1001 86380 86390 1
301451 99301451 1001 86380 86390 1
301189 99301189 1001 86380 86390 1
301127 99301127 1001 86380 86390 1
301142 99301142 1001 86380 86390 1
302267 99302267 1001 86380 86390 1
302084 99302084 1001 86380 86390 1
302018 99302018 1001 86380 86390 1
301904 99301904 1001 86380 86390 1
302952 99302952 1001 86380 86390 1
302946 99302946 1001 86380 86390 1
302637 99302637 1001 86380 86390 1
302724 99302724 1001 86380 86390 1
302596 99302596 1001 86380 86390 1
302662 99302662 1001 86380 86390 1
302714 99302714 1001 86380 86390 1
303297 99303297 1001 86380 86390 1
303337 99303337 1001 86380 86390 1
303380 99303380 1001 86380 86390 1
304013 99304013 1001 86380 86390 1
303673 99303673 1001 86380 86390 1
303637 99303637 1001 86380 86390 1
303664 99303664 1001 86380 86390 1
303731 99303731 1001 86380 86390 1
303799 99303799 1001 86380 86390 1
303480 99303480 1001 86380 86390 1
304097 99304097 1001 86380 86390 1
304713 99304713 1001 86380 86390 1
304459 99304459 1001 86380 86390 1
304565 99304565 1001 86380 86390 1
304604 99304604 1001 86380 86390 1
304394 99304394 1001 86380 86390 1
304322 99304322 1001 86380 86390 1
304301 99304301 1001 86380 86390 1
304964 99304964 1001 86380 86390 1
305019 99305019 1001 86380 86390 1
305609 99305609 1001 86380 86390 1
305674 99305674 1001 86380 86390 1
305444 99305444 1001 86380 86390 1
305332 99305332 1001 86380 86390 1
305149 99305149 1001 86380 86390 1
305270 99305270 1001 86380 86390 1
305206 99305206 1001 86380 86390 1
500114 99500114 1001 86380 86390 1
500157 99500157 1001 86380 86390 1
500666 99500666 1001 86380 86390 1
500608 99500608 1001 86380 86390 1
500438 99500438 1001 86380 86390 1
500245 99500245 1001 86380 86390 1
500894 99500894 1001 86380 86390 1
500885 99500885 1001 86380 86390 1
501441 99501441 1001 86380 86390 1
501267 99501267 1001 86380 86390 1
501410 99501410 1001 86380 86390 1
501229 99501229 1001 86380 86390 1
501206 99501206 1001 86380 86390 1
501068 99501068 1001 86380 86390 1
501797 99501797 1001 86380 86390 1
501646 99501646 1001 86380 86390 1
502392 99502392 1001 86380 86390 1
502367 99502367 1001 86380 86390 1
502058 99502058 1001 86380 86390 1
501873 99501873 1001 86380 86390 1
501867 99501867 1001 86380 86390 1
503088 99503088 1001 86380 86390 1
503192 99503192 1001 86380 86390 1
503086 99503086 1001 86380 86390 1
503055 99503055 1001 86380 86390 1
502676 99502676 1001 86380 86390 1
503471 99503471 1001 86380 86390 1
504088 99504088 1001 86380 86390 1
503832 99503832 1001 86380 86390 1
503536 99503536 1001 86380 86390 1
503681 99503681 1001 86380 86390 1
504224 99504224 1001 86380 86390 1
504178 99504178 1001 86380 86390 1
504626 99504626 1001 86380 86390 1
504730 99504730 1001 86380 86390 1
504708 99504708 1001 86380 86390 1
504507 99504507 1001 86380 86390 1
505498 99505498 1001 86380 86390 1
505563 99505563 1001 86380 86390 1
505279 99505279 1001 86380 86390 1
506545 99506545 1001 86380 86390 1
506496 99506496 1001 86380 86390 1
506308 99506308 1001 86380 86390 1
506193 99506193 1001 86380 86390 1
506029 99506029 1001 86380 86390 1
506058 99506058 1001 86380 86390 1
506089 99506089 1001 86380 86390 1
507113 99507113 1001 86380 86390 1
507159 99507159 1001 86380 86390 1
507212 99507212 1001 86380 86390 1
506815 99506815 1001 86380 86390 1
506875 99506875 1001 86380 86390 1
507614 99507614 1001 86380 86390 1
507494 99507494 1001 86380 86390 1
507838 99507838 1001 86380 86390 1
507867 99507867 1001 86380 86390 1
507924 99507924 1001 86380 86390 1
507989 99507989 1001 86380 86390 1
508341 99508341 1001 86380 86390 1
509016 99509016 1001 86380 86390 1
508858 99508858 1001 86380 86390 1
508861 99508861 1001 86380 86390 1
508776 99508776 1001 86380 86390 1
508571 99508571 1001 86380 86390 1
508475 99508475 1001 86380 86390 1
509189 99509189 1001 86380 86390 1
509128 99509128 1001 86380 86390 1
509262 99509262 1001 86380 86390 1
509847 99509847 1001 86380 86390 1
509836 99509836 1001 86380 86390 1
509849 99509849 1001 86380 86390 1
509552 99509552 1001 86380 86390 1
509505 99509505 1001 86380 86390 1
510072 99510072 1001 86380 86390 1
510346 99510346 1001 86380 86390 1
510775 99510775 1001 86380 86390 1
511519 99511519 1001 86380 86390 1
511388 99511388 1001 86380 86390 1
511363 99511363 1001 86380 86390 1
511404 99511404 1001 86380 86390 1
511141 99511141 1001 86380 86390 1
511161 99511161 1001 86380 86390 1
511001 99511001 1001 86380 86390 1
511030 99511030 1001 86380 86390 1
511636 99511636 1001 86380 86390 1
512328 99512328 1001 86380 86390 1
512247 99512247 1001 86380 86390 1
512287 99512287 1001 86380 86390 1
511808 99511808 1001 86380 86390 1
512175 99512175 1001 86380 86390 1
513071 99513071 1001 86380 86390 1
512922 99512922 1001 86380 86390 1
512772 99512772 1001 86380 86390 1
512659 99512659 1001 86380 86390 1
513260 99513260 1001 86380 86390 1
513754 99513754 1001 86380 86390 1
513503 99513503 1001 86380 86390 1
514093 99514093 1001 86380 86390 1
514039 99514039 1001 86380 86390 1
514819 99514819 1001 86380 86390 1
514629 99514629 1001 86380 86390 1
514462 99514462 1001 86380 86390 1
514592 99514592 1001 86380 86390 1
514558 99514558 1001 86380 86390 1
514380 99514380 1001 86380 86390 1
514309 99514309 1001 86380 86390 1
515011 99515011 1001 86380 86390 1
514986 99514986 1001 86380 86390 1
514887 99514887 1001 86380 86390 1
515663 99515663 1001 86380 86390 1
515318 99515318 1001 86380 86390 1
515293 99515293 1001 86380 86390 1
515398 99515398 1001 86380 86390 1
515128 99515128 1001 86380 86390 1
515248 99515248 1001 86380 86390 1
515094 99515094 1001 86380 86390 1
515224 99515224 1001 86380 86390 1
515213 99515213 1001 86380 86390 1
515787 99515787 1001 86380 86390 1
515835 99515835 1001 86380 86390 1
516179 99516179 1001 86380 86390 1
516132 99516132 1001 86380 86390 1
515914 99515914 1001 86380 86390 1
516055 99516055 1001 86380 86390 1
516559 99516559 1001 86380 86390 1
516714 99516714 1001 86380 86390 1
516640 99516640 1001 86380 86390 1
516579 99516579 1001 86380 86390 1
517213 99517213 1001 86380 86390 1
517039 99517039 1001 86380 86390 1
516978 99516978 1001 86380 86390 1
516797 99516797 1001 86380 86390 1
516811 99516811 1001 86380 86390 1
516876 99516876 1001 86380 86390 1
516801 99516801 1001 86380 86390 1
517425 99517425 1001 86380 86390 1
517891 99517891 1001 86380 86390 1
517621 99517621 1001 86380 86390 1
517699 99517699 1001 86380 86390 1
518318 99518318 1001 86380 86390 1
518235 99518235 1001 86380 86390 1
518300 99518300 1001 86380 86390 1
518928 99518928 1001 86380 86390 1
518930 99518930 1001 86380 86390 1
518598 99518598 1001 86380 86390 1
518476 99518476 1001 86380 86390 1
518418 99518418 1001 86380 86390 1
519096 99519096 1001 86380 86390 1
519687 99519687 1001 86380 86390 1
519525 99519525 1001 86380 86390 1
519361 99519361 1001 86380 86390 1
519320 99519320 1001 86380 86390 1
519321 99519321 1001 86380 86390 1
520504 99520504 1001 86380 86390 1
521389 99521389 1001 86380 86390 1
521302 99521302 1001 86380 86390 1
521369 99521369 1001 86380 86390 1
521318 99521318 1001 86380 86390 1
521450 99521450 1001 86380 86390 1
521386 99521386 1001 86380 86390 1
521184 99521184 1001 86380 86390 1
521121 99521121 1001 86380 86390 1
520976 99520976 1001 86380 86390 1
521572 99521572 1001 86380 86390 1
521521 99521521 1001 86380 86390 1
521950 99521950 1001 86380 86390 1
521738 99521738 1001 86380 86390 1
523107 99523107 1001 86380 86390 1
522780 99522780 1001 86380 86390 1
522666 99522666 1001 86380 86390 1
523790 99523790 1001 86380 86390 1
523800 99523800 1001 86380 86390 1
523451 99523451 1001 86380 86390 1
524037 99524037 1001 86380 86390 1
523952 99523952 1001 86380 86390 1
524403 99524403 1001 86380 86390 1
524482 99524482 1001 86380 86390 1
524394 99524394 1001 86380 86390 1
524217 99524217 1001 86380 86390 1
524937 99524937 1001 86380 86390 1
524774 99524774 1001 86380 86390 1
524866 99524866 1001 86380 86390 1
525590 99525590 1001 86380 86390 1
525236 99525236 1001 86380 86390 1
525188 99525188 1001 86380 86390 1
525228 99525228 1001 86380 86390 1
525070 99525070 1001 86380 86390 1
525008 99525008 1001 86380 86390 1
525091 99525091 1001 86380 86390 1
525699 99525699 1001 86380 86390 1
525740 99525740 1001 86380 86390 1
526397 99526397 1001 86380 86390 1
526418 99526418 1001 86380 86390 1
526217 99526217 1001 86380 86390 1
526114 99526114 1001 86380 86390 1
526122 99526122 1001 86380 86390 1
526098 99526098 1001 86380 86390 1
526510 99526510 1001 86380 86390 1
527068 99527068 1001 86380 86390 1
527134 99527134 1001 86380 86390 1
527184 99527184 1001 86380 86390 1
526945 99526945 1001 86380 86390 1
527003 99527003 1001 86380 86390 1
526692 99526692 1001 86380 86390 1
527045 99527045 1001 86380 86390 1
527757 99527757 1001 86380 86390 1
527732 99527732 1001 86380 86390 1
527459 99527459 1001 86380 86390 1
527527 99527527 1001 86380 86390 1
528140 99528140 1001 86380 86390 1
528105 99528105 1001 86380 86390 1
528265 99528265 1001 86380 86390 1
528838 99528838 1001 86380 86390 1
528847 99528847 1001 86380 86390 1
528784 99528784 1001 86380 86390 1
528531 99528531 1001 86380 86390 1
528385 99528385 1001 86380 86390 1
528321 99528321 1001 86380 86390 1
528466 99528466 1001 86380 86390 1
528928 99528928 1001 86380 86390 1
529640 99529640 1001 86380 86390 1
529369 99529369 1001 86380 86390 1
529461 99529461 1001 86380 86390 1
529134 99529134 1001 86380 86390 1
529160 99529160 1001 86380 86390 1
529312 99529312 1001 86380 86390 1
529921 99529921 1001 86380 86390 1
529779 99529779 1001 86380 86390 1
529870 99529870 1001 86380 86390 1
529922 99529922 1001 86380 86390 1
529925 99529925 1001 86380 86390 1
530505 99530505 1001 86380 86390 1
530522 99530522 1001 86380 86390 1
530415 99530415 1001 86380 86390 1
530476 99530476 1001 86380 86390 1
530194 99530194 1001 86380 86390 1
530037 99530037 1001 86380 86390 1
530736 99530736 1001 86380 86390 1
530686 99530686 1001 86380 86390 1
530679 99530679 1001 86380 86390 1
531324 99531324 1001 86380 86390 1
531170 99531170 1001 86380 86390 1
530941 99530941 1001 86380 86390 1
530871 99530871 1001 86380 86390 1
531463 99531463 1001 86380 86390 1
532067 99532067 1001 86380 86390 1
532119 99532119 1001 86380 86390 1
532018 99532018 1001 86380 86390 1
531709 99531709 1001 86380 86390 1
532362 99532362 1001 86380 86390 1
532355 99532355 1001 86380 86390 1
533000 99533000 1001 86380 86390 1
532817 99532817 1001 86380 86390 1
532637 99532637 1001 86380 86390 1
532610 99532610 1001 86380 86390 1
533057 99533057 1001 86380 86390 1
533079 99533079 1001 86380 86390 1
533273 99533273 1001 86380 86390 1
533288 99533288 1001 86380 86390 1
533922 99533922 1001 86380 86390 1
533917 99533917 1001 86380 86390 1
534452 99534452 1001 86380 86390 1
534080 99534080 1001 86380 86390 1
534068 99534068 1001 86380 86390 1
534173 99534173 1001 86380 86390 1
534870 99534870 1001 86380 86390 1
534873 99534873 1001 86380 86390 1
535345 99535345 1001 86380 86390 1
535468 99535468 1001 86380 86390 1
535243 99535243 1001 86380 86390 1
535235 99535235 1001 86380 86390 1
535289 99535289 1001 86380 86390 1
535000 99535000 1001 86380 86390 1
536315 99536315 1001 86380 86390 1
535835 99535835 1001 86380 86390 1
535810 99535810 1001 86380 86390 1
536132 99536132 1001 86380 86390 1
536396 99536396 1001 86380 86390 1
536488 99536488 1001 86380 86390 1
537225 99537225 1001 86380 86390 1
537283 99537283 1001 86380 86390 1
537813 99537813 1001 86380 86390 1
537934 99537934 1001 86380 86390 1
537616 99537616 1001 86380 86390 1
537371 99537371 1001 86380 86390 1
538115 99538115 1001 86380 86390 1
538621 99538621 1001 86380 86390 1
538633 99538633 1001 86380 86390 1
538515 99538515 1001 86380 86390 1
538426 99538426 1001 86380 86390 1
538239 99538239 1001 86380 86390 1
538346 99538346 1001 86380 86390 1
538843 99538843 1001 86380 86390 1
538896 99538896 1001 86380 86390 1
539005 99539005 1001 86380 86390 1
539191 99539191 1001 86380 86390 1
539128 99539128 1001 86380 86390 1
539187 99539187 1001 86380 86390 1
540390 99540390 1001 86380 86390 1
540405 99540405 1001 86380 86390 1
540189 99540189 1001 86380 86390 1
540072 99540072 1001 86380 86390 1
540193 99540193 1001 86380 86390 1
540041 99540041 1001 86380 86390 1
539964 99539964 1001 86380 86390 1
541149 99541149 1001 86380 86390 1
541080 99541080 1001 86380 86390 1
540868 99540868 1001 86380 86390 1
540813 99540813 1001 86380 86390 1
541374 99541374 1001 86380 86390 1
541363 99541363 1001 86380 86390 1
541951 99541951 1001 86380 86390 1
542006 99542006 1001 86380 86390 1
542088 99542088 1001 86380 86390 1
541970 99541970 1001 86380 86390 1
541741 99541741 1001 86380 86390 1
541728 99541728 1001 86380 86390 1
541706 99541706 1001 86380 86390 1
541609 99541609 1001 86380 86390 1
541663 99541663 1001 86380 86390 1
541521 99541521 1001 86380 86390 1
542137 99542137 1001 86380 86390 1
542701 99542701 1001 86380 86390 1
542350 99542350 1001 86380 86390 1
542364 99542364 1001 86380 86390 1
542393 99542393 1001 86380 86390 1
542342 99542342 1001 86380 86390 1
543677 99543677 1001 86380 86390 1
543270 99543270 1001 86380 86390 1
543166 99543166 1001 86380 86390 1
543796 99543796 1001 86380 86390 1
543917 99543917 1001 86380 86390 1
544560 99544560 1001 86380 86390 1
544072 99544072 1001 86380 86390 1
544666 99544666 1001 86380 86390 1
544692 99544692 1001 86380 86390 1
400216 99400216 1001 86380 86390 1
401307 99401307 1001 86380 86390 1
401466 99401466 1001 86380 86390 1
401374 99401374 1001 86380 86390 1
401415 99401415 1001 86380 86390 1
401580 99401580 1001 86380 86390 1
401581 99401581 1001 86380 86390 1
401609 99401609 1001 86380 86390 1
401778 99401778 1001 86380 86390 1
401839 99401839 1001 86380 86390 1
404157 99404157 1001 86380 86390 1
404295 99404295 1001 86380 86390 1
404831 99404831 1001 86380 86390 1
404865 99404865 1001 86380 86390 1
404907 99404907 1001 86380 86390 1
404790 99404790 1001 86380 86390 1
405257 99405257 1001 86380 86390 1
405238 99405238 1001 86380 86390 1
405487 99405487 1001 86380 86390 1
405682 99405682 1001 86380 86390 1
405783 99405783 1001 86380 86390 1
405958 99405958 1001 86380 86390 1
406185 99406185 1001 86380 86390 1
406334 99406334 1001 86380 86390 1
406952 99406952 1001 86380 86390 1
407345 99407345 1001 86380 86390 1
407515 99407515 1001 86380 86390 1
407857 99407857 1001 86380 86390 1
408151 99408151 1001 86380 86390 1
408540 99408540 1001 86380 86390 1
408799 99408799 1001 86380 86390 1
409070 99409070 1001 86380 86390 1
409188 99409188 1001 86380 86390 1
409445 99409445 1001 86380 86390 1
409468 99409468 1001 86380 86390 1
409749 99409749 1001 86380 86390 1
409738 99409738 1001 86380 86390 1
410021 99410021 1001 86380 86390 1
410260 99410260 1001 86380 86390 1
410264 99410264 1001 86380 86390 1
410537 99410537 1001 86380 86390 1
410800 99410800 1001 86380 86390 1
410873 99410873 1001 86380 86390 1
411419 99411419 1001 86380 86390 1
411863 99411863 1001 86380 86390 1
412167 99412167 1001 86380 86390 1
412194 99412194 1001 86380 86390 1
412248 99412248 1001 86380 86390 1
412417 99412417 1001 86380 86390 1
413564 99413564 1001 86380 86390 1
413394 99413394 1001 86380 86390 1
412928 99412928 1001 86380 86390 1
412485 99412485 1001 86380 86390 1
412679 99412679 1001 86380 86390 1
413835 99413835 1001 86380 86390 1
414056 99414056 1001 86380 86390 1
414655 99414655 1001 86380 86390 1
414412 99414412 1001 86380 86390 1
415486 99415486 1001 86380 86390 1
415538 99415538 1001 86380 86390 1
415405 99415405 1001 86380 86390 1
416676 99416676 1001 86380 86390 1
416184 99416184 1001 86380 86390 1
416062 99416062 1001 86380 86390 1
417232 99417232 1001 86380 86390 1
417047 99417047 1001 86380 86390 1
417364 99417364 1001 86380 86390 1
417521 99417521 1001 86380 86390 1
417459 99417459 1001 86380 86390 1
417419 99417419 1001 86380 86390 1
418476 99418476 1001 86380 86390 1
418199 99418199 1001 86380 86390 1
418109 99418109 1001 86380 86390 1
418345 99418345 1001 86380 86390 1
418048 99418048 1001 86380 86390 1
418386 99418386 1001 86380 86390 1
420263 99420263 1001 86380 86390 1
420421 99420421 1001 86380 86390 1
419237 99419237 1001 86380 86390 1
420618 99420618 1001 86380 86390 1
420797 99420797 1001 86380 86390 1
420552 99420552 1001 86380 86390 1
420731 99420731 1001 86380 86390 1
421688 99421688 1001 86380 86390 1
421876 99421876 1001 86380 86390 1
421293 99421293 1001 86380 86390 1
421296 99421296 1001 86380 86390 1
421667 99421667 1001 86380 86390 1
421600 99421600 1001 86380 86390 1
420919 99420919 1001 86380 86390 1
420956 99420956 1001 86380 86390 1
422232 99422232 1001 86380 86390 1
423550 99423550 1001 86380 86390 1
423583 99423583 1001 86380 86390 1
423386 99423386 1001 86380 86390 1
422963 99422963 1001 86380 86390 1
423176 99423176 1001 86380 86390 1
423238 99423238 1001 86380 86390 1
425016 99425016 1001 86380 86390 1
424649 99424649 1001 86380 86390 1
424258 99424258 1001 86380 86390 1
425570 99425570 1001 86380 86390 1
425515 99425515 1001 86380 86390 1
425459 99425459 1001 86380 86390 1
426763 99426763 1001 86380 86390 1
426709 99426709 1001 86380 86390 1
427085 99427085 1001 86380 86390 1
426187 99426187 1001 86380 86390 1
427529 99427529 1001 86380 86390 1
427238 99427238 1001 86380 86390 1
427397 99427397 1001 86380 86390 1
428177 99428177 1001 86380 86390 1
428053 99428053 1001 86380 86390 1
429009 99429009 1001 86380 86390 1
430119 99430119 1001 86380 86390 1
430222 99430222 1001 86380 86390 1
429738 99429738 1001 86380 86390 1
429759 99429759 1001 86380 86390 1
429766 99429766 1001 86380 86390 1
429949 99429949 1001 86380 86390 1
429655 99429655 1001 86380 86390 1
429410 99429410 1001 86380 86390 1
429395 99429395 1001 86380 86390 1
429398 99429398 1001 86380 86390 1
430573 99430573 1001 86380 86390 1
430700 99430700 1001 86380 86390 1
431839 99431839 1001 86380 86390 1
431387 99431387 1001 86380 86390 1
431521 99431521 1001 86380 86390 1
430890 99430890 1001 86380 86390 1
431146 99431146 1001 86380 86390 1
431135 99431135 1001 86380 86390 1
432264 99432264 1001 86380 86390 1
433412 99433412 1001 86380 86390 1
433098 99433098 1001 86380 86390 1
433298 99433298 1001 86380 86390 1
433133 99433133 1001 86380 86390 1
432702 99432702 1001 86380 86390 1
432616 99432616 1001 86380 86390 1
434088 99434088 1001 86380 86390 1
434718 99434718 1001 86380 86390 1
434939 99434939 1001 86380 86390 1
434550 99434550 1001 86380 86390 1
434417 99434417 1001 86380 86390 1
437039 99437039 1001 86380 86390 1
437143 99437143 1001 86380 86390 1
436706 99436706 1001 86380 86390 1
436503 99436503 1001 86380 86390 1
436686 99436686 1001 86380 86390 1
436357 99436357 1001 86380 86390 1
437241 99437241 1001 86380 86390 1
300084 99300084 1001 86380 86390 1
437350 99437350 1001 86380 86390 1
437303 99437303 1001 86380 86390 1
300537 99300537 1001 86380 86390 1
300682 99300682 1001 86380 86390 1
300165 99300165 1001 86380 86390 1
300914 99300914 1001 86380 86390 1
301362 99301362 1001 86380 86390 1
301464 99301464 1001 86380 86390 1
301346 99301346 1001 86380 86390 1
300955 99300955 1001 86380 86390 1
300982 99300982 1001 86380 86390 1
301140 99301140 1001 86380 86390 1
301603 99301603 1001 86380 86390 1
301616 99301616 1001 86380 86390 1
301647 99301647 1001 86380 86390 1
301666 99301666 1001 86380 86390 1
302242 99302242 1001 86380 86390 1
302327 99302327 1001 86380 86390 1
302123 99302123 1001 86380 86390 1
302068 99302068 1001 86380 86390 1
301829 99301829 1001 86380 86390 1
301844 99301844 1001 86380 86390 1
301797 99301797 1001 86380 86390 1
302468 99302468 1001 86380 86390 1
303101 99303101 1001 86380 86390 1
302948 99302948 1001 86380 86390 1
302684 99302684 1001 86380 86390 1
302766 99302766 1001 86380 86390 1
303292 99303292 1001 86380 86390 1
304033 99304033 1001 86380 86390 1
303830 99303830 1001 86380 86390 1
303858 99303858 1001 86380 86390 1
303926 99303926 1001 86380 86390 1
303658 99303658 1001 86380 86390 1
303430 99303430 1001 86380 86390 1
303463 99303463 1001 86380 86390 1
304174 99304174 1001 86380 86390 1
303829 99303829 1001 86380 86390 1
304643 99304643 1001 86380 86390 1
304496 99304496 1001 86380 86390 1
304876 99304876 1001 86380 86390 1
305062 99305062 1001 86380 86390 1
305616 99305616 1001 86380 86390 1
305579 99305579 1001 86380 86390 1
305515 99305515 1001 86380 86390 1
305430 99305430 1001 86380 86390 1
305411 99305411 1001 86380 86390 1
305412 99305412 1001 86380 86390 1
305250 99305250 1001 86380 86390 1
305180 99305180 1001 86380 86390 1
500049 99500049 1001 86380 86390 1
500026 99500026 1001 86380 86390 1
500119 99500119 1001 86380 86390 1
500019 99500019 1001 86380 86390 1
500174 99500174 1001 86380 86390 1
500738 99500738 1001 86380 86390 1
500576 99500576 1001 86380 86390 1
500331 99500331 1001 86380 86390 1
500386 99500386 1001 86380 86390 1
500919 99500919 1001 86380 86390 1
500998 99500998 1001 86380 86390 1
500960 99500960 1001 86380 86390 1
500898 99500898 1001 86380 86390 1
501443 99501443 1001 86380 86390 1
501446 99501446 1001 86380 86390 1
501366 99501366 1001 86380 86390 1
501222 99501222 1001 86380 86390 1
501145 99501145 1001 86380 86390 1
501689 99501689 1001 86380 86390 1
501831 99501831 1001 86380 86390 1
501756 99501756 1001 86380 86390 1
501783 99501783 1001 86380 86390 1
502294 99502294 1001 86380 86390 1
502197 99502197 1001 86380 86390 1
502173 99502173 1001 86380 86390 1
501935 99501935 1001 86380 86390 1
501855 99501855 1001 86380 86390 1
502607 99502607 1001 86380 86390 1
502911 99502911 1001 86380 86390 1
502977 99502977 1001 86380 86390 1
502767 99502767 1001 86380 86390 1
503449 99503449 1001 86380 86390 1
503309 99503309 1001 86380 86390 1
503492 99503492 1001 86380 86390 1
503932 99503932 1001 86380 86390 1
504023 99504023 1001 86380 86390 1
503757 99503757 1001 86380 86390 1
503749 99503749 1001 86380 86390 1
503910 99503910 1001 86380 86390 1
503627 99503627 1001 86380 86390 1
503705 99503705 1001 86380 86390 1
504141 99504141 1001 86380 86390 1
504819 99504819 1001 86380 86390 1
504821 99504821 1001 86380 86390 1
504416 99504416 1001 86380 86390 1
504339 99504339 1001 86380 86390 1
504458 99504458 1001 86380 86390 1
505077 99505077 1001 86380 86390 1
505004 99505004 1001 86380 86390 1
504952 99504952 1001 86380 86390 1
505370 99505370 1001 86380 86390 1
505361 99505361 1001 86380 86390 1
505166 99505166 1001 86380 86390 1
505206 99505206 1001 86380 86390 1
505774 99505774 1001 86380 86390 1
506464 99506464 1001 86380 86390 1
506586 99506586 1001 86380 86390 1
506401 99506401 1001 86380 86390 1
506339 99506339 1001 86380 86390 1
506220 99506220 1001 86380 86390 1
506311 99506311 1001 86380 86390 1
505999 99505999 1001 86380 86390 1
506713 99506713 1001 86380 86390 1
506767 99506767 1001 86380 86390 1
506759 99506759 1001 86380 86390 1
507334 99507334 1001 86380 86390 1
507245 99507245 1001 86380 86390 1
507299 99507299 1001 86380 86390 1
507223 99507223 1001 86380 86390 1
507352 99507352 1001 86380 86390 1
507414 99507414 1001 86380 86390 1
507305 99507305 1001 86380 86390 1
506977 99506977 1001 86380 86390 1
507588 99507588 1001 86380 86390 1
507565 99507565 1001 86380 86390 1
508112 99508112 1001 86380 86390 1
507683 99507683 1001 86380 86390 1
508354 99508354 1001 86380 86390 1
508331 99508331 1001 86380 86390 1
509011 99509011 1001 86380 86390 1
509039 99509039 1001 86380 86390 1
509012 99509012 1001 86380 86390 1
509044 99509044 1001 86380 86390 1
508669 99508669 1001 86380 86390 1
508477 99508477 1001 86380 86390 1
509260 99509260 1001 86380 86390 1
509238 99509238 1001 86380 86390 1
509122 99509122 1001 86380 86390 1
509699 99509699 1001 86380 86390 1
509524 99509524 1001 86380 86390 1
509602 99509602 1001 86380 86390 1
509305 99509305 1001 86380 86390 1
510624 99510624 1001 86380 86390 1
510603 99510603 1001 86380 86390 1
510688 99510688 1001 86380 86390 1
510448 99510448 1001 86380 86390 1
510339 99510339 1001 86380 86390 1
510147 99510147 1001 86380 86390 1
510892 99510892 1001 86380 86390 1
510905 99510905 1001 86380 86390 1
510906 99510906 1001 86380 86390 1
510912 99510912 1001 86380 86390 1
511476 99511476 1001 86380 86390 1
511418 99511418 1001 86380 86390 1
511514 99511514 1001 86380 86390 1
511179 99511179 1001 86380 86390 1
511195 99511195 1001 86380 86390 1
511223 99511223 1001 86380 86390 1
511172 99511172 1001 86380 86390 1
511109 99511109 1001 86380 86390 1
511137 99511137 1001 86380 86390 1
511681 99511681 1001 86380 86390 1
512345 99512345 1001 86380 86390 1
512233 99512233 1001 86380 86390 1
512013 99512013 1001 86380 86390 1
511853 99511853 1001 86380 86390 1
511816 99511816 1001 86380 86390 1
513078 99513078 1001 86380 86390 1
513043 99513043 1001 86380 86390 1
512897 99512897 1001 86380 86390 1
512886 99512886 1001 86380 86390 1
512799 99512799 1001 86380 86390 1
512895 99512895 1001 86380 86390 1
512708 99512708 1001 86380 86390 1
512672 99512672 1001 86380 86390 1
512607 99512607 1001 86380 86390 1
513312 99513312 1001 86380 86390 1
513930 99513930 1001 86380 86390 1
514005 99514005 1001 86380 86390 1
513863 99513863 1001 86380 86390 1
513649 99513649 1001 86380 86390 1
513791 99513791 1001 86380 86390 1
514188 99514188 1001 86380 86390 1
514176 99514176 1001 86380 86390 1
514194 99514194 1001 86380 86390 1
514040 99514040 1001 86380 86390 1
514484 99514484 1001 86380 86390 1
514290 99514290 1001 86380 86390 1
515005 99515005 1001 86380 86390 1
515018 99515018 1001 86380 86390 1
515652 99515652 1001 86380 86390 1
515528 99515528 1001 86380 86390 1
515231 99515231 1001 86380 86390 1
515243 99515243 1001 86380 86390 1
515824 99515824 1001 86380 86390 1
516174 99516174 1001 86380 86390 1
515908 99515908 1001 86380 86390 1
517186 99517186 1001 86380 86390 1
517214 99517214 1001 86380 86390 1
517141 99517141 1001 86380 86390 1
517154 99517154 1001 86380 86390 1
516932 99516932 1001 86380 86390 1
516849 99516849 1001 86380 86390 1
517994 99517994 1001 86380 86390 1
517958 99517958 1001 86380 86390 1
518067 99518067 1001 86380 86390 1
517990 99517990 1001 86380 86390 1
517840 99517840 1001 86380 86390 1
517803 99517803 1001 86380 86390 1
517781 99517781 1001 86380 86390 1
517772 99517772 1001 86380 86390 1
517709 99517709 1001 86380 86390 1
517598 99517598 1001 86380 86390 1
517548 99517548 1001 86380 86390 1
518802 99518802 1001 86380 86390 1
518699 99518699 1001 86380 86390 1
518752 99518752 1001 86380 86390 1
518728 99518728 1001 86380 86390 1
518538 99518538 1001 86380 86390 1
519015 99519015 1001 86380 86390 1
519124 99519124 1001 86380 86390 1
519648 99519648 1001 86380 86390 1
519799 99519799 1001 86380 86390 1
519671 99519671 1001 86380 86390 1
519556 99519556 1001 86380 86390 1
519437 99519437 1001 86380 86390 1
519382 99519382 1001 86380 86390 1
519244 99519244 1001 86380 86390 1
519939 99519939 1001 86380 86390 1
520444 99520444 1001 86380 86390 1
520482 99520482 1001 86380 86390 1
520535 99520535 1001 86380 86390 1
520100 99520100 1001 86380 86390 1
520184 99520184 1001 86380 86390 1
520702 99520702 1001 86380 86390 1
520742 99520742 1001 86380 86390 1
520653 99520653 1001 86380 86390 1
520732 99520732 1001 86380 86390 1
521432 99521432 1001 86380 86390 1
521256 99521256 1001 86380 86390 1
520873 99520873 1001 86380 86390 1
521023 99521023 1001 86380 86390 1
521503 99521503 1001 86380 86390 1
521653 99521653 1001 86380 86390 1
521565 99521565 1001 86380 86390 1
522256 99522256 1001 86380 86390 1
522230 99522230 1001 86380 86390 1
522118 99522118 1001 86380 86390 1
522240 99522240 1001 86380 86390 1
522016 99522016 1001 86380 86390 1
521744 99521744 1001 86380 86390 1
521681 99521681 1001 86380 86390 1
521785 99521785 1001 86380 86390 1
522406 99522406 1001 86380 86390 1
522295 99522295 1001 86380 86390 1
522297 99522297 1001 86380 86390 1
522312 99522312 1001 86380 86390 1
523028 99523028 1001 86380 86390 1
522832 99522832 1001 86380 86390 1
523221 99523221 1001 86380 86390 1
523268 99523268 1001 86380 86390 1
523943 99523943 1001 86380 86390 1
523783 99523783 1001 86380 86390 1
523677 99523677 1001 86380 86390 1
523352 99523352 1001 86380 86390 1
523378 99523378 1001 86380 86390 1
523489 99523489 1001 86380 86390 1
524007 99524007 1001 86380 86390 1
524046 99524046 1001 86380 86390 1
524098 99524098 1001 86380 86390 1
524143 99524143 1001 86380 86390 1
524014 99524014 1001 86380 86390 1
524623 99524623 1001 86380 86390 1
524690 99524690 1001 86380 86390 1
524543 99524543 1001 86380 86390 1
524806 99524806 1001 86380 86390 1
524966 99524966 1001 86380 86390 1
525537 99525537 1001 86380 86390 1
525579 99525579 1001 86380 86390 1
525584 99525584 1001 86380 86390 1
525658 99525658 1001 86380 86390 1
526136 99526136 1001 86380 86390 1
526529 99526529 1001 86380 86390 1
527222 99527222 1001 86380 86390 1
527203 99527203 1001 86380 86390 1
527191 99527191 1001 86380 86390 1
527114 99527114 1001 86380 86390 1
527354 99527354 1001 86380 86390 1
527425 99527425 1001 86380 86390 1
527297 99527297 1001 86380 86390 1
527731 99527731 1001 86380 86390 1
527824 99527824 1001 86380 86390 1
527471 99527471 1001 86380 86390 1
527628 99527628 1001 86380 86390 1
527565 99527565 1001 86380 86390 1
527594 99527594 1001 86380 86390 1
528256 99528256 1001 86380 86390 1
527663 99527663 1001 86380 86390 1
528145 99528145 1001 86380 86390 1
528864 99528864 1001 86380 86390 1
528756 99528756 1001 86380 86390 1
528896 99528896 1001 86380 86390 1
528556 99528556 1001 86380 86390 1
528413 99528413 1001 86380 86390 1
528388 99528388 1001 86380 86390 1
528414 99528414 1001 86380 86390 1
528979 99528979 1001 86380 86390 1
529088 99529088 1001 86380 86390 1
529013 99529013 1001 86380 86390 1
529598 99529598 1001 86380 86390 1
529367 99529367 1001 86380 86390 1
529458 99529458 1001 86380 86390 1
529460 99529460 1001 86380 86390 1
529207 99529207 1001 86380 86390 1
529882 99529882 1001 86380 86390 1
529805 99529805 1001 86380 86390 1
529774 99529774 1001 86380 86390 1
530521 99530521 1001 86380 86390 1
530379 99530379 1001 86380 86390 1
530261 99530261 1001 86380 86390 1
530229 99530229 1001 86380 86390 1
530090 99530090 1001 86380 86390 1
530068 99530068 1001 86380 86390 1
531328 99531328 1001 86380 86390 1
531116 99531116 1001 86380 86390 1
531082 99531082 1001 86380 86390 1
531147 99531147 1001 86380 86390 1
530940 99530940 1001 86380 86390 1
531432 99531432 1001 86380 86390 1
531551 99531551 1001 86380 86390 1
532109 99532109 1001 86380 86390 1
532149 99532149 1001 86380 86390 1
531934 99531934 1001 86380 86390 1
531761 99531761 1001 86380 86390 1
532946 99532946 1001 86380 86390 1
532973 99532973 1001 86380 86390 1
533009 99533009 1001 86380 86390 1
532993 99532993 1001 86380 86390 1
532477 99532477 1001 86380 86390 1
532536 99532536 1001 86380 86390 1
533168 99533168 1001 86380 86390 1
533842 99533842 1001 86380 86390 1
533305 99533305 1001 86380 86390 1
533335 99533335 1001 86380 86390 1
534011 99534011 1001 86380 86390 1
533981 99533981 1001 86380 86390 1
534659 99534659 1001 86380 86390 1
534661 99534661 1001 86380 86390 1
534499 99534499 1001 86380 86390 1
534554 99534554 1001 86380 86390 1
534632 99534632 1001 86380 86390 1
534455 99534455 1001 86380 86390 1
534224 99534224 1001 86380 86390 1
534165 99534165 1001 86380 86390 1
534830 99534830 1001 86380 86390 1
535420 99535420 1001 86380 86390 1
535127 99535127 1001 86380 86390 1
535185 99535185 1001 86380 86390 1
535057 99535057 1001 86380 86390 1
534996 99534996 1001 86380 86390 1
535535 99535535 1001 86380 86390 1
535707 99535707 1001 86380 86390 1
535697 99535697 1001 86380 86390 1
536128 99536128 1001 86380 86390 1
535846 99535846 1001 86380 86390 1
537087 99537087 1001 86380 86390 1
537090 99537090 1001 86380 86390 1
536770 99536770 1001 86380 86390 1
536686 99536686 1001 86380 86390 1
536636 99536636 1001 86380 86390 1
536598 99536598 1001 86380 86390 1
537254 99537254 1001 86380 86390 1
537247 99537247 1001 86380 86390 1
537888 99537888 1001 86380 86390 1
537696 99537696 1001 86380 86390 1
538723 99538723 1001 86380 86390 1
538574 99538574 1001 86380 86390 1
538364 99538364 1001 86380 86390 1
538238 99538238 1001 86380 86390 1
538264 99538264 1001 86380 86390 1
539587 99539587 1001 86380 86390 1
539332 99539332 1001 86380 86390 1
539204 99539204 1001 86380 86390 1
539068 99539068 1001 86380 86390 1
539798 99539798 1001 86380 86390 1
540340 99540340 1001 86380 86390 1
540356 99540356 1001 86380 86390 1
540134 99540134 1001 86380 86390 1
540207 99540207 1001 86380 86390 1
539937 99539937 1001 86380 86390 1
539897 99539897 1001 86380 86390 1
539987 99539987 1001 86380 86390 1
540904 99540904 1001 86380 86390 1
540721 99540721 1001 86380 86390 1
541357 99541357 1001 86380 86390 1
541399 99541399 1001 86380 86390 1
542069 99542069 1001 86380 86390 1
541966 99541966 1001 86380 86390 1
542012 99542012 1001 86380 86390 1
541923 99541923 1001 86380 86390 1
542039 99542039 1001 86380 86390 1
541714 99541714 1001 86380 86390 1
541808 99541808 1001 86380 86390 1
542295 99542295 1001 86380 86390 1
542840 99542840 1001 86380 86390 1
542676 99542676 1001 86380 86390 1
542664 99542664 1001 86380 86390 1
542429 99542429 1001 86380 86390 1
542458 99542458 1001 86380 86390 1
542358 99542358 1001 86380 86390 1
542399 99542399 1001 86380 86390 1
542961 99542961 1001 86380 86390 1
543092 99543092 1001 86380 86390 1
543674 99543674 1001 86380 86390 1
543514 99543514 1001 86380 86390 1
543515 99543515 1001 86380 86390 1
543447 99543447 1001 86380 86390 1
543901 99543901 1001 86380 86390 1
543856 99543856 1001 86380 86390 1
543949 99543949 1001 86380 86390 1
544482 99544482 1001 86380 86390 1
544449 99544449 1001 86380 86390 1
544481 99544481 1001 86380 86390 1
544725 99544725 1001 86380 86390 1
544736 99544736 1001 86380 86390 1
511090 769 1001 70879 71179 1
400488 99400488 1001 86380 86390 1
400519 99400519 1001 86380 86390 1
400664 99400664 1001 86380 86390 1
401260 99401260 1001 86380 86390 1
401670 99401670 1001 86380 86390 1
401795 99401795 1001 86380 86390 1
402011 99402011 1001 86380 86390 1
402346 99402346 1001 86380 86390 1
402653 99402653 1001 86380 86390 1
402740 99402740 1001 86380 86390 1
403121 99403121 1001 86380 86390 1
403373 99403373 1001 86380 86390 1
403385 99403385 1001 86380 86390 1
403427 99403427 1001 86380 86390 1
403620 99403620 1001 86380 86390 1
404275 99404275 1001 86380 86390 1
404665 99404665 1001 86380 86390 1
404848 99404848 1001 86380 86390 1
404970 99404970 1001 86380 86390 1
405061 99405061 1001 86380 86390 1
405224 99405224 1001 86380 86390 1
405448 99405448 1001 86380 86390 1
405493 99405493 1001 86380 86390 1
405661 99405661 1001 86380 86390 1
405587 99405587 1001 86380 86390 1
405683 99405683 1001 86380 86390 1
405953 99405953 1001 86380 86390 1
406011 99406011 1001 86380 86390 1
406270 99406270 1001 86380 86390 1
406487 99406487 1001 86380 86390 1
406754 99406754 1001 86380 86390 1
406909 99406909 1001 86380 86390 1
407725 99407725 1001 86380 86390 1
407807 99407807 1001 86380 86390 1
408916 99408916 1001 86380 86390 1
408997 99408997 1001 86380 86390 1
409311 99409311 1001 86380 86390 1
409473 99409473 1001 86380 86390 1
409780 99409780 1001 86380 86390 1
410267 99410267 1001 86380 86390 1
410468 99410468 1001 86380 86390 1
410651 99410651 1001 86380 86390 1
411122 99411122 1001 86380 86390 1
411116 99411116 1001 86380 86390 1
411619 99411619 1001 86380 86390 1
411757 99411757 1001 86380 86390 1
412071 99412071 1001 86380 86390 1
413503 99413503 1001 86380 86390 1
413356 99413356 1001 86380 86390 1
413396 99413396 1001 86380 86390 1
413071 99413071 1001 86380 86390 1
413056 99413056 1001 86380 86390 1
412818 99412818 1001 86380 86390 1
414031 99414031 1001 86380 86390 1
414113 99414113 1001 86380 86390 1
413839 99413839 1001 86380 86390 1
414826 99414826 1001 86380 86390 1
414577 99414577 1001 86380 86390 1
414143 99414143 1001 86380 86390 1
416218 99416218 1001 86380 86390 1
415778 99415778 1001 86380 86390 1
416041 99416041 1001 86380 86390 1
415901 99415901 1001 86380 86390 1
417423 99417423 1001 86380 86390 1
417455 99417455 1001 86380 86390 1
418230 99418230 1001 86380 86390 1
418216 99418216 1001 86380 86390 1
418356 99418356 1001 86380 86390 1
418071 99418071 1001 86380 86390 1
417937 99417937 1001 86380 86390 1
419021 99419021 1001 86380 86390 1
419154 99419154 1001 86380 86390 1
420075 99420075 1001 86380 86390 1
420124 99420124 1001 86380 86390 1
420156 99420156 1001 86380 86390 1
419710 99419710 1001 86380 86390 1
419832 99419832 1001 86380 86390 1
419444 99419444 1001 86380 86390 1
420581 99420581 1001 86380 86390 1
420690 99420690 1001 86380 86390 1
421926 99421926 1001 86380 86390 1
421819 99421819 1001 86380 86390 1
421281 99421281 1001 86380 86390 1
421168 99421168 1001 86380 86390 1
422151 99422151 1001 86380 86390 1
422209 99422209 1001 86380 86390 1
423664 99423664 1001 86380 86390 1
423571 99423571 1001 86380 86390 1
424072 99424072 1001 86380 86390 1
423787 99423787 1001 86380 86390 1
423788 99423788 1001 86380 86390 1
425029 99425029 1001 86380 86390 1
424396 99424396 1001 86380 86390 1
424229 99424229 1001 86380 86390 1
424310 99424310 1001 86380 86390 1
425566 99425566 1001 86380 86390 1
425629 99425629 1001 86380 86390 1
426307 99426307 1001 86380 86390 1
426048 99426048 1001 86380 86390 1
426060 99426060 1001 86380 86390 1
427164 99427164 1001 86380 86390 1
427250 99427250 1001 86380 86390 1
427754 99427754 1001 86380 86390 1
427637 99427637 1001 86380 86390 1
427551 99427551 1001 86380 86390 1
429041 99429041 1001 86380 86390 1
428848 99428848 1001 86380 86390 1
428759 99428759 1001 86380 86390 1
429412 99429412 1001 86380 86390 1
430561 99430561 1001 86380 86390 1
430595 99430595 1001 86380 86390 1
431713 99431713 1001 86380 86390 1
432034 99432034 1001 86380 86390 1
431494 99431494 1001 86380 86390 1
431500 99431500 1001 86380 86390 1
430987 99430987 1001 86380 86390 1
431100 99431100 1001 86380 86390 1
432129 99432129 1001 86380 86390 1
433462 99433462 1001 86380 86390 1
433286 99433286 1001 86380 86390 1
432824 99432824 1001 86380 86390 1
433734 99433734 1001 86380 86390 1
433904 99433904 1001 86380 86390 1
433982 99433982 1001 86380 86390 1
435402 99435402 1001 86380 86390 1
434817 99434817 1001 86380 86390 1
434796 99434796 1001 86380 86390 1
434678 99434678 1001 86380 86390 1
434679 99434679 1001 86380 86390 1
434566 99434566 1001 86380 86390 1
435439 99435439 1001 86380 86390 1
435610 99435610 1001 86380 86390 1
437136 99437136 1001 86380 86390 1
436518 99436518 1001 86380 86390 1
436566 99436566 1001 86380 86390 1
436573 99436573 1001 86380 86390 1
436428 99436428 1001 86380 86390 1
436097 99436097 1001 86380 86390 1
436029 99436029 1001 86380 86390 1
300040 99300040 1001 86380 86390 1
300471 99300471 1001 86380 86390 1
300185 99300185 1001 86380 86390 1
300177 99300177 1001 86380 86390 1
300127 99300127 1001 86380 86390 1
300783 99300783 1001 86380 86390 1
301520 99301520 1001 86380 86390 1
301336 99301336 1001 86380 86390 1
301307 99301307 1001 86380 86390 1
301026 99301026 1001 86380 86390 1
301111 99301111 1001 86380 86390 1
301708 99301708 1001 86380 86390 1
302281 99302281 1001 86380 86390 1
302251 99302251 1001 86380 86390 1
301854 99301854 1001 86380 86390 1
301912 99301912 1001 86380 86390 1
301900 99301900 1001 86380 86390 1
303131 99303131 1001 86380 86390 1
302878 99302878 1001 86380 86390 1
302702 99302702 1001 86380 86390 1
303278 99303278 1001 86380 86390 1
303293 99303293 1001 86380 86390 1
303977 99303977 1001 86380 86390 1
303542 99303542 1001 86380 86390 1
303520 99303520 1001 86380 86390 1
303614 99303614 1001 86380 86390 1
303424 99303424 1001 86380 86390 1
304682 99304682 1001 86380 86390 1
304723 99304723 1001 86380 86390 1
304737 99304737 1001 86380 86390 1
304513 99304513 1001 86380 86390 1
304570 99304570 1001 86380 86390 1
304347 99304347 1001 86380 86390 1
304994 99304994 1001 86380 86390 1
305007 99305007 1001 86380 86390 1
305033 99305033 1001 86380 86390 1
305144 99305144 1001 86380 86390 1
305198 99305198 1001 86380 86390 1
305173 99305173 1001 86380 86390 1
500105 99500105 1001 86380 86390 1
500724 99500724 1001 86380 86390 1
500773 99500773 1001 86380 86390 1
500274 99500274 1001 86380 86390 1
500379 99500379 1001 86380 86390 1
500901 99500901 1001 86380 86390 1
501012 99501012 1001 86380 86390 1
501639 99501639 1001 86380 86390 1
501500 99501500 1001 86380 86390 1
501462 99501462 1001 86380 86390 1
501294 99501294 1001 86380 86390 1
501412 99501412 1001 86380 86390 1
501271 99501271 1001 86380 86390 1
501130 99501130 1001 86380 86390 1
501169 99501169 1001 86380 86390 1
501768 99501768 1001 86380 86390 1
501667 99501667 1001 86380 86390 1
501694 99501694 1001 86380 86390 1
501661 99501661 1001 86380 86390 1
502338 99502338 1001 86380 86390 1
502275 99502275 1001 86380 86390 1
502100 99502100 1001 86380 86390 1
501986 99501986 1001 86380 86390 1
502497 99502497 1001 86380 86390 1
502615 99502615 1001 86380 86390 1
502655 99502655 1001 86380 86390 1
503241 99503241 1001 86380 86390 1
503229 99503229 1001 86380 86390 1
503089 99503089 1001 86380 86390 1
503104 99503104 1001 86380 86390 1
503199 99503199 1001 86380 86390 1
503225 99503225 1001 86380 86390 1
502957 99502957 1001 86380 86390 1
502976 99502976 1001 86380 86390 1
502749 99502749 1001 86380 86390 1
502679 99502679 1001 86380 86390 1
503355 99503355 1001 86380 86390 1
504042 99504042 1001 86380 86390 1
503667 99503667 1001 86380 86390 1
503683 99503683 1001 86380 86390 1
504147 99504147 1001 86380 86390 1
504174 99504174 1001 86380 86390 1
504777 99504777 1001 86380 86390 1
504702 99504702 1001 86380 86390 1
504533 99504533 1001 86380 86390 1
504577 99504577 1001 86380 86390 1
504565 99504565 1001 86380 86390 1
504489 99504489 1001 86380 86390 1
505032 99505032 1001 86380 86390 1
504994 99504994 1001 86380 86390 1
505140 99505140 1001 86380 86390 1
505472 99505472 1001 86380 86390 1
505191 99505191 1001 86380 86390 1
505232 99505232 1001 86380 86390 1
505898 99505898 1001 86380 86390 1
505892 99505892 1001 86380 86390 1
505959 99505959 1001 86380 86390 1
506443 99506443 1001 86380 86390 1
506251 99506251 1001 86380 86390 1
506606 99506606 1001 86380 86390 1
506792 99506792 1001 86380 86390 1
506770 99506770 1001 86380 86390 1
507317 99507317 1001 86380 86390 1
507356 99507356 1001 86380 86390 1
507195 99507195 1001 86380 86390 1
507161 99507161 1001 86380 86390 1
507123 99507123 1001 86380 86390 1
507008 99507008 1001 86380 86390 1
506988 99506988 1001 86380 86390 1
507435 99507435 1001 86380 86390 1
508085 99508085 1001 86380 86390 1
507997 99507997 1001 86380 86390 1
507629 99507629 1001 86380 86390 1
507723 99507723 1001 86380 86390 1
507803 99507803 1001 86380 86390 1
508376 99508376 1001 86380 86390 1
509075 99509075 1001 86380 86390 1
508714 99508714 1001 86380 86390 1
508798 99508798 1001 86380 86390 1
508672 99508672 1001 86380 86390 1
508622 99508622 1001 86380 86390 1
508575 99508575 1001 86380 86390 1
509111 99509111 1001 86380 86390 1
508454 99508454 1001 86380 86390 1
509096 99509096 1001 86380 86390 1
509837 99509837 1001 86380 86390 1
509839 99509839 1001 86380 86390 1
509725 99509725 1001 86380 86390 1
509795 99509795 1001 86380 86390 1
509732 99509732 1001 86380 86390 1
509688 99509688 1001 86380 86390 1
509624 99509624 1001 86380 86390 1
509295 99509295 1001 86380 86390 1
509309 99509309 1001 86380 86390 1
509418 99509418 1001 86380 86390 1
510058 99510058 1001 86380 86390 1
509929 99509929 1001 86380 86390 1
510637 99510637 1001 86380 86390 1
510697 99510697 1001 86380 86390 1
510667 99510667 1001 86380 86390 1
510655 99510655 1001 86380 86390 1
510580 99510580 1001 86380 86390 1
510606 99510606 1001 86380 86390 1
510465 99510465 1001 86380 86390 1
510159 99510159 1001 86380 86390 1
510164 99510164 1001 86380 86390 1
510125 99510125 1001 86380 86390 1
510113 99510113 1001 86380 86390 1
510270 99510270 1001 86380 86390 1
510778 99510778 1001 86380 86390 1
511435 99511435 1001 86380 86390 1
511192 99511192 1001 86380 86390 1
511249 99511249 1001 86380 86390 1
511332 99511332 1001 86380 86390 1
511003 99511003 1001 86380 86390 1
510938 99510938 1001 86380 86390 1
511723 99511723 1001 86380 86390 1
511687 99511687 1001 86380 86390 1
512315 99512315 1001 86380 86390 1
512283 99512283 1001 86380 86390 1
512375 99512375 1001 86380 86390 1
512035 99512035 1001 86380 86390 1
511858 99511858 1001 86380 86390 1
512494 99512494 1001 86380 86390 1
512904 99512904 1001 86380 86390 1
512657 99512657 1001 86380 86390 1
512661 99512661 1001 86380 86390 1
513272 99513272 1001 86380 86390 1
513684 99513684 1001 86380 86390 1
513646 99513646 1001 86380 86390 1
513797 99513797 1001 86380 86390 1
513589 99513589 1001 86380 86390 1
514211 99514211 1001 86380 86390 1
514048 99514048 1001 86380 86390 1
514687 99514687 1001 86380 86390 1
514448 99514448 1001 86380 86390 1
514488 99514488 1001 86380 86390 1
514265 99514265 1001 86380 86390 1
514357 99514357 1001 86380 86390 1
515030 99515030 1001 86380 86390 1
514930 99514930 1001 86380 86390 1
515648 99515648 1001 86380 86390 1
515497 99515497 1001 86380 86390 1
515407 99515407 1001 86380 86390 1
515075 99515075 1001 86380 86390 1
515235 99515235 1001 86380 86390 1
515216 99515216 1001 86380 86390 1
515727 99515727 1001 86380 86390 1
515705 99515705 1001 86380 86390 1
516397 99516397 1001 86380 86390 1
516412 99516412 1001 86380 86390 1
516350 99516350 1001 86380 86390 1
517156 99517156 1001 86380 86390 1
516966 99516966 1001 86380 86390 1
516771 99516771 1001 86380 86390 1
517426 99517426 1001 86380 86390 1
517480 99517480 1001 86380 86390 1
518072 99518072 1001 86380 86390 1
518002 99518002 1001 86380 86390 1
517919 99517919 1001 86380 86390 1
517797 99517797 1001 86380 86390 1
517661 99517661 1001 86380 86390 1
517550 99517550 1001 86380 86390 1
517578 99517578 1001 86380 86390 1
518314 99518314 1001 86380 86390 1
518277 99518277 1001 86380 86390 1
518343 99518343 1001 86380 86390 1
518867 99518867 1001 86380 86390 1
518686 99518686 1001 86380 86390 1
518552 99518552 1001 86380 86390 1
519105 99519105 1001 86380 86390 1
519598 99519598 1001 86380 86390 1
519504 99519504 1001 86380 86390 1
519221 99519221 1001 86380 86390 1
519286 99519286 1001 86380 86390 1
519868 99519868 1001 86380 86390 1
519909 99519909 1001 86380 86390 1
520563 99520563 1001 86380 86390 1
520423 99520423 1001 86380 86390 1
520283 99520283 1001 86380 86390 1
520432 99520432 1001 86380 86390 1
520709 99520709 1001 86380 86390 1
521321 99521321 1001 86380 86390 1
520991 99520991 1001 86380 86390 1
520861 99520861 1001 86380 86390 1
522157 99522157 1001 86380 86390 1
521915 99521915 1001 86380 86390 1
522484 99522484 1001 86380 86390 1
522383 99522383 1001 86380 86390 1
522351 99522351 1001 86380 86390 1
523043 99523043 1001 86380 86390 1
522957 99522957 1001 86380 86390 1
522984 99522984 1001 86380 86390 1
522903 99522903 1001 86380 86390 1
522562 99522562 1001 86380 86390 1
523246 99523246 1001 86380 86390 1
523301 99523301 1001 86380 86390 1
523276 99523276 1001 86380 86390 1
523612 99523612 1001 86380 86390 1
523680 99523680 1001 86380 86390 1
523607 99523607 1001 86380 86390 1
523505 99523505 1001 86380 86390 1
523338 99523338 1001 86380 86390 1
524005 99524005 1001 86380 86390 1
524709 99524709 1001 86380 86390 1
524489 99524489 1001 86380 86390 1
524511 99524511 1001 86380 86390 1
524293 99524293 1001 86380 86390 1
524842 99524842 1001 86380 86390 1
525492 99525492 1001 86380 86390 1
525135 99525135 1001 86380 86390 1
525708 99525708 1001 86380 86390 1
526352 99526352 1001 86380 86390 1
526279 99526279 1001 86380 86390 1
526143 99526143 1001 86380 86390 1
526121 99526121 1001 86380 86390 1
525965 99525965 1001 86380 86390 1
526473 99526473 1001 86380 86390 1
526493 99526493 1001 86380 86390 1
527136 99527136 1001 86380 86390 1
527139 99527139 1001 86380 86390 1
526883 99526883 1001 86380 86390 1
526823 99526823 1001 86380 86390 1
528013 99528013 1001 86380 86390 1
527547 99527547 1001 86380 86390 1
527536 99527536 1001 86380 86390 1
527528 99527528 1001 86380 86390 1
528111 99528111 1001 86380 86390 1
528214 99528214 1001 86380 86390 1
528089 99528089 1001 86380 86390 1
528445 99528445 1001 86380 86390 1
528329 99528329 1001 86380 86390 1
528927 99528927 1001 86380 86390 1
529560 99529560 1001 86380 86390 1
529628 99529628 1001 86380 86390 1
530446 99530446 1001 86380 86390 1
530396 99530396 1001 86380 86390 1
530661 99530661 1001 86380 86390 1
531312 99531312 1001 86380 86390 1
531338 99531338 1001 86380 86390 1
531035 99531035 1001 86380 86390 1
531107 99531107 1001 86380 86390 1
530826 99530826 1001 86380 86390 1
530919 99530919 1001 86380 86390 1
531380 99531380 1001 86380 86390 1
531518 99531518 1001 86380 86390 1
532095 99532095 1001 86380 86390 1
532147 99532147 1001 86380 86390 1
531611 99531611 1001 86380 86390 1
531661 99531661 1001 86380 86390 1
532245 99532245 1001 86380 86390 1
532353 99532353 1001 86380 86390 1
532240 99532240 1001 86380 86390 1
532874 99532874 1001 86380 86390 1
532838 99532838 1001 86380 86390 1
532876 99532876 1001 86380 86390 1
532716 99532716 1001 86380 86390 1
532807 99532807 1001 86380 86390 1
532597 99532597 1001 86380 86390 1
532602 99532602 1001 86380 86390 1
533216 99533216 1001 86380 86390 1
533698 99533698 1001 86380 86390 1
533662 99533662 1001 86380 86390 1
533255 99533255 1001 86380 86390 1
533402 99533402 1001 86380 86390 1
534420 99534420 1001 86380 86390 1
534331 99534331 1001 86380 86390 1
534320 99534320 1001 86380 86390 1
534128 99534128 1001 86380 86390 1
534091 99534091 1001 86380 86390 1
534263 99534263 1001 86380 86390 1
534745 99534745 1001 86380 86390 1
534771 99534771 1001 86380 86390 1
535346 99535346 1001 86380 86390 1
535347 99535347 1001 86380 86390 1
535137 99535137 1001 86380 86390 1
535292 99535292 1001 86380 86390 1
535076 99535076 1001 86380 86390 1
534935 99534935 1001 86380 86390 1
535602 99535602 1001 86380 86390 1
535524 99535524 1001 86380 86390 1
535673 99535673 1001 86380 86390 1
536196 99536196 1001 86380 86390 1
536145 99536145 1001 86380 86390 1
536231 99536231 1001 86380 86390 1
536142 99536142 1001 86380 86390 1
536072 99536072 1001 86380 86390 1
536062 99536062 1001 86380 86390 1
535775 99535775 1001 86380 86390 1
535920 99535920 1001 86380 86390 1
536399 99536399 1001 86380 86390 1
536419 99536419 1001 86380 86390 1
536449 99536449 1001 86380 86390 1
537134 99537134 1001 86380 86390 1
537142 99537142 1001 86380 86390 1
536934 99536934 1001 86380 86390 1
536596 99536596 1001 86380 86390 1
536622 99536622 1001 86380 86390 1
536616 99536616 1001 86380 86390 1
536733 99536733 1001 86380 86390 1
537809 99537809 1001 86380 86390 1
537825 99537825 1001 86380 86390 1
537984 99537984 1001 86380 86390 1
537424 99537424 1001 86380 86390 1
537401 99537401 1001 86380 86390 1
537507 99537507 1001 86380 86390 1
538078 99538078 1001 86380 86390 1
537993 99537993 1001 86380 86390 1
538187 99538187 1001 86380 86390 1
538440 99538440 1001 86380 86390 1
538498 99538498 1001 86380 86390 1
538512 99538512 1001 86380 86390 1
538841 99538841 1001 86380 86390 1
539605 99539605 1001 86380 86390 1
539628 99539628 1001 86380 86390 1
539309 99539309 1001 86380 86390 1
539088 99539088 1001 86380 86390 1
539063 99539063 1001 86380 86390 1
539181 99539181 1001 86380 86390 1
539054 99539054 1001 86380 86390 1
539708 99539708 1001 86380 86390 1
539737 99539737 1001 86380 86390 1
539712 99539712 1001 86380 86390 1
540363 99540363 1001 86380 86390 1
540177 99540177 1001 86380 86390 1
540142 99540142 1001 86380 86390 1
540034 99540034 1001 86380 86390 1
539971 99539971 1001 86380 86390 1
540529 99540529 1001 86380 86390 1
540610 99540610 1001 86380 86390 1
540520 99540520 1001 86380 86390 1
540577 99540577 1001 86380 86390 1
541200 99541200 1001 86380 86390 1
540893 99540893 1001 86380 86390 1
540907 99540907 1001 86380 86390 1
540911 99540911 1001 86380 86390 1
540939 99540939 1001 86380 86390 1
541308 99541308 1001 86380 86390 1
541751 99541751 1001 86380 86390 1
541623 99541623 1001 86380 86390 1
542149 99542149 1001 86380 86390 1
542861 99542861 1001 86380 86390 1
542512 99542512 1001 86380 86390 1
543024 99543024 1001 86380 86390 1
543005 99543005 1001 86380 86390 1
543757 99543757 1001 86380 86390 1
543703 99543703 1001 86380 86390 1
543613 99543613 1001 86380 86390 1
543280 99543280 1001 86380 86390 1
543158 99543158 1001 86380 86390 1
543962 99543962 1001 86380 86390 1
544585 99544585 1001 86380 86390 1
544369 99544369 1001 86380 86390 1
544162 99544162 1001 86380 86390 1
543987 99543987 1001 86380 86390 1
544705 99544705 1001 86380 86390 1
400471 99400471 1001 86380 86390 1
401248 99401248 1001 86380 86390 1
401852 99401852 1001 86380 86390 1
402174 99402174 1001 86380 86390 1
402454 99402454 1001 86380 86390 1
402716 99402716 1001 86380 86390 1
402982 99402982 1001 86380 86390 1
402972 99402972 1001 86380 86390 1
402944 99402944 1001 86380 86390 1
403675 99403675 1001 86380 86390 1
403908 99403908 1001 86380 86390 1
403849 99403849 1001 86380 86390 1
404622 99404622 1001 86380 86390 1
405152 99405152 1001 86380 86390 1
405525 99405525 1001 86380 86390 1
405736 99405736 1001 86380 86390 1
405821 99405821 1001 86380 86390 1
406041 99406041 1001 86380 86390 1
406708 99406708 1001 86380 86390 1
407218 99407218 1001 86380 86390 1
407147 99407147 1001 86380 86390 1
407197 99407197 1001 86380 86390 1
407274 99407274 1001 86380 86390 1
407590 99407590 1001 86380 86390 1
408003 99408003 1001 86380 86390 1
408276 99408276 1001 86380 86390 1
408394 99408394 1001 86380 86390 1
408702 99408702 1001 86380 86390 1
408692 99408692 1001 86380 86390 1
408998 99408998 1001 86380 86390 1
409092 99409092 1001 86380 86390 1
409495 99409495 1001 86380 86390 1
409580 99409580 1001 86380 86390 1
409538 99409538 1001 86380 86390 1
410098 99410098 1001 86380 86390 1
410374 99410374 1001 86380 86390 1
410485 99410485 1001 86380 86390 1
410595 99410595 1001 86380 86390 1
410496 99410496 1001 86380 86390 1
411092 99411092 1001 86380 86390 1
411027 99411027 1001 86380 86390 1
411458 99411458 1001 86380 86390 1
411842 99411842 1001 86380 86390 1
412108 99412108 1001 86380 86390 1
412428 99412428 1001 86380 86390 1
413645 99413645 1001 86380 86390 1
413321 99413321 1001 86380 86390 1
413614 99413614 1001 86380 86390 1
412820 99412820 1001 86380 86390 1
412827 99412827 1001 86380 86390 1
412607 99412607 1001 86380 86390 1
414983 99414983 1001 86380 86390 1
415205 99415205 1001 86380 86390 1
414638 99414638 1001 86380 86390 1
414766 99414766 1001 86380 86390 1
414508 99414508 1001 86380 86390 1
414317 99414317 1001 86380 86390 1
414344 99414344 1001 86380 86390 1
414446 99414446 1001 86380 86390 1
414447 99414447 1001 86380 86390 1
416622 99416622 1001 86380 86390 1
416806 99416806 1001 86380 86390 1
416392 99416392 1001 86380 86390 1
417316 99417316 1001 86380 86390 1
417010 99417010 1001 86380 86390 1
417252 99417252 1001 86380 86390 1
417472 99417472 1001 86380 86390 1
417533 99417533 1001 86380 86390 1
418581 99418581 1001 86380 86390 1
418135 99418135 1001 86380 86390 1
417861 99417861 1001 86380 86390 1
420152 99420152 1001 86380 86390 1
420223 99420223 1001 86380 86390 1
419594 99419594 1001 86380 86390 1
420760 99420760 1001 86380 86390 1
422084 99422084 1001 86380 86390 1
421432 99421432 1001 86380 86390 1
421461 99421461 1001 86380 86390 1
421039 99421039 1001 86380 86390 1
422311 99422311 1001 86380 86390 1
422157 99422157 1001 86380 86390 1
423601 99423601 1001 86380 86390 1
423638 99423638 1001 86380 86390 1
423194 99423194 1001 86380 86390 1
423234 99423234 1001 86380 86390 1
423074 99423074 1001 86380 86390 1
423166 99423166 1001 86380 86390 1
422729 99422729 1001 86380 86390 1
422842 99422842 1001 86380 86390 1
422563 99422563 1001 86380 86390 1
425335 99425335 1001 86380 86390 1
425139 99425139 1001 86380 86390 1
424942 99424942 1001 86380 86390 1
424338 99424338 1001 86380 86390 1
424156 99424156 1001 86380 86390 1
425697 99425697 1001 86380 86390 1
425641 99425641 1001 86380 86390 1
425677 99425677 1001 86380 86390 1
426707 99426707 1001 86380 86390 1
426906 99426906 1001 86380 86390 1
426646 99426646 1001 86380 86390 1
426532 99426532 1001 86380 86390 1
426138 99426138 1001 86380 86390 1
427271 99427271 1001 86380 86390 1
427466 99427466 1001 86380 86390 1
427429 99427429 1001 86380 86390 1
428964 99428964 1001 86380 86390 1
428945 99428945 1001 86380 86390 1
430064 99430064 1001 86380 86390 1
429886 99429886 1001 86380 86390 1
430484 99430484 1001 86380 86390 1
431965 99431965 1001 86380 86390 1
432002 99432002 1001 86380 86390 1
431945 99431945 1001 86380 86390 1
431949 99431949 1001 86380 86390 1
431293 99431293 1001 86380 86390 1
431536 99431536 1001 86380 86390 1
431413 99431413 1001 86380 86390 1
430921 99430921 1001 86380 86390 1
430950 99430950 1001 86380 86390 1
432061 99432061 1001 86380 86390 1
432263 99432263 1001 86380 86390 1
432370 99432370 1001 86380 86390 1
433466 99433466 1001 86380 86390 1
433427 99433427 1001 86380 86390 1
433159 99433159 1001 86380 86390 1
433085 99433085 1001 86380 86390 1
434647 99434647 1001 86380 86390 1
434997 99434997 1001 86380 86390 1
434199 99434199 1001 86380 86390 1
434161 99434161 1001 86380 86390 1
434249 99434249 1001 86380 86390 1
434197 99434197 1001 86380 86390 1
435444 99435444 1001 86380 86390 1
435490 99435490 1001 86380 86390 1
436148 99436148 1001 86380 86390 1
436032 99436032 1001 86380 86390 1
437345 99437345 1001 86380 86390 1
300417 99300417 1001 86380 86390 1
300495 99300495 1001 86380 86390 1
300746 99300746 1001 86380 86390 1
301080 99301080 1001 86380 86390 1
301093 99301093 1001 86380 86390 1
301022 99301022 1001 86380 86390 1
301558 99301558 1001 86380 86390 1
301727 99301727 1001 86380 86390 1
302305 99302305 1001 86380 86390 1
302248 99302248 1001 86380 86390 1
301843 99301843 1001 86380 86390 1
302486 99302486 1001 86380 86390 1
303095 99303095 1001 86380 86390 1
303071 99303071 1001 86380 86390 1
303034 99303034 1001 86380 86390 1
302923 99302923 1001 86380 86390 1
302995 99302995 1001 86380 86390 1
302793 99302793 1001 86380 86390 1
302630 99302630 1001 86380 86390 1
303350 99303350 1001 86380 86390 1
303265 99303265 1001 86380 86390 1
303897 99303897 1001 86380 86390 1
304027 99304027 1001 86380 86390 1
303821 99303821 1001 86380 86390 1
303732 99303732 1001 86380 86390 1
303721 99303721 1001 86380 86390 1
303491 99303491 1001 86380 86390 1
303530 99303530 1001 86380 86390 1
303462 99303462 1001 86380 86390 1
304732 99304732 1001 86380 86390 1
304799 99304799 1001 86380 86390 1
304642 99304642 1001 86380 86390 1
304540 99304540 1001 86380 86390 1
304560 99304560 1001 86380 86390 1
304374 99304374 1001 86380 86390 1
305293 99305293 1001 86380 86390 1
305072 99305072 1001 86380 86390 1
500808 99500808 1001 86380 86390 1
500531 99500531 1001 86380 86390 1
500411 99500411 1001 86380 86390 1
500337 99500337 1001 86380 86390 1
500339 99500339 1001 86380 86390 1
500373 99500373 1001 86380 86390 1
500957 99500957 1001 86380 86390 1
500920 99500920 1001 86380 86390 1
500844 99500844 1001 86380 86390 1
500871 99500871 1001 86380 86390 1
501002 99501002 1001 86380 86390 1
501529 99501529 1001 86380 86390 1
501180 99501180 1001 86380 86390 1
501026 99501026 1001 86380 86390 1
501683 99501683 1001 86380 86390 1
501839 99501839 1001 86380 86390 1
501712 99501712 1001 86380 86390 1
502330 99502330 1001 86380 86390 1
502236 99502236 1001 86380 86390 1
502017 99502017 1001 86380 86390 1
501955 99501955 1001 86380 86390 1
501998 99501998 1001 86380 86390 1
502633 99502633 1001 86380 86390 1
503248 99503248 1001 86380 86390 1
502936 99502936 1001 86380 86390 1
502993 99502993 1001 86380 86390 1
502854 99502854 1001 86380 86390 1
502702 99502702 1001 86380 86390 1
502876 99502876 1001 86380 86390 1
503329 99503329 1001 86380 86390 1
503475 99503475 1001 86380 86390 1
503797 99503797 1001 86380 86390 1
503911 99503911 1001 86380 86390 1
503498 99503498 1001 86380 86390 1
503604 99503604 1001 86380 86390 1
504907 99504907 1001 86380 86390 1
504926 99504926 1001 86380 86390 1
504548 99504548 1001 86380 86390 1
505006 99505006 1001 86380 86390 1
504968 99504968 1001 86380 86390 1
505053 99505053 1001 86380 86390 1
505770 99505770 1001 86380 86390 1
505678 99505678 1001 86380 86390 1
505174 99505174 1001 86380 86390 1
506451 99506451 1001 86380 86390 1
506594 99506594 1001 86380 86390 1
506377 99506377 1001 86380 86390 1
506342 99506342 1001 86380 86390 1
506358 99506358 1001 86380 86390 1
506118 99506118 1001 86380 86390 1
506106 99506106 1001 86380 86390 1
506647 99506647 1001 86380 86390 1
506720 99506720 1001 86380 86390 1
507310 99507310 1001 86380 86390 1
507260 99507260 1001 86380 86390 1
507330 99507330 1001 86380 86390 1
507139 99507139 1001 86380 86390 1
506881 99506881 1001 86380 86390 1
508159 99508159 1001 86380 86390 1
508221 99508221 1001 86380 86390 1
508141 99508141 1001 86380 86390 1
507863 99507863 1001 86380 86390 1
507890 99507890 1001 86380 86390 1
508015 99508015 1001 86380 86390 1
507758 99507758 1001 86380 86390 1
507790 99507790 1001 86380 86390 1
507829 99507829 1001 86380 86390 1
507715 99507715 1001 86380 86390 1
509064 99509064 1001 86380 86390 1
508797 99508797 1001 86380 86390 1
508842 99508842 1001 86380 86390 1
508601 99508601 1001 86380 86390 1
508487 99508487 1001 86380 86390 1
509245 99509245 1001 86380 86390 1
509709 99509709 1001 86380 86390 1
509405 99509405 1001 86380 86390 1
509904 99509904 1001 86380 86390 1
509933 99509933 1001 86380 86390 1
510598 99510598 1001 86380 86390 1
510547 99510547 1001 86380 86390 1
510548 99510548 1001 86380 86390 1
510519 99510519 1001 86380 86390 1
510828 99510828 1001 86380 86390 1
510868 99510868 1001 86380 86390 1
511392 99511392 1001 86380 86390 1
511370 99511370 1001 86380 86390 1
511253 99511253 1001 86380 86390 1
511009 99511009 1001 86380 86390 1
511091 99511091 1001 86380 86390 1
512269 99512269 1001 86380 86390 1
512359 99512359 1001 86380 86390 1
512285 99512285 1001 86380 86390 1
512174 99512174 1001 86380 86390 1
511952 99511952 1001 86380 86390 1
511836 99511836 1001 86380 86390 1
511855 99511855 1001 86380 86390 1
512429 99512429 1001 86380 86390 1
512421 99512421 1001 86380 86390 1
513142 99513142 1001 86380 86390 1
513184 99513184 1001 86380 86390 1
513032 99513032 1001 86380 86390 1
513123 99513123 1001 86380 86390 1
512832 99512832 1001 86380 86390 1
513893 99513893 1001 86380 86390 1
513870 99513870 1001 86380 86390 1
513666 99513666 1001 86380 86390 1
513694 99513694 1001 86380 86390 1
513734 99513734 1001 86380 86390 1
513454 99513454 1001 86380 86390 1
513598 99513598 1001 86380 86390 1
514177 99514177 1001 86380 86390 1
514707 99514707 1001 86380 86390 1
514774 99514774 1001 86380 86390 1
514471 99514471 1001 86380 86390 1
514340 99514340 1001 86380 86390 1
514336 99514336 1001 86380 86390 1
515022 99515022 1001 86380 86390 1
515562 99515562 1001 86380 86390 1
515512 99515512 1001 86380 86390 1
515629 99515629 1001 86380 86390 1
515644 99515644 1001 86380 86390 1
515374 99515374 1001 86380 86390 1
515383 99515383 1001 86380 86390 1
515130 99515130 1001 86380 86390 1
516394 99516394 1001 86380 86390 1
516469 99516469 1001 86380 86390 1
516406 99516406 1001 86380 86390 1
516103 99516103 1001 86380 86390 1
516196 99516196 1001 86380 86390 1
515968 99515968 1001 86380 86390 1
515995 99515995 1001 86380 86390 1
516548 99516548 1001 86380 86390 1
517144 99517144 1001 86380 86390 1
517326 99517326 1001 86380 86390 1
517079 99517079 1001 86380 86390 1
516753 99516753 1001 86380 86390 1
516716 99516716 1001 86380 86390 1
516750 99516750 1001 86380 86390 1
517386 99517386 1001 86380 86390 1
517375 99517375 1001 86380 86390 1
517513 99517513 1001 86380 86390 1
517751 99517751 1001 86380 86390 1
517597 99517597 1001 86380 86390 1
517576 99517576 1001 86380 86390 1
517746 99517746 1001 86380 86390 1
518251 99518251 1001 86380 86390 1
518195 99518195 1001 86380 86390 1
518260 99518260 1001 86380 86390 1
518169 99518169 1001 86380 86390 1
518590 99518590 1001 86380 86390 1
518741 99518741 1001 86380 86390 1
518516 99518516 1001 86380 86390 1
518415 99518415 1001 86380 86390 1
519739 99519739 1001 86380 86390 1
519675 99519675 1001 86380 86390 1
519563 99519563 1001 86380 86390 1
519594 99519594 1001 86380 86390 1
519247 99519247 1001 86380 86390 1
519327 99519327 1001 86380 86390 1
519289 99519289 1001 86380 86390 1
519837 99519837 1001 86380 86390 1
519913 99519913 1001 86380 86390 1
520613 99520613 1001 86380 86390 1
520240 99520240 1001 86380 86390 1
520339 99520339 1001 86380 86390 1
520378 99520378 1001 86380 86390 1
520353 99520353 1001 86380 86390 1
520053 99520053 1001 86380 86390 1
520748 99520748 1001 86380 86390 1
520658 99520658 1001 86380 86390 1
520675 99520675 1001 86380 86390 1
521309 99521309 1001 86380 86390 1
521243 99521243 1001 86380 86390 1
520974 99520974 1001 86380 86390 1
522104 99522104 1001 86380 86390 1
522017 99522017 1001 86380 86390 1
521903 99521903 1001 86380 86390 1
522412 99522412 1001 86380 86390 1
522350 99522350 1001 86380 86390 1
523017 99523017 1001 86380 86390 1
523009 99523009 1001 86380 86390 1
522777 99522777 1001 86380 86390 1
522790 99522790 1001 86380 86390 1
522881 99522881 1001 86380 86390 1
523925 99523925 1001 86380 86390 1
523714 99523714 1001 86380 86390 1
523545 99523545 1001 86380 86390 1
523716 99523716 1001 86380 86390 1
523615 99523615 1001 86380 86390 1
523685 99523685 1001 86380 86390 1
523420 99523420 1001 86380 86390 1
524100 99524100 1001 86380 86390 1
524730 99524730 1001 86380 86390 1
524410 99524410 1001 86380 86390 1
524256 99524256 1001 86380 86390 1
524939 99524939 1001 86380 86390 1
524798 99524798 1001 86380 86390 1
524877 99524877 1001 86380 86390 1
525223 99525223 1001 86380 86390 1
525303 99525303 1001 86380 86390 1
525187 99525187 1001 86380 86390 1
525663 99525663 1001 86380 86390 1
526084 99526084 1001 86380 86390 1
526177 99526177 1001 86380 86390 1
525977 99525977 1001 86380 86390 1
525877 99525877 1001 86380 86390 1
526591 99526591 1001 86380 86390 1
526621 99526621 1001 86380 86390 1
527220 99527220 1001 86380 86390 1
527163 99527163 1001 86380 86390 1
527116 99527116 1001 86380 86390 1
526864 99526864 1001 86380 86390 1
526843 99526843 1001 86380 86390 1
526800 99526800 1001 86380 86390 1
527330 99527330 1001 86380 86390 1
527886 99527886 1001 86380 86390 1
527701 99527701 1001 86380 86390 1
527811 99527811 1001 86380 86390 1
527708 99527708 1001 86380 86390 1
527868 99527868 1001 86380 86390 1
527673 99527673 1001 86380 86390 1
527506 99527506 1001 86380 86390 1
527540 99527540 1001 86380 86390 1
528227 99528227 1001 86380 86390 1
528228 99528228 1001 86380 86390 1
528580 99528580 1001 86380 86390 1
528649 99528649 1001 86380 86390 1
528589 99528589 1001 86380 86390 1
528604 99528604 1001 86380 86390 1
528300 99528300 1001 86380 86390 1
528446 99528446 1001 86380 86390 1
528920 99528920 1001 86380 86390 1
529065 99529065 1001 86380 86390 1
529314 99529314 1001 86380 86390 1
530526 99530526 1001 86380 86390 1
530417 99530417 1001 86380 86390 1
530183 99530183 1001 86380 86390 1
530147 99530147 1001 86380 86390 1
530105 99530105 1001 86380 86390 1
530042 99530042 1001 86380 86390 1
530096 99530096 1001 86380 86390 1
530563 99530563 1001 86380 86390 1
530141 99530141 1001 86380 86390 1
530685 99530685 1001 86380 86390 1
530588 99530588 1001 86380 86390 1
531349 99531349 1001 86380 86390 1
530998 99530998 1001 86380 86390 1
531121 99531121 1001 86380 86390 1
530942 99530942 1001 86380 86390 1
530958 99530958 1001 86380 86390 1
530834 99530834 1001 86380 86390 1
530951 99530951 1001 86380 86390 1
532014 99532014 1001 86380 86390 1
531715 99531715 1001 86380 86390 1
531725 99531725 1001 86380 86390 1
532338 99532338 1001 86380 86390 1
532877 99532877 1001 86380 86390 1
532813 99532813 1001 86380 86390 1
532663 99532663 1001 86380 86390 1
532657 99532657 1001 86380 86390 1
532450 99532450 1001 86380 86390 1
532583 99532583 1001 86380 86390 1
532455 99532455 1001 86380 86390 1
533826 99533826 1001 86380 86390 1
533473 99533473 1001 86380 86390 1
533512 99533512 1001 86380 86390 1
534482 99534482 1001 86380 86390 1
534631 99534631 1001 86380 86390 1
534383 99534383 1001 86380 86390 1
534089 99534089 1001 86380 86390 1
534096 99534096 1001 86380 86390 1
534084 99534084 1001 86380 86390 1
534775 99534775 1001 86380 86390 1
534751 99534751 1001 86380 86390 1
534829 99534829 1001 86380 86390 1
535498 99535498 1001 86380 86390 1
535010 99535010 1001 86380 86390 1
535063 99535063 1001 86380 86390 1
536199 99536199 1001 86380 86390 1
535976 99535976 1001 86380 86390 1
536016 99536016 1001 86380 86390 1
536117 99536117 1001 86380 86390 1
535741 99535741 1001 86380 86390 1
535882 99535882 1001 86380 86390 1
536498 99536498 1001 86380 86390 1
536395 99536395 1001 86380 86390 1
537098 99537098 1001 86380 86390 1
536986 99536986 1001 86380 86390 1
536546 99536546 1001 86380 86390 1
536667 99536667 1001 86380 86390 1
537230 99537230 1001 86380 86390 1
537169 99537169 1001 86380 86390 1
537776 99537776 1001 86380 86390 1
537648 99537648 1001 86380 86390 1
537726 99537726 1001 86380 86390 1
537465 99537465 1001 86380 86390 1
537999 99537999 1001 86380 86390 1
538642 99538642 1001 86380 86390 1
538443 99538443 1001 86380 86390 1
538235 99538235 1001 86380 86390 1
538831 99538831 1001 86380 86390 1
539617 99539617 1001 86380 86390 1
539274 99539274 1001 86380 86390 1
539327 99539327 1001 86380 86390 1
539079 99539079 1001 86380 86390 1
539133 99539133 1001 86380 86390 1
539683 99539683 1001 86380 86390 1
539825 99539825 1001 86380 86390 1
539788 99539788 1001 86380 86390 1
539673 99539673 1001 86380 86390 1
539713 99539713 1001 86380 86390 1
540381 99540381 1001 86380 86390 1
540425 99540425 1001 86380 86390 1
539951 99539951 1001 86380 86390 1
539863 99539863 1001 86380 86390 1
539933 99539933 1001 86380 86390 1
540900 99540900 1001 86380 86390 1
541032 99541032 1001 86380 86390 1
542018 99542018 1001 86380 86390 1
541782 99541782 1001 86380 86390 1
541873 99541873 1001 86380 86390 1
541505 99541505 1001 86380 86390 1
542289 99542289 1001 86380 86390 1
542188 99542188 1001 86380 86390 1
542688 99542688 1001 86380 86390 1
542719 99542719 1001 86380 86390 1
542724 99542724 1001 86380 86390 1
542422 99542422 1001 86380 86390 1
542984 99542984 1001 86380 86390 1
543030 99543030 1001 86380 86390 1
543673 99543673 1001 86380 86390 1
543717 99543717 1001 86380 86390 1
543456 99543456 1001 86380 86390 1
543525 99543525 1001 86380 86390 1
543212 99543212 1001 86380 86390 1
543825 99543825 1001 86380 86390 1
544327 99544327 1001 86380 86390 1
544226 99544226 1001 86380 86390 1
544177 99544177 1001 86380 86390 1
544022 99544022 1001 86380 86390 1
544624 99544624 1001 86380 86390 1
429573 1133 1001 24840 25197 1
400243 99400243 1001 86380 86390 1
400583 99400583 1001 86380 86390 1
400698 99400698 1001 86380 86390 1
401078 99401078 1001 86380 86390 1
401425 99401425 1001 86380 86390 1
401765 99401765 1001 86380 86390 1
401824 99401824 1001 86380 86390 1
401995 99401995 1001 86380 86390 1
402034 99402034 1001 86380 86390 1
402392 99402392 1001 86380 86390 1
402579 99402579 1001 86380 86390 1
402760 99402760 1001 86380 86390 1
403746 99403746 1001 86380 86390 1
403841 99403841 1001 86380 86390 1
403868 99403868 1001 86380 86390 1
404557 99404557 1001 86380 86390 1
404483 99404483 1001 86380 86390 1
404924 99404924 1001 86380 86390 1
405446 99405446 1001 86380 86390 1
406145 99406145 1001 86380 86390 1
406389 99406389 1001 86380 86390 1
406287 99406287 1001 86380 86390 1
407677 99407677 1001 86380 86390 1
407911 99407911 1001 86380 86390 1
408299 99408299 1001 86380 86390 1
408543 99408543 1001 86380 86390 1
408943 99408943 1001 86380 86390 1
409009 99409009 1001 86380 86390 1
409379 99409379 1001 86380 86390 1
409596 99409596 1001 86380 86390 1
409668 99409668 1001 86380 86390 1
409812 99409812 1001 86380 86390 1
410108 99410108 1001 86380 86390 1
410197 99410197 1001 86380 86390 1
410245 99410245 1001 86380 86390 1
410757 99410757 1001 86380 86390 1
410806 99410806 1001 86380 86390 1
410995 99410995 1001 86380 86390 1
411081 99411081 1001 86380 86390 1
412184 99412184 1001 86380 86390 1
412188 99412188 1001 86380 86390 1
412298 99412298 1001 86380 86390 1
413442 99413442 1001 86380 86390 1
412752 99412752 1001 86380 86390 1
412524 99412524 1001 86380 86390 1
413804 99413804 1001 86380 86390 1
413864 99413864 1001 86380 86390 1
413812 99413812 1001 86380 86390 1
414025 99414025 1001 86380 86390 1
415307 99415307 1001 86380 86390 1
414858 99414858 1001 86380 86390 1
414669 99414669 1001 86380 86390 1
414565 99414565 1001 86380 86390 1
414273 99414273 1001 86380 86390 1
414386 99414386 1001 86380 86390 1
416637 99416637 1001 86380 86390 1
416189 99416189 1001 86380 86390 1
416155 99416155 1001 86380 86390 1
417352 99417352 1001 86380 86390 1
417116 99417116 1001 86380 86390 1
417298 99417298 1001 86380 86390 1
418712 99418712 1001 86380 86390 1
418648 99418648 1001 86380 86390 1
417663 99417663 1001 86380 86390 1
417911 99417911 1001 86380 86390 1
420363 99420363 1001 86380 86390 1
420058 99420058 1001 86380 86390 1
419814 99419814 1001 86380 86390 1
419794 99419794 1001 86380 86390 1
421949 99421949 1001 86380 86390 1
421608 99421608 1001 86380 86390 1
421634 99421634 1001 86380 86390 1
422458 99422458 1001 86380 86390 1
423626 99423626 1001 86380 86390 1
423703 99423703 1001 86380 86390 1
423288 99423288 1001 86380 86390 1
422785 99422785 1001 86380 86390 1
422545 99422545 1001 86380 86390 1
422589 99422589 1001 86380 86390 1
423764 99423764 1001 86380 86390 1
424803 99424803 1001 86380 86390 1
424737 99424737 1001 86380 86390 1
424390 99424390 1001 86380 86390 1
424519 99424519 1001 86380 86390 1
425406 99425406 1001 86380 86390 1
426611 99426611 1001 86380 86390 1
426111 99426111 1001 86380 86390 1
428552 99428552 1001 86380 86390 1
428120 99428120 1001 86380 86390 1
427931 99427931 1001 86380 86390 1
428117 99428117 1001 86380 86390 1
429154 99429154 1001 86380 86390 1
430020 99430020 1001 86380 86390 1
429925 99429925 1001 86380 86390 1
429569 99429569 1001 86380 86390 1
429257 99429257 1001 86380 86390 1
429560 99429560 1001 86380 86390 1
430546 99430546 1001 86380 86390 1
430822 99430822 1001 86380 86390 1
430526 99430526 1001 86380 86390 1
431980 99431980 1001 86380 86390 1
431295 99431295 1001 86380 86390 1
430895 99430895 1001 86380 86390 1
432452 99432452 1001 86380 86390 1
432260 99432260 1001 86380 86390 1
432137 99432137 1001 86380 86390 1
433411 99433411 1001 86380 86390 1
433677 99433677 1001 86380 86390 1
433442 99433442 1001 86380 86390 1
433643 99433643 1001 86380 86390 1
433083 99433083 1001 86380 86390 1
433154 99433154 1001 86380 86390 1
432983 99432983 1001 86380 86390 1
432789 99432789 1001 86380 86390 1
432581 99432581 1001 86380 86390 1
432501 99432501 1001 86380 86390 1
433871 99433871 1001 86380 86390 1
435433 99435433 1001 86380 86390 1
435057 99435057 1001 86380 86390 1
435114 99435114 1001 86380 86390 1
435172 99435172 1001 86380 86390 1
434401 99434401 1001 86380 86390 1
434483 99434483 1001 86380 86390 1
435457 99435457 1001 86380 86390 1
435742 99435742 1001 86380 86390 1
437077 99437077 1001 86380 86390 1
436788 99436788 1001 86380 86390 1
436864 99436864 1001 86380 86390 1
437012 99437012 1001 86380 86390 1
436850 99436850 1001 86380 86390 1
436365 99436365 1001 86380 86390 1
436081 99436081 1001 86380 86390 1
435945 99435945 1001 86380 86390 1
436210 99436210 1001 86380 86390 1
437236 99437236 1001 86380 86390 1
300080 99300080 1001 86380 86390 1
300381 99300381 1001 86380 86390 1
300473 99300473 1001 86380 86390 1
300190 99300190 1001 86380 86390 1
300246 99300246 1001 86380 86390 1
300156 99300156 1001 86380 86390 1
301482 99301482 1001 86380 86390 1
301213 99301213 1001 86380 86390 1
301291 99301291 1001 86380 86390 1
301322 99301322 1001 86380 86390 1
301597 99301597 1001 86380 86390 1
302232 99302232 1001 86380 86390 1
302199 99302199 1001 86380 86390 1
302137 99302137 1001 86380 86390 1
302069 99302069 1001 86380 86390 1
301915 99301915 1001 86380 86390 1
301860 99301860 1001 86380 86390 1
302521 99302521 1001 86380 86390 1
302569 99302569 1001 86380 86390 1
303148 99303148 1001 86380 86390 1
302801 99302801 1001 86380 86390 1
303352 99303352 1001 86380 86390 1
303960 99303960 1001 86380 86390 1
303727 99303727 1001 86380 86390 1
303556 99303556 1001 86380 86390 1
304173 99304173 1001 86380 86390 1
304217 99304217 1001 86380 86390 1
304844 99304844 1001 86380 86390 1
304780 99304780 1001 86380 86390 1
304742 99304742 1001 86380 86390 1
304499 99304499 1001 86380 86390 1
304539 99304539 1001 86380 86390 1
305075 99305075 1001 86380 86390 1
500610 99500610 1001 86380 86390 1
500690 99500690 1001 86380 86390 1
500729 99500729 1001 86380 86390 1
500406 99500406 1001 86380 86390 1
500219 99500219 1001 86380 86390 1
500374 99500374 1001 86380 86390 1
500383 99500383 1001 86380 86390 1
501455 99501455 1001 86380 86390 1
501266 99501266 1001 86380 86390 1
501276 99501276 1001 86380 86390 1
501368 99501368 1001 86380 86390 1
501072 99501072 1001 86380 86390 1
501104 99501104 1001 86380 86390 1
501053 99501053 1001 86380 86390 1
501838 99501838 1001 86380 86390 1
502279 99502279 1001 86380 86390 1
502270 99502270 1001 86380 86390 1
502118 99502118 1001 86380 86390 1
502230 99502230 1001 86380 86390 1
502140 99502140 1001 86380 86390 1
502128 99502128 1001 86380 86390 1
501976 99501976 1001 86380 86390 1
501925 99501925 1001 86380 86390 1
502489 99502489 1001 86380 86390 1
503276 99503276 1001 86380 86390 1
503278 99503278 1001 86380 86390 1
502988 99502988 1001 86380 86390 1
503084 99503084 1001 86380 86390 1
502878 99502878 1001 86380 86390 1
502812 99502812 1001 86380 86390 1
503320 99503320 1001 86380 86390 1
503442 99503442 1001 86380 86390 1
504007 99504007 1001 86380 86390 1
504100 99504100 1001 86380 86390 1
503846 99503846 1001 86380 86390 1
504131 99504131 1001 86380 86390 1
504136 99504136 1001 86380 86390 1
504485 99504485 1001 86380 86390 1
504956 99504956 1001 86380 86390 1
505064 99505064 1001 86380 86390 1
505040 99505040 1001 86380 86390 1
505144 99505144 1001 86380 86390 1
504990 99504990 1001 86380 86390 1
505740 99505740 1001 86380 86390 1
505675 99505675 1001 86380 86390 1
505679 99505679 1001 86380 86390 1
505271 99505271 1001 86380 86390 1
505297 99505297 1001 86380 86390 1
505916 99505916 1001 86380 86390 1
505944 99505944 1001 86380 86390 1
505804 99505804 1001 86380 86390 1
506468 99506468 1001 86380 86390 1
506577 99506577 1001 86380 86390 1
506045 99506045 1001 86380 86390 1
506007 99506007 1001 86380 86390 1
506676 99506676 1001 86380 86390 1
507322 99507322 1001 86380 86390 1
507362 99507362 1001 86380 86390 1
507186 99507186 1001 86380 86390 1
507175 99507175 1001 86380 86390 1
506907 99506907 1001 86380 86390 1
506852 99506852 1001 86380 86390 1
507600 99507600 1001 86380 86390 1
507918 99507918 1001 86380 86390 1
507859 99507859 1001 86380 86390 1
507822 99507822 1001 86380 86390 1
508272 99508272 1001 86380 86390 1
508252 99508252 1001 86380 86390 1
508976 99508976 1001 86380 86390 1
508723 99508723 1001 86380 86390 1
508569 99508569 1001 86380 86390 1
509228 99509228 1001 86380 86390 1
509873 99509873 1001 86380 86390 1
509302 99509302 1001 86380 86390 1
510041 99510041 1001 86380 86390 1
510099 99510099 1001 86380 86390 1
510721 99510721 1001 86380 86390 1
510391 99510391 1001 86380 86390 1
510409 99510409 1001 86380 86390 1
510500 99510500 1001 86380 86390 1
510170 99510170 1001 86380 86390 1
510222 99510222 1001 86380 86390 1
510242 99510242 1001 86380 86390 1
511314 99511314 1001 86380 86390 1
511224 99511224 1001 86380 86390 1
511037 99511037 1001 86380 86390 1
511028 99511028 1001 86380 86390 1
510964 99510964 1001 86380 86390 1
511132 99511132 1001 86380 86390 1
510992 99510992 1001 86380 86390 1
512011 99512011 1001 86380 86390 1
512039 99512039 1001 86380 86390 1
512016 99512016 1001 86380 86390 1
511798 99511798 1001 86380 86390 1
512490 99512490 1001 86380 86390 1
513089 99513089 1001 86380 86390 1
513156 99513156 1001 86380 86390 1
513158 99513158 1001 86380 86390 1
512823 99512823 1001 86380 86390 1
512836 99512836 1001 86380 86390 1
512791 99512791 1001 86380 86390 1
512670 99512670 1001 86380 86390 1
513387 99513387 1001 86380 86390 1
513262 99513262 1001 86380 86390 1
513941 99513941 1001 86380 86390 1
513917 99513917 1001 86380 86390 1
513976 99513976 1001 86380 86390 1
514022 99514022 1001 86380 86390 1
513702 99513702 1001 86380 86390 1
513464 99513464 1001 86380 86390 1
513551 99513551 1001 86380 86390 1
514203 99514203 1001 86380 86390 1
514820 99514820 1001 86380 86390 1
514797 99514797 1001 86380 86390 1
514587 99514587 1001 86380 86390 1
514250 99514250 1001 86380 86390 1
515037 99515037 1001 86380 86390 1
515020 99515020 1001 86380 86390 1
515523 99515523 1001 86380 86390 1
515566 99515566 1001 86380 86390 1
515391 99515391 1001 86380 86390 1
515354 99515354 1001 86380 86390 1
515329 99515329 1001 86380 86390 1
516463 99516463 1001 86380 86390 1
516497 99516497 1001 86380 86390 1
516138 99516138 1001 86380 86390 1
516100 99516100 1001 86380 86390 1
516624 99516624 1001 86380 86390 1
516600 99516600 1001 86380 86390 1
516513 99516513 1001 86380 86390 1
516580 99516580 1001 86380 86390 1
516515 99516515 1001 86380 86390 1
517287 99517287 1001 86380 86390 1
517165 99517165 1001 86380 86390 1
516972 99516972 1001 86380 86390 1
517488 99517488 1001 86380 86390 1
517525 99517525 1001 86380 86390 1
518037 99518037 1001 86380 86390 1
518054 99518054 1001 86380 86390 1
517764 99517764 1001 86380 86390 1
517898 99517898 1001 86380 86390 1
518176 99518176 1001 86380 86390 1
518352 99518352 1001 86380 86390 1
518900 99518900 1001 86380 86390 1
518966 99518966 1001 86380 86390 1
518778 99518778 1001 86380 86390 1
518651 99518651 1001 86380 86390 1
519157 99519157 1001 86380 86390 1
519032 99519032 1001 86380 86390 1
519712 99519712 1001 86380 86390 1
519707 99519707 1001 86380 86390 1
519547 99519547 1001 86380 86390 1
519309 99519309 1001 86380 86390 1
519852 99519852 1001 86380 86390 1
520000 99520000 1001 86380 86390 1
520492 99520492 1001 86380 86390 1
520374 99520374 1001 86380 86390 1
520234 99520234 1001 86380 86390 1
520365 99520365 1001 86380 86390 1
520302 99520302 1001 86380 86390 1
520715 99520715 1001 86380 86390 1
520672 99520672 1001 86380 86390 1
520790 99520790 1001 86380 86390 1
520752 99520752 1001 86380 86390 1
520877 99520877 1001 86380 86390 1
520904 99520904 1001 86380 86390 1
522196 99522196 1001 86380 86390 1
521700 99521700 1001 86380 86390 1
521872 99521872 1001 86380 86390 1
522338 99522338 1001 86380 86390 1
523032 99523032 1001 86380 86390 1
522687 99522687 1001 86380 86390 1
523181 99523181 1001 86380 86390 1
523293 99523293 1001 86380 86390 1
523883 99523883 1001 86380 86390 1
523728 99523728 1001 86380 86390 1
523444 99523444 1001 86380 86390 1
524012 99524012 1001 86380 86390 1
524116 99524116 1001 86380 86390 1
524722 99524722 1001 86380 86390 1
524459 99524459 1001 86380 86390 1
524170 99524170 1001 86380 86390 1
524343 99524343 1001 86380 86390 1
524945 99524945 1001 86380 86390 1
524857 99524857 1001 86380 86390 1
525445 99525445 1001 86380 86390 1
525532 99525532 1001 86380 86390 1
525191 99525191 1001 86380 86390 1
525100 99525100 1001 86380 86390 1
525801 99525801 1001 86380 86390 1
525686 99525686 1001 86380 86390 1
526166 99526166 1001 86380 86390 1
526079 99526079 1001 86380 86390 1
525843 99525843 1001 86380 86390 1
526472 99526472 1001 86380 86390 1
527030 99527030 1001 86380 86390 1
527022 99527022 1001 86380 86390 1
526854 99526854 1001 86380 86390 1
526729 99526729 1001 86380 86390 1
527304 99527304 1001 86380 86390 1
527902 99527902 1001 86380 86390 1
527705 99527705 1001 86380 86390 1
527513 99527513 1001 86380 86390 1
527518 99527518 1001 86380 86390 1
528268 99528268 1001 86380 86390 1
528179 99528179 1001 86380 86390 1
528750 99528750 1001 86380 86390 1
528753 99528753 1001 86380 86390 1
528732 99528732 1001 86380 86390 1
528619 99528619 1001 86380 86390 1
528509 99528509 1001 86380 86390 1
528692 99528692 1001 86380 86390 1
528411 99528411 1001 86380 86390 1
528407 99528407 1001 86380 86390 1
528954 99528954 1001 86380 86390 1
529045 99529045 1001 86380 86390 1
529075 99529075 1001 86380 86390 1
529432 99529432 1001 86380 86390 1
529224 99529224 1001 86380 86390 1
529893 99529893 1001 86380 86390 1
529731 99529731 1001 86380 86390 1
530516 99530516 1001 86380 86390 1
530577 99530577 1001 86380 86390 1
530683 99530683 1001 86380 86390 1
531274 99531274 1001 86380 86390 1
531074 99531074 1001 86380 86390 1
530806 99530806 1001 86380 86390 1
531524 99531524 1001 86380 86390 1
531383 99531383 1001 86380 86390 1
532069 99532069 1001 86380 86390 1
532115 99532115 1001 86380 86390 1
531984 99531984 1001 86380 86390 1
531662 99531662 1001 86380 86390 1
531669 99531669 1001 86380 86390 1
531790 99531790 1001 86380 86390 1
532388 99532388 1001 86380 86390 1
532889 99532889 1001 86380 86390 1
532702 99532702 1001 86380 86390 1
532781 99532781 1001 86380 86390 1
533046 99533046 1001 86380 86390 1
533154 99533154 1001 86380 86390 1
533815 99533815 1001 86380 86390 1
533644 99533644 1001 86380 86390 1
533504 99533504 1001 86380 86390 1
533434 99533434 1001 86380 86390 1
534008 99534008 1001 86380 86390 1
534621 99534621 1001 86380 86390 1
534634 99534634 1001 86380 86390 1
534592 99534592 1001 86380 86390 1
534180 99534180 1001 86380 86390 1
534175 99534175 1001 86380 86390 1
534163 99534163 1001 86380 86390 1
534723 99534723 1001 86380 86390 1
534692 99534692 1001 86380 86390 1
535333 99535333 1001 86380 86390 1
535234 99535234 1001 86380 86390 1
535033 99535033 1001 86380 86390 1
535021 99535021 1001 86380 86390 1
534894 99534894 1001 86380 86390 1
535655 99535655 1001 86380 86390 1
535657 99535657 1001 86380 86390 1
536134 99536134 1001 86380 86390 1
535781 99535781 1001 86380 86390 1
535760 99535760 1001 86380 86390 1
535740 99535740 1001 86380 86390 1
536516 99536516 1001 86380 86390 1
537014 99537014 1001 86380 86390 1
537081 99537081 1001 86380 86390 1
536764 99536764 1001 86380 86390 1
537305 99537305 1001 86380 86390 1
537202 99537202 1001 86380 86390 1
537325 99537325 1001 86380 86390 1
537981 99537981 1001 86380 86390 1
537662 99537662 1001 86380 86390 1
537408 99537408 1001 86380 86390 1
538094 99538094 1001 86380 86390 1
538528 99538528 1001 86380 86390 1
538208 99538208 1001 86380 86390 1
539589 99539589 1001 86380 86390 1
539265 99539265 1001 86380 86390 1
539035 99539035 1001 86380 86390 1
539220 99539220 1001 86380 86390 1
539120 99539120 1001 86380 86390 1
539680 99539680 1001 86380 86390 1
539648 99539648 1001 86380 86390 1
540410 99540410 1001 86380 86390 1
540210 99540210 1001 86380 86390 1
540073 99540073 1001 86380 86390 1
539948 99539948 1001 86380 86390 1
540920 99540920 1001 86380 86390 1
541024 99541024 1001 86380 86390 1
540898 99540898 1001 86380 86390 1
540928 99540928 1001 86380 86390 1
541447 99541447 1001 86380 86390 1
541460 99541460 1001 86380 86390 1
541430 99541430 1001 86380 86390 1
542086 99542086 1001 86380 86390 1
541897 99541897 1001 86380 86390 1
541834 99541834 1001 86380 86390 1
541744 99541744 1001 86380 86390 1
541565 99541565 1001 86380 86390 1
541543 99541543 1001 86380 86390 1
541662 99541662 1001 86380 86390 1
541678 99541678 1001 86380 86390 1
542180 99542180 1001 86380 86390 1
542755 99542755 1001 86380 86390 1
542770 99542770 1001 86380 86390 1
542877 99542877 1001 86380 86390 1
542477 99542477 1001 86380 86390 1
543580 99543580 1001 86380 86390 1
543725 99543725 1001 86380 86390 1
543504 99543504 1001 86380 86390 1
543519 99543519 1001 86380 86390 1
543221 99543221 1001 86380 86390 1
543265 99543265 1001 86380 86390 1
543849 99543849 1001 86380 86390 1
544521 99544521 1001 86380 86390 1
544541 99544541 1001 86380 86390 1
544455 99544455 1001 86380 86390 1
544307 99544307 1001 86380 86390 1
544245 99544245 1001 86380 86390 1
543991 99543991 1001 86380 86390 1
544648 99544648 1001 86380 86390 1
544668 99544668 1001 86380 86390 1
431047 262 1001 42120 42477 1
525080 869 1001 56440 56739 1
400332 99400332 1001 86380 86390 1
400609 99400609 1001 86380 86390 1
400933 99400933 1001 86380 86390 1
401003 99401003 1001 86380 86390 1
400987 99400987 1001 86380 86390 1
401154 99401154 1001 86380 86390 1
401642 99401642 1001 86380 86390 1
402264 99402264 1001 86380 86390 1
402292 99402292 1001 86380 86390 1
402511 99402511 1001 86380 86390 1
402710 99402710 1001 86380 86390 1
402931 99402931 1001 86380 86390 1
403000 99403000 1001 86380 86390 1
403183 99403183 1001 86380 86390 1
403264 99403264 1001 86380 86390 1
403384 99403384 1001 86380 86390 1
403622 99403622 1001 86380 86390 1
403641 99403641 1001 86380 86390 1
403770 99403770 1001 86380 86390 1
403968 99403968 1001 86380 86390 1
404097 99404097 1001 86380 86390 1
404847 99404847 1001 86380 86390 1
405582 99405582 1001 86380 86390 1
405943 99405943 1001 86380 86390 1
406605 99406605 1001 86380 86390 1
406850 99406850 1001 86380 86390 1
407021 99407021 1001 86380 86390 1
407185 99407185 1001 86380 86390 1
407612 99407612 1001 86380 86390 1
408094 99408094 1001 86380 86390 1
408371 99408371 1001 86380 86390 1
409260 99409260 1001 86380 86390 1
410077 99410077 1001 86380 86390 1
410093 99410093 1001 86380 86390 1
411074 99411074 1001 86380 86390 1
411144 99411144 1001 86380 86390 1
411259 99411259 1001 86380 86390 1
411336 99411336 1001 86380 86390 1
411342 99411342 1001 86380 86390 1
411750 99411750 1001 86380 86390 1
412036 99412036 1001 86380 86390 1
412102 99412102 1001 86380 86390 1
412218 99412218 1001 86380 86390 1
412219 99412219 1001 86380 86390 1
413161 99413161 1001 86380 86390 1
413096 99413096 1001 86380 86390 1
412919 99412919 1001 86380 86390 1
412553 99412553 1001 86380 86390 1
412538 99412538 1001 86380 86390 1
414082 99414082 1001 86380 86390 1
415217 99415217 1001 86380 86390 1
415121 99415121 1001 86380 86390 1
415019 99415019 1001 86380 86390 1
415020 99415020 1001 86380 86390 1
414808 99414808 1001 86380 86390 1
414476 99414476 1001 86380 86390 1
414280 99414280 1001 86380 86390 1
415675 99415675 1001 86380 86390 1
415388 99415388 1001 86380 86390 1
415376 99415376 1001 86380 86390 1
415595 99415595 1001 86380 86390 1
416210 99416210 1001 86380 86390 1
415727 99415727 1001 86380 86390 1
415876 99415876 1001 86380 86390 1
416000 99416000 1001 86380 86390 1
417067 99417067 1001 86380 86390 1
417358 99417358 1001 86380 86390 1
418379 99418379 1001 86380 86390 1
420196 99420196 1001 86380 86390 1
420429 99420429 1001 86380 86390 1
420039 99420039 1001 86380 86390 1
419952 99419952 1001 86380 86390 1
419582 99419582 1001 86380 86390 1
419368 99419368 1001 86380 86390 1
420542 99420542 1001 86380 86390 1
420477 99420477 1001 86380 86390 1
421839 99421839 1001 86380 86390 1
422407 99422407 1001 86380 86390 1
423245 99423245 1001 86380 86390 1
422741 99422741 1001 86380 86390 1
423767 99423767 1001 86380 86390 1
423777 99423777 1001 86380 86390 1
424054 99424054 1001 86380 86390 1
424635 99424635 1001 86380 86390 1
424388 99424388 1001 86380 86390 1
424333 99424333 1001 86380 86390 1
424334 99424334 1001 86380 86390 1
424431 99424431 1001 86380 86390 1
424588 99424588 1001 86380 86390 1
425531 99425531 1001 86380 86390 1
425664 99425664 1001 86380 86390 1
426478 99426478 1001 86380 86390 1
427235 99427235 1001 86380 86390 1
427399 99427399 1001 86380 86390 1
428616 99428616 1001 86380 86390 1
428511 99428511 1001 86380 86390 1
427953 99427953 1001 86380 86390 1
428026 99428026 1001 86380 86390 1
427805 99427805 1001 86380 86390 1
427581 99427581 1001 86380 86390 1
427665 99427665 1001 86380 86390 1
429008 99429008 1001 86380 86390 1
428836 99428836 1001 86380 86390 1
429092 99429092 1001 86380 86390 1
430349 99430349 1001 86380 86390 1
430362 99430362 1001 86380 86390 1
429633 99429633 1001 86380 86390 1
431803 99431803 1001 86380 86390 1
431685 99431685 1001 86380 86390 1
431978 99431978 1001 86380 86390 1
431582 99431582 1001 86380 86390 1
431456 99431456 1001 86380 86390 1
431572 99431572 1001 86380 86390 1
431369 99431369 1001 86380 86390 1
431350 99431350 1001 86380 86390 1
431099 99431099 1001 86380 86390 1
430885 99430885 1001 86380 86390 1
432229 99432229 1001 86380 86390 1
433640 99433640 1001 86380 86390 1
433416 99433416 1001 86380 86390 1
433307 99433307 1001 86380 86390 1
432875 99432875 1001 86380 86390 1
432756 99432756 1001 86380 86390 1
435032 99435032 1001 86380 86390 1
434875 99434875 1001 86380 86390 1
434339 99434339 1001 86380 86390 1
434540 99434540 1001 86380 86390 1
434174 99434174 1001 86380 86390 1
437003 99437003 1001 86380 86390 1
437102 99437102 1001 86380 86390 1
437146 99437146 1001 86380 86390 1
436614 99436614 1001 86380 86390 1
437219 99437219 1001 86380 86390 1
437326 99437326 1001 86380 86390 1
300679 99300679 1001 86380 86390 1
300596 99300596 1001 86380 86390 1
300515 99300515 1001 86380 86390 1
300138 99300138 1001 86380 86390 1
300126 99300126 1001 86380 86390 1
300779 99300779 1001 86380 86390 1
301417 99301417 1001 86380 86390 1
301484 99301484 1001 86380 86390 1
301349 99301349 1001 86380 86390 1
301144 99301144 1001 86380 86390 1
301329 99301329 1001 86380 86390 1
300980 99300980 1001 86380 86390 1
301684 99301684 1001 86380 86390 1
301975 99301975 1001 86380 86390 1
302170 99302170 1001 86380 86390 1
301863 99301863 1001 86380 86390 1
301773 99301773 1001 86380 86390 1
303069 99303069 1001 86380 86390 1
302906 99302906 1001 86380 86390 1
302742 99302742 1001 86380 86390 1
303875 99303875 1001 86380 86390 1
303676 99303676 1001 86380 86390 1
303441 99303441 1001 86380 86390 1
304098 99304098 1001 86380 86390 1
304137 99304137 1001 86380 86390 1
304202 99304202 1001 86380 86390 1
304126 99304126 1001 86380 86390 1
304833 99304833 1001 86380 86390 1
304605 99304605 1001 86380 86390 1
304866 99304866 1001 86380 86390 1
305121 99305121 1001 86380 86390 1
305688 99305688 1001 86380 86390 1
500781 99500781 1001 86380 86390 1
500703 99500703 1001 86380 86390 1
500630 99500630 1001 86380 86390 1
500369 99500369 1001 86380 86390 1
500816 99500816 1001 86380 86390 1
500976 99500976 1001 86380 86390 1
501617 99501617 1001 86380 86390 1
501277 99501277 1001 86380 86390 1
501152 99501152 1001 86380 86390 1
501141 99501141 1001 86380 86390 1
501805 99501805 1001 86380 86390 1
502452 99502452 1001 86380 86390 1
501985 99501985 1001 86380 86390 1
503211 99503211 1001 86380 86390 1
503067 99503067 1001 86380 86390 1
502764 99502764 1001 86380 86390 1
502689 99502689 1001 86380 86390 1
503331 99503331 1001 86380 86390 1
504093 99504093 1001 86380 86390 1
503722 99503722 1001 86380 86390 1
503712 99503712 1001 86380 86390 1
503576 99503576 1001 86380 86390 1
503539 99503539 1001 86380 86390 1
503696 99503696 1001 86380 86390 1
503533 99503533 1001 86380 86390 1
503585 99503585 1001 86380 86390 1
504244 99504244 1001 86380 86390 1
504772 99504772 1001 86380 86390 1
504655 99504655 1001 86380 86390 1
504621 99504621 1001 86380 86390 1
504340 99504340 1001 86380 86390 1
504366 99504366 1001 86380 86390 1
505096 99505096 1001 86380 86390 1
504985 99504985 1001 86380 86390 1
505081 99505081 1001 86380 86390 1
505661 99505661 1001 86380 86390 1
505560 99505560 1001 86380 86390 1
505432 99505432 1001 86380 86390 1
505308 99505308 1001 86380 86390 1
505794 99505794 1001 86380 86390 1
505807 99505807 1001 86380 86390 1
505940 99505940 1001 86380 86390 1
505812 99505812 1001 86380 86390 1
506470 99506470 1001 86380 86390 1
506572 99506572 1001 86380 86390 1
506500 99506500 1001 86380 86390 1
506555 99506555 1001 86380 86390 1
506043 99506043 1001 86380 86390 1
506674 99506674 1001 86380 86390 1
506649 99506649 1001 86380 86390 1
507075 99507075 1001 86380 86390 1
507143 99507143 1001 86380 86390 1
507066 99507066 1001 86380 86390 1
506995 99506995 1001 86380 86390 1
506957 99506957 1001 86380 86390 1
507450 99507450 1001 86380 86390 1
508083 99508083 1001 86380 86390 1
508087 99508087 1001 86380 86390 1
507988 99507988 1001 86380 86390 1
507769 99507769 1001 86380 86390 1
508407 99508407 1001 86380 86390 1
508358 99508358 1001 86380 86390 1
508685 99508685 1001 86380 86390 1
508486 99508486 1001 86380 86390 1
508464 99508464 1001 86380 86390 1
508529 99508529 1001 86380 86390 1
509179 99509179 1001 86380 86390 1
509134 99509134 1001 86380 86390 1
509841 99509841 1001 86380 86390 1
509766 99509766 1001 86380 86390 1
509730 99509730 1001 86380 86390 1
509669 99509669 1001 86380 86390 1
509594 99509594 1001 86380 86390 1
509584 99509584 1001 86380 86390 1
509600 99509600 1001 86380 86390 1
509436 99509436 1001 86380 86390 1
509462 99509462 1001 86380 86390 1
509377 99509377 1001 86380 86390 1
510602 99510602 1001 86380 86390 1
510459 99510459 1001 86380 86390 1
510332 99510332 1001 86380 86390 1
510416 99510416 1001 86380 86390 1
510326 99510326 1001 86380 86390 1
510136 99510136 1001 86380 86390 1
510232 99510232 1001 86380 86390 1
511437 99511437 1001 86380 86390 1
511364 99511364 1001 86380 86390 1
511381 99511381 1001 86380 86390 1
511485 99511485 1001 86380 86390 1
511304 99511304 1001 86380 86390 1
511102 99511102 1001 86380 86390 1
511737 99511737 1001 86380 86390 1
511715 99511715 1001 86380 86390 1
511599 99511599 1001 86380 86390 1
512290 99512290 1001 86380 86390 1
512215 99512215 1001 86380 86390 1
511970 99511970 1001 86380 86390 1
511786 99511786 1001 86380 86390 1
511818 99511818 1001 86380 86390 1
512473 99512473 1001 86380 86390 1
512909 99512909 1001 86380 86390 1
512974 99512974 1001 86380 86390 1
512900 99512900 1001 86380 86390 1
512638 99512638 1001 86380 86390 1
512586 99512586 1001 86380 86390 1
512616 99512616 1001 86380 86390 1
513650 99513650 1001 86380 86390 1
513594 99513594 1001 86380 86390 1
513561 99513561 1001 86380 86390 1
514096 99514096 1001 86380 86390 1
514136 99514136 1001 86380 86390 1
514743 99514743 1001 86380 86390 1
514679 99514679 1001 86380 86390 1
514630 99514630 1001 86380 86390 1
514514 99514514 1001 86380 86390 1
514542 99514542 1001 86380 86390 1
514321 99514321 1001 86380 86390 1
514337 99514337 1001 86380 86390 1
514871 99514871 1001 86380 86390 1
514953 99514953 1001 86380 86390 1
515580 99515580 1001 86380 86390 1
515353 99515353 1001 86380 86390 1
515212 99515212 1001 86380 86390 1
515240 99515240 1001 86380 86390 1
515832 99515832 1001 86380 86390 1
515768 99515768 1001 86380 86390 1
516477 99516477 1001 86380 86390 1
516214 99516214 1001 86380 86390 1
516205 99516205 1001 86380 86390 1
515915 99515915 1001 86380 86390 1
515905 99515905 1001 86380 86390 1
516519 99516519 1001 86380 86390 1
516912 99516912 1001 86380 86390 1
516838 99516838 1001 86380 86390 1
517430 99517430 1001 86380 86390 1
518143 99518143 1001 86380 86390 1
517777 99517777 1001 86380 86390 1
517894 99517894 1001 86380 86390 1
518782 99518782 1001 86380 86390 1
518650 99518650 1001 86380 86390 1
519102 99519102 1001 86380 86390 1
518993 99518993 1001 86380 86390 1
519164 99519164 1001 86380 86390 1
519612 99519612 1001 86380 86390 1
519804 99519804 1001 86380 86390 1
519478 99519478 1001 86380 86390 1
519287 99519287 1001 86380 86390 1
519305 99519305 1001 86380 86390 1
520475 99520475 1001 86380 86390 1
520629 99520629 1001 86380 86390 1
520833 99520833 1001 86380 86390 1
520692 99520692 1001 86380 86390 1
521293 99521293 1001 86380 86390 1
521170 99521170 1001 86380 86390 1
520908 99520908 1001 86380 86390 1
521472 99521472 1001 86380 86390 1
522257 99522257 1001 86380 86390 1
522134 99522134 1001 86380 86390 1
522085 99522085 1001 86380 86390 1
521754 99521754 1001 86380 86390 1
522339 99522339 1001 86380 86390 1
522952 99522952 1001 86380 86390 1
523035 99523035 1001 86380 86390 1
522987 99522987 1001 86380 86390 1
522841 99522841 1001 86380 86390 1
522576 99522576 1001 86380 86390 1
522555 99522555 1001 86380 86390 1
523569 99523569 1001 86380 86390 1
523518 99523518 1001 86380 86390 1
523480 99523480 1001 86380 86390 1
524061 99524061 1001 86380 86390 1
524050 99524050 1001 86380 86390 1
524026 99524026 1001 86380 86390 1
524564 99524564 1001 86380 86390 1
524515 99524515 1001 86380 86390 1
524214 99524214 1001 86380 86390 1
524220 99524220 1001 86380 86390 1
524797 99524797 1001 86380 86390 1
524929 99524929 1001 86380 86390 1
525318 99525318 1001 86380 86390 1
525297 99525297 1001 86380 86390 1
525195 99525195 1001 86380 86390 1
525945 99525945 1001 86380 86390 1
525831 99525831 1001 86380 86390 1
525808 99525808 1001 86380 86390 1
526477 99526477 1001 86380 86390 1
526517 99526517 1001 86380 86390 1
526951 99526951 1001 86380 86390 1
526634 99526634 1001 86380 86390 1
527318 99527318 1001 86380 86390 1
528000 99528000 1001 86380 86390 1
527716 99527716 1001 86380 86390 1
527638 99527638 1001 86380 86390 1
527562 99527562 1001 86380 86390 1
527605 99527605 1001 86380 86390 1
528084 99528084 1001 86380 86390 1
528557 99528557 1001 86380 86390 1
528550 99528550 1001 86380 86390 1
528576 99528576 1001 86380 86390 1
528930 99528930 1001 86380 86390 1
529639 99529639 1001 86380 86390 1
529619 99529619 1001 86380 86390 1
529327 99529327 1001 86380 86390 1
529450 99529450 1001 86380 86390 1
529336 99529336 1001 86380 86390 1
529415 99529415 1001 86380 86390 1
529454 99529454 1001 86380 86390 1
529308 99529308 1001 86380 86390 1
529897 99529897 1001 86380 86390 1
529732 99529732 1001 86380 86390 1
530501 99530501 1001 86380 86390 1
530258 99530258 1001 86380 86390 1
530199 99530199 1001 86380 86390 1
529963 99529963 1001 86380 86390 1
530714 99530714 1001 86380 86390 1
531077 99531077 1001 86380 86390 1
531027 99531027 1001 86380 86390 1
531053 99531053 1001 86380 86390 1
531571 99531571 1001 86380 86390 1
531486 99531486 1001 86380 86390 1
531412 99531412 1001 86380 86390 1
531452 99531452 1001 86380 86390 1
532154 99532154 1001 86380 86390 1
531810 99531810 1001 86380 86390 1
531882 99531882 1001 86380 86390 1
532233 99532233 1001 86380 86390 1
533003 99533003 1001 86380 86390 1
533015 99533015 1001 86380 86390 1
532899 99532899 1001 86380 86390 1
532938 99532938 1001 86380 86390 1
532759 99532759 1001 86380 86390 1
532567 99532567 1001 86380 86390 1
532542 99532542 1001 86380 86390 1
532456 99532456 1001 86380 86390 1
532560 99532560 1001 86380 86390 1
533132 99533132 1001 86380 86390 1
533197 99533197 1001 86380 86390 1
533217 99533217 1001 86380 86390 1
533166 99533166 1001 86380 86390 1
533795 99533795 1001 86380 86390 1
533731 99533731 1001 86380 86390 1
533751 99533751 1001 86380 86390 1
533563 99533563 1001 86380 86390 1
533871 99533871 1001 86380 86390 1
534542 99534542 1001 86380 86390 1
534531 99534531 1001 86380 86390 1
534654 99534654 1001 86380 86390 1
534666 99534666 1001 86380 86390 1
534670 99534670 1001 86380 86390 1
534579 99534579 1001 86380 86390 1
534302 99534302 1001 86380 86390 1
534322 99534322 1001 86380 86390 1
535438 99535438 1001 86380 86390 1
535388 99535388 1001 86380 86390 1
535232 99535232 1001 86380 86390 1
534906 99534906 1001 86380 86390 1
535014 99535014 1001 86380 86390 1
535066 99535066 1001 86380 86390 1
535957 99535957 1001 86380 86390 1
536534 99536534 1001 86380 86390 1
536460 99536460 1001 86380 86390 1
537025 99537025 1001 86380 86390 1
537026 99537026 1001 86380 86390 1
537079 99537079 1001 86380 86390 1
536900 99536900 1001 86380 86390 1
536543 99536543 1001 86380 86390 1
536585 99536585 1001 86380 86390 1
536565 99536565 1001 86380 86390 1
537253 99537253 1001 86380 86390 1
537208 99537208 1001 86380 86390 1
537977 99537977 1001 86380 86390 1
537714 99537714 1001 86380 86390 1
537516 99537516 1001 86380 86390 1
537529 99537529 1001 86380 86390 1
538652 99538652 1001 86380 86390 1
538802 99538802 1001 86380 86390 1
538619 99538619 1001 86380 86390 1
538709 99538709 1001 86380 86390 1
538809 99538809 1001 86380 86390 1
538672 99538672 1001 86380 86390 1
538596 99538596 1001 86380 86390 1
538545 99538545 1001 86380 86390 1
538496 99538496 1001 86380 86390 1
538460 99538460 1001 86380 86390 1
538608 99538608 1001 86380 86390 1
538198 99538198 1001 86380 86390 1
538231 99538231 1001 86380 86390 1
539012 99539012 1001 86380 86390 1
539244 99539244 1001 86380 86390 1
539407 99539407 1001 86380 86390 1
539266 99539266 1001 86380 86390 1
539085 99539085 1001 86380 86390 1
539728 99539728 1001 86380 86390 1
539832 99539832 1001 86380 86390 1
540068 99540068 1001 86380 86390 1
539979 99539979 1001 86380 86390 1
539891 99539891 1001 86380 86390 1
540048 99540048 1001 86380 86390 1
540632 99540632 1001 86380 86390 1
540559 99540559 1001 86380 86390 1
541181 99541181 1001 86380 86390 1
541238 99541238 1001 86380 86390 1
540883 99540883 1001 86380 86390 1
540713 99540713 1001 86380 86390 1
540873 99540873 1001 86380 86390 1
540812 99540812 1001 86380 86390 1
540838 99540838 1001 86380 86390 1
541323 99541323 1001 86380 86390 1
541720 99541720 1001 86380 86390 1
541735 99541735 1001 86380 86390 1
541815 99541815 1001 86380 86390 1
541906 99541906 1001 86380 86390 1
541666 99541666 1001 86380 86390 1
541525 99541525 1001 86380 86390 1
541655 99541655 1001 86380 86390 1
541682 99541682 1001 86380 86390 1
541607 99541607 1001 86380 86390 1
542305 99542305 1001 86380 86390 1
542868 99542868 1001 86380 86390 1
542882 99542882 1001 86380 86390 1
542872 99542872 1001 86380 86390 1
542746 99542746 1001 86380 86390 1
542532 99542532 1001 86380 86390 1
543002 99543002 1001 86380 86390 1
543183 99543183 1001 86380 86390 1
543895 99543895 1001 86380 86390 1
543896 99543896 1001 86380 86390 1
544452 99544452 1001 86380 86390 1
544589 99544589 1001 86380 86390 1
544356 99544356 1001 86380 86390 1
544234 99544234 1001 86380 86390 1
544163 99544163 1001 86380 86390 1
544066 99544066 1001 86380 86390 1
533514 1065 1002 47575 60772 1
400007 99400007 1001 86380 86390 1
400323 99400323 1001 86380 86390 1
400708 99400708 1001 86380 86390 1
400829 99400829 1001 86380 86390 1
400889 99400889 1001 86380 86390 1
401230 99401230 1001 86380 86390 1
401702 99401702 1001 86380 86390 1
401723 99401723 1001 86380 86390 1
402419 99402419 1001 86380 86390 1
402447 99402447 1001 86380 86390 1
402811 99402811 1001 86380 86390 1
403201 99403201 1001 86380 86390 1
403555 99403555 1001 86380 86390 1
403543 99403543 1001 86380 86390 1
403658 99403658 1001 86380 86390 1
403798 99403798 1001 86380 86390 1
404389 99404389 1001 86380 86390 1
404597 99404597 1001 86380 86390 1
405065 99405065 1001 86380 86390 1
405109 99405109 1001 86380 86390 1
405586 99405586 1001 86380 86390 1
405912 99405912 1001 86380 86390 1
406153 99406153 1001 86380 86390 1
406363 99406363 1001 86380 86390 1
406545 99406545 1001 86380 86390 1
407004 99407004 1001 86380 86390 1
407180 99407180 1001 86380 86390 1
407366 99407366 1001 86380 86390 1
407406 99407406 1001 86380 86390 1
407409 99407409 1001 86380 86390 1
408210 99408210 1001 86380 86390 1
408164 99408164 1001 86380 86390 1
408284 99408284 1001 86380 86390 1
408211 99408211 1001 86380 86390 1
408351 99408351 1001 86380 86390 1
409018 99409018 1001 86380 86390 1
409174 99409174 1001 86380 86390 1
409271 99409271 1001 86380 86390 1
409300 99409300 1001 86380 86390 1
409491 99409491 1001 86380 86390 1
410297 99410297 1001 86380 86390 1
410417 99410417 1001 86380 86390 1
410461 99410461 1001 86380 86390 1
410454 99410454 1001 86380 86390 1
410891 99410891 1001 86380 86390 1
410968 99410968 1001 86380 86390 1
411610 99411610 1001 86380 86390 1
412094 99412094 1001 86380 86390 1
412205 99412205 1001 86380 86390 1
412334 99412334 1001 86380 86390 1
413419 99413419 1001 86380 86390 1
413672 99413672 1001 86380 86390 1
412719 99412719 1001 86380 86390 1
412861 99412861 1001 86380 86390 1
412575 99412575 1001 86380 86390 1
414067 99414067 1001 86380 86390 1
415063 99415063 1001 86380 86390 1
415155 99415155 1001 86380 86390 1
415054 99415054 1001 86380 86390 1
415411 99415411 1001 86380 86390 1
415671 99415671 1001 86380 86390 1
415484 99415484 1001 86380 86390 1
416876 99416876 1001 86380 86390 1
415748 99415748 1001 86380 86390 1
416055 99416055 1001 86380 86390 1
417140 99417140 1001 86380 86390 1
417339 99417339 1001 86380 86390 1
417606 99417606 1001 86380 86390 1
418462 99418462 1001 86380 86390 1
418468 99418468 1001 86380 86390 1
417962 99417962 1001 86380 86390 1
419057 99419057 1001 86380 86390 1
419576 99419576 1001 86380 86390 1
419529 99419529 1001 86380 86390 1
420509 99420509 1001 86380 86390 1
420501 99420501 1001 86380 86390 1
420642 99420642 1001 86380 86390 1
421872 99421872 1001 86380 86390 1
421766 99421766 1001 86380 86390 1
421465 99421465 1001 86380 86390 1
421681 99421681 1001 86380 86390 1
421012 99421012 1001 86380 86390 1
420918 99420918 1001 86380 86390 1
422162 99422162 1001 86380 86390 1
422196 99422196 1001 86380 86390 1
422388 99422388 1001 86380 86390 1
422499 99422499 1001 86380 86390 1
423934 99423934 1001 86380 86390 1
423914 99423914 1001 86380 86390 1
425205 99425205 1001 86380 86390 1
425163 99425163 1001 86380 86390 1
424608 99424608 1001 86380 86390 1
424416 99424416 1001 86380 86390 1
424301 99424301 1001 86380 86390 1
424403 99424403 1001 86380 86390 1
424362 99424362 1001 86380 86390 1
425505 99425505 1001 86380 86390 1
425411 99425411 1001 86380 86390 1
425482 99425482 1001 86380 86390 1
425392 99425392 1001 86380 86390 1
425546 99425546 1001 86380 86390 1
427002 99427002 1001 86380 86390 1
426638 99426638 1001 86380 86390 1
426195 99426195 1001 86380 86390 1
427312 99427312 1001 86380 86390 1
427422 99427422 1001 86380 86390 1
427334 99427334 1001 86380 86390 1
427130 99427130 1001 86380 86390 1
427340 99427340 1001 86380 86390 1
428586 99428586 1001 86380 86390 1
428184 99428184 1001 86380 86390 1
428140 99428140 1001 86380 86390 1
428019 99428019 1001 86380 86390 1
428247 99428247 1001 86380 86390 1
427576 99427576 1001 86380 86390 1
427619 99427619 1001 86380 86390 1
428918 99428918 1001 86380 86390 1
430277 99430277 1001 86380 86390 1
430335 99430335 1001 86380 86390 1
430237 99430237 1001 86380 86390 1
429671 99429671 1001 86380 86390 1
429402 99429402 1001 86380 86390 1
429290 99429290 1001 86380 86390 1
431822 99431822 1001 86380 86390 1
431677 99431677 1001 86380 86390 1
431383 99431383 1001 86380 86390 1
431509 99431509 1001 86380 86390 1
431271 99431271 1001 86380 86390 1
431419 99431419 1001 86380 86390 1
430891 99430891 1001 86380 86390 1
432158 99432158 1001 86380 86390 1
433663 99433663 1001 86380 86390 1
433592 99433592 1001 86380 86390 1
432771 99432771 1001 86380 86390 1
432620 99432620 1001 86380 86390 1
432765 99432765 1001 86380 86390 1
432603 99432603 1001 86380 86390 1
432518 99432518 1001 86380 86390 1
433910 99433910 1001 86380 86390 1
434437 99434437 1001 86380 86390 1
434559 99434559 1001 86380 86390 1
435683 99435683 1001 86380 86390 1
435462 99435462 1001 86380 86390 1
436383 99436383 1001 86380 86390 1
436555 99436555 1001 86380 86390 1
436036 99436036 1001 86380 86390 1
436019 99436019 1001 86380 86390 1
300056 99300056 1001 86380 86390 1
300678 99300678 1001 86380 86390 1
300527 99300527 1001 86380 86390 1
300711 99300711 1001 86380 86390 1
300583 99300583 1001 86380 86390 1
300688 99300688 1001 86380 86390 1
300559 99300559 1001 86380 86390 1
300132 99300132 1001 86380 86390 1
301287 99301287 1001 86380 86390 1
301065 99301065 1001 86380 86390 1
301124 99301124 1001 86380 86390 1
301624 99301624 1001 86380 86390 1
301602 99301602 1001 86380 86390 1
302343 99302343 1001 86380 86390 1
302235 99302235 1001 86380 86390 1
302099 99302099 1001 86380 86390 1
303133 99303133 1001 86380 86390 1
303168 99303168 1001 86380 86390 1
302847 99302847 1001 86380 86390 1
302940 99302940 1001 86380 86390 1
302817 99302817 1001 86380 86390 1
302646 99302646 1001 86380 86390 1
303299 99303299 1001 86380 86390 1
303369 99303369 1001 86380 86390 1
303345 99303345 1001 86380 86390 1
303849 99303849 1001 86380 86390 1
303929 99303929 1001 86380 86390 1
303580 99303580 1001 86380 86390 1
303585 99303585 1001 86380 86390 1
304720 99304720 1001 86380 86390 1
304695 99304695 1001 86380 86390 1
304615 99304615 1001 86380 86390 1
304363 99304363 1001 86380 86390 1
305583 99305583 1001 86380 86390 1
305635 99305635 1001 86380 86390 1
305546 99305546 1001 86380 86390 1
305512 99305512 1001 86380 86390 1
305367 99305367 1001 86380 86390 1
305223 99305223 1001 86380 86390 1
305153 99305153 1001 86380 86390 1
500079 99500079 1001 86380 86390 1
500662 99500662 1001 86380 86390 1
500450 99500450 1001 86380 86390 1
500425 99500425 1001 86380 86390 1
500218 99500218 1001 86380 86390 1
500246 99500246 1001 86380 86390 1
501537 99501537 1001 86380 86390 1
501151 99501151 1001 86380 86390 1
501209 99501209 1001 86380 86390 1
501704 99501704 1001 86380 86390 1
502286 99502286 1001 86380 86390 1
502303 99502303 1001 86380 86390 1
502395 99502395 1001 86380 86390 1
502386 99502386 1001 86380 86390 1
502336 99502336 1001 86380 86390 1
502080 99502080 1001 86380 86390 1
502252 99502252 1001 86380 86390 1
502136 99502136 1001 86380 86390 1
502111 99502111 1001 86380 86390 1
501909 99501909 1001 86380 86390 1
502021 99502021 1001 86380 86390 1
502572 99502572 1001 86380 86390 1
503138 99503138 1001 86380 86390 1
503073 99503073 1001 86380 86390 1
503035 99503035 1001 86380 86390 1
503011 99503011 1001 86380 86390 1
502974 99502974 1001 86380 86390 1
502925 99502925 1001 86380 86390 1
502809 99502809 1001 86380 86390 1
503422 99503422 1001 86380 86390 1
504112 99504112 1001 86380 86390 1
503886 99503886 1001 86380 86390 1
503739 99503739 1001 86380 86390 1
503756 99503756 1001 86380 86390 1
503529 99503529 1001 86380 86390 1
503569 99503569 1001 86380 86390 1
504206 99504206 1001 86380 86390 1
504310 99504310 1001 86380 86390 1
504802 99504802 1001 86380 86390 1
504941 99504941 1001 86380 86390 1
504558 99504558 1001 86380 86390 1
504614 99504614 1001 86380 86390 1
504967 99504967 1001 86380 86390 1
505088 99505088 1001 86380 86390 1
505131 99505131 1001 86380 86390 1
505691 99505691 1001 86380 86390 1
505241 99505241 1001 86380 86390 1
505309 99505309 1001 86380 86390 1
505285 99505285 1001 86380 86390 1
505922 99505922 1001 86380 86390 1
505866 99505866 1001 86380 86390 1
505958 99505958 1001 86380 86390 1
506584 99506584 1001 86380 86390 1
506412 99506412 1001 86380 86390 1
506274 99506274 1001 86380 86390 1
506288 99506288 1001 86380 86390 1
506340 99506340 1001 86380 86390 1
506330 99506330 1001 86380 86390 1
506360 99506360 1001 86380 86390 1
506286 99506286 1001 86380 86390 1
506775 99506775 1001 86380 86390 1
506613 99506613 1001 86380 86390 1
506841 99506841 1001 86380 86390 1
506932 99506932 1001 86380 86390 1
506940 99506940 1001 86380 86390 1
506811 99506811 1001 86380 86390 1
506851 99506851 1001 86380 86390 1
506955 99506955 1001 86380 86390 1
507428 99507428 1001 86380 86390 1
508187 99508187 1001 86380 86390 1
507756 99507756 1001 86380 86390 1
508260 99508260 1001 86380 86390 1
508299 99508299 1001 86380 86390 1
508317 99508317 1001 86380 86390 1
508717 99508717 1001 86380 86390 1
508764 99508764 1001 86380 86390 1
508504 99508504 1001 86380 86390 1
509100 99509100 1001 86380 86390 1
509140 99509140 1001 86380 86390 1
509154 99509154 1001 86380 86390 1
509742 99509742 1001 86380 86390 1
509893 99509893 1001 86380 86390 1
509686 99509686 1001 86380 86390 1
509574 99509574 1001 86380 86390 1
509354 99509354 1001 86380 86390 1
509967 99509967 1001 86380 86390 1
510354 99510354 1001 86380 86390 1
510359 99510359 1001 86380 86390 1
510468 99510468 1001 86380 86390 1
510177 99510177 1001 86380 86390 1
510880 99510880 1001 86380 86390 1
511427 99511427 1001 86380 86390 1
511272 99511272 1001 86380 86390 1
511145 99511145 1001 86380 86390 1
512379 99512379 1001 86380 86390 1
512190 99512190 1001 86380 86390 1
512180 99512180 1001 86380 86390 1
512371 99512371 1001 86380 86390 1
511793 99511793 1001 86380 86390 1
512501 99512501 1001 86380 86390 1
513044 99513044 1001 86380 86390 1
512963 99512963 1001 86380 86390 1
512981 99512981 1001 86380 86390 1
512827 99512827 1001 86380 86390 1
512932 99512932 1001 86380 86390 1
512894 99512894 1001 86380 86390 1
513371 99513371 1001 86380 86390 1
513382 99513382 1001 86380 86390 1
513907 99513907 1001 86380 86390 1
513933 99513933 1001 86380 86390 1
513699 99513699 1001 86380 86390 1
513516 99513516 1001 86380 86390 1
513521 99513521 1001 86380 86390 1
513498 99513498 1001 86380 86390 1
514141 99514141 1001 86380 86390 1
514825 99514825 1001 86380 86390 1
514661 99514661 1001 86380 86390 1
514468 99514468 1001 86380 86390 1
514494 99514494 1001 86380 86390 1
515054 99515054 1001 86380 86390 1
514901 99514901 1001 86380 86390 1
515389 99515389 1001 86380 86390 1
515325 99515325 1001 86380 86390 1
515418 99515418 1001 86380 86390 1
515290 99515290 1001 86380 86390 1
515408 99515408 1001 86380 86390 1
515282 99515282 1001 86380 86390 1
516499 99516499 1001 86380 86390 1
516380 99516380 1001 86380 86390 1
516266 99516266 1001 86380 86390 1
516176 99516176 1001 86380 86390 1
516192 99516192 1001 86380 86390 1
516105 99516105 1001 86380 86390 1
516302 99516302 1001 86380 86390 1
516566 99516566 1001 86380 86390 1
516632 99516632 1001 86380 86390 1
516713 99516713 1001 86380 86390 1
517236 99517236 1001 86380 86390 1
517080 99517080 1001 86380 86390 1
516924 99516924 1001 86380 86390 1
517005 99517005 1001 86380 86390 1
517049 99517049 1001 86380 86390 1
516780 99516780 1001 86380 86390 1
516871 99516871 1001 86380 86390 1
516790 99516790 1001 86380 86390 1
517457 99517457 1001 86380 86390 1
517753 99517753 1001 86380 86390 1
517723 99517723 1001 86380 86390 1
517650 99517650 1001 86380 86390 1
518213 99518213 1001 86380 86390 1
518271 99518271 1001 86380 86390 1
518222 99518222 1001 86380 86390 1
518859 99518859 1001 86380 86390 1
518812 99518812 1001 86380 86390 1
518984 99518984 1001 86380 86390 1
518693 99518693 1001 86380 86390 1
518749 99518749 1001 86380 86390 1
519160 99519160 1001 86380 86390 1
519177 99519177 1001 86380 86390 1
519789 99519789 1001 86380 86390 1
519706 99519706 1001 86380 86390 1
519798 99519798 1001 86380 86390 1
520552 99520552 1001 86380 86390 1
520582 99520582 1001 86380 86390 1
520350 99520350 1001 86380 86390 1
520782 99520782 1001 86380 86390 1
521360 99521360 1001 86380 86390 1
521362 99521362 1001 86380 86390 1
520962 99520962 1001 86380 86390 1
520927 99520927 1001 86380 86390 1
521047 99521047 1001 86380 86390 1
520855 99520855 1001 86380 86390 1
520973 99520973 1001 86380 86390 1
521494 99521494 1001 86380 86390 1
521664 99521664 1001 86380 86390 1
522100 99522100 1001 86380 86390 1
522265 99522265 1001 86380 86390 1
522328 99522328 1001 86380 86390 1
522427 99522427 1001 86380 86390 1
523030 99523030 1001 86380 86390 1
522974 99522974 1001 86380 86390 1
522937 99522937 1001 86380 86390 1
522715 99522715 1001 86380 86390 1
522537 99522537 1001 86380 86390 1
523236 99523236 1001 86380 86390 1
523610 99523610 1001 86380 86390 1
523608 99523608 1001 86380 86390 1
523686 99523686 1001 86380 86390 1
523392 99523392 1001 86380 86390 1
523340 99523340 1001 86380 86390 1
523514 99523514 1001 86380 86390 1
523347 99523347 1001 86380 86390 1
524118 99524118 1001 86380 86390 1
524081 99524081 1001 86380 86390 1
524107 99524107 1001 86380 86390 1
524682 99524682 1001 86380 86390 1
524675 99524675 1001 86380 86390 1
524585 99524585 1001 86380 86390 1
524692 99524692 1001 86380 86390 1
524287 99524287 1001 86380 86390 1
524352 99524352 1001 86380 86390 1
524814 99524814 1001 86380 86390 1
524843 99524843 1001 86380 86390 1
525484 99525484 1001 86380 86390 1
525433 99525433 1001 86380 86390 1
525715 99525715 1001 86380 86390 1
526270 99526270 1001 86380 86390 1
526163 99526163 1001 86380 86390 1
526061 99526061 1001 86380 86390 1
525830 99525830 1001 86380 86390 1
525859 99525859 1001 86380 86390 1
525991 99525991 1001 86380 86390 1
526516 99526516 1001 86380 86390 1
526508 99526508 1001 86380 86390 1
527148 99527148 1001 86380 86390 1
527202 99527202 1001 86380 86390 1
527089 99527089 1001 86380 86390 1
527042 99527042 1001 86380 86390 1
526669 99526669 1001 86380 86390 1
526760 99526760 1001 86380 86390 1
526788 99526788 1001 86380 86390 1
526750 99526750 1001 86380 86390 1
526712 99526712 1001 86380 86390 1
527908 99527908 1001 86380 86390 1
527493 99527493 1001 86380 86390 1
527521 99527521 1001 86380 86390 1
528223 99528223 1001 86380 86390 1
528689 99528689 1001 86380 86390 1
528296 99528296 1001 86380 86390 1
528458 99528458 1001 86380 86390 1
528370 99528370 1001 86380 86390 1
528980 99528980 1001 86380 86390 1
528961 99528961 1001 86380 86390 1
529648 99529648 1001 86380 86390 1
529421 99529421 1001 86380 86390 1
529428 99529428 1001 86380 86390 1
529175 99529175 1001 86380 86390 1
529246 99529246 1001 86380 86390 1
529745 99529745 1001 86380 86390 1
530536 99530536 1001 86380 86390 1
530370 99530370 1001 86380 86390 1
530514 99530514 1001 86380 86390 1
530655 99530655 1001 86380 86390 1
530721 99530721 1001 86380 86390 1
530740 99530740 1001 86380 86390 1
531260 99531260 1001 86380 86390 1
531162 99531162 1001 86380 86390 1
531150 99531150 1001 86380 86390 1
531169 99531169 1001 86380 86390 1
530823 99530823 1001 86380 86390 1
530828 99530828 1001 86380 86390 1
530924 99530924 1001 86380 86390 1
531416 99531416 1001 86380 86390 1
531424 99531424 1001 86380 86390 1
532022 99532022 1001 86380 86390 1
531924 99531924 1001 86380 86390 1
531774 99531774 1001 86380 86390 1
532903 99532903 1001 86380 86390 1
532841 99532841 1001 86380 86390 1
532906 99532906 1001 86380 86390 1
532418 99532418 1001 86380 86390 1
533075 99533075 1001 86380 86390 1
533141 99533141 1001 86380 86390 1
533719 99533719 1001 86380 86390 1
533752 99533752 1001 86380 86390 1
533652 99533652 1001 86380 86390 1
533579 99533579 1001 86380 86390 1
533241 99533241 1001 86380 86390 1
533397 99533397 1001 86380 86390 1
533307 99533307 1001 86380 86390 1
533324 99533324 1001 86380 86390 1
534002 99534002 1001 86380 86390 1
533952 99533952 1001 86380 86390 1
533941 99533941 1001 86380 86390 1
534047 99534047 1001 86380 86390 1
534529 99534529 1001 86380 86390 1
534355 99534355 1001 86380 86390 1
534476 99534476 1001 86380 86390 1
534107 99534107 1001 86380 86390 1
534862 99534862 1001 86380 86390 1
534769 99534769 1001 86380 86390 1
535297 99535297 1001 86380 86390 1
534972 99534972 1001 86380 86390 1
535038 99535038 1001 86380 86390 1
535604 99535604 1001 86380 86390 1
535685 99535685 1001 86380 86390 1
536198 99536198 1001 86380 86390 1
536279 99536279 1001 86380 86390 1
536242 99536242 1001 86380 86390 1
536205 99536205 1001 86380 86390 1
536102 99536102 1001 86380 86390 1
535859 99535859 1001 86380 86390 1
536894 99536894 1001 86380 86390 1
536922 99536922 1001 86380 86390 1
536808 99536808 1001 86380 86390 1
536738 99536738 1001 86380 86390 1
537357 99537357 1001 86380 86390 1
537218 99537218 1001 86380 86390 1
537206 99537206 1001 86380 86390 1
537710 99537710 1001 86380 86390 1
537494 99537494 1001 86380 86390 1
538093 99538093 1001 86380 86390 1
538728 99538728 1001 86380 86390 1
538614 99538614 1001 86380 86390 1
538632 99538632 1001 86380 86390 1
539000 99539000 1001 86380 86390 1
538819 99538819 1001 86380 86390 1
539427 99539427 1001 86380 86390 1
539376 99539376 1001 86380 86390 1
539067 99539067 1001 86380 86390 1
539819 99539819 1001 86380 86390 1
539684 99539684 1001 86380 86390 1
540359 99540359 1001 86380 86390 1
540239 99540239 1001 86380 86390 1
539965 99539965 1001 86380 86390 1
540601 99540601 1001 86380 86390 1
540668 99540668 1001 86380 86390 1
540670 99540670 1001 86380 86390 1
541048 99541048 1001 86380 86390 1
541075 99541075 1001 86380 86390 1
541025 99541025 1001 86380 86390 1
540733 99540733 1001 86380 86390 1
541384 99541384 1001 86380 86390 1
541487 99541487 1001 86380 86390 1
541089 99541089 1001 86380 86390 1
542084 99542084 1001 86380 86390 1
542104 99542104 1001 86380 86390 1
541950 99541950 1001 86380 86390 1
542067 99542067 1001 86380 86390 1
541715 99541715 1001 86380 86390 1
541602 99541602 1001 86380 86390 1
542161 99542161 1001 86380 86390 1
542765 99542765 1001 86380 86390 1
542857 99542857 1001 86380 86390 1
542534 99542534 1001 86380 86390 1
542564 99542564 1001 86380 86390 1
542616 99542616 1001 86380 86390 1
542606 99542606 1001 86380 86390 1
542441 99542441 1001 86380 86390 1
542494 99542494 1001 86380 86390 1
542958 99542958 1001 86380 86390 1
543633 99543633 1001 86380 86390 1
543659 99543659 1001 86380 86390 1
543749 99543749 1001 86380 86390 1
543641 99543641 1001 86380 86390 1
543765 99543765 1001 86380 86390 1
543766 99543766 1001 86380 86390 1
543470 99543470 1001 86380 86390 1
543307 99543307 1001 86380 86390 1
543313 99543313 1001 86380 86390 1
543277 99543277 1001 86380 86390 1
544518 99544518 1001 86380 86390 1
544277 99544277 1001 86380 86390 1
544158 99544158 1001 86380 86390 1
543978 99543978 1001 86380 86390 1
544111 99544111 1001 86380 86390 1
544613 99544613 1001 86380 86390 1
544708 99544708 1001 86380 86390 1
400265 99400265 1001 86380 86390 1
400310 99400310 1001 86380 86390 1
400362 99400362 1001 86380 86390 1
400439 99400439 1001 86380 86390 1
400571 99400571 1001 86380 86390 1
400798 99400798 1001 86380 86390 1
400743 99400743 1001 86380 86390 1
400868 99400868 1001 86380 86390 1
401070 99401070 1001 86380 86390 1
401701 99401701 1001 86380 86390 1
401854 99401854 1001 86380 86390 1
401956 99401956 1001 86380 86390 1
402192 99402192 1001 86380 86390 1
402228 99402228 1001 86380 86390 1
402480 99402480 1001 86380 86390 1
402986 99402986 1001 86380 86390 1
402965 99402965 1001 86380 86390 1
403122 99403122 1001 86380 86390 1
403638 99403638 1001 86380 86390 1
403883 99403883 1001 86380 86390 1
404068 99404068 1001 86380 86390 1
404230 99404230 1001 86380 86390 1
404296 99404296 1001 86380 86390 1
404456 99404456 1001 86380 86390 1
404742 99404742 1001 86380 86390 1
404822 99404822 1001 86380 86390 1
405133 99405133 1001 86380 86390 1
405425 99405425 1001 86380 86390 1
405752 99405752 1001 86380 86390 1
405931 99405931 1001 86380 86390 1
407094 99407094 1001 86380 86390 1
407375 99407375 1001 86380 86390 1
408015 99408015 1001 86380 86390 1
408140 99408140 1001 86380 86390 1
408601 99408601 1001 86380 86390 1
408564 99408564 1001 86380 86390 1
409123 99409123 1001 86380 86390 1
409430 99409430 1001 86380 86390 1
409555 99409555 1001 86380 86390 1
409911 99409911 1001 86380 86390 1
410274 99410274 1001 86380 86390 1
410236 99410236 1001 86380 86390 1
410722 99410722 1001 86380 86390 1
411234 99411234 1001 86380 86390 1
411403 99411403 1001 86380 86390 1
412152 99412152 1001 86380 86390 1
413339 99413339 1001 86380 86390 1
413652 99413652 1001 86380 86390 1
413405 99413405 1001 86380 86390 1
413539 99413539 1001 86380 86390 1
413060 99413060 1001 86380 86390 1
412942 99412942 1001 86380 86390 1
412822 99412822 1001 86380 86390 1
413759 99413759 1001 86380 86390 1
413788 99413788 1001 86380 86390 1
413876 99413876 1001 86380 86390 1
414068 99414068 1001 86380 86390 1
415154 99415154 1001 86380 86390 1
414883 99414883 1001 86380 86390 1
414207 99414207 1001 86380 86390 1
414214 99414214 1001 86380 86390 1
415442 99415442 1001 86380 86390 1
416212 99416212 1001 86380 86390 1
416521 99416521 1001 86380 86390 1
416013 99416013 1001 86380 86390 1
415732 99415732 1001 86380 86390 1
415943 99415943 1001 86380 86390 1
417321 99417321 1001 86380 86390 1
418757 99418757 1001 86380 86390 1
418397 99418397 1001 86380 86390 1
417875 99417875 1001 86380 86390 1
417646 99417646 1001 86380 86390 1
418959 99418959 1001 86380 86390 1
418995 99418995 1001 86380 86390 1
420208 99420208 1001 86380 86390 1
419937 99419937 1001 86380 86390 1
419277 99419277 1001 86380 86390 1
419392 99419392 1001 86380 86390 1
420809 99420809 1001 86380 86390 1
420625 99420625 1001 86380 86390 1
420793 99420793 1001 86380 86390 1
420816 99420816 1001 86380 86390 1
420795 99420795 1001 86380 86390 1
422106 99422106 1001 86380 86390 1
420872 99420872 1001 86380 86390 1
422169 99422169 1001 86380 86390 1
422317 99422317 1001 86380 86390 1
423198 99423198 1001 86380 86390 1
423117 99423117 1001 86380 86390 1
423104 99423104 1001 86380 86390 1
423264 99423264 1001 86380 86390 1
424110 99424110 1001 86380 86390 1
425052 99425052 1001 86380 86390 1
425356 99425356 1001 86380 86390 1
424667 99424667 1001 86380 86390 1
424825 99424825 1001 86380 86390 1
424810 99424810 1001 86380 86390 1
424605 99424605 1001 86380 86390 1
424252 99424252 1001 86380 86390 1
[truncated: 3,790,448 more chars]
