# Supplementary material for: Fast and near-optimal monitoring for healthcare acquired infection outbreaks
Source: PLoS Comput Biol. 2019 Sep 16;15(9):e1007284. doi: 10.1371/journal.pcbi.1007284 (PMC6762212; doi:10.1371/journal.pcbi.1007284)
Supplement: S1 Data — (ZIP) [file pcbi.1007284.s006.zip › MobilityLogs1/HAISE_Carilion_all_visits_day_30.txt]

#Person location Sublocation StartTime EndTime Type
400408 99400408 1001 86380 86390 1
400439 99400439 1001 86380 86390 1
400853 99400853 1001 86380 86390 1
401571 99401571 1001 86380 86390 1
402174 99402174 1001 86380 86390 1
402419 99402419 1001 86380 86390 1
402687 99402687 1001 86380 86390 1
402987 99402987 1001 86380 86390 1
403015 99403015 1001 86380 86390 1
403381 99403381 1001 86380 86390 1
403701 99403701 1001 86380 86390 1
404251 99404251 1001 86380 86390 1
404330 99404330 1001 86380 86390 1
404572 99404572 1001 86380 86390 1
404822 99404822 1001 86380 86390 1
405061 99405061 1001 86380 86390 1
405296 99405296 1001 86380 86390 1
405400 99405400 1001 86380 86390 1
405516 99405516 1001 86380 86390 1
405640 99405640 1001 86380 86390 1
405845 99405845 1001 86380 86390 1
406414 99406414 1001 86380 86390 1
406620 99406620 1001 86380 86390 1
406752 99406752 1001 86380 86390 1
407157 99407157 1001 86380 86390 1
407327 99407327 1001 86380 86390 1
407619 99407619 1001 86380 86390 1
407714 99407714 1001 86380 86390 1
407704 99407704 1001 86380 86390 1
407889 99407889 1001 86380 86390 1
408296 99408296 1001 86380 86390 1
408598 99408598 1001 86380 86390 1
409235 99409235 1001 86380 86390 1
409806 99409806 1001 86380 86390 1
410210 99410210 1001 86380 86390 1
410272 99410272 1001 86380 86390 1
410782 99410782 1001 86380 86390 1
410763 99410763 1001 86380 86390 1
410769 99410769 1001 86380 86390 1
411045 99411045 1001 86380 86390 1
411147 99411147 1001 86380 86390 1
411337 99411337 1001 86380 86390 1
411465 99411465 1001 86380 86390 1
411758 99411758 1001 86380 86390 1
411910 99411910 1001 86380 86390 1
412302 99412302 1001 86380 86390 1
412284 99412284 1001 86380 86390 1
413649 99413649 1001 86380 86390 1
413664 99413664 1001 86380 86390 1
414093 99414093 1001 86380 86390 1
413874 99413874 1001 86380 86390 1
413740 99413740 1001 86380 86390 1
413817 99413817 1001 86380 86390 1
414639 99414639 1001 86380 86390 1
414572 99414572 1001 86380 86390 1
414646 99414646 1001 86380 86390 1
414277 99414277 1001 86380 86390 1
414214 99414214 1001 86380 86390 1
414247 99414247 1001 86380 86390 1
415443 99415443 1001 86380 86390 1
415369 99415369 1001 86380 86390 1
415529 99415529 1001 86380 86390 1
415568 99415568 1001 86380 86390 1
416590 99416590 1001 86380 86390 1
415741 99415741 1001 86380 86390 1
416106 99416106 1001 86380 86390 1
417024 99417024 1001 86380 86390 1
417250 99417250 1001 86380 86390 1
417468 99417468 1001 86380 86390 1
418350 99418350 1001 86380 86390 1
418124 99418124 1001 86380 86390 1
417942 99417942 1001 86380 86390 1
417902 99417902 1001 86380 86390 1
418433 99418433 1001 86380 86390 1
418938 99418938 1001 86380 86390 1
419118 99419118 1001 86380 86390 1
420333 99420333 1001 86380 86390 1
420084 99420084 1001 86380 86390 1
420806 99420806 1001 86380 86390 1
420547 99420547 1001 86380 86390 1
420688 99420688 1001 86380 86390 1
421792 99421792 1001 86380 86390 1
422025 99422025 1001 86380 86390 1
421612 99421612 1001 86380 86390 1
421384 99421384 1001 86380 86390 1
422217 99422217 1001 86380 86390 1
422178 99422178 1001 86380 86390 1
422136 99422136 1001 86380 86390 1
422967 99422967 1001 86380 86390 1
423255 99423255 1001 86380 86390 1
425032 99425032 1001 86380 86390 1
424869 99424869 1001 86380 86390 1
424771 99424771 1001 86380 86390 1
424500 99424500 1001 86380 86390 1
424253 99424253 1001 86380 86390 1
425435 99425435 1001 86380 86390 1
425703 99425703 1001 86380 86390 1
426744 99426744 1001 86380 86390 1
426902 99426902 1001 86380 86390 1
426752 99426752 1001 86380 86390 1
426673 99426673 1001 86380 86390 1
425900 99425900 1001 86380 86390 1
427316 99427316 1001 86380 86390 1
427494 99427494 1001 86380 86390 1
428052 99428052 1001 86380 86390 1
427572 99427572 1001 86380 86390 1
429097 99429097 1001 86380 86390 1
428763 99428763 1001 86380 86390 1
429141 99429141 1001 86380 86390 1
430097 99430097 1001 86380 86390 1
429686 99429686 1001 86380 86390 1
429569 99429569 1001 86380 86390 1
429670 99429670 1001 86380 86390 1
429761 99429761 1001 86380 86390 1
429697 99429697 1001 86380 86390 1
429297 99429297 1001 86380 86390 1
429282 99429282 1001 86380 86390 1
430574 99430574 1001 86380 86390 1
430614 99430614 1001 86380 86390 1
431937 99431937 1001 86380 86390 1
431287 99431287 1001 86380 86390 1
431024 99431024 1001 86380 86390 1
430833 99430833 1001 86380 86390 1
432288 99432288 1001 86380 86390 1
432113 99432113 1001 86380 86390 1
433631 99433631 1001 86380 86390 1
433098 99433098 1001 86380 86390 1
432571 99432571 1001 86380 86390 1
432788 99432788 1001 86380 86390 1
434017 99434017 1001 86380 86390 1
435184 99435184 1001 86380 86390 1
434920 99434920 1001 86380 86390 1
434852 99434852 1001 86380 86390 1
434407 99434407 1001 86380 86390 1
434431 99434431 1001 86380 86390 1
435868 99435868 1001 86380 86390 1
435584 99435584 1001 86380 86390 1
435446 99435446 1001 86380 86390 1
435447 99435447 1001 86380 86390 1
435817 99435817 1001 86380 86390 1
435886 99435886 1001 86380 86390 1
436863 99436863 1001 86380 86390 1
437016 99437016 1001 86380 86390 1
436598 99436598 1001 86380 86390 1
436696 99436696 1001 86380 86390 1
436211 99436211 1001 86380 86390 1
436287 99436287 1001 86380 86390 1
437219 99437219 1001 86380 86390 1
437362 99437362 1001 86380 86390 1
437336 99437336 1001 86380 86390 1
300028 99300028 1001 86380 86390 1
300478 99300478 1001 86380 86390 1
300167 99300167 1001 86380 86390 1
300737 99300737 1001 86380 86390 1
301498 99301498 1001 86380 86390 1
301175 99301175 1001 86380 86390 1
301064 99301064 1001 86380 86390 1
301094 99301094 1001 86380 86390 1
301758 99301758 1001 86380 86390 1
302305 99302305 1001 86380 86390 1
302246 99302246 1001 86380 86390 1
302290 99302290 1001 86380 86390 1
302166 99302166 1001 86380 86390 1
302498 99302498 1001 86380 86390 1
302962 99302962 1001 86380 86390 1
302767 99302767 1001 86380 86390 1
302667 99302667 1001 86380 86390 1
302745 99302745 1001 86380 86390 1
302636 99302636 1001 86380 86390 1
303313 99303313 1001 86380 86390 1
303846 99303846 1001 86380 86390 1
303981 99303981 1001 86380 86390 1
303711 99303711 1001 86380 86390 1
303737 99303737 1001 86380 86390 1
303625 99303625 1001 86380 86390 1
303677 99303677 1001 86380 86390 1
303781 99303781 1001 86380 86390 1
303612 99303612 1001 86380 86390 1
303445 99303445 1001 86380 86390 1
304057 99304057 1001 86380 86390 1
304064 99304064 1001 86380 86390 1
304496 99304496 1001 86380 86390 1
304484 99304484 1001 86380 86390 1
304310 99304310 1001 86380 86390 1
304427 99304427 1001 86380 86390 1
304998 99304998 1001 86380 86390 1
305036 99305036 1001 86380 86390 1
305537 99305537 1001 86380 86390 1
305473 99305473 1001 86380 86390 1
305397 99305397 1001 86380 86390 1
305310 99305310 1001 86380 86390 1
305401 99305401 1001 86380 86390 1
500813 99500813 1001 86380 86390 1
500792 99500792 1001 86380 86390 1
500748 99500748 1001 86380 86390 1
500435 99500435 1001 86380 86390 1
500514 99500514 1001 86380 86390 1
500194 99500194 1001 86380 86390 1
500204 99500204 1001 86380 86390 1
500867 99500867 1001 86380 86390 1
500983 99500983 1001 86380 86390 1
500899 99500899 1001 86380 86390 1
500939 99500939 1001 86380 86390 1
501445 99501445 1001 86380 86390 1
501635 99501635 1001 86380 86390 1
501269 99501269 1001 86380 86390 1
501086 99501086 1001 86380 86390 1
502652 99502652 1001 86380 86390 1
503204 99503204 1001 86380 86390 1
503181 99503181 1001 86380 86390 1
503248 99503248 1001 86380 86390 1
502923 99502923 1001 86380 86390 1
502817 99502817 1001 86380 86390 1
504081 99504081 1001 86380 86390 1
503968 99503968 1001 86380 86390 1
503956 99503956 1001 86380 86390 1
504072 99504072 1001 86380 86390 1
503996 99503996 1001 86380 86390 1
503759 99503759 1001 86380 86390 1
503515 99503515 1001 86380 86390 1
503542 99503542 1001 86380 86390 1
503661 99503661 1001 86380 86390 1
503650 99503650 1001 86380 86390 1
504275 99504275 1001 86380 86390 1
504146 99504146 1001 86380 86390 1
504237 99504237 1001 86380 86390 1
504893 99504893 1001 86380 86390 1
504942 99504942 1001 86380 86390 1
504751 99504751 1001 86380 86390 1
504820 99504820 1001 86380 86390 1
504810 99504810 1001 86380 86390 1
504509 99504509 1001 86380 86390 1
504960 99504960 1001 86380 86390 1
504952 99504952 1001 86380 86390 1
505535 99505535 1001 86380 86390 1
505840 99505840 1001 86380 86390 1
506567 99506567 1001 86380 86390 1
506041 99506041 1001 86380 86390 1
506175 99506175 1001 86380 86390 1
506078 99506078 1001 86380 86390 1
506661 99506661 1001 86380 86390 1
507394 99507394 1001 86380 86390 1
507208 99507208 1001 86380 86390 1
507005 99507005 1001 86380 86390 1
507590 99507590 1001 86380 86390 1
507567 99507567 1001 86380 86390 1
507491 99507491 1001 86380 86390 1
507572 99507572 1001 86380 86390 1
508198 99508198 1001 86380 86390 1
508129 99508129 1001 86380 86390 1
508241 99508241 1001 86380 86390 1
508196 99508196 1001 86380 86390 1
507939 99507939 1001 86380 86390 1
508005 99508005 1001 86380 86390 1
507956 99507956 1001 86380 86390 1
507894 99507894 1001 86380 86390 1
507810 99507810 1001 86380 86390 1
507827 99507827 1001 86380 86390 1
507698 99507698 1001 86380 86390 1
507628 99507628 1001 86380 86390 1
508325 99508325 1001 86380 86390 1
508429 99508429 1001 86380 86390 1
508939 99508939 1001 86380 86390 1
508794 99508794 1001 86380 86390 1
508770 99508770 1001 86380 86390 1
508723 99508723 1001 86380 86390 1
508647 99508647 1001 86380 86390 1
508871 99508871 1001 86380 86390 1
509182 99509182 1001 86380 86390 1
509249 99509249 1001 86380 86390 1
509713 99509713 1001 86380 86390 1
509539 99509539 1001 86380 86390 1
509499 99509499 1001 86380 86390 1
509371 99509371 1001 86380 86390 1
509361 99509361 1001 86380 86390 1
509329 99509329 1001 86380 86390 1
510028 99510028 1001 86380 86390 1
509901 99509901 1001 86380 86390 1
509931 99509931 1001 86380 86390 1
510381 99510381 1001 86380 86390 1
510357 99510357 1001 86380 86390 1
510114 99510114 1001 86380 86390 1
511414 99511414 1001 86380 86390 1
511405 99511405 1001 86380 86390 1
511501 99511501 1001 86380 86390 1
511222 99511222 1001 86380 86390 1
511198 99511198 1001 86380 86390 1
511110 99511110 1001 86380 86390 1
510981 99510981 1001 86380 86390 1
510942 99510942 1001 86380 86390 1
512241 99512241 1001 86380 86390 1
512299 99512299 1001 86380 86390 1
512147 99512147 1001 86380 86390 1
512173 99512173 1001 86380 86390 1
511994 99511994 1001 86380 86390 1
512060 99512060 1001 86380 86390 1
511970 99511970 1001 86380 86390 1
512074 99512074 1001 86380 86390 1
512545 99512545 1001 86380 86390 1
513102 99513102 1001 86380 86390 1
513039 99513039 1001 86380 86390 1
513096 99513096 1001 86380 86390 1
512790 99512790 1001 86380 86390 1
513228 99513228 1001 86380 86390 1
513241 99513241 1001 86380 86390 1
513271 99513271 1001 86380 86390 1
514031 99514031 1001 86380 86390 1
514013 99514013 1001 86380 86390 1
513627 99513627 1001 86380 86390 1
513783 99513783 1001 86380 86390 1
513412 99513412 1001 86380 86390 1
513557 99513557 1001 86380 86390 1
513562 99513562 1001 86380 86390 1
514091 99514091 1001 86380 86390 1
514811 99514811 1001 86380 86390 1
514816 99514816 1001 86380 86390 1
514522 99514522 1001 86380 86390 1
514609 99514609 1001 86380 86390 1
514382 99514382 1001 86380 86390 1
514296 99514296 1001 86380 86390 1
514861 99514861 1001 86380 86390 1
515532 99515532 1001 86380 86390 1
515602 99515602 1001 86380 86390 1
515378 99515378 1001 86380 86390 1
515391 99515391 1001 86380 86390 1
515320 99515320 1001 86380 86390 1
515423 99515423 1001 86380 86390 1
515210 99515210 1001 86380 86390 1
516308 99516308 1001 86380 86390 1
516388 99516388 1001 86380 86390 1
515919 99515919 1001 86380 86390 1
515959 99515959 1001 86380 86390 1
515978 99515978 1001 86380 86390 1
516669 99516669 1001 86380 86390 1
516975 99516975 1001 86380 86390 1
516927 99516927 1001 86380 86390 1
516884 99516884 1001 86380 86390 1
517481 99517481 1001 86380 86390 1
517354 99517354 1001 86380 86390 1
518148 99518148 1001 86380 86390 1
518083 99518083 1001 86380 86390 1
517917 99517917 1001 86380 86390 1
517843 99517843 1001 86380 86390 1
517621 99517621 1001 86380 86390 1
518670 99518670 1001 86380 86390 1
518728 99518728 1001 86380 86390 1
518388 99518388 1001 86380 86390 1
519088 99519088 1001 86380 86390 1
519042 99519042 1001 86380 86390 1
519017 99519017 1001 86380 86390 1
519727 99519727 1001 86380 86390 1
519598 99519598 1001 86380 86390 1
519566 99519566 1001 86380 86390 1
519397 99519397 1001 86380 86390 1
519899 99519899 1001 86380 86390 1
520592 99520592 1001 86380 86390 1
520517 99520517 1001 86380 86390 1
520635 99520635 1001 86380 86390 1
520102 99520102 1001 86380 86390 1
521178 99521178 1001 86380 86390 1
521002 99521002 1001 86380 86390 1
521028 99521028 1001 86380 86390 1
520931 99520931 1001 86380 86390 1
520984 99520984 1001 86380 86390 1
521632 99521632 1001 86380 86390 1
521602 99521602 1001 86380 86390 1
522215 99522215 1001 86380 86390 1
522257 99522257 1001 86380 86390 1
521906 99521906 1001 86380 86390 1
522081 99522081 1001 86380 86390 1
521820 99521820 1001 86380 86390 1
522343 99522343 1001 86380 86390 1
522428 99522428 1001 86380 86390 1
522822 99522822 1001 86380 86390 1
522721 99522721 1001 86380 86390 1
522722 99522722 1001 86380 86390 1
522892 99522892 1001 86380 86390 1
522615 99522615 1001 86380 86390 1
522539 99522539 1001 86380 86390 1
522610 99522610 1001 86380 86390 1
523278 99523278 1001 86380 86390 1
523799 99523799 1001 86380 86390 1
523388 99523388 1001 86380 86390 1
523483 99523483 1001 86380 86390 1
523324 99523324 1001 86380 86390 1
524652 99524652 1001 86380 86390 1
524691 99524691 1001 86380 86390 1
524387 99524387 1001 86380 86390 1
524530 99524530 1001 86380 86390 1
524954 99524954 1001 86380 86390 1
525068 99525068 1001 86380 86390 1
525163 99525163 1001 86380 86390 1
525138 99525138 1001 86380 86390 1
525771 99525771 1001 86380 86390 1
525642 99525642 1001 86380 86390 1
526250 99526250 1001 86380 86390 1
525951 99525951 1001 86380 86390 1
526592 99526592 1001 86380 86390 1
526932 99526932 1001 86380 86390 1
526874 99526874 1001 86380 86390 1
526706 99526706 1001 86380 86390 1
526630 99526630 1001 86380 86390 1
527367 99527367 1001 86380 86390 1
527987 99527987 1001 86380 86390 1
528034 99528034 1001 86380 86390 1
527881 99527881 1001 86380 86390 1
527548 99527548 1001 86380 86390 1
528259 99528259 1001 86380 86390 1
528132 99528132 1001 86380 86390 1
528358 99528358 1001 86380 86390 1
528449 99528449 1001 86380 86390 1
528348 99528348 1001 86380 86390 1
529095 99529095 1001 86380 86390 1
529058 99529058 1001 86380 86390 1
529392 99529392 1001 86380 86390 1
529109 99529109 1001 86380 86390 1
530460 99530460 1001 86380 86390 1
530197 99530197 1001 86380 86390 1
530069 99530069 1001 86380 86390 1
529954 99529954 1001 86380 86390 1
531303 99531303 1001 86380 86390 1
531226 99531226 1001 86380 86390 1
531137 99531137 1001 86380 86390 1
531152 99531152 1001 86380 86390 1
530954 99530954 1001 86380 86390 1
531493 99531493 1001 86380 86390 1
531430 99531430 1001 86380 86390 1
531652 99531652 1001 86380 86390 1
532219 99532219 1001 86380 86390 1
532892 99532892 1001 86380 86390 1
532908 99532908 1001 86380 86390 1
533008 99533008 1001 86380 86390 1
532645 99532645 1001 86380 86390 1
532684 99532684 1001 86380 86390 1
532668 99532668 1001 86380 86390 1
532612 99532612 1001 86380 86390 1
532589 99532589 1001 86380 86390 1
533158 99533158 1001 86380 86390 1
533750 99533750 1001 86380 86390 1
533779 99533779 1001 86380 86390 1
533366 99533366 1001 86380 86390 1
533270 99533270 1001 86380 86390 1
533349 99533349 1001 86380 86390 1
533415 99533415 1001 86380 86390 1
533287 99533287 1001 86380 86390 1
533886 99533886 1001 86380 86390 1
533914 99533914 1001 86380 86390 1
533892 99533892 1001 86380 86390 1
534319 99534319 1001 86380 86390 1
534462 99534462 1001 86380 86390 1
534134 99534134 1001 86380 86390 1
534178 99534178 1001 86380 86390 1
535322 99535322 1001 86380 86390 1
535226 99535226 1001 86380 86390 1
535076 99535076 1001 86380 86390 1
535689 99535689 1001 86380 86390 1
535655 99535655 1001 86380 86390 1
535514 99535514 1001 86380 86390 1
536210 99536210 1001 86380 86390 1
536130 99536130 1001 86380 86390 1
535872 99535872 1001 86380 86390 1
535798 99535798 1001 86380 86390 1
535828 99535828 1001 86380 86390 1
535924 99535924 1001 86380 86390 1
536442 99536442 1001 86380 86390 1
536521 99536521 1001 86380 86390 1
536393 99536393 1001 86380 86390 1
536767 99536767 1001 86380 86390 1
536808 99536808 1001 86380 86390 1
536911 99536911 1001 86380 86390 1
536901 99536901 1001 86380 86390 1
536577 99536577 1001 86380 86390 1
537854 99537854 1001 86380 86390 1
537631 99537631 1001 86380 86390 1
537776 99537776 1001 86380 86390 1
537565 99537565 1001 86380 86390 1
537543 99537543 1001 86380 86390 1
537569 99537569 1001 86380 86390 1
537544 99537544 1001 86380 86390 1
538035 99538035 1001 86380 86390 1
538712 99538712 1001 86380 86390 1
538779 99538779 1001 86380 86390 1
538753 99538753 1001 86380 86390 1
538774 99538774 1001 86380 86390 1
538591 99538591 1001 86380 86390 1
538983 99538983 1001 86380 86390 1
539518 99539518 1001 86380 86390 1
539320 99539320 1001 86380 86390 1
539416 99539416 1001 86380 86390 1
539353 99539353 1001 86380 86390 1
539356 99539356 1001 86380 86390 1
539110 99539110 1001 86380 86390 1
539041 99539041 1001 86380 86390 1
539707 99539707 1001 86380 86390 1
540252 99540252 1001 86380 86390 1
540098 99540098 1001 86380 86390 1
540113 99540113 1001 86380 86390 1
539873 99539873 1001 86380 86390 1
540037 99540037 1001 86380 86390 1
541248 99541248 1001 86380 86390 1
541160 99541160 1001 86380 86390 1
541282 99541282 1001 86380 86390 1
541285 99541285 1001 86380 86390 1
541227 99541227 1001 86380 86390 1
541072 99541072 1001 86380 86390 1
540995 99540995 1001 86380 86390 1
541357 99541357 1001 86380 86390 1
542087 99542087 1001 86380 86390 1
541998 99541998 1001 86380 86390 1
542012 99542012 1001 86380 86390 1
541681 99541681 1001 86380 86390 1
542127 99542127 1001 86380 86390 1
542677 99542677 1001 86380 86390 1
542562 99542562 1001 86380 86390 1
542615 99542615 1001 86380 86390 1
542684 99542684 1001 86380 86390 1
542327 99542327 1001 86380 86390 1
543038 99543038 1001 86380 86390 1
543013 99543013 1001 86380 86390 1
543079 99543079 1001 86380 86390 1
543135 99543135 1001 86380 86390 1
543687 99543687 1001 86380 86390 1
543627 99543627 1001 86380 86390 1
543400 99543400 1001 86380 86390 1
543546 99543546 1001 86380 86390 1
543163 99543163 1001 86380 86390 1
543162 99543162 1001 86380 86390 1
543779 99543779 1001 86380 86390 1
544336 99544336 1001 86380 86390 1
544043 99544043 1001 86380 86390 1
544151 99544151 1001 86380 86390 1
544613 99544613 1001 86380 86390 1
544628 99544628 1001 86380 86390 1
419724 1161 1001 44940 46377 1
400015 99400015 1001 86380 86390 1
400127 99400127 1001 86380 86390 1
400247 99400247 1001 86380 86390 1
400358 99400358 1001 86380 86390 1
400459 99400459 1001 86380 86390 1
400594 99400594 1001 86380 86390 1
400832 99400832 1001 86380 86390 1
401498 99401498 1001 86380 86390 1
401791 99401791 1001 86380 86390 1
401926 99401926 1001 86380 86390 1
402233 99402233 1001 86380 86390 1
402667 99402667 1001 86380 86390 1
402903 99402903 1001 86380 86390 1
402931 99402931 1001 86380 86390 1
403095 99403095 1001 86380 86390 1
403034 99403034 1001 86380 86390 1
403327 99403327 1001 86380 86390 1
403356 99403356 1001 86380 86390 1
403509 99403509 1001 86380 86390 1
403584 99403584 1001 86380 86390 1
404396 99404396 1001 86380 86390 1
404695 99404695 1001 86380 86390 1
404948 99404948 1001 86380 86390 1
405022 99405022 1001 86380 86390 1
405106 99405106 1001 86380 86390 1
405123 99405123 1001 86380 86390 1
405191 99405191 1001 86380 86390 1
405600 99405600 1001 86380 86390 1
405853 99405853 1001 86380 86390 1
406314 99406314 1001 86380 86390 1
406364 99406364 1001 86380 86390 1
406714 99406714 1001 86380 86390 1
406904 99406904 1001 86380 86390 1
406909 99406909 1001 86380 86390 1
406994 99406994 1001 86380 86390 1
407255 99407255 1001 86380 86390 1
407382 99407382 1001 86380 86390 1
407496 99407496 1001 86380 86390 1
407531 99407531 1001 86380 86390 1
408272 99408272 1001 86380 86390 1
408428 99408428 1001 86380 86390 1
408950 99408950 1001 86380 86390 1
409051 99409051 1001 86380 86390 1
409052 99409052 1001 86380 86390 1
409102 99409102 1001 86380 86390 1
409114 99409114 1001 86380 86390 1
409262 99409262 1001 86380 86390 1
409311 99409311 1001 86380 86390 1
409403 99409403 1001 86380 86390 1
409583 99409583 1001 86380 86390 1
409522 99409522 1001 86380 86390 1
409700 99409700 1001 86380 86390 1
409727 99409727 1001 86380 86390 1
409970 99409970 1001 86380 86390 1
410101 99410101 1001 86380 86390 1
410093 99410093 1001 86380 86390 1
410259 99410259 1001 86380 86390 1
410408 99410408 1001 86380 86390 1
410722 99410722 1001 86380 86390 1
410770 99410770 1001 86380 86390 1
411565 99411565 1001 86380 86390 1
411741 99411741 1001 86380 86390 1
412074 99412074 1001 86380 86390 1
412450 99412450 1001 86380 86390 1
412282 99412282 1001 86380 86390 1
413292 99413292 1001 86380 86390 1
412501 99412501 1001 86380 86390 1
413290 99413290 1001 86380 86390 1
414945 99414945 1001 86380 86390 1
415102 99415102 1001 86380 86390 1
415047 99415047 1001 86380 86390 1
414349 99414349 1001 86380 86390 1
415583 99415583 1001 86380 86390 1
415401 99415401 1001 86380 86390 1
416963 99416963 1001 86380 86390 1
416983 99416983 1001 86380 86390 1
416160 99416160 1001 86380 86390 1
415880 99415880 1001 86380 86390 1
415721 99415721 1001 86380 86390 1
417228 99417228 1001 86380 86390 1
417156 99417156 1001 86380 86390 1
418652 99418652 1001 86380 86390 1
418613 99418613 1001 86380 86390 1
417711 99417711 1001 86380 86390 1
417639 99417639 1001 86380 86390 1
417907 99417907 1001 86380 86390 1
419548 99419548 1001 86380 86390 1
420537 99420537 1001 86380 86390 1
421316 99421316 1001 86380 86390 1
421653 99421653 1001 86380 86390 1
420964 99420964 1001 86380 86390 1
421201 99421201 1001 86380 86390 1
420909 99420909 1001 86380 86390 1
422200 99422200 1001 86380 86390 1
422515 99422515 1001 86380 86390 1
423689 99423689 1001 86380 86390 1
423491 99423491 1001 86380 86390 1
423493 99423493 1001 86380 86390 1
423523 99423523 1001 86380 86390 1
422944 99422944 1001 86380 86390 1
423012 99423012 1001 86380 86390 1
422915 99422915 1001 86380 86390 1
422543 99422543 1001 86380 86390 1
423856 99423856 1001 86380 86390 1
425369 99425369 1001 86380 86390 1
424691 99424691 1001 86380 86390 1
425580 99425580 1001 86380 86390 1
425559 99425559 1001 86380 86390 1
426738 99426738 1001 86380 86390 1
426382 99426382 1001 86380 86390 1
427446 99427446 1001 86380 86390 1
428488 99428488 1001 86380 86390 1
427624 99427624 1001 86380 86390 1
427863 99427863 1001 86380 86390 1
427702 99427702 1001 86380 86390 1
428872 99428872 1001 86380 86390 1
429997 99429997 1001 86380 86390 1
429264 99429264 1001 86380 86390 1
430818 99430818 1001 86380 86390 1
430443 99430443 1001 86380 86390 1
430422 99430422 1001 86380 86390 1
431400 99431400 1001 86380 86390 1
430996 99430996 1001 86380 86390 1
432394 99432394 1001 86380 86390 1
433708 99433708 1001 86380 86390 1
433577 99433577 1001 86380 86390 1
433154 99433154 1001 86380 86390 1
433236 99433236 1001 86380 86390 1
433287 99433287 1001 86380 86390 1
432654 99432654 1001 86380 86390 1
432515 99432515 1001 86380 86390 1
435046 99435046 1001 86380 86390 1
434450 99434450 1001 86380 86390 1
434456 99434456 1001 86380 86390 1
434146 99434146 1001 86380 86390 1
434529 99434529 1001 86380 86390 1
434581 99434581 1001 86380 86390 1
435488 99435488 1001 86380 86390 1
435440 99435440 1001 86380 86390 1
437006 99437006 1001 86380 86390 1
436418 99436418 1001 86380 86390 1
436080 99436080 1001 86380 86390 1
436107 99436107 1001 86380 86390 1
300091 99300091 1001 86380 86390 1
300370 99300370 1001 86380 86390 1
300373 99300373 1001 86380 86390 1
300121 99300121 1001 86380 86390 1
300136 99300136 1001 86380 86390 1
300729 99300729 1001 86380 86390 1
301382 99301382 1001 86380 86390 1
301513 99301513 1001 86380 86390 1
301545 99301545 1001 86380 86390 1
301051 99301051 1001 86380 86390 1
301068 99301068 1001 86380 86390 1
301082 99301082 1001 86380 86390 1
301113 99301113 1001 86380 86390 1
301600 99301600 1001 86380 86390 1
301601 99301601 1001 86380 86390 1
302258 99302258 1001 86380 86390 1
302299 99302299 1001 86380 86390 1
302368 99302368 1001 86380 86390 1
302039 99302039 1001 86380 86390 1
301906 99301906 1001 86380 86390 1
301803 99301803 1001 86380 86390 1
301882 99301882 1001 86380 86390 1
301792 99301792 1001 86380 86390 1
301766 99301766 1001 86380 86390 1
301953 99301953 1001 86380 86390 1
302468 99302468 1001 86380 86390 1
303045 99303045 1001 86380 86390 1
303090 99303090 1001 86380 86390 1
303340 99303340 1001 86380 86390 1
303957 99303957 1001 86380 86390 1
303776 99303776 1001 86380 86390 1
303708 99303708 1001 86380 86390 1
303464 99303464 1001 86380 86390 1
303605 99303605 1001 86380 86390 1
304216 99304216 1001 86380 86390 1
304220 99304220 1001 86380 86390 1
304799 99304799 1001 86380 86390 1
304777 99304777 1001 86380 86390 1
304590 99304590 1001 86380 86390 1
304501 99304501 1001 86380 86390 1
304579 99304579 1001 86380 86390 1
304495 99304495 1001 86380 86390 1
304471 99304471 1001 86380 86390 1
304409 99304409 1001 86380 86390 1
304286 99304286 1001 86380 86390 1
305052 99305052 1001 86380 86390 1
305054 99305054 1001 86380 86390 1
304992 99304992 1001 86380 86390 1
305331 99305331 1001 86380 86390 1
305170 99305170 1001 86380 86390 1
305138 99305138 1001 86380 86390 1
500753 99500753 1001 86380 86390 1
500494 99500494 1001 86380 86390 1
500548 99500548 1001 86380 86390 1
500600 99500600 1001 86380 86390 1
500420 99500420 1001 86380 86390 1
500249 99500249 1001 86380 86390 1
501010 99501010 1001 86380 86390 1
501448 99501448 1001 86380 86390 1
501795 99501795 1001 86380 86390 1
502298 99502298 1001 86380 86390 1
502264 99502264 1001 86380 86390 1
502345 99502345 1001 86380 86390 1
502452 99502452 1001 86380 86390 1
502130 99502130 1001 86380 86390 1
502047 99502047 1001 86380 86390 1
502572 99502572 1001 86380 86390 1
502565 99502565 1001 86380 86390 1
502868 99502868 1001 86380 86390 1
502717 99502717 1001 86380 86390 1
502809 99502809 1001 86380 86390 1
502876 99502876 1001 86380 86390 1
503776 99503776 1001 86380 86390 1
504186 99504186 1001 86380 86390 1
504164 99504164 1001 86380 86390 1
504832 99504832 1001 86380 86390 1
505123 99505123 1001 86380 86390 1
505601 99505601 1001 86380 86390 1
505379 99505379 1001 86380 86390 1
505522 99505522 1001 86380 86390 1
505154 99505154 1001 86380 86390 1
505323 99505323 1001 86380 86390 1
505259 99505259 1001 86380 86390 1
505858 99505858 1001 86380 86390 1
505809 99505809 1001 86380 86390 1
505945 99505945 1001 86380 86390 1
506352 99506352 1001 86380 86390 1
506135 99506135 1001 86380 86390 1
505996 99505996 1001 86380 86390 1
506739 99506739 1001 86380 86390 1
507251 99507251 1001 86380 86390 1
506973 99506973 1001 86380 86390 1
506852 99506852 1001 86380 86390 1
507447 99507447 1001 86380 86390 1
508127 99508127 1001 86380 86390 1
508104 99508104 1001 86380 86390 1
507993 99507993 1001 86380 86390 1
507881 99507881 1001 86380 86390 1
507747 99507747 1001 86380 86390 1
507750 99507750 1001 86380 86390 1
507728 99507728 1001 86380 86390 1
508272 99508272 1001 86380 86390 1
508303 99508303 1001 86380 86390 1
508977 99508977 1001 86380 86390 1
509035 99509035 1001 86380 86390 1
508984 99508984 1001 86380 86390 1
508716 99508716 1001 86380 86390 1
508742 99508742 1001 86380 86390 1
508692 99508692 1001 86380 86390 1
508698 99508698 1001 86380 86390 1
508518 99508518 1001 86380 86390 1
508506 99508506 1001 86380 86390 1
508638 99508638 1001 86380 86390 1
509143 99509143 1001 86380 86390 1
509885 99509885 1001 86380 86390 1
509820 99509820 1001 86380 86390 1
509445 99509445 1001 86380 86390 1
509976 99509976 1001 86380 86390 1
509990 99509990 1001 86380 86390 1
509966 99509966 1001 86380 86390 1
509945 99509945 1001 86380 86390 1
510049 99510049 1001 86380 86390 1
510537 99510537 1001 86380 86390 1
510237 99510237 1001 86380 86390 1
510307 99510307 1001 86380 86390 1
510753 99510753 1001 86380 86390 1
511503 99511503 1001 86380 86390 1
511013 99511013 1001 86380 86390 1
511122 99511122 1001 86380 86390 1
511750 99511750 1001 86380 86390 1
512375 99512375 1001 86380 86390 1
511913 99511913 1001 86380 86390 1
511907 99511907 1001 86380 86390 1
511883 99511883 1001 86380 86390 1
511912 99511912 1001 86380 86390 1
512475 99512475 1001 86380 86390 1
512781 99512781 1001 86380 86390 1
512771 99512771 1001 86380 86390 1
512590 99512590 1001 86380 86390 1
512776 99512776 1001 86380 86390 1
513834 99513834 1001 86380 86390 1
513800 99513800 1001 86380 86390 1
514123 99514123 1001 86380 86390 1
514756 99514756 1001 86380 86390 1
514476 99514476 1001 86380 86390 1
514265 99514265 1001 86380 86390 1
514409 99514409 1001 86380 86390 1
514364 99514364 1001 86380 86390 1
514886 99514886 1001 86380 86390 1
515608 99515608 1001 86380 86390 1
515429 99515429 1001 86380 86390 1
515300 99515300 1001 86380 86390 1
515223 99515223 1001 86380 86390 1
515723 99515723 1001 86380 86390 1
515795 99515795 1001 86380 86390 1
516484 99516484 1001 86380 86390 1
516441 99516441 1001 86380 86390 1
516493 99516493 1001 86380 86390 1
516124 99516124 1001 86380 86390 1
516263 99516263 1001 86380 86390 1
516056 99516056 1001 86380 86390 1
516682 99516682 1001 86380 86390 1
516671 99516671 1001 86380 86390 1
517195 99517195 1001 86380 86390 1
517186 99517186 1001 86380 86390 1
516977 99516977 1001 86380 86390 1
517107 99517107 1001 86380 86390 1
516732 99516732 1001 86380 86390 1
516855 99516855 1001 86380 86390 1
517482 99517482 1001 86380 86390 1
518085 99518085 1001 86380 86390 1
517975 99517975 1001 86380 86390 1
517840 99517840 1001 86380 86390 1
517546 99517546 1001 86380 86390 1
518272 99518272 1001 86380 86390 1
518168 99518168 1001 86380 86390 1
518791 99518791 1001 86380 86390 1
518982 99518982 1001 86380 86390 1
518511 99518511 1001 86380 86390 1
518390 99518390 1001 86380 86390 1
519143 99519143 1001 86380 86390 1
519008 99519008 1001 86380 86390 1
519682 99519682 1001 86380 86390 1
519461 99519461 1001 86380 86390 1
519539 99519539 1001 86380 86390 1
519489 99519489 1001 86380 86390 1
519281 99519281 1001 86380 86390 1
519833 99519833 1001 86380 86390 1
520527 99520527 1001 86380 86390 1
520467 99520467 1001 86380 86390 1
520599 99520599 1001 86380 86390 1
520561 99520561 1001 86380 86390 1
520230 99520230 1001 86380 86390 1
520400 99520400 1001 86380 86390 1
520237 99520237 1001 86380 86390 1
520123 99520123 1001 86380 86390 1
520149 99520149 1001 86380 86390 1
520730 99520730 1001 86380 86390 1
520709 99520709 1001 86380 86390 1
520713 99520713 1001 86380 86390 1
521293 99521293 1001 86380 86390 1
521209 99521209 1001 86380 86390 1
521097 99521097 1001 86380 86390 1
521180 99521180 1001 86380 86390 1
521169 99521169 1001 86380 86390 1
522113 99522113 1001 86380 86390 1
522102 99522102 1001 86380 86390 1
521893 99521893 1001 86380 86390 1
521964 99521964 1001 86380 86390 1
522017 99522017 1001 86380 86390 1
522072 99522072 1001 86380 86390 1
521832 99521832 1001 86380 86390 1
522423 99522423 1001 86380 86390 1
522327 99522327 1001 86380 86390 1
522878 99522878 1001 86380 86390 1
523137 99523137 1001 86380 86390 1
523875 99523875 1001 86380 86390 1
523676 99523676 1001 86380 86390 1
523590 99523590 1001 86380 86390 1
523723 99523723 1001 86380 86390 1
523724 99523724 1001 86380 86390 1
523328 99523328 1001 86380 86390 1
523357 99523357 1001 86380 86390 1
523436 99523436 1001 86380 86390 1
524022 99524022 1001 86380 86390 1
524079 99524079 1001 86380 86390 1
524041 99524041 1001 86380 86390 1
524263 99524263 1001 86380 86390 1
524807 99524807 1001 86380 86390 1
524924 99524924 1001 86380 86390 1
524950 99524950 1001 86380 86390 1
525045 99525045 1001 86380 86390 1
525141 99525141 1001 86380 86390 1
525738 99525738 1001 86380 86390 1
526318 99526318 1001 86380 86390 1
526146 99526146 1001 86380 86390 1
526199 99526199 1001 86380 86390 1
526212 99526212 1001 86380 86390 1
525957 99525957 1001 86380 86390 1
525956 99525956 1001 86380 86390 1
527069 99527069 1001 86380 86390 1
527181 99527181 1001 86380 86390 1
527053 99527053 1001 86380 86390 1
527023 99527023 1001 86380 86390 1
526720 99526720 1001 86380 86390 1
526685 99526685 1001 86380 86390 1
526687 99526687 1001 86380 86390 1
526780 99526780 1001 86380 86390 1
527740 99527740 1001 86380 86390 1
527673 99527673 1001 86380 86390 1
527625 99527625 1001 86380 86390 1
528088 99528088 1001 86380 86390 1
528169 99528169 1001 86380 86390 1
528775 99528775 1001 86380 86390 1
528620 99528620 1001 86380 86390 1
528556 99528556 1001 86380 86390 1
528558 99528558 1001 86380 86390 1
528575 99528575 1001 86380 86390 1
528551 99528551 1001 86380 86390 1
528434 99528434 1001 86380 86390 1
528970 99528970 1001 86380 86390 1
529574 99529574 1001 86380 86390 1
529613 99529613 1001 86380 86390 1
529603 99529603 1001 86380 86390 1
529669 99529669 1001 86380 86390 1
529412 99529412 1001 86380 86390 1
529160 99529160 1001 86380 86390 1
529168 99529168 1001 86380 86390 1
529829 99529829 1001 86380 86390 1
529819 99529819 1001 86380 86390 1
529769 99529769 1001 86380 86390 1
530531 99530531 1001 86380 86390 1
530145 99530145 1001 86380 86390 1
530176 99530176 1001 86380 86390 1
530132 99530132 1001 86380 86390 1
531075 99531075 1001 86380 86390 1
531102 99531102 1001 86380 86390 1
530987 99530987 1001 86380 86390 1
530865 99530865 1001 86380 86390 1
530870 99530870 1001 86380 86390 1
531436 99531436 1001 86380 86390 1
532170 99532170 1001 86380 86390 1
532053 99532053 1001 86380 86390 1
531960 99531960 1001 86380 86390 1
531665 99531665 1001 86380 86390 1
532403 99532403 1001 86380 86390 1
532391 99532391 1001 86380 86390 1
532872 99532872 1001 86380 86390 1
532736 99532736 1001 86380 86390 1
532480 99532480 1001 86380 86390 1
533208 99533208 1001 86380 86390 1
533847 99533847 1001 86380 86390 1
533591 99533591 1001 86380 86390 1
533437 99533437 1001 86380 86390 1
533977 99533977 1001 86380 86390 1
534647 99534647 1001 86380 86390 1
534588 99534588 1001 86380 86390 1
534668 99534668 1001 86380 86390 1
534309 99534309 1001 86380 86390 1
534163 99534163 1001 86380 86390 1
534759 99534759 1001 86380 86390 1
534804 99534804 1001 86380 86390 1
534830 99534830 1001 86380 86390 1
534691 99534691 1001 86380 86390 1
534874 99534874 1001 86380 86390 1
535269 99535269 1001 86380 86390 1
535166 99535166 1001 86380 86390 1
535199 99535199 1001 86380 86390 1
535059 99535059 1001 86380 86390 1
535008 99535008 1001 86380 86390 1
534957 99534957 1001 86380 86390 1
535092 99535092 1001 86380 86390 1
534901 99534901 1001 86380 86390 1
536225 99536225 1001 86380 86390 1
536216 99536216 1001 86380 86390 1
536045 99536045 1001 86380 86390 1
535756 99535756 1001 86380 86390 1
536389 99536389 1001 86380 86390 1
536523 99536523 1001 86380 86390 1
537024 99537024 1001 86380 86390 1
537006 99537006 1001 86380 86390 1
536567 99536567 1001 86380 86390 1
536633 99536633 1001 86380 86390 1
536612 99536612 1001 86380 86390 1
537344 99537344 1001 86380 86390 1
537308 99537308 1001 86380 86390 1
537181 99537181 1001 86380 86390 1
537617 99537617 1001 86380 86390 1
537419 99537419 1001 86380 86390 1
537510 99537510 1001 86380 86390 1
537551 99537551 1001 86380 86390 1
538050 99538050 1001 86380 86390 1
538013 99538013 1001 86380 86390 1
538782 99538782 1001 86380 86390 1
538761 99538761 1001 86380 86390 1
538506 99538506 1001 86380 86390 1
538310 99538310 1001 86380 86390 1
539318 99539318 1001 86380 86390 1
539412 99539412 1001 86380 86390 1
539123 99539123 1001 86380 86390 1
539772 99539772 1001 86380 86390 1
540394 99540394 1001 86380 86390 1
540304 99540304 1001 86380 86390 1
540318 99540318 1001 86380 86390 1
540224 99540224 1001 86380 86390 1
540229 99540229 1001 86380 86390 1
540103 99540103 1001 86380 86390 1
540194 99540194 1001 86380 86390 1
540042 99540042 1001 86380 86390 1
540594 99540594 1001 86380 86390 1
540621 99540621 1001 86380 86390 1
540609 99540609 1001 86380 86390 1
540667 99540667 1001 86380 86390 1
541143 99541143 1001 86380 86390 1
541047 99541047 1001 86380 86390 1
540703 99540703 1001 86380 86390 1
541318 99541318 1001 86380 86390 1
541385 99541385 1001 86380 86390 1
541941 99541941 1001 86380 86390 1
541958 99541958 1001 86380 86390 1
542064 99542064 1001 86380 86390 1
541913 99541913 1001 86380 86390 1
541812 99541812 1001 86380 86390 1
541814 99541814 1001 86380 86390 1
541725 99541725 1001 86380 86390 1
541630 99541630 1001 86380 86390 1
542138 99542138 1001 86380 86390 1
542897 99542897 1001 86380 86390 1
542839 99542839 1001 86380 86390 1
542715 99542715 1001 86380 86390 1
542620 99542620 1001 86380 86390 1
542359 99542359 1001 86380 86390 1
543116 99543116 1001 86380 86390 1
543738 99543738 1001 86380 86390 1
543616 99543616 1001 86380 86390 1
543410 99543410 1001 86380 86390 1
543417 99543417 1001 86380 86390 1
543537 99543537 1001 86380 86390 1
543203 99543203 1001 86380 86390 1
543314 99543314 1001 86380 86390 1
543795 99543795 1001 86380 86390 1
543973 99543973 1001 86380 86390 1
544569 99544569 1001 86380 86390 1
544380 99544380 1001 86380 86390 1
543992 99543992 1001 86380 86390 1
544150 99544150 1001 86380 86390 1
544156 99544156 1001 86380 86390 1
543988 99543988 1001 86380 86390 1
400460 99400460 1001 86380 86390 1
400461 99400461 1001 86380 86390 1
400695 99400695 1001 86380 86390 1
400735 99400735 1001 86380 86390 1
401075 99401075 1001 86380 86390 1
401356 99401356 1001 86380 86390 1
401662 99401662 1001 86380 86390 1
401947 99401947 1001 86380 86390 1
402048 99402048 1001 86380 86390 1
402106 99402106 1001 86380 86390 1
402441 99402441 1001 86380 86390 1
402619 99402619 1001 86380 86390 1
402848 99402848 1001 86380 86390 1
402815 99402815 1001 86380 86390 1
402785 99402785 1001 86380 86390 1
403174 99403174 1001 86380 86390 1
403221 99403221 1001 86380 86390 1
403271 99403271 1001 86380 86390 1
403240 99403240 1001 86380 86390 1
403479 99403479 1001 86380 86390 1
403457 99403457 1001 86380 86390 1
403801 99403801 1001 86380 86390 1
403907 99403907 1001 86380 86390 1
404259 99404259 1001 86380 86390 1
404490 99404490 1001 86380 86390 1
404857 99404857 1001 86380 86390 1
405811 99405811 1001 86380 86390 1
405839 99405839 1001 86380 86390 1
405770 99405770 1001 86380 86390 1
406803 99406803 1001 86380 86390 1
407220 99407220 1001 86380 86390 1
407440 99407440 1001 86380 86390 1
407500 99407500 1001 86380 86390 1
407933 99407933 1001 86380 86390 1
408254 99408254 1001 86380 86390 1
408353 99408353 1001 86380 86390 1
408488 99408488 1001 86380 86390 1
408525 99408525 1001 86380 86390 1
408503 99408503 1001 86380 86390 1
408693 99408693 1001 86380 86390 1
409118 99409118 1001 86380 86390 1
410315 99410315 1001 86380 86390 1
410399 99410399 1001 86380 86390 1
410637 99410637 1001 86380 86390 1
410699 99410699 1001 86380 86390 1
411136 99411136 1001 86380 86390 1
411718 99411718 1001 86380 86390 1
411745 99411745 1001 86380 86390 1
411926 99411926 1001 86380 86390 1
412055 99412055 1001 86380 86390 1
412266 99412266 1001 86380 86390 1
412446 99412446 1001 86380 86390 1
413058 99413058 1001 86380 86390 1
412613 99412613 1001 86380 86390 1
414037 99414037 1001 86380 86390 1
415212 99415212 1001 86380 86390 1
414595 99414595 1001 86380 86390 1
414575 99414575 1001 86380 86390 1
414557 99414557 1001 86380 86390 1
414474 99414474 1001 86380 86390 1
414119 99414119 1001 86380 86390 1
414363 99414363 1001 86380 86390 1
415455 99415455 1001 86380 86390 1
415494 99415494 1001 86380 86390 1
416706 99416706 1001 86380 86390 1
416762 99416762 1001 86380 86390 1
416913 99416913 1001 86380 86390 1
416666 99416666 1001 86380 86390 1
415728 99415728 1001 86380 86390 1
417173 99417173 1001 86380 86390 1
417341 99417341 1001 86380 86390 1
417391 99417391 1001 86380 86390 1
417086 99417086 1001 86380 86390 1
417501 99417501 1001 86380 86390 1
418685 99418685 1001 86380 86390 1
417618 99417618 1001 86380 86390 1
418945 99418945 1001 86380 86390 1
420400 99420400 1001 86380 86390 1
419787 99419787 1001 86380 86390 1
419866 99419866 1001 86380 86390 1
419476 99419476 1001 86380 86390 1
420471 99420471 1001 86380 86390 1
420605 99420605 1001 86380 86390 1
420554 99420554 1001 86380 86390 1
420739 99420739 1001 86380 86390 1
420844 99420844 1001 86380 86390 1
423433 99423433 1001 86380 86390 1
423340 99423340 1001 86380 86390 1
423535 99423535 1001 86380 86390 1
423169 99423169 1001 86380 86390 1
423008 99423008 1001 86380 86390 1
422850 99422850 1001 86380 86390 1
425200 99425200 1001 86380 86390 1
425312 99425312 1001 86380 86390 1
425015 99425015 1001 86380 86390 1
425122 99425122 1001 86380 86390 1
424959 99424959 1001 86380 86390 1
424943 99424943 1001 86380 86390 1
424727 99424727 1001 86380 86390 1
425000 99425000 1001 86380 86390 1
424219 99424219 1001 86380 86390 1
426747 99426747 1001 86380 86390 1
426898 99426898 1001 86380 86390 1
426361 99426361 1001 86380 86390 1
426157 99426157 1001 86380 86390 1
425848 99425848 1001 86380 86390 1
427443 99427443 1001 86380 86390 1
427961 99427961 1001 86380 86390 1
427941 99427941 1001 86380 86390 1
428025 99428025 1001 86380 86390 1
427864 99427864 1001 86380 86390 1
427789 99427789 1001 86380 86390 1
427869 99427869 1001 86380 86390 1
428789 99428789 1001 86380 86390 1
429090 99429090 1001 86380 86390 1
430147 99430147 1001 86380 86390 1
429933 99429933 1001 86380 86390 1
429241 99429241 1001 86380 86390 1
429411 99429411 1001 86380 86390 1
429330 99429330 1001 86380 86390 1
429456 99429456 1001 86380 86390 1
431645 99431645 1001 86380 86390 1
431373 99431373 1001 86380 86390 1
431477 99431477 1001 86380 86390 1
431233 99431233 1001 86380 86390 1
432083 99432083 1001 86380 86390 1
432087 99432087 1001 86380 86390 1
432444 99432444 1001 86380 86390 1
433694 99433694 1001 86380 86390 1
432947 99432947 1001 86380 86390 1
433169 99433169 1001 86380 86390 1
432942 99432942 1001 86380 86390 1
433969 99433969 1001 86380 86390 1
433840 99433840 1001 86380 86390 1
433990 99433990 1001 86380 86390 1
435204 99435204 1001 86380 86390 1
434842 99434842 1001 86380 86390 1
434172 99434172 1001 86380 86390 1
434270 99434270 1001 86380 86390 1
435530 99435530 1001 86380 86390 1
435453 99435453 1001 86380 86390 1
437000 99437000 1001 86380 86390 1
436779 99436779 1001 86380 86390 1
436503 99436503 1001 86380 86390 1
436583 99436583 1001 86380 86390 1
436216 99436216 1001 86380 86390 1
436141 99436141 1001 86380 86390 1
436218 99436218 1001 86380 86390 1
435962 99435962 1001 86380 86390 1
437270 99437270 1001 86380 86390 1
437308 99437308 1001 86380 86390 1
300080 99300080 1001 86380 86390 1
300725 99300725 1001 86380 86390 1
300571 99300571 1001 86380 86390 1
300689 99300689 1001 86380 86390 1
300313 99300313 1001 86380 86390 1
300842 99300842 1001 86380 86390 1
301109 99301109 1001 86380 86390 1
301140 99301140 1001 86380 86390 1
302244 99302244 1001 86380 86390 1
302497 99302497 1001 86380 86390 1
302524 99302524 1001 86380 86390 1
303130 99303130 1001 86380 86390 1
303134 99303134 1001 86380 86390 1
303064 99303064 1001 86380 86390 1
302847 99302847 1001 86380 86390 1
302899 99302899 1001 86380 86390 1
302855 99302855 1001 86380 86390 1
302845 99302845 1001 86380 86390 1
302733 99302733 1001 86380 86390 1
303857 99303857 1001 86380 86390 1
303909 99303909 1001 86380 86390 1
303900 99303900 1001 86380 86390 1
303426 99303426 1001 86380 86390 1
303494 99303494 1001 86380 86390 1
303458 99303458 1001 86380 86390 1
304054 99304054 1001 86380 86390 1
304462 99304462 1001 86380 86390 1
304607 99304607 1001 86380 86390 1
304533 99304533 1001 86380 86390 1
304267 99304267 1001 86380 86390 1
305672 99305672 1001 86380 86390 1
305516 99305516 1001 86380 86390 1
305352 99305352 1001 86380 86390 1
305421 99305421 1001 86380 86390 1
305362 99305362 1001 86380 86390 1
305388 99305388 1001 86380 86390 1
305260 99305260 1001 86380 86390 1
500011 99500011 1001 86380 86390 1
500180 99500180 1001 86380 86390 1
500184 99500184 1001 86380 86390 1
500789 99500789 1001 86380 86390 1
500693 99500693 1001 86380 86390 1
500746 99500746 1001 86380 86390 1
500472 99500472 1001 86380 86390 1
500363 99500363 1001 86380 86390 1
500278 99500278 1001 86380 86390 1
500319 99500319 1001 86380 86390 1
500942 99500942 1001 86380 86390 1
500974 99500974 1001 86380 86390 1
500872 99500872 1001 86380 86390 1
501538 99501538 1001 86380 86390 1
501406 99501406 1001 86380 86390 1
501342 99501342 1001 86380 86390 1
501142 99501142 1001 86380 86390 1
501224 99501224 1001 86380 86390 1
502444 99502444 1001 86380 86390 1
502456 99502456 1001 86380 86390 1
502335 99502335 1001 86380 86390 1
502234 99502234 1001 86380 86390 1
502186 99502186 1001 86380 86390 1
502097 99502097 1001 86380 86390 1
502165 99502165 1001 86380 86390 1
502256 99502256 1001 86380 86390 1
502074 99502074 1001 86380 86390 1
502233 99502233 1001 86380 86390 1
501860 99501860 1001 86380 86390 1
501955 99501955 1001 86380 86390 1
502593 99502593 1001 86380 86390 1
503263 99503263 1001 86380 86390 1
503270 99503270 1001 86380 86390 1
503025 99503025 1001 86380 86390 1
502955 99502955 1001 86380 86390 1
502835 99502835 1001 86380 86390 1
502758 99502758 1001 86380 86390 1
503441 99503441 1001 86380 86390 1
503978 99503978 1001 86380 86390 1
503878 99503878 1001 86380 86390 1
503841 99503841 1001 86380 86390 1
503606 99503606 1001 86380 86390 1
503673 99503673 1001 86380 86390 1
504261 99504261 1001 86380 86390 1
504617 99504617 1001 86380 86390 1
504453 99504453 1001 86380 86390 1
504367 99504367 1001 86380 86390 1
505023 99505023 1001 86380 86390 1
504986 99504986 1001 86380 86390 1
505013 99505013 1001 86380 86390 1
505648 99505648 1001 86380 86390 1
505556 99505556 1001 86380 86390 1
505201 99505201 1001 86380 86390 1
505162 99505162 1001 86380 86390 1
505566 99505566 1001 86380 86390 1
505920 99505920 1001 86380 86390 1
506445 99506445 1001 86380 86390 1
506462 99506462 1001 86380 86390 1
506529 99506529 1001 86380 86390 1
506587 99506587 1001 86380 86390 1
506275 99506275 1001 86380 86390 1
506375 99506375 1001 86380 86390 1
506597 99506597 1001 86380 86390 1
506695 99506695 1001 86380 86390 1
507408 99507408 1001 86380 86390 1
507418 99507418 1001 86380 86390 1
507211 99507211 1001 86380 86390 1
507058 99507058 1001 86380 86390 1
507202 99507202 1001 86380 86390 1
506901 99506901 1001 86380 86390 1
507549 99507549 1001 86380 86390 1
507564 99507564 1001 86380 86390 1
507618 99507618 1001 86380 86390 1
508205 99508205 1001 86380 86390 1
508119 99508119 1001 86380 86390 1
507963 99507963 1001 86380 86390 1
508419 99508419 1001 86380 86390 1
508387 99508387 1001 86380 86390 1
508413 99508413 1001 86380 86390 1
508781 99508781 1001 86380 86390 1
508829 99508829 1001 86380 86390 1
508583 99508583 1001 86380 86390 1
508508 99508508 1001 86380 86390 1
508651 99508651 1001 86380 86390 1
508525 99508525 1001 86380 86390 1
508475 99508475 1001 86380 86390 1
508502 99508502 1001 86380 86390 1
509189 99509189 1001 86380 86390 1
509181 99509181 1001 86380 86390 1
509247 99509247 1001 86380 86390 1
509252 99509252 1001 86380 86390 1
509880 99509880 1001 86380 86390 1
509782 99509782 1001 86380 86390 1
509823 99509823 1001 86380 86390 1
509646 99509646 1001 86380 86390 1
509395 99509395 1001 86380 86390 1
509982 99509982 1001 86380 86390 1
510699 99510699 1001 86380 86390 1
510558 99510558 1001 86380 86390 1
510317 99510317 1001 86380 86390 1
510383 99510383 1001 86380 86390 1
511259 99511259 1001 86380 86390 1
511211 99511211 1001 86380 86390 1
511024 99511024 1001 86380 86390 1
511134 99511134 1001 86380 86390 1
511723 99511723 1001 86380 86390 1
511648 99511648 1001 86380 86390 1
512211 99512211 1001 86380 86390 1
512303 99512303 1001 86380 86390 1
512071 99512071 1001 86380 86390 1
512033 99512033 1001 86380 86390 1
512015 99512015 1001 86380 86390 1
512043 99512043 1001 86380 86390 1
511882 99511882 1001 86380 86390 1
511964 99511964 1001 86380 86390 1
512472 99512472 1001 86380 86390 1
512927 99512927 1001 86380 86390 1
512703 99512703 1001 86380 86390 1
512724 99512724 1001 86380 86390 1
513281 99513281 1001 86380 86390 1
513372 99513372 1001 86380 86390 1
513955 99513955 1001 86380 86390 1
513829 99513829 1001 86380 86390 1
513771 99513771 1001 86380 86390 1
513449 99513449 1001 86380 86390 1
513466 99513466 1001 86380 86390 1
514449 99514449 1001 86380 86390 1
514534 99514534 1001 86380 86390 1
514422 99514422 1001 86380 86390 1
514243 99514243 1001 86380 86390 1
515582 99515582 1001 86380 86390 1
515149 99515149 1001 86380 86390 1
515816 99515816 1001 86380 86390 1
516406 99516406 1001 86380 86390 1
516247 99516247 1001 86380 86390 1
516007 99516007 1001 86380 86390 1
515991 99515991 1001 86380 86390 1
517248 99517248 1001 86380 86390 1
517001 99517001 1001 86380 86390 1
516876 99516876 1001 86380 86390 1
517358 99517358 1001 86380 86390 1
517386 99517386 1001 86380 86390 1
517480 99517480 1001 86380 86390 1
517537 99517537 1001 86380 86390 1
517513 99517513 1001 86380 86390 1
518076 99518076 1001 86380 86390 1
517867 99517867 1001 86380 86390 1
517754 99517754 1001 86380 86390 1
517688 99517688 1001 86380 86390 1
517743 99517743 1001 86380 86390 1
518328 99518328 1001 86380 86390 1
518319 99518319 1001 86380 86390 1
518956 99518956 1001 86380 86390 1
518789 99518789 1001 86380 86390 1
518983 99518983 1001 86380 86390 1
518389 99518389 1001 86380 86390 1
518559 99518559 1001 86380 86390 1
519621 99519621 1001 86380 86390 1
519637 99519637 1001 86380 86390 1
519720 99519720 1001 86380 86390 1
519800 99519800 1001 86380 86390 1
519207 99519207 1001 86380 86390 1
519261 99519261 1001 86380 86390 1
519228 99519228 1001 86380 86390 1
519950 99519950 1001 86380 86390 1
520485 99520485 1001 86380 86390 1
520537 99520537 1001 86380 86390 1
520520 99520520 1001 86380 86390 1
520430 99520430 1001 86380 86390 1
520047 99520047 1001 86380 86390 1
520690 99520690 1001 86380 86390 1
520691 99520691 1001 86380 86390 1
520786 99520786 1001 86380 86390 1
520838 99520838 1001 86380 86390 1
520738 99520738 1001 86380 86390 1
521056 99521056 1001 86380 86390 1
521052 99521052 1001 86380 86390 1
520955 99520955 1001 86380 86390 1
521046 99521046 1001 86380 86390 1
520985 99520985 1001 86380 86390 1
521924 99521924 1001 86380 86390 1
521980 99521980 1001 86380 86390 1
522006 99522006 1001 86380 86390 1
522058 99522058 1001 86380 86390 1
521699 99521699 1001 86380 86390 1
521713 99521713 1001 86380 86390 1
521765 99521765 1001 86380 86390 1
522486 99522486 1001 86380 86390 1
522344 99522344 1001 86380 86390 1
522361 99522361 1001 86380 86390 1
522323 99522323 1001 86380 86390 1
522457 99522457 1001 86380 86390 1
523004 99523004 1001 86380 86390 1
523074 99523074 1001 86380 86390 1
522730 99522730 1001 86380 86390 1
522899 99522899 1001 86380 86390 1
522912 99522912 1001 86380 86390 1
523741 99523741 1001 86380 86390 1
523805 99523805 1001 86380 86390 1
523788 99523788 1001 86380 86390 1
523417 99523417 1001 86380 86390 1
523956 99523956 1001 86380 86390 1
524130 99524130 1001 86380 86390 1
524681 99524681 1001 86380 86390 1
524636 99524636 1001 86380 86390 1
524692 99524692 1001 86380 86390 1
525320 99525320 1001 86380 86390 1
525204 99525204 1001 86380 86390 1
524978 99524978 1001 86380 86390 1
525393 99525393 1001 86380 86390 1
526387 99526387 1001 86380 86390 1
526301 99526301 1001 86380 86390 1
526306 99526306 1001 86380 86390 1
526384 99526384 1001 86380 86390 1
526017 99526017 1001 86380 86390 1
526435 99526435 1001 86380 86390 1
526611 99526611 1001 86380 86390 1
527236 99527236 1001 86380 86390 1
526892 99526892 1001 86380 86390 1
527027 99527027 1001 86380 86390 1
526698 99526698 1001 86380 86390 1
526725 99526725 1001 86380 86390 1
526692 99526692 1001 86380 86390 1
527261 99527261 1001 86380 86390 1
527437 99527437 1001 86380 86390 1
527321 99527321 1001 86380 86390 1
527731 99527731 1001 86380 86390 1
527761 99527761 1001 86380 86390 1
527498 99527498 1001 86380 86390 1
528086 99528086 1001 86380 86390 1
528212 99528212 1001 86380 86390 1
528747 99528747 1001 86380 86390 1
528652 99528652 1001 86380 86390 1
528404 99528404 1001 86380 86390 1
529650 99529650 1001 86380 86390 1
529652 99529652 1001 86380 86390 1
529704 99529704 1001 86380 86390 1
529660 99529660 1001 86380 86390 1
529461 99529461 1001 86380 86390 1
529326 99529326 1001 86380 86390 1
529307 99529307 1001 86380 86390 1
530289 99530289 1001 86380 86390 1
530095 99530095 1001 86380 86390 1
530009 99530009 1001 86380 86390 1
530748 99530748 1001 86380 86390 1
530595 99530595 1001 86380 86390 1
530623 99530623 1001 86380 86390 1
531241 99531241 1001 86380 86390 1
531141 99531141 1001 86380 86390 1
530950 99530950 1001 86380 86390 1
531581 99531581 1001 86380 86390 1
532159 99532159 1001 86380 86390 1
532020 99532020 1001 86380 86390 1
532111 99532111 1001 86380 86390 1
532137 99532137 1001 86380 86390 1
531877 99531877 1001 86380 86390 1
531731 99531731 1001 86380 86390 1
531589 99531589 1001 86380 86390 1
532208 99532208 1001 86380 86390 1
532355 99532355 1001 86380 86390 1
532880 99532880 1001 86380 86390 1
532739 99532739 1001 86380 86390 1
532507 99532507 1001 86380 86390 1
532443 99532443 1001 86380 86390 1
533119 99533119 1001 86380 86390 1
533732 99533732 1001 86380 86390 1
533786 99533786 1001 86380 86390 1
533589 99533589 1001 86380 86390 1
533609 99533609 1001 86380 86390 1
533454 99533454 1001 86380 86390 1
533920 99533920 1001 86380 86390 1
534520 99534520 1001 86380 86390 1
534193 99534193 1001 86380 86390 1
534079 99534079 1001 86380 86390 1
534165 99534165 1001 86380 86390 1
535284 99535284 1001 86380 86390 1
534956 99534956 1001 86380 86390 1
535035 99535035 1001 86380 86390 1
535066 99535066 1001 86380 86390 1
535600 99535600 1001 86380 86390 1
535511 99535511 1001 86380 86390 1
536082 99536082 1001 86380 86390 1
536008 99536008 1001 86380 86390 1
535917 99535917 1001 86380 86390 1
535894 99535894 1001 86380 86390 1
537095 99537095 1001 86380 86390 1
536780 99536780 1001 86380 86390 1
537294 99537294 1001 86380 86390 1
537219 99537219 1001 86380 86390 1
537589 99537589 1001 86380 86390 1
537684 99537684 1001 86380 86390 1
537752 99537752 1001 86380 86390 1
537471 99537471 1001 86380 86390 1
537413 99537413 1001 86380 86390 1
537490 99537490 1001 86380 86390 1
537517 99537517 1001 86380 86390 1
538135 99538135 1001 86380 86390 1
538801 99538801 1001 86380 86390 1
538466 99538466 1001 86380 86390 1
538570 99538570 1001 86380 86390 1
538441 99538441 1001 86380 86390 1
538445 99538445 1001 86380 86390 1
538439 99538439 1001 86380 86390 1
538607 99538607 1001 86380 86390 1
538582 99538582 1001 86380 86390 1
539610 99539610 1001 86380 86390 1
539400 99539400 1001 86380 86390 1
539340 99539340 1001 86380 86390 1
539408 99539408 1001 86380 86390 1
539152 99539152 1001 86380 86390 1
539140 99539140 1001 86380 86390 1
539064 99539064 1001 86380 86390 1
539120 99539120 1001 86380 86390 1
540285 99540285 1001 86380 86390 1
540068 99540068 1001 86380 86390 1
539914 99539914 1001 86380 86390 1
540595 99540595 1001 86380 86390 1
541264 99541264 1001 86380 86390 1
540717 99540717 1001 86380 86390 1
540744 99540744 1001 86380 86390 1
541327 99541327 1001 86380 86390 1
541483 99541483 1001 86380 86390 1
542035 99542035 1001 86380 86390 1
541933 99541933 1001 86380 86390 1
542037 99542037 1001 86380 86390 1
541869 99541869 1001 86380 86390 1
541676 99541676 1001 86380 86390 1
542227 99542227 1001 86380 86390 1
542320 99542320 1001 86380 86390 1
542166 99542166 1001 86380 86390 1
542796 99542796 1001 86380 86390 1
542838 99542838 1001 86380 86390 1
542537 99542537 1001 86380 86390 1
542700 99542700 1001 86380 86390 1
542415 99542415 1001 86380 86390 1
542341 99542341 1001 86380 86390 1
542448 99542448 1001 86380 86390 1
542529 99542529 1001 86380 86390 1
543075 99543075 1001 86380 86390 1
543104 99543104 1001 86380 86390 1
543634 99543634 1001 86380 86390 1
543490 99543490 1001 86380 86390 1
543482 99543482 1001 86380 86390 1
543525 99543525 1001 86380 86390 1
543282 99543282 1001 86380 86390 1
543331 99543331 1001 86380 86390 1
543898 99543898 1001 86380 86390 1
544501 99544501 1001 86380 86390 1
544609 99544609 1001 86380 86390 1
544727 99544727 1001 86380 86390 1
522369 1031 1001 47203 47502 1
536587 1046 1002 38831 41651 1
400064 99400064 1001 86380 86390 1
400213 99400213 1001 86380 86390 1
400332 99400332 1001 86380 86390 1
400453 99400453 1001 86380 86390 1
400585 99400585 1001 86380 86390 1
400637 99400637 1001 86380 86390 1
400655 99400655 1001 86380 86390 1
400734 99400734 1001 86380 86390 1
401289 99401289 1001 86380 86390 1
401344 99401344 1001 86380 86390 1
401944 99401944 1001 86380 86390 1
401831 99401831 1001 86380 86390 1
401976 99401976 1001 86380 86390 1
402092 99402092 1001 86380 86390 1
402248 99402248 1001 86380 86390 1
402334 99402334 1001 86380 86390 1
402811 99402811 1001 86380 86390 1
403176 99403176 1001 86380 86390 1
403504 99403504 1001 86380 86390 1
403528 99403528 1001 86380 86390 1
403574 99403574 1001 86380 86390 1
403709 99403709 1001 86380 86390 1
403984 99403984 1001 86380 86390 1
404167 99404167 1001 86380 86390 1
404739 99404739 1001 86380 86390 1
404901 99404901 1001 86380 86390 1
405441 99405441 1001 86380 86390 1
405504 99405504 1001 86380 86390 1
405652 99405652 1001 86380 86390 1
405777 99405777 1001 86380 86390 1
405910 99405910 1001 86380 86390 1
406312 99406312 1001 86380 86390 1
407274 99407274 1001 86380 86390 1
407608 99407608 1001 86380 86390 1
407910 99407910 1001 86380 86390 1
408438 99408438 1001 86380 86390 1
408597 99408597 1001 86380 86390 1
408748 99408748 1001 86380 86390 1
408790 99408790 1001 86380 86390 1
409115 99409115 1001 86380 86390 1
409213 99409213 1001 86380 86390 1
409354 99409354 1001 86380 86390 1
409647 99409647 1001 86380 86390 1
409927 99409927 1001 86380 86390 1
410094 99410094 1001 86380 86390 1
410490 99410490 1001 86380 86390 1
410407 99410407 1001 86380 86390 1
411056 99411056 1001 86380 86390 1
411285 99411285 1001 86380 86390 1
411244 99411244 1001 86380 86390 1
411349 99411349 1001 86380 86390 1
411442 99411442 1001 86380 86390 1
411636 99411636 1001 86380 86390 1
411683 99411683 1001 86380 86390 1
412396 99412396 1001 86380 86390 1
412288 99412288 1001 86380 86390 1
413420 99413420 1001 86380 86390 1
413504 99413504 1001 86380 86390 1
413688 99413688 1001 86380 86390 1
412699 99412699 1001 86380 86390 1
412785 99412785 1001 86380 86390 1
412837 99412837 1001 86380 86390 1
413889 99413889 1001 86380 86390 1
413773 99413773 1001 86380 86390 1
413709 99413709 1001 86380 86390 1
414925 99414925 1001 86380 86390 1
414669 99414669 1001 86380 86390 1
414280 99414280 1001 86380 86390 1
414316 99414316 1001 86380 86390 1
416930 99416930 1001 86380 86390 1
416592 99416592 1001 86380 86390 1
416689 99416689 1001 86380 86390 1
416694 99416694 1001 86380 86390 1
416144 99416144 1001 86380 86390 1
415900 99415900 1001 86380 86390 1
417499 99417499 1001 86380 86390 1
418661 99418661 1001 86380 86390 1
417619 99417619 1001 86380 86390 1
418931 99418931 1001 86380 86390 1
419001 99419001 1001 86380 86390 1
418957 99418957 1001 86380 86390 1
418890 99418890 1001 86380 86390 1
418817 99418817 1001 86380 86390 1
420309 99420309 1001 86380 86390 1
420182 99420182 1001 86380 86390 1
420418 99420418 1001 86380 86390 1
420267 99420267 1001 86380 86390 1
419791 99419791 1001 86380 86390 1
419714 99419714 1001 86380 86390 1
419903 99419903 1001 86380 86390 1
419630 99419630 1001 86380 86390 1
419352 99419352 1001 86380 86390 1
420513 99420513 1001 86380 86390 1
420465 99420465 1001 86380 86390 1
421778 99421778 1001 86380 86390 1
421137 99421137 1001 86380 86390 1
420958 99420958 1001 86380 86390 1
422452 99422452 1001 86380 86390 1
423598 99423598 1001 86380 86390 1
423819 99423819 1001 86380 86390 1
424123 99424123 1001 86380 86390 1
423930 99423930 1001 86380 86390 1
423782 99423782 1001 86380 86390 1
425209 99425209 1001 86380 86390 1
424182 99424182 1001 86380 86390 1
424429 99424429 1001 86380 86390 1
425483 99425483 1001 86380 86390 1
425701 99425701 1001 86380 86390 1
426644 99426644 1001 86380 86390 1
426581 99426581 1001 86380 86390 1
425889 99425889 1001 86380 86390 1
425893 99425893 1001 86380 86390 1
425970 99425970 1001 86380 86390 1
426004 99426004 1001 86380 86390 1
427311 99427311 1001 86380 86390 1
428417 99428417 1001 86380 86390 1
428583 99428583 1001 86380 86390 1
428438 99428438 1001 86380 86390 1
427692 99427692 1001 86380 86390 1
427808 99427808 1001 86380 86390 1
428966 99428966 1001 86380 86390 1
428828 99428828 1001 86380 86390 1
428892 99428892 1001 86380 86390 1
429036 99429036 1001 86380 86390 1
430006 99430006 1001 86380 86390 1
429859 99429859 1001 86380 86390 1
429681 99429681 1001 86380 86390 1
429496 99429496 1001 86380 86390 1
429289 99429289 1001 86380 86390 1
430551 99430551 1001 86380 86390 1
430644 99430644 1001 86380 86390 1
430452 99430452 1001 86380 86390 1
431535 99431535 1001 86380 86390 1
431641 99431641 1001 86380 86390 1
430857 99430857 1001 86380 86390 1
431103 99431103 1001 86380 86390 1
432373 99432373 1001 86380 86390 1
431649 99431649 1001 86380 86390 1
433648 99433648 1001 86380 86390 1
433071 99433071 1001 86380 86390 1
432945 99432945 1001 86380 86390 1
433153 99433153 1001 86380 86390 1
432603 99432603 1001 86380 86390 1
433811 99433811 1001 86380 86390 1
433752 99433752 1001 86380 86390 1
433740 99433740 1001 86380 86390 1
435084 99435084 1001 86380 86390 1
435307 99435307 1001 86380 86390 1
434919 99434919 1001 86380 86390 1
434978 99434978 1001 86380 86390 1
434669 99434669 1001 86380 86390 1
434612 99434612 1001 86380 86390 1
434783 99434783 1001 86380 86390 1
434532 99434532 1001 86380 86390 1
435757 99435757 1001 86380 86390 1
435551 99435551 1001 86380 86390 1
435592 99435592 1001 86380 86390 1
435699 99435699 1001 86380 86390 1
436899 99436899 1001 86380 86390 1
437143 99437143 1001 86380 86390 1
436628 99436628 1001 86380 86390 1
437320 99437320 1001 86380 86390 1
300018 99300018 1001 86380 86390 1
300097 99300097 1001 86380 86390 1
300064 99300064 1001 86380 86390 1
300670 99300670 1001 86380 86390 1
300357 99300357 1001 86380 86390 1
300463 99300463 1001 86380 86390 1
300494 99300494 1001 86380 86390 1
300808 99300808 1001 86380 86390 1
300854 99300854 1001 86380 86390 1
301459 99301459 1001 86380 86390 1
301184 99301184 1001 86380 86390 1
301802 99301802 1001 86380 86390 1
303119 99303119 1001 86380 86390 1
303173 99303173 1001 86380 86390 1
303199 99303199 1001 86380 86390 1
302891 99302891 1001 86380 86390 1
302642 99302642 1001 86380 86390 1
303630 99303630 1001 86380 86390 1
303570 99303570 1001 86380 86390 1
304099 99304099 1001 86380 86390 1
304116 99304116 1001 86380 86390 1
304143 99304143 1001 86380 86390 1
304197 99304197 1001 86380 86390 1
304223 99304223 1001 86380 86390 1
304411 99304411 1001 86380 86390 1
304273 99304273 1001 86380 86390 1
304365 99304365 1001 86380 86390 1
304289 99304289 1001 86380 86390 1
304919 99304919 1001 86380 86390 1
304984 99304984 1001 86380 86390 1
305637 99305637 1001 86380 86390 1
305600 99305600 1001 86380 86390 1
305671 99305671 1001 86380 86390 1
305315 99305315 1001 86380 86390 1
305317 99305317 1001 86380 86390 1
305247 99305247 1001 86380 86390 1
305096 99305096 1001 86380 86390 1
305083 99305083 1001 86380 86390 1
305178 99305178 1001 86380 86390 1
305127 99305127 1001 86380 86390 1
500157 99500157 1001 86380 86390 1
500109 99500109 1001 86380 86390 1
500723 99500723 1001 86380 86390 1
500775 99500775 1001 86380 86390 1
500584 99500584 1001 86380 86390 1
500418 99500418 1001 86380 86390 1
500446 99500446 1001 86380 86390 1
500205 99500205 1001 86380 86390 1
500325 99500325 1001 86380 86390 1
500334 99500334 1001 86380 86390 1
500930 99500930 1001 86380 86390 1
501516 99501516 1001 86380 86390 1
501456 99501456 1001 86380 86390 1
501756 99501756 1001 86380 86390 1
501815 99501815 1001 86380 86390 1
501913 99501913 1001 86380 86390 1
502484 99502484 1001 86380 86390 1
502946 99502946 1001 86380 86390 1
502683 99502683 1001 86380 86390 1
502841 99502841 1001 86380 86390 1
502855 99502855 1001 86380 86390 1
502845 99502845 1001 86380 86390 1
503383 99503383 1001 86380 86390 1
503388 99503388 1001 86380 86390 1
504000 99504000 1001 86380 86390 1
503884 99503884 1001 86380 86390 1
503648 99503648 1001 86380 86390 1
503687 99503687 1001 86380 86390 1
504741 99504741 1001 86380 86390 1
504585 99504585 1001 86380 86390 1
504413 99504413 1001 86380 86390 1
504464 99504464 1001 86380 86390 1
505054 99505054 1001 86380 86390 1
505005 99505005 1001 86380 86390 1
505414 99505414 1001 86380 86390 1
505270 99505270 1001 86380 86390 1
505169 99505169 1001 86380 86390 1
505913 99505913 1001 86380 86390 1
506484 99506484 1001 86380 86390 1
506570 99506570 1001 86380 86390 1
506367 99506367 1001 86380 86390 1
506355 99506355 1001 86380 86390 1
506370 99506370 1001 86380 86390 1
506219 99506219 1001 86380 86390 1
506160 99506160 1001 86380 86390 1
506164 99506164 1001 86380 86390 1
506777 99506777 1001 86380 86390 1
507336 99507336 1001 86380 86390 1
507287 99507287 1001 86380 86390 1
507275 99507275 1001 86380 86390 1
507169 99507169 1001 86380 86390 1
507107 99507107 1001 86380 86390 1
506827 99506827 1001 86380 86390 1
506870 99506870 1001 86380 86390 1
507617 99507617 1001 86380 86390 1
507623 99507623 1001 86380 86390 1
508210 99508210 1001 86380 86390 1
507850 99507850 1001 86380 86390 1
507949 99507949 1001 86380 86390 1
508300 99508300 1001 86380 86390 1
508352 99508352 1001 86380 86390 1
508044 99508044 1001 86380 86390 1
508356 99508356 1001 86380 86390 1
508331 99508331 1001 86380 86390 1
508333 99508333 1001 86380 86390 1
508910 99508910 1001 86380 86390 1
508854 99508854 1001 86380 86390 1
508532 99508532 1001 86380 86390 1
508582 99508582 1001 86380 86390 1
509104 99509104 1001 86380 86390 1
509274 99509274 1001 86380 86390 1
509120 99509120 1001 86380 86390 1
509173 99509173 1001 86380 86390 1
509213 99509213 1001 86380 86390 1
509775 99509775 1001 86380 86390 1
509828 99509828 1001 86380 86390 1
509696 99509696 1001 86380 86390 1
509357 99509357 1001 86380 86390 1
509404 99509404 1001 86380 86390 1
509963 99509963 1001 86380 86390 1
510041 99510041 1001 86380 86390 1
510004 99510004 1001 86380 86390 1
510562 99510562 1001 86380 86390 1
510157 99510157 1001 86380 86390 1
510140 99510140 1001 86380 86390 1
510923 99510923 1001 86380 86390 1
511411 99511411 1001 86380 86390 1
511438 99511438 1001 86380 86390 1
511413 99511413 1001 86380 86390 1
511504 99511504 1001 86380 86390 1
511367 99511367 1001 86380 86390 1
511328 99511328 1001 86380 86390 1
510993 99510993 1001 86380 86390 1
511656 99511656 1001 86380 86390 1
512075 99512075 1001 86380 86390 1
512132 99512132 1001 86380 86390 1
511763 99511763 1001 86380 86390 1
512450 99512450 1001 86380 86390 1
513204 99513204 1001 86380 86390 1
513182 99513182 1001 86380 86390 1
513018 99513018 1001 86380 86390 1
513087 99513087 1001 86380 86390 1
512903 99512903 1001 86380 86390 1
512682 99512682 1001 86380 86390 1
513841 99513841 1001 86380 86390 1
513736 99513736 1001 86380 86390 1
513554 99513554 1001 86380 86390 1
513615 99513615 1001 86380 86390 1
514182 99514182 1001 86380 86390 1
514703 99514703 1001 86380 86390 1
514796 99514796 1001 86380 86390 1
514514 99514514 1001 86380 86390 1
514502 99514502 1001 86380 86390 1
514507 99514507 1001 86380 86390 1
514367 99514367 1001 86380 86390 1
514387 99514387 1001 86380 86390 1
514297 99514297 1001 86380 86390 1
514375 99514375 1001 86380 86390 1
514404 99514404 1001 86380 86390 1
514920 99514920 1001 86380 86390 1
515491 99515491 1001 86380 86390 1
515232 99515232 1001 86380 86390 1
515100 99515100 1001 86380 86390 1
515862 99515862 1001 86380 86390 1
515743 99515743 1001 86380 86390 1
516487 99516487 1001 86380 86390 1
516438 99516438 1001 86380 86390 1
516205 99516205 1001 86380 86390 1
516221 99516221 1001 86380 86390 1
516222 99516222 1001 86380 86390 1
515989 99515989 1001 86380 86390 1
516664 99516664 1001 86380 86390 1
516645 99516645 1001 86380 86390 1
517182 99517182 1001 86380 86390 1
517324 99517324 1001 86380 86390 1
517016 99517016 1001 86380 86390 1
517098 99517098 1001 86380 86390 1
516896 99516896 1001 86380 86390 1
518150 99518150 1001 86380 86390 1
518121 99518121 1001 86380 86390 1
517993 99517993 1001 86380 86390 1
517700 99517700 1001 86380 86390 1
518288 99518288 1001 86380 86390 1
518324 99518324 1001 86380 86390 1
518195 99518195 1001 86380 86390 1
518339 99518339 1001 86380 86390 1
518171 99518171 1001 86380 86390 1
518808 99518808 1001 86380 86390 1
518959 99518959 1001 86380 86390 1
518930 99518930 1001 86380 86390 1
518782 99518782 1001 86380 86390 1
518419 99518419 1001 86380 86390 1
518425 99518425 1001 86380 86390 1
519059 99519059 1001 86380 86390 1
519549 99519549 1001 86380 86390 1
519555 99519555 1001 86380 86390 1
519386 99519386 1001 86380 86390 1
519856 99519856 1001 86380 86390 1
520626 99520626 1001 86380 86390 1
520372 99520372 1001 86380 86390 1
520244 99520244 1001 86380 86390 1
520263 99520263 1001 86380 86390 1
520201 99520201 1001 86380 86390 1
520783 99520783 1001 86380 86390 1
521150 99521150 1001 86380 86390 1
521139 99521139 1001 86380 86390 1
520874 99520874 1001 86380 86390 1
520890 99520890 1001 86380 86390 1
520996 99520996 1001 86380 86390 1
521022 99521022 1001 86380 86390 1
520870 99520870 1001 86380 86390 1
521504 99521504 1001 86380 86390 1
521648 99521648 1001 86380 86390 1
521572 99521572 1001 86380 86390 1
522080 99522080 1001 86380 86390 1
522008 99522008 1001 86380 86390 1
521729 99521729 1001 86380 86390 1
521768 99521768 1001 86380 86390 1
521859 99521859 1001 86380 86390 1
521823 99521823 1001 86380 86390 1
522375 99522375 1001 86380 86390 1
523112 99523112 1001 86380 86390 1
522852 99522852 1001 86380 86390 1
522788 99522788 1001 86380 86390 1
522815 99522815 1001 86380 86390 1
522830 99522830 1001 86380 86390 1
522715 99522715 1001 86380 86390 1
522544 99522544 1001 86380 86390 1
523164 99523164 1001 86380 86390 1
523829 99523829 1001 86380 86390 1
523923 99523923 1001 86380 86390 1
523760 99523760 1001 86380 86390 1
523709 99523709 1001 86380 86390 1
523371 99523371 1001 86380 86390 1
524659 99524659 1001 86380 86390 1
524749 99524749 1001 86380 86390 1
524750 99524750 1001 86380 86390 1
524678 99524678 1001 86380 86390 1
524386 99524386 1001 86380 86390 1
524392 99524392 1001 86380 86390 1
524432 99524432 1001 86380 86390 1
524549 99524549 1001 86380 86390 1
524311 99524311 1001 86380 86390 1
524161 99524161 1001 86380 86390 1
524886 99524886 1001 86380 86390 1
524823 99524823 1001 86380 86390 1
525273 99525273 1001 86380 86390 1
525161 99525161 1001 86380 86390 1
525177 99525177 1001 86380 86390 1
525037 99525037 1001 86380 86390 1
526247 99526247 1001 86380 86390 1
526260 99526260 1001 86380 86390 1
526355 99526355 1001 86380 86390 1
526019 99526019 1001 86380 86390 1
526164 99526164 1001 86380 86390 1
525986 99525986 1001 86380 86390 1
525811 99525811 1001 86380 86390 1
526461 99526461 1001 86380 86390 1
527019 99527019 1001 86380 86390 1
526748 99526748 1001 86380 86390 1
526659 99526659 1001 86380 86390 1
527968 99527968 1001 86380 86390 1
527994 99527994 1001 86380 86390 1
528073 99528073 1001 86380 86390 1
527725 99527725 1001 86380 86390 1
527576 99527576 1001 86380 86390 1
527460 99527460 1001 86380 86390 1
527473 99527473 1001 86380 86390 1
527632 99527632 1001 86380 86390 1
527645 99527645 1001 86380 86390 1
527530 99527530 1001 86380 86390 1
528151 99528151 1001 86380 86390 1
528113 99528113 1001 86380 86390 1
528141 99528141 1001 86380 86390 1
528605 99528605 1001 86380 86390 1
528643 99528643 1001 86380 86390 1
528454 99528454 1001 86380 86390 1
528391 99528391 1001 86380 86390 1
528305 99528305 1001 86380 86390 1
528932 99528932 1001 86380 86390 1
529638 99529638 1001 86380 86390 1
529683 99529683 1001 86380 86390 1
529620 99529620 1001 86380 86390 1
529545 99529545 1001 86380 86390 1
529363 99529363 1001 86380 86390 1
529165 99529165 1001 86380 86390 1
529154 99529154 1001 86380 86390 1
530387 99530387 1001 86380 86390 1
530350 99530350 1001 86380 86390 1
530483 99530483 1001 86380 86390 1
530130 99530130 1001 86380 86390 1
530041 99530041 1001 86380 86390 1
531292 99531292 1001 86380 86390 1
531106 99531106 1001 86380 86390 1
531132 99531132 1001 86380 86390 1
530944 99530944 1001 86380 86390 1
531524 99531524 1001 86380 86390 1
532117 99532117 1001 86380 86390 1
531957 99531957 1001 86380 86390 1
532401 99532401 1001 86380 86390 1
532286 99532286 1001 86380 86390 1
532366 99532366 1001 86380 86390 1
532357 99532357 1001 86380 86390 1
532877 99532877 1001 86380 86390 1
532997 99532997 1001 86380 86390 1
532847 99532847 1001 86380 86390 1
533020 99533020 1001 86380 86390 1
532565 99532565 1001 86380 86390 1
533719 99533719 1001 86380 86390 1
533333 99533333 1001 86380 86390 1
533399 99533399 1001 86380 86390 1
534000 99534000 1001 86380 86390 1
534676 99534676 1001 86380 86390 1
534311 99534311 1001 86380 86390 1
534340 99534340 1001 86380 86390 1
534276 99534276 1001 86380 86390 1
534394 99534394 1001 86380 86390 1
534395 99534395 1001 86380 86390 1
534434 99534434 1001 86380 86390 1
534307 99534307 1001 86380 86390 1
534386 99534386 1001 86380 86390 1
534155 99534155 1001 86380 86390 1
534112 99534112 1001 86380 86390 1
534685 99534685 1001 86380 86390 1
534808 99534808 1001 86380 86390 1
534771 99534771 1001 86380 86390 1
535318 99535318 1001 86380 86390 1
535344 99535344 1001 86380 86390 1
535424 99535424 1001 86380 86390 1
535347 99535347 1001 86380 86390 1
535189 99535189 1001 86380 86390 1
534982 99534982 1001 86380 86390 1
535043 99535043 1001 86380 86390 1
535976 99535976 1001 86380 86390 1
536109 99536109 1001 86380 86390 1
536037 99536037 1001 86380 86390 1
536516 99536516 1001 86380 86390 1
536351 99536351 1001 86380 86390 1
536661 99536661 1001 86380 86390 1
536598 99536598 1001 86380 86390 1
536613 99536613 1001 86380 86390 1
536562 99536562 1001 86380 86390 1
537261 99537261 1001 86380 86390 1
537606 99537606 1001 86380 86390 1
537497 99537497 1001 86380 86390 1
537494 99537494 1001 86380 86390 1
538672 99538672 1001 86380 86390 1
538346 99538346 1001 86380 86390 1
538867 99538867 1001 86380 86390 1
539016 99539016 1001 86380 86390 1
539573 99539573 1001 86380 86390 1
539270 99539270 1001 86380 86390 1
539310 99539310 1001 86380 86390 1
539073 99539073 1001 86380 86390 1
539102 99539102 1001 86380 86390 1
539027 99539027 1001 86380 86390 1
539674 99539674 1001 86380 86390 1
540466 99540466 1001 86380 86390 1
540095 99540095 1001 86380 86390 1
540092 99540092 1001 86380 86390 1
539975 99539975 1001 86380 86390 1
539915 99539915 1001 86380 86390 1
540608 99540608 1001 86380 86390 1
541076 99541076 1001 86380 86390 1
541056 99541056 1001 86380 86390 1
540902 99540902 1001 86380 86390 1
540801 99540801 1001 86380 86390 1
540823 99540823 1001 86380 86390 1
540798 99540798 1001 86380 86390 1
540695 99540695 1001 86380 86390 1
541979 99541979 1001 86380 86390 1
541962 99541962 1001 86380 86390 1
542321 99542321 1001 86380 86390 1
542874 99542874 1001 86380 86390 1
542761 99542761 1001 86380 86390 1
542583 99542583 1001 86380 86390 1
542388 99542388 1001 86380 86390 1
542453 99542453 1001 86380 86390 1
542949 99542949 1001 86380 86390 1
543712 99543712 1001 86380 86390 1
543716 99543716 1001 86380 86390 1
543154 99543154 1001 86380 86390 1
543227 99543227 1001 86380 86390 1
543772 99543772 1001 86380 86390 1
544419 99544419 1001 86380 86390 1
544449 99544449 1001 86380 86390 1
544217 99544217 1001 86380 86390 1
544208 99544208 1001 86380 86390 1
544662 99544662 1001 86380 86390 1
413786 374 1001 24900 25437 1
528060 736 1001 40470 40770 1
400037 99400037 1001 86380 86390 1
400050 99400050 1001 86380 86390 1
400285 99400285 1001 86380 86390 1
400391 99400391 1001 86380 86390 1
400549 99400549 1001 86380 86390 1
400680 99400680 1001 86380 86390 1
400666 99400666 1001 86380 86390 1
401667 99401667 1001 86380 86390 1
401830 99401830 1001 86380 86390 1
401970 99401970 1001 86380 86390 1
402013 99402013 1001 86380 86390 1
402112 99402112 1001 86380 86390 1
402569 99402569 1001 86380 86390 1
402690 99402690 1001 86380 86390 1
402752 99402752 1001 86380 86390 1
402837 99402837 1001 86380 86390 1
403014 99403014 1001 86380 86390 1
403189 99403189 1001 86380 86390 1
403178 99403178 1001 86380 86390 1
403768 99403768 1001 86380 86390 1
403746 99403746 1001 86380 86390 1
404116 99404116 1001 86380 86390 1
404483 99404483 1001 86380 86390 1
404972 99404972 1001 86380 86390 1
404974 99404974 1001 86380 86390 1
405861 99405861 1001 86380 86390 1
406847 99406847 1001 86380 86390 1
407184 99407184 1001 86380 86390 1
407437 99407437 1001 86380 86390 1
407424 99407424 1001 86380 86390 1
407692 99407692 1001 86380 86390 1
407941 99407941 1001 86380 86390 1
407976 99407976 1001 86380 86390 1
408096 99408096 1001 86380 86390 1
408532 99408532 1001 86380 86390 1
409266 99409266 1001 86380 86390 1
409342 99409342 1001 86380 86390 1
409466 99409466 1001 86380 86390 1
409651 99409651 1001 86380 86390 1
409670 99409670 1001 86380 86390 1
409778 99409778 1001 86380 86390 1
410267 99410267 1001 86380 86390 1
410341 99410341 1001 86380 86390 1
410524 99410524 1001 86380 86390 1
410683 99410683 1001 86380 86390 1
410670 99410670 1001 86380 86390 1
411037 99411037 1001 86380 86390 1
411307 99411307 1001 86380 86390 1
411466 99411466 1001 86380 86390 1
411637 99411637 1001 86380 86390 1
412194 99412194 1001 86380 86390 1
412417 99412417 1001 86380 86390 1
412852 99412852 1001 86380 86390 1
413872 99413872 1001 86380 86390 1
413992 99413992 1001 86380 86390 1
413830 99413830 1001 86380 86390 1
415058 99415058 1001 86380 86390 1
414930 99414930 1001 86380 86390 1
415154 99415154 1001 86380 86390 1
414643 99414643 1001 86380 86390 1
414437 99414437 1001 86380 86390 1
415426 99415426 1001 86380 86390 1
415492 99415492 1001 86380 86390 1
415381 99415381 1001 86380 86390 1
416839 99416839 1001 86380 86390 1
416805 99416805 1001 86380 86390 1
416442 99416442 1001 86380 86390 1
416020 99416020 1001 86380 86390 1
415801 99415801 1001 86380 86390 1
417143 99417143 1001 86380 86390 1
417197 99417197 1001 86380 86390 1
418538 99418538 1001 86380 86390 1
418761 99418761 1001 86380 86390 1
418035 99418035 1001 86380 86390 1
417765 99417765 1001 86380 86390 1
417795 99417795 1001 86380 86390 1
419565 99419565 1001 86380 86390 1
419297 99419297 1001 86380 86390 1
419284 99419284 1001 86380 86390 1
420698 99420698 1001 86380 86390 1
422007 99422007 1001 86380 86390 1
422075 99422075 1001 86380 86390 1
422106 99422106 1001 86380 86390 1
421119 99421119 1001 86380 86390 1
423374 99423374 1001 86380 86390 1
423128 99423128 1001 86380 86390 1
423136 99423136 1001 86380 86390 1
422837 99422837 1001 86380 86390 1
422563 99422563 1001 86380 86390 1
423847 99423847 1001 86380 86390 1
423927 99423927 1001 86380 86390 1
425337 99425337 1001 86380 86390 1
425181 99425181 1001 86380 86390 1
425266 99425266 1001 86380 86390 1
424957 99424957 1001 86380 86390 1
424969 99424969 1001 86380 86390 1
424207 99424207 1001 86380 86390 1
424375 99424375 1001 86380 86390 1
424516 99424516 1001 86380 86390 1
425391 99425391 1001 86380 86390 1
425549 99425549 1001 86380 86390 1
427086 99427086 1001 86380 86390 1
425968 99425968 1001 86380 86390 1
427271 99427271 1001 86380 86390 1
427401 99427401 1001 86380 86390 1
428450 99428450 1001 86380 86390 1
428456 99428456 1001 86380 86390 1
428144 99428144 1001 86380 86390 1
427828 99427828 1001 86380 86390 1
427919 99427919 1001 86380 86390 1
430099 99430099 1001 86380 86390 1
429699 99429699 1001 86380 86390 1
429941 99429941 1001 86380 86390 1
429469 99429469 1001 86380 86390 1
430488 99430488 1001 86380 86390 1
430627 99430627 1001 86380 86390 1
430421 99430421 1001 86380 86390 1
431987 99431987 1001 86380 86390 1
431922 99431922 1001 86380 86390 1
432049 99432049 1001 86380 86390 1
431528 99431528 1001 86380 86390 1
431571 99431571 1001 86380 86390 1
431573 99431573 1001 86380 86390 1
431005 99431005 1001 86380 86390 1
432254 99432254 1001 86380 86390 1
432386 99432386 1001 86380 86390 1
433620 99433620 1001 86380 86390 1
432902 99432902 1001 86380 86390 1
432959 99432959 1001 86380 86390 1
432702 99432702 1001 86380 86390 1
432695 99432695 1001 86380 86390 1
433798 99433798 1001 86380 86390 1
435157 99435157 1001 86380 86390 1
435043 99435043 1001 86380 86390 1
434597 99434597 1001 86380 86390 1
434885 99434885 1001 86380 86390 1
435643 99435643 1001 86380 86390 1
435645 99435645 1001 86380 86390 1
435582 99435582 1001 86380 86390 1
437081 99437081 1001 86380 86390 1
437144 99437144 1001 86380 86390 1
436615 99436615 1001 86380 86390 1
435927 99435927 1001 86380 86390 1
436244 99436244 1001 86380 86390 1
436276 99436276 1001 86380 86390 1
436301 99436301 1001 86380 86390 1
300068 99300068 1001 86380 86390 1
300106 99300106 1001 86380 86390 1
300698 99300698 1001 86380 86390 1
300634 99300634 1001 86380 86390 1
300177 99300177 1001 86380 86390 1
300272 99300272 1001 86380 86390 1
300144 99300144 1001 86380 86390 1
300767 99300767 1001 86380 86390 1
300780 99300780 1001 86380 86390 1
301355 99301355 1001 86380 86390 1
301260 99301260 1001 86380 86390 1
301211 99301211 1001 86380 86390 1
301079 99301079 1001 86380 86390 1
300943 99300943 1001 86380 86390 1
302271 99302271 1001 86380 86390 1
302276 99302276 1001 86380 86390 1
302376 99302376 1001 86380 86390 1
301967 99301967 1001 86380 86390 1
301777 99301777 1001 86380 86390 1
301938 99301938 1001 86380 86390 1
302562 99302562 1001 86380 86390 1
302389 99302389 1001 86380 86390 1
303054 99303054 1001 86380 86390 1
303127 99303127 1001 86380 86390 1
303154 99303154 1001 86380 86390 1
302661 99302661 1001 86380 86390 1
303234 99303234 1001 86380 86390 1
303352 99303352 1001 86380 86390 1
303214 99303214 1001 86380 86390 1
303835 99303835 1001 86380 86390 1
303966 99303966 1001 86380 86390 1
303992 99303992 1001 86380 86390 1
303712 99303712 1001 86380 86390 1
303642 99303642 1001 86380 86390 1
303580 99303580 1001 86380 86390 1
303598 99303598 1001 86380 86390 1
303448 99303448 1001 86380 86390 1
304224 99304224 1001 86380 86390 1
304205 99304205 1001 86380 86390 1
304222 99304222 1001 86380 86390 1
304800 99304800 1001 86380 86390 1
304788 99304788 1001 86380 86390 1
304537 99304537 1001 86380 86390 1
304535 99304535 1001 86380 86390 1
305017 99305017 1001 86380 86390 1
305668 99305668 1001 86380 86390 1
305491 99305491 1001 86380 86390 1
305383 99305383 1001 86380 86390 1
305195 99305195 1001 86380 86390 1
305112 99305112 1001 86380 86390 1
305255 99305255 1001 86380 86390 1
500064 99500064 1001 86380 86390 1
500039 99500039 1001 86380 86390 1
500081 99500081 1001 86380 86390 1
500760 99500760 1001 86380 86390 1
500210 99500210 1001 86380 86390 1
500853 99500853 1001 86380 86390 1
501638 99501638 1001 86380 86390 1
501438 99501438 1001 86380 86390 1
501521 99501521 1001 86380 86390 1
501228 99501228 1001 86380 86390 1
501284 99501284 1001 86380 86390 1
501260 99501260 1001 86380 86390 1
501366 99501366 1001 86380 86390 1
501091 99501091 1001 86380 86390 1
501026 99501026 1001 86380 86390 1
501808 99501808 1001 86380 86390 1
502347 99502347 1001 86380 86390 1
502427 99502427 1001 86380 86390 1
502084 99502084 1001 86380 86390 1
502240 99502240 1001 86380 86390 1
501857 99501857 1001 86380 86390 1
502657 99502657 1001 86380 86390 1
502496 99502496 1001 86380 86390 1
502655 99502655 1001 86380 86390 1
503010 99503010 1001 86380 86390 1
503484 99503484 1001 86380 86390 1
503372 99503372 1001 86380 86390 1
504014 99504014 1001 86380 86390 1
503742 99503742 1001 86380 86390 1
503524 99503524 1001 86380 86390 1
503513 99503513 1001 86380 86390 1
503608 99503608 1001 86380 86390 1
504167 99504167 1001 86380 86390 1
504293 99504293 1001 86380 86390 1
504268 99504268 1001 86380 86390 1
504744 99504744 1001 86380 86390 1
504788 99504788 1001 86380 86390 1
504578 99504578 1001 86380 86390 1
504553 99504553 1001 86380 86390 1
504722 99504722 1001 86380 86390 1
505092 99505092 1001 86380 86390 1
505636 99505636 1001 86380 86390 1
505600 99505600 1001 86380 86390 1
505485 99505485 1001 86380 86390 1
505215 99505215 1001 86380 86390 1
505213 99505213 1001 86380 86390 1
505823 99505823 1001 86380 86390 1
505775 99505775 1001 86380 86390 1
506054 99506054 1001 86380 86390 1
506070 99506070 1001 86380 86390 1
507382 99507382 1001 86380 86390 1
507415 99507415 1001 86380 86390 1
507091 99507091 1001 86380 86390 1
507131 99507131 1001 86380 86390 1
507173 99507173 1001 86380 86390 1
507177 99507177 1001 86380 86390 1
507203 99507203 1001 86380 86390 1
506858 99506858 1001 86380 86390 1
506904 99506904 1001 86380 86390 1
507544 99507544 1001 86380 86390 1
508166 99508166 1001 86380 86390 1
507999 99507999 1001 86380 86390 1
508014 99508014 1001 86380 86390 1
509024 99509024 1001 86380 86390 1
508875 99508875 1001 86380 86390 1
509032 99509032 1001 86380 86390 1
508714 99508714 1001 86380 86390 1
508844 99508844 1001 86380 86390 1
508705 99508705 1001 86380 86390 1
508810 99508810 1001 86380 86390 1
508557 99508557 1001 86380 86390 1
509864 99509864 1001 86380 86390 1
509808 99509808 1001 86380 86390 1
509436 99509436 1001 86380 86390 1
509281 99509281 1001 86380 86390 1
509362 99509362 1001 86380 86390 1
510002 99510002 1001 86380 86390 1
510026 99510026 1001 86380 86390 1
510604 99510604 1001 86380 86390 1
510555 99510555 1001 86380 86390 1
510661 99510661 1001 86380 86390 1
510356 99510356 1001 86380 86390 1
510321 99510321 1001 86380 86390 1
510363 99510363 1001 86380 86390 1
510188 99510188 1001 86380 86390 1
510195 99510195 1001 86380 86390 1
511375 99511375 1001 86380 86390 1
511208 99511208 1001 86380 86390 1
511200 99511200 1001 86380 86390 1
511305 99511305 1001 86380 86390 1
511139 99511139 1001 86380 86390 1
511010 99511010 1001 86380 86390 1
510989 99510989 1001 86380 86390 1
511019 99511019 1001 86380 86390 1
512235 99512235 1001 86380 86390 1
512156 99512156 1001 86380 86390 1
512106 99512106 1001 86380 86390 1
511860 99511860 1001 86380 86390 1
512547 99512547 1001 86380 86390 1
512925 99512925 1001 86380 86390 1
512900 99512900 1001 86380 86390 1
512815 99512815 1001 86380 86390 1
512971 99512971 1001 86380 86390 1
512614 99512614 1001 86380 86390 1
512737 99512737 1001 86380 86390 1
512648 99512648 1001 86380 86390 1
513384 99513384 1001 86380 86390 1
513223 99513223 1001 86380 86390 1
513380 99513380 1001 86380 86390 1
513622 99513622 1001 86380 86390 1
514121 99514121 1001 86380 86390 1
514139 99514139 1001 86380 86390 1
514773 99514773 1001 86380 86390 1
514735 99514735 1001 86380 86390 1
514750 99514750 1001 86380 86390 1
514845 99514845 1001 86380 86390 1
514497 99514497 1001 86380 86390 1
514520 99514520 1001 86380 86390 1
514599 99514599 1001 86380 86390 1
514882 99514882 1001 86380 86390 1
514901 99514901 1001 86380 86390 1
515624 99515624 1001 86380 86390 1
515579 99515579 1001 86380 86390 1
515400 99515400 1001 86380 86390 1
515340 99515340 1001 86380 86390 1
515262 99515262 1001 86380 86390 1
515085 99515085 1001 86380 86390 1
515229 99515229 1001 86380 86390 1
515748 99515748 1001 86380 86390 1
515739 99515739 1001 86380 86390 1
515792 99515792 1001 86380 86390 1
515821 99515821 1001 86380 86390 1
515874 99515874 1001 86380 86390 1
516372 99516372 1001 86380 86390 1
515892 99515892 1001 86380 86390 1
515971 99515971 1001 86380 86390 1
515965 99515965 1001 86380 86390 1
517183 99517183 1001 86380 86390 1
517238 99517238 1001 86380 86390 1
517514 99517514 1001 86380 86390 1
518024 99518024 1001 86380 86390 1
518015 99518015 1001 86380 86390 1
517966 99517966 1001 86380 86390 1
518058 99518058 1001 86380 86390 1
517879 99517879 1001 86380 86390 1
517844 99517844 1001 86380 86390 1
517857 99517857 1001 86380 86390 1
517579 99517579 1001 86380 86390 1
517657 99517657 1001 86380 86390 1
517581 99517581 1001 86380 86390 1
517666 99517666 1001 86380 86390 1
517720 99517720 1001 86380 86390 1
518277 99518277 1001 86380 86390 1
518646 99518646 1001 86380 86390 1
518781 99518781 1001 86380 86390 1
518382 99518382 1001 86380 86390 1
518557 99518557 1001 86380 86390 1
519078 99519078 1001 86380 86390 1
519713 99519713 1001 86380 86390 1
519641 99519641 1001 86380 86390 1
519645 99519645 1001 86380 86390 1
519311 99519311 1001 86380 86390 1
519327 99519327 1001 86380 86390 1
519854 99519854 1001 86380 86390 1
520593 99520593 1001 86380 86390 1
520518 99520518 1001 86380 86390 1
520597 99520597 1001 86380 86390 1
520508 99520508 1001 86380 86390 1
520634 99520634 1001 86380 86390 1
520357 99520357 1001 86380 86390 1
520085 99520085 1001 86380 86390 1
520116 99520116 1001 86380 86390 1
520223 99520223 1001 86380 86390 1
520818 99520818 1001 86380 86390 1
520711 99520711 1001 86380 86390 1
520724 99520724 1001 86380 86390 1
521393 99521393 1001 86380 86390 1
521443 99521443 1001 86380 86390 1
521283 99521283 1001 86380 86390 1
521050 99521050 1001 86380 86390 1
522138 99522138 1001 86380 86390 1
521984 99521984 1001 86380 86390 1
521997 99521997 1001 86380 86390 1
522318 99522318 1001 86380 86390 1
522479 99522479 1001 86380 86390 1
522494 99522494 1001 86380 86390 1
523007 99523007 1001 86380 86390 1
523077 99523077 1001 86380 86390 1
522515 99522515 1001 86380 86390 1
522535 99522535 1001 86380 86390 1
523291 99523291 1001 86380 86390 1
523861 99523861 1001 86380 86390 1
523454 99523454 1001 86380 86390 1
523487 99523487 1001 86380 86390 1
523386 99523386 1001 86380 86390 1
524100 99524100 1001 86380 86390 1
524082 99524082 1001 86380 86390 1
524393 99524393 1001 86380 86390 1
524434 99524434 1001 86380 86390 1
524297 99524297 1001 86380 86390 1
524338 99524338 1001 86380 86390 1
524315 99524315 1001 86380 86390 1
525548 99525548 1001 86380 86390 1
525476 99525476 1001 86380 86390 1
525303 99525303 1001 86380 86390 1
525270 99525270 1001 86380 86390 1
525100 99525100 1001 86380 86390 1
526141 99526141 1001 86380 86390 1
526180 99526180 1001 86380 86390 1
526157 99526157 1001 86380 86390 1
526043 99526043 1001 86380 86390 1
526125 99526125 1001 86380 86390 1
525823 99525823 1001 86380 86390 1
526527 99526527 1001 86380 86390 1
527201 99527201 1001 86380 86390 1
527066 99527066 1001 86380 86390 1
526947 99526947 1001 86380 86390 1
526896 99526896 1001 86380 86390 1
526922 99526922 1001 86380 86390 1
527365 99527365 1001 86380 86390 1
527443 99527443 1001 86380 86390 1
527925 99527925 1001 86380 86390 1
527991 99527991 1001 86380 86390 1
527818 99527818 1001 86380 86390 1
527811 99527811 1001 86380 86390 1
527648 99527648 1001 86380 86390 1
527561 99527561 1001 86380 86390 1
527463 99527463 1001 86380 86390 1
527492 99527492 1001 86380 86390 1
528167 99528167 1001 86380 86390 1
528580 99528580 1001 86380 86390 1
528535 99528535 1001 86380 86390 1
529009 99529009 1001 86380 86390 1
529036 99529036 1001 86380 86390 1
529655 99529655 1001 86380 86390 1
529409 99529409 1001 86380 86390 1
529338 99529338 1001 86380 86390 1
529314 99529314 1001 86380 86390 1
529904 99529904 1001 86380 86390 1
529775 99529775 1001 86380 86390 1
530494 99530494 1001 86380 86390 1
530370 99530370 1001 86380 86390 1
530223 99530223 1001 86380 86390 1
530187 99530187 1001 86380 86390 1
530293 99530293 1001 86380 86390 1
531034 99531034 1001 86380 86390 1
531047 99531047 1001 86380 86390 1
531055 99531055 1001 86380 86390 1
531107 99531107 1001 86380 86390 1
530819 99530819 1001 86380 86390 1
530795 99530795 1001 86380 86390 1
531482 99531482 1001 86380 86390 1
531476 99531476 1001 86380 86390 1
532177 99532177 1001 86380 86390 1
531638 99531638 1001 86380 86390 1
531716 99531716 1001 86380 86390 1
531601 99531601 1001 86380 86390 1
531631 99531631 1001 86380 86390 1
531685 99531685 1001 86380 86390 1
531596 99531596 1001 86380 86390 1
532275 99532275 1001 86380 86390 1
532383 99532383 1001 86380 86390 1
532905 99532905 1001 86380 86390 1
532726 99532726 1001 86380 86390 1
532716 99532716 1001 86380 86390 1
532680 99532680 1001 86380 86390 1
532576 99532576 1001 86380 86390 1
532616 99532616 1001 86380 86390 1
532449 99532449 1001 86380 86390 1
533201 99533201 1001 86380 86390 1
533114 99533114 1001 86380 86390 1
533091 99533091 1001 86380 86390 1
533709 99533709 1001 86380 86390 1
533459 99533459 1001 86380 86390 1
533564 99533564 1001 86380 86390 1
533479 99533479 1001 86380 86390 1
533874 99533874 1001 86380 86390 1
533953 99533953 1001 86380 86390 1
534005 99534005 1001 86380 86390 1
534464 99534464 1001 86380 86390 1
534086 99534086 1001 86380 86390 1
534101 99534101 1001 86380 86390 1
535350 99535350 1001 86380 86390 1
535340 99535340 1001 86380 86390 1
535194 99535194 1001 86380 86390 1
535262 99535262 1001 86380 86390 1
535022 99535022 1001 86380 86390 1
535523 99535523 1001 86380 86390 1
536173 99536173 1001 86380 86390 1
536150 99536150 1001 86380 86390 1
536230 99536230 1001 86380 86390 1
536074 99536074 1001 86380 86390 1
536050 99536050 1001 86380 86390 1
536065 99536065 1001 86380 86390 1
535820 99535820 1001 86380 86390 1
535813 99535813 1001 86380 86390 1
535776 99535776 1001 86380 86390 1
536528 99536528 1001 86380 86390 1
536402 99536402 1001 86380 86390 1
537111 99537111 1001 86380 86390 1
537128 99537128 1001 86380 86390 1
536966 99536966 1001 86380 86390 1
536981 99536981 1001 86380 86390 1
536948 99536948 1001 86380 86390 1
536930 99536930 1001 86380 86390 1
536550 99536550 1001 86380 86390 1
537860 99537860 1001 86380 86390 1
537952 99537952 1001 86380 86390 1
537953 99537953 1001 86380 86390 1
537841 99537841 1001 86380 86390 1
537898 99537898 1001 86380 86390 1
537651 99537651 1001 86380 86390 1
537447 99537447 1001 86380 86390 1
538079 99538079 1001 86380 86390 1
538017 99538017 1001 86380 86390 1
538102 99538102 1001 86380 86390 1
538103 99538103 1001 86380 86390 1
538678 99538678 1001 86380 86390 1
538723 99538723 1001 86380 86390 1
538531 99538531 1001 86380 86390 1
538284 99538284 1001 86380 86390 1
538329 99538329 1001 86380 86390 1
538397 99538397 1001 86380 86390 1
538398 99538398 1001 86380 86390 1
539006 99539006 1001 86380 86390 1
538838 99538838 1001 86380 86390 1
539370 99539370 1001 86380 86390 1
539334 99539334 1001 86380 86390 1
539257 99539257 1001 86380 86390 1
539425 99539425 1001 86380 86390 1
539173 99539173 1001 86380 86390 1
539801 99539801 1001 86380 86390 1
539765 99539765 1001 86380 86390 1
540291 99540291 1001 86380 86390 1
540359 99540359 1001 86380 86390 1
540273 99540273 1001 86380 86390 1
540209 99540209 1001 86380 86390 1
539893 99539893 1001 86380 86390 1
539858 99539858 1001 86380 86390 1
540554 99540554 1001 86380 86390 1
540639 99540639 1001 86380 86390 1
540511 99540511 1001 86380 86390 1
541120 99541120 1001 86380 86390 1
541214 99541214 1001 86380 86390 1
541001 99541001 1001 86380 86390 1
540850 99540850 1001 86380 86390 1
540736 99540736 1001 86380 86390 1
541432 99541432 1001 86380 86390 1
541384 99541384 1001 86380 86390 1
542048 99542048 1001 86380 86390 1
542002 99542002 1001 86380 86390 1
541729 99541729 1001 86380 86390 1
541572 99541572 1001 86380 86390 1
542252 99542252 1001 86380 86390 1
542307 99542307 1001 86380 86390 1
542154 99542154 1001 86380 86390 1
542732 99542732 1001 86380 86390 1
542444 99542444 1001 86380 86390 1
542370 99542370 1001 86380 86390 1
542398 99542398 1001 86380 86390 1
542491 99542491 1001 86380 86390 1
542517 99542517 1001 86380 86390 1
542962 99542962 1001 86380 86390 1
543717 99543717 1001 86380 86390 1
543538 99543538 1001 86380 86390 1
543350 99543350 1001 86380 86390 1
544422 99544422 1001 86380 86390 1
544289 99544289 1001 86380 86390 1
544147 99544147 1001 86380 86390 1
544612 99544612 1001 86380 86390 1
406772 1141 1001 37380 38157 1
519673 480 1002 38009 41217 1
400626 99400626 1001 86380 86390 1
401097 99401097 1001 86380 86390 1
401176 99401176 1001 86380 86390 1
401237 99401237 1001 86380 86390 1
401401 99401401 1001 86380 86390 1
401377 99401377 1001 86380 86390 1
402425 99402425 1001 86380 86390 1
402940 99402940 1001 86380 86390 1
403546 99403546 1001 86380 86390 1
403601 99403601 1001 86380 86390 1
403735 99403735 1001 86380 86390 1
405190 99405190 1001 86380 86390 1
405280 99405280 1001 86380 86390 1
405308 99405308 1001 86380 86390 1
405294 99405294 1001 86380 86390 1
405820 99405820 1001 86380 86390 1
406386 99406386 1001 86380 86390 1
407222 99407222 1001 86380 86390 1
407371 99407371 1001 86380 86390 1
407423 99407423 1001 86380 86390 1
407479 99407479 1001 86380 86390 1
408040 99408040 1001 86380 86390 1
408340 99408340 1001 86380 86390 1
408316 99408316 1001 86380 86390 1
408716 99408716 1001 86380 86390 1
408915 99408915 1001 86380 86390 1
409537 99409537 1001 86380 86390 1
409554 99409554 1001 86380 86390 1
409855 99409855 1001 86380 86390 1
409945 99409945 1001 86380 86390 1
410306 99410306 1001 86380 86390 1
410421 99410421 1001 86380 86390 1
411236 99411236 1001 86380 86390 1
411342 99411342 1001 86380 86390 1
411760 99411760 1001 86380 86390 1
411773 99411773 1001 86380 86390 1
411862 99411862 1001 86380 86390 1
412058 99412058 1001 86380 86390 1
412125 99412125 1001 86380 86390 1
412242 99412242 1001 86380 86390 1
412200 99412200 1001 86380 86390 1
412374 99412374 1001 86380 86390 1
413421 99413421 1001 86380 86390 1
414041 99414041 1001 86380 86390 1
413846 99413846 1001 86380 86390 1
414929 99414929 1001 86380 86390 1
415068 99415068 1001 86380 86390 1
415289 99415289 1001 86380 86390 1
414880 99414880 1001 86380 86390 1
414561 99414561 1001 86380 86390 1
415480 99415480 1001 86380 86390 1
415425 99415425 1001 86380 86390 1
415358 99415358 1001 86380 86390 1
416639 99416639 1001 86380 86390 1
415984 99415984 1001 86380 86390 1
415811 99415811 1001 86380 86390 1
415865 99415865 1001 86380 86390 1
415816 99415816 1001 86380 86390 1
416022 99416022 1001 86380 86390 1
416102 99416102 1001 86380 86390 1
415879 99415879 1001 86380 86390 1
417376 99417376 1001 86380 86390 1
418555 99418555 1001 86380 86390 1
418521 99418521 1001 86380 86390 1
418188 99418188 1001 86380 86390 1
417969 99417969 1001 86380 86390 1
419207 99419207 1001 86380 86390 1
419077 99419077 1001 86380 86390 1
419148 99419148 1001 86380 86390 1
419186 99419186 1001 86380 86390 1
420086 99420086 1001 86380 86390 1
420300 99420300 1001 86380 86390 1
419678 99419678 1001 86380 86390 1
419900 99419900 1001 86380 86390 1
419767 99419767 1001 86380 86390 1
419408 99419408 1001 86380 86390 1
420805 99420805 1001 86380 86390 1
420536 99420536 1001 86380 86390 1
421890 99421890 1001 86380 86390 1
421675 99421675 1001 86380 86390 1
420987 99420987 1001 86380 86390 1
420985 99420985 1001 86380 86390 1
422497 99422497 1001 86380 86390 1
422949 99422949 1001 86380 86390 1
422907 99422907 1001 86380 86390 1
422604 99422604 1001 86380 86390 1
422680 99422680 1001 86380 86390 1
424042 99424042 1001 86380 86390 1
424071 99424071 1001 86380 86390 1
423906 99423906 1001 86380 86390 1
425139 99425139 1001 86380 86390 1
424649 99424649 1001 86380 86390 1
426096 99426096 1001 86380 86390 1
426040 99426040 1001 86380 86390 1
426148 99426148 1001 86380 86390 1
427180 99427180 1001 86380 86390 1
427522 99427522 1001 86380 86390 1
427229 99427229 1001 86380 86390 1
428733 99428733 1001 86380 86390 1
428591 99428591 1001 86380 86390 1
428690 99428690 1001 86380 86390 1
428254 99428254 1001 86380 86390 1
429149 99429149 1001 86380 86390 1
430247 99430247 1001 86380 86390 1
430291 99430291 1001 86380 86390 1
430366 99430366 1001 86380 86390 1
429440 99429440 1001 86380 86390 1
429248 99429248 1001 86380 86390 1
429234 99429234 1001 86380 86390 1
430546 99430546 1001 86380 86390 1
431791 99431791 1001 86380 86390 1
431772 99431772 1001 86380 86390 1
432031 99432031 1001 86380 86390 1
431669 99431669 1001 86380 86390 1
430850 99430850 1001 86380 86390 1
431072 99431072 1001 86380 86390 1
430966 99430966 1001 86380 86390 1
432356 99432356 1001 86380 86390 1
432098 99432098 1001 86380 86390 1
432421 99432421 1001 86380 86390 1
433341 99433341 1001 86380 86390 1
433589 99433589 1001 86380 86390 1
434062 99434062 1001 86380 86390 1
434001 99434001 1001 86380 86390 1
433917 99433917 1001 86380 86390 1
434024 99434024 1001 86380 86390 1
435032 99435032 1001 86380 86390 1
434736 99434736 1001 86380 86390 1
434319 99434319 1001 86380 86390 1
435626 99435626 1001 86380 86390 1
435664 99435664 1001 86380 86390 1
437057 99437057 1001 86380 86390 1
436699 99436699 1001 86380 86390 1
436617 99436617 1001 86380 86390 1
436278 99436278 1001 86380 86390 1
436307 99436307 1001 86380 86390 1
437344 99437344 1001 86380 86390 1
300646 99300646 1001 86380 86390 1
300416 99300416 1001 86380 86390 1
300405 99300405 1001 86380 86390 1
300266 99300266 1001 86380 86390 1
300113 99300113 1001 86380 86390 1
300768 99300768 1001 86380 86390 1
300756 99300756 1001 86380 86390 1
300810 99300810 1001 86380 86390 1
300875 99300875 1001 86380 86390 1
301366 99301366 1001 86380 86390 1
301179 99301179 1001 86380 86390 1
300945 99300945 1001 86380 86390 1
301049 99301049 1001 86380 86390 1
301673 99301673 1001 86380 86390 1
301688 99301688 1001 86380 86390 1
301589 99301589 1001 86380 86390 1
302229 99302229 1001 86380 86390 1
302312 99302312 1001 86380 86390 1
302033 99302033 1001 86380 86390 1
301805 99301805 1001 86380 86390 1
301885 99301885 1001 86380 86390 1
302429 99302429 1001 86380 86390 1
302585 99302585 1001 86380 86390 1
303040 99303040 1001 86380 86390 1
303057 99303057 1001 86380 86390 1
303189 99303189 1001 86380 86390 1
302989 99302989 1001 86380 86390 1
303002 99303002 1001 86380 86390 1
302915 99302915 1001 86380 86390 1
302801 99302801 1001 86380 86390 1
302881 99302881 1001 86380 86390 1
302715 99302715 1001 86380 86390 1
302787 99302787 1001 86380 86390 1
302777 99302777 1001 86380 86390 1
303302 99303302 1001 86380 86390 1
303319 99303319 1001 86380 86390 1
303332 99303332 1001 86380 86390 1
304014 99304014 1001 86380 86390 1
303783 99303783 1001 86380 86390 1
303655 99303655 1001 86380 86390 1
303505 99303505 1001 86380 86390 1
303573 99303573 1001 86380 86390 1
304102 99304102 1001 86380 86390 1
304671 99304671 1001 86380 86390 1
304817 99304817 1001 86380 86390 1
304716 99304716 1001 86380 86390 1
304270 99304270 1001 86380 86390 1
304309 99304309 1001 86380 86390 1
304443 99304443 1001 86380 86390 1
304934 99304934 1001 86380 86390 1
304953 99304953 1001 86380 86390 1
305571 99305571 1001 86380 86390 1
305301 99305301 1001 86380 86390 1
305281 99305281 1001 86380 86390 1
305424 99305424 1001 86380 86390 1
305349 99305349 1001 86380 86390 1
305217 99305217 1001 86380 86390 1
500088 99500088 1001 86380 86390 1
500187 99500187 1001 86380 86390 1
500784 99500784 1001 86380 86390 1
500722 99500722 1001 86380 86390 1
500366 99500366 1001 86380 86390 1
500953 99500953 1001 86380 86390 1
500193 99500193 1001 86380 86390 1
500906 99500906 1001 86380 86390 1
501636 99501636 1001 86380 86390 1
501494 99501494 1001 86380 86390 1
501631 99501631 1001 86380 86390 1
501817 99501817 1001 86380 86390 1
502247 99502247 1001 86380 86390 1
502261 99502261 1001 86380 86390 1
502121 99502121 1001 86380 86390 1
501957 99501957 1001 86380 86390 1
502528 99502528 1001 86380 86390 1
503178 99503178 1001 86380 86390 1
503261 99503261 1001 86380 86390 1
503093 99503093 1001 86380 86390 1
503173 99503173 1001 86380 86390 1
502932 99502932 1001 86380 86390 1
502910 99502910 1001 86380 86390 1
502897 99502897 1001 86380 86390 1
502781 99502781 1001 86380 86390 1
503404 99503404 1001 86380 86390 1
503883 99503883 1001 86380 86390 1
503550 99503550 1001 86380 86390 1
503509 99503509 1001 86380 86390 1
504169 99504169 1001 86380 86390 1
504879 99504879 1001 86380 86390 1
504644 99504644 1001 86380 86390 1
504373 99504373 1001 86380 86390 1
505706 99505706 1001 86380 86390 1
505344 99505344 1001 86380 86390 1
505198 99505198 1001 86380 86390 1
505224 99505224 1001 86380 86390 1
505239 99505239 1001 86380 86390 1
506493 99506493 1001 86380 86390 1
506561 99506561 1001 86380 86390 1
506399 99506399 1001 86380 86390 1
506272 99506272 1001 86380 86390 1
506146 99506146 1001 86380 86390 1
506112 99506112 1001 86380 86390 1
506153 99506153 1001 86380 86390 1
507422 99507422 1001 86380 86390 1
507402 99507402 1001 86380 86390 1
507105 99507105 1001 86380 86390 1
506814 99506814 1001 86380 86390 1
507437 99507437 1001 86380 86390 1
507607 99507607 1001 86380 86390 1
507444 99507444 1001 86380 86390 1
508134 99508134 1001 86380 86390 1
508074 99508074 1001 86380 86390 1
508089 99508089 1001 86380 86390 1
507967 99507967 1001 86380 86390 1
507931 99507931 1001 86380 86390 1
507762 99507762 1001 86380 86390 1
508372 99508372 1001 86380 86390 1
508424 99508424 1001 86380 86390 1
509003 99509003 1001 86380 86390 1
508561 99508561 1001 86380 86390 1
509131 99509131 1001 86380 86390 1
509262 99509262 1001 86380 86390 1
509814 99509814 1001 86380 86390 1
509546 99509546 1001 86380 86390 1
509368 99509368 1001 86380 86390 1
509937 99509937 1001 86380 86390 1
510018 99510018 1001 86380 86390 1
510032 99510032 1001 86380 86390 1
509983 99509983 1001 86380 86390 1
510654 99510654 1001 86380 86390 1
510565 99510565 1001 86380 86390 1
510605 99510605 1001 86380 86390 1
510487 99510487 1001 86380 86390 1
510398 99510398 1001 86380 86390 1
510467 99510467 1001 86380 86390 1
510280 99510280 1001 86380 86390 1
510295 99510295 1001 86380 86390 1
510246 99510246 1001 86380 86390 1
510810 99510810 1001 86380 86390 1
511538 99511538 1001 86380 86390 1
511409 99511409 1001 86380 86390 1
511107 99511107 1001 86380 86390 1
511602 99511602 1001 86380 86390 1
511669 99511669 1001 86380 86390 1
511582 99511582 1001 86380 86390 1
511647 99511647 1001 86380 86390 1
511678 99511678 1001 86380 86390 1
512291 99512291 1001 86380 86390 1
512279 99512279 1001 86380 86390 1
512210 99512210 1001 86380 86390 1
511977 99511977 1001 86380 86390 1
511892 99511892 1001 86380 86390 1
511899 99511899 1001 86380 86390 1
512508 99512508 1001 86380 86390 1
512515 99512515 1001 86380 86390 1
513079 99513079 1001 86380 86390 1
513175 99513175 1001 86380 86390 1
513109 99513109 1001 86380 86390 1
513058 99513058 1001 86380 86390 1
513060 99513060 1001 86380 86390 1
512975 99512975 1001 86380 86390 1
512795 99512795 1001 86380 86390 1
512613 99512613 1001 86380 86390 1
512747 99512747 1001 86380 86390 1
512684 99512684 1001 86380 86390 1
513211 99513211 1001 86380 86390 1
513779 99513779 1001 86380 86390 1
513501 99513501 1001 86380 86390 1
513504 99513504 1001 86380 86390 1
513599 99513599 1001 86380 86390 1
514195 99514195 1001 86380 86390 1
514458 99514458 1001 86380 86390 1
514340 99514340 1001 86380 86390 1
514277 99514277 1001 86380 86390 1
514376 99514376 1001 86380 86390 1
514952 99514952 1001 86380 86390 1
514888 99514888 1001 86380 86390 1
515598 99515598 1001 86380 86390 1
515459 99515459 1001 86380 86390 1
515395 99515395 1001 86380 86390 1
515384 99515384 1001 86380 86390 1
515438 99515438 1001 86380 86390 1
515090 99515090 1001 86380 86390 1
515829 99515829 1001 86380 86390 1
515778 99515778 1001 86380 86390 1
515796 99515796 1001 86380 86390 1
516459 99516459 1001 86380 86390 1
516321 99516321 1001 86380 86390 1
516373 99516373 1001 86380 86390 1
516354 99516354 1001 86380 86390 1
516241 99516241 1001 86380 86390 1
516289 99516289 1001 86380 86390 1
516160 99516160 1001 86380 86390 1
516649 99516649 1001 86380 86390 1
516601 99516601 1001 86380 86390 1
516681 99516681 1001 86380 86390 1
516712 99516712 1001 86380 86390 1
517207 99517207 1001 86380 86390 1
517132 99517132 1001 86380 86390 1
517184 99517184 1001 86380 86390 1
517223 99517223 1001 86380 86390 1
517236 99517236 1001 86380 86390 1
517185 99517185 1001 86380 86390 1
517083 99517083 1001 86380 86390 1
517063 99517063 1001 86380 86390 1
516883 99516883 1001 86380 86390 1
517363 99517363 1001 86380 86390 1
517369 99517369 1001 86380 86390 1
518128 99518128 1001 86380 86390 1
517899 99517899 1001 86380 86390 1
517770 99517770 1001 86380 86390 1
517850 99517850 1001 86380 86390 1
517620 99517620 1001 86380 86390 1
517596 99517596 1001 86380 86390 1
517678 99517678 1001 86380 86390 1
518210 99518210 1001 86380 86390 1
518252 99518252 1001 86380 86390 1
518356 99518356 1001 86380 86390 1
518269 99518269 1001 86380 86390 1
518285 99518285 1001 86380 86390 1
518649 99518649 1001 86380 86390 1
518429 99518429 1001 86380 86390 1
519039 99519039 1001 86380 86390 1
519030 99519030 1001 86380 86390 1
519728 99519728 1001 86380 86390 1
519597 99519597 1001 86380 86390 1
519520 99519520 1001 86380 86390 1
519447 99519447 1001 86380 86390 1
519350 99519350 1001 86380 86390 1
519998 99519998 1001 86380 86390 1
519832 99519832 1001 86380 86390 1
519901 99519901 1001 86380 86390 1
520334 99520334 1001 86380 86390 1
520389 99520389 1001 86380 86390 1
520420 99520420 1001 86380 86390 1
520721 99520721 1001 86380 86390 1
520683 99520683 1001 86380 86390 1
520816 99520816 1001 86380 86390 1
521329 99521329 1001 86380 86390 1
521295 99521295 1001 86380 86390 1
521155 99521155 1001 86380 86390 1
521048 99521048 1001 86380 86390 1
521586 99521586 1001 86380 86390 1
521574 99521574 1001 86380 86390 1
521552 99521552 1001 86380 86390 1
521514 99521514 1001 86380 86390 1
522029 99522029 1001 86380 86390 1
521734 99521734 1001 86380 86390 1
522417 99522417 1001 86380 86390 1
522366 99522366 1001 86380 86390 1
523006 99523006 1001 86380 86390 1
522969 99522969 1001 86380 86390 1
523075 99523075 1001 86380 86390 1
523051 99523051 1001 86380 86390 1
522796 99522796 1001 86380 86390 1
522763 99522763 1001 86380 86390 1
522705 99522705 1001 86380 86390 1
522511 99522511 1001 86380 86390 1
522499 99522499 1001 86380 86390 1
522592 99522592 1001 86380 86390 1
522528 99522528 1001 86380 86390 1
522556 99522556 1001 86380 86390 1
522534 99522534 1001 86380 86390 1
523296 99523296 1001 86380 86390 1
523591 99523591 1001 86380 86390 1
524102 99524102 1001 86380 86390 1
524721 99524721 1001 86380 86390 1
524742 99524742 1001 86380 86390 1
524222 99524222 1001 86380 86390 1
524884 99524884 1001 86380 86390 1
524956 99524956 1001 86380 86390 1
524974 99524974 1001 86380 86390 1
525405 99525405 1001 86380 86390 1
525593 99525593 1001 86380 86390 1
525352 99525352 1001 86380 86390 1
525225 99525225 1001 86380 86390 1
525077 99525077 1001 86380 86390 1
525789 99525789 1001 86380 86390 1
525756 99525756 1001 86380 86390 1
525731 99525731 1001 86380 86390 1
525720 99525720 1001 86380 86390 1
526230 99526230 1001 86380 86390 1
526221 99526221 1001 86380 86390 1
526300 99526300 1001 86380 86390 1
526237 99526237 1001 86380 86390 1
526035 99526035 1001 86380 86390 1
526481 99526481 1001 86380 86390 1
526456 99526456 1001 86380 86390 1
526535 99526535 1001 86380 86390 1
527153 99527153 1001 86380 86390 1
526969 99526969 1001 86380 86390 1
526907 99526907 1001 86380 86390 1
527779 99527779 1001 86380 86390 1
527853 99527853 1001 86380 86390 1
527649 99527649 1001 86380 86390 1
528195 99528195 1001 86380 86390 1
528835 99528835 1001 86380 86390 1
528797 99528797 1001 86380 86390 1
528422 99528422 1001 86380 86390 1
528281 99528281 1001 86380 86390 1
528489 99528489 1001 86380 86390 1
529097 99529097 1001 86380 86390 1
529723 99529723 1001 86380 86390 1
529414 99529414 1001 86380 86390 1
529237 99529237 1001 86380 86390 1
529897 99529897 1001 86380 86390 1
529801 99529801 1001 86380 86390 1
530378 99530378 1001 86380 86390 1
530398 99530398 1001 86380 86390 1
530327 99530327 1001 86380 86390 1
530198 99530198 1001 86380 86390 1
530147 99530147 1001 86380 86390 1
530013 99530013 1001 86380 86390 1
530002 99530002 1001 86380 86390 1
530111 99530111 1001 86380 86390 1
530073 99530073 1001 86380 86390 1
530659 99530659 1001 86380 86390 1
530648 99530648 1001 86380 86390 1
530624 99530624 1001 86380 86390 1
531269 99531269 1001 86380 86390 1
531356 99531356 1001 86380 86390 1
531220 99531220 1001 86380 86390 1
531127 99531127 1001 86380 86390 1
531166 99531166 1001 86380 86390 1
531065 99531065 1001 86380 86390 1
530791 99530791 1001 86380 86390 1
531435 99531435 1001 86380 86390 1
531489 99531489 1001 86380 86390 1
532151 99532151 1001 86380 86390 1
531819 99531819 1001 86380 86390 1
531827 99531827 1001 86380 86390 1
531728 99531728 1001 86380 86390 1
531729 99531729 1001 86380 86390 1
531788 99531788 1001 86380 86390 1
531585 99531585 1001 86380 86390 1
532235 99532235 1001 86380 86390 1
532835 99532835 1001 86380 86390 1
532750 99532750 1001 86380 86390 1
532764 99532764 1001 86380 86390 1
532661 99532661 1001 86380 86390 1
532728 99532728 1001 86380 86390 1
533197 99533197 1001 86380 86390 1
533043 99533043 1001 86380 86390 1
533167 99533167 1001 86380 86390 1
533155 99533155 1001 86380 86390 1
533463 99533463 1001 86380 86390 1
533582 99533582 1001 86380 86390 1
533423 99533423 1001 86380 86390 1
533281 99533281 1001 86380 86390 1
533334 99533334 1001 86380 86390 1
533890 99533890 1001 86380 86390 1
534626 99534626 1001 86380 86390 1
534576 99534576 1001 86380 86390 1
534408 99534408 1001 86380 86390 1
535481 99535481 1001 86380 86390 1
535360 99535360 1001 86380 86390 1
535375 99535375 1001 86380 86390 1
535007 99535007 1001 86380 86390 1
534944 99534944 1001 86380 86390 1
535520 99535520 1001 86380 86390 1
535625 99535625 1001 86380 86390 1
536144 99536144 1001 86380 86390 1
536159 99536159 1001 86380 86390 1
535949 99535949 1001 86380 86390 1
536006 99536006 1001 86380 86390 1
536505 99536505 1001 86380 86390 1
537100 99537100 1001 86380 86390 1
536861 99536861 1001 86380 86390 1
537303 99537303 1001 86380 86390 1
537851 99537851 1001 86380 86390 1
537943 99537943 1001 86380 86390 1
538673 99538673 1001 86380 86390 1
538802 99538802 1001 86380 86390 1
538450 99538450 1001 86380 86390 1
538476 99538476 1001 86380 86390 1
538242 99538242 1001 86380 86390 1
538857 99538857 1001 86380 86390 1
539497 99539497 1001 86380 86390 1
539179 99539179 1001 86380 86390 1
539167 99539167 1001 86380 86390 1
539020 99539020 1001 86380 86390 1
539645 99539645 1001 86380 86390 1
540446 99540446 1001 86380 86390 1
540345 99540345 1001 86380 86390 1
540322 99540322 1001 86380 86390 1
540387 99540387 1001 86380 86390 1
540261 99540261 1001 86380 86390 1
540227 99540227 1001 86380 86390 1
540254 99540254 1001 86380 86390 1
539993 99539993 1001 86380 86390 1
540577 99540577 1001 86380 86390 1
540540 99540540 1001 86380 86390 1
541148 99541148 1001 86380 86390 1
541057 99541057 1001 86380 86390 1
541423 99541423 1001 86380 86390 1
541999 99541999 1001 86380 86390 1
541925 99541925 1001 86380 86390 1
541850 99541850 1001 86380 86390 1
541799 99541799 1001 86380 86390 1
541788 99541788 1001 86380 86390 1
541768 99541768 1001 86380 86390 1
541693 99541693 1001 86380 86390 1
541631 99541631 1001 86380 86390 1
541502 99541502 1001 86380 86390 1
541620 99541620 1001 86380 86390 1
542140 99542140 1001 86380 86390 1
542870 99542870 1001 86380 86390 1
542901 99542901 1001 86380 86390 1
542612 99542612 1001 86380 86390 1
542343 99542343 1001 86380 86390 1
542386 99542386 1001 86380 86390 1
543057 99543057 1001 86380 86390 1
543765 99543765 1001 86380 86390 1
543413 99543413 1001 86380 86390 1
543543 99543543 1001 86380 86390 1
543181 99543181 1001 86380 86390 1
543161 99543161 1001 86380 86390 1
543930 99543930 1001 86380 86390 1
543932 99543932 1001 86380 86390 1
544511 99544511 1001 86380 86390 1
544578 99544578 1001 86380 86390 1
544316 99544316 1001 86380 86390 1
544344 99544344 1001 86380 86390 1
544385 99544385 1001 86380 86390 1
544219 99544219 1001 86380 86390 1
544161 99544161 1001 86380 86390 1
544179 99544179 1001 86380 86390 1
544610 99544610 1001 86380 86390 1
539413 888 1001 66145 66444 1
400027 99400027 1001 86380 86390 1
400160 99400160 1001 86380 86390 1
400132 99400132 1001 86380 86390 1
400495 99400495 1001 86380 86390 1
401412 99401412 1001 86380 86390 1
401425 99401425 1001 86380 86390 1
401594 99401594 1001 86380 86390 1
401628 99401628 1001 86380 86390 1
402061 99402061 1001 86380 86390 1
402257 99402257 1001 86380 86390 1
402283 99402283 1001 86380 86390 1
402659 99402659 1001 86380 86390 1
402862 99402862 1001 86380 86390 1
403282 99403282 1001 86380 86390 1
403606 99403606 1001 86380 86390 1
404041 99404041 1001 86380 86390 1
404169 99404169 1001 86380 86390 1
405566 99405566 1001 86380 86390 1
405662 99405662 1001 86380 86390 1
406315 99406315 1001 86380 86390 1
406400 99406400 1001 86380 86390 1
406581 99406581 1001 86380 86390 1
406725 99406725 1001 86380 86390 1
407802 99407802 1001 86380 86390 1
408518 99408518 1001 86380 86390 1
408605 99408605 1001 86380 86390 1
408599 99408599 1001 86380 86390 1
408844 99408844 1001 86380 86390 1
408933 99408933 1001 86380 86390 1
409013 99409013 1001 86380 86390 1
409589 99409589 1001 86380 86390 1
409632 99409632 1001 86380 86390 1
409939 99409939 1001 86380 86390 1
410161 99410161 1001 86380 86390 1
410488 99410488 1001 86380 86390 1
410633 99410633 1001 86380 86390 1
411061 99411061 1001 86380 86390 1
411139 99411139 1001 86380 86390 1
411260 99411260 1001 86380 86390 1
411634 99411634 1001 86380 86390 1
411797 99411797 1001 86380 86390 1
411997 99411997 1001 86380 86390 1
412092 99412092 1001 86380 86390 1
412453 99412453 1001 86380 86390 1
412341 99412341 1001 86380 86390 1
412366 99412366 1001 86380 86390 1
412400 99412400 1001 86380 86390 1
413591 99413591 1001 86380 86390 1
413569 99413569 1001 86380 86390 1
413601 99413601 1001 86380 86390 1
413561 99413561 1001 86380 86390 1
413234 99413234 1001 86380 86390 1
412645 99412645 1001 86380 86390 1
412632 99412632 1001 86380 86390 1
413921 99413921 1001 86380 86390 1
414015 99414015 1001 86380 86390 1
415089 99415089 1001 86380 86390 1
414791 99414791 1001 86380 86390 1
414919 99414919 1001 86380 86390 1
414428 99414428 1001 86380 86390 1
415622 99415622 1001 86380 86390 1
415658 99415658 1001 86380 86390 1
415375 99415375 1001 86380 86390 1
415636 99415636 1001 86380 86390 1
416745 99416745 1001 86380 86390 1
416231 99416231 1001 86380 86390 1
416391 99416391 1001 86380 86390 1
416451 99416451 1001 86380 86390 1
416229 99416229 1001 86380 86390 1
415733 99415733 1001 86380 86390 1
415942 99415942 1001 86380 86390 1
417138 99417138 1001 86380 86390 1
417102 99417102 1001 86380 86390 1
418599 99418599 1001 86380 86390 1
418486 99418486 1001 86380 86390 1
418709 99418709 1001 86380 86390 1
418274 99418274 1001 86380 86390 1
417796 99417796 1001 86380 86390 1
417850 99417850 1001 86380 86390 1
417973 99417973 1001 86380 86390 1
417844 99417844 1001 86380 86390 1
417734 99417734 1001 86380 86390 1
417762 99417762 1001 86380 86390 1
418868 99418868 1001 86380 86390 1
418948 99418948 1001 86380 86390 1
420039 99420039 1001 86380 86390 1
419832 99419832 1001 86380 86390 1
419869 99419869 1001 86380 86390 1
421876 99421876 1001 86380 86390 1
421582 99421582 1001 86380 86390 1
421200 99421200 1001 86380 86390 1
422282 99422282 1001 86380 86390 1
423113 99423113 1001 86380 86390 1
423278 99423278 1001 86380 86390 1
423017 99423017 1001 86380 86390 1
423964 99423964 1001 86380 86390 1
424485 99424485 1001 86380 86390 1
426326 99426326 1001 86380 86390 1
426549 99426549 1001 86380 86390 1
426385 99426385 1001 86380 86390 1
426541 99426541 1001 86380 86390 1
425913 99425913 1001 86380 86390 1
425981 99425981 1001 86380 86390 1
425915 99425915 1001 86380 86390 1
426056 99426056 1001 86380 86390 1
426257 99426257 1001 86380 86390 1
425858 99425858 1001 86380 86390 1
427231 99427231 1001 86380 86390 1
427438 99427438 1001 86380 86390 1
427245 99427245 1001 86380 86390 1
427160 99427160 1001 86380 86390 1
428439 99428439 1001 86380 86390 1
428566 99428566 1001 86380 86390 1
428595 99428595 1001 86380 86390 1
428721 99428721 1001 86380 86390 1
428140 99428140 1001 86380 86390 1
428235 99428235 1001 86380 86390 1
428094 99428094 1001 86380 86390 1
428335 99428335 1001 86380 86390 1
427856 99427856 1001 86380 86390 1
428776 99428776 1001 86380 86390 1
430373 99430373 1001 86380 86390 1
430122 99430122 1001 86380 86390 1
430054 99430054 1001 86380 86390 1
430350 99430350 1001 86380 86390 1
429615 99429615 1001 86380 86390 1
429771 99429771 1001 86380 86390 1
429801 99429801 1001 86380 86390 1
429298 99429298 1001 86380 86390 1
429348 99429348 1001 86380 86390 1
429487 99429487 1001 86380 86390 1
430685 99430685 1001 86380 86390 1
430711 99430711 1001 86380 86390 1
430407 99430407 1001 86380 86390 1
431561 99431561 1001 86380 86390 1
431512 99431512 1001 86380 86390 1
431450 99431450 1001 86380 86390 1
431066 99431066 1001 86380 86390 1
431070 99431070 1001 86380 86390 1
430970 99430970 1001 86380 86390 1
432396 99432396 1001 86380 86390 1
432427 99432427 1001 86380 86390 1
432267 99432267 1001 86380 86390 1
432445 99432445 1001 86380 86390 1
432217 99432217 1001 86380 86390 1
432318 99432318 1001 86380 86390 1
433650 99433650 1001 86380 86390 1
432936 99432936 1001 86380 86390 1
433265 99433265 1001 86380 86390 1
432581 99432581 1001 86380 86390 1
432659 99432659 1001 86380 86390 1
432839 99432839 1001 86380 86390 1
433860 99433860 1001 86380 86390 1
433831 99433831 1001 86380 86390 1
434069 99434069 1001 86380 86390 1
435224 99435224 1001 86380 86390 1
434227 99434227 1001 86380 86390 1
434216 99434216 1001 86380 86390 1
436960 99436960 1001 86380 86390 1
436483 99436483 1001 86380 86390 1
436097 99436097 1001 86380 86390 1
436225 99436225 1001 86380 86390 1
300054 99300054 1001 86380 86390 1
300515 99300515 1001 86380 86390 1
300320 99300320 1001 86380 86390 1
300415 99300415 1001 86380 86390 1
300337 99300337 1001 86380 86390 1
300417 99300417 1001 86380 86390 1
300208 99300208 1001 86380 86390 1
300907 99300907 1001 86380 86390 1
300897 99300897 1001 86380 86390 1
300899 99300899 1001 86380 86390 1
301474 99301474 1001 86380 86390 1
301219 99301219 1001 86380 86390 1
301148 99301148 1001 86380 86390 1
301737 99301737 1001 86380 86390 1
301588 99301588 1001 86380 86390 1
302334 99302334 1001 86380 86390 1
301975 99301975 1001 86380 86390 1
302170 99302170 1001 86380 86390 1
302094 99302094 1001 86380 86390 1
301864 99301864 1001 86380 86390 1
301790 99301790 1001 86380 86390 1
301940 99301940 1001 86380 86390 1
302437 99302437 1001 86380 86390 1
303025 99303025 1001 86380 86390 1
303271 99303271 1001 86380 86390 1
303375 99303375 1001 86380 86390 1
303822 99303822 1001 86380 86390 1
303784 99303784 1001 86380 86390 1
303656 99303656 1001 86380 86390 1
303593 99303593 1001 86380 86390 1
303529 99303529 1001 86380 86390 1
303437 99303437 1001 86380 86390 1
304774 99304774 1001 86380 86390 1
304602 99304602 1001 86380 86390 1
304528 99304528 1001 86380 86390 1
304650 99304650 1001 86380 86390 1
304400 99304400 1001 86380 86390 1
304312 99304312 1001 86380 86390 1
304416 99304416 1001 86380 86390 1
305007 99305007 1001 86380 86390 1
305047 99305047 1001 86380 86390 1
304970 99304970 1001 86380 86390 1
305654 99305654 1001 86380 86390 1
305548 99305548 1001 86380 86390 1
305639 99305639 1001 86380 86390 1
305351 99305351 1001 86380 86390 1
305076 99305076 1001 86380 86390 1
305273 99305273 1001 86380 86390 1
500132 99500132 1001 86380 86390 1
500752 99500752 1001 86380 86390 1
500639 99500639 1001 86380 86390 1
500666 99500666 1001 86380 86390 1
500289 99500289 1001 86380 86390 1
500290 99500290 1001 86380 86390 1
500372 99500372 1001 86380 86390 1
500243 99500243 1001 86380 86390 1
500821 99500821 1001 86380 86390 1
501561 99501561 1001 86380 86390 1
501372 99501372 1001 86380 86390 1
501177 99501177 1001 86380 86390 1
501217 99501217 1001 86380 86390 1
501698 99501698 1001 86380 86390 1
501751 99501751 1001 86380 86390 1
502354 99502354 1001 86380 86390 1
502420 99502420 1001 86380 86390 1
502358 99502358 1001 86380 86390 1
502022 99502022 1001 86380 86390 1
501945 99501945 1001 86380 86390 1
502661 99502661 1001 86380 86390 1
502578 99502578 1001 86380 86390 1
503109 99503109 1001 86380 86390 1
503175 99503175 1001 86380 86390 1
503067 99503067 1001 86380 86390 1
502724 99502724 1001 86380 86390 1
503958 99503958 1001 86380 86390 1
504065 99504065 1001 86380 86390 1
503777 99503777 1001 86380 86390 1
503598 99503598 1001 86380 86390 1
504184 99504184 1001 86380 86390 1
504289 99504289 1001 86380 86390 1
504200 99504200 1001 86380 86390 1
504732 99504732 1001 86380 86390 1
504616 99504616 1001 86380 86390 1
504668 99504668 1001 86380 86390 1
504507 99504507 1001 86380 86390 1
504473 99504473 1001 86380 86390 1
505143 99505143 1001 86380 86390 1
504962 99504962 1001 86380 86390 1
505768 99505768 1001 86380 86390 1
505579 99505579 1001 86380 86390 1
505696 99505696 1001 86380 86390 1
505599 99505599 1001 86380 86390 1
505555 99505555 1001 86380 86390 1
505163 99505163 1001 86380 86390 1
505232 99505232 1001 86380 86390 1
505923 99505923 1001 86380 86390 1
505781 99505781 1001 86380 86390 1
505849 99505849 1001 86380 86390 1
505778 99505778 1001 86380 86390 1
506533 99506533 1001 86380 86390 1
506398 99506398 1001 86380 86390 1
506273 99506273 1001 86380 86390 1
506351 99506351 1001 86380 86390 1
506165 99506165 1001 86380 86390 1
506166 99506166 1001 86380 86390 1
506610 99506610 1001 86380 86390 1
507303 99507303 1001 86380 86390 1
507383 99507383 1001 86380 86390 1
507167 99507167 1001 86380 86390 1
507206 99507206 1001 86380 86390 1
506969 99506969 1001 86380 86390 1
507459 99507459 1001 86380 86390 1
507474 99507474 1001 86380 86390 1
508098 99508098 1001 86380 86390 1
507711 99507711 1001 86380 86390 1
508393 99508393 1001 86380 86390 1
508316 99508316 1001 86380 86390 1
509045 99509045 1001 86380 86390 1
509033 99509033 1001 86380 86390 1
508904 99508904 1001 86380 86390 1
508830 99508830 1001 86380 86390 1
508818 99508818 1001 86380 86390 1
508467 99508467 1001 86380 86390 1
509722 99509722 1001 86380 86390 1
509635 99509635 1001 86380 86390 1
509590 99509590 1001 86380 86390 1
509444 99509444 1001 86380 86390 1
509354 99509354 1001 86380 86390 1
509960 99509960 1001 86380 86390 1
510630 99510630 1001 86380 86390 1
510582 99510582 1001 86380 86390 1
510332 99510332 1001 86380 86390 1
510134 99510134 1001 86380 86390 1
510896 99510896 1001 86380 86390 1
511484 99511484 1001 86380 86390 1
511035 99511035 1001 86380 86390 1
511083 99511083 1001 86380 86390 1
511603 99511603 1001 86380 86390 1
511726 99511726 1001 86380 86390 1
511715 99511715 1001 86380 86390 1
511638 99511638 1001 86380 86390 1
512239 99512239 1001 86380 86390 1
512254 99512254 1001 86380 86390 1
512255 99512255 1001 86380 86390 1
512358 99512358 1001 86380 86390 1
512134 99512134 1001 86380 86390 1
512100 99512100 1001 86380 86390 1
512555 99512555 1001 86380 86390 1
513038 99513038 1001 86380 86390 1
513135 99513135 1001 86380 86390 1
513197 99513197 1001 86380 86390 1
512929 99512929 1001 86380 86390 1
512893 99512893 1001 86380 86390 1
513209 99513209 1001 86380 86390 1
513292 99513292 1001 86380 86390 1
513896 99513896 1001 86380 86390 1
513803 99513803 1001 86380 86390 1
513819 99513819 1001 86380 86390 1
513811 99513811 1001 86380 86390 1
513617 99513617 1001 86380 86390 1
513568 99513568 1001 86380 86390 1
513459 99513459 1001 86380 86390 1
514104 99514104 1001 86380 86390 1
514785 99514785 1001 86380 86390 1
514712 99514712 1001 86380 86390 1
514535 99514535 1001 86380 86390 1
514516 99514516 1001 86380 86390 1
514621 99514621 1001 86380 86390 1
514426 99514426 1001 86380 86390 1
515025 99515025 1001 86380 86390 1
514943 99514943 1001 86380 86390 1
515324 99515324 1001 86380 86390 1
515291 99515291 1001 86380 86390 1
516257 99516257 1001 86380 86390 1
516195 99516195 1001 86380 86390 1
516009 99516009 1001 86380 86390 1
516050 99516050 1001 86380 86390 1
516571 99516571 1001 86380 86390 1
516585 99516585 1001 86380 86390 1
516586 99516586 1001 86380 86390 1
516097 99516097 1001 86380 86390 1
516939 99516939 1001 86380 86390 1
516740 99516740 1001 86380 86390 1
516772 99516772 1001 86380 86390 1
516738 99516738 1001 86380 86390 1
518161 99518161 1001 86380 86390 1
518038 99518038 1001 86380 86390 1
517967 99517967 1001 86380 86390 1
518044 99518044 1001 86380 86390 1
517645 99517645 1001 86380 86390 1
517740 99517740 1001 86380 86390 1
517628 99517628 1001 86380 86390 1
518358 99518358 1001 86380 86390 1
518203 99518203 1001 86380 86390 1
518179 99518179 1001 86380 86390 1
518371 99518371 1001 86380 86390 1
519064 99519064 1001 86380 86390 1
519023 99519023 1001 86380 86390 1
519752 99519752 1001 86380 86390 1
519271 99519271 1001 86380 86390 1
519247 99519247 1001 86380 86390 1
519983 99519983 1001 86380 86390 1
519948 99519948 1001 86380 86390 1
520587 99520587 1001 86380 86390 1
520434 99520434 1001 86380 86390 1
520130 99520130 1001 86380 86390 1
520809 99520809 1001 86380 86390 1
520642 99520642 1001 86380 86390 1
521415 99521415 1001 86380 86390 1
521458 99521458 1001 86380 86390 1
521183 99521183 1001 86380 86390 1
520951 99520951 1001 86380 86390 1
520943 99520943 1001 86380 86390 1
520881 99520881 1001 86380 86390 1
520960 99520960 1001 86380 86390 1
521638 99521638 1001 86380 86390 1
521591 99521591 1001 86380 86390 1
521656 99521656 1001 86380 86390 1
522177 99522177 1001 86380 86390 1
522272 99522272 1001 86380 86390 1
521864 99521864 1001 86380 86390 1
522977 99522977 1001 86380 86390 1
522976 99522976 1001 86380 86390 1
522836 99522836 1001 86380 86390 1
522786 99522786 1001 86380 86390 1
522710 99522710 1001 86380 86390 1
522627 99522627 1001 86380 86390 1
522538 99522538 1001 86380 86390 1
522531 99522531 1001 86380 86390 1
523185 99523185 1001 86380 86390 1
523744 99523744 1001 86380 86390 1
523616 99523616 1001 86380 86390 1
523672 99523672 1001 86380 86390 1
523431 99523431 1001 86380 86390 1
523370 99523370 1001 86380 86390 1
524084 99524084 1001 86380 86390 1
524063 99524063 1001 86380 86390 1
523949 99523949 1001 86380 86390 1
524121 99524121 1001 86380 86390 1
524683 99524683 1001 86380 86390 1
524461 99524461 1001 86380 86390 1
524331 99524331 1001 86380 86390 1
524258 99524258 1001 86380 86390 1
524928 99524928 1001 86380 86390 1
524933 99524933 1001 86380 86390 1
525495 99525495 1001 86380 86390 1
525576 99525576 1001 86380 86390 1
525527 99525527 1001 86380 86390 1
525450 99525450 1001 86380 86390 1
525452 99525452 1001 86380 86390 1
525371 99525371 1001 86380 86390 1
525192 99525192 1001 86380 86390 1
525625 99525625 1001 86380 86390 1
525794 99525794 1001 86380 86390 1
526315 99526315 1001 86380 86390 1
526277 99526277 1001 86380 86390 1
526305 99526305 1001 86380 86390 1
526103 99526103 1001 86380 86390 1
526079 99526079 1001 86380 86390 1
526136 99526136 1001 86380 86390 1
526175 99526175 1001 86380 86390 1
526046 99526046 1001 86380 86390 1
526085 99526085 1001 86380 86390 1
525841 99525841 1001 86380 86390 1
525919 99525919 1001 86380 86390 1
525851 99525851 1001 86380 86390 1
526521 99526521 1001 86380 86390 1
526988 99526988 1001 86380 86390 1
526828 99526828 1001 86380 86390 1
527983 99527983 1001 86380 86390 1
527770 99527770 1001 86380 86390 1
527685 99527685 1001 86380 86390 1
527751 99527751 1001 86380 86390 1
527539 99527539 1001 86380 86390 1
527566 99527566 1001 86380 86390 1
528756 99528756 1001 86380 86390 1
528319 99528319 1001 86380 86390 1
528902 99528902 1001 86380 86390 1
529061 99529061 1001 86380 86390 1
529101 99529101 1001 86380 86390 1
529727 99529727 1001 86380 86390 1
529595 99529595 1001 86380 86390 1
529596 99529596 1001 86380 86390 1
529354 99529354 1001 86380 86390 1
529502 99529502 1001 86380 86390 1
529256 99529256 1001 86380 86390 1
529896 99529896 1001 86380 86390 1
530496 99530496 1001 86380 86390 1
530244 99530244 1001 86380 86390 1
530290 99530290 1001 86380 86390 1
529967 99529967 1001 86380 86390 1
530045 99530045 1001 86380 86390 1
530022 99530022 1001 86380 86390 1
531264 99531264 1001 86380 86390 1
531257 99531257 1001 86380 86390 1
531272 99531272 1001 86380 86390 1
530900 99530900 1001 86380 86390 1
531529 99531529 1001 86380 86390 1
532072 99532072 1001 86380 86390 1
532140 99532140 1001 86380 86390 1
531922 99531922 1001 86380 86390 1
531627 99531627 1001 86380 86390 1
531618 99531618 1001 86380 86390 1
532289 99532289 1001 86380 86390 1
532975 99532975 1001 86380 86390 1
532977 99532977 1001 86380 86390 1
532782 99532782 1001 86380 86390 1
533093 99533093 1001 86380 86390 1
533064 99533064 1001 86380 86390 1
533688 99533688 1001 86380 86390 1
533600 99533600 1001 86380 86390 1
533566 99533566 1001 86380 86390 1
533392 99533392 1001 86380 86390 1
533984 99533984 1001 86380 86390 1
533884 99533884 1001 86380 86390 1
534035 99534035 1001 86380 86390 1
534569 99534569 1001 86380 86390 1
534575 99534575 1001 86380 86390 1
534554 99534554 1001 86380 86390 1
534324 99534324 1001 86380 86390 1
534457 99534457 1001 86380 86390 1
534823 99534823 1001 86380 86390 1
534851 99534851 1001 86380 86390 1
534064 99534064 1001 86380 86390 1
534724 99534724 1001 86380 86390 1
534727 99534727 1001 86380 86390 1
534797 99534797 1001 86380 86390 1
535183 99535183 1001 86380 86390 1
534935 99534935 1001 86380 86390 1
534953 99534953 1001 86380 86390 1
535711 99535711 1001 86380 86390 1
535833 99535833 1001 86380 86390 1
535796 99535796 1001 86380 86390 1
537094 99537094 1001 86380 86390 1
536837 99536837 1001 86380 86390 1
536773 99536773 1001 86380 86390 1
537245 99537245 1001 86380 86390 1
537951 99537951 1001 86380 86390 1
537758 99537758 1001 86380 86390 1
537741 99537741 1001 86380 86390 1
537690 99537690 1001 86380 86390 1
537466 99537466 1001 86380 86390 1
538587 99538587 1001 86380 86390 1
538350 99538350 1001 86380 86390 1
538302 99538302 1001 86380 86390 1
538818 99538818 1001 86380 86390 1
539519 99539519 1001 86380 86390 1
539229 99539229 1001 86380 86390 1
539287 99539287 1001 86380 86390 1
540419 99540419 1001 86380 86390 1
540317 99540317 1001 86380 86390 1
540360 99540360 1001 86380 86390 1
540184 99540184 1001 86380 86390 1
540100 99540100 1001 86380 86390 1
540244 99540244 1001 86380 86390 1
540245 99540245 1001 86380 86390 1
540013 99540013 1001 86380 86390 1
541167 99541167 1001 86380 86390 1
541201 99541201 1001 86380 86390 1
540939 99540939 1001 86380 86390 1
540900 99540900 1001 86380 86390 1
540842 99540842 1001 86380 86390 1
540678 99540678 1001 86380 86390 1
541464 99541464 1001 86380 86390 1
541479 99541479 1001 86380 86390 1
541441 99541441 1001 86380 86390 1
542070 99542070 1001 86380 86390 1
542111 99542111 1001 86380 86390 1
541737 99541737 1001 86380 86390 1
541905 99541905 1001 86380 86390 1
541867 99541867 1001 86380 86390 1
541594 99541594 1001 86380 86390 1
542301 99542301 1001 86380 86390 1
542276 99542276 1001 86380 86390 1
542264 99542264 1001 86380 86390 1
542203 99542203 1001 86380 86390 1
542942 99542942 1001 86380 86390 1
542746 99542746 1001 86380 86390 1
542714 99542714 1001 86380 86390 1
542509 99542509 1001 86380 86390 1
542530 99542530 1001 86380 86390 1
542950 99542950 1001 86380 86390 1
543579 99543579 1001 86380 86390 1
543726 99543726 1001 86380 86390 1
543598 99543598 1001 86380 86390 1
543586 99543586 1001 86380 86390 1
543510 99543510 1001 86380 86390 1
543802 99543802 1001 86380 86390 1
543842 99543842 1001 86380 86390 1
544475 99544475 1001 86380 86390 1
544330 99544330 1001 86380 86390 1
544214 99544214 1001 86380 86390 1
544387 99544387 1001 86380 86390 1
543989 99543989 1001 86380 86390 1
544110 99544110 1001 86380 86390 1
544060 99544060 1001 86380 86390 1
544701 99544701 1001 86380 86390 1
544655 99544655 1001 86380 86390 1
400087 99400087 1001 86380 86390 1
400150 99400150 1001 86380 86390 1
400203 99400203 1001 86380 86390 1
400322 99400322 1001 86380 86390 1
400719 99400719 1001 86380 86390 1
401126 99401126 1001 86380 86390 1
401229 99401229 1001 86380 86390 1
401249 99401249 1001 86380 86390 1
401360 99401360 1001 86380 86390 1
401368 99401368 1001 86380 86390 1
402240 99402240 1001 86380 86390 1
402476 99402476 1001 86380 86390 1
402574 99402574 1001 86380 86390 1
402636 99402636 1001 86380 86390 1
402640 99402640 1001 86380 86390 1
402585 99402585 1001 86380 86390 1
402906 99402906 1001 86380 86390 1
403415 99403415 1001 86380 86390 1
403995 99403995 1001 86380 86390 1
404071 99404071 1001 86380 86390 1
404341 99404341 1001 86380 86390 1
404357 99404357 1001 86380 86390 1
404433 99404433 1001 86380 86390 1
404778 99404778 1001 86380 86390 1
404905 99404905 1001 86380 86390 1
405323 99405323 1001 86380 86390 1
405542 99405542 1001 86380 86390 1
406363 99406363 1001 86380 86390 1
406517 99406517 1001 86380 86390 1
407057 99407057 1001 86380 86390 1
407037 99407037 1001 86380 86390 1
407540 99407540 1001 86380 86390 1
408003 99408003 1001 86380 86390 1
408102 99408102 1001 86380 86390 1
408396 99408396 1001 86380 86390 1
408614 99408614 1001 86380 86390 1
408842 99408842 1001 86380 86390 1
409041 99409041 1001 86380 86390 1
409064 99409064 1001 86380 86390 1
409346 99409346 1001 86380 86390 1
409723 99409723 1001 86380 86390 1
410107 99410107 1001 86380 86390 1
410539 99410539 1001 86380 86390 1
411167 99411167 1001 86380 86390 1
411547 99411547 1001 86380 86390 1
412208 99412208 1001 86380 86390 1
412476 99412476 1001 86380 86390 1
412425 99412425 1001 86380 86390 1
413366 99413366 1001 86380 86390 1
413614 99413614 1001 86380 86390 1
413111 99413111 1001 86380 86390 1
412615 99412615 1001 86380 86390 1
412601 99412601 1001 86380 86390 1
414519 99414519 1001 86380 86390 1
414792 99414792 1001 86380 86390 1
414649 99414649 1001 86380 86390 1
414140 99414140 1001 86380 86390 1
415533 99415533 1001 86380 86390 1
415363 99415363 1001 86380 86390 1
416909 99416909 1001 86380 86390 1
416962 99416962 1001 86380 86390 1
416853 99416853 1001 86380 86390 1
416187 99416187 1001 86380 86390 1
416035 99416035 1001 86380 86390 1
416105 99416105 1001 86380 86390 1
415982 99415982 1001 86380 86390 1
418618 99418618 1001 86380 86390 1
417678 99417678 1001 86380 86390 1
417620 99417620 1001 86380 86390 1
419097 99419097 1001 86380 86390 1
420429 99420429 1001 86380 86390 1
420431 99420431 1001 86380 86390 1
419487 99419487 1001 86380 86390 1
419488 99419488 1001 86380 86390 1
421934 99421934 1001 86380 86390 1
421348 99421348 1001 86380 86390 1
421642 99421642 1001 86380 86390 1
421549 99421549 1001 86380 86390 1
421583 99421583 1001 86380 86390 1
421163 99421163 1001 86380 86390 1
423638 99423638 1001 86380 86390 1
423424 99423424 1001 86380 86390 1
423525 99423525 1001 86380 86390 1
423600 99423600 1001 86380 86390 1
423292 99423292 1001 86380 86390 1
423296 99423296 1001 86380 86390 1
423080 99423080 1001 86380 86390 1
422973 99422973 1001 86380 86390 1
422678 99422678 1001 86380 86390 1
422806 99422806 1001 86380 86390 1
422754 99422754 1001 86380 86390 1
422816 99422816 1001 86380 86390 1
424027 99424027 1001 86380 86390 1
425104 99425104 1001 86380 86390 1
425282 99425282 1001 86380 86390 1
424438 99424438 1001 86380 86390 1
424158 99424158 1001 86380 86390 1
424478 99424478 1001 86380 86390 1
425743 99425743 1001 86380 86390 1
427075 99427075 1001 86380 86390 1
426781 99426781 1001 86380 86390 1
428720 99428720 1001 86380 86390 1
427754 99427754 1001 86380 86390 1
427815 99427815 1001 86380 86390 1
427597 99427597 1001 86380 86390 1
429022 99429022 1001 86380 86390 1
430217 99430217 1001 86380 86390 1
430025 99430025 1001 86380 86390 1
429973 99429973 1001 86380 86390 1
430056 99430056 1001 86380 86390 1
430158 99430158 1001 86380 86390 1
429854 99429854 1001 86380 86390 1
429844 99429844 1001 86380 86390 1
430454 99430454 1001 86380 86390 1
430576 99430576 1001 86380 86390 1
430705 99430705 1001 86380 86390 1
430652 99430652 1001 86380 86390 1
430785 99430785 1001 86380 86390 1
431868 99431868 1001 86380 86390 1
431644 99431644 1001 86380 86390 1
431386 99431386 1001 86380 86390 1
431545 99431545 1001 86380 86390 1
431452 99431452 1001 86380 86390 1
430923 99430923 1001 86380 86390 1
432321 99432321 1001 86380 86390 1
432361 99432361 1001 86380 86390 1
432953 99432953 1001 86380 86390 1
433167 99433167 1001 86380 86390 1
433145 99433145 1001 86380 86390 1
433947 99433947 1001 86380 86390 1
435308 99435308 1001 86380 86390 1
434938 99434938 1001 86380 86390 1
434182 99434182 1001 86380 86390 1
434571 99434571 1001 86380 86390 1
435723 99435723 1001 86380 86390 1
435887 99435887 1001 86380 86390 1
436835 99436835 1001 86380 86390 1
436860 99436860 1001 86380 86390 1
437101 99437101 1001 86380 86390 1
436414 99436414 1001 86380 86390 1
436461 99436461 1001 86380 86390 1
436466 99436466 1001 86380 86390 1
436302 99436302 1001 86380 86390 1
437228 99437228 1001 86380 86390 1
300512 99300512 1001 86380 86390 1
300431 99300431 1001 86380 86390 1
300444 99300444 1001 86380 86390 1
300187 99300187 1001 86380 86390 1
300239 99300239 1001 86380 86390 1
300865 99300865 1001 86380 86390 1
300919 99300919 1001 86380 86390 1
301520 99301520 1001 86380 86390 1
301512 99301512 1001 86380 86390 1
301269 99301269 1001 86380 86390 1
301000 99301000 1001 86380 86390 1
301047 99301047 1001 86380 86390 1
300983 99300983 1001 86380 86390 1
301759 99301759 1001 86380 86390 1
301751 99301751 1001 86380 86390 1
302207 99302207 1001 86380 86390 1
302017 99302017 1001 86380 86390 1
301880 99301880 1001 86380 86390 1
301951 99301951 1001 86380 86390 1
303014 99303014 1001 86380 86390 1
303133 99303133 1001 86380 86390 1
303051 99303051 1001 86380 86390 1
302996 99302996 1001 86380 86390 1
303238 99303238 1001 86380 86390 1
303871 99303871 1001 86380 86390 1
303801 99303801 1001 86380 86390 1
303597 99303597 1001 86380 86390 1
303510 99303510 1001 86380 86390 1
303563 99303563 1001 86380 86390 1
304722 99304722 1001 86380 86390 1
304688 99304688 1001 86380 86390 1
304630 99304630 1001 86380 86390 1
304572 99304572 1001 86380 86390 1
304993 99304993 1001 86380 86390 1
305583 99305583 1001 86380 86390 1
305363 99305363 1001 86380 86390 1
305391 99305391 1001 86380 86390 1
305470 99305470 1001 86380 86390 1
305406 99305406 1001 86380 86390 1
305116 99305116 1001 86380 86390 1
305168 99305168 1001 86380 86390 1
305189 99305189 1001 86380 86390 1
500161 99500161 1001 86380 86390 1
500100 99500100 1001 86380 86390 1
500653 99500653 1001 86380 86390 1
500493 99500493 1001 86380 86390 1
500271 99500271 1001 86380 86390 1
500327 99500327 1001 86380 86390 1
500228 99500228 1001 86380 86390 1
501008 99501008 1001 86380 86390 1
501362 99501362 1001 86380 86390 1
501059 99501059 1001 86380 86390 1
501107 99501107 1001 86380 86390 1
501146 99501146 1001 86380 86390 1
501771 99501771 1001 86380 86390 1
502325 99502325 1001 86380 86390 1
502340 99502340 1001 86380 86390 1
502321 99502321 1001 86380 86390 1
502105 99502105 1001 86380 86390 1
502119 99502119 1001 86380 86390 1
502253 99502253 1001 86380 86390 1
502112 99502112 1001 86380 86390 1
502010 99502010 1001 86380 86390 1
502479 99502479 1001 86380 86390 1
503153 99503153 1001 86380 86390 1
503183 99503183 1001 86380 86390 1
502719 99502719 1001 86380 86390 1
502720 99502720 1001 86380 86390 1
502851 99502851 1001 86380 86390 1
503411 99503411 1001 86380 86390 1
503925 99503925 1001 86380 86390 1
504059 99504059 1001 86380 86390 1
504036 99504036 1001 86380 86390 1
503913 99503913 1001 86380 86390 1
503754 99503754 1001 86380 86390 1
503717 99503717 1001 86380 86390 1
504693 99504693 1001 86380 86390 1
505031 99505031 1001 86380 86390 1
505027 99505027 1001 86380 86390 1
505603 99505603 1001 86380 86390 1
505571 99505571 1001 86380 86390 1
505625 99505625 1001 86380 86390 1
505666 99505666 1001 86380 86390 1
505516 99505516 1001 86380 86390 1
505545 99505545 1001 86380 86390 1
505205 99505205 1001 86380 86390 1
505186 99505186 1001 86380 86390 1
505929 99505929 1001 86380 86390 1
505908 99505908 1001 86380 86390 1
506389 99506389 1001 86380 86390 1
506095 99506095 1001 86380 86390 1
506162 99506162 1001 86380 86390 1
506117 99506117 1001 86380 86390 1
506757 99506757 1001 86380 86390 1
507282 99507282 1001 86380 86390 1
507315 99507315 1001 86380 86390 1
507092 99507092 1001 86380 86390 1
506983 99506983 1001 86380 86390 1
506921 99506921 1001 86380 86390 1
506975 99506975 1001 86380 86390 1
508160 99508160 1001 86380 86390 1
508052 99508052 1001 86380 86390 1
508240 99508240 1001 86380 86390 1
507920 99507920 1001 86380 86390 1
507734 99507734 1001 86380 86390 1
508332 99508332 1001 86380 86390 1
508897 99508897 1001 86380 86390 1
508649 99508649 1001 86380 86390 1
508543 99508543 1001 86380 86390 1
509248 99509248 1001 86380 86390 1
509199 99509199 1001 86380 86390 1
509264 99509264 1001 86380 86390 1
509839 99509839 1001 86380 86390 1
509892 99509892 1001 86380 86390 1
509689 99509689 1001 86380 86390 1
509628 99509628 1001 86380 86390 1
509359 99509359 1001 86380 86390 1
509388 99509388 1001 86380 86390 1
509446 99509446 1001 86380 86390 1
509911 99509911 1001 86380 86390 1
509984 99509984 1001 86380 86390 1
510525 99510525 1001 86380 86390 1
510425 99510425 1001 86380 86390 1
510113 99510113 1001 86380 86390 1
510308 99510308 1001 86380 86390 1
510207 99510207 1001 86380 86390 1
510827 99510827 1001 86380 86390 1
510907 99510907 1001 86380 86390 1
510774 99510774 1001 86380 86390 1
511392 99511392 1001 86380 86390 1
511473 99511473 1001 86380 86390 1
511219 99511219 1001 86380 86390 1
511325 99511325 1001 86380 86390 1
511145 99511145 1001 86380 86390 1
511053 99511053 1001 86380 86390 1
511099 99511099 1001 86380 86390 1
511733 99511733 1001 86380 86390 1
511349 99511349 1001 86380 86390 1
511671 99511671 1001 86380 86390 1
512340 99512340 1001 86380 86390 1
511784 99511784 1001 86380 86390 1
512428 99512428 1001 86380 86390 1
512394 99512394 1001 86380 86390 1
513006 99513006 1001 86380 86390 1
513124 99513124 1001 86380 86390 1
512924 99512924 1001 86380 86390 1
512612 99512612 1001 86380 86390 1
512589 99512589 1001 86380 86390 1
512634 99512634 1001 86380 86390 1
513957 99513957 1001 86380 86390 1
513847 99513847 1001 86380 86390 1
513767 99513767 1001 86380 86390 1
513482 99513482 1001 86380 86390 1
514035 99514035 1001 86380 86390 1
514103 99514103 1001 86380 86390 1
514470 99514470 1001 86380 86390 1
514411 99514411 1001 86380 86390 1
515311 99515311 1001 86380 86390 1
515285 99515285 1001 86380 86390 1
515732 99515732 1001 86380 86390 1
515853 99515853 1001 86380 86390 1
516345 99516345 1001 86380 86390 1
516507 99516507 1001 86380 86390 1
516122 99516122 1001 86380 86390 1
516142 99516142 1001 86380 86390 1
516275 99516275 1001 86380 86390 1
516290 99516290 1001 86380 86390 1
515934 99515934 1001 86380 86390 1
516079 99516079 1001 86380 86390 1
516081 99516081 1001 86380 86390 1
517334 99517334 1001 86380 86390 1
517304 99517304 1001 86380 86390 1
516766 99516766 1001 86380 86390 1
518132 99518132 1001 86380 86390 1
518122 99518122 1001 86380 86390 1
518730 99518730 1001 86380 86390 1
518722 99518722 1001 86380 86390 1
518650 99518650 1001 86380 86390 1
518599 99518599 1001 86380 86390 1
519050 99519050 1001 86380 86390 1
519061 99519061 1001 86380 86390 1
519165 99519165 1001 86380 86390 1
519670 99519670 1001 86380 86390 1
519533 99519533 1001 86380 86390 1
519337 99519337 1001 86380 86390 1
519376 99519376 1001 86380 86390 1
519287 99519287 1001 86380 86390 1
519242 99519242 1001 86380 86390 1
519269 99519269 1001 86380 86390 1
519841 99519841 1001 86380 86390 1
520625 99520625 1001 86380 86390 1
520256 99520256 1001 86380 86390 1
520111 99520111 1001 86380 86390 1
520113 99520113 1001 86380 86390 1
520075 99520075 1001 86380 86390 1
520173 99520173 1001 86380 86390 1
520199 99520199 1001 86380 86390 1
520702 99520702 1001 86380 86390 1
521337 99521337 1001 86380 86390 1
521429 99521429 1001 86380 86390 1
521352 99521352 1001 86380 86390 1
521448 99521448 1001 86380 86390 1
521374 99521374 1001 86380 86390 1
521228 99521228 1001 86380 86390 1
521035 99521035 1001 86380 86390 1
521013 99521013 1001 86380 86390 1
521543 99521543 1001 86380 86390 1
522191 99522191 1001 86380 86390 1
522290 99522290 1001 86380 86390 1
522037 99522037 1001 86380 86390 1
521785 99521785 1001 86380 86390 1
523033 99523033 1001 86380 86390 1
523098 99523098 1001 86380 86390 1
523054 99523054 1001 86380 86390 1
522637 99522637 1001 86380 86390 1
523146 99523146 1001 86380 86390 1
523240 99523240 1001 86380 86390 1
523267 99523267 1001 86380 86390 1
523178 99523178 1001 86380 86390 1
523127 99523127 1001 86380 86390 1
523917 99523917 1001 86380 86390 1
523758 99523758 1001 86380 86390 1
523786 99523786 1001 86380 86390 1
523398 99523398 1001 86380 86390 1
523437 99523437 1001 86380 86390 1
524108 99524108 1001 86380 86390 1
524083 99524083 1001 86380 86390 1
524622 99524622 1001 86380 86390 1
524613 99524613 1001 86380 86390 1
524505 99524505 1001 86380 86390 1
524459 99524459 1001 86380 86390 1
524246 99524246 1001 86380 86390 1
524809 99524809 1001 86380 86390 1
524922 99524922 1001 86380 86390 1
525108 99525108 1001 86380 86390 1
525088 99525088 1001 86380 86390 1
525610 99525610 1001 86380 86390 1
526325 99526325 1001 86380 86390 1
526338 99526338 1001 86380 86390 1
526110 99526110 1001 86380 86390 1
525882 99525882 1001 86380 86390 1
526472 99526472 1001 86380 86390 1
526867 99526867 1001 86380 86390 1
527011 99527011 1001 86380 86390 1
526770 99526770 1001 86380 86390 1
527426 99527426 1001 86380 86390 1
528050 99528050 1001 86380 86390 1
527958 99527958 1001 86380 86390 1
527496 99527496 1001 86380 86390 1
527629 99527629 1001 86380 86390 1
527478 99527478 1001 86380 86390 1
528855 99528855 1001 86380 86390 1
528594 99528594 1001 86380 86390 1
528547 99528547 1001 86380 86390 1
528461 99528461 1001 86380 86390 1
529587 99529587 1001 86380 86390 1
529299 99529299 1001 86380 86390 1
529913 99529913 1001 86380 86390 1
529866 99529866 1001 86380 86390 1
530408 99530408 1001 86380 86390 1
530437 99530437 1001 86380 86390 1
530219 99530219 1001 86380 86390 1
530269 99530269 1001 86380 86390 1
530349 99530349 1001 86380 86390 1
530653 99530653 1001 86380 86390 1
531196 99531196 1001 86380 86390 1
531070 99531070 1001 86380 86390 1
530855 99530855 1001 86380 86390 1
530804 99530804 1001 86380 86390 1
530783 99530783 1001 86380 86390 1
532061 99532061 1001 86380 86390 1
532023 99532023 1001 86380 86390 1
532283 99532283 1001 86380 86390 1
532491 99532491 1001 86380 86390 1
533768 99533768 1001 86380 86390 1
533746 99533746 1001 86380 86390 1
533900 99533900 1001 86380 86390 1
534022 99534022 1001 86380 86390 1
534586 99534586 1001 86380 86390 1
534378 99534378 1001 86380 86390 1
534838 99534838 1001 86380 86390 1
534272 99534272 1001 86380 86390 1
535475 99535475 1001 86380 86390 1
535153 99535153 1001 86380 86390 1
534955 99534955 1001 86380 86390 1
534949 99534949 1001 86380 86390 1
535067 99535067 1001 86380 86390 1
535679 99535679 1001 86380 86390 1
535569 99535569 1001 86380 86390 1
536247 99536247 1001 86380 86390 1
536168 99536168 1001 86380 86390 1
535989 99535989 1001 86380 86390 1
535994 99535994 1001 86380 86390 1
535814 99535814 1001 86380 86390 1
536365 99536365 1001 86380 86390 1
536882 99536882 1001 86380 86390 1
536774 99536774 1001 86380 86390 1
536611 99536611 1001 86380 86390 1
537877 99537877 1001 86380 86390 1
537771 99537771 1001 86380 86390 1
537484 99537484 1001 86380 86390 1
537410 99537410 1001 86380 86390 1
537438 99537438 1001 86380 86390 1
537418 99537418 1001 86380 86390 1
538125 99538125 1001 86380 86390 1
538152 99538152 1001 86380 86390 1
538109 99538109 1001 86380 86390 1
538545 99538545 1001 86380 86390 1
538585 99538585 1001 86380 86390 1
538561 99538561 1001 86380 86390 1
538406 99538406 1001 86380 86390 1
538366 99538366 1001 86380 86390 1
538854 99538854 1001 86380 86390 1
538949 99538949 1001 86380 86390 1
539616 99539616 1001 86380 86390 1
539053 99539053 1001 86380 86390 1
539746 99539746 1001 86380 86390 1
539774 99539774 1001 86380 86390 1
539826 99539826 1001 86380 86390 1
540334 99540334 1001 86380 86390 1
540119 99540119 1001 86380 86390 1
540172 99540172 1001 86380 86390 1
540225 99540225 1001 86380 86390 1
540027 99540027 1001 86380 86390 1
540665 99540665 1001 86380 86390 1
541129 99541129 1001 86380 86390 1
541224 99541224 1001 86380 86390 1
541135 99541135 1001 86380 86390 1
541045 99541045 1001 86380 86390 1
540916 99540916 1001 86380 86390 1
540872 99540872 1001 86380 86390 1
542027 99542027 1001 86380 86390 1
541641 99541641 1001 86380 86390 1
541566 99541566 1001 86380 86390 1
541520 99541520 1001 86380 86390 1
542221 99542221 1001 86380 86390 1
542237 99542237 1001 86380 86390 1
542278 99542278 1001 86380 86390 1
542743 99542743 1001 86380 86390 1
542802 99542802 1001 86380 86390 1
542723 99542723 1001 86380 86390 1
542465 99542465 1001 86380 86390 1
542971 99542971 1001 86380 86390 1
543618 99543618 1001 86380 86390 1
543740 99543740 1001 86380 86390 1
543397 99543397 1001 86380 86390 1
543550 99543550 1001 86380 86390 1
543189 99543189 1001 86380 86390 1
543316 99543316 1001 86380 86390 1
544568 99544568 1001 86380 86390 1
544590 99544590 1001 86380 86390 1
544025 99544025 1001 86380 86390 1
544079 99544079 1001 86380 86390 1
414501 528 1001 21480 22077 1
522345 1113 1001 52178 52477 1
539361 1066 1001 39818 40118 1
539423 625 1002 53799 67637 1
400447 99400447 1001 86380 86390 1
400571 99400571 1001 86380 86390 1
400821 99400821 1001 86380 86390 1
401221 99401221 1001 86380 86390 1
401351 99401351 1001 86380 86390 1
401890 99401890 1001 86380 86390 1
401859 99401859 1001 86380 86390 1
402039 99402039 1001 86380 86390 1
402338 99402338 1001 86380 86390 1
402352 99402352 1001 86380 86390 1
402519 99402519 1001 86380 86390 1
404234 99404234 1001 86380 86390 1
405065 99405065 1001 86380 86390 1
405206 99405206 1001 86380 86390 1
405365 99405365 1001 86380 86390 1
406733 99406733 1001 86380 86390 1
406786 99406786 1001 86380 86390 1
406859 99406859 1001 86380 86390 1
407238 99407238 1001 86380 86390 1
407315 99407315 1001 86380 86390 1
407705 99407705 1001 86380 86390 1
408009 99408009 1001 86380 86390 1
408289 99408289 1001 86380 86390 1
408601 99408601 1001 86380 86390 1
408672 99408672 1001 86380 86390 1
409868 99409868 1001 86380 86390 1
410114 99410114 1001 86380 86390 1
410233 99410233 1001 86380 86390 1
410468 99410468 1001 86380 86390 1
410726 99410726 1001 86380 86390 1
411440 99411440 1001 86380 86390 1
411735 99411735 1001 86380 86390 1
412069 99412069 1001 86380 86390 1
413618 99413618 1001 86380 86390 1
413338 99413338 1001 86380 86390 1
413579 99413579 1001 86380 86390 1
413669 99413669 1001 86380 86390 1
412909 99412909 1001 86380 86390 1
412786 99412786 1001 86380 86390 1
413959 99413959 1001 86380 86390 1
413749 99413749 1001 86380 86390 1
415144 99415144 1001 86380 86390 1
415125 99415125 1001 86380 86390 1
415129 99415129 1001 86380 86390 1
415109 99415109 1001 86380 86390 1
415207 99415207 1001 86380 86390 1
415137 99415137 1001 86380 86390 1
414866 99414866 1001 86380 86390 1
414508 99414508 1001 86380 86390 1
414868 99414868 1001 86380 86390 1
414173 99414173 1001 86380 86390 1
415447 99415447 1001 86380 86390 1
416844 99416844 1001 86380 86390 1
416750 99416750 1001 86380 86390 1
416293 99416293 1001 86380 86390 1
416341 99416341 1001 86380 86390 1
415753 99415753 1001 86380 86390 1
417400 99417400 1001 86380 86390 1
417385 99417385 1001 86380 86390 1
417447 99417447 1001 86380 86390 1
417475 99417475 1001 86380 86390 1
418716 99418716 1001 86380 86390 1
418058 99418058 1001 86380 86390 1
418380 99418380 1001 86380 86390 1
418381 99418381 1001 86380 86390 1
417801 99417801 1001 86380 86390 1
417911 99417911 1001 86380 86390 1
420183 99420183 1001 86380 86390 1
419699 99419699 1001 86380 86390 1
420034 99420034 1001 86380 86390 1
419890 99419890 1001 86380 86390 1
421776 99421776 1001 86380 86390 1
421692 99421692 1001 86380 86390 1
421484 99421484 1001 86380 86390 1
422987 99422987 1001 86380 86390 1
423242 99423242 1001 86380 86390 1
422727 99422727 1001 86380 86390 1
423770 99423770 1001 86380 86390 1
424045 99424045 1001 86380 86390 1
425207 99425207 1001 86380 86390 1
425046 99425046 1001 86380 86390 1
424731 99424731 1001 86380 86390 1
424919 99424919 1001 86380 86390 1
424728 99424728 1001 86380 86390 1
424406 99424406 1001 86380 86390 1
425788 99425788 1001 86380 86390 1
426896 99426896 1001 86380 86390 1
426467 99426467 1001 86380 86390 1
426029 99426029 1001 86380 86390 1
425864 99425864 1001 86380 86390 1
427220 99427220 1001 86380 86390 1
428510 99428510 1001 86380 86390 1
428033 99428033 1001 86380 86390 1
428314 99428314 1001 86380 86390 1
427532 99427532 1001 86380 86390 1
427846 99427846 1001 86380 86390 1
430125 99430125 1001 86380 86390 1
430258 99430258 1001 86380 86390 1
430206 99430206 1001 86380 86390 1
429916 99429916 1001 86380 86390 1
429370 99429370 1001 86380 86390 1
429505 99429505 1001 86380 86390 1
430513 99430513 1001 86380 86390 1
430594 99430594 1001 86380 86390 1
431943 99431943 1001 86380 86390 1
431370 99431370 1001 86380 86390 1
430977 99430977 1001 86380 86390 1
432234 99432234 1001 86380 86390 1
433364 99433364 1001 86380 86390 1
432801 99432801 1001 86380 86390 1
434039 99434039 1001 86380 86390 1
434765 99434765 1001 86380 86390 1
434751 99434751 1001 86380 86390 1
434388 99434388 1001 86380 86390 1
434334 99434334 1001 86380 86390 1
435538 99435538 1001 86380 86390 1
436853 99436853 1001 86380 86390 1
437085 99437085 1001 86380 86390 1
437130 99437130 1001 86380 86390 1
436950 99436950 1001 86380 86390 1
436580 99436580 1001 86380 86390 1
436133 99436133 1001 86380 86390 1
436182 99436182 1001 86380 86390 1
437342 99437342 1001 86380 86390 1
437345 99437345 1001 86380 86390 1
437350 99437350 1001 86380 86390 1
437223 99437223 1001 86380 86390 1
300075 99300075 1001 86380 86390 1
300652 99300652 1001 86380 86390 1
300728 99300728 1001 86380 86390 1
300655 99300655 1001 86380 86390 1
300501 99300501 1001 86380 86390 1
300323 99300323 1001 86380 86390 1
300730 99300730 1001 86380 86390 1
301130 99301130 1001 86380 86390 1
301690 99301690 1001 86380 86390 1
302353 99302353 1001 86380 86390 1
302139 99302139 1001 86380 86390 1
302004 99302004 1001 86380 86390 1
301877 99301877 1001 86380 86390 1
302444 99302444 1001 86380 86390 1
302386 99302386 1001 86380 86390 1
303155 99303155 1001 86380 86390 1
302885 99302885 1001 86380 86390 1
302860 99302860 1001 86380 86390 1
302811 99302811 1001 86380 86390 1
302812 99302812 1001 86380 86390 1
302878 99302878 1001 86380 86390 1
302832 99302832 1001 86380 86390 1
302747 99302747 1001 86380 86390 1
303218 99303218 1001 86380 86390 1
303323 99303323 1001 86380 86390 1
303236 99303236 1001 86380 86390 1
303341 99303341 1001 86380 86390 1
303293 99303293 1001 86380 86390 1
303906 99303906 1001 86380 86390 1
303962 99303962 1001 86380 86390 1
303965 99303965 1001 86380 86390 1
303967 99303967 1001 86380 86390 1
303767 99303767 1001 86380 86390 1
303617 99303617 1001 86380 86390 1
304111 99304111 1001 86380 86390 1
304114 99304114 1001 86380 86390 1
304517 99304517 1001 86380 86390 1
304585 99304585 1001 86380 86390 1
304406 99304406 1001 86380 86390 1
305048 99305048 1001 86380 86390 1
305618 99305618 1001 86380 86390 1
305528 99305528 1001 86380 86390 1
305619 99305619 1001 86380 86390 1
305445 99305445 1001 86380 86390 1
305155 99305155 1001 86380 86390 1
305222 99305222 1001 86380 86390 1
305141 99305141 1001 86380 86390 1
500153 99500153 1001 86380 86390 1
500050 99500050 1001 86380 86390 1
500673 99500673 1001 86380 86390 1
500692 99500692 1001 86380 86390 1
500801 99500801 1001 86380 86390 1
500535 99500535 1001 86380 86390 1
500525 99500525 1001 86380 86390 1
500436 99500436 1001 86380 86390 1
500489 99500489 1001 86380 86390 1
500389 99500389 1001 86380 86390 1
500195 99500195 1001 86380 86390 1
500944 99500944 1001 86380 86390 1
500959 99500959 1001 86380 86390 1
500976 99500976 1001 86380 86390 1
501485 99501485 1001 86380 86390 1
501565 99501565 1001 86380 86390 1
501347 99501347 1001 86380 86390 1
501263 99501263 1001 86380 86390 1
501765 99501765 1001 86380 86390 1
502434 99502434 1001 86380 86390 1
502327 99502327 1001 86380 86390 1
502280 99502280 1001 86380 86390 1
502219 99502219 1001 86380 86390 1
502041 99502041 1001 86380 86390 1
502670 99502670 1001 86380 86390 1
502589 99502589 1001 86380 86390 1
503192 99503192 1001 86380 86390 1
503244 99503244 1001 86380 86390 1
503141 99503141 1001 86380 86390 1
503023 99503023 1001 86380 86390 1
503026 99503026 1001 86380 86390 1
502904 99502904 1001 86380 86390 1
502857 99502857 1001 86380 86390 1
502838 99502838 1001 86380 86390 1
503392 99503392 1001 86380 86390 1
503481 99503481 1001 86380 86390 1
504035 99504035 1001 86380 86390 1
503588 99503588 1001 86380 86390 1
503525 99503525 1001 86380 86390 1
504225 99504225 1001 86380 86390 1
504661 99504661 1001 86380 86390 1
504655 99504655 1001 86380 86390 1
504514 99504514 1001 86380 86390 1
504437 99504437 1001 86380 86390 1
505072 99505072 1001 86380 86390 1
504956 99504956 1001 86380 86390 1
505134 99505134 1001 86380 86390 1
505415 99505415 1001 86380 86390 1
505227 99505227 1001 86380 86390 1
505187 99505187 1001 86380 86390 1
505939 99505939 1001 86380 86390 1
505854 99505854 1001 86380 86390 1
505842 99505842 1001 86380 86390 1
506416 99506416 1001 86380 86390 1
506092 99506092 1001 86380 86390 1
506055 99506055 1001 86380 86390 1
507243 99507243 1001 86380 86390 1
507378 99507378 1001 86380 86390 1
507291 99507291 1001 86380 86390 1
507292 99507292 1001 86380 86390 1
507097 99507097 1001 86380 86390 1
506957 99506957 1001 86380 86390 1
506933 99506933 1001 86380 86390 1
507596 99507596 1001 86380 86390 1
507535 99507535 1001 86380 86390 1
507991 99507991 1001 86380 86390 1
507902 99507902 1001 86380 86390 1
508010 99508010 1001 86380 86390 1
507748 99507748 1001 86380 86390 1
508350 99508350 1001 86380 86390 1
508945 99508945 1001 86380 86390 1
508531 99508531 1001 86380 86390 1
509204 99509204 1001 86380 86390 1
509135 99509135 1001 86380 86390 1
509838 99509838 1001 86380 86390 1
509672 99509672 1001 86380 86390 1
509520 99509520 1001 86380 86390 1
509653 99509653 1001 86380 86390 1
509577 99509577 1001 86380 86390 1
510093 99510093 1001 86380 86390 1
510095 99510095 1001 86380 86390 1
509993 99509993 1001 86380 86390 1
510603 99510603 1001 86380 86390 1
510378 99510378 1001 86380 86390 1
510421 99510421 1001 86380 86390 1
510346 99510346 1001 86380 86390 1
510466 99510466 1001 86380 86390 1
510201 99510201 1001 86380 86390 1
510165 99510165 1001 86380 86390 1
510821 99510821 1001 86380 86390 1
510927 99510927 1001 86380 86390 1
511437 99511437 1001 86380 86390 1
511286 99511286 1001 86380 86390 1
511197 99511197 1001 86380 86390 1
511102 99511102 1001 86380 86390 1
511131 99511131 1001 86380 86390 1
511708 99511708 1001 86380 86390 1
511691 99511691 1001 86380 86390 1
512087 99512087 1001 86380 86390 1
511843 99511843 1001 86380 86390 1
512410 99512410 1001 86380 86390 1
512539 99512539 1001 86380 86390 1
513201 99513201 1001 86380 86390 1
512866 99512866 1001 86380 86390 1
512997 99512997 1001 86380 86390 1
512749 99512749 1001 86380 86390 1
512711 99512711 1001 86380 86390 1
513207 99513207 1001 86380 86390 1
513590 99513590 1001 86380 86390 1
514667 99514667 1001 86380 86390 1
514556 99514556 1001 86380 86390 1
514431 99514431 1001 86380 86390 1
514402 99514402 1001 86380 86390 1
514908 99514908 1001 86380 86390 1
515677 99515677 1001 86380 86390 1
515433 99515433 1001 86380 86390 1
515421 99515421 1001 86380 86390 1
515410 99515410 1001 86380 86390 1
515091 99515091 1001 86380 86390 1
515158 99515158 1001 86380 86390 1
516364 99516364 1001 86380 86390 1
516227 99516227 1001 86380 86390 1
516240 99516240 1001 86380 86390 1
516164 99516164 1001 86380 86390 1
516259 99516259 1001 86380 86390 1
516104 99516104 1001 86380 86390 1
515904 99515904 1001 86380 86390 1
516599 99516599 1001 86380 86390 1
516711 99516711 1001 86380 86390 1
517162 99517162 1001 86380 86390 1
517030 99517030 1001 86380 86390 1
517109 99517109 1001 86380 86390 1
516958 99516958 1001 86380 86390 1
517116 99517116 1001 86380 86390 1
516857 99516857 1001 86380 86390 1
516733 99516733 1001 86380 86390 1
516787 99516787 1001 86380 86390 1
516715 99516715 1001 86380 86390 1
518037 99518037 1001 86380 86390 1
517763 99517763 1001 86380 86390 1
517778 99517778 1001 86380 86390 1
517761 99517761 1001 86380 86390 1
517724 99517724 1001 86380 86390 1
517681 99517681 1001 86380 86390 1
518304 99518304 1001 86380 86390 1
518293 99518293 1001 86380 86390 1
518613 99518613 1001 86380 86390 1
518574 99518574 1001 86380 86390 1
518545 99518545 1001 86380 86390 1
519161 99519161 1001 86380 86390 1
519751 99519751 1001 86380 86390 1
519787 99519787 1001 86380 86390 1
519690 99519690 1001 86380 86390 1
519733 99519733 1001 86380 86390 1
519806 99519806 1001 86380 86390 1
519493 99519493 1001 86380 86390 1
519353 99519353 1001 86380 86390 1
519305 99519305 1001 86380 86390 1
519257 99519257 1001 86380 86390 1
520251 99520251 1001 86380 86390 1
520190 99520190 1001 86380 86390 1
520845 99520845 1001 86380 86390 1
521325 99521325 1001 86380 86390 1
521407 99521407 1001 86380 86390 1
521400 99521400 1001 86380 86390 1
521349 99521349 1001 86380 86390 1
521055 99521055 1001 86380 86390 1
521088 99521088 1001 86380 86390 1
520988 99520988 1001 86380 86390 1
520912 99520912 1001 86380 86390 1
521562 99521562 1001 86380 86390 1
522164 99522164 1001 86380 86390 1
522064 99522064 1001 86380 86390 1
522016 99522016 1001 86380 86390 1
521724 99521724 1001 86380 86390 1
521677 99521677 1001 86380 86390 1
521833 99521833 1001 86380 86390 1
522805 99522805 1001 86380 86390 1
522500 99522500 1001 86380 86390 1
522644 99522644 1001 86380 86390 1
522696 99522696 1001 86380 86390 1
523311 99523311 1001 86380 86390 1
523152 99523152 1001 86380 86390 1
523882 99523882 1001 86380 86390 1
523809 99523809 1001 86380 86390 1
523677 99523677 1001 86380 86390 1
523711 99523711 1001 86380 86390 1
523367 99523367 1001 86380 86390 1
523361 99523361 1001 86380 86390 1
524061 99524061 1001 86380 86390 1
523972 99523972 1001 86380 86390 1
523965 99523965 1001 86380 86390 1
523992 99523992 1001 86380 86390 1
524720 99524720 1001 86380 86390 1
524757 99524757 1001 86380 86390 1
524767 99524767 1001 86380 86390 1
524476 99524476 1001 86380 86390 1
524478 99524478 1001 86380 86390 1
524274 99524274 1001 86380 86390 1
524969 99524969 1001 86380 86390 1
524788 99524788 1001 86380 86390 1
525559 99525559 1001 86380 86390 1
525459 99525459 1001 86380 86390 1
525532 99525532 1001 86380 86390 1
525308 99525308 1001 86380 86390 1
525260 99525260 1001 86380 86390 1
525802 99525802 1001 86380 86390 1
525598 99525598 1001 86380 86390 1
526421 99526421 1001 86380 86390 1
526289 99526289 1001 86380 86390 1
526416 99526416 1001 86380 86390 1
526152 99526152 1001 86380 86390 1
526126 99526126 1001 86380 86390 1
526551 99526551 1001 86380 86390 1
527095 99527095 1001 86380 86390 1
527223 99527223 1001 86380 86390 1
526882 99526882 1001 86380 86390 1
526632 99526632 1001 86380 86390 1
527272 99527272 1001 86380 86390 1
527331 99527331 1001 86380 86390 1
528009 99528009 1001 86380 86390 1
527491 99527491 1001 86380 86390 1
528118 99528118 1001 86380 86390 1
528752 99528752 1001 86380 86390 1
528771 99528771 1001 86380 86390 1
528570 99528570 1001 86380 86390 1
528687 99528687 1001 86380 86390 1
528561 99528561 1001 86380 86390 1
528602 99528602 1001 86380 86390 1
529092 99529092 1001 86380 86390 1
529055 99529055 1001 86380 86390 1
529086 99529086 1001 86380 86390 1
529088 99529088 1001 86380 86390 1
529452 99529452 1001 86380 86390 1
529136 99529136 1001 86380 86390 1
529137 99529137 1001 86380 86390 1
529113 99529113 1001 86380 86390 1
529232 99529232 1001 86380 86390 1
529912 99529912 1001 86380 86390 1
529891 99529891 1001 86380 86390 1
530475 99530475 1001 86380 86390 1
529997 99529997 1001 86380 86390 1
530049 99530049 1001 86380 86390 1
530077 99530077 1001 86380 86390 1
530119 99530119 1001 86380 86390 1
530630 99530630 1001 86380 86390 1
530634 99530634 1001 86380 86390 1
531234 99531234 1001 86380 86390 1
531315 99531315 1001 86380 86390 1
531028 99531028 1001 86380 86390 1
530822 99530822 1001 86380 86390 1
531561 99531561 1001 86380 86390 1
532204 99532204 1001 86380 86390 1
531736 99531736 1001 86380 86390 1
532375 99532375 1001 86380 86390 1
532837 99532837 1001 86380 86390 1
532605 99532605 1001 86380 86390 1
532545 99532545 1001 86380 86390 1
532577 99532577 1001 86380 86390 1
533062 99533062 1001 86380 86390 1
533770 99533770 1001 86380 86390 1
533317 99533317 1001 86380 86390 1
533330 99533330 1001 86380 86390 1
533938 99533938 1001 86380 86390 1
534019 99534019 1001 86380 86390 1
534366 99534366 1001 86380 86390 1
534115 99534115 1001 86380 86390 1
534136 99534136 1001 86380 86390 1
534175 99534175 1001 86380 86390 1
534072 99534072 1001 86380 86390 1
534256 99534256 1001 86380 86390 1
534801 99534801 1001 86380 86390 1
534819 99534819 1001 86380 86390 1
535488 99535488 1001 86380 86390 1
535429 99535429 1001 86380 86390 1
535108 99535108 1001 86380 86390 1
535080 99535080 1001 86380 86390 1
535614 99535614 1001 86380 86390 1
535545 99535545 1001 86380 86390 1
536195 99536195 1001 86380 86390 1
536160 99536160 1001 86380 86390 1
536131 99536131 1001 86380 86390 1
535721 99535721 1001 86380 86390 1
536756 99536756 1001 86380 86390 1
536647 99536647 1001 86380 86390 1
536637 99536637 1001 86380 86390 1
536732 99536732 1001 86380 86390 1
536721 99536721 1001 86380 86390 1
537174 99537174 1001 86380 86390 1
537241 99537241 1001 86380 86390 1
537931 99537931 1001 86380 86390 1
537530 99537530 1001 86380 86390 1
537574 99537574 1001 86380 86390 1
538047 99538047 1001 86380 86390 1
538175 99538175 1001 86380 86390 1
538189 99538189 1001 86380 86390 1
538665 99538665 1001 86380 86390 1
538550 99538550 1001 86380 86390 1
538516 99538516 1001 86380 86390 1
538362 99538362 1001 86380 86390 1
538382 99538382 1001 86380 86390 1
538994 99538994 1001 86380 86390 1
538933 99538933 1001 86380 86390 1
538959 99538959 1001 86380 86390 1
538975 99538975 1001 86380 86390 1
539466 99539466 1001 86380 86390 1
539482 99539482 1001 86380 86390 1
539358 99539358 1001 86380 86390 1
539296 99539296 1001 86380 86390 1
539076 99539076 1001 86380 86390 1
539820 99539820 1001 86380 86390 1
539730 99539730 1001 86380 86390 1
539731 99539731 1001 86380 86390 1
539714 99539714 1001 86380 86390 1
540372 99540372 1001 86380 86390 1
540179 99540179 1001 86380 86390 1
539940 99539940 1001 86380 86390 1
540000 99540000 1001 86380 86390 1
540534 99540534 1001 86380 86390 1
540890 99540890 1001 86380 86390 1
541008 99541008 1001 86380 86390 1
540777 99540777 1001 86380 86390 1
540817 99540817 1001 86380 86390 1
540869 99540869 1001 86380 86390 1
540837 99540837 1001 86380 86390 1
541425 99541425 1001 86380 86390 1
541348 99541348 1001 86380 86390 1
541392 99541392 1001 86380 86390 1
542044 99542044 1001 86380 86390 1
542065 99542065 1001 86380 86390 1
542001 99542001 1001 86380 86390 1
541875 99541875 1001 86380 86390 1
541906 99541906 1001 86380 86390 1
541887 99541887 1001 86380 86390 1
542238 99542238 1001 86380 86390 1
542240 99542240 1001 86380 86390 1
542862 99542862 1001 86380 86390 1
542854 99542854 1001 86380 86390 1
542943 99542943 1001 86380 86390 1
542578 99542578 1001 86380 86390 1
542617 99542617 1001 86380 86390 1
542472 99542472 1001 86380 86390 1
543047 99543047 1001 86380 86390 1
543060 99543060 1001 86380 86390 1
543736 99543736 1001 86380 86390 1
543541 99543541 1001 86380 86390 1
543499 99543499 1001 86380 86390 1
543513 99543513 1001 86380 86390 1
543179 99543179 1001 86380 86390 1
543348 99543348 1001 86380 86390 1
543170 99543170 1001 86380 86390 1
543976 99543976 1001 86380 86390 1
544530 99544530 1001 86380 86390 1
544329 99544329 1001 86380 86390 1
544674 99544674 1001 86380 86390 1
544649 99544649 1001 86380 86390 1
544695 99544695 1001 86380 86390 1
427028 1146 1001 31260 31797 1
400243 99400243 1001 86380 86390 1
400659 99400659 1001 86380 86390 1
400720 99400720 1001 86380 86390 1
400818 99400818 1001 86380 86390 1
400771 99400771 1001 86380 86390 1
400941 99400941 1001 86380 86390 1
401119 99401119 1001 86380 86390 1
401188 99401188 1001 86380 86390 1
401292 99401292 1001 86380 86390 1
401273 99401273 1001 86380 86390 1
402028 99402028 1001 86380 86390 1
402378 99402378 1001 86380 86390 1
402566 99402566 1001 86380 86390 1
402921 99402921 1001 86380 86390 1
402944 99402944 1001 86380 86390 1
403123 99403123 1001 86380 86390 1
403386 99403386 1001 86380 86390 1
403338 99403338 1001 86380 86390 1
403614 99403614 1001 86380 86390 1
403836 99403836 1001 86380 86390 1
403906 99403906 1001 86380 86390 1
403962 99403962 1001 86380 86390 1
404471 99404471 1001 86380 86390 1
405000 99405000 1001 86380 86390 1
404933 99404933 1001 86380 86390 1
405236 99405236 1001 86380 86390 1
405368 99405368 1001 86380 86390 1
406086 99406086 1001 86380 86390 1
406355 99406355 1001 86380 86390 1
406449 99406449 1001 86380 86390 1
406718 99406718 1001 86380 86390 1
406911 99406911 1001 86380 86390 1
406956 99406956 1001 86380 86390 1
406987 99406987 1001 86380 86390 1
407069 99407069 1001 86380 86390 1
407179 99407179 1001 86380 86390 1
407720 99407720 1001 86380 86390 1
408517 99408517 1001 86380 86390 1
408522 99408522 1001 86380 86390 1
408469 99408469 1001 86380 86390 1
409063 99409063 1001 86380 86390 1
409378 99409378 1001 86380 86390 1
409575 99409575 1001 86380 86390 1
409684 99409684 1001 86380 86390 1
409996 99409996 1001 86380 86390 1
410017 99410017 1001 86380 86390 1
410426 99410426 1001 86380 86390 1
410701 99410701 1001 86380 86390 1
411098 99411098 1001 86380 86390 1
411125 99411125 1001 86380 86390 1
411261 99411261 1001 86380 86390 1
411491 99411491 1001 86380 86390 1
411614 99411614 1001 86380 86390 1
413424 99413424 1001 86380 86390 1
413672 99413672 1001 86380 86390 1
413052 99413052 1001 86380 86390 1
412624 99412624 1001 86380 86390 1
415030 99415030 1001 86380 86390 1
415071 99415071 1001 86380 86390 1
414567 99414567 1001 86380 86390 1
414761 99414761 1001 86380 86390 1
414830 99414830 1001 86380 86390 1
414527 99414527 1001 86380 86390 1
414407 99414407 1001 86380 86390 1
416791 99416791 1001 86380 86390 1
416943 99416943 1001 86380 86390 1
416164 99416164 1001 86380 86390 1
416114 99416114 1001 86380 86390 1
416038 99416038 1001 86380 86390 1
416582 99416582 1001 86380 86390 1
417028 99417028 1001 86380 86390 1
417349 99417349 1001 86380 86390 1
418342 99418342 1001 86380 86390 1
418403 99418403 1001 86380 86390 1
417613 99417613 1001 86380 86390 1
417676 99417676 1001 86380 86390 1
420392 99420392 1001 86380 86390 1
420432 99420432 1001 86380 86390 1
420327 99420327 1001 86380 86390 1
419919 99419919 1001 86380 86390 1
419436 99419436 1001 86380 86390 1
420678 99420678 1001 86380 86390 1
422094 99422094 1001 86380 86390 1
421393 99421393 1001 86380 86390 1
421621 99421621 1001 86380 86390 1
420846 99420846 1001 86380 86390 1
422457 99422457 1001 86380 86390 1
422524 99422524 1001 86380 86390 1
423167 99423167 1001 86380 86390 1
423004 99423004 1001 86380 86390 1
422798 99422798 1001 86380 86390 1
422853 99422853 1001 86380 86390 1
423949 99423949 1001 86380 86390 1
423836 99423836 1001 86380 86390 1
424884 99424884 1001 86380 86390 1
424364 99424364 1001 86380 86390 1
424456 99424456 1001 86380 86390 1
425693 99425693 1001 86380 86390 1
426789 99426789 1001 86380 86390 1
426573 99426573 1001 86380 86390 1
426409 99426409 1001 86380 86390 1
426412 99426412 1001 86380 86390 1
427286 99427286 1001 86380 86390 1
427323 99427323 1001 86380 86390 1
428117 99428117 1001 86380 86390 1
427829 99427829 1001 86380 86390 1
427723 99427723 1001 86380 86390 1
427770 99427770 1001 86380 86390 1
430324 99430324 1001 86380 86390 1
430229 99430229 1001 86380 86390 1
429607 99429607 1001 86380 86390 1
429775 99429775 1001 86380 86390 1
429178 99429178 1001 86380 86390 1
429507 99429507 1001 86380 86390 1
431785 99431785 1001 86380 86390 1
431459 99431459 1001 86380 86390 1
431146 99431146 1001 86380 86390 1
430864 99430864 1001 86380 86390 1
432407 99432407 1001 86380 86390 1
432890 99432890 1001 86380 86390 1
433734 99433734 1001 86380 86390 1
433982 99433982 1001 86380 86390 1
434688 99434688 1001 86380 86390 1
434646 99434646 1001 86380 86390 1
434932 99434932 1001 86380 86390 1
434437 99434437 1001 86380 86390 1
435504 99435504 1001 86380 86390 1
436761 99436761 1001 86380 86390 1
436920 99436920 1001 86380 86390 1
437122 99437122 1001 86380 86390 1
436881 99436881 1001 86380 86390 1
436869 99436869 1001 86380 86390 1
436630 99436630 1001 86380 86390 1
436396 99436396 1001 86380 86390 1
436434 99436434 1001 86380 86390 1
436002 99436002 1001 86380 86390 1
436028 99436028 1001 86380 86390 1
435967 99435967 1001 86380 86390 1
437264 99437264 1001 86380 86390 1
300598 99300598 1001 86380 86390 1
300379 99300379 1001 86380 86390 1
300214 99300214 1001 86380 86390 1
300258 99300258 1001 86380 86390 1
300210 99300210 1001 86380 86390 1
300795 99300795 1001 86380 86390 1
300838 99300838 1001 86380 86390 1
301469 99301469 1001 86380 86390 1
301437 99301437 1001 86380 86390 1
301012 99301012 1001 86380 86390 1
301749 99301749 1001 86380 86390 1
302217 99302217 1001 86380 86390 1
302325 99302325 1001 86380 86390 1
301976 99301976 1001 86380 86390 1
301809 99301809 1001 86380 86390 1
302514 99302514 1001 86380 86390 1
302506 99302506 1001 86380 86390 1
303107 99303107 1001 86380 86390 1
302903 99302903 1001 86380 86390 1
303998 99303998 1001 86380 86390 1
304009 99304009 1001 86380 86390 1
303836 99303836 1001 86380 86390 1
303632 99303632 1001 86380 86390 1
303474 99303474 1001 86380 86390 1
304747 99304747 1001 86380 86390 1
304702 99304702 1001 86380 86390 1
304645 99304645 1001 86380 86390 1
304333 99304333 1001 86380 86390 1
305685 99305685 1001 86380 86390 1
305659 99305659 1001 86380 86390 1
305392 99305392 1001 86380 86390 1
305399 99305399 1001 86380 86390 1
305185 99305185 1001 86380 86390 1
305238 99305238 1001 86380 86390 1
305265 99305265 1001 86380 86390 1
305266 99305266 1001 86380 86390 1
500066 99500066 1001 86380 86390 1
500021 99500021 1001 86380 86390 1
500703 99500703 1001 86380 86390 1
500697 99500697 1001 86380 86390 1
500590 99500590 1001 86380 86390 1
500450 99500450 1001 86380 86390 1
500355 99500355 1001 86380 86390 1
500318 99500318 1001 86380 86390 1
500397 99500397 1001 86380 86390 1
501003 99501003 1001 86380 86390 1
500834 99500834 1001 86380 86390 1
501477 99501477 1001 86380 86390 1
501573 99501573 1001 86380 86390 1
501088 99501088 1001 86380 86390 1
501104 99501104 1001 86380 86390 1
501801 99501801 1001 86380 86390 1
502381 99502381 1001 86380 86390 1
502359 99502359 1001 86380 86390 1
502237 99502237 1001 86380 86390 1
502176 99502176 1001 86380 86390 1
502164 99502164 1001 86380 86390 1
501974 99501974 1001 86380 86390 1
502040 99502040 1001 86380 86390 1
502038 99502038 1001 86380 86390 1
503288 99503288 1001 86380 86390 1
503277 99503277 1001 86380 86390 1
502970 99502970 1001 86380 86390 1
503048 99503048 1001 86380 86390 1
502948 99502948 1001 86380 86390 1
503013 99503013 1001 86380 86390 1
503339 99503339 1001 86380 86390 1
504006 99504006 1001 86380 86390 1
504007 99504007 1001 86380 86390 1
503706 99503706 1001 86380 86390 1
503750 99503750 1001 86380 86390 1
503628 99503628 1001 86380 86390 1
503698 99503698 1001 86380 86390 1
504766 99504766 1001 86380 86390 1
504922 99504922 1001 86380 86390 1
504608 99504608 1001 86380 86390 1
505025 99505025 1001 86380 86390 1
505531 99505531 1001 86380 86390 1
505434 99505434 1001 86380 86390 1
505230 99505230 1001 86380 86390 1
505246 99505246 1001 86380 86390 1
505211 99505211 1001 86380 86390 1
505302 99505302 1001 86380 86390 1
505963 99505963 1001 86380 86390 1
505821 99505821 1001 86380 86390 1
506340 99506340 1001 86380 86390 1
506214 99506214 1001 86380 86390 1
506311 99506311 1001 86380 86390 1
506006 99506006 1001 86380 86390 1
506137 99506137 1001 86380 86390 1
507339 99507339 1001 86380 86390 1
507012 99507012 1001 86380 86390 1
507025 99507025 1001 86380 86390 1
507147 99507147 1001 86380 86390 1
506815 99506815 1001 86380 86390 1
506940 99506940 1001 86380 86390 1
507007 99507007 1001 86380 86390 1
508109 99508109 1001 86380 86390 1
508174 99508174 1001 86380 86390 1
508022 99508022 1001 86380 86390 1
507767 99507767 1001 86380 86390 1
508349 99508349 1001 86380 86390 1
508287 99508287 1001 86380 86390 1
508385 99508385 1001 86380 86390 1
508456 99508456 1001 86380 86390 1
509207 99509207 1001 86380 86390 1
509805 99509805 1001 86380 86390 1
509355 99509355 1001 86380 86390 1
510014 99510014 1001 86380 86390 1
510043 99510043 1001 86380 86390 1
510046 99510046 1001 86380 86390 1
510408 99510408 1001 86380 86390 1
510319 99510319 1001 86380 86390 1
510143 99510143 1001 86380 86390 1
511167 99511167 1001 86380 86390 1
511154 99511154 1001 86380 86390 1
511182 99511182 1001 86380 86390 1
511225 99511225 1001 86380 86390 1
511230 99511230 1001 86380 86390 1
511028 99511028 1001 86380 86390 1
511106 99511106 1001 86380 86390 1
511119 99511119 1001 86380 86390 1
512196 99512196 1001 86380 86390 1
512161 99512161 1001 86380 86390 1
512115 99512115 1001 86380 86390 1
512026 99512026 1001 86380 86390 1
512028 99512028 1001 86380 86390 1
512095 99512095 1001 86380 86390 1
512382 99512382 1001 86380 86390 1
512474 99512474 1001 86380 86390 1
512913 99512913 1001 86380 86390 1
512826 99512826 1001 86380 86390 1
512943 99512943 1001 86380 86390 1
512813 99512813 1001 86380 86390 1
512729 99512729 1001 86380 86390 1
512755 99512755 1001 86380 86390 1
513902 99513902 1001 86380 86390 1
514025 99514025 1001 86380 86390 1
513715 99513715 1001 86380 86390 1
513534 99513534 1001 86380 86390 1
513547 99513547 1001 86380 86390 1
513471 99513471 1001 86380 86390 1
513561 99513561 1001 86380 86390 1
513448 99513448 1001 86380 86390 1
513827 99513827 1001 86380 86390 1
514784 99514784 1001 86380 86390 1
514838 99514838 1001 86380 86390 1
514543 99514543 1001 86380 86390 1
514452 99514452 1001 86380 86390 1
514267 99514267 1001 86380 86390 1
515030 99515030 1001 86380 86390 1
514914 99514914 1001 86380 86390 1
515345 99515345 1001 86380 86390 1
516291 99516291 1001 86380 86390 1
516245 99516245 1001 86380 86390 1
516052 99516052 1001 86380 86390 1
516610 99516610 1001 86380 86390 1
516680 99516680 1001 86380 86390 1
517221 99517221 1001 86380 86390 1
517277 99517277 1001 86380 86390 1
517297 99517297 1001 86380 86390 1
517096 99517096 1001 86380 86390 1
518008 99518008 1001 86380 86390 1
518110 99518110 1001 86380 86390 1
517673 99517673 1001 86380 86390 1
517557 99517557 1001 86380 86390 1
517704 99517704 1001 86380 86390 1
518243 99518243 1001 86380 86390 1
518193 99518193 1001 86380 86390 1
518954 99518954 1001 86380 86390 1
518515 99518515 1001 86380 86390 1
519092 99519092 1001 86380 86390 1
519070 99519070 1001 86380 86390 1
519137 99519137 1001 86380 86390 1
519700 99519700 1001 86380 86390 1
519768 99519768 1001 86380 86390 1
519810 99519810 1001 86380 86390 1
519222 99519222 1001 86380 86390 1
519278 99519278 1001 86380 86390 1
519317 99519317 1001 86380 86390 1
519200 99519200 1001 86380 86390 1
519915 99519915 1001 86380 86390 1
519846 99519846 1001 86380 86390 1
520441 99520441 1001 86380 86390 1
520521 99520521 1001 86380 86390 1
520522 99520522 1001 86380 86390 1
520335 99520335 1001 86380 86390 1
520286 99520286 1001 86380 86390 1
520071 99520071 1001 86380 86390 1
520203 99520203 1001 86380 86390 1
520074 99520074 1001 86380 86390 1
520708 99520708 1001 86380 86390 1
520658 99520658 1001 86380 86390 1
520803 99520803 1001 86380 86390 1
521346 99521346 1001 86380 86390 1
521373 99521373 1001 86380 86390 1
521483 99521483 1001 86380 86390 1
522287 99522287 1001 86380 86390 1
522044 99522044 1001 86380 86390 1
521981 99521981 1001 86380 86390 1
521716 99521716 1001 86380 86390 1
522316 99522316 1001 86380 86390 1
522482 99522482 1001 86380 86390 1
523065 99523065 1001 86380 86390 1
522772 99522772 1001 86380 86390 1
522850 99522850 1001 86380 86390 1
522813 99522813 1001 86380 86390 1
522843 99522843 1001 86380 86390 1
522767 99522767 1001 86380 86390 1
522873 99522873 1001 86380 86390 1
523251 99523251 1001 86380 86390 1
523818 99523818 1001 86380 86390 1
523853 99523853 1001 86380 86390 1
523359 99523359 1001 86380 86390 1
524068 99524068 1001 86380 86390 1
524582 99524582 1001 86380 86390 1
524727 99524727 1001 86380 86390 1
524666 99524666 1001 86380 86390 1
524462 99524462 1001 86380 86390 1
524558 99524558 1001 86380 86390 1
524469 99524469 1001 86380 86390 1
524815 99524815 1001 86380 86390 1
524906 99524906 1001 86380 86390 1
524881 99524881 1001 86380 86390 1
525496 99525496 1001 86380 86390 1
525391 99525391 1001 86380 86390 1
525250 99525250 1001 86380 86390 1
525016 99525016 1001 86380 86390 1
525084 99525084 1001 86380 86390 1
524998 99524998 1001 86380 86390 1
524986 99524986 1001 86380 86390 1
525168 99525168 1001 86380 86390 1
525609 99525609 1001 86380 86390 1
525662 99525662 1001 86380 86390 1
526271 99526271 1001 86380 86390 1
526337 99526337 1001 86380 86390 1
526286 99526286 1001 86380 86390 1
526288 99526288 1001 86380 86390 1
526367 99526367 1001 86380 86390 1
526253 99526253 1001 86380 86390 1
525936 99525936 1001 86380 86390 1
525833 99525833 1001 86380 86390 1
525976 99525976 1001 86380 86390 1
525991 99525991 1001 86380 86390 1
525877 99525877 1001 86380 86390 1
526564 99526564 1001 86380 86390 1
527214 99527214 1001 86380 86390 1
526934 99526934 1001 86380 86390 1
526671 99526671 1001 86380 86390 1
526826 99526826 1001 86380 86390 1
527311 99527311 1001 86380 86390 1
527521 99527521 1001 86380 86390 1
528788 99528788 1001 86380 86390 1
528728 99528728 1001 86380 86390 1
528759 99528759 1001 86380 86390 1
528630 99528630 1001 86380 86390 1
528325 99528325 1001 86380 86390 1
529102 99529102 1001 86380 86390 1
529558 99529558 1001 86380 86390 1
529534 99529534 1001 86380 86390 1
529111 99529111 1001 86380 86390 1
529125 99529125 1001 86380 86390 1
529156 99529156 1001 86380 86390 1
529757 99529757 1001 86380 86390 1
529836 99529836 1001 86380 86390 1
530490 99530490 1001 86380 86390 1
530421 99530421 1001 86380 86390 1
530231 99530231 1001 86380 86390 1
530311 99530311 1001 86380 86390 1
530190 99530190 1001 86380 86390 1
530656 99530656 1001 86380 86390 1
530605 99530605 1001 86380 86390 1
531306 99531306 1001 86380 86390 1
531373 99531373 1001 86380 86390 1
531025 99531025 1001 86380 86390 1
531038 99531038 1001 86380 86390 1
531039 99531039 1001 86380 86390 1
530875 99530875 1001 86380 86390 1
530837 99530837 1001 86380 86390 1
530896 99530896 1001 86380 86390 1
530873 99530873 1001 86380 86390 1
531562 99531562 1001 86380 86390 1
532006 99532006 1001 86380 86390 1
531833 99531833 1001 86380 86390 1
531795 99531795 1001 86380 86390 1
531889 99531889 1001 86380 86390 1
531615 99531615 1001 86380 86390 1
531629 99531629 1001 86380 86390 1
531709 99531709 1001 86380 86390 1
531751 99531751 1001 86380 86390 1
532232 99532232 1001 86380 86390 1
532338 99532338 1001 86380 86390 1
533042 99533042 1001 86380 86390 1
533078 99533078 1001 86380 86390 1
533765 99533765 1001 86380 86390 1
533537 99533537 1001 86380 86390 1
533406 99533406 1001 86380 86390 1
533394 99533394 1001 86380 86390 1
533275 99533275 1001 86380 86390 1
533959 99533959 1001 86380 86390 1
534046 99534046 1001 86380 86390 1
534377 99534377 1001 86380 86390 1
534244 99534244 1001 86380 86390 1
534748 99534748 1001 86380 86390 1
535309 99535309 1001 86380 86390 1
535337 99535337 1001 86380 86390 1
534948 99534948 1001 86380 86390 1
535533 99535533 1001 86380 86390 1
535940 99535940 1001 86380 86390 1
535732 99535732 1001 86380 86390 1
535904 99535904 1001 86380 86390 1
536414 99536414 1001 86380 86390 1
536789 99536789 1001 86380 86390 1
536553 99536553 1001 86380 86390 1
537281 99537281 1001 86380 86390 1
537358 99537358 1001 86380 86390 1
537969 99537969 1001 86380 86390 1
537937 99537937 1001 86380 86390 1
537620 99537620 1001 86380 86390 1
537663 99537663 1001 86380 86390 1
537485 99537485 1001 86380 86390 1
537486 99537486 1001 86380 86390 1
537784 99537784 1001 86380 86390 1
538611 99538611 1001 86380 86390 1
538573 99538573 1001 86380 86390 1
538501 99538501 1001 86380 86390 1
538325 99538325 1001 86380 86390 1
538314 99538314 1001 86380 86390 1
539003 99539003 1001 86380 86390 1
539541 99539541 1001 86380 86390 1
539491 99539491 1001 86380 86390 1
539483 99539483 1001 86380 86390 1
539388 99539388 1001 86380 86390 1
540459 99540459 1001 86380 86390 1
540132 99540132 1001 86380 86390 1
539879 99539879 1001 86380 86390 1
539985 99539985 1001 86380 86390 1
539884 99539884 1001 86380 86390 1
540642 99540642 1001 86380 86390 1
541126 99541126 1001 86380 86390 1
541168 99541168 1001 86380 86390 1
541144 99541144 1001 86380 86390 1
541276 99541276 1001 86380 86390 1
541146 99541146 1001 86380 86390 1
540910 99540910 1001 86380 86390 1
540897 99540897 1001 86380 86390 1
541413 99541413 1001 86380 86390 1
541440 99541440 1001 86380 86390 1
541951 99541951 1001 86380 86390 1
541852 99541852 1001 86380 86390 1
541710 99541710 1001 86380 86390 1
541564 99541564 1001 86380 86390 1
541556 99541556 1001 86380 86390 1
541544 99541544 1001 86380 86390 1
542811 99542811 1001 86380 86390 1
542731 99542731 1001 86380 86390 1
542736 99542736 1001 86380 86390 1
542495 99542495 1001 86380 86390 1
542449 99542449 1001 86380 86390 1
542427 99542427 1001 86380 86390 1
542998 99542998 1001 86380 86390 1
543625 99543625 1001 86380 86390 1
543730 99543730 1001 86380 86390 1
543488 99543488 1001 86380 86390 1
543385 99543385 1001 86380 86390 1
543425 99543425 1001 86380 86390 1
543438 99543438 1001 86380 86390 1
543404 99543404 1001 86380 86390 1
543565 99543565 1001 86380 86390 1
543257 99543257 1001 86380 86390 1
543195 99543195 1001 86380 86390 1
543860 99543860 1001 86380 86390 1
543895 99543895 1001 86380 86390 1
544030 99544030 1001 86380 86390 1
544710 99544710 1001 86380 86390 1
421914 761 1001 64560 66357 1
422468 519 1001 58080 63837 1
400026 99400026 1001 86380 86390 1
400029 99400029 1001 86380 86390 1
400529 99400529 1001 86380 86390 1
400915 99400915 1001 86380 86390 1
400722 99400722 1001 86380 86390 1
401013 99401013 1001 86380 86390 1
401532 99401532 1001 86380 86390 1
401538 99401538 1001 86380 86390 1
401676 99401676 1001 86380 86390 1
401900 99401900 1001 86380 86390 1
402933 99402933 1001 86380 86390 1
403335 99403335 1001 86380 86390 1
404119 99404119 1001 86380 86390 1
404303 99404303 1001 86380 86390 1
404480 99404480 1001 86380 86390 1
405109 99405109 1001 86380 86390 1
405289 99405289 1001 86380 86390 1
405462 99405462 1001 86380 86390 1
405583 99405583 1001 86380 86390 1
405953 99405953 1001 86380 86390 1
405931 99405931 1001 86380 86390 1
405997 99405997 1001 86380 86390 1
406162 99406162 1001 86380 86390 1
406597 99406597 1001 86380 86390 1
406735 99406735 1001 86380 86390 1
406871 99406871 1001 86380 86390 1
406973 99406973 1001 86380 86390 1
406963 99406963 1001 86380 86390 1
407296 99407296 1001 86380 86390 1
407433 99407433 1001 86380 86390 1
407471 99407471 1001 86380 86390 1
407737 99407737 1001 86380 86390 1
408356 99408356 1001 86380 86390 1
408604 99408604 1001 86380 86390 1
408729 99408729 1001 86380 86390 1
409257 99409257 1001 86380 86390 1
409366 99409366 1001 86380 86390 1
409322 99409322 1001 86380 86390 1
409558 99409558 1001 86380 86390 1
409929 99409929 1001 86380 86390 1
409893 99409893 1001 86380 86390 1
409948 99409948 1001 86380 86390 1
410199 99410199 1001 86380 86390 1
410556 99410556 1001 86380 86390 1
410660 99410660 1001 86380 86390 1
410756 99410756 1001 86380 86390 1
410875 99410875 1001 86380 86390 1
411282 99411282 1001 86380 86390 1
411230 99411230 1001 86380 86390 1
411483 99411483 1001 86380 86390 1
411454 99411454 1001 86380 86390 1
411538 99411538 1001 86380 86390 1
411705 99411705 1001 86380 86390 1
412043 99412043 1001 86380 86390 1
412172 99412172 1001 86380 86390 1
412265 99412265 1001 86380 86390 1
412389 99412389 1001 86380 86390 1
412311 99412311 1001 86380 86390 1
413635 99413635 1001 86380 86390 1
413694 99413694 1001 86380 86390 1
413214 99413214 1001 86380 86390 1
412665 99412665 1001 86380 86390 1
412563 99412563 1001 86380 86390 1
412661 99412661 1001 86380 86390 1
415131 99415131 1001 86380 86390 1
415049 99415049 1001 86380 86390 1
414696 99414696 1001 86380 86390 1
414301 99414301 1001 86380 86390 1
415652 99415652 1001 86380 86390 1
415681 99415681 1001 86380 86390 1
415614 99415614 1001 86380 86390 1
416756 99416756 1001 86380 86390 1
416322 99416322 1001 86380 86390 1
416483 99416483 1001 86380 86390 1
416072 99416072 1001 86380 86390 1
416076 99416076 1001 86380 86390 1
417048 99417048 1001 86380 86390 1
417345 99417345 1001 86380 86390 1
417545 99417545 1001 86380 86390 1
417414 99417414 1001 86380 86390 1
417437 99417437 1001 86380 86390 1
418717 99418717 1001 86380 86390 1
419086 99419086 1001 86380 86390 1
419667 99419667 1001 86380 86390 1
419712 99419712 1001 86380 86390 1
419756 99419756 1001 86380 86390 1
419568 99419568 1001 86380 86390 1
419575 99419575 1001 86380 86390 1
419576 99419576 1001 86380 86390 1
419554 99419554 1001 86380 86390 1
420775 99420775 1001 86380 86390 1
421945 99421945 1001 86380 86390 1
421802 99421802 1001 86380 86390 1
421953 99421953 1001 86380 86390 1
421994 99421994 1001 86380 86390 1
421293 99421293 1001 86380 86390 1
421368 99421368 1001 86380 86390 1
420942 99420942 1001 86380 86390 1
422468 99422468 1001 86380 86390 1
422269 99422269 1001 86380 86390 1
423699 99423699 1001 86380 86390 1
423558 99423558 1001 86380 86390 1
422550 99422550 1001 86380 86390 1
422703 99422703 1001 86380 86390 1
422788 99422788 1001 86380 86390 1
425294 99425294 1001 86380 86390 1
424879 99424879 1001 86380 86390 1
424930 99424930 1001 86380 86390 1
424807 99424807 1001 86380 86390 1
424889 99424889 1001 86380 86390 1
424698 99424698 1001 86380 86390 1
424492 99424492 1001 86380 86390 1
424336 99424336 1001 86380 86390 1
424591 99424591 1001 86380 86390 1
425639 99425639 1001 86380 86390 1
425399 99425399 1001 86380 86390 1
426758 99426758 1001 86380 86390 1
426839 99426839 1001 86380 86390 1
426386 99426386 1001 86380 86390 1
426638 99426638 1001 86380 86390 1
426063 99426063 1001 86380 86390 1
426114 99426114 1001 86380 86390 1
425829 99425829 1001 86380 86390 1
427148 99427148 1001 86380 86390 1
427425 99427425 1001 86380 86390 1
427366 99427366 1001 86380 86390 1
428400 99428400 1001 86380 86390 1
428691 99428691 1001 86380 86390 1
428525 99428525 1001 86380 86390 1
428552 99428552 1001 86380 86390 1
428703 99428703 1001 86380 86390 1
427955 99427955 1001 86380 86390 1
427732 99427732 1001 86380 86390 1
427699 99427699 1001 86380 86390 1
428866 99428866 1001 86380 86390 1
430331 99430331 1001 86380 86390 1
430357 99430357 1001 86380 86390 1
429818 99429818 1001 86380 86390 1
429222 99429222 1001 86380 86390 1
429177 99429177 1001 86380 86390 1
429458 99429458 1001 86380 86390 1
430740 99430740 1001 86380 86390 1
430797 99430797 1001 86380 86390 1
430554 99430554 1001 86380 86390 1
431605 99431605 1001 86380 86390 1
431600 99431600 1001 86380 86390 1
432374 99432374 1001 86380 86390 1
433384 99433384 1001 86380 86390 1
433547 99433547 1001 86380 86390 1
433715 99433715 1001 86380 86390 1
432562 99432562 1001 86380 86390 1
432585 99432585 1001 86380 86390 1
432661 99432661 1001 86380 86390 1
433941 99433941 1001 86380 86390 1
435315 99435315 1001 86380 86390 1
434944 99434944 1001 86380 86390 1
434989 99434989 1001 86380 86390 1
434809 99434809 1001 86380 86390 1
434203 99434203 1001 86380 86390 1
434458 99434458 1001 86380 86390 1
434562 99434562 1001 86380 86390 1
435741 99435741 1001 86380 86390 1
435473 99435473 1001 86380 86390 1
436805 99436805 1001 86380 86390 1
436894 99436894 1001 86380 86390 1
436674 99436674 1001 86380 86390 1
436168 99436168 1001 86380 86390 1
435909 99435909 1001 86380 86390 1
436204 99436204 1001 86380 86390 1
300658 99300658 1001 86380 86390 1
300544 99300544 1001 86380 86390 1
300367 99300367 1001 86380 86390 1
300467 99300467 1001 86380 86390 1
300443 99300443 1001 86380 86390 1
300392 99300392 1001 86380 86390 1
300457 99300457 1001 86380 86390 1
300283 99300283 1001 86380 86390 1
300155 99300155 1001 86380 86390 1
300845 99300845 1001 86380 86390 1
300889 99300889 1001 86380 86390 1
300866 99300866 1001 86380 86390 1
300802 99300802 1001 86380 86390 1
301390 99301390 1001 86380 86390 1
301261 99301261 1001 86380 86390 1
301265 99301265 1001 86380 86390 1
301217 99301217 1001 86380 86390 1
300947 99300947 1001 86380 86390 1
302192 99302192 1001 86380 86390 1
302284 99302284 1001 86380 86390 1
302262 99302262 1001 86380 86390 1
302042 99302042 1001 86380 86390 1
302083 99302083 1001 86380 86390 1
301890 99301890 1001 86380 86390 1
301955 99301955 1001 86380 86390 1
301808 99301808 1001 86380 86390 1
301862 99301862 1001 86380 86390 1
302443 99302443 1001 86380 86390 1
302458 99302458 1001 86380 86390 1
302584 99302584 1001 86380 86390 1
302941 99302941 1001 86380 86390 1
302800 99302800 1001 86380 86390 1
302918 99302918 1001 86380 86390 1
302921 99302921 1001 86380 86390 1
302614 99302614 1001 86380 86390 1
302724 99302724 1001 86380 86390 1
302751 99302751 1001 86380 86390 1
302701 99302701 1001 86380 86390 1
303244 99303244 1001 86380 86390 1
303393 99303393 1001 86380 86390 1
303830 99303830 1001 86380 86390 1
303985 99303985 1001 86380 86390 1
303838 99303838 1001 86380 86390 1
303942 99303942 1001 86380 86390 1
304043 99304043 1001 86380 86390 1
304117 99304117 1001 86380 86390 1
304763 99304763 1001 86380 86390 1
304781 99304781 1001 86380 86390 1
304591 99304591 1001 86380 86390 1
304246 99304246 1001 86380 86390 1
304315 99304315 1001 86380 86390 1
305409 99305409 1001 86380 86390 1
305478 99305478 1001 86380 86390 1
305252 99305252 1001 86380 86390 1
500186 99500186 1001 86380 86390 1
500110 99500110 1001 86380 86390 1
500086 99500086 1001 86380 86390 1
500717 99500717 1001 86380 86390 1
500374 99500374 1001 86380 86390 1
500400 99500400 1001 86380 86390 1
500298 99500298 1001 86380 86390 1
500286 99500286 1001 86380 86390 1
500368 99500368 1001 86380 86390 1
501018 99501018 1001 86380 86390 1
500843 99500843 1001 86380 86390 1
500896 99500896 1001 86380 86390 1
501229 99501229 1001 86380 86390 1
501287 99501287 1001 86380 86390 1
501176 99501176 1001 86380 86390 1
501021 99501021 1001 86380 86390 1
501114 99501114 1001 86380 86390 1
501037 99501037 1001 86380 86390 1
501184 99501184 1001 86380 86390 1
502311 99502311 1001 86380 86390 1
502435 99502435 1001 86380 86390 1
502158 99502158 1001 86380 86390 1
502111 99502111 1001 86380 86390 1
502243 99502243 1001 86380 86390 1
502220 99502220 1001 86380 86390 1
501948 99501948 1001 86380 86390 1
501987 99501987 1001 86380 86390 1
501846 99501846 1001 86380 86390 1
501848 99501848 1001 86380 86390 1
501997 99501997 1001 86380 86390 1
502605 99502605 1001 86380 86390 1
503262 99503262 1001 86380 86390 1
503157 99503157 1001 86380 86390 1
502709 99502709 1001 86380 86390 1
502745 99502745 1001 86380 86390 1
503370 99503370 1001 86380 86390 1
503482 99503482 1001 86380 86390 1
504091 99504091 1001 86380 86390 1
504092 99504092 1001 86380 86390 1
503825 99503825 1001 86380 86390 1
503543 99503543 1001 86380 86390 1
504858 99504858 1001 86380 86390 1
504757 99504757 1001 86380 86390 1
504535 99504535 1001 86380 86390 1
504379 99504379 1001 86380 86390 1
504532 99504532 1001 86380 86390 1
505003 99505003 1001 86380 86390 1
504966 99504966 1001 86380 86390 1
505747 99505747 1001 86380 86390 1
505541 99505541 1001 86380 86390 1
505377 99505377 1001 86380 86390 1
505341 99505341 1001 86380 86390 1
505919 99505919 1001 86380 86390 1
506461 99506461 1001 86380 86390 1
506503 99506503 1001 86380 86390 1
506288 99506288 1001 86380 86390 1
506263 99506263 1001 86380 86390 1
505992 99505992 1001 86380 86390 1
506128 99506128 1001 86380 86390 1
506765 99506765 1001 86380 86390 1
507307 99507307 1001 86380 86390 1
507038 99507038 1001 86380 86390 1
506995 99506995 1001 86380 86390 1
506931 99506931 1001 86380 86390 1
506999 99506999 1001 86380 86390 1
508070 99508070 1001 86380 86390 1
508125 99508125 1001 86380 86390 1
507916 99507916 1001 86380 86390 1
507984 99507984 1001 86380 86390 1
507785 99507785 1001 86380 86390 1
507643 99507643 1001 86380 86390 1
507765 99507765 1001 86380 86390 1
507639 99507639 1001 86380 86390 1
508308 99508308 1001 86380 86390 1
508921 99508921 1001 86380 86390 1
509025 99509025 1001 86380 86390 1
508948 99508948 1001 86380 86390 1
509027 99509027 1001 86380 86390 1
508791 99508791 1001 86380 86390 1
508520 99508520 1001 86380 86390 1
508589 99508589 1001 86380 86390 1
508487 99508487 1001 86380 86390 1
509176 99509176 1001 86380 86390 1
509266 99509266 1001 86380 86390 1
509167 99509167 1001 86380 86390 1
509197 99509197 1001 86380 86390 1
509121 99509121 1001 86380 86390 1
509731 99509731 1001 86380 86390 1
509593 99509593 1001 86380 86390 1
509556 99509556 1001 86380 86390 1
509294 99509294 1001 86380 86390 1
509378 99509378 1001 86380 86390 1
509965 99509965 1001 86380 86390 1
510058 99510058 1001 86380 86390 1
510546 99510546 1001 86380 86390 1
510578 99510578 1001 86380 86390 1
510468 99510468 1001 86380 86390 1
510234 99510234 1001 86380 86390 1
510793 99510793 1001 86380 86390 1
510889 99510889 1001 86380 86390 1
510760 99510760 1001 86380 86390 1
511520 99511520 1001 86380 86390 1
511487 99511487 1001 86380 86390 1
511755 99511755 1001 86380 86390 1
512240 99512240 1001 86380 86390 1
512257 99512257 1001 86380 86390 1
512366 99512366 1001 86380 86390 1
512573 99512573 1001 86380 86390 1
513167 99513167 1001 86380 86390 1
513053 99513053 1001 86380 86390 1
513178 99513178 1001 86380 86390 1
513147 99513147 1001 86380 86390 1
512998 99512998 1001 86380 86390 1
512766 99512766 1001 86380 86390 1
512601 99512601 1001 86380 86390 1
512667 99512667 1001 86380 86390 1
512719 99512719 1001 86380 86390 1
512591 99512591 1001 86380 86390 1
512619 99512619 1001 86380 86390 1
513268 99513268 1001 86380 86390 1
513222 99513222 1001 86380 86390 1
513892 99513892 1001 86380 86390 1
513959 99513959 1001 86380 86390 1
513735 99513735 1001 86380 86390 1
513647 99513647 1001 86380 86390 1
514211 99514211 1001 86380 86390 1
514060 99514060 1001 86380 86390 1
514048 99514048 1001 86380 86390 1
514166 99514166 1001 86380 86390 1
514102 99514102 1001 86380 86390 1
514727 99514727 1001 86380 86390 1
514880 99514880 1001 86380 86390 1
515473 99515473 1001 86380 86390 1
515360 99515360 1001 86380 86390 1
515270 99515270 1001 86380 86390 1
515233 99515233 1001 86380 86390 1
515253 99515253 1001 86380 86390 1
516226 99516226 1001 86380 86390 1
516214 99516214 1001 86380 86390 1
516150 99516150 1001 86380 86390 1
516270 99516270 1001 86380 86390 1
516132 99516132 1001 86380 86390 1
515927 99515927 1001 86380 86390 1
516528 99516528 1001 86380 86390 1
517273 99517273 1001 86380 86390 1
517239 99517239 1001 86380 86390 1
517267 99517267 1001 86380 86390 1
516928 99516928 1001 86380 86390 1
516831 99516831 1001 86380 86390 1
517437 99517437 1001 86380 86390 1
518131 99518131 1001 86380 86390 1
518026 99518026 1001 86380 86390 1
518138 99518138 1001 86380 86390 1
518057 99518057 1001 86380 86390 1
517816 99517816 1001 86380 86390 1
518173 99518173 1001 86380 86390 1
518332 99518332 1001 86380 86390 1
518216 99518216 1001 86380 86390 1
518346 99518346 1001 86380 86390 1
518361 99518361 1001 86380 86390 1
518772 99518772 1001 86380 86390 1
518748 99518748 1001 86380 86390 1
518480 99518480 1001 86380 86390 1
519168 99519168 1001 86380 86390 1
519125 99519125 1001 86380 86390 1
519773 99519773 1001 86380 86390 1
519451 99519451 1001 86380 86390 1
519351 99519351 1001 86380 86390 1
519208 99519208 1001 86380 86390 1
519954 99519954 1001 86380 86390 1
520358 99520358 1001 86380 86390 1
520242 99520242 1001 86380 86390 1
520274 99520274 1001 86380 86390 1
520236 99520236 1001 86380 86390 1
520366 99520366 1001 86380 86390 1
520204 99520204 1001 86380 86390 1
520057 99520057 1001 86380 86390 1
521289 99521289 1001 86380 86390 1
521406 99521406 1001 86380 86390 1
521421 99521421 1001 86380 86390 1
521296 99521296 1001 86380 86390 1
521322 99521322 1001 86380 86390 1
521232 99521232 1001 86380 86390 1
521024 99521024 1001 86380 86390 1
521620 99521620 1001 86380 86390 1
521558 99521558 1001 86380 86390 1
521578 99521578 1001 86380 86390 1
522224 99522224 1001 86380 86390 1
522237 99522237 1001 86380 86390 1
522000 99522000 1001 86380 86390 1
521939 99521939 1001 86380 86390 1
521854 99521854 1001 86380 86390 1
521702 99521702 1001 86380 86390 1
521862 99521862 1001 86380 86390 1
521825 99521825 1001 86380 86390 1
522303 99522303 1001 86380 86390 1
522412 99522412 1001 86380 86390 1
522337 99522337 1001 86380 86390 1
522376 99522376 1001 86380 86390 1
522811 99522811 1001 86380 86390 1
522740 99522740 1001 86380 86390 1
522675 99522675 1001 86380 86390 1
522508 99522508 1001 86380 86390 1
522599 99522599 1001 86380 86390 1
523160 99523160 1001 86380 86390 1
523834 99523834 1001 86380 86390 1
523708 99523708 1001 86380 86390 1
523519 99523519 1001 86380 86390 1
523404 99523404 1001 86380 86390 1
523449 99523449 1001 86380 86390 1
524570 99524570 1001 86380 86390 1
524726 99524726 1001 86380 86390 1
524585 99524585 1001 86380 86390 1
524500 99524500 1001 86380 86390 1
524554 99524554 1001 86380 86390 1
524440 99524440 1001 86380 86390 1
524495 99524495 1001 86380 86390 1
524561 99524561 1001 86380 86390 1
524201 99524201 1001 86380 86390 1
524204 99524204 1001 86380 86390 1
524295 99524295 1001 86380 86390 1
524251 99524251 1001 86380 86390 1
524865 99524865 1001 86380 86390 1
525510 99525510 1001 86380 86390 1
525401 99525401 1001 86380 86390 1
525242 99525242 1001 86380 86390 1
525307 99525307 1001 86380 86390 1
524983 99524983 1001 86380 86390 1
525791 99525791 1001 86380 86390 1
526333 99526333 1001 86380 86390 1
526347 99526347 1001 86380 86390 1
526365 99526365 1001 86380 86390 1
526192 99526192 1001 86380 86390 1
526155 99526155 1001 86380 86390 1
526044 99526044 1001 86380 86390 1
526515 99526515 1001 86380 86390 1
526457 99526457 1001 86380 86390 1
526612 99526612 1001 86380 86390 1
526561 99526561 1001 86380 86390 1
526878 99526878 1001 86380 86390 1
527039 99527039 1001 86380 86390 1
526978 99526978 1001 86380 86390 1
526674 99526674 1001 86380 86390 1
527882 99527882 1001 86380 86390 1
527938 99527938 1001 86380 86390 1
527831 99527831 1001 86380 86390 1
527817 99527817 1001 86380 86390 1
527589 99527589 1001 86380 86390 1
527644 99527644 1001 86380 86390 1
528224 99528224 1001 86380 86390 1
528213 99528213 1001 86380 86390 1
528265 99528265 1001 86380 86390 1
528511 99528511 1001 86380 86390 1
528424 99528424 1001 86380 86390 1
528367 99528367 1001 86380 86390 1
528432 99528432 1001 86380 86390 1
529048 99529048 1001 86380 86390 1
529618 99529618 1001 86380 86390 1
529515 99529515 1001 86380 86390 1
529503 99529503 1001 86380 86390 1
529276 99529276 1001 86380 86390 1
529191 99529191 1001 86380 86390 1
529781 99529781 1001 86380 86390 1
529742 99529742 1001 86380 86390 1
529859 99529859 1001 86380 86390 1
529762 99529762 1001 86380 86390 1
530376 99530376 1001 86380 86390 1
530383 99530383 1001 86380 86390 1
530053 99530053 1001 86380 86390 1
529990 99529990 1001 86380 86390 1
530108 99530108 1001 86380 86390 1
530137 99530137 1001 86380 86390 1
530604 99530604 1001 86380 86390 1
530682 99530682 1001 86380 86390 1
530637 99530637 1001 86380 86390 1
531193 99531193 1001 86380 86390 1
531312 99531312 1001 86380 86390 1
531073 99531073 1001 86380 86390 1
531154 99531154 1001 86380 86390 1
531167 99531167 1001 86380 86390 1
530894 99530894 1001 86380 86390 1
532185 99532185 1001 86380 86390 1
532000 99532000 1001 86380 86390 1
531836 99531836 1001 86380 86390 1
531917 99531917 1001 86380 86390 1
531997 99531997 1001 86380 86390 1
531772 99531772 1001 86380 86390 1
531657 99531657 1001 86380 86390 1
531752 99531752 1001 86380 86390 1
532361 99532361 1001 86380 86390 1
532868 99532868 1001 86380 86390 1
532412 99532412 1001 86380 86390 1
532478 99532478 1001 86380 86390 1
532441 99532441 1001 86380 86390 1
532506 99532506 1001 86380 86390 1
532432 99532432 1001 86380 86390 1
533172 99533172 1001 86380 86390 1
533059 99533059 1001 86380 86390 1
533144 99533144 1001 86380 86390 1
533722 99533722 1001 86380 86390 1
533357 99533357 1001 86380 86390 1
533254 99533254 1001 86380 86390 1
533412 99533412 1001 86380 86390 1
533273 99533273 1001 86380 86390 1
533975 99533975 1001 86380 86390 1
534653 99534653 1001 86380 86390 1
534137 99534137 1001 86380 86390 1
534242 99534242 1001 86380 86390 1
535473 99535473 1001 86380 86390 1
535387 99535387 1001 86380 86390 1
535329 99535329 1001 86380 86390 1
535045 99535045 1001 86380 86390 1
535088 99535088 1001 86380 86390 1
534907 99534907 1001 86380 86390 1
534910 99534910 1001 86380 86390 1
536260 99536260 1001 86380 86390 1
536316 99536316 1001 86380 86390 1
536175 99536175 1001 86380 86390 1
536205 99536205 1001 86380 86390 1
535955 99535955 1001 86380 86390 1
535819 99535819 1001 86380 86390 1
535821 99535821 1001 86380 86390 1
536479 99536479 1001 86380 86390 1
536403 99536403 1001 86380 86390 1
536383 99536383 1001 86380 86390 1
536487 99536487 1001 86380 86390 1
536675 99536675 1001 86380 86390 1
537930 99537930 1001 86380 86390 1
537379 99537379 1001 86380 86390 1
537996 99537996 1001 86380 86390 1
538089 99538089 1001 86380 86390 1
538184 99538184 1001 86380 86390 1
538683 99538683 1001 86380 86390 1
538544 99538544 1001 86380 86390 1
538514 99538514 1001 86380 86390 1
538553 99538553 1001 86380 86390 1
538337 99538337 1001 86380 86390 1
538351 99538351 1001 86380 86390 1
538293 99538293 1001 86380 86390 1
538999 99538999 1001 86380 86390 1
538927 99538927 1001 86380 86390 1
539471 99539471 1001 86380 86390 1
539524 99539524 1001 86380 86390 1
539348 99539348 1001 86380 86390 1
539234 99539234 1001 86380 86390 1
539304 99539304 1001 86380 86390 1
539127 99539127 1001 86380 86390 1
539717 99539717 1001 86380 86390 1
539683 99539683 1001 86380 86390 1
539776 99539776 1001 86380 86390 1
539844 99539844 1001 86380 86390 1
540403 99540403 1001 86380 86390 1
540460 99540460 1001 86380 86390 1
540083 99540083 1001 86380 86390 1
540148 99540148 1001 86380 86390 1
540150 99540150 1001 86380 86390 1
540117 99540117 1001 86380 86390 1
540169 99540169 1001 86380 86390 1
539877 99539877 1001 86380 86390 1
540649 99540649 1001 86380 86390 1
540533 99540533 1001 86380 86390 1
541178 99541178 1001 86380 86390 1
541266 99541266 1001 86380 86390 1
541036 99541036 1001 86380 86390 1
540835 99540835 1001 86380 86390 1
540774 99540774 1001 86380 86390 1
541409 99541409 1001 86380 86390 1
541354 99541354 1001 86380 86390 1
541315 99541315 1001 86380 86390 1
542054 99542054 1001 86380 86390 1
542115 99542115 1001 86380 86390 1
541748 99541748 1001 86380 86390 1
541722 99541722 1001 86380 86390 1
541728 99541728 1001 86380 86390 1
541591 99541591 1001 86380 86390 1
542233 99542233 1001 86380 86390 1
542234 99542234 1001 86380 86390 1
542740 99542740 1001 86380 86390 1
542384 99542384 1001 86380 86390 1
543110 99543110 1001 86380 86390 1
543026 99543026 1001 86380 86390 1
543144 99543144 1001 86380 86390 1
543767 99543767 1001 86380 86390 1
543476 99543476 1001 86380 86390 1
543391 99543391 1001 86380 86390 1
543249 99543249 1001 86380 86390 1
543953 99543953 1001 86380 86390 1
543852 99543852 1001 86380 86390 1
543776 99543776 1001 86380 86390 1
543923 99543923 1001 86380 86390 1
544549 99544549 1001 86380 86390 1
544517 99544517 1001 86380 86390 1
544591 99544591 1001 86380 86390 1
544595 99544595 1001 86380 86390 1
544035 99544035 1001 86380 86390 1
544049 99544049 1001 86380 86390 1
544168 99544168 1001 86380 86390 1
525221 834 1001 59776 60075 1
400040 99400040 1001 86380 86390 1
400046 99400046 1001 86380 86390 1
400568 99400568 1001 86380 86390 1
400609 99400609 1001 86380 86390 1
400648 99400648 1001 86380 86390 1
400825 99400825 1001 86380 86390 1
401124 99401124 1001 86380 86390 1
403052 99403052 1001 86380 86390 1
403266 99403266 1001 86380 86390 1
403732 99403732 1001 86380 86390 1
404029 99404029 1001 86380 86390 1
404528 99404528 1001 86380 86390 1
404638 99404638 1001 86380 86390 1
404991 99404991 1001 86380 86390 1
405134 99405134 1001 86380 86390 1
405278 99405278 1001 86380 86390 1
405656 99405656 1001 86380 86390 1
405736 99405736 1001 86380 86390 1
405821 99405821 1001 86380 86390 1
406033 99406033 1001 86380 86390 1
406135 99406135 1001 86380 86390 1
406708 99406708 1001 86380 86390 1
406836 99406836 1001 86380 86390 1
406964 99406964 1001 86380 86390 1
407263 99407263 1001 86380 86390 1
407302 99407302 1001 86380 86390 1
407383 99407383 1001 86380 86390 1
407609 99407609 1001 86380 86390 1
407612 99407612 1001 86380 86390 1
407882 99407882 1001 86380 86390 1
408006 99408006 1001 86380 86390 1
408250 99408250 1001 86380 86390 1
408611 99408611 1001 86380 86390 1
408696 99408696 1001 86380 86390 1
409618 99409618 1001 86380 86390 1
410388 99410388 1001 86380 86390 1
410641 99410641 1001 86380 86390 1
410959 99410959 1001 86380 86390 1
410913 99410913 1001 86380 86390 1
411158 99411158 1001 86380 86390 1
411723 99411723 1001 86380 86390 1
413497 99413497 1001 86380 86390 1
413037 99413037 1001 86380 86390 1
412757 99412757 1001 86380 86390 1
412881 99412881 1001 86380 86390 1
413932 99413932 1001 86380 86390 1
414953 99414953 1001 86380 86390 1
414788 99414788 1001 86380 86390 1
414479 99414479 1001 86380 86390 1
414170 99414170 1001 86380 86390 1
414284 99414284 1001 86380 86390 1
416878 99416878 1001 86380 86390 1
416484 99416484 1001 86380 86390 1
415961 99415961 1001 86380 86390 1
415878 99415878 1001 86380 86390 1
417351 99417351 1001 86380 86390 1
417480 99417480 1001 86380 86390 1
418646 99418646 1001 86380 86390 1
418340 99418340 1001 86380 86390 1
418154 99418154 1001 86380 86390 1
417916 99417916 1001 86380 86390 1
417853 99417853 1001 86380 86390 1
419652 99419652 1001 86380 86390 1
420570 99420570 1001 86380 86390 1
422026 99422026 1001 86380 86390 1
421969 99421969 1001 86380 86390 1
421933 99421933 1001 86380 86390 1
421913 99421913 1001 86380 86390 1
421395 99421395 1001 86380 86390 1
421622 99421622 1001 86380 86390 1
421629 99421629 1001 86380 86390 1
421253 99421253 1001 86380 86390 1
422333 99422333 1001 86380 86390 1
423452 99423452 1001 86380 86390 1
422567 99422567 1001 86380 86390 1
425372 99425372 1001 86380 86390 1
425363 99425363 1001 86380 86390 1
425005 99425005 1001 86380 86390 1
424231 99424231 1001 86380 86390 1
426703 99426703 1001 86380 86390 1
426756 99426756 1001 86380 86390 1
427094 99427094 1001 86380 86390 1
426316 99426316 1001 86380 86390 1
425912 99425912 1001 86380 86390 1
426008 99426008 1001 86380 86390 1
425986 99425986 1001 86380 86390 1
425904 99425904 1001 86380 86390 1
427462 99427462 1001 86380 86390 1
428409 99428409 1001 86380 86390 1
428120 99428120 1001 86380 86390 1
427972 99427972 1001 86380 86390 1
428325 99428325 1001 86380 86390 1
428132 99428132 1001 86380 86390 1
428332 99428332 1001 86380 86390 1
427674 99427674 1001 86380 86390 1
427603 99427603 1001 86380 86390 1
427535 99427535 1001 86380 86390 1
427913 99427913 1001 86380 86390 1
429126 99429126 1001 86380 86390 1
429128 99429128 1001 86380 86390 1
428878 99428878 1001 86380 86390 1
429024 99429024 1001 86380 86390 1
430349 99430349 1001 86380 86390 1
429954 99429954 1001 86380 86390 1
429863 99429863 1001 86380 86390 1
429265 99429265 1001 86380 86390 1
430499 99430499 1001 86380 86390 1
430394 99430394 1001 86380 86390 1
431685 99431685 1001 86380 86390 1
431372 99431372 1001 86380 86390 1
431266 99431266 1001 86380 86390 1
431300 99431300 1001 86380 86390 1
430906 99430906 1001 86380 86390 1
430866 99430866 1001 86380 86390 1
432154 99432154 1001 86380 86390 1
432380 99432380 1001 86380 86390 1
432363 99432363 1001 86380 86390 1
432420 99432420 1001 86380 86390 1
432370 99432370 1001 86380 86390 1
433643 99433643 1001 86380 86390 1
433649 99433649 1001 86380 86390 1
432972 99432972 1001 86380 86390 1
433185 99433185 1001 86380 86390 1
432843 99432843 1001 86380 86390 1
433967 99433967 1001 86380 86390 1
433863 99433863 1001 86380 86390 1
433953 99433953 1001 86380 86390 1
435318 99435318 1001 86380 86390 1
435057 99435057 1001 86380 86390 1
435009 99435009 1001 86380 86390 1
435267 99435267 1001 86380 86390 1
434969 99434969 1001 86380 86390 1
434843 99434843 1001 86380 86390 1
434789 99434789 1001 86380 86390 1
434826 99434826 1001 86380 86390 1
435831 99435831 1001 86380 86390 1
436879 99436879 1001 86380 86390 1
436777 99436777 1001 86380 86390 1
436675 99436675 1001 86380 86390 1
436404 99436404 1001 86380 86390 1
435951 99435951 1001 86380 86390 1
436277 99436277 1001 86380 86390 1
436757 99436757 1001 86380 86390 1
300649 99300649 1001 86380 86390 1
300232 99300232 1001 86380 86390 1
300844 99300844 1001 86380 86390 1
300913 99300913 1001 86380 86390 1
301412 99301412 1001 86380 86390 1
302313 99302313 1001 86380 86390 1
302374 99302374 1001 86380 86390 1
302035 99302035 1001 86380 86390 1
302134 99302134 1001 86380 86390 1
301965 99301965 1001 86380 86390 1
303026 99303026 1001 86380 86390 1
303181 99303181 1001 86380 86390 1
302835 99302835 1001 86380 86390 1
302618 99302618 1001 86380 86390 1
303411 99303411 1001 86380 86390 1
303921 99303921 1001 86380 86390 1
303647 99303647 1001 86380 86390 1
303774 99303774 1001 86380 86390 1
303596 99303596 1001 86380 86390 1
303559 99303559 1001 86380 86390 1
303431 99303431 1001 86380 86390 1
304101 99304101 1001 86380 86390 1
304196 99304196 1001 86380 86390 1
304833 99304833 1001 86380 86390 1
304723 99304723 1001 86380 86390 1
304507 99304507 1001 86380 86390 1
304637 99304637 1001 86380 86390 1
304601 99304601 1001 86380 86390 1
304371 99304371 1001 86380 86390 1
305003 99305003 1001 86380 86390 1
304940 99304940 1001 86380 86390 1
305612 99305612 1001 86380 86390 1
305359 99305359 1001 86380 86390 1
305171 99305171 1001 86380 86390 1
305236 99305236 1001 86380 86390 1
305125 99305125 1001 86380 86390 1
500082 99500082 1001 86380 86390 1
500623 99500623 1001 86380 86390 1
500441 99500441 1001 86380 86390 1
500486 99500486 1001 86380 86390 1
500592 99500592 1001 86380 86390 1
500477 99500477 1001 86380 86390 1
500281 99500281 1001 86380 86390 1
500308 99500308 1001 86380 86390 1
501591 99501591 1001 86380 86390 1
501616 99501616 1001 86380 86390 1
501239 99501239 1001 86380 86390 1
501357 99501357 1001 86380 86390 1
501409 99501409 1001 86380 86390 1
501809 99501809 1001 86380 86390 1
501657 99501657 1001 86380 86390 1
502346 99502346 1001 86380 86390 1
502197 99502197 1001 86380 86390 1
501925 99501925 1001 86380 86390 1
502555 99502555 1001 86380 86390 1
502611 99502611 1001 86380 86390 1
503203 99503203 1001 86380 86390 1
503259 99503259 1001 86380 86390 1
503419 99503419 1001 86380 86390 1
503486 99503486 1001 86380 86390 1
503474 99503474 1001 86380 86390 1
503954 99503954 1001 86380 86390 1
503757 99503757 1001 86380 86390 1
503545 99503545 1001 86380 86390 1
503675 99503675 1001 86380 86390 1
504157 99504157 1001 86380 86390 1
504160 99504160 1001 86380 86390 1
504842 99504842 1001 86380 86390 1
504609 99504609 1001 86380 86390 1
504623 99504623 1001 86380 86390 1
504649 99504649 1001 86380 86390 1
504716 99504716 1001 86380 86390 1
504695 99504695 1001 86380 86390 1
504555 99504555 1001 86380 86390 1
504375 99504375 1001 86380 86390 1
504466 99504466 1001 86380 86390 1
504511 99504511 1001 86380 86390 1
504358 99504358 1001 86380 86390 1
505149 99505149 1001 86380 86390 1
505552 99505552 1001 86380 86390 1
505152 99505152 1001 86380 86390 1
505287 99505287 1001 86380 86390 1
505793 99505793 1001 86380 86390 1
505358 99505358 1001 86380 86390 1
505887 99505887 1001 86380 86390 1
505958 99505958 1001 86380 86390 1
505818 99505818 1001 86380 86390 1
506406 99506406 1001 86380 86390 1
506262 99506262 1001 86380 86390 1
506239 99506239 1001 86380 86390 1
506281 99506281 1001 86380 86390 1
505990 99505990 1001 86380 86390 1
505997 99505997 1001 86380 86390 1
506650 99506650 1001 86380 86390 1
507346 99507346 1001 86380 86390 1
507360 99507360 1001 86380 86390 1
507246 99507246 1001 86380 86390 1
507323 99507323 1001 86380 86390 1
507129 99507129 1001 86380 86390 1
507043 99507043 1001 86380 86390 1
506879 99506879 1001 86380 86390 1
506811 99506811 1001 86380 86390 1
507529 99507529 1001 86380 86390 1
507582 99507582 1001 86380 86390 1
507598 99507598 1001 86380 86390 1
508199 99508199 1001 86380 86390 1
508059 99508059 1001 86380 86390 1
508208 99508208 1001 86380 86390 1
508066 99508066 1001 86380 86390 1
507970 99507970 1001 86380 86390 1
507906 99507906 1001 86380 86390 1
507959 99507959 1001 86380 86390 1
508000 99508000 1001 86380 86390 1
507771 99507771 1001 86380 86390 1
507773 99507773 1001 86380 86390 1
507672 99507672 1001 86380 86390 1
508999 99508999 1001 86380 86390 1
509000 99509000 1001 86380 86390 1
508650 99508650 1001 86380 86390 1
509192 99509192 1001 86380 86390 1
509702 99509702 1001 86380 86390 1
509331 99509331 1001 86380 86390 1
509335 99509335 1001 86380 86390 1
509316 99509316 1001 86380 86390 1
509924 99509924 1001 86380 86390 1
510657 99510657 1001 86380 86390 1
510405 99510405 1001 86380 86390 1
510473 99510473 1001 86380 86390 1
510109 99510109 1001 86380 86390 1
510227 99510227 1001 86380 86390 1
510834 99510834 1001 86380 86390 1
510863 99510863 1001 86380 86390 1
511552 99511552 1001 86380 86390 1
511315 99511315 1001 86380 86390 1
511159 99511159 1001 86380 86390 1
510961 99510961 1001 86380 86390 1
511069 99511069 1001 86380 86390 1
511668 99511668 1001 86380 86390 1
511593 99511593 1001 86380 86390 1
511663 99511663 1001 86380 86390 1
512253 99512253 1001 86380 86390 1
512191 99512191 1001 86380 86390 1
511945 99511945 1001 86380 86390 1
511962 99511962 1001 86380 86390 1
512468 99512468 1001 86380 86390 1
512507 99512507 1001 86380 86390 1
512949 99512949 1001 86380 86390 1
512642 99512642 1001 86380 86390 1
512647 99512647 1001 86380 86390 1
513373 99513373 1001 86380 86390 1
513349 99513349 1001 86380 86390 1
513401 99513401 1001 86380 86390 1
513212 99513212 1001 86380 86390 1
513382 99513382 1001 86380 86390 1
513996 99513996 1001 86380 86390 1
513871 99513871 1001 86380 86390 1
513666 99513666 1001 86380 86390 1
513822 99513822 1001 86380 86390 1
514059 99514059 1001 86380 86390 1
514801 99514801 1001 86380 86390 1
514473 99514473 1001 86380 86390 1
514419 99514419 1001 86380 86390 1
514292 99514292 1001 86380 86390 1
514335 99514335 1001 86380 86390 1
514910 99514910 1001 86380 86390 1
515548 99515548 1001 86380 86390 1
515563 99515563 1001 86380 86390 1
515390 99515390 1001 86380 86390 1
515279 99515279 1001 86380 86390 1
515150 99515150 1001 86380 86390 1
515728 99515728 1001 86380 86390 1
516312 99516312 1001 86380 86390 1
516265 99516265 1001 86380 86390 1
516254 99516254 1001 86380 86390 1
515957 99515957 1001 86380 86390 1
516590 99516590 1001 86380 86390 1
516693 99516693 1001 86380 86390 1
516527 99516527 1001 86380 86390 1
516949 99516949 1001 86380 86390 1
516990 99516990 1001 86380 86390 1
517050 99517050 1001 86380 86390 1
516874 99516874 1001 86380 86390 1
516877 99516877 1001 86380 86390 1
518112 99518112 1001 86380 86390 1
517940 99517940 1001 86380 86390 1
517890 99517890 1001 86380 86390 1
517644 99517644 1001 86380 86390 1
517706 99517706 1001 86380 86390 1
518229 99518229 1001 86380 86390 1
518937 99518937 1001 86380 86390 1
518862 99518862 1001 86380 86390 1
518747 99518747 1001 86380 86390 1
518420 99518420 1001 86380 86390 1
518459 99518459 1001 86380 86390 1
519140 99519140 1001 86380 86390 1
519086 99519086 1001 86380 86390 1
519688 99519688 1001 86380 86390 1
519640 99519640 1001 86380 86390 1
519666 99519666 1001 86380 86390 1
519454 99519454 1001 86380 86390 1
519560 99519560 1001 86380 86390 1
519600 99519600 1001 86380 86390 1
519604 99519604 1001 86380 86390 1
519426 99519426 1001 86380 86390 1
519326 99519326 1001 86380 86390 1
519241 99519241 1001 86380 86390 1
519902 99519902 1001 86380 86390 1
520404 99520404 1001 86380 86390 1
520032 99520032 1001 86380 86390 1
520682 99520682 1001 86380 86390 1
520698 99520698 1001 86380 86390 1
521291 99521291 1001 86380 86390 1
521516 99521516 1001 86380 86390 1
521500 99521500 1001 86380 86390 1
522292 99522292 1001 86380 86390 1
522260 99522260 1001 86380 86390 1
522097 99522097 1001 86380 86390 1
521892 99521892 1001 86380 86390 1
522077 99522077 1001 86380 86390 1
522041 99522041 1001 86380 86390 1
522057 99522057 1001 86380 86390 1
521726 99521726 1001 86380 86390 1
521844 99521844 1001 86380 86390 1
521706 99521706 1001 86380 86390 1
521682 99521682 1001 86380 86390 1
522329 99522329 1001 86380 86390 1
522916 99522916 1001 86380 86390 1
522724 99522724 1001 86380 86390 1
522541 99522541 1001 86380 86390 1
523237 99523237 1001 86380 86390 1
523151 99523151 1001 86380 86390 1
523864 99523864 1001 86380 86390 1
523893 99523893 1001 86380 86390 1
523610 99523610 1001 86380 86390 1
523380 99523380 1001 86380 86390 1
523394 99523394 1001 86380 86390 1
523387 99523387 1001 86380 86390 1
524097 99524097 1001 86380 86390 1
524676 99524676 1001 86380 86390 1
524408 99524408 1001 86380 86390 1
524269 99524269 1001 86380 86390 1
524156 99524156 1001 86380 86390 1
524887 99524887 1001 86380 86390 1
524891 99524891 1001 86380 86390 1
524841 99524841 1001 86380 86390 1
524961 99524961 1001 86380 86390 1
525252 99525252 1001 86380 86390 1
525677 99525677 1001 86380 86390 1
526413 99526413 1001 86380 86390 1
525983 99525983 1001 86380 86390 1
525868 99525868 1001 86380 86390 1
525926 99525926 1001 86380 86390 1
527112 99527112 1001 86380 86390 1
527127 99527127 1001 86380 86390 1
526961 99526961 1001 86380 86390 1
526872 99526872 1001 86380 86390 1
526887 99526887 1001 86380 86390 1
526825 99526825 1001 86380 86390 1
526816 99526816 1001 86380 86390 1
527375 99527375 1001 86380 86390 1
527949 99527949 1001 86380 86390 1
527887 99527887 1001 86380 86390 1
527825 99527825 1001 86380 86390 1
527722 99527722 1001 86380 86390 1
527662 99527662 1001 86380 86390 1
527650 99527650 1001 86380 86390 1
527535 99527535 1001 86380 86390 1
528253 99528253 1001 86380 86390 1
528152 99528152 1001 86380 86390 1
528145 99528145 1001 86380 86390 1
528096 99528096 1001 86380 86390 1
528900 99528900 1001 86380 86390 1
528762 99528762 1001 86380 86390 1
528703 99528703 1001 86380 86390 1
528670 99528670 1001 86380 86390 1
528560 99528560 1001 86380 86390 1
528437 99528437 1001 86380 86390 1
528419 99528419 1001 86380 86390 1
528460 99528460 1001 86380 86390 1
528904 99528904 1001 86380 86390 1
528922 99528922 1001 86380 86390 1
529259 99529259 1001 86380 86390 1
529760 99529760 1001 86380 86390 1
530194 99530194 1001 86380 86390 1
530255 99530255 1001 86380 86390 1
529978 99529978 1001 86380 86390 1
530609 99530609 1001 86380 86390 1
531096 99531096 1001 86380 86390 1
531045 99531045 1001 86380 86390 1
531434 99531434 1001 86380 86390 1
531847 99531847 1001 86380 86390 1
531977 99531977 1001 86380 86390 1
532789 99532789 1001 86380 86390 1
532656 99532656 1001 86380 86390 1
532433 99532433 1001 86380 86390 1
533150 99533150 1001 86380 86390 1
533234 99533234 1001 86380 86390 1
533833 99533833 1001 86380 86390 1
533790 99533790 1001 86380 86390 1
533970 99533970 1001 86380 86390 1
534546 99534546 1001 86380 86390 1
534105 99534105 1001 86380 86390 1
534121 99534121 1001 86380 86390 1
534174 99534174 1001 86380 86390 1
534860 99534860 1001 86380 86390 1
534731 99534731 1001 86380 86390 1
534719 99534719 1001 86380 86390 1
535431 99535431 1001 86380 86390 1
535149 99535149 1001 86380 86390 1
535115 99535115 1001 86380 86390 1
535273 99535273 1001 86380 86390 1
535097 99535097 1001 86380 86390 1
534962 99534962 1001 86380 86390 1
534979 99534979 1001 86380 86390 1
535005 99535005 1001 86380 86390 1
535602 99535602 1001 86380 86390 1
536214 99536214 1001 86380 86390 1
536254 99536254 1001 86380 86390 1
535926 99535926 1001 86380 86390 1
535841 99535841 1001 86380 86390 1
535854 99535854 1001 86380 86390 1
535857 99535857 1001 86380 86390 1
536424 99536424 1001 86380 86390 1
537019 99537019 1001 86380 86390 1
537071 99537071 1001 86380 86390 1
537110 99537110 1001 86380 86390 1
536695 99536695 1001 86380 86390 1
537239 99537239 1001 86380 86390 1
537280 99537280 1001 86380 86390 1
537165 99537165 1001 86380 86390 1
537830 99537830 1001 86380 86390 1
537718 99537718 1001 86380 86390 1
537583 99537583 1001 86380 86390 1
537492 99537492 1001 86380 86390 1
538060 99538060 1001 86380 86390 1
538122 99538122 1001 86380 86390 1
538418 99538418 1001 86380 86390 1
538365 99538365 1001 86380 86390 1
538250 99538250 1001 86380 86390 1
538919 99538919 1001 86380 86390 1
538920 99538920 1001 86380 86390 1
538845 99538845 1001 86380 86390 1
539421 99539421 1001 86380 86390 1
539177 99539177 1001 86380 86390 1
539114 99539114 1001 86380 86390 1
539182 99539182 1001 86380 86390 1
540429 99540429 1001 86380 86390 1
540452 99540452 1001 86380 86390 1
540414 99540414 1001 86380 86390 1
540350 99540350 1001 86380 86390 1
540116 99540116 1001 86380 86390 1
541108 99541108 1001 86380 86390 1
540855 99540855 1001 86380 86390 1
540779 99540779 1001 86380 86390 1
540783 99540783 1001 86380 86390 1
541471 99541471 1001 86380 86390 1
541453 99541453 1001 86380 86390 1
542082 99542082 1001 86380 86390 1
541947 99541947 1001 86380 86390 1
541709 99541709 1001 86380 86390 1
541736 99541736 1001 86380 86390 1
541532 99541532 1001 86380 86390 1
542283 99542283 1001 86380 86390 1
542749 99542749 1001 86380 86390 1
542687 99542687 1001 86380 86390 1
542446 99542446 1001 86380 86390 1
543099 99543099 1001 86380 86390 1
542948 99542948 1001 86380 86390 1
543030 99543030 1001 86380 86390 1
543576 99543576 1001 86380 86390 1
543442 99543442 1001 86380 86390 1
543418 99543418 1001 86380 86390 1
543183 99543183 1001 86380 86390 1
543329 99543329 1001 86380 86390 1
543305 99543305 1001 86380 86390 1
543805 99543805 1001 86380 86390 1
544539 99544539 1001 86380 86390 1
544400 99544400 1001 86380 86390 1
544494 99544494 1001 86380 86390 1
544278 99544278 1001 86380 86390 1
544280 99544280 1001 86380 86390 1
544260 99544260 1001 86380 86390 1
544732 99544732 1001 86380 86390 1
417166 238 1001 61140 61497 1
500143 809 1002 62356 66010 1
505757 951 1001 52388 52688 1
530869 485 1002 37252 40908 1
400120 99400120 1001 86380 86390 1
400212 99400212 1001 86380 86390 1
400258 99400258 1001 86380 86390 1
400928 99400928 1001 86380 86390 1
401236 99401236 1001 86380 86390 1
401417 99401417 1001 86380 86390 1
403486 99403486 1001 86380 86390 1
403596 99403596 1001 86380 86390 1
403787 99403787 1001 86380 86390 1
404115 99404115 1001 86380 86390 1
404428 99404428 1001 86380 86390 1
404387 99404387 1001 86380 86390 1
404644 99404644 1001 86380 86390 1
404717 99404717 1001 86380 86390 1
405056 99405056 1001 86380 86390 1
405163 99405163 1001 86380 86390 1
405194 99405194 1001 86380 86390 1
405824 99405824 1001 86380 86390 1
405767 99405767 1001 86380 86390 1
406029 99406029 1001 86380 86390 1
406131 99406131 1001 86380 86390 1
406271 99406271 1001 86380 86390 1
406806 99406806 1001 86380 86390 1
406842 99406842 1001 86380 86390 1
407095 99407095 1001 86380 86390 1
407194 99407194 1001 86380 86390 1
407964 99407964 1001 86380 86390 1
408295 99408295 1001 86380 86390 1
408320 99408320 1001 86380 86390 1
408486 99408486 1001 86380 86390 1
408606 99408606 1001 86380 86390 1
408657 99408657 1001 86380 86390 1
409138 99409138 1001 86380 86390 1
409474 99409474 1001 86380 86390 1
409887 99409887 1001 86380 86390 1
409931 99409931 1001 86380 86390 1
411085 99411085 1001 86380 86390 1
412133 99412133 1001 86380 86390 1
413360 99413360 1001 86380 86390 1
412998 99412998 1001 86380 86390 1
412777 99412777 1001 86380 86390 1
412491 99412491 1001 86380 86390 1
413991 99413991 1001 86380 86390 1
415034 99415034 1001 86380 86390 1
414236 99414236 1001 86380 86390 1
415700 99415700 1001 86380 86390 1
415501 99415501 1001 86380 86390 1
416897 99416897 1001 86380 86390 1
416917 99416917 1001 86380 86390 1
416550 99416550 1001 86380 86390 1
416241 99416241 1001 86380 86390 1
416152 99416152 1001 86380 86390 1
416361 99416361 1001 86380 86390 1
415884 99415884 1001 86380 86390 1
417397 99417397 1001 86380 86390 1
417017 99417017 1001 86380 86390 1
417425 99417425 1001 86380 86390 1
417549 99417549 1001 86380 86390 1
418659 99418659 1001 86380 86390 1
417715 99417715 1001 86380 86390 1
417770 99417770 1001 86380 86390 1
417861 99417861 1001 86380 86390 1
417791 99417791 1001 86380 86390 1
420148 99420148 1001 86380 86390 1
419800 99419800 1001 86380 86390 1
419946 99419946 1001 86380 86390 1
419529 99419529 1001 86380 86390 1
421740 99421740 1001 86380 86390 1
421851 99421851 1001 86380 86390 1
421478 99421478 1001 86380 86390 1
421499 99421499 1001 86380 86390 1
421243 99421243 1001 86380 86390 1
422446 99422446 1001 86380 86390 1
422473 99422473 1001 86380 86390 1
423191 99423191 1001 86380 86390 1
422969 99422969 1001 86380 86390 1
422669 99422669 1001 86380 86390 1
425300 99425300 1001 86380 86390 1
424645 99424645 1001 86380 86390 1
424593 99424593 1001 86380 86390 1
424623 99424623 1001 86380 86390 1
424636 99424636 1001 86380 86390 1
424637 99424637 1001 86380 86390 1
424159 99424159 1001 86380 86390 1
425777 99425777 1001 86380 86390 1
425392 99425392 1001 86380 86390 1
426844 99426844 1001 86380 86390 1
426718 99426718 1001 86380 86390 1
426710 99426710 1001 86380 86390 1
426095 99426095 1001 86380 86390 1
426077 99426077 1001 86380 86390 1
427168 99427168 1001 86380 86390 1
427464 99427464 1001 86380 86390 1
428569 99428569 1001 86380 86390 1
428702 99428702 1001 86380 86390 1
428627 99428627 1001 86380 86390 1
427871 99427871 1001 86380 86390 1
430208 99430208 1001 86380 86390 1
430049 99430049 1001 86380 86390 1
430284 99430284 1001 86380 86390 1
429605 99429605 1001 86380 86390 1
429497 99429497 1001 86380 86390 1
429379 99429379 1001 86380 86390 1
430681 99430681 1001 86380 86390 1
431686 99431686 1001 86380 86390 1
431434 99431434 1001 86380 86390 1
430854 99430854 1001 86380 86390 1
433572 99433572 1001 86380 86390 1
433107 99433107 1001 86380 86390 1
432963 99432963 1001 86380 86390 1
432653 99432653 1001 86380 86390 1
432709 99432709 1001 86380 86390 1
432621 99432621 1001 86380 86390 1
434040 99434040 1001 86380 86390 1
435147 99435147 1001 86380 86390 1
434740 99434740 1001 86380 86390 1
434911 99434911 1001 86380 86390 1
434702 99434702 1001 86380 86390 1
434402 99434402 1001 86380 86390 1
434287 99434287 1001 86380 86390 1
434518 99434518 1001 86380 86390 1
435763 99435763 1001 86380 86390 1
435816 99435816 1001 86380 86390 1
436871 99436871 1001 86380 86390 1
437074 99437074 1001 86380 86390 1
436683 99436683 1001 86380 86390 1
436356 99436356 1001 86380 86390 1
436482 99436482 1001 86380 86390 1
300047 99300047 1001 86380 86390 1
300526 99300526 1001 86380 86390 1
300531 99300531 1001 86380 86390 1
300384 99300384 1001 86380 86390 1
300388 99300388 1001 86380 86390 1
300290 99300290 1001 86380 86390 1
300303 99300303 1001 86380 86390 1
300300 99300300 1001 86380 86390 1
300797 99300797 1001 86380 86390 1
301371 99301371 1001 86380 86390 1
301373 99301373 1001 86380 86390 1
301245 99301245 1001 86380 86390 1
301168 99301168 1001 86380 86390 1
301183 99301183 1001 86380 86390 1
301237 99301237 1001 86380 86390 1
301163 99301163 1001 86380 86390 1
301165 99301165 1001 86380 86390 1
301104 99301104 1001 86380 86390 1
301016 99301016 1001 86380 86390 1
301096 99301096 1001 86380 86390 1
301594 99301594 1001 86380 86390 1
301743 99301743 1001 86380 86390 1
302176 99302176 1001 86380 86390 1
302009 99302009 1001 86380 86390 1
302043 99302043 1001 86380 86390 1
301788 99301788 1001 86380 86390 1
301785 99301785 1001 86380 86390 1
302471 99302471 1001 86380 86390 1
303138 99303138 1001 86380 86390 1
303011 99303011 1001 86380 86390 1
303168 99303168 1001 86380 86390 1
302876 99302876 1001 86380 86390 1
302713 99302713 1001 86380 86390 1
303003 99303003 1001 86380 86390 1
303383 99303383 1001 86380 86390 1
303725 99303725 1001 86380 86390 1
303736 99303736 1001 86380 86390 1
304112 99304112 1001 86380 86390 1
304734 99304734 1001 86380 86390 1
304741 99304741 1001 86380 86390 1
304606 99304606 1001 86380 86390 1
304634 99304634 1001 86380 86390 1
304612 99304612 1001 86380 86390 1
304561 99304561 1001 86380 86390 1
304266 99304266 1001 86380 86390 1
304417 99304417 1001 86380 86390 1
304894 99304894 1001 86380 86390 1
305557 99305557 1001 86380 86390 1
305669 99305669 1001 86380 86390 1
305553 99305553 1001 86380 86390 1
305325 99305325 1001 86380 86390 1
305075 99305075 1001 86380 86390 1
500144 99500144 1001 86380 86390 1
500659 99500659 1001 86380 86390 1
500277 99500277 1001 86380 86390 1
500929 99500929 1001 86380 86390 1
501369 99501369 1001 86380 86390 1
501402 99501402 1001 86380 86390 1
501153 99501153 1001 86380 86390 1
501820 99501820 1001 86380 86390 1
501775 99501775 1001 86380 86390 1
502369 99502369 1001 86380 86390 1
502424 99502424 1001 86380 86390 1
502060 99502060 1001 86380 86390 1
502592 99502592 1001 86380 86390 1
503182 99503182 1001 86380 86390 1
503227 99503227 1001 86380 86390 1
502881 99502881 1001 86380 86390 1
502710 99502710 1001 86380 86390 1
502827 99502827 1001 86380 86390 1
502676 99502676 1001 86380 86390 1
503331 99503331 1001 86380 86390 1
503440 99503440 1001 86380 86390 1
504017 99504017 1001 86380 86390 1
504057 99504057 1001 86380 86390 1
503880 99503880 1001 86380 86390 1
503622 99503622 1001 86380 86390 1
504315 99504315 1001 86380 86390 1
504177 99504177 1001 86380 86390 1
504846 99504846 1001 86380 86390 1
504837 99504837 1001 86380 86390 1
504622 99504622 1001 86380 86390 1
504581 99504581 1001 86380 86390 1
505074 99505074 1001 86380 86390 1
504949 99504949 1001 86380 86390 1
505016 99505016 1001 86380 86390 1
505676 99505676 1001 86380 86390 1
505588 99505588 1001 86380 86390 1
505332 99505332 1001 86380 86390 1
505295 99505295 1001 86380 86390 1
505322 99505322 1001 86380 86390 1
505290 99505290 1001 86380 86390 1
505883 99505883 1001 86380 86390 1
506448 99506448 1001 86380 86390 1
506487 99506487 1001 86380 86390 1
506186 99506186 1001 86380 86390 1
506388 99506388 1001 86380 86390 1
506133 99506133 1001 86380 86390 1
506102 99506102 1001 86380 86390 1
506653 99506653 1001 86380 86390 1
506759 99506759 1001 86380 86390 1
506643 99506643 1001 86380 86390 1
507319 99507319 1001 86380 86390 1
507353 99507353 1001 86380 86390 1
507110 99507110 1001 86380 86390 1
507502 99507502 1001 86380 86390 1
508171 99508171 1001 86380 86390 1
508186 99508186 1001 86380 86390 1
507969 99507969 1001 86380 86390 1
507839 99507839 1001 86380 86390 1
507960 99507960 1001 86380 86390 1
507749 99507749 1001 86380 86390 1
508312 99508312 1001 86380 86390 1
508301 99508301 1001 86380 86390 1
508255 99508255 1001 86380 86390 1
508926 99508926 1001 86380 86390 1
508678 99508678 1001 86380 86390 1
508853 99508853 1001 86380 86390 1
508549 99508549 1001 86380 86390 1
508653 99508653 1001 86380 86390 1
509267 99509267 1001 86380 86390 1
509851 99509851 1001 86380 86390 1
509779 99509779 1001 86380 86390 1
509540 99509540 1001 86380 86390 1
509516 99509516 1001 86380 86390 1
509623 99509623 1001 86380 86390 1
509494 99509494 1001 86380 86390 1
510587 99510587 1001 86380 86390 1
510791 99510791 1001 86380 86390 1
510897 99510897 1001 86380 86390 1
510799 99510799 1001 86380 86390 1
511390 99511390 1001 86380 86390 1
511258 99511258 1001 86380 86390 1
511281 99511281 1001 86380 86390 1
511036 99511036 1001 86380 86390 1
510986 99510986 1001 86380 86390 1
511694 99511694 1001 86380 86390 1
511728 99511728 1001 86380 86390 1
512290 99512290 1001 86380 86390 1
512246 99512246 1001 86380 86390 1
512165 99512165 1001 86380 86390 1
512051 99512051 1001 86380 86390 1
511914 99511914 1001 86380 86390 1
511927 99511927 1001 86380 86390 1
511948 99511948 1001 86380 86390 1
512560 99512560 1001 86380 86390 1
512569 99512569 1001 86380 86390 1
513089 99513089 1001 86380 86390 1
513119 99513119 1001 86380 86390 1
513055 99513055 1001 86380 86390 1
513108 99513108 1001 86380 86390 1
513019 99513019 1001 86380 86390 1
512640 99512640 1001 86380 86390 1
512604 99512604 1001 86380 86390 1
512595 99512595 1001 86380 86390 1
512608 99512608 1001 86380 86390 1
513357 99513357 1001 86380 86390 1
513367 99513367 1001 86380 86390 1
513226 99513226 1001 86380 86390 1
513776 99513776 1001 86380 86390 1
513662 99513662 1001 86380 86390 1
513766 99513766 1001 86380 86390 1
513595 99513595 1001 86380 86390 1
513519 99513519 1001 86380 86390 1
514095 99514095 1001 86380 86390 1
514037 99514037 1001 86380 86390 1
514831 99514831 1001 86380 86390 1
514792 99514792 1001 86380 86390 1
514448 99514448 1001 86380 86390 1
514444 99514444 1001 86380 86390 1
515016 99515016 1001 86380 86390 1
515636 99515636 1001 86380 86390 1
515668 99515668 1001 86380 86390 1
515577 99515577 1001 86380 86390 1
515147 99515147 1001 86380 86390 1
515720 99515720 1001 86380 86390 1
515751 99515751 1001 86380 86390 1
516165 99516165 1001 86380 86390 1
516071 99516071 1001 86380 86390 1
515932 99515932 1001 86380 86390 1
515977 99515977 1001 86380 86390 1
516624 99516624 1001 86380 86390 1
516619 99516619 1001 86380 86390 1
517302 99517302 1001 86380 86390 1
517014 99517014 1001 86380 86390 1
517056 99517056 1001 86380 86390 1
516940 99516940 1001 86380 86390 1
517020 99517020 1001 86380 86390 1
516779 99516779 1001 86380 86390 1
516818 99516818 1001 86380 86390 1
517355 99517355 1001 86380 86390 1
518063 99518063 1001 86380 86390 1
518068 99518068 1001 86380 86390 1
518941 99518941 1001 86380 86390 1
518816 99518816 1001 86380 86390 1
518934 99518934 1001 86380 86390 1
518909 99518909 1001 86380 86390 1
518582 99518582 1001 86380 86390 1
518426 99518426 1001 86380 86390 1
518427 99518427 1001 86380 86390 1
519040 99519040 1001 86380 86390 1
519020 99519020 1001 86380 86390 1
519190 99519190 1001 86380 86390 1
519686 99519686 1001 86380 86390 1
519421 99519421 1001 86380 86390 1
519283 99519283 1001 86380 86390 1
519373 99519373 1001 86380 86390 1
519980 99519980 1001 86380 86390 1
519969 99519969 1001 86380 86390 1
520604 99520604 1001 86380 86390 1
520499 99520499 1001 86380 86390 1
520469 99520469 1001 86380 86390 1
520495 99520495 1001 86380 86390 1
520423 99520423 1001 86380 86390 1
520246 99520246 1001 86380 86390 1
520259 99520259 1001 86380 86390 1
520249 99520249 1001 86380 86390 1
520369 99520369 1001 86380 86390 1
520174 99520174 1001 86380 86390 1
520208 99520208 1001 86380 86390 1
520183 99520183 1001 86380 86390 1
520795 99520795 1001 86380 86390 1
520842 99520842 1001 86380 86390 1
521390 99521390 1001 86380 86390 1
521404 99521404 1001 86380 86390 1
521392 99521392 1001 86380 86390 1
521315 99521315 1001 86380 86390 1
521359 99521359 1001 86380 86390 1
521098 99521098 1001 86380 86390 1
521182 99521182 1001 86380 86390 1
520851 99520851 1001 86380 86390 1
520929 99520929 1001 86380 86390 1
521597 99521597 1001 86380 86390 1
521617 99521617 1001 86380 86390 1
522228 99522228 1001 86380 86390 1
522206 99522206 1001 86380 86390 1
522168 99522168 1001 86380 86390 1
521883 99521883 1001 86380 86390 1
522053 99522053 1001 86380 86390 1
521979 99521979 1001 86380 86390 1
521766 99521766 1001 86380 86390 1
521839 99521839 1001 86380 86390 1
522497 99522497 1001 86380 86390 1
522349 99522349 1001 86380 86390 1
522924 99522924 1001 86380 86390 1
523116 99523116 1001 86380 86390 1
522716 99522716 1001 86380 86390 1
522605 99522605 1001 86380 86390 1
522664 99522664 1001 86380 86390 1
522509 99522509 1001 86380 86390 1
523865 99523865 1001 86380 86390 1
523453 99523453 1001 86380 86390 1
523391 99523391 1001 86380 86390 1
523445 99523445 1001 86380 86390 1
523434 99523434 1001 86380 86390 1
523486 99523486 1001 86380 86390 1
523984 99523984 1001 86380 86390 1
524132 99524132 1001 86380 86390 1
524672 99524672 1001 86380 86390 1
524261 99524261 1001 86380 86390 1
524783 99524783 1001 86380 86390 1
524789 99524789 1001 86380 86390 1
525441 99525441 1001 86380 86390 1
525236 99525236 1001 86380 86390 1
525327 99525327 1001 86380 86390 1
525203 99525203 1001 86380 86390 1
525219 99525219 1001 86380 86390 1
525121 99525121 1001 86380 86390 1
525057 99525057 1001 86380 86390 1
525712 99525712 1001 86380 86390 1
525766 99525766 1001 86380 86390 1
525683 99525683 1001 86380 86390 1
526274 99526274 1001 86380 86390 1
526266 99526266 1001 86380 86390 1
526107 99526107 1001 86380 86390 1
526120 99526120 1001 86380 86390 1
525932 99525932 1001 86380 86390 1
525923 99525923 1001 86380 86390 1
525962 99525962 1001 86380 86390 1
527111 99527111 1001 86380 86390 1
527177 99527177 1001 86380 86390 1
527128 99527128 1001 86380 86390 1
527078 99527078 1001 86380 86390 1
527143 99527143 1001 86380 86390 1
526894 99526894 1001 86380 86390 1
526757 99526757 1001 86380 86390 1
526708 99526708 1001 86380 86390 1
526801 99526801 1001 86380 86390 1
528012 99528012 1001 86380 86390 1
528060 99528060 1001 86380 86390 1
527917 99527917 1001 86380 86390 1
527774 99527774 1001 86380 86390 1
527493 99527493 1001 86380 86390 1
527474 99527474 1001 86380 86390 1
527567 99527567 1001 86380 86390 1
528135 99528135 1001 86380 86390 1
528819 99528819 1001 86380 86390 1
528622 99528622 1001 86380 86390 1
528675 99528675 1001 86380 86390 1
528448 99528448 1001 86380 86390 1
528978 99528978 1001 86380 86390 1
528920 99528920 1001 86380 86390 1
529579 99529579 1001 86380 86390 1
529359 99529359 1001 86380 86390 1
530364 99530364 1001 86380 86390 1
530485 99530485 1001 86380 86390 1
530344 99530344 1001 86380 86390 1
530333 99530333 1001 86380 86390 1
530037 99530037 1001 86380 86390 1
530110 99530110 1001 86380 86390 1
531059 99531059 1001 86380 86390 1
531150 99531150 1001 86380 86390 1
530811 99530811 1001 86380 86390 1
531584 99531584 1001 86380 86390 1
531432 99531432 1001 86380 86390 1
532193 99532193 1001 86380 86390 1
531947 99531947 1001 86380 86390 1
531986 99531986 1001 86380 86390 1
531766 99531766 1001 86380 86390 1
531624 99531624 1001 86380 86390 1
531689 99531689 1001 86380 86390 1
531628 99531628 1001 86380 86390 1
531591 99531591 1001 86380 86390 1
532328 99532328 1001 86380 86390 1
532226 99532226 1001 86380 86390 1
533005 99533005 1001 86380 86390 1
532685 99532685 1001 86380 86390 1
532673 99532673 1001 86380 86390 1
532738 99532738 1001 86380 86390 1
532780 99532780 1001 86380 86390 1
532693 99532693 1001 86380 86390 1
533811 99533811 1001 86380 86390 1
533763 99533763 1001 86380 86390 1
533541 99533541 1001 86380 86390 1
533315 99533315 1001 86380 86390 1
533310 99533310 1001 86380 86390 1
533910 99533910 1001 86380 86390 1
534558 99534558 1001 86380 86390 1
534494 99534494 1001 86380 86390 1
534263 99534263 1001 86380 86390 1
534877 99534877 1001 86380 86390 1
534854 99534854 1001 86380 86390 1
534713 99534713 1001 86380 86390 1
535407 99535407 1001 86380 86390 1
535437 99535437 1001 86380 86390 1
535328 99535328 1001 86380 86390 1
535203 99535203 1001 86380 86390 1
534920 99534920 1001 86380 86390 1
535669 99535669 1001 86380 86390 1
536321 99536321 1001 86380 86390 1
536177 99536177 1001 86380 86390 1
536033 99536033 1001 86380 86390 1
535931 99535931 1001 86380 86390 1
535959 99535959 1001 86380 86390 1
537115 99537115 1001 86380 86390 1
537140 99537140 1001 86380 86390 1
537017 99537017 1001 86380 86390 1
536607 99536607 1001 86380 86390 1
537213 99537213 1001 86380 86390 1
537335 99537335 1001 86380 86390 1
537260 99537260 1001 86380 86390 1
537339 99537339 1001 86380 86390 1
537838 99537838 1001 86380 86390 1
537905 99537905 1001 86380 86390 1
537448 99537448 1001 86380 86390 1
538072 99538072 1001 86380 86390 1
538179 99538179 1001 86380 86390 1
538716 99538716 1001 86380 86390 1
538249 99538249 1001 86380 86390 1
538266 99538266 1001 86380 86390 1
538918 99538918 1001 86380 86390 1
539563 99539563 1001 86380 86390 1
539237 99539237 1001 86380 86390 1
539071 99539071 1001 86380 86390 1
539090 99539090 1001 86380 86390 1
539689 99539689 1001 86380 86390 1
539752 99539752 1001 86380 86390 1
540160 99540160 1001 86380 86390 1
540187 99540187 1001 86380 86390 1
540026 99540026 1001 86380 86390 1
540632 99540632 1001 86380 86390 1
540484 99540484 1001 86380 86390 1
541119 99541119 1001 86380 86390 1
540985 99540985 1001 86380 86390 1
541027 99541027 1001 86380 86390 1
540734 99540734 1001 86380 86390 1
540787 99540787 1001 86380 86390 1
541319 99541319 1001 86380 86390 1
541334 99541334 1001 86380 86390 1
541468 99541468 1001 86380 86390 1
541352 99541352 1001 86380 86390 1
541785 99541785 1001 86380 86390 1
541838 99541838 1001 86380 86390 1
541842 99541842 1001 86380 86390 1
541756 99541756 1001 86380 86390 1
541899 99541899 1001 86380 86390 1
542303 99542303 1001 86380 86390 1
542690 99542690 1001 86380 86390 1
542666 99542666 1001 86380 86390 1
542456 99542456 1001 86380 86390 1
542515 99542515 1001 86380 86390 1
542528 99542528 1001 86380 86390 1
543592 99543592 1001 86380 86390 1
543713 99543713 1001 86380 86390 1
543611 99543611 1001 86380 86390 1
543577 99543577 1001 86380 86390 1
543470 99543470 1001 86380 86390 1
543232 99543232 1001 86380 86390 1
543907 99543907 1001 86380 86390 1
544465 99544465 1001 86380 86390 1
544314 99544314 1001 86380 86390 1
544368 99544368 1001 86380 86390 1
544253 99544253 1001 86380 86390 1
544689 99544689 1001 86380 86390 1
400012 99400012 1001 86380 86390 1
400257 99400257 1001 86380 86390 1
400504 99400504 1001 86380 86390 1
400682 99400682 1001 86380 86390 1
400852 99400852 1001 86380 86390 1
400970 99400970 1001 86380 86390 1
401127 99401127 1001 86380 86390 1
401325 99401325 1001 86380 86390 1
401335 99401335 1001 86380 86390 1
401449 99401449 1001 86380 86390 1
401526 99401526 1001 86380 86390 1
401565 99401565 1001 86380 86390 1
403554 99403554 1001 86380 86390 1
403602 99403602 1001 86380 86390 1
403610 99403610 1001 86380 86390 1
403767 99403767 1001 86380 86390 1
403760 99403760 1001 86380 86390 1
403786 99403786 1001 86380 86390 1
404256 99404256 1001 86380 86390 1
404743 99404743 1001 86380 86390 1
405584 99405584 1001 86380 86390 1
405669 99405669 1001 86380 86390 1
406166 99406166 1001 86380 86390 1
406235 99406235 1001 86380 86390 1
406472 99406472 1001 86380 86390 1
406676 99406676 1001 86380 86390 1
406767 99406767 1001 86380 86390 1
406756 99406756 1001 86380 86390 1
407214 99407214 1001 86380 86390 1
407384 99407384 1001 86380 86390 1
407707 99407707 1001 86380 86390 1
407753 99407753 1001 86380 86390 1
407918 99407918 1001 86380 86390 1
408140 99408140 1001 86380 86390 1
408590 99408590 1001 86380 86390 1
408700 99408700 1001 86380 86390 1
409018 99409018 1001 86380 86390 1
409151 99409151 1001 86380 86390 1
409646 99409646 1001 86380 86390 1
409726 99409726 1001 86380 86390 1
409955 99409955 1001 86380 86390 1
410160 99410160 1001 86380 86390 1
410367 99410367 1001 86380 86390 1
411102 99411102 1001 86380 86390 1
411223 99411223 1001 86380 86390 1
411249 99411249 1001 86380 86390 1
411378 99411378 1001 86380 86390 1
411650 99411650 1001 86380 86390 1
411777 99411777 1001 86380 86390 1
411913 99411913 1001 86380 86390 1
412218 99412218 1001 86380 86390 1
413382 99413382 1001 86380 86390 1
413433 99413433 1001 86380 86390 1
413175 99413175 1001 86380 86390 1
412701 99412701 1001 86380 86390 1
414010 99414010 1001 86380 86390 1
414052 99414052 1001 86380 86390 1
415257 99415257 1001 86380 86390 1
415101 99415101 1001 86380 86390 1
414213 99414213 1001 86380 86390 1
414264 99414264 1001 86380 86390 1
414312 99414312 1001 86380 86390 1
416865 99416865 1001 86380 86390 1
416982 99416982 1001 86380 86390 1
416350 99416350 1001 86380 86390 1
416506 99416506 1001 86380 86390 1
416033 99416033 1001 86380 86390 1
415769 99415769 1001 86380 86390 1
417243 99417243 1001 86380 86390 1
417607 99417607 1001 86380 86390 1
418102 99418102 1001 86380 86390 1
418282 99418282 1001 86380 86390 1
418171 99418171 1001 86380 86390 1
418175 99418175 1001 86380 86390 1
418034 99418034 1001 86380 86390 1
419137 99419137 1001 86380 86390 1
420368 99420368 1001 86380 86390 1
420319 99420319 1001 86380 86390 1
420343 99420343 1001 86380 86390 1
420038 99420038 1001 86380 86390 1
419555 99419555 1001 86380 86390 1
420499 99420499 1001 86380 86390 1
420519 99420519 1001 86380 86390 1
421923 99421923 1001 86380 86390 1
421693 99421693 1001 86380 86390 1
421529 99421529 1001 86380 86390 1
421121 99421121 1001 86380 86390 1
422159 99422159 1001 86380 86390 1
423555 99423555 1001 86380 86390 1
423312 99423312 1001 86380 86390 1
423709 99423709 1001 86380 86390 1
423351 99423351 1001 86380 86390 1
423499 99423499 1001 86380 86390 1
423287 99423287 1001 86380 86390 1
423121 99423121 1001 86380 86390 1
424116 99424116 1001 86380 86390 1
425147 99425147 1001 86380 86390 1
425218 99425218 1001 86380 86390 1
424870 99424870 1001 86380 86390 1
424655 99424655 1001 86380 86390 1
424950 99424950 1001 86380 86390 1
424166 99424166 1001 86380 86390 1
425584 99425584 1001 86380 86390 1
425615 99425615 1001 86380 86390 1
425396 99425396 1001 86380 86390 1
425795 99425795 1001 86380 86390 1
426799 99426799 1001 86380 86390 1
426712 99426712 1001 86380 86390 1
426784 99426784 1001 86380 86390 1
426333 99426333 1001 86380 86390 1
425865 99425865 1001 86380 86390 1
425931 99425931 1001 86380 86390 1
427420 99427420 1001 86380 86390 1
427122 99427122 1001 86380 86390 1
428374 99428374 1001 86380 86390 1
428079 99428079 1001 86380 86390 1
427783 99427783 1001 86380 86390 1
427550 99427550 1001 86380 86390 1
428839 99428839 1001 86380 86390 1
430069 99430069 1001 86380 86390 1
430293 99430293 1001 86380 86390 1
429759 99429759 1001 86380 86390 1
429839 99429839 1001 86380 86390 1
429325 99429325 1001 86380 86390 1
430744 99430744 1001 86380 86390 1
430500 99430500 1001 86380 86390 1
431696 99431696 1001 86380 86390 1
431782 99431782 1001 86380 86390 1
431684 99431684 1001 86380 86390 1
431959 99431959 1001 86380 86390 1
431301 99431301 1001 86380 86390 1
431246 99431246 1001 86380 86390 1
430907 99430907 1001 86380 86390 1
430945 99430945 1001 86380 86390 1
433363 99433363 1001 86380 86390 1
433618 99433618 1001 86380 86390 1
433326 99433326 1001 86380 86390 1
432872 99432872 1001 86380 86390 1
433911 99433911 1001 86380 86390 1
433778 99433778 1001 86380 86390 1
435314 99435314 1001 86380 86390 1
435094 99435094 1001 86380 86390 1
434747 99434747 1001 86380 86390 1
436802 99436802 1001 86380 86390 1
436554 99436554 1001 86380 86390 1
436646 99436646 1001 86380 86390 1
436288 99436288 1001 86380 86390 1
437307 99437307 1001 86380 86390 1
300579 99300579 1001 86380 86390 1
300708 99300708 1001 86380 86390 1
300358 99300358 1001 86380 86390 1
300522 99300522 1001 86380 86390 1
300132 99300132 1001 86380 86390 1
300898 99300898 1001 86380 86390 1
300851 99300851 1001 86380 86390 1
301433 99301433 1001 86380 86390 1
301233 99301233 1001 86380 86390 1
301248 99301248 1001 86380 86390 1
301320 99301320 1001 86380 86390 1
301048 99301048 1001 86380 86390 1
301754 99301754 1001 86380 86390 1
301602 99301602 1001 86380 86390 1
301840 99301840 1001 86380 86390 1
301806 99301806 1001 86380 86390 1
303198 99303198 1001 86380 86390 1
303282 99303282 1001 86380 86390 1
303894 99303894 1001 86380 86390 1
304006 99304006 1001 86380 86390 1
303622 99303622 1001 86380 86390 1
303812 99303812 1001 86380 86390 1
303710 99303710 1001 86380 86390 1
304160 99304160 1001 86380 86390 1
304399 99304399 1001 86380 86390 1
304418 99304418 1001 86380 86390 1
304328 99304328 1001 86380 86390 1
304935 99304935 1001 86380 86390 1
305289 99305289 1001 86380 86390 1
305303 99305303 1001 86380 86390 1
305396 99305396 1001 86380 86390 1
305248 99305248 1001 86380 86390 1
305250 99305250 1001 86380 86390 1
305070 99305070 1001 86380 86390 1
500155 99500155 1001 86380 86390 1
500793 99500793 1001 86380 86390 1
500807 99500807 1001 86380 86390 1
500517 99500517 1001 86380 86390 1
500483 99500483 1001 86380 86390 1
500437 99500437 1001 86380 86390 1
500311 99500311 1001 86380 86390 1
500200 99500200 1001 86380 86390 1
501006 99501006 1001 86380 86390 1
500923 99500923 1001 86380 86390 1
501148 99501148 1001 86380 86390 1
501099 99501099 1001 86380 86390 1
501036 99501036 1001 86380 86390 1
501194 99501194 1001 86380 86390 1
501157 99501157 1001 86380 86390 1
501196 99501196 1001 86380 86390 1
501132 99501132 1001 86380 86390 1
502329 99502329 1001 86380 86390 1
502356 99502356 1001 86380 86390 1
502235 99502235 1001 86380 86390 1
502136 99502136 1001 86380 86390 1
501988 99501988 1001 86380 86390 1
501927 99501927 1001 86380 86390 1
501892 99501892 1001 86380 86390 1
501971 99501971 1001 86380 86390 1
503119 99503119 1001 86380 86390 1
503120 99503120 1001 86380 86390 1
502822 99502822 1001 86380 86390 1
503426 99503426 1001 86380 86390 1
503933 99503933 1001 86380 86390 1
503877 99503877 1001 86380 86390 1
503602 99503602 1001 86380 86390 1
504141 99504141 1001 86380 86390 1
504260 99504260 1001 86380 86390 1
504299 99504299 1001 86380 86390 1
504124 99504124 1001 86380 86390 1
504925 99504925 1001 86380 86390 1
504771 99504771 1001 86380 86390 1
504648 99504648 1001 86380 86390 1
504564 99504564 1001 86380 86390 1
505018 99505018 1001 86380 86390 1
505096 99505096 1001 86380 86390 1
504990 99504990 1001 86380 86390 1
505707 99505707 1001 86380 86390 1
505709 99505709 1001 86380 86390 1
505281 99505281 1001 86380 86390 1
505245 99505245 1001 86380 86390 1
505284 99505284 1001 86380 86390 1
506348 99506348 1001 86380 86390 1
506158 99506158 1001 86380 86390 1
507257 99507257 1001 86380 86390 1
507262 99507262 1001 86380 86390 1
507009 99507009 1001 86380 86390 1
508056 99508056 1001 86380 86390 1
508085 99508085 1001 86380 86390 1
507925 99507925 1001 86380 86390 1
507718 99507718 1001 86380 86390 1
507724 99507724 1001 86380 86390 1
507816 99507816 1001 86380 86390 1
508391 99508391 1001 86380 86390 1
508261 99508261 1001 86380 86390 1
508405 99508405 1001 86380 86390 1
508962 99508962 1001 86380 86390 1
508996 99508996 1001 86380 86390 1
508667 99508667 1001 86380 86390 1
508697 99508697 1001 86380 86390 1
508603 99508603 1001 86380 86390 1
509263 99509263 1001 86380 86390 1
509586 99509586 1001 86380 86390 1
510096 99510096 1001 86380 86390 1
510089 99510089 1001 86380 86390 1
510703 99510703 1001 86380 86390 1
510592 99510592 1001 86380 86390 1
510436 99510436 1001 86380 86390 1
510728 99510728 1001 86380 86390 1
510925 99510925 1001 86380 86390 1
510786 99510786 1001 86380 86390 1
511310 99511310 1001 86380 86390 1
511343 99511343 1001 86380 86390 1
511629 99511629 1001 86380 86390 1
511572 99511572 1001 86380 86390 1
512195 99512195 1001 86380 86390 1
512415 99512415 1001 86380 86390 1
512470 99512470 1001 86380 86390 1
512419 99512419 1001 86380 86390 1
512498 99512498 1001 86380 86390 1
512567 99512567 1001 86380 86390 1
512898 99512898 1001 86380 86390 1
512657 99512657 1001 86380 86390 1
512788 99512788 1001 86380 86390 1
513807 99513807 1001 86380 86390 1
513532 99513532 1001 86380 86390 1
513435 99513435 1001 86380 86390 1
514169 99514169 1001 86380 86390 1
514234 99514234 1001 86380 86390 1
514835 99514835 1001 86380 86390 1
514774 99514774 1001 86380 86390 1
514751 99514751 1001 86380 86390 1
514646 99514646 1001 86380 86390 1
514304 99514304 1001 86380 86390 1
514935 99514935 1001 86380 86390 1
515014 99515014 1001 86380 86390 1
514953 99514953 1001 86380 86390 1
514981 99514981 1001 86380 86390 1
515536 99515536 1001 86380 86390 1
515366 99515366 1001 86380 86390 1
515263 99515263 1001 86380 86390 1
515134 99515134 1001 86380 86390 1
516472 99516472 1001 86380 86390 1
516191 99516191 1001 86380 86390 1
516182 99516182 1001 86380 86390 1
515981 99515981 1001 86380 86390 1
516077 99516077 1001 86380 86390 1
517145 99517145 1001 86380 86390 1
517026 99517026 1001 86380 86390 1
517080 99517080 1001 86380 86390 1
516759 99516759 1001 86380 86390 1
517403 99517403 1001 86380 86390 1
518157 99518157 1001 86380 86390 1
517714 99517714 1001 86380 86390 1
517574 99517574 1001 86380 86390 1
518258 99518258 1001 86380 86390 1
518234 99518234 1001 86380 86390 1
518300 99518300 1001 86380 86390 1
518655 99518655 1001 86380 86390 1
518503 99518503 1001 86380 86390 1
519166 99519166 1001 86380 86390 1
519032 99519032 1001 86380 86390 1
519794 99519794 1001 86380 86390 1
519706 99519706 1001 86380 86390 1
519535 99519535 1001 86380 86390 1
519275 99519275 1001 86380 86390 1
519263 99519263 1001 86380 86390 1
519396 99519396 1001 86380 86390 1
519203 99519203 1001 86380 86390 1
519818 99519818 1001 86380 86390 1
520565 99520565 1001 86380 86390 1
520481 99520481 1001 86380 86390 1
520308 99520308 1001 86380 86390 1
520349 99520349 1001 86380 86390 1
520408 99520408 1001 86380 86390 1
520189 99520189 1001 86380 86390 1
520143 99520143 1001 86380 86390 1
520819 99520819 1001 86380 86390 1
520716 99520716 1001 86380 86390 1
520787 99520787 1001 86380 86390 1
520673 99520673 1001 86380 86390 1
521403 99521403 1001 86380 86390 1
521079 99521079 1001 86380 86390 1
521147 99521147 1001 86380 86390 1
521061 99521061 1001 86380 86390 1
521654 99521654 1001 86380 86390 1
521983 99521983 1001 86380 86390 1
522075 99522075 1001 86380 86390 1
521973 99521973 1001 86380 86390 1
521711 99521711 1001 86380 86390 1
522407 99522407 1001 86380 86390 1
522493 99522493 1001 86380 86390 1
523012 99523012 1001 86380 86390 1
522909 99522909 1001 86380 86390 1
522727 99522727 1001 86380 86390 1
523183 99523183 1001 86380 86390 1
523175 99523175 1001 86380 86390 1
523914 99523914 1001 86380 86390 1
523921 99523921 1001 86380 86390 1
523826 99523826 1001 86380 86390 1
523879 99523879 1001 86380 86390 1
523789 99523789 1001 86380 86390 1
523609 99523609 1001 86380 86390 1
523559 99523559 1001 86380 86390 1
523562 99523562 1001 86380 86390 1
523549 99523549 1001 86380 86390 1
523466 99523466 1001 86380 86390 1
524013 99524013 1001 86380 86390 1
524911 99524911 1001 86380 86390 1
525484 99525484 1001 86380 86390 1
525420 99525420 1001 86380 86390 1
525261 99525261 1001 86380 86390 1
525171 99525171 1001 86380 86390 1
525755 99525755 1001 86380 86390 1
525920 99525920 1001 86380 86390 1
525937 99525937 1001 86380 86390 1
526553 99526553 1001 86380 86390 1
526489 99526489 1001 86380 86390 1
526469 99526469 1001 86380 86390 1
526613 99526613 1001 86380 86390 1
526851 99526851 1001 86380 86390 1
526943 99526943 1001 86380 86390 1
526773 99526773 1001 86380 86390 1
526742 99526742 1001 86380 86390 1
526795 99526795 1001 86380 86390 1
527386 99527386 1001 86380 86390 1
527988 99527988 1001 86380 86390 1
528052 99528052 1001 86380 86390 1
527979 99527979 1001 86380 86390 1
527783 99527783 1001 86380 86390 1
527669 99527669 1001 86380 86390 1
527697 99527697 1001 86380 86390 1
527574 99527574 1001 86380 86390 1
528192 99528192 1001 86380 86390 1
528866 99528866 1001 86380 86390 1
528780 99528780 1001 86380 86390 1
528638 99528638 1001 86380 86390 1
528498 99528498 1001 86380 86390 1
528322 99528322 1001 86380 86390 1
528473 99528473 1001 86380 86390 1
529026 99529026 1001 86380 86390 1
528909 99528909 1001 86380 86390 1
529423 99529423 1001 86380 86390 1
529203 99529203 1001 86380 86390 1
529192 99529192 1001 86380 86390 1
529755 99529755 1001 86380 86390 1
529813 99529813 1001 86380 86390 1
530402 99530402 1001 86380 86390 1
530353 99530353 1001 86380 86390 1
530058 99530058 1001 86380 86390 1
529957 99529957 1001 86380 86390 1
530671 99530671 1001 86380 86390 1
531194 99531194 1001 86380 86390 1
531311 99531311 1001 86380 86390 1
530825 99530825 1001 86380 86390 1
530826 99530826 1001 86380 86390 1
530918 99530918 1001 86380 86390 1
530883 99530883 1001 86380 86390 1
530768 99530768 1001 86380 86390 1
531405 99531405 1001 86380 86390 1
531530 99531530 1001 86380 86390 1
531970 99531970 1001 86380 86390 1
531818 99531818 1001 86380 86390 1
531789 99531789 1001 86380 86390 1
532345 99532345 1001 86380 86390 1
532265 99532265 1001 86380 86390 1
532918 99532918 1001 86380 86390 1
532910 99532910 1001 86380 86390 1
532925 99532925 1001 86380 86390 1
532763 99532763 1001 86380 86390 1
532566 99532566 1001 86380 86390 1
532585 99532585 1001 86380 86390 1
532535 99532535 1001 86380 86390 1
532564 99532564 1001 86380 86390 1
533040 99533040 1001 86380 86390 1
533713 99533713 1001 86380 86390 1
533500 99533500 1001 86380 86390 1
533570 99533570 1001 86380 86390 1
533533 99533533 1001 86380 86390 1
533560 99533560 1001 86380 86390 1
533341 99533341 1001 86380 86390 1
533268 99533268 1001 86380 86390 1
534025 99534025 1001 86380 86390 1
533950 99533950 1001 86380 86390 1
533889 99533889 1001 86380 86390 1
534033 99534033 1001 86380 86390 1
534008 99534008 1001 86380 86390 1
534533 99534533 1001 86380 86390 1
534401 99534401 1001 86380 86390 1
534450 99534450 1001 86380 86390 1
534335 99534335 1001 86380 86390 1
534210 99534210 1001 86380 86390 1
534268 99534268 1001 86380 86390 1
535396 99535396 1001 86380 86390 1
535439 99535439 1001 86380 86390 1
535120 99535120 1001 86380 86390 1
535044 99535044 1001 86380 86390 1
535575 99535575 1001 86380 86390 1
535631 99535631 1001 86380 86390 1
535659 99535659 1001 86380 86390 1
536149 99536149 1001 86380 86390 1
536204 99536204 1001 86380 86390 1
535893 99535893 1001 86380 86390 1
536413 99536413 1001 86380 86390 1
536519 99536519 1001 86380 86390 1
536482 99536482 1001 86380 86390 1
537036 99537036 1001 86380 86390 1
536987 99536987 1001 86380 86390 1
536786 99536786 1001 86380 86390 1
537226 99537226 1001 86380 86390 1
537193 99537193 1001 86380 86390 1
537894 99537894 1001 86380 86390 1
537591 99537591 1001 86380 86390 1
537374 99537374 1001 86380 86390 1
537573 99537573 1001 86380 86390 1
537483 99537483 1001 86380 86390 1
538075 99538075 1001 86380 86390 1
538762 99538762 1001 86380 86390 1
538698 99538698 1001 86380 86390 1
538410 99538410 1001 86380 86390 1
538251 99538251 1001 86380 86390 1
538240 99538240 1001 86380 86390 1
538332 99538332 1001 86380 86390 1
538321 99538321 1001 86380 86390 1
538296 99538296 1001 86380 86390 1
538998 99538998 1001 86380 86390 1
538921 99538921 1001 86380 86390 1
538887 99538887 1001 86380 86390 1
539502 99539502 1001 86380 86390 1
539302 99539302 1001 86380 86390 1
539680 99539680 1001 86380 86390 1
540321 99540321 1001 86380 86390 1
540134 99540134 1001 86380 86390 1
540126 99540126 1001 86380 86390 1
540529 99540529 1001 86380 86390 1
540620 99540620 1001 86380 86390 1
541215 99541215 1001 86380 86390 1
540752 99540752 1001 86380 86390 1
541321 99541321 1001 86380 86390 1
541403 99541403 1001 86380 86390 1
541967 99541967 1001 86380 86390 1
542074 99542074 1001 86380 86390 1
541973 99541973 1001 86380 86390 1
542038 99542038 1001 86380 86390 1
541779 99541779 1001 86380 86390 1
541793 99541793 1001 86380 86390 1
541782 99541782 1001 86380 86390 1
541783 99541783 1001 86380 86390 1
541670 99541670 1001 86380 86390 1
541546 99541546 1001 86380 86390 1
541548 99541548 1001 86380 86390 1
542170 99542170 1001 86380 86390 1
542261 99542261 1001 86380 86390 1
542781 99542781 1001 86380 86390 1
542760 99542760 1001 86380 86390 1
542748 99542748 1001 86380 86390 1
542487 99542487 1001 86380 86390 1
543111 99543111 1001 86380 86390 1
543623 99543623 1001 86380 86390 1
543703 99543703 1001 86380 86390 1
543614 99543614 1001 86380 86390 1
543642 99543642 1001 86380 86390 1
543889 99543889 1001 86380 86390 1
543832 99543832 1001 86380 86390 1
544522 99544522 1001 86380 86390 1
544441 99544441 1001 86380 86390 1
544194 99544194 1001 86380 86390 1
544153 99544153 1001 86380 86390 1
544154 99544154 1001 86380 86390 1
544734 99544734 1001 86380 86390 1
421579 778 1001 51960 62037 1
525288 1022 1002 31491 39254 1
516894 770 1002 65583 65654 1
400709 99400709 1001 86380 86390 1
401568 99401568 1001 86380 86390 1
401586 99401586 1001 86380 86390 1
401609 99401609 1001 86380 86390 1
401730 99401730 1001 86380 86390 1
402134 99402134 1001 86380 86390 1
402166 99402166 1001 86380 86390 1
402292 99402292 1001 86380 86390 1
402293 99402293 1001 86380 86390 1
402847 99402847 1001 86380 86390 1
402981 99402981 1001 86380 86390 1
403142 99403142 1001 86380 86390 1
403597 99403597 1001 86380 86390 1
403961 99403961 1001 86380 86390 1
404043 99404043 1001 86380 86390 1
404221 99404221 1001 86380 86390 1
404231 99404231 1001 86380 86390 1
404276 99404276 1001 86380 86390 1
404679 99404679 1001 86380 86390 1
404688 99404688 1001 86380 86390 1
404929 99404929 1001 86380 86390 1
404988 99404988 1001 86380 86390 1
406154 99406154 1001 86380 86390 1
406174 99406174 1001 86380 86390 1
406485 99406485 1001 86380 86390 1
406473 99406473 1001 86380 86390 1
406816 99406816 1001 86380 86390 1
406930 99406930 1001 86380 86390 1
407018 99407018 1001 86380 86390 1
406977 99406977 1001 86380 86390 1
407134 99407134 1001 86380 86390 1
407171 99407171 1001 86380 86390 1
407488 99407488 1001 86380 86390 1
408380 99408380 1001 86380 86390 1
408459 99408459 1001 86380 86390 1
408848 99408848 1001 86380 86390 1
408886 99408886 1001 86380 86390 1
408908 99408908 1001 86380 86390 1
409025 99409025 1001 86380 86390 1
409281 99409281 1001 86380 86390 1
409376 99409376 1001 86380 86390 1
410127 99410127 1001 86380 86390 1
410277 99410277 1001 86380 86390 1
410303 99410303 1001 86380 86390 1
410749 99410749 1001 86380 86390 1
410988 99410988 1001 86380 86390 1
411081 99411081 1001 86380 86390 1
411887 99411887 1001 86380 86390 1
411867 99411867 1001 86380 86390 1
412132 99412132 1001 86380 86390 1
412325 99412325 1001 86380 86390 1
412848 99412848 1001 86380 86390 1
412791 99412791 1001 86380 86390 1
415247 99415247 1001 86380 86390 1
415007 99415007 1001 86380 86390 1
415087 99415087 1001 86380 86390 1
414666 99414666 1001 86380 86390 1
414585 99414585 1001 86380 86390 1
414754 99414754 1001 86380 86390 1
414480 99414480 1001 86380 86390 1
414259 99414259 1001 86380 86390 1
415601 99415601 1001 86380 86390 1
415534 99415534 1001 86380 86390 1
415511 99415511 1001 86380 86390 1
415402 99415402 1001 86380 86390 1
416142 99416142 1001 86380 86390 1
416387 99416387 1001 86380 86390 1
416032 99416032 1001 86380 86390 1
415862 99415862 1001 86380 86390 1
417236 99417236 1001 86380 86390 1
417347 99417347 1001 86380 86390 1
417441 99417441 1001 86380 86390 1
418191 99418191 1001 86380 86390 1
419084 99419084 1001 86380 86390 1
419087 99419087 1001 86380 86390 1
420338 99420338 1001 86380 86390 1
420270 99420270 1001 86380 86390 1
419968 99419968 1001 86380 86390 1
419792 99419792 1001 86380 86390 1
419375 99419375 1001 86380 86390 1
419477 99419477 1001 86380 86390 1
420564 99420564 1001 86380 86390 1
420475 99420475 1001 86380 86390 1
420558 99420558 1001 86380 86390 1
421907 99421907 1001 86380 86390 1
422020 99422020 1001 86380 86390 1
421666 99421666 1001 86380 86390 1
421447 99421447 1001 86380 86390 1
421039 99421039 1001 86380 86390 1
422430 99422430 1001 86380 86390 1
423608 99423608 1001 86380 86390 1
423001 99423001 1001 86380 86390 1
423981 99423981 1001 86380 86390 1
424755 99424755 1001 86380 86390 1
424710 99424710 1001 86380 86390 1
424341 99424341 1001 86380 86390 1
424157 99424157 1001 86380 86390 1
424407 99424407 1001 86380 86390 1
424288 99424288 1001 86380 86390 1
425532 99425532 1001 86380 86390 1
425417 99425417 1001 86380 86390 1
425818 99425818 1001 86380 86390 1
426847 99426847 1001 86380 86390 1
428734 99428734 1001 86380 86390 1
427924 99427924 1001 86380 86390 1
428007 99428007 1001 86380 86390 1
428217 99428217 1001 86380 86390 1
427602 99427602 1001 86380 86390 1
427883 99427883 1001 86380 86390 1
427643 99427643 1001 86380 86390 1
430185 99430185 1001 86380 86390 1
429654 99429654 1001 86380 86390 1
429542 99429542 1001 86380 86390 1
431995 99431995 1001 86380 86390 1
431518 99431518 1001 86380 86390 1
431448 99431448 1001 86380 86390 1
430980 99430980 1001 86380 86390 1
433410 99433410 1001 86380 86390 1
433593 99433593 1001 86380 86390 1
432931 99432931 1001 86380 86390 1
432830 99432830 1001 86380 86390 1
433813 99433813 1001 86380 86390 1
434003 99434003 1001 86380 86390 1
433995 99433995 1001 86380 86390 1
434016 99434016 1001 86380 86390 1
435216 99435216 1001 86380 86390 1
434703 99434703 1001 86380 86390 1
434764 99434764 1001 86380 86390 1
434875 99434875 1001 86380 86390 1
434401 99434401 1001 86380 86390 1
434241 99434241 1001 86380 86390 1
435742 99435742 1001 86380 86390 1
435882 99435882 1001 86380 86390 1
437003 99437003 1001 86380 86390 1
437059 99437059 1001 86380 86390 1
436724 99436724 1001 86380 86390 1
436201 99436201 1001 86380 86390 1
436188 99436188 1001 86380 86390 1
437186 99437186 1001 86380 86390 1
301400 99301400 1001 86380 86390 1
301363 99301363 1001 86380 86390 1
301359 99301359 1001 86380 86390 1
301372 99301372 1001 86380 86390 1
301193 99301193 1001 86380 86390 1
301117 99301117 1001 86380 86390 1
301045 99301045 1001 86380 86390 1
301142 99301142 1001 86380 86390 1
301727 99301727 1001 86380 86390 1
302178 99302178 1001 86380 86390 1
302282 99302282 1001 86380 86390 1
302237 99302237 1001 86380 86390 1
302546 99302546 1001 86380 86390 1
302489 99302489 1001 86380 86390 1
302503 99302503 1001 86380 86390 1
302519 99302519 1001 86380 86390 1
302390 99302390 1001 86380 86390 1
303131 99303131 1001 86380 86390 1
303162 99303162 1001 86380 86390 1
303074 99303074 1001 86380 86390 1
302955 99302955 1001 86380 86390 1
302828 99302828 1001 86380 86390 1
302818 99302818 1001 86380 86390 1
302726 99302726 1001 86380 86390 1
303309 99303309 1001 86380 86390 1
303387 99303387 1001 86380 86390 1
303265 99303265 1001 86380 86390 1
304005 99304005 1001 86380 86390 1
303895 99303895 1001 86380 86390 1
303698 99303698 1001 86380 86390 1
303734 99303734 1001 86380 86390 1
303799 99303799 1001 86380 86390 1
304657 99304657 1001 86380 86390 1
304654 99304654 1001 86380 86390 1
304432 99304432 1001 86380 86390 1
304284 99304284 1001 86380 86390 1
304260 99304260 1001 86380 86390 1
304351 99304351 1001 86380 86390 1
304327 99304327 1001 86380 86390 1
304860 99304860 1001 86380 86390 1
305677 99305677 1001 86380 86390 1
305448 99305448 1001 86380 86390 1
305387 99305387 1001 86380 86390 1
305336 99305336 1001 86380 86390 1
305095 99305095 1001 86380 86390 1
305124 99305124 1001 86380 86390 1
305690 99305690 1001 86380 86390 1
500778 99500778 1001 86380 86390 1
500800 99500800 1001 86380 86390 1
500771 99500771 1001 86380 86390 1
500720 99500720 1001 86380 86390 1
500543 99500543 1001 86380 86390 1
500599 99500599 1001 86380 86390 1
500522 99500522 1001 86380 86390 1
500223 99500223 1001 86380 86390 1
501005 99501005 1001 86380 86390 1
500902 99500902 1001 86380 86390 1
501610 99501610 1001 86380 86390 1
501503 99501503 1001 86380 86390 1
501467 99501467 1001 86380 86390 1
501625 99501625 1001 86380 86390 1
501637 99501637 1001 86380 86390 1
501349 99501349 1001 86380 86390 1
501351 99501351 1001 86380 86390 1
501061 99501061 1001 86380 86390 1
501019 99501019 1001 86380 86390 1
501772 99501772 1001 86380 86390 1
502169 99502169 1001 86380 86390 1
502162 99502162 1001 86380 86390 1
501946 99501946 1001 86380 86390 1
502625 99502625 1001 86380 86390 1
502977 99502977 1001 86380 86390 1
502801 99502801 1001 86380 86390 1
502698 99502698 1001 86380 86390 1
503353 99503353 1001 86380 86390 1
503470 99503470 1001 86380 86390 1
503395 99503395 1001 86380 86390 1
503959 99503959 1001 86380 86390 1
503934 99503934 1001 86380 86390 1
503765 99503765 1001 86380 86390 1
503882 99503882 1001 86380 86390 1
503568 99503568 1001 86380 86390 1
504194 99504194 1001 86380 86390 1
504208 99504208 1001 86380 86390 1
504202 99504202 1001 86380 86390 1
504920 99504920 1001 86380 86390 1
504686 99504686 1001 86380 86390 1
504339 99504339 1001 86380 86390 1
504501 99504501 1001 86380 86390 1
505113 99505113 1001 86380 86390 1
505657 99505657 1001 86380 86390 1
505646 99505646 1001 86380 86390 1
505502 99505502 1001 86380 86390 1
505451 99505451 1001 86380 86390 1
505374 99505374 1001 86380 86390 1
505478 99505478 1001 86380 86390 1
505520 99505520 1001 86380 86390 1
505306 99505306 1001 86380 86390 1
505226 99505226 1001 86380 86390 1
505794 99505794 1001 86380 86390 1
506407 99506407 1001 86380 86390 1
506450 99506450 1001 86380 86390 1
506236 99506236 1001 86380 86390 1
506384 99506384 1001 86380 86390 1
506681 99506681 1001 86380 86390 1
507334 99507334 1001 86380 86390 1
507393 99507393 1001 86380 86390 1
506872 99506872 1001 86380 86390 1
507975 99507975 1001 86380 86390 1
508306 99508306 1001 86380 86390 1
509051 99509051 1001 86380 86390 1
508627 99508627 1001 86380 86390 1
508615 99508615 1001 86380 86390 1
508462 99508462 1001 86380 86390 1
509855 99509855 1001 86380 86390 1
509857 99509857 1001 86380 86390 1
509780 99509780 1001 86380 86390 1
509569 99509569 1001 86380 86390 1
509518 99509518 1001 86380 86390 1
509534 99509534 1001 86380 86390 1
509589 99509589 1001 86380 86390 1
509311 99509311 1001 86380 86390 1
509443 99509443 1001 86380 86390 1
509483 99509483 1001 86380 86390 1
509486 99509486 1001 86380 86390 1
510098 99510098 1001 86380 86390 1
510520 99510520 1001 86380 86390 1
510138 99510138 1001 86380 86390 1
510205 99510205 1001 86380 86390 1
510156 99510156 1001 86380 86390 1
510830 99510830 1001 86380 86390 1
510899 99510899 1001 86380 86390 1
511528 99511528 1001 86380 86390 1
511011 99511011 1001 86380 86390 1
511090 99511090 1001 86380 86390 1
511599 99511599 1001 86380 86390 1
511651 99511651 1001 86380 86390 1
512237 99512237 1001 86380 86390 1
512377 99512377 1001 86380 86390 1
512318 99512318 1001 86380 86390 1
512258 99512258 1001 86380 86390 1
512121 99512121 1001 86380 86390 1
512083 99512083 1001 86380 86390 1
511928 99511928 1001 86380 86390 1
511804 99511804 1001 86380 86390 1
512509 99512509 1001 86380 86390 1
512487 99512487 1001 86380 86390 1
513169 99513169 1001 86380 86390 1
513192 99513192 1001 86380 86390 1
512799 99512799 1001 86380 86390 1
512932 99512932 1001 86380 86390 1
512767 99512767 1001 86380 86390 1
512628 99512628 1001 86380 86390 1
512736 99512736 1001 86380 86390 1
513408 99513408 1001 86380 86390 1
513978 99513978 1001 86380 86390 1
513688 99513688 1001 86380 86390 1
513455 99513455 1001 86380 86390 1
513565 99513565 1001 86380 86390 1
514809 99514809 1001 86380 86390 1
514747 99514747 1001 86380 86390 1
514633 99514633 1001 86380 86390 1
514288 99514288 1001 86380 86390 1
514420 99514420 1001 86380 86390 1
514283 99514283 1001 86380 86390 1
515026 99515026 1001 86380 86390 1
514876 99514876 1001 86380 86390 1
515642 99515642 1001 86380 86390 1
515292 99515292 1001 86380 86390 1
515695 99515695 1001 86380 86390 1
515776 99515776 1001 86380 86390 1
516355 99516355 1001 86380 86390 1
516239 99516239 1001 86380 86390 1
516149 99516149 1001 86380 86390 1
516255 99516255 1001 86380 86390 1
516178 99516178 1001 86380 86390 1
515955 99515955 1001 86380 86390 1
515968 99515968 1001 86380 86390 1
515893 99515893 1001 86380 86390 1
516593 99516593 1001 86380 86390 1
517144 99517144 1001 86380 86390 1
517286 99517286 1001 86380 86390 1
517224 99517224 1001 86380 86390 1
517065 99517065 1001 86380 86390 1
517034 99517034 1001 86380 86390 1
517112 99517112 1001 86380 86390 1
517338 99517338 1001 86380 86390 1
518010 99518010 1001 86380 86390 1
518054 99518054 1001 86380 86390 1
517918 99517918 1001 86380 86390 1
518197 99518197 1001 86380 86390 1
518810 99518810 1001 86380 86390 1
518919 99518919 1001 86380 86390 1
518843 99518843 1001 86380 86390 1
518621 99518621 1001 86380 86390 1
518575 99518575 1001 86380 86390 1
518449 99518449 1001 86380 86390 1
519093 99519093 1001 86380 86390 1
519726 99519726 1001 86380 86390 1
519569 99519569 1001 86380 86390 1
519463 99519463 1001 86380 86390 1
519920 99519920 1001 86380 86390 1
520637 99520637 1001 86380 86390 1
520575 99520575 1001 86380 86390 1
520271 99520271 1001 86380 86390 1
520093 99520093 1001 86380 86390 1
520833 99520833 1001 86380 86390 1
520871 99520871 1001 86380 86390 1
520937 99520937 1001 86380 86390 1
520886 99520886 1001 86380 86390 1
521631 99521631 1001 86380 86390 1
523083 99523083 1001 86380 86390 1
522993 99522993 1001 86380 86390 1
523024 99523024 1001 86380 86390 1
522732 99522732 1001 86380 86390 1
522790 99522790 1001 86380 86390 1
522514 99522514 1001 86380 86390 1
522582 99522582 1001 86380 86390 1
522623 99522623 1001 86380 86390 1
522521 99522521 1001 86380 86390 1
522691 99522691 1001 86380 86390 1
523284 99523284 1001 86380 86390 1
523121 99523121 1001 86380 86390 1
523742 99523742 1001 86380 86390 1
523897 99523897 1001 86380 86390 1
523828 99523828 1001 86380 86390 1
523639 99523639 1001 86380 86390 1
523540 99523540 1001 86380 86390 1
523498 99523498 1001 86380 86390 1
523489 99523489 1001 86380 86390 1
523491 99523491 1001 86380 86390 1
524385 99524385 1001 86380 86390 1
524164 99524164 1001 86380 86390 1
524953 99524953 1001 86380 86390 1
525409 99525409 1001 86380 86390 1
525587 99525587 1001 86380 86390 1
525378 99525378 1001 86380 86390 1
525305 99525305 1001 86380 86390 1
525359 99525359 1001 86380 86390 1
525041 99525041 1001 86380 86390 1
525094 99525094 1001 86380 86390 1
525063 99525063 1001 86380 86390 1
525605 99525605 1001 86380 86390 1
526270 99526270 1001 86380 86390 1
526374 99526374 1001 86380 86390 1
526299 99526299 1001 86380 86390 1
526418 99526418 1001 86380 86390 1
526026 99526026 1001 86380 86390 1
526093 99526093 1001 86380 86390 1
525938 99525938 1001 86380 86390 1
526437 99526437 1001 86380 86390 1
526567 99526567 1001 86380 86390 1
526453 99526453 1001 86380 86390 1
526496 99526496 1001 86380 86390 1
527109 99527109 1001 86380 86390 1
527137 99527137 1001 86380 86390 1
527119 99527119 1001 86380 86390 1
526928 99526928 1001 86380 86390 1
526954 99526954 1001 86380 86390 1
527002 99527002 1001 86380 86390 1
526758 99526758 1001 86380 86390 1
526668 99526668 1001 86380 86390 1
526774 99526774 1001 86380 86390 1
526715 99526715 1001 86380 86390 1
527436 99527436 1001 86380 86390 1
527908 99527908 1001 86380 86390 1
527969 99527969 1001 86380 86390 1
527848 99527848 1001 86380 86390 1
527799 99527799 1001 86380 86390 1
527573 99527573 1001 86380 86390 1
527615 99527615 1001 86380 86390 1
527578 99527578 1001 86380 86390 1
528163 99528163 1001 86380 86390 1
528248 99528248 1001 86380 86390 1
528147 99528147 1001 86380 86390 1
528082 99528082 1001 86380 86390 1
528872 99528872 1001 86380 86390 1
528755 99528755 1001 86380 86390 1
528388 99528388 1001 86380 86390 1
528365 99528365 1001 86380 86390 1
528486 99528486 1001 86380 86390 1
528383 99528383 1001 86380 86390 1
528931 99528931 1001 86380 86390 1
529053 99529053 1001 86380 86390 1
529368 99529368 1001 86380 86390 1
529332 99529332 1001 86380 86390 1
529398 99529398 1001 86380 86390 1
529737 99529737 1001 86380 86390 1
530459 99530459 1001 86380 86390 1
530542 99530542 1001 86380 86390 1
530500 99530500 1001 86380 86390 1
530191 99530191 1001 86380 86390 1
530103 99530103 1001 86380 86390 1
530120 99530120 1001 86380 86390 1
529955 99529955 1001 86380 86390 1
531284 99531284 1001 86380 86390 1
531297 99531297 1001 86380 86390 1
531221 99531221 1001 86380 86390 1
530806 99530806 1001 86380 86390 1
532121 99532121 1001 86380 86390 1
531828 99531828 1001 86380 86390 1
531753 99531753 1001 86380 86390 1
531639 99531639 1001 86380 86390 1
531710 99531710 1001 86380 86390 1
532866 99532866 1001 86380 86390 1
532919 99532919 1001 86380 86390 1
532647 99532647 1001 86380 86390 1
532626 99532626 1001 86380 86390 1
532760 99532760 1001 86380 86390 1
532525 99532525 1001 86380 86390 1
532411 99532411 1001 86380 86390 1
533104 99533104 1001 86380 86390 1
533826 99533826 1001 86380 86390 1
533653 99533653 1001 86380 86390 1
533557 99533557 1001 86380 86390 1
533586 99533586 1001 86380 86390 1
533947 99533947 1001 86380 86390 1
533962 99533962 1001 86380 86390 1
534345 99534345 1001 86380 86390 1
535447 99535447 1001 86380 86390 1
535479 99535479 1001 86380 86390 1
535494 99535494 1001 86380 86390 1
535150 99535150 1001 86380 86390 1
535099 99535099 1001 86380 86390 1
535274 99535274 1001 86380 86390 1
535160 99535160 1001 86380 86390 1
535225 99535225 1001 86380 86390 1
534992 99534992 1001 86380 86390 1
536326 99536326 1001 86380 86390 1
535731 99535731 1001 86380 86390 1
535784 99535784 1001 86380 86390 1
535763 99535763 1001 86380 86390 1
537113 99537113 1001 86380 86390 1
537137 99537137 1001 86380 86390 1
536827 99536827 1001 86380 86390 1
536900 99536900 1001 86380 86390 1
536590 99536590 1001 86380 86390 1
537313 99537313 1001 86380 86390 1
537882 99537882 1001 86380 86390 1
537592 99537592 1001 86380 86390 1
537619 99537619 1001 86380 86390 1
537596 99537596 1001 86380 86390 1
537740 99537740 1001 86380 86390 1
537998 99537998 1001 86380 86390 1
538174 99538174 1001 86380 86390 1
538781 99538781 1001 86380 86390 1
538626 99538626 1001 86380 86390 1
538721 99538721 1001 86380 86390 1
538596 99538596 1001 86380 86390 1
538429 99538429 1001 86380 86390 1
538451 99538451 1001 86380 86390 1
538243 99538243 1001 86380 86390 1
538876 99538876 1001 86380 86390 1
538917 99538917 1001 86380 86390 1
538892 99538892 1001 86380 86390 1
539422 99539422 1001 86380 86390 1
539294 99539294 1001 86380 86390 1
539427 99539427 1001 86380 86390 1
539091 99539091 1001 86380 86390 1
539787 99539787 1001 86380 86390 1
540406 99540406 1001 86380 86390 1
539906 99539906 1001 86380 86390 1
540555 99540555 1001 86380 86390 1
541204 99541204 1001 86380 86390 1
541115 99541115 1001 86380 86390 1
541171 99541171 1001 86380 86390 1
541184 99541184 1001 86380 86390 1
541251 99541251 1001 86380 86390 1
540952 99540952 1001 86380 86390 1
541070 99541070 1001 86380 86390 1
540819 99540819 1001 86380 86390 1
540833 99540833 1001 86380 86390 1
540784 99540784 1001 86380 86390 1
541367 99541367 1001 86380 86390 1
541881 99541881 1001 86380 86390 1
541765 99541765 1001 86380 86390 1
541503 99541503 1001 86380 86390 1
541519 99541519 1001 86380 86390 1
541662 99541662 1001 86380 86390 1
541573 99541573 1001 86380 86390 1
541638 99541638 1001 86380 86390 1
541588 99541588 1001 86380 86390 1
541510 99541510 1001 86380 86390 1
542908 99542908 1001 86380 86390 1
542766 99542766 1001 86380 86390 1
542831 99542831 1001 86380 86390 1
542885 99542885 1001 86380 86390 1
542782 99542782 1001 86380 86390 1
542759 99542759 1001 86380 86390 1
542812 99542812 1001 86380 86390 1
542365 99542365 1001 86380 86390 1
542994 99542994 1001 86380 86390 1
543127 99543127 1001 86380 86390 1
543474 99543474 1001 86380 86390 1
543271 99543271 1001 86380 86390 1
543173 99543173 1001 86380 86390 1
543862 99543862 1001 86380 86390 1
543815 99543815 1001 86380 86390 1
544535 99544535 1001 86380 86390 1
544225 99544225 1001 86380 86390 1
544317 99544317 1001 86380 86390 1
544193 99544193 1001 86380 86390 1
544621 99544621 1001 86380 86390 1
544719 99544719 1001 86380 86390 1
514074 814 1002 54236 67874 1
400068 99400068 1001 86380 86390 1
401267 99401267 1001 86380 86390 1
401328 99401328 1001 86380 86390 1
401773 99401773 1001 86380 86390 1
402088 99402088 1001 86380 86390 1
402538 99402538 1001 86380 86390 1
402683 99402683 1001 86380 86390 1
402713 99402713 1001 86380 86390 1
402797 99402797 1001 86380 86390 1
403708 99403708 1001 86380 86390 1
403967 99403967 1001 86380 86390 1
404073 99404073 1001 86380 86390 1
404530 99404530 1001 86380 86390 1
404727 99404727 1001 86380 86390 1
404734 99404734 1001 86380 86390 1
404931 99404931 1001 86380 86390 1
405187 99405187 1001 86380 86390 1
405162 99405162 1001 86380 86390 1
405823 99405823 1001 86380 86390 1
405949 99405949 1001 86380 86390 1
406204 99406204 1001 86380 86390 1
406491 99406491 1001 86380 86390 1
406720 99406720 1001 86380 86390 1
407187 99407187 1001 86380 86390 1
407443 99407443 1001 86380 86390 1
407406 99407406 1001 86380 86390 1
407637 99407637 1001 86380 86390 1
407587 99407587 1001 86380 86390 1
407830 99407830 1001 86380 86390 1
408136 99408136 1001 86380 86390 1
408492 99408492 1001 86380 86390 1
408851 99408851 1001 86380 86390 1
408870 99408870 1001 86380 86390 1
409458 99409458 1001 86380 86390 1
409587 99409587 1001 86380 86390 1
409909 99409909 1001 86380 86390 1
409964 99409964 1001 86380 86390 1
410071 99410071 1001 86380 86390 1
410095 99410095 1001 86380 86390 1
410620 99410620 1001 86380 86390 1
410891 99410891 1001 86380 86390 1
411286 99411286 1001 86380 86390 1
411789 99411789 1001 86380 86390 1
413312 99413312 1001 86380 86390 1
413457 99413457 1001 86380 86390 1
413684 99413684 1001 86380 86390 1
413120 99413120 1001 86380 86390 1
413101 99413101 1001 86380 86390 1
412820 99412820 1001 86380 86390 1
414097 99414097 1001 86380 86390 1
414856 99414856 1001 86380 86390 1
414233 99414233 1001 86380 86390 1
415331 99415331 1001 86380 86390 1
417000 99417000 1001 86380 86390 1
416850 99416850 1001 86380 86390 1
416601 99416601 1001 86380 86390 1
418100 99418100 1001 86380 86390 1
417783 99417783 1001 86380 86390 1
420351 99420351 1001 86380 86390 1
419720 99419720 1001 86380 86390 1
419838 99419838 1001 86380 86390 1
419797 99419797 1001 86380 86390 1
419591 99419591 1001 86380 86390 1
419277 99419277 1001 86380 86390 1
419512 99419512 1001 86380 86390 1
420704 99420704 1001 86380 86390 1
421097 99421097 1001 86380 86390 1
421102 99421102 1001 86380 86390 1
422244 99422244 1001 86380 86390 1
422495 99422495 1001 86380 86390 1
423461 99423461 1001 86380 86390 1
423584 99423584 1001 86380 86390 1
423660 99423660 1001 86380 86390 1
423293 99423293 1001 86380 86390 1
423183 99423183 1001 86380 86390 1
423781 99423781 1001 86380 86390 1
424030 99424030 1001 86380 86390 1
425176 99425176 1001 86380 86390 1
424667 99424667 1001 86380 86390 1
424462 99424462 1001 86380 86390 1
424401 99424401 1001 86380 86390 1
425689 99425689 1001 86380 86390 1
425629 99425629 1001 86380 86390 1
427016 99427016 1001 86380 86390 1
426960 99426960 1001 86380 86390 1
426344 99426344 1001 86380 86390 1
426647 99426647 1001 86380 86390 1
427463 99427463 1001 86380 86390 1
428486 99428486 1001 86380 86390 1
428600 99428600 1001 86380 86390 1
427551 99427551 1001 86380 86390 1
428992 99428992 1001 86380 86390 1
428838 99428838 1001 86380 86390 1
429983 99429983 1001 86380 86390 1
429616 99429616 1001 86380 86390 1
429702 99429702 1001 86380 86390 1
429559 99429559 1001 86380 86390 1
430770 99430770 1001 86380 86390 1
430376 99430376 1001 86380 86390 1
431818 99431818 1001 86380 86390 1
431882 99431882 1001 86380 86390 1
431717 99431717 1001 86380 86390 1
431331 99431331 1001 86380 86390 1
431529 99431529 1001 86380 86390 1
430844 99430844 1001 86380 86390 1
430972 99430972 1001 86380 86390 1
430881 99430881 1001 86380 86390 1
432350 99432350 1001 86380 86390 1
432101 99432101 1001 86380 86390 1
432197 99432197 1001 86380 86390 1
433046 99433046 1001 86380 86390 1
432731 99432731 1001 86380 86390 1
432803 99432803 1001 86380 86390 1
434104 99434104 1001 86380 86390 1
433908 99433908 1001 86380 86390 1
435380 99435380 1001 86380 86390 1
435399 99435399 1001 86380 86390 1
435074 99435074 1001 86380 86390 1
435000 99435000 1001 86380 86390 1
434934 99434934 1001 86380 86390 1
434345 99434345 1001 86380 86390 1
434176 99434176 1001 86380 86390 1
434299 99434299 1001 86380 86390 1
434485 99434485 1001 86380 86390 1
435622 99435622 1001 86380 86390 1
435600 99435600 1001 86380 86390 1
435578 99435578 1001 86380 86390 1
436898 99436898 1001 86380 86390 1
436971 99436971 1001 86380 86390 1
436442 99436442 1001 86380 86390 1
436587 99436587 1001 86380 86390 1
436078 99436078 1001 86380 86390 1
300038 99300038 1001 86380 86390 1
300588 99300588 1001 86380 86390 1
300578 99300578 1001 86380 86390 1
300568 99300568 1001 86380 86390 1
300720 99300720 1001 86380 86390 1
300676 99300676 1001 86380 86390 1
300401 99300401 1001 86380 86390 1
300429 99300429 1001 86380 86390 1
300201 99300201 1001 86380 86390 1
300312 99300312 1001 86380 86390 1
300783 99300783 1001 86380 86390 1
300799 99300799 1001 86380 86390 1
301298 99301298 1001 86380 86390 1
301215 99301215 1001 86380 86390 1
300970 99300970 1001 86380 86390 1
301687 99301687 1001 86380 86390 1
301560 99301560 1001 86380 86390 1
302286 99302286 1001 86380 86390 1
302023 99302023 1001 86380 86390 1
301972 99301972 1001 86380 86390 1
301985 99301985 1001 86380 86390 1
302131 99302131 1001 86380 86390 1
302106 99302106 1001 86380 86390 1
301856 99301856 1001 86380 86390 1
303046 99303046 1001 86380 86390 1
303186 99303186 1001 86380 86390 1
302588 99302588 1001 86380 86390 1
302732 99302732 1001 86380 86390 1
303208 99303208 1001 86380 86390 1
304000 99304000 1001 86380 86390 1
304021 99304021 1001 86380 86390 1
303700 99303700 1001 86380 86390 1
303768 99303768 1001 86380 86390 1
303735 99303735 1001 86380 86390 1
303620 99303620 1001 86380 86390 1
303414 99303414 1001 86380 86390 1
303470 99303470 1001 86380 86390 1
303587 99303587 1001 86380 86390 1
304124 99304124 1001 86380 86390 1
304668 99304668 1001 86380 86390 1
304801 99304801 1001 86380 86390 1
304751 99304751 1001 86380 86390 1
304555 99304555 1001 86380 86390 1
304370 99304370 1001 86380 86390 1
304253 99304253 1001 86380 86390 1
304438 99304438 1001 86380 86390 1
304949 99304949 1001 86380 86390 1
305489 99305489 1001 86380 86390 1
305459 99305459 1001 86380 86390 1
305102 99305102 1001 86380 86390 1
500178 99500178 1001 86380 86390 1
500724 99500724 1001 86380 86390 1
500610 99500610 1001 86380 86390 1
500416 99500416 1001 86380 86390 1
500444 99500444 1001 86380 86390 1
500510 99500510 1001 86380 86390 1
500380 99500380 1001 86380 86390 1
500888 99500888 1001 86380 86390 1
500947 99500947 1001 86380 86390 1
501422 99501422 1001 86380 86390 1
501084 99501084 1001 86380 86390 1
501171 99501171 1001 86380 86390 1
501197 99501197 1001 86380 86390 1
501767 99501767 1001 86380 86390 1
501739 99501739 1001 86380 86390 1
502342 99502342 1001 86380 86390 1
502413 99502413 1001 86380 86390 1
502143 99502143 1001 86380 86390 1
502178 99502178 1001 86380 86390 1
502205 99502205 1001 86380 86390 1
501958 99501958 1001 86380 86390 1
502560 99502560 1001 86380 86390 1
502602 99502602 1001 86380 86390 1
503255 99503255 1001 86380 86390 1
503196 99503196 1001 86380 86390 1
502933 99502933 1001 86380 86390 1
502968 99502968 1001 86380 86390 1
503943 99503943 1001 86380 86390 1
503998 99503998 1001 86380 86390 1
503904 99503904 1001 86380 86390 1
503788 99503788 1001 86380 86390 1
503538 99503538 1001 86380 86390 1
503603 99503603 1001 86380 86390 1
503664 99503664 1001 86380 86390 1
504812 99504812 1001 86380 86390 1
504721 99504721 1001 86380 86390 1
504353 99504353 1001 86380 86390 1
505012 99505012 1001 86380 86390 1
505038 99505038 1001 86380 86390 1
504974 99504974 1001 86380 86390 1
505361 99505361 1001 86380 86390 1
505316 99505316 1001 86380 86390 1
505891 99505891 1001 86380 86390 1
505944 99505944 1001 86380 86390 1
505970 99505970 1001 86380 86390 1
505881 99505881 1001 86380 86390 1
506476 99506476 1001 86380 86390 1
506307 99506307 1001 86380 86390 1
506205 99506205 1001 86380 86390 1
506036 99506036 1001 86380 86390 1
506700 99506700 1001 86380 86390 1
506702 99506702 1001 86380 86390 1
506783 99506783 1001 86380 86390 1
506799 99506799 1001 86380 86390 1
507248 99507248 1001 86380 86390 1
507225 99507225 1001 86380 86390 1
507278 99507278 1001 86380 86390 1
507317 99507317 1001 86380 86390 1
507178 99507178 1001 86380 86390 1
507196 99507196 1001 86380 86390 1
506974 99506974 1001 86380 86390 1
506913 99506913 1001 86380 86390 1
506956 99506956 1001 86380 86390 1
508212 99508212 1001 86380 86390 1
508238 99508238 1001 86380 86390 1
508394 99508394 1001 86380 86390 1
508913 99508913 1001 86380 86390 1
508940 99508940 1001 86380 86390 1
508687 99508687 1001 86380 86390 1
508746 99508746 1001 86380 86390 1
508855 99508855 1001 86380 86390 1
508558 99508558 1001 86380 86390 1
508572 99508572 1001 86380 86390 1
509179 99509179 1001 86380 86390 1
509225 99509225 1001 86380 86390 1
509200 99509200 1001 86380 86390 1
509871 99509871 1001 86380 86390 1
509818 99509818 1001 86380 86390 1
509504 99509504 1001 86380 86390 1
509344 99509344 1001 86380 86390 1
510714 99510714 1001 86380 86390 1
510371 99510371 1001 86380 86390 1
510424 99510424 1001 86380 86390 1
510301 99510301 1001 86380 86390 1
510202 99510202 1001 86380 86390 1
510878 99510878 1001 86380 86390 1
511477 99511477 1001 86380 86390 1
511241 99511241 1001 86380 86390 1
511345 99511345 1001 86380 86390 1
511088 99511088 1001 86380 86390 1
511115 99511115 1001 86380 86390 1
511565 99511565 1001 86380 86390 1
511650 99511650 1001 86380 86390 1
512201 99512201 1001 86380 86390 1
512331 99512331 1001 86380 86390 1
512370 99512370 1001 86380 86390 1
512078 99512078 1001 86380 86390 1
512001 99512001 1001 86380 86390 1
511851 99511851 1001 86380 86390 1
512535 99512535 1001 86380 86390 1
513047 99513047 1001 86380 86390 1
513086 99513086 1001 86380 86390 1
512917 99512917 1001 86380 86390 1
512879 99512879 1001 86380 86390 1
512905 99512905 1001 86380 86390 1
512906 99512906 1001 86380 86390 1
512621 99512621 1001 86380 86390 1
512686 99512686 1001 86380 86390 1
513275 99513275 1001 86380 86390 1
514001 99514001 1001 86380 86390 1
513657 99513657 1001 86380 86390 1
513705 99513705 1001 86380 86390 1
513502 99513502 1001 86380 86390 1
514033 99514033 1001 86380 86390 1
514647 99514647 1001 86380 86390 1
514318 99514318 1001 86380 86390 1
514412 99514412 1001 86380 86390 1
514999 99514999 1001 86380 86390 1
515000 99515000 1001 86380 86390 1
515586 99515586 1001 86380 86390 1
515670 99515670 1001 86380 86390 1
515578 99515578 1001 86380 86390 1
515379 99515379 1001 86380 86390 1
515411 99515411 1001 86380 86390 1
515215 99515215 1001 86380 86390 1
515733 99515733 1001 86380 86390 1
515869 99515869 1001 86380 86390 1
516457 99516457 1001 86380 86390 1
516304 99516304 1001 86380 86390 1
516100 99516100 1001 86380 86390 1
516158 99516158 1001 86380 86390 1
516303 99516303 1001 86380 86390 1
516085 99516085 1001 86380 86390 1
516093 99516093 1001 86380 86390 1
516562 99516562 1001 86380 86390 1
516670 99516670 1001 86380 86390 1
516685 99516685 1001 86380 86390 1
517139 99517139 1001 86380 86390 1
517295 99517295 1001 86380 86390 1
516853 99516853 1001 86380 86390 1
517372 99517372 1001 86380 86390 1
517360 99517360 1001 86380 86390 1
517472 99517472 1001 86380 86390 1
517987 99517987 1001 86380 86390 1
518141 99518141 1001 86380 86390 1
518095 99518095 1001 86380 86390 1
517832 99517832 1001 86380 86390 1
517759 99517759 1001 86380 86390 1
517726 99517726 1001 86380 86390 1
517636 99517636 1001 86380 86390 1
517547 99517547 1001 86380 86390 1
517615 99517615 1001 86380 86390 1
518353 99518353 1001 86380 86390 1
518785 99518785 1001 86380 86390 1
518824 99518824 1001 86380 86390 1
518922 99518922 1001 86380 86390 1
518654 99518654 1001 86380 86390 1
518674 99518674 1001 86380 86390 1
518678 99518678 1001 86380 86390 1
518562 99518562 1001 86380 86390 1
518397 99518397 1001 86380 86390 1
518558 99518558 1001 86380 86390 1
519181 99519181 1001 86380 86390 1
519080 99519080 1001 86380 86390 1
519097 99519097 1001 86380 86390 1
519191 99519191 1001 86380 86390 1
519646 99519646 1001 86380 86390 1
519511 99519511 1001 86380 86390 1
519412 99519412 1001 86380 86390 1
519318 99519318 1001 86380 86390 1
519905 99519905 1001 86380 86390 1
519973 99519973 1001 86380 86390 1
519819 99519819 1001 86380 86390 1
519924 99519924 1001 86380 86390 1
520359 99520359 1001 86380 86390 1
520231 99520231 1001 86380 86390 1
520234 99520234 1001 86380 86390 1
520195 99520195 1001 86380 86390 1
520080 99520080 1001 86380 86390 1
520805 99520805 1001 86380 86390 1
521410 99521410 1001 86380 86390 1
521423 99521423 1001 86380 86390 1
521208 99521208 1001 86380 86390 1
520850 99520850 1001 86380 86390 1
521660 99521660 1001 86380 86390 1
521054 99521054 1001 86380 86390 1
521613 99521613 1001 86380 86390 1
521485 99521485 1001 86380 86390 1
522268 99522268 1001 86380 86390 1
522186 99522186 1001 86380 86390 1
521905 99521905 1001 86380 86390 1
522045 99522045 1001 86380 86390 1
521804 99521804 1001 86380 86390 1
521869 99521869 1001 86380 86390 1
521809 99521809 1001 86380 86390 1
521836 99521836 1001 86380 86390 1
522474 99522474 1001 86380 86390 1
522661 99522661 1001 86380 86390 1
523241 99523241 1001 86380 86390 1
523782 99523782 1001 86380 86390 1
523925 99523925 1001 86380 86390 1
523932 99523932 1001 86380 86390 1
523401 99523401 1001 86380 86390 1
523325 99523325 1001 86380 86390 1
524112 99524112 1001 86380 86390 1
523996 99523996 1001 86380 86390 1
523950 99523950 1001 86380 86390 1
524018 99524018 1001 86380 86390 1
524698 99524698 1001 86380 86390 1
524322 99524322 1001 86380 86390 1
524925 99524925 1001 86380 86390 1
524942 99524942 1001 86380 86390 1
525396 99525396 1001 86380 86390 1
525435 99525435 1001 86380 86390 1
525580 99525580 1001 86380 86390 1
525555 99525555 1001 86380 86390 1
525585 99525585 1001 86380 86390 1
525504 99525504 1001 86380 86390 1
525278 99525278 1001 86380 86390 1
525373 99525373 1001 86380 86390 1
525338 99525338 1001 86380 86390 1
525719 99525719 1001 86380 86390 1
526240 99526240 1001 86380 86390 1
526023 99526023 1001 86380 86390 1
526210 99526210 1001 86380 86390 1
525922 99525922 1001 86380 86390 1
525848 99525848 1001 86380 86390 1
526615 99526615 1001 86380 86390 1
527068 99527068 1001 86380 86390 1
527229 99527229 1001 86380 86390 1
527089 99527089 1001 86380 86390 1
526919 99526919 1001 86380 86390 1
527041 99527041 1001 86380 86390 1
526729 99526729 1001 86380 86390 1
527961 99527961 1001 86380 86390 1
528028 99528028 1001 86380 86390 1
527687 99527687 1001 86380 86390 1
527643 99527643 1001 86380 86390 1
528898 99528898 1001 86380 86390 1
528842 99528842 1001 86380 86390 1
528754 99528754 1001 86380 86390 1
528742 99528742 1001 86380 86390 1
528592 99528592 1001 86380 86390 1
528384 99528384 1001 86380 86390 1
528462 99528462 1001 86380 86390 1
528353 99528353 1001 86380 86390 1
528444 99528444 1001 86380 86390 1
528395 99528395 1001 86380 86390 1
529591 99529591 1001 86380 86390 1
529725 99529725 1001 86380 86390 1
529397 99529397 1001 86380 86390 1
529436 99529436 1001 86380 86390 1
529492 99529492 1001 86380 86390 1
529519 99529519 1001 86380 86390 1
529287 99529287 1001 86380 86390 1
529802 99529802 1001 86380 86390 1
529894 99529894 1001 86380 86390 1
530478 99530478 1001 86380 86390 1
530539 99530539 1001 86380 86390 1
530309 99530309 1001 86380 86390 1
530310 99530310 1001 86380 86390 1
530156 99530156 1001 86380 86390 1
530286 99530286 1001 86380 86390 1
529941 99529941 1001 86380 86390 1
530652 99530652 1001 86380 86390 1
530692 99530692 1001 86380 86390 1
531090 99531090 1001 86380 86390 1
530895 99530895 1001 86380 86390 1
531431 99531431 1001 86380 86390 1
531487 99531487 1001 86380 86390 1
531822 99531822 1001 86380 86390 1
531783 99531783 1001 86380 86390 1
531747 99531747 1001 86380 86390 1
531648 99531648 1001 86380 86390 1
531597 99531597 1001 86380 86390 1
532230 99532230 1001 86380 86390 1
532322 99532322 1001 86380 86390 1
532362 99532362 1001 86380 86390 1
532317 99532317 1001 86380 86390 1
532864 99532864 1001 86380 86390 1
532911 99532911 1001 86380 86390 1
532741 99532741 1001 86380 86390 1
532821 99532821 1001 86380 86390 1
532747 99532747 1001 86380 86390 1
533846 99533846 1001 86380 86390 1
533508 99533508 1001 86380 86390 1
533264 99533264 1001 86380 86390 1
533398 99533398 1001 86380 86390 1
533244 99533244 1001 86380 86390 1
533288 99533288 1001 86380 86390 1
533937 99533937 1001 86380 86390 1
534559 99534559 1001 86380 86390 1
534672 99534672 1001 86380 86390 1
534539 99534539 1001 86380 86390 1
534527 99534527 1001 86380 86390 1
534376 99534376 1001 86380 86390 1
534314 99534314 1001 86380 86390 1
534288 99534288 1001 86380 86390 1
534077 99534077 1001 86380 86390 1
534260 99534260 1001 86380 86390 1
534224 99534224 1001 86380 86390 1
534214 99534214 1001 86380 86390 1
534811 99534811 1001 86380 86390 1
534924 99534924 1001 86380 86390 1
535535 99535535 1001 86380 86390 1
536183 99536183 1001 86380 86390 1
536212 99536212 1001 86380 86390 1
536242 99536242 1001 86380 86390 1
536496 99536496 1001 86380 86390 1
536472 99536472 1001 86380 86390 1
536473 99536473 1001 86380 86390 1
537078 99537078 1001 86380 86390 1
536990 99536990 1001 86380 86390 1
536992 99536992 1001 86380 86390 1
536846 99536846 1001 86380 86390 1
536865 99536865 1001 86380 86390 1
536588 99536588 1001 86380 86390 1
537317 99537317 1001 86380 86390 1
537232 99537232 1001 86380 86390 1
537365 99537365 1001 86380 86390 1
537912 99537912 1001 86380 86390 1
537558 99537558 1001 86380 86390 1
538014 99538014 1001 86380 86390 1
538191 99538191 1001 86380 86390 1
538791 99538791 1001 86380 86390 1
538274 99538274 1001 86380 86390 1
538315 99538315 1001 86380 86390 1
538842 99538842 1001 86380 86390 1
538886 99538886 1001 86380 86390 1
538966 99538966 1001 86380 86390 1
539515 99539515 1001 86380 86390 1
539625 99539625 1001 86380 86390 1
539201 99539201 1001 86380 86390 1
539086 99539086 1001 86380 86390 1
539724 99539724 1001 86380 86390 1
540420 99540420 1001 86380 86390 1
540253 99540253 1001 86380 86390 1
539951 99539951 1001 86380 86390 1
539955 99539955 1001 86380 86390 1
539910 99539910 1001 86380 86390 1
541059 99541059 1001 86380 86390 1
541422 99541422 1001 86380 86390 1
541336 99541336 1001 86380 86390 1
541366 99541366 1001 86380 86390 1
542094 99542094 1001 86380 86390 1
541759 99541759 1001 86380 86390 1
541878 99541878 1001 86380 86390 1
541609 99541609 1001 86380 86390 1
541707 99541707 1001 86380 86390 1
542215 99542215 1001 86380 86390 1
542786 99542786 1001 86380 86390 1
542599 99542599 1001 86380 86390 1
542708 99542708 1001 86380 86390 1
542489 99542489 1001 86380 86390 1
542503 99542503 1001 86380 86390 1
542361 99542361 1001 86380 86390 1
543054 99543054 1001 86380 86390 1
542966 99542966 1001 86380 86390 1
543662 99543662 1001 86380 86390 1
543416 99543416 1001 86380 86390 1
543856 99543856 1001 86380 86390 1
544395 99544395 1001 86380 86390 1
544491 99544491 1001 86380 86390 1
544519 99544519 1001 86380 86390 1
544315 99544315 1001 86380 86390 1
544230 99544230 1001 86380 86390 1
544347 99544347 1001 86380 86390 1
544232 99544232 1001 86380 86390 1
544148 99544148 1001 86380 86390 1
544741 99544741 1001 86380 86390 1
544720 99544720 1001 86380 86390 1
544616 99544616 1001 86380 86390 1
430887 662 1001 63240 70497 1
519656 949 1002 27461 36123 1
400075 99400075 1001 86380 86390 1
400310 99400310 1001 86380 86390 1
400597 99400597 1001 86380 86390 1
400882 99400882 1001 86380 86390 1
401037 99401037 1001 86380 86390 1
401009 99401009 1001 86380 86390 1
401136 99401136 1001 86380 86390 1
401308 99401308 1001 86380 86390 1
402011 99402011 1001 86380 86390 1
402135 99402135 1001 86380 86390 1
402192 99402192 1001 86380 86390 1
402492 99402492 1001 86380 86390 1
402856 99402856 1001 86380 86390 1
403569 99403569 1001 86380 86390 1
403589 99403589 1001 86380 86390 1
403820 99403820 1001 86380 86390 1
404016 99404016 1001 86380 86390 1
404048 99404048 1001 86380 86390 1
403934 99403934 1001 86380 86390 1
404765 99404765 1001 86380 86390 1
404989 99404989 1001 86380 86390 1
405393 99405393 1001 86380 86390 1
405377 99405377 1001 86380 86390 1
405471 99405471 1001 86380 86390 1
405477 99405477 1001 86380 86390 1
405683 99405683 1001 86380 86390 1
405782 99405782 1001 86380 86390 1
406070 99406070 1001 86380 86390 1
406343 99406343 1001 86380 86390 1
406308 99406308 1001 86380 86390 1
406401 99406401 1001 86380 86390 1
406416 99406416 1001 86380 86390 1
407185 99407185 1001 86380 86390 1
407270 99407270 1001 86380 86390 1
407703 99407703 1001 86380 86390 1
408234 99408234 1001 86380 86390 1
408240 99408240 1001 86380 86390 1
408460 99408460 1001 86380 86390 1
409348 99409348 1001 86380 86390 1
409333 99409333 1001 86380 86390 1
409380 99409380 1001 86380 86390 1
409420 99409420 1001 86380 86390 1
409630 99409630 1001 86380 86390 1
409625 99409625 1001 86380 86390 1
409756 99409756 1001 86380 86390 1
409947 99409947 1001 86380 86390 1
410227 99410227 1001 86380 86390 1
410929 99410929 1001 86380 86390 1
411742 99411742 1001 86380 86390 1
411804 99411804 1001 86380 86390 1
411842 99411842 1001 86380 86390 1
411925 99411925 1001 86380 86390 1
412107 99412107 1001 86380 86390 1
412462 99412462 1001 86380 86390 1
413162 99413162 1001 86380 86390 1
413282 99413282 1001 86380 86390 1
413255 99413255 1001 86380 86390 1
412761 99412761 1001 86380 86390 1
414745 99414745 1001 86380 86390 1
414526 99414526 1001 86380 86390 1
414562 99414562 1001 86380 86390 1
414614 99414614 1001 86380 86390 1
414122 99414122 1001 86380 86390 1
414486 99414486 1001 86380 86390 1
414368 99414368 1001 86380 86390 1
414153 99414153 1001 86380 86390 1
415550 99415550 1001 86380 86390 1
415374 99415374 1001 86380 86390 1
416816 99416816 1001 86380 86390 1
416912 99416912 1001 86380 86390 1
416882 99416882 1001 86380 86390 1
416051 99416051 1001 86380 86390 1
416121 99416121 1001 86380 86390 1
415784 99415784 1001 86380 86390 1
415937 99415937 1001 86380 86390 1
415924 99415924 1001 86380 86390 1
417312 99417312 1001 86380 86390 1
416138 99416138 1001 86380 86390 1
417227 99417227 1001 86380 86390 1
417435 99417435 1001 86380 86390 1
418784 99418784 1001 86380 86390 1
418593 99418593 1001 86380 86390 1
418130 99418130 1001 86380 86390 1
418291 99418291 1001 86380 86390 1
418353 99418353 1001 86380 86390 1
419197 99419197 1001 86380 86390 1
419168 99419168 1001 86380 86390 1
419201 99419201 1001 86380 86390 1
418838 99418838 1001 86380 86390 1
420273 99420273 1001 86380 86390 1
420124 99420124 1001 86380 86390 1
420337 99420337 1001 86380 86390 1
420187 99420187 1001 86380 86390 1
420374 99420374 1001 86380 86390 1
419883 99419883 1001 86380 86390 1
420042 99420042 1001 86380 86390 1
419553 99419553 1001 86380 86390 1
420788 99420788 1001 86380 86390 1
420452 99420452 1001 86380 86390 1
422086 99422086 1001 86380 86390 1
421080 99421080 1001 86380 86390 1
421138 99421138 1001 86380 86390 1
422386 99422386 1001 86380 86390 1
423690 99423690 1001 86380 86390 1
423711 99423711 1001 86380 86390 1
423047 99423047 1001 86380 86390 1
422796 99422796 1001 86380 86390 1
422783 99422783 1001 86380 86390 1
423960 99423960 1001 86380 86390 1
423910 99423910 1001 86380 86390 1
425056 99425056 1001 86380 86390 1
425315 99425315 1001 86380 86390 1
424944 99424944 1001 86380 86390 1
424437 99424437 1001 86380 86390 1
424308 99424308 1001 86380 86390 1
424586 99424586 1001 86380 86390 1
425608 99425608 1001 86380 86390 1
427032 99427032 1001 86380 86390 1
427060 99427060 1001 86380 86390 1
426420 99426420 1001 86380 86390 1
425855 99425855 1001 86380 86390 1
428425 99428425 1001 86380 86390 1
427899 99427899 1001 86380 86390 1
427826 99427826 1001 86380 86390 1
427645 99427645 1001 86380 86390 1
428886 99428886 1001 86380 86390 1
430241 99430241 1001 86380 86390 1
430330 99430330 1001 86380 86390 1
429705 99429705 1001 86380 86390 1
430613 99430613 1001 86380 86390 1
430743 99430743 1001 86380 86390 1
431342 99431342 1001 86380 86390 1
430950 99430950 1001 86380 86390 1
430905 99430905 1001 86380 86390 1
431250 99431250 1001 86380 86390 1
432227 99432227 1001 86380 86390 1
433402 99433402 1001 86380 86390 1
433623 99433623 1001 86380 86390 1
433472 99433472 1001 86380 86390 1
432965 99432965 1001 86380 86390 1
432985 99432985 1001 86380 86390 1
435172 99435172 1001 86380 86390 1
435271 99435271 1001 86380 86390 1
435148 99435148 1001 86380 86390 1
434659 99434659 1001 86380 86390 1
434440 99434440 1001 86380 86390 1
434255 99434255 1001 86380 86390 1
436847 99436847 1001 86380 86390 1
436949 99436949 1001 86380 86390 1
436721 99436721 1001 86380 86390 1
435955 99435955 1001 86380 86390 1
436269 99436269 1001 86380 86390 1
436206 99436206 1001 86380 86390 1
300628 99300628 1001 86380 86390 1
300654 99300654 1001 86380 86390 1
300605 99300605 1001 86380 86390 1
300557 99300557 1001 86380 86390 1
300317 99300317 1001 86380 86390 1
300456 99300456 1001 86380 86390 1
300291 99300291 1001 86380 86390 1
300846 99300846 1001 86380 86390 1
301249 99301249 1001 86380 86390 1
301557 99301557 1001 86380 86390 1
301611 99301611 1001 86380 86390 1
301628 99301628 1001 86380 86390 1
302256 99302256 1001 86380 86390 1
302251 99302251 1001 86380 86390 1
302079 99302079 1001 86380 86390 1
301850 99301850 1001 86380 86390 1
301878 99301878 1001 86380 86390 1
301946 99301946 1001 86380 86390 1
302440 99302440 1001 86380 86390 1
303116 99303116 1001 86380 86390 1
302988 99302988 1001 86380 86390 1
302951 99302951 1001 86380 86390 1
302865 99302865 1001 86380 86390 1
302703 99302703 1001 86380 86390 1
302634 99302634 1001 86380 86390 1
302688 99302688 1001 86380 86390 1
303294 99303294 1001 86380 86390 1
303381 99303381 1001 86380 86390 1
303969 99303969 1001 86380 86390 1
303964 99303964 1001 86380 86390 1
303633 99303633 1001 86380 86390 1
303694 99303694 1001 86380 86390 1
303670 99303670 1001 86380 86390 1
303425 99303425 1001 86380 86390 1
303548 99303548 1001 86380 86390 1
304092 99304092 1001 86380 86390 1
304827 99304827 1001 86380 86390 1
304764 99304764 1001 86380 86390 1
304564 99304564 1001 86380 86390 1
304636 99304636 1001 86380 86390 1
304549 99304549 1001 86380 86390 1
304895 99304895 1001 86380 86390 1
304923 99304923 1001 86380 86390 1
304937 99304937 1001 86380 86390 1
305506 99305506 1001 86380 86390 1
305277 99305277 1001 86380 86390 1
305118 99305118 1001 86380 86390 1
305107 99305107 1001 86380 86390 1
305146 99305146 1001 86380 86390 1
305262 99305262 1001 86380 86390 1
500191 99500191 1001 86380 86390 1
500092 99500092 1001 86380 86390 1
500134 99500134 1001 86380 86390 1
500640 99500640 1001 86380 86390 1
500744 99500744 1001 86380 86390 1
500631 99500631 1001 86380 86390 1
500438 99500438 1001 86380 86390 1
500258 99500258 1001 86380 86390 1
500201 99500201 1001 86380 86390 1
500383 99500383 1001 86380 86390 1
500609 99500609 1001 86380 86390 1
501009 99501009 1001 86380 86390 1
501374 99501374 1001 86380 86390 1
501310 99501310 1001 86380 86390 1
501246 99501246 1001 86380 86390 1
501141 99501141 1001 86380 86390 1
501665 99501665 1001 86380 86390 1
502429 99502429 1001 86380 86390 1
502425 99502425 1001 86380 86390 1
502131 99502131 1001 86380 86390 1
502254 99502254 1001 86380 86390 1
501938 99501938 1001 86380 86390 1
502007 99502007 1001 86380 86390 1
502025 99502025 1001 86380 86390 1
502502 99502502 1001 86380 86390 1
502738 99502738 1001 86380 86390 1
502831 99502831 1001 86380 86390 1
502795 99502795 1001 86380 86390 1
502732 99502732 1001 86380 86390 1
503340 99503340 1001 86380 86390 1
503396 99503396 1001 86380 86390 1
503332 99503332 1001 86380 86390 1
503902 99503902 1001 86380 86390 1
503751 99503751 1001 86380 86390 1
503791 99503791 1001 86380 86390 1
504123 99504123 1001 86380 86390 1
504295 99504295 1001 86380 86390 1
504778 99504778 1001 86380 86390 1
504742 99504742 1001 86380 86390 1
504930 99504930 1001 86380 86390 1
504599 99504599 1001 86380 86390 1
504467 99504467 1001 86380 86390 1
505088 99505088 1001 86380 86390 1
505080 99505080 1001 86380 86390 1
505766 99505766 1001 86380 86390 1
505367 99505367 1001 86380 86390 1
505523 99505523 1001 86380 86390 1
505181 99505181 1001 86380 86390 1
505168 99505168 1001 86380 86390 1
506354 99506354 1001 86380 86390 1
506191 99506191 1001 86380 86390 1
506082 99506082 1001 86380 86390 1
506085 99506085 1001 86380 86390 1
506047 99506047 1001 86380 86390 1
506632 99506632 1001 86380 86390 1
506713 99506713 1001 86380 86390 1
507244 99507244 1001 86380 86390 1
507351 99507351 1001 86380 86390 1
507290 99507290 1001 86380 86390 1
507413 99507413 1001 86380 86390 1
507165 99507165 1001 86380 86390 1
507551 99507551 1001 86380 86390 1
507454 99507454 1001 86380 86390 1
508116 99508116 1001 86380 86390 1
508169 99508169 1001 86380 86390 1
508195 99508195 1001 86380 86390 1
508320 99508320 1001 86380 86390 1
508438 99508438 1001 86380 86390 1
508974 99508974 1001 86380 86390 1
508975 99508975 1001 86380 86390 1
508695 99508695 1001 86380 86390 1
508734 99508734 1001 86380 86390 1
508533 99508533 1001 86380 86390 1
508529 99508529 1001 86380 86390 1
509163 99509163 1001 86380 86390 1
509897 99509897 1001 86380 86390 1
509738 99509738 1001 86380 86390 1
509806 99509806 1001 86380 86390 1
509891 99509891 1001 86380 86390 1
509732 99509732 1001 86380 86390 1
509548 99509548 1001 86380 86390 1
509319 99509319 1001 86380 86390 1
509447 99509447 1001 86380 86390 1
510591 99510591 1001 86380 86390 1
510341 99510341 1001 86380 86390 1
510274 99510274 1001 86380 86390 1
510210 99510210 1001 86380 86390 1
510276 99510276 1001 86380 86390 1
510225 99510225 1001 86380 86390 1
510898 99510898 1001 86380 86390 1
510783 99510783 1001 86380 86390 1
510874 99510874 1001 86380 86390 1
511459 99511459 1001 86380 86390 1
511408 99511408 1001 86380 86390 1
510972 99510972 1001 86380 86390 1
510999 99510999 1001 86380 86390 1
511041 99511041 1001 86380 86390 1
512277 99512277 1001 86380 86390 1
512346 99512346 1001 86380 86390 1
512177 99512177 1001 86380 86390 1
512286 99512286 1001 86380 86390 1
512038 99512038 1001 86380 86390 1
513128 99513128 1001 86380 86390 1
513104 99513104 1001 86380 86390 1
513162 99513162 1001 86380 86390 1
513777 99513777 1001 86380 86390 1
513499 99513499 1001 86380 86390 1
514130 99514130 1001 86380 86390 1
514484 99514484 1001 86380 86390 1
514523 99514523 1001 86380 86390 1
514565 99514565 1001 86380 86390 1
514462 99514462 1001 86380 86390 1
514586 99514586 1001 86380 86390 1
514368 99514368 1001 86380 86390 1
515020 99515020 1001 86380 86390 1
514891 99514891 1001 86380 86390 1
515547 99515547 1001 86380 86390 1
515605 99515605 1001 86380 86390 1
515246 99515246 1001 86380 86390 1
515174 99515174 1001 86380 86390 1
516492 99516492 1001 86380 86390 1
516200 99516200 1001 86380 86390 1
516175 99516175 1001 86380 86390 1
516168 99516168 1001 86380 86390 1
516042 99516042 1001 86380 86390 1
516556 99516556 1001 86380 86390 1
516569 99516569 1001 86380 86390 1
516967 99516967 1001 86380 86390 1
516747 99516747 1001 86380 86390 1
517387 99517387 1001 86380 86390 1
517388 99517388 1001 86380 86390 1
518143 99518143 1001 86380 86390 1
517752 99517752 1001 86380 86390 1
517913 99517913 1001 86380 86390 1
517773 99517773 1001 86380 86390 1
518911 99518911 1001 86380 86390 1
518811 99518811 1001 86380 86390 1
518921 99518921 1001 86380 86390 1
518793 99518793 1001 86380 86390 1
518775 99518775 1001 86380 86390 1
518412 99518412 1001 86380 86390 1
519012 99519012 1001 86380 86390 1
519131 99519131 1001 86380 86390 1
519110 99519110 1001 86380 86390 1
519796 99519796 1001 86380 86390 1
519483 99519483 1001 86380 86390 1
519564 99519564 1001 86380 86390 1
519500 99519500 1001 86380 86390 1
519235 99519235 1001 86380 86390 1
519824 99519824 1001 86380 86390 1
519961 99519961 1001 86380 86390 1
520530 99520530 1001 86380 86390 1
520176 99520176 1001 86380 86390 1
520766 99520766 1001 86380 86390 1
520715 99520715 1001 86380 86390 1
521391 99521391 1001 86380 86390 1
521411 99521411 1001 86380 86390 1
521335 99521335 1001 86380 86390 1
521109 99521109 1001 86380 86390 1
521243 99521243 1001 86380 86390 1
520959 99520959 1001 86380 86390 1
521666 99521666 1001 86380 86390 1
522115 99522115 1001 86380 86390 1
521928 99521928 1001 86380 86390 1
522033 99522033 1001 86380 86390 1
521720 99521720 1001 86380 86390 1
521880 99521880 1001 86380 86390 1
523047 99523047 1001 86380 86390 1
523036 99523036 1001 86380 86390 1
522884 99522884 1001 86380 86390 1
522698 99522698 1001 86380 86390 1
522569 99522569 1001 86380 86390 1
523860 99523860 1001 86380 86390 1
523629 99523629 1001 86380 86390 1
523363 99523363 1001 86380 86390 1
523524 99523524 1001 86380 86390 1
523447 99523447 1001 86380 86390 1
523528 99523528 1001 86380 86390 1
523451 99523451 1001 86380 86390 1
524270 99524270 1001 86380 86390 1
524211 99524211 1001 86380 86390 1
524871 99524871 1001 86380 86390 1
524862 99524862 1001 86380 86390 1
525558 99525558 1001 86380 86390 1
525366 99525366 1001 86380 86390 1
525185 99525185 1001 86380 86390 1
525389 99525389 1001 86380 86390 1
525325 99525325 1001 86380 86390 1
525114 99525114 1001 86380 86390 1
525790 99525790 1001 86380 86390 1
525729 99525729 1001 86380 86390 1
526255 99526255 1001 86380 86390 1
526359 99526359 1001 86380 86390 1
526321 99526321 1001 86380 86390 1
526391 99526391 1001 86380 86390 1
526414 99526414 1001 86380 86390 1
525887 99525887 1001 86380 86390 1
525879 99525879 1001 86380 86390 1
526540 99526540 1001 86380 86390 1
526597 99526597 1001 86380 86390 1
527031 99527031 1001 86380 86390 1
526745 99526745 1001 86380 86390 1
527251 99527251 1001 86380 86390 1
527923 99527923 1001 86380 86390 1
527726 99527726 1001 86380 86390 1
527569 99527569 1001 86380 86390 1
528637 99528637 1001 86380 86390 1
528576 99528576 1001 86380 86390 1
528474 99528474 1001 86380 86390 1
529706 99529706 1001 86380 86390 1
529419 99529419 1001 86380 86390 1
529334 99529334 1001 86380 86390 1
529171 99529171 1001 86380 86390 1
529281 99529281 1001 86380 86390 1
529178 99529178 1001 86380 86390 1
529153 99529153 1001 86380 86390 1
529770 99529770 1001 86380 86390 1
529851 99529851 1001 86380 86390 1
530005 99530005 1001 86380 86390 1
530658 99530658 1001 86380 86390 1
531263 99531263 1001 86380 86390 1
531143 99531143 1001 86380 86390 1
530799 99530799 1001 86380 86390 1
530761 99530761 1001 86380 86390 1
530879 99530879 1001 86380 86390 1
530962 99530962 1001 86380 86390 1
531521 99531521 1001 86380 86390 1
531380 99531380 1001 86380 86390 1
531401 99531401 1001 86380 86390 1
532097 99532097 1001 86380 86390 1
532036 99532036 1001 86380 86390 1
532141 99532141 1001 86380 86390 1
531930 99531930 1001 86380 86390 1
531718 99531718 1001 86380 86390 1
531762 99531762 1001 86380 86390 1
531594 99531594 1001 86380 86390 1
532266 99532266 1001 86380 86390 1
532369 99532369 1001 86380 86390 1
532792 99532792 1001 86380 86390 1
532629 99532629 1001 86380 86390 1
532428 99532428 1001 86380 86390 1
532573 99532573 1001 86380 86390 1
532538 99532538 1001 86380 86390 1
533159 99533159 1001 86380 86390 1
533211 99533211 1001 86380 86390 1
533662 99533662 1001 86380 86390 1
533583 99533583 1001 86380 86390 1
533599 99533599 1001 86380 86390 1
534565 99534565 1001 86380 86390 1
534239 99534239 1001 86380 86390 1
534694 99534694 1001 86380 86390 1
534839 99534839 1001 86380 86390 1
534732 99534732 1001 86380 86390 1
534745 99534745 1001 86380 86390 1
535414 99535414 1001 86380 86390 1
535492 99535492 1001 86380 86390 1
535338 99535338 1001 86380 86390 1
535137 99535137 1001 86380 86390 1
535169 99535169 1001 86380 86390 1
535221 99535221 1001 86380 86390 1
535020 99535020 1001 86380 86390 1
535030 99535030 1001 86380 86390 1
535676 99535676 1001 86380 86390 1
535684 99535684 1001 86380 86390 1
536211 99536211 1001 86380 86390 1
536051 99536051 1001 86380 86390 1
535729 99535729 1001 86380 86390 1
536420 99536420 1001 86380 86390 1
536945 99536945 1001 86380 86390 1
536884 99536884 1001 86380 86390 1
536800 99536800 1001 86380 86390 1
537731 99537731 1001 86380 86390 1
537599 99537599 1001 86380 86390 1
537380 99537380 1001 86380 86390 1
537387 99537387 1001 86380 86390 1
538101 99538101 1001 86380 86390 1
538714 99538714 1001 86380 86390 1
538740 99538740 1001 86380 86390 1
538691 99538691 1001 86380 86390 1
538708 99538708 1001 86380 86390 1
538711 99538711 1001 86380 86390 1
538537 99538537 1001 86380 86390 1
538309 99538309 1001 86380 86390 1
538885 99538885 1001 86380 86390 1
539477 99539477 1001 86380 86390 1
539584 99539584 1001 86380 86390 1
539021 99539021 1001 86380 86390 1
539741 99539741 1001 86380 86390 1
539834 99539834 1001 86380 86390 1
539810 99539810 1001 86380 86390 1
539773 99539773 1001 86380 86390 1
540292 99540292 1001 86380 86390 1
540412 99540412 1001 86380 86390 1
540214 99540214 1001 86380 86390 1
540243 99540243 1001 86380 86390 1
540233 99540233 1001 86380 86390 1
540118 99540118 1001 86380 86390 1
540645 99540645 1001 86380 86390 1
540588 99540588 1001 86380 86390 1
541153 99541153 1001 86380 86390 1
541246 99541246 1001 86380 86390 1
540945 99540945 1001 86380 86390 1
541083 99541083 1001 86380 86390 1
540812 99540812 1001 86380 86390 1
541711 99541711 1001 86380 86390 1
541822 99541822 1001 86380 86390 1
542163 99542163 1001 86380 86390 1
542791 99542791 1001 86380 86390 1
542913 99542913 1001 86380 86390 1
542770 99542770 1001 86380 86390 1
542635 99542635 1001 86380 86390 1
543050 99543050 1001 86380 86390 1
543096 99543096 1001 86380 86390 1
543666 99543666 1001 86380 86390 1
543503 99543503 1001 86380 86390 1
543518 99543518 1001 86380 86390 1
543368 99543368 1001 86380 86390 1
543564 99543564 1001 86380 86390 1
543323 99543323 1001 86380 86390 1
544515 99544515 1001 86380 86390 1
544439 99544439 1001 86380 86390 1
544268 99544268 1001 86380 86390 1
544247 99544247 1001 86380 86390 1
544261 99544261 1001 86380 86390 1
544080 99544080 1001 86380 86390 1
544019 99544019 1001 86380 86390 1
544149 99544149 1001 86380 86390 1
544085 99544085 1001 86380 86390 1
544048 99544048 1001 86380 86390 1
544683 99544683 1001 86380 86390 1
544632 99544632 1001 86380 86390 1
411710 318 1001 34860 35637 1
530910 871 1001 40740 41040 1
528112 690 1002 51083 58801 1
539374 1057 1002 39774 46754 1
400001 99400001 1001 86380 86390 1
400003 99400003 1001 86380 86390 1
400210 99400210 1001 86380 86390 1
400306 99400306 1001 86380 86390 1
400250 99400250 1001 86380 86390 1
400561 99400561 1001 86380 86390 1
400975 99400975 1001 86380 86390 1
401007 99401007 1001 86380 86390 1
401316 99401316 1001 86380 86390 1
401669 99401669 1001 86380 86390 1
401723 99401723 1001 86380 86390 1
402214 99402214 1001 86380 86390 1
402765 99402765 1001 86380 86390 1
402900 99402900 1001 86380 86390 1
403062 99403062 1001 86380 86390 1
403107 99403107 1001 86380 86390 1
403460 99403460 1001 86380 86390 1
403640 99403640 1001 86380 86390 1
403924 99403924 1001 86380 86390 1
404011 99404011 1001 86380 86390 1
404456 99404456 1001 86380 86390 1
404427 99404427 1001 86380 86390 1
404533 99404533 1001 86380 86390 1
404825 99404825 1001 86380 86390 1
404918 99404918 1001 86380 86390 1
405171 99405171 1001 86380 86390 1
405744 99405744 1001 86380 86390 1
405934 99405934 1001 86380 86390 1
406140 99406140 1001 86380 86390 1
406457 99406457 1001 86380 86390 1
406615 99406615 1001 86380 86390 1
406531 99406531 1001 86380 86390 1
406820 99406820 1001 86380 86390 1
406841 99406841 1001 86380 86390 1
407470 99407470 1001 86380 86390 1
407639 99407639 1001 86380 86390 1
407967 99407967 1001 86380 86390 1
408014 99408014 1001 86380 86390 1
408156 99408156 1001 86380 86390 1
408252 99408252 1001 86380 86390 1
408858 99408858 1001 86380 86390 1
408916 99408916 1001 86380 86390 1
409007 99409007 1001 86380 86390 1
409137 99409137 1001 86380 86390 1
409341 99409341 1001 86380 86390 1
409414 99409414 1001 86380 86390 1
409990 99409990 1001 86380 86390 1
410623 99410623 1001 86380 86390 1
410747 99410747 1001 86380 86390 1
410883 99410883 1001 86380 86390 1
411318 99411318 1001 86380 86390 1
411243 99411243 1001 86380 86390 1
411843 99411843 1001 86380 86390 1
413387 99413387 1001 86380 86390 1
413083 99413083 1001 86380 86390 1
413038 99413038 1001 86380 86390 1
413246 99413246 1001 86380 86390 1
413202 99413202 1001 86380 86390 1
412857 99412857 1001 86380 86390 1
414004 99414004 1001 86380 86390 1
415098 99415098 1001 86380 86390 1
415192 99415192 1001 86380 86390 1
415305 99415305 1001 86380 86390 1
414637 99414637 1001 86380 86390 1
414677 99414677 1001 86380 86390 1
414166 99414166 1001 86380 86390 1
414456 99414456 1001 86380 86390 1
414438 99414438 1001 86380 86390 1
415336 99415336 1001 86380 86390 1
416932 99416932 1001 86380 86390 1
416212 99416212 1001 86380 86390 1
416214 99416214 1001 86380 86390 1
416437 99416437 1001 86380 86390 1
416464 99416464 1001 86380 86390 1
416217 99416217 1001 86380 86390 1
416301 99416301 1001 86380 86390 1
416079 99416079 1001 86380 86390 1
415861 99415861 1001 86380 86390 1
417269 99417269 1001 86380 86390 1
417274 99417274 1001 86380 86390 1
417321 99417321 1001 86380 86390 1
417303 99417303 1001 86380 86390 1
419193 99419193 1001 86380 86390 1
418916 99418916 1001 86380 86390 1
419513 99419513 1001 86380 86390 1
419405 99419405 1001 86380 86390 1
419455 99419455 1001 86380 86390 1
420601 99420601 1001 86380 86390 1
422100 99422100 1001 86380 86390 1
421334 99421334 1001 86380 86390 1
421247 99421247 1001 86380 86390 1
423370 99423370 1001 86380 86390 1
423577 99423577 1001 86380 86390 1
422998 99422998 1001 86380 86390 1
423214 99423214 1001 86380 86390 1
423942 99423942 1001 86380 86390 1
423832 99423832 1001 86380 86390 1
423932 99423932 1001 86380 86390 1
424615 99424615 1001 86380 86390 1
424635 99424635 1001 86380 86390 1
424433 99424433 1001 86380 86390 1
424258 99424258 1001 86380 86390 1
425640 99425640 1001 86380 86390 1
425813 99425813 1001 86380 86390 1
425617 99425617 1001 86380 86390 1
426736 99426736 1001 86380 86390 1
426437 99426437 1001 86380 86390 1
426017 99426017 1001 86380 86390 1
428410 99428410 1001 86380 86390 1
428228 99428228 1001 86380 86390 1
428150 99428150 1001 86380 86390 1
428180 99428180 1001 86380 86390 1
428085 99428085 1001 86380 86390 1
427851 99427851 1001 86380 86390 1
428972 99428972 1001 86380 86390 1
429026 99429026 1001 86380 86390 1
430322 99430322 1001 86380 86390 1
430195 99430195 1001 86380 86390 1
430341 99430341 1001 86380 86390 1
429758 99429758 1001 86380 86390 1
429509 99429509 1001 86380 86390 1
430780 99430780 1001 86380 86390 1
430412 99430412 1001 86380 86390 1
431915 99431915 1001 86380 86390 1
431725 99431725 1001 86380 86390 1
431542 99431542 1001 86380 86390 1
430855 99430855 1001 86380 86390 1
432347 99432347 1001 86380 86390 1
432255 99432255 1001 86380 86390 1
433383 99433383 1001 86380 86390 1
433200 99433200 1001 86380 86390 1
432651 99432651 1001 86380 86390 1
432591 99432591 1001 86380 86390 1
434114 99434114 1001 86380 86390 1
433998 99433998 1001 86380 86390 1
434100 99434100 1001 86380 86390 1
435256 99435256 1001 86380 86390 1
434835 99434835 1001 86380 86390 1
434679 99434679 1001 86380 86390 1
434516 99434516 1001 86380 86390 1
434416 99434416 1001 86380 86390 1
434193 99434193 1001 86380 86390 1
435787 99435787 1001 86380 86390 1
435490 99435490 1001 86380 86390 1
436490 99436490 1001 86380 86390 1
436678 99436678 1001 86380 86390 1
436291 99436291 1001 86380 86390 1
300107 99300107 1001 86380 86390 1
300418 99300418 1001 86380 86390 1
300270 99300270 1001 86380 86390 1
300116 99300116 1001 86380 86390 1
300287 99300287 1001 86380 86390 1
301441 99301441 1001 86380 86390 1
301369 99301369 1001 86380 86390 1
301322 99301322 1001 86380 86390 1
300988 99300988 1001 86380 86390 1
301634 99301634 1001 86380 86390 1
301624 99301624 1001 86380 86390 1
302280 99302280 1001 86380 86390 1
302102 99302102 1001 86380 86390 1
301776 99301776 1001 86380 86390 1
302510 99302510 1001 86380 86390 1
302438 99302438 1001 86380 86390 1
302910 99302910 1001 86380 86390 1
302975 99302975 1001 86380 86390 1
303351 99303351 1001 86380 86390 1
303996 99303996 1001 86380 86390 1
303919 99303919 1001 86380 86390 1
303971 99303971 1001 86380 86390 1
304013 99304013 1001 86380 86390 1
303790 99303790 1001 86380 86390 1
303613 99303613 1001 86380 86390 1
303485 99303485 1001 86380 86390 1
303565 99303565 1001 86380 86390 1
304487 99304487 1001 86380 86390 1
304383 99304383 1001 86380 86390 1
304951 99304951 1001 86380 86390 1
305346 99305346 1001 86380 86390 1
305143 99305143 1001 86380 86390 1
305110 99305110 1001 86380 86390 1
305088 99305088 1001 86380 86390 1
500154 99500154 1001 86380 86390 1
500065 99500065 1001 86380 86390 1
500027 99500027 1001 86380 86390 1
305693 99305693 1001 86380 86390 1
500061 99500061 1001 86380 86390 1
500686 99500686 1001 86380 86390 1
500232 99500232 1001 86380 86390 1
500398 99500398 1001 86380 86390 1
500876 99500876 1001 86380 86390 1
501007 99501007 1001 86380 86390 1
500970 99500970 1001 86380 86390 1
501000 99501000 1001 86380 86390 1
500990 99500990 1001 86380 86390 1
501598 99501598 1001 86380 86390 1
501216 99501216 1001 86380 86390 1
501154 99501154 1001 86380 86390 1
501094 99501094 1001 86380 86390 1
501095 99501095 1001 86380 86390 1
501800 99501800 1001 86380 86390 1
502421 99502421 1001 86380 86390 1
502228 99502228 1001 86380 86390 1
501864 99501864 1001 86380 86390 1
502500 99502500 1001 86380 86390 1
503224 99503224 1001 86380 86390 1
503012 99503012 1001 86380 86390 1
503065 99503065 1001 86380 86390 1
502990 99502990 1001 86380 86390 1
502929 99502929 1001 86380 86390 1
503356 99503356 1001 86380 86390 1
503447 99503447 1001 86380 86390 1
503300 99503300 1001 86380 86390 1
504045 99504045 1001 86380 86390 1
503821 99503821 1001 86380 86390 1
503797 99503797 1001 86380 86390 1
503631 99503631 1001 86380 86390 1
503619 99503619 1001 86380 86390 1
503505 99503505 1001 86380 86390 1
504319 99504319 1001 86380 86390 1
504895 99504895 1001 86380 86390 1
504769 99504769 1001 86380 86390 1
504825 99504825 1001 86380 86390 1
504814 99504814 1001 86380 86390 1
504328 99504328 1001 86380 86390 1
505582 99505582 1001 86380 86390 1
505753 99505753 1001 86380 86390 1
505663 99505663 1001 86380 86390 1
505689 99505689 1001 86380 86390 1
505587 99505587 1001 86380 86390 1
505476 99505476 1001 86380 86390 1
505550 99505550 1001 86380 86390 1
505183 99505183 1001 86380 86390 1
505973 99505973 1001 86380 86390 1
506242 99506242 1001 86380 86390 1
506386 99506386 1001 86380 86390 1
506148 99506148 1001 86380 86390 1
506735 99506735 1001 86380 86390 1
507375 99507375 1001 86380 86390 1
507280 99507280 1001 86380 86390 1
507126 99507126 1001 86380 86390 1
507044 99507044 1001 86380 86390 1
507138 99507138 1001 86380 86390 1
506943 99506943 1001 86380 86390 1
507589 99507589 1001 86380 86390 1
507520 99507520 1001 86380 86390 1
508011 99508011 1001 86380 86390 1
507934 99507934 1001 86380 86390 1
507780 99507780 1001 86380 86390 1
508412 99508412 1001 86380 86390 1
508993 99508993 1001 86380 86390 1
508745 99508745 1001 86380 86390 1
508823 99508823 1001 86380 86390 1
508785 99508785 1001 86380 86390 1
508789 99508789 1001 86380 86390 1
508491 99508491 1001 86380 86390 1
508504 99508504 1001 86380 86390 1
509124 99509124 1001 86380 86390 1
509085 99509085 1001 86380 86390 1
509178 99509178 1001 86380 86390 1
509208 99509208 1001 86380 86390 1
509856 99509856 1001 86380 86390 1
509657 99509657 1001 86380 86390 1
509429 99509429 1001 86380 86390 1
510663 99510663 1001 86380 86390 1
510720 99510720 1001 86380 86390 1
510367 99510367 1001 86380 86390 1
510344 99510344 1001 86380 86390 1
510239 99510239 1001 86380 86390 1
510123 99510123 1001 86380 86390 1
510166 99510166 1001 86380 86390 1
510881 99510881 1001 86380 86390 1
510875 99510875 1001 86380 86390 1
511163 99511163 1001 86380 86390 1
511061 99511061 1001 86380 86390 1
510963 99510963 1001 86380 86390 1
511082 99511082 1001 86380 86390 1
511732 99511732 1001 86380 86390 1
511578 99511578 1001 86380 86390 1
511727 99511727 1001 86380 86390 1
512330 99512330 1001 86380 86390 1
512360 99512360 1001 86380 86390 1
511980 99511980 1001 86380 86390 1
512123 99512123 1001 86380 86390 1
511995 99511995 1001 86380 86390 1
512833 99512833 1001 86380 86390 1
512848 99512848 1001 86380 86390 1
512636 99512636 1001 86380 86390 1
512730 99512730 1001 86380 86390 1
512757 99512757 1001 86380 86390 1
512602 99512602 1001 86380 86390 1
512616 99512616 1001 86380 86390 1
512622 99512622 1001 86380 86390 1
513332 99513332 1001 86380 86390 1
513302 99513302 1001 86380 86390 1
513873 99513873 1001 86380 86390 1
513475 99513475 1001 86380 86390 1
514081 99514081 1001 86380 86390 1
514056 99514056 1001 86380 86390 1
514082 99514082 1001 86380 86390 1
514099 99514099 1001 86380 86390 1
514049 99514049 1001 86380 86390 1
514116 99514116 1001 86380 86390 1
514807 99514807 1001 86380 86390 1
514769 99514769 1001 86380 86390 1
514418 99514418 1001 86380 86390 1
514342 99514342 1001 86380 86390 1
514413 99514413 1001 86380 86390 1
514391 99514391 1001 86380 86390 1
514919 99514919 1001 86380 86390 1
514988 99514988 1001 86380 86390 1
514968 99514968 1001 86380 86390 1
515008 99515008 1001 86380 86390 1
515594 99515594 1001 86380 86390 1
515651 99515651 1001 86380 86390 1
515493 99515493 1001 86380 86390 1
515456 99515456 1001 86380 86390 1
515354 99515354 1001 86380 86390 1
515420 99515420 1001 86380 86390 1
515319 99515319 1001 86380 86390 1
515282 99515282 1001 86380 86390 1
516344 99516344 1001 86380 86390 1
516384 99516384 1001 86380 86390 1
516429 99516429 1001 86380 86390 1
516298 99516298 1001 86380 86390 1
516186 99516186 1001 86380 86390 1
515942 99515942 1001 86380 86390 1
516086 99516086 1001 86380 86390 1
516010 99516010 1001 86380 86390 1
516078 99516078 1001 86380 86390 1
516548 99516548 1001 86380 86390 1
517298 99517298 1001 86380 86390 1
517082 99517082 1001 86380 86390 1
517032 99517032 1001 86380 86390 1
516859 99516859 1001 86380 86390 1
516762 99516762 1001 86380 86390 1
517488 99517488 1001 86380 86390 1
517453 99517453 1001 86380 86390 1
517468 99517468 1001 86380 86390 1
517483 99517483 1001 86380 86390 1
517848 99517848 1001 86380 86390 1
517786 99517786 1001 86380 86390 1
517774 99517774 1001 86380 86390 1
518174 99518174 1001 86380 86390 1
518331 99518331 1001 86380 86390 1
518180 99518180 1001 86380 86390 1
518829 99518829 1001 86380 86390 1
518614 99518614 1001 86380 86390 1
518721 99518721 1001 86380 86390 1
518773 99518773 1001 86380 86390 1
518394 99518394 1001 86380 86390 1
519615 99519615 1001 86380 86390 1
519801 99519801 1001 86380 86390 1
519545 99519545 1001 86380 86390 1
519286 99519286 1001 86380 86390 1
519970 99519970 1001 86380 86390 1
519820 99519820 1001 86380 86390 1
520455 99520455 1001 86380 86390 1
520082 99520082 1001 86380 86390 1
520761 99520761 1001 86380 86390 1
521272 99521272 1001 86380 86390 1
521076 99521076 1001 86380 86390 1
521167 99521167 1001 86380 86390 1
520877 99520877 1001 86380 86390 1
521520 99521520 1001 86380 86390 1
521626 99521626 1001 86380 86390 1
521523 99521523 1001 86380 86390 1
522129 99522129 1001 86380 86390 1
522195 99522195 1001 86380 86390 1
522196 99522196 1001 86380 86390 1
522145 99522145 1001 86380 86390 1
521735 99521735 1001 86380 86390 1
521787 99521787 1001 86380 86390 1
522322 99522322 1001 86380 86390 1
522963 99522963 1001 86380 86390 1
522737 99522737 1001 86380 86390 1
522513 99522513 1001 86380 86390 1
522606 99522606 1001 86380 86390 1
522699 99522699 1001 86380 86390 1
522507 99522507 1001 86380 86390 1
523747 99523747 1001 86380 86390 1
523701 99523701 1001 86380 86390 1
523467 99523467 1001 86380 86390 1
523474 99523474 1001 86380 86390 1
523347 99523347 1001 86380 86390 1
524526 99524526 1001 86380 86390 1
524299 99524299 1001 86380 86390 1
524160 99524160 1001 86380 86390 1
524921 99524921 1001 86380 86390 1
525431 99525431 1001 86380 86390 1
525407 99525407 1001 86380 86390 1
525537 99525537 1001 86380 86390 1
525421 99525421 1001 86380 86390 1
525526 99525526 1001 86380 86390 1
525213 99525213 1001 86380 86390 1
525124 99525124 1001 86380 86390 1
524999 99524999 1001 86380 86390 1
525678 99525678 1001 86380 86390 1
526168 99526168 1001 86380 86390 1
526144 99526144 1001 86380 86390 1
526219 99526219 1001 86380 86390 1
526581 99526581 1001 86380 86390 1
527097 99527097 1001 86380 86390 1
527218 99527218 1001 86380 86390 1
527049 99527049 1001 86380 86390 1
527235 99527235 1001 86380 86390 1
526875 99526875 1001 86380 86390 1
526957 99526957 1001 86380 86390 1
527021 99527021 1001 86380 86390 1
526972 99526972 1001 86380 86390 1
526951 99526951 1001 86380 86390 1
526813 99526813 1001 86380 86390 1
526633 99526633 1001 86380 86390 1
526743 99526743 1001 86380 86390 1
527345 99527345 1001 86380 86390 1
528062 99528062 1001 86380 86390 1
527549 99527549 1001 86380 86390 1
527616 99527616 1001 86380 86390 1
527592 99527592 1001 86380 86390 1
528258 99528258 1001 86380 86390 1
528631 99528631 1001 86380 86390 1
528493 99528493 1001 86380 86390 1
528464 99528464 1001 86380 86390 1
528400 99528400 1001 86380 86390 1
528366 99528366 1001 86380 86390 1
528291 99528291 1001 86380 86390 1
529023 99529023 1001 86380 86390 1
529561 99529561 1001 86380 86390 1
529462 99529462 1001 86380 86390 1
529854 99529854 1001 86380 86390 1
529748 99529748 1001 86380 86390 1
529892 99529892 1001 86380 86390 1
530538 99530538 1001 86380 86390 1
530192 99530192 1001 86380 86390 1
530348 99530348 1001 86380 86390 1
530291 99530291 1001 86380 86390 1
530214 99530214 1001 86380 86390 1
530661 99530661 1001 86380 86390 1
531370 99531370 1001 86380 86390 1
531086 99531086 1001 86380 86390 1
530815 99530815 1001 86380 86390 1
531450 99531450 1001 86380 86390 1
532132 99532132 1001 86380 86390 1
532175 99532175 1001 86380 86390 1
531966 99531966 1001 86380 86390 1
531985 99531985 1001 86380 86390 1
532295 99532295 1001 86380 86390 1
532258 99532258 1001 86380 86390 1
532733 99532733 1001 86380 86390 1
532669 99532669 1001 86380 86390 1
532425 99532425 1001 86380 86390 1
532497 99532497 1001 86380 86390 1
533189 99533189 1001 86380 86390 1
533771 99533771 1001 86380 86390 1
533810 99533810 1001 86380 86390 1
533660 99533660 1001 86380 86390 1
533484 99533484 1001 86380 86390 1
533280 99533280 1001 86380 86390 1
533370 99533370 1001 86380 86390 1
533284 99533284 1001 86380 86390 1
533400 99533400 1001 86380 86390 1
533248 99533248 1001 86380 86390 1
533922 99533922 1001 86380 86390 1
533911 99533911 1001 86380 86390 1
533924 99533924 1001 86380 86390 1
533862 99533862 1001 86380 86390 1
534018 99534018 1001 86380 86390 1
534638 99534638 1001 86380 86390 1
534550 99534550 1001 86380 86390 1
534068 99534068 1001 86380 86390 1
534135 99534135 1001 86380 86390 1
534780 99534780 1001 86380 86390 1
535073 99535073 1001 86380 86390 1
535031 99535031 1001 86380 86390 1
535551 99535551 1001 86380 86390 1
536066 99536066 1001 86380 86390 1
535879 99535879 1001 86380 86390 1
535777 99535777 1001 86380 86390 1
535896 99535896 1001 86380 86390 1
536404 99536404 1001 86380 86390 1
536915 99536915 1001 86380 86390 1
536943 99536943 1001 86380 86390 1
537909 99537909 1001 86380 86390 1
537983 99537983 1001 86380 86390 1
537783 99537783 1001 86380 86390 1
537695 99537695 1001 86380 86390 1
537691 99537691 1001 86380 86390 1
537452 99537452 1001 86380 86390 1
538031 99538031 1001 86380 86390 1
538669 99538669 1001 86380 86390 1
538559 99538559 1001 86380 86390 1
538458 99538458 1001 86380 86390 1
538540 99538540 1001 86380 86390 1
538271 99538271 1001 86380 86390 1
538936 99538936 1001 86380 86390 1
538977 99538977 1001 86380 86390 1
539529 99539529 1001 86380 86390 1
539289 99539289 1001 86380 86390 1
539329 99539329 1001 86380 86390 1
539228 99539228 1001 86380 86390 1
539139 99539139 1001 86380 86390 1
539219 99539219 1001 86380 86390 1
539040 99539040 1001 86380 86390 1
539043 99539043 1001 86380 86390 1
540357 99540357 1001 86380 86390 1
540085 99540085 1001 86380 86390 1
540569 99540569 1001 86380 86390 1
540583 99540583 1001 86380 86390 1
540479 99540479 1001 86380 86390 1
540627 99540627 1001 86380 86390 1
540666 99540666 1001 86380 86390 1
541190 99541190 1001 86380 86390 1
541257 99541257 1001 86380 86390 1
541247 99541247 1001 86380 86390 1
541281 99541281 1001 86380 86390 1
540708 99540708 1001 86380 86390 1
541390 99541390 1001 86380 86390 1
541750 99541750 1001 86380 86390 1
541757 99541757 1001 86380 86390 1
541602 99541602 1001 86380 86390 1
541661 99541661 1001 86380 86390 1
542651 99542651 1001 86380 86390 1
542588 99542588 1001 86380 86390 1
542647 99542647 1001 86380 86390 1
542480 99542480 1001 86380 86390 1
542394 99542394 1001 86380 86390 1
543143 99543143 1001 86380 86390 1
543473 99543473 1001 86380 86390 1
543180 99543180 1001 86380 86390 1
543219 99543219 1001 86380 86390 1
543233 99543233 1001 86380 86390 1
544456 99544456 1001 86380 86390 1
544459 99544459 1001 86380 86390 1
544320 99544320 1001 86380 86390 1
544162 99544162 1001 86380 86390 1
543984 99543984 1001 86380 86390 1
544638 99544638 1001 86380 86390 1
544614 99544614 1001 86380 86390 1
401539 218 1001 7440 8097 1
407401 1146 1001 45360 46077 1
511359 523 1002 32906 43956 1
516942 760 1002 37949 43659 1
400227 99400227 1001 86380 86390 1
400325 99400325 1001 86380 86390 1
401060 99401060 1001 86380 86390 1
401219 99401219 1001 86380 86390 1
401312 99401312 1001 86380 86390 1
401661 99401661 1001 86380 86390 1
401601 99401601 1001 86380 86390 1
401879 99401879 1001 86380 86390 1
402128 99402128 1001 86380 86390 1
402386 99402386 1001 86380 86390 1
402826 99402826 1001 86380 86390 1
402926 99402926 1001 86380 86390 1
403265 99403265 1001 86380 86390 1
403438 99403438 1001 86380 86390 1
403879 99403879 1001 86380 86390 1
404106 99404106 1001 86380 86390 1
404527 99404527 1001 86380 86390 1
404626 99404626 1001 86380 86390 1
405228 99405228 1001 86380 86390 1
405284 99405284 1001 86380 86390 1
405242 99405242 1001 86380 86390 1
405362 99405362 1001 86380 86390 1
405422 99405422 1001 86380 86390 1
405650 99405650 1001 86380 86390 1
406281 99406281 1001 86380 86390 1
406346 99406346 1001 86380 86390 1
406333 99406333 1001 86380 86390 1
406428 99406428 1001 86380 86390 1
406462 99406462 1001 86380 86390 1
407026 99407026 1001 86380 86390 1
407136 99407136 1001 86380 86390 1
407162 99407162 1001 86380 86390 1
407325 99407325 1001 86380 86390 1
407632 99407632 1001 86380 86390 1
407647 99407647 1001 86380 86390 1
407927 99407927 1001 86380 86390 1
407959 99407959 1001 86380 86390 1
408980 99408980 1001 86380 86390 1
409460 99409460 1001 86380 86390 1
409445 99409445 1001 86380 86390 1
409683 99409683 1001 86380 86390 1
409664 99409664 1001 86380 86390 1
409601 99409601 1001 86380 86390 1
409752 99409752 1001 86380 86390 1
410021 99410021 1001 86380 86390 1
410482 99410482 1001 86380 86390 1
410587 99410587 1001 86380 86390 1
410754 99410754 1001 86380 86390 1
411138 99411138 1001 86380 86390 1
411504 99411504 1001 86380 86390 1
411608 99411608 1001 86380 86390 1
411591 99411591 1001 86380 86390 1
411866 99411866 1001 86380 86390 1
412300 99412300 1001 86380 86390 1
413326 99413326 1001 86380 86390 1
413488 99413488 1001 86380 86390 1
413362 99413362 1001 86380 86390 1
412940 99412940 1001 86380 86390 1
413027 99413027 1001 86380 86390 1
412970 99412970 1001 86380 86390 1
412669 99412669 1001 86380 86390 1
412858 99412858 1001 86380 86390 1
413751 99413751 1001 86380 86390 1
414971 99414971 1001 86380 86390 1
415239 99415239 1001 86380 86390 1
414523 99414523 1001 86380 86390 1
414293 99414293 1001 86380 86390 1
414455 99414455 1001 86380 86390 1
415689 99415689 1001 86380 86390 1
416351 99416351 1001 86380 86390 1
416355 99416355 1001 86380 86390 1
416267 99416267 1001 86380 86390 1
416202 99416202 1001 86380 86390 1
416538 99416538 1001 86380 86390 1
417366 99417366 1001 86380 86390 1
417395 99417395 1001 86380 86390 1
417042 99417042 1001 86380 86390 1
417483 99417483 1001 86380 86390 1
418334 99418334 1001 86380 86390 1
420058 99420058 1001 86380 86390 1
419950 99419950 1001 86380 86390 1
419891 99419891 1001 86380 86390 1
419990 99419990 1001 86380 86390 1
419287 99419287 1001 86380 86390 1
419444 99419444 1001 86380 86390 1
420586 99420586 1001 86380 86390 1
420620 99420620 1001 86380 86390 1
420827 99420827 1001 86380 86390 1
420483 99420483 1001 86380 86390 1
421979 99421979 1001 86380 86390 1
422013 99422013 1001 86380 86390 1
421273 99421273 1001 86380 86390 1
421493 99421493 1001 86380 86390 1
421235 99421235 1001 86380 86390 1
420897 99420897 1001 86380 86390 1
422174 99422174 1001 86380 86390 1
422526 99422526 1001 86380 86390 1
423233 99423233 1001 86380 86390 1
423096 99423096 1001 86380 86390 1
422979 99422979 1001 86380 86390 1
423145 99423145 1001 86380 86390 1
422589 99422589 1001 86380 86390 1
424109 99424109 1001 86380 86390 1
425192 99425192 1001 86380 86390 1
425376 99425376 1001 86380 86390 1
425361 99425361 1001 86380 86390 1
424847 99424847 1001 86380 86390 1
424582 99424582 1001 86380 86390 1
425540 99425540 1001 86380 86390 1
427004 99427004 1001 86380 86390 1
426903 99426903 1001 86380 86390 1
426394 99426394 1001 86380 86390 1
426312 99426312 1001 86380 86390 1
428697 99428697 1001 86380 86390 1
428246 99428246 1001 86380 86390 1
427963 99427963 1001 86380 86390 1
428087 99428087 1001 86380 86390 1
427761 99427761 1001 86380 86390 1
427848 99427848 1001 86380 86390 1
430109 99430109 1001 86380 86390 1
429886 99429886 1001 86380 86390 1
429621 99429621 1001 86380 86390 1
429321 99429321 1001 86380 86390 1
429312 99429312 1001 86380 86390 1
430609 99430609 1001 86380 86390 1
432002 99432002 1001 86380 86390 1
431507 99431507 1001 86380 86390 1
430872 99430872 1001 86380 86390 1
433675 99433675 1001 86380 86390 1
432944 99432944 1001 86380 86390 1
433285 99433285 1001 86380 86390 1
432798 99432798 1001 86380 86390 1
432652 99432652 1001 86380 86390 1
432708 99432708 1001 86380 86390 1
434067 99434067 1001 86380 86390 1
434007 99434007 1001 86380 86390 1
434328 99434328 1001 86380 86390 1
434509 99434509 1001 86380 86390 1
435677 99435677 1001 86380 86390 1
434593 99434593 1001 86380 86390 1
435783 99435783 1001 86380 86390 1
436102 99436102 1001 86380 86390 1
436279 99436279 1001 86380 86390 1
300488 99300488 1001 86380 86390 1
300324 99300324 1001 86380 86390 1
300852 99300852 1001 86380 86390 1
301389 99301389 1001 86380 86390 1
301494 99301494 1001 86380 86390 1
301501 99301501 1001 86380 86390 1
301129 99301129 1001 86380 86390 1
301119 99301119 1001 86380 86390 1
301006 99301006 1001 86380 86390 1
301618 99301618 1001 86380 86390 1
302278 99302278 1001 86380 86390 1
302045 99302045 1001 86380 86390 1
302124 99302124 1001 86380 86390 1
302125 99302125 1001 86380 86390 1
302032 99302032 1001 86380 86390 1
301774 99301774 1001 86380 86390 1
302452 99302452 1001 86380 86390 1
303047 99303047 1001 86380 86390 1
302916 99302916 1001 86380 86390 1
302932 99302932 1001 86380 86390 1
302869 99302869 1001 86380 86390 1
302728 99302728 1001 86380 86390 1
302742 99302742 1001 86380 86390 1
302626 99302626 1001 86380 86390 1
302705 99302705 1001 86380 86390 1
302681 99302681 1001 86380 86390 1
302672 99302672 1001 86380 86390 1
303394 99303394 1001 86380 86390 1
303229 99303229 1001 86380 86390 1
303947 99303947 1001 86380 86390 1
303954 99303954 1001 86380 86390 1
303929 99303929 1001 86380 86390 1
303664 99303664 1001 86380 86390 1
303482 99303482 1001 86380 86390 1
304750 99304750 1001 86380 86390 1
304625 99304625 1001 86380 86390 1
304433 99304433 1001 86380 86390 1
304964 99304964 1001 86380 86390 1
305030 99305030 1001 86380 86390 1
305005 99305005 1001 86380 86390 1
305484 99305484 1001 86380 86390 1
305324 99305324 1001 86380 86390 1
305344 99305344 1001 86380 86390 1
305370 99305370 1001 86380 86390 1
305228 99305228 1001 86380 86390 1
500140 99500140 1001 86380 86390 1
500766 99500766 1001 86380 86390 1
500706 99500706 1001 86380 86390 1
500519 99500519 1001 86380 86390 1
500430 99500430 1001 86380 86390 1
500534 99500534 1001 86380 86390 1
500547 99500547 1001 86380 86390 1
500490 99500490 1001 86380 86390 1
500252 99500252 1001 86380 86390 1
500925 99500925 1001 86380 86390 1
501545 99501545 1001 86380 86390 1
501226 99501226 1001 86380 86390 1
501209 99501209 1001 86380 86390 1
502402 99502402 1001 86380 86390 1
502323 99502323 1001 86380 86390 1
502090 99502090 1001 86380 86390 1
502498 99502498 1001 86380 86390 1
503101 99503101 1001 86380 86390 1
503247 99503247 1001 86380 86390 1
503249 99503249 1001 86380 86390 1
503018 99503018 1001 86380 86390 1
502846 99502846 1001 86380 86390 1
502847 99502847 1001 86380 86390 1
503367 99503367 1001 86380 86390 1
504004 99504004 1001 86380 86390 1
503873 99503873 1001 86380 86390 1
503748 99503748 1001 86380 86390 1
503501 99503501 1001 86380 86390 1
504187 99504187 1001 86380 86390 1
504909 99504909 1001 86380 86390 1
504869 99504869 1001 86380 86390 1
504905 99504905 1001 86380 86390 1
504673 99504673 1001 86380 86390 1
504725 99504725 1001 86380 86390 1
504653 99504653 1001 86380 86390 1
504646 99504646 1001 86380 86390 1
504444 99504444 1001 86380 86390 1
504483 99504483 1001 86380 86390 1
505093 99505093 1001 86380 86390 1
505629 99505629 1001 86380 86390 1
505591 99505591 1001 86380 86390 1
505618 99505618 1001 86380 86390 1
505739 99505739 1001 86380 86390 1
505363 99505363 1001 86380 86390 1
505546 99505546 1001 86380 86390 1
505271 99505271 1001 86380 86390 1
505950 99505950 1001 86380 86390 1
506490 99506490 1001 86380 86390 1
506200 99506200 1001 86380 86390 1
506312 99506312 1001 86380 86390 1
506118 99506118 1001 86380 86390 1
506598 99506598 1001 86380 86390 1
506717 99506717 1001 86380 86390 1
507261 99507261 1001 86380 86390 1
507137 99507137 1001 86380 86390 1
506982 99506982 1001 86380 86390 1
507613 99507613 1001 86380 86390 1
507576 99507576 1001 86380 86390 1
507500 99507500 1001 86380 86390 1
508231 99508231 1001 86380 86390 1
508130 99508130 1001 86380 86390 1
508012 99508012 1001 86380 86390 1
508321 99508321 1001 86380 86390 1
508960 99508960 1001 86380 86390 1
508973 99508973 1001 86380 86390 1
508990 99508990 1001 86380 86390 1
508811 99508811 1001 86380 86390 1
508709 99508709 1001 86380 86390 1
508839 99508839 1001 86380 86390 1
508588 99508588 1001 86380 86390 1
508564 99508564 1001 86380 86390 1
508594 99508594 1001 86380 86390 1
508607 99508607 1001 86380 86390 1
509763 99509763 1001 86380 86390 1
509766 99509766 1001 86380 86390 1
509501 99509501 1001 86380 86390 1
509671 99509671 1001 86380 86390 1
509917 99509917 1001 86380 86390 1
510662 99510662 1001 86380 86390 1
510444 99510444 1001 86380 86390 1
510360 99510360 1001 86380 86390 1
510413 99510413 1001 86380 86390 1
510323 99510323 1001 86380 86390 1
510415 99510415 1001 86380 86390 1
510297 99510297 1001 86380 86390 1
510919 99510919 1001 86380 86390 1
510860 99510860 1001 86380 86390 1
511545 99511545 1001 86380 86390 1
511435 99511435 1001 86380 86390 1
511231 99511231 1001 86380 86390 1
511233 99511233 1001 86380 86390 1
511189 99511189 1001 86380 86390 1
511623 99511623 1001 86380 86390 1
512180 99512180 1001 86380 86390 1
511925 99511925 1001 86380 86390 1
513020 99513020 1001 86380 86390 1
513033 99513033 1001 86380 86390 1
512820 99512820 1001 86380 86390 1
512710 99512710 1001 86380 86390 1
513345 99513345 1001 86380 86390 1
513220 99513220 1001 86380 86390 1
513729 99513729 1001 86380 86390 1
513745 99513745 1001 86380 86390 1
513593 99513593 1001 86380 86390 1
513569 99513569 1001 86380 86390 1
514227 99514227 1001 86380 86390 1
514231 99514231 1001 86380 86390 1
514128 99514128 1001 86380 86390 1
514818 99514818 1001 86380 86390 1
514564 99514564 1001 86380 86390 1
514491 99514491 1001 86380 86390 1
514465 99514465 1001 86380 86390 1
514293 99514293 1001 86380 86390 1
514373 99514373 1001 86380 86390 1
514338 99514338 1001 86380 86390 1
514899 99514899 1001 86380 86390 1
514956 99514956 1001 86380 86390 1
515414 99515414 1001 86380 86390 1
515183 99515183 1001 86380 86390 1
515176 99515176 1001 86380 86390 1
515255 99515255 1001 86380 86390 1
515806 99515806 1001 86380 86390 1
516315 99516315 1001 86380 86390 1
516045 99516045 1001 86380 86390 1
515999 99515999 1001 86380 86390 1
517305 99517305 1001 86380 86390 1
517315 99517315 1001 86380 86390 1
516938 99516938 1001 86380 86390 1
517124 99517124 1001 86380 86390 1
517060 99517060 1001 86380 86390 1
516970 99516970 1001 86380 86390 1
517463 99517463 1001 86380 86390 1
517502 99517502 1001 86380 86390 1
517477 99517477 1001 86380 86390 1
517499 99517499 1001 86380 86390 1
517878 99517878 1001 86380 86390 1
517777 99517777 1001 86380 86390 1
518227 99518227 1001 86380 86390 1
518936 99518936 1001 86380 86390 1
518632 99518632 1001 86380 86390 1
518446 99518446 1001 86380 86390 1
518514 99518514 1001 86380 86390 1
518391 99518391 1001 86380 86390 1
519101 99519101 1001 86380 86390 1
519118 99519118 1001 86380 86390 1
518992 99518992 1001 86380 86390 1
519635 99519635 1001 86380 86390 1
519679 99519679 1001 86380 86390 1
519793 99519793 1001 86380 86390 1
519723 99519723 1001 86380 86390 1
519749 99519749 1001 86380 86390 1
519403 99519403 1001 86380 86390 1
519470 99519470 1001 86380 86390 1
519321 99519321 1001 86380 86390 1
519999 99519999 1001 86380 86390 1
519823 99519823 1001 86380 86390 1
520482 99520482 1001 86380 86390 1
520638 99520638 1001 86380 86390 1
520421 99520421 1001 86380 86390 1
520118 99520118 1001 86380 86390 1
520135 99520135 1001 86380 86390 1
520768 99520768 1001 86380 86390 1
520651 99520651 1001 86380 86390 1
520821 99520821 1001 86380 86390 1
520726 99520726 1001 86380 86390 1
520900 99520900 1001 86380 86390 1
521531 99521531 1001 86380 86390 1
521479 99521479 1001 86380 86390 1
521975 99521975 1001 86380 86390 1
522043 99522043 1001 86380 86390 1
522752 99522752 1001 86380 86390 1
522577 99522577 1001 86380 86390 1
522621 99522621 1001 86380 86390 1
522570 99522570 1001 86380 86390 1
523263 99523263 1001 86380 86390 1
523126 99523126 1001 86380 86390 1
524123 99524123 1001 86380 86390 1
524016 99524016 1001 86380 86390 1
524711 99524711 1001 86380 86390 1
524674 99524674 1001 86380 86390 1
524610 99524610 1001 86380 86390 1
524285 99524285 1001 86380 86390 1
524798 99524798 1001 86380 86390 1
525239 99525239 1001 86380 86390 1
525258 99525258 1001 86380 86390 1
525337 99525337 1001 86380 86390 1
525299 99525299 1001 86380 86390 1
524979 99524979 1001 86380 86390 1
525110 99525110 1001 86380 86390 1
525013 99525013 1001 86380 86390 1
525636 99525636 1001 86380 86390 1
525886 99525886 1001 86380 86390 1
525852 99525852 1001 86380 86390 1
526555 99526555 1001 86380 86390 1
526452 99526452 1001 86380 86390 1
526428 99526428 1001 86380 86390 1
526442 99526442 1001 86380 86390 1
526432 99526432 1001 86380 86390 1
527056 99527056 1001 86380 86390 1
527082 99527082 1001 86380 86390 1
527188 99527188 1001 86380 86390 1
526905 99526905 1001 86380 86390 1
526897 99526897 1001 86380 86390 1
526670 99526670 1001 86380 86390 1
526827 99526827 1001 86380 86390 1
526791 99526791 1001 86380 86390 1
527741 99527741 1001 86380 86390 1
527807 99527807 1001 86380 86390 1
527835 99527835 1001 86380 86390 1
527667 99527667 1001 86380 86390 1
527803 99527803 1001 86380 86390 1
527638 99527638 1001 86380 86390 1
528202 99528202 1001 86380 86390 1
528254 99528254 1001 86380 86390 1
528280 99528280 1001 86380 86390 1
528153 99528153 1001 86380 86390 1
528875 99528875 1001 86380 86390 1
528893 99528893 1001 86380 86390 1
528810 99528810 1001 86380 86390 1
528862 99528862 1001 86380 86390 1
528283 99528283 1001 86380 86390 1
529033 99529033 1001 86380 86390 1
529075 99529075 1001 86380 86390 1
529551 99529551 1001 86380 86390 1
529711 99529711 1001 86380 86390 1
529569 99529569 1001 86380 86390 1
529340 99529340 1001 86380 86390 1
529374 99529374 1001 86380 86390 1
529292 99529292 1001 86380 86390 1
529882 99529882 1001 86380 86390 1
529834 99529834 1001 86380 86390 1
529901 99529901 1001 86380 86390 1
529787 99529787 1001 86380 86390 1
530236 99530236 1001 86380 86390 1
529976 99529976 1001 86380 86390 1
531212 99531212 1001 86380 86390 1
531184 99531184 1001 86380 86390 1
531138 99531138 1001 86380 86390 1
530882 99530882 1001 86380 86390 1
531497 99531497 1001 86380 86390 1
532195 99532195 1001 86380 86390 1
532203 99532203 1001 86380 86390 1
531888 99531888 1001 86380 86390 1
531658 99531658 1001 86380 86390 1
531777 99531777 1001 86380 86390 1
532308 99532308 1001 86380 86390 1
532881 99532881 1001 86380 86390 1
532887 99532887 1001 86380 86390 1
532818 99532818 1001 86380 86390 1
532650 99532650 1001 86380 86390 1
532598 99532598 1001 86380 86390 1
533193 99533193 1001 86380 86390 1
533066 99533066 1001 86380 86390 1
533820 99533820 1001 86380 86390 1
533730 99533730 1001 86380 86390 1
533798 99533798 1001 86380 86390 1
533527 99533527 1001 86380 86390 1
533381 99533381 1001 86380 86390 1
533404 99533404 1001 86380 86390 1
533249 99533249 1001 86380 86390 1
534637 99534637 1001 86380 86390 1
534522 99534522 1001 86380 86390 1
534388 99534388 1001 86380 86390 1
534420 99534420 1001 86380 86390 1
534151 99534151 1001 86380 86390 1
534810 99534810 1001 86380 86390 1
534721 99534721 1001 86380 86390 1
534829 99534829 1001 86380 86390 1
534779 99534779 1001 86380 86390 1
535370 99535370 1001 86380 86390 1
535461 99535461 1001 86380 86390 1
535462 99535462 1001 86380 86390 1
534958 99534958 1001 86380 86390 1
535042 99535042 1001 86380 86390 1
536240 99536240 1001 86380 86390 1
536202 99536202 1001 86380 86390 1
535988 99535988 1001 86380 86390 1
536015 99536015 1001 86380 86390 1
535998 99535998 1001 86380 86390 1
536104 99536104 1001 86380 86390 1
535884 99535884 1001 86380 86390 1
535910 99535910 1001 86380 86390 1
536480 99536480 1001 86380 86390 1
536486 99536486 1001 86380 86390 1
536830 99536830 1001 86380 86390 1
536807 99536807 1001 86380 86390 1
536937 99536937 1001 86380 86390 1
536927 99536927 1001 86380 86390 1
536673 99536673 1001 86380 86390 1
536583 99536583 1001 86380 86390 1
537265 99537265 1001 86380 86390 1
537184 99537184 1001 86380 86390 1
537914 99537914 1001 86380 86390 1
537611 99537611 1001 86380 86390 1
538061 99538061 1001 86380 86390 1
538010 99538010 1001 86380 86390 1
538112 99538112 1001 86380 86390 1
538420 99538420 1001 86380 86390 1
538229 99538229 1001 86380 86390 1
538844 99538844 1001 86380 86390 1
539522 99539522 1001 86380 86390 1
539230 99539230 1001 86380 86390 1
540270 99540270 1001 86380 86390 1
540284 99540284 1001 86380 86390 1
539850 99539850 1001 86380 86390 1
540022 99540022 1001 86380 86390 1
540672 99540672 1001 86380 86390 1
541031 99541031 1001 86380 86390 1
540929 99540929 1001 86380 86390 1
540741 99540741 1001 86380 86390 1
540871 99540871 1001 86380 86390 1
541475 99541475 1001 86380 86390 1
541476 99541476 1001 86380 86390 1
542086 99542086 1001 86380 86390 1
541819 99541819 1001 86380 86390 1
541512 99541512 1001 86380 86390 1
541684 99541684 1001 86380 86390 1
541915 99541915 1001 86380 86390 1
542230 99542230 1001 86380 86390 1
542881 99542881 1001 86380 86390 1
542886 99542886 1001 86380 86390 1
542876 99542876 1001 86380 86390 1
542645 99542645 1001 86380 86390 1
543659 99543659 1001 86380 86390 1
543650 99543650 1001 86380 86390 1
543382 99543382 1001 86380 86390 1
543357 99543357 1001 86380 86390 1
543902 99543902 1001 86380 86390 1
543944 99543944 1001 86380 86390 1
543896 99543896 1001 86380 86390 1
544396 99544396 1001 86380 86390 1
544516 99544516 1001 86380 86390 1
544592 99544592 1001 86380 86390 1
544228 99544228 1001 86380 86390 1
544203 99544203 1001 86380 86390 1
544041 99544041 1001 86380 86390 1
544103 99544103 1001 86380 86390 1
544671 99544671 1001 86380 86390 1
418377 632 1001 25920 32637 1
400667 99400667 1001 86380 86390 1
401117 99401117 1001 86380 86390 1
401896 99401896 1001 86380 86390 1
402295 99402295 1001 86380 86390 1
402392 99402392 1001 86380 86390 1
402721 99402721 1001 86380 86390 1
402796 99402796 1001 86380 86390 1
402835 99402835 1001 86380 86390 1
403084 99403084 1001 86380 86390 1
403149 99403149 1001 86380 86390 1
403477 99403477 1001 86380 86390 1
403963 99403963 1001 86380 86390 1
404022 99404022 1001 86380 86390 1
404187 99404187 1001 86380 86390 1
404516 99404516 1001 86380 86390 1
404914 99404914 1001 86380 86390 1
405050 99405050 1001 86380 86390 1
405092 99405092 1001 86380 86390 1
405577 99405577 1001 86380 86390 1
405505 99405505 1001 86380 86390 1
405763 99405763 1001 86380 86390 1
405855 99405855 1001 86380 86390 1
406224 99406224 1001 86380 86390 1
406423 99406423 1001 86380 86390 1
406691 99406691 1001 86380 86390 1
407604 99407604 1001 86380 86390 1
407698 99407698 1001 86380 86390 1
407862 99407862 1001 86380 86390 1
407978 99407978 1001 86380 86390 1
408025 99408025 1001 86380 86390 1
408441 99408441 1001 86380 86390 1
408961 99408961 1001 86380 86390 1
409046 99409046 1001 86380 86390 1
409152 99409152 1001 86380 86390 1
409638 99409638 1001 86380 86390 1
409707 99409707 1001 86380 86390 1
409816 99409816 1001 86380 86390 1
410718 99410718 1001 86380 86390 1
410862 99410862 1001 86380 86390 1
410928 99410928 1001 86380 86390 1
411048 99411048 1001 86380 86390 1
411392 99411392 1001 86380 86390 1
411471 99411471 1001 86380 86390 1
411554 99411554 1001 86380 86390 1
411726 99411726 1001 86380 86390 1
411975 99411975 1001 86380 86390 1
412280 99412280 1001 86380 86390 1
413428 99413428 1001 86380 86390 1
413172 99413172 1001 86380 86390 1
412929 99412929 1001 86380 86390 1
413793 99413793 1001 86380 86390 1
413779 99413779 1001 86380 86390 1
415122 99415122 1001 86380 86390 1
415022 99415022 1001 86380 86390 1
414705 99414705 1001 86380 86390 1
414501 99414501 1001 86380 86390 1
414470 99414470 1001 86380 86390 1
415576 99415576 1001 86380 86390 1
416831 99416831 1001 86380 86390 1
416250 99416250 1001 86380 86390 1
416492 99416492 1001 86380 86390 1
416071 99416071 1001 86380 86390 1
416129 99416129 1001 86380 86390 1
416050 99416050 1001 86380 86390 1
417384 99417384 1001 86380 86390 1
417040 99417040 1001 86380 86390 1
418651 99418651 1001 86380 86390 1
418742 99418742 1001 86380 86390 1
418068 99418068 1001 86380 86390 1
418011 99418011 1001 86380 86390 1
417875 99417875 1001 86380 86390 1
417733 99417733 1001 86380 86390 1
417816 99417816 1001 86380 86390 1
419057 99419057 1001 86380 86390 1
419034 99419034 1001 86380 86390 1
420445 99420445 1001 86380 86390 1
419680 99419680 1001 86380 86390 1
420056 99420056 1001 86380 86390 1
419401 99419401 1001 86380 86390 1
420710 99420710 1001 86380 86390 1
420744 99420744 1001 86380 86390 1
420468 99420468 1001 86380 86390 1
420569 99420569 1001 86380 86390 1
420823 99420823 1001 86380 86390 1
420760 99420760 1001 86380 86390 1
420784 99420784 1001 86380 86390 1
422078 99422078 1001 86380 86390 1
421961 99421961 1001 86380 86390 1
421480 99421480 1001 86380 86390 1
421408 99421408 1001 86380 86390 1
422132 99422132 1001 86380 86390 1
423567 99423567 1001 86380 86390 1
422632 99422632 1001 86380 86390 1
423835 99423835 1001 86380 86390 1
424007 99424007 1001 86380 86390 1
425340 99425340 1001 86380 86390 1
425346 99425346 1001 86380 86390 1
424592 99424592 1001 86380 86390 1
424652 99424652 1001 86380 86390 1
424606 99424606 1001 86380 86390 1
424271 99424271 1001 86380 86390 1
424451 99424451 1001 86380 86390 1
425505 99425505 1001 86380 86390 1
425619 99425619 1001 86380 86390 1
426751 99426751 1001 86380 86390 1
426993 99426993 1001 86380 86390 1
426855 99426855 1001 86380 86390 1
426566 99426566 1001 86380 86390 1
426536 99426536 1001 86380 86390 1
426255 99426255 1001 86380 86390 1
426168 99426168 1001 86380 86390 1
426270 99426270 1001 86380 86390 1
427208 99427208 1001 86380 86390 1
427377 99427377 1001 86380 86390 1
428131 99428131 1001 86380 86390 1
428330 99428330 1001 86380 86390 1
427934 99427934 1001 86380 86390 1
428271 99428271 1001 86380 86390 1
428253 99428253 1001 86380 86390 1
427807 99427807 1001 86380 86390 1
429071 99429071 1001 86380 86390 1
429415 99429415 1001 86380 86390 1
429557 99429557 1001 86380 86390 1
429239 99429239 1001 86380 86390 1
430724 99430724 1001 86380 86390 1
432022 99432022 1001 86380 86390 1
431362 99431362 1001 86380 86390 1
431471 99431471 1001 86380 86390 1
431472 99431472 1001 86380 86390 1
430869 99430869 1001 86380 86390 1
432268 99432268 1001 86380 86390 1
432474 99432474 1001 86380 86390 1
432388 99432388 1001 86380 86390 1
432266 99432266 1001 86380 86390 1
433100 99433100 1001 86380 86390 1
433057 99433057 1001 86380 86390 1
433043 99433043 1001 86380 86390 1
432525 99432525 1001 86380 86390 1
432771 99432771 1001 86380 86390 1
432494 99432494 1001 86380 86390 1
432737 99432737 1001 86380 86390 1
432524 99432524 1001 86380 86390 1
432550 99432550 1001 86380 86390 1
433974 99433974 1001 86380 86390 1
435388 99435388 1001 86380 86390 1
434727 99434727 1001 86380 86390 1
435544 99435544 1001 86380 86390 1
437032 99437032 1001 86380 86390 1
436886 99436886 1001 86380 86390 1
436374 99436374 1001 86380 86390 1
437178 99437178 1001 86380 86390 1
300363 99300363 1001 86380 86390 1
300156 99300156 1001 86380 86390 1
300804 99300804 1001 86380 86390 1
300806 99300806 1001 86380 86390 1
300860 99300860 1001 86380 86390 1
300775 99300775 1001 86380 86390 1
300880 99300880 1001 86380 86390 1
301419 99301419 1001 86380 86390 1
301052 99301052 1001 86380 86390 1
300948 99300948 1001 86380 86390 1
301072 99301072 1001 86380 86390 1
301023 99301023 1001 86380 86390 1
301722 99301722 1001 86380 86390 1
301736 99301736 1001 86380 86390 1
301678 99301678 1001 86380 86390 1
302371 99302371 1001 86380 86390 1
301889 99301889 1001 86380 86390 1
301904 99301904 1001 86380 86390 1
301939 99301939 1001 86380 86390 1
302462 99302462 1001 86380 86390 1
302426 99302426 1001 86380 86390 1
302570 99302570 1001 86380 86390 1
303123 99303123 1001 86380 86390 1
303112 99303112 1001 86380 86390 1
303101 99303101 1001 86380 86390 1
302846 99302846 1001 86380 86390 1
302942 99302942 1001 86380 86390 1
302907 99302907 1001 86380 86390 1
302772 99302772 1001 86380 86390 1
303261 99303261 1001 86380 86390 1
303866 99303866 1001 86380 86390 1
303944 99303944 1001 86380 86390 1
303978 99303978 1001 86380 86390 1
303864 99303864 1001 86380 86390 1
303626 99303626 1001 86380 86390 1
304173 99304173 1001 86380 86390 1
304226 99304226 1001 86380 86390 1
304047 99304047 1001 86380 86390 1
304732 99304732 1001 86380 86390 1
304714 99304714 1001 86380 86390 1
304617 99304617 1001 86380 86390 1
304556 99304556 1001 86380 86390 1
305023 99305023 1001 86380 86390 1
305621 99305621 1001 86380 86390 1
305653 99305653 1001 86380 86390 1
305314 99305314 1001 86380 86390 1
305434 99305434 1001 86380 86390 1
305461 99305461 1001 86380 86390 1
305126 99305126 1001 86380 86390 1
500023 99500023 1001 86380 86390 1
500043 99500043 1001 86380 86390 1
500678 99500678 1001 86380 86390 1
500560 99500560 1001 86380 86390 1
500488 99500488 1001 86380 86390 1
500322 99500322 1001 86380 86390 1
500230 99500230 1001 86380 86390 1
500969 99500969 1001 86380 86390 1
500921 99500921 1001 86380 86390 1
501432 99501432 1001 86380 86390 1
501123 99501123 1001 86380 86390 1
501085 99501085 1001 86380 86390 1
501192 99501192 1001 86380 86390 1
501065 99501065 1001 86380 86390 1
502585 99502585 1001 86380 86390 1
502524 99502524 1001 86380 86390 1
503281 99503281 1001 86380 86390 1
503017 99503017 1001 86380 86390 1
503058 99503058 1001 86380 86390 1
502821 99502821 1001 86380 86390 1
503349 99503349 1001 86380 86390 1
503552 99503552 1001 86380 86390 1
503502 99503502 1001 86380 86390 1
504231 99504231 1001 86380 86390 1
504165 99504165 1001 86380 86390 1
504178 99504178 1001 86380 86390 1
504898 99504898 1001 86380 86390 1
504749 99504749 1001 86380 86390 1
504452 99504452 1001 86380 86390 1
504416 99504416 1001 86380 86390 1
504409 99504409 1001 86380 86390 1
504398 99504398 1001 86380 86390 1
504957 99504957 1001 86380 86390 1
505041 99505041 1001 86380 86390 1
505724 99505724 1001 86380 86390 1
505539 99505539 1001 86380 86390 1
505560 99505560 1001 86380 86390 1
505421 99505421 1001 86380 86390 1
505347 99505347 1001 86380 86390 1
505877 99505877 1001 86380 86390 1
505805 99505805 1001 86380 86390 1
506274 99506274 1001 86380 86390 1
506227 99506227 1001 86380 86390 1
506189 99506189 1001 86380 86390 1
506154 99506154 1001 86380 86390 1
506701 99506701 1001 86380 86390 1
506602 99506602 1001 86380 86390 1
507391 99507391 1001 86380 86390 1
507224 99507224 1001 86380 86390 1
507111 99507111 1001 86380 86390 1
507151 99507151 1001 86380 86390 1
506804 99506804 1001 86380 86390 1
506950 99506950 1001 86380 86390 1
506826 99506826 1001 86380 86390 1
507550 99507550 1001 86380 86390 1
507506 99507506 1001 86380 86390 1
508185 99508185 1001 86380 86390 1
508219 99508219 1001 86380 86390 1
508242 99508242 1001 86380 86390 1
507642 99507642 1001 86380 86390 1
508304 99508304 1001 86380 86390 1
508335 99508335 1001 86380 86390 1
508911 99508911 1001 86380 86390 1
508950 99508950 1001 86380 86390 1
508901 99508901 1001 86380 86390 1
509034 99509034 1001 86380 86390 1
508779 99508779 1001 86380 86390 1
508852 99508852 1001 86380 86390 1
508751 99508751 1001 86380 86390 1
508485 99508485 1001 86380 86390 1
508592 99508592 1001 86380 86390 1
509205 99509205 1001 86380 86390 1
509526 99509526 1001 86380 86390 1
509522 99509522 1001 86380 86390 1
509587 99509587 1001 86380 86390 1
509320 99509320 1001 86380 86390 1
509363 99509363 1001 86380 86390 1
509928 99509928 1001 86380 86390 1
510343 99510343 1001 86380 86390 1
510362 99510362 1001 86380 86390 1
510172 99510172 1001 86380 86390 1
510180 99510180 1001 86380 86390 1
510155 99510155 1001 86380 86390 1
510220 99510220 1001 86380 86390 1
510892 99510892 1001 86380 86390 1
511475 99511475 1001 86380 86390 1
511138 99511138 1001 86380 86390 1
511615 99511615 1001 86380 86390 1
511741 99511741 1001 86380 86390 1
512110 99512110 1001 86380 86390 1
512103 99512103 1001 86380 86390 1
512117 99512117 1001 86380 86390 1
511830 99511830 1001 86380 86390 1
511857 99511857 1001 86380 86390 1
512873 99512873 1001 86380 86390 1
512688 99512688 1001 86380 86390 1
513230 99513230 1001 86380 86390 1
513313 99513313 1001 86380 86390 1
513404 99513404 1001 86380 86390 1
513263 99513263 1001 86380 86390 1
513899 99513899 1001 86380 86390 1
513683 99513683 1001 86380 86390 1
513702 99513702 1001 86380 86390 1
513795 99513795 1001 86380 86390 1
513654 99513654 1001 86380 86390 1
513489 99513489 1001 86380 86390 1
513512 99513512 1001 86380 86390 1
513538 99513538 1001 86380 86390 1
514069 99514069 1001 86380 86390 1
514125 99514125 1001 86380 86390 1
514757 99514757 1001 86380 86390 1
514745 99514745 1001 86380 86390 1
514668 99514668 1001 86380 86390 1
514566 99514566 1001 86380 86390 1
514579 99514579 1001 86380 86390 1
514437 99514437 1001 86380 86390 1
515050 99515050 1001 86380 86390 1
515004 99515004 1001 86380 86390 1
515057 99515057 1001 86380 86390 1
515584 99515584 1001 86380 86390 1
515478 99515478 1001 86380 86390 1
515323 99515323 1001 86380 86390 1
515349 99515349 1001 86380 86390 1
515403 99515403 1001 86380 86390 1
515356 99515356 1001 86380 86390 1
515104 99515104 1001 86380 86390 1
515119 99515119 1001 86380 86390 1
515111 99515111 1001 86380 86390 1
515178 99515178 1001 86380 86390 1
515063 99515063 1001 86380 86390 1
515696 99515696 1001 86380 86390 1
515702 99515702 1001 86380 86390 1
516386 99516386 1001 86380 86390 1
516313 99516313 1001 86380 86390 1
516341 99516341 1001 86380 86390 1
516300 99516300 1001 86380 86390 1
515899 99515899 1001 86380 86390 1
516591 99516591 1001 86380 86390 1
517074 99517074 1001 86380 86390 1
517037 99517037 1001 86380 86390 1
517025 99517025 1001 86380 86390 1
517064 99517064 1001 86380 86390 1
516845 99516845 1001 86380 86390 1
517365 99517365 1001 86380 86390 1
517409 99517409 1001 86380 86390 1
518098 99518098 1001 86380 86390 1
517784 99517784 1001 86380 86390 1
517648 99517648 1001 86380 86390 1
518185 99518185 1001 86380 86390 1
518952 99518952 1001 86380 86390 1
518718 99518718 1001 86380 86390 1
518616 99518616 1001 86380 86390 1
518696 99518696 1001 86380 86390 1
518552 99518552 1001 86380 86390 1
518565 99518565 1001 86380 86390 1
519167 99519167 1001 86380 86390 1
519087 99519087 1001 86380 86390 1
519558 99519558 1001 86380 86390 1
519419 99519419 1001 86380 86390 1
519601 99519601 1001 86380 86390 1
519223 99519223 1001 86380 86390 1
519210 99519210 1001 86380 86390 1
519328 99519328 1001 86380 86390 1
520012 99520012 1001 86380 86390 1
519887 99519887 1001 86380 86390 1
519822 99519822 1001 86380 86390 1
520502 99520502 1001 86380 86390 1
520072 99520072 1001 86380 86390 1
520152 99520152 1001 86380 86390 1
520062 99520062 1001 86380 86390 1
520728 99520728 1001 86380 86390 1
520719 99520719 1001 86380 86390 1
520643 99520643 1001 86380 86390 1
520814 99520814 1001 86380 86390 1
521276 99521276 1001 86380 86390 1
521279 99521279 1001 86380 86390 1
521397 99521397 1001 86380 86390 1
521321 99521321 1001 86380 86390 1
521241 99521241 1001 86380 86390 1
521230 99521230 1001 86380 86390 1
521489 99521489 1001 86380 86390 1
521606 99521606 1001 86380 86390 1
521501 99521501 1001 86380 86390 1
522101 99522101 1001 86380 86390 1
522107 99522107 1001 86380 86390 1
522121 99522121 1001 86380 86390 1
522050 99522050 1001 86380 86390 1
522076 99522076 1001 86380 86390 1
521853 99521853 1001 86380 86390 1
521879 99521879 1001 86380 86390 1
521741 99521741 1001 86380 86390 1
521873 99521873 1001 86380 86390 1
523070 99523070 1001 86380 86390 1
522995 99522995 1001 86380 86390 1
523073 99523073 1001 86380 86390 1
522901 99522901 1001 86380 86390 1
522853 99522853 1001 86380 86390 1
522725 99522725 1001 86380 86390 1
522590 99522590 1001 86380 86390 1
522607 99522607 1001 86380 86390 1
523276 99523276 1001 86380 86390 1
523895 99523895 1001 86380 86390 1
523703 99523703 1001 86380 86390 1
523643 99523643 1001 86380 86390 1
523579 99523579 1001 86380 86390 1
523330 99523330 1001 86380 86390 1
524035 99524035 1001 86380 86390 1
524129 99524129 1001 86380 86390 1
524146 99524146 1001 86380 86390 1
524605 99524605 1001 86380 86390 1
524597 99524597 1001 86380 86390 1
525499 99525499 1001 86380 86390 1
525367 99525367 1001 86380 86390 1
525346 99525346 1001 86380 86390 1
525137 99525137 1001 86380 86390 1
525178 99525178 1001 86380 86390 1
525602 99525602 1001 86380 86390 1
526115 99526115 1001 86380 86390 1
525806 99525806 1001 86380 86390 1
525835 99525835 1001 86380 86390 1
526575 99526575 1001 86380 86390 1
526606 99526606 1001 86380 86390 1
526968 99526968 1001 86380 86390 1
527377 99527377 1001 86380 86390 1
527366 99527366 1001 86380 86390 1
527959 99527959 1001 86380 86390 1
527989 99527989 1001 86380 86390 1
527890 99527890 1001 86380 86390 1
527495 99527495 1001 86380 86390 1
528204 99528204 1001 86380 86390 1
528826 99528826 1001 86380 86390 1
528867 99528867 1001 86380 86390 1
528777 99528777 1001 86380 86390 1
528623 99528623 1001 86380 86390 1
528440 99528440 1001 86380 86390 1
528288 99528288 1001 86380 86390 1
528407 99528407 1001 86380 86390 1
529078 99529078 1001 86380 86390 1
529533 99529533 1001 86380 86390 1
529152 99529152 1001 86380 86390 1
529155 99529155 1001 86380 86390 1
529315 99529315 1001 86380 86390 1
530524 99530524 1001 86380 86390 1
530170 99530170 1001 86380 86390 1
530238 99530238 1001 86380 86390 1
530279 99530279 1001 86380 86390 1
531159 99531159 1001 86380 86390 1
530766 99530766 1001 86380 86390 1
531894 99531894 1001 86380 86390 1
531640 99531640 1001 86380 86390 1
531745 99531745 1001 86380 86390 1
531711 99531711 1001 86380 86390 1
532326 99532326 1001 86380 86390 1
532211 99532211 1001 86380 86390 1
532850 99532850 1001 86380 86390 1
532596 99532596 1001 86380 86390 1
532472 99532472 1001 86380 86390 1
532462 99532462 1001 86380 86390 1
533111 99533111 1001 86380 86390 1
533060 99533060 1001 86380 86390 1
533503 99533503 1001 86380 86390 1
533608 99533608 1001 86380 86390 1
533612 99533612 1001 86380 86390 1
533307 99533307 1001 86380 86390 1
533443 99533443 1001 86380 86390 1
533912 99533912 1001 86380 86390 1
534512 99534512 1001 86380 86390 1
534285 99534285 1001 86380 86390 1
534400 99534400 1001 86380 86390 1
534090 99534090 1001 86380 86390 1
534156 99534156 1001 86380 86390 1
534247 99534247 1001 86380 86390 1
534209 99534209 1001 86380 86390 1
534873 99534873 1001 86380 86390 1
535381 99535381 1001 86380 86390 1
535373 99535373 1001 86380 86390 1
535445 99535445 1001 86380 86390 1
535165 99535165 1001 86380 86390 1
535243 99535243 1001 86380 86390 1
535127 99535127 1001 86380 86390 1
535696 99535696 1001 86380 86390 1
535531 99535531 1001 86380 86390 1
536298 99536298 1001 86380 86390 1
536158 99536158 1001 86380 86390 1
536292 99536292 1001 86380 86390 1
536062 99536062 1001 86380 86390 1
535897 99535897 1001 86380 86390 1
535899 99535899 1001 86380 86390 1
536439 99536439 1001 86380 86390 1
536431 99536431 1001 86380 86390 1
536432 99536432 1001 86380 86390 1
536513 99536513 1001 86380 86390 1
537040 99537040 1001 86380 86390 1
537203 99537203 1001 86380 86390 1
537167 99537167 1001 86380 86390 1
537286 99537286 1001 86380 86390 1
537636 99537636 1001 86380 86390 1
537638 99537638 1001 86380 86390 1
538120 99538120 1001 86380 86390 1
538108 99538108 1001 86380 86390 1
538808 99538808 1001 86380 86390 1
538294 99538294 1001 86380 86390 1
538385 99538385 1001 86380 86390 1
538991 99538991 1001 86380 86390 1
539603 99539603 1001 86380 86390 1
539475 99539475 1001 86380 86390 1
539622 99539622 1001 86380 86390 1
539547 99539547 1001 86380 86390 1
539632 99539632 1001 86380 86390 1
539333 99539333 1001 86380 86390 1
539413 99539413 1001 86380 86390 1
539131 99539131 1001 86380 86390 1
539170 99539170 1001 86380 86390 1
539792 99539792 1001 86380 86390 1
540433 99540433 1001 86380 86390 1
540236 99540236 1001 86380 86390 1
540129 99540129 1001 86380 86390 1
540035 99540035 1001 86380 86390 1
540656 99540656 1001 86380 86390 1
541206 99541206 1001 86380 86390 1
541274 99541274 1001 86380 86390 1
541079 99541079 1001 86380 86390 1
540841 99540841 1001 86380 86390 1
540723 99540723 1001 86380 86390 1
541449 99541449 1001 86380 86390 1
541477 99541477 1001 86380 86390 1
541374 99541374 1001 86380 86390 1
541826 99541826 1001 86380 86390 1
542191 99542191 1001 86380 86390 1
542551 99542551 1001 86380 86390 1
542686 99542686 1001 86380 86390 1
542510 99542510 1001 86380 86390 1
543052 99543052 1001 86380 86390 1
543631 99543631 1001 86380 86390 1
543647 99543647 1001 86380 86390 1
543457 99543457 1001 86380 86390 1
543461 99543461 1001 86380 86390 1
543153 99543153 1001 86380 86390 1
544482 99544482 1001 86380 86390 1
544524 99544524 1001 86380 86390 1
544587 99544587 1001 86380 86390 1
544533 99544533 1001 86380 86390 1
544345 99544345 1001 86380 86390 1
544124 99544124 1001 86380 86390 1
544730 99544730 1001 86380 86390 1
544653 99544653 1001 86380 86390 1
544680 99544680 1001 86380 86390 1
544642 99544642 1001 86380 86390 1
522461 476 1002 48922 55537 1
400086 99400086 1001 86380 86390 1
401070 99401070 1001 86380 86390 1
401050 99401050 1001 86380 86390 1
401626 99401626 1001 86380 86390 1
401650 99401650 1001 86380 86390 1
401966 99401966 1001 86380 86390 1
402196 99402196 1001 86380 86390 1
402376 99402376 1001 86380 86390 1
402526 99402526 1001 86380 86390 1
402590 99402590 1001 86380 86390 1
402843 99402843 1001 86380 86390 1
402816 99402816 1001 86380 86390 1
403228 99403228 1001 86380 86390 1
403532 99403532 1001 86380 86390 1
404018 99404018 1001 86380 86390 1
404056 99404056 1001 86380 86390 1
404140 99404140 1001 86380 86390 1
404222 99404222 1001 86380 86390 1
404323 99404323 1001 86380 86390 1
404537 99404537 1001 86380 86390 1
404761 99404761 1001 86380 86390 1
404919 99404919 1001 86380 86390 1
405175 99405175 1001 86380 86390 1
405303 99405303 1001 86380 86390 1
405411 99405411 1001 86380 86390 1
405610 99405610 1001 86380 86390 1
405938 99405938 1001 86380 86390 1
406063 99406063 1001 86380 86390 1
406173 99406173 1001 86380 86390 1
406303 99406303 1001 86380 86390 1
406827 99406827 1001 86380 86390 1
406830 99406830 1001 86380 86390 1
407248 99407248 1001 86380 86390 1
407484 99407484 1001 86380 86390 1
407756 99407756 1001 86380 86390 1
407774 99407774 1001 86380 86390 1
407815 99407815 1001 86380 86390 1
408035 99408035 1001 86380 86390 1
408608 99408608 1001 86380 86390 1
409462 99409462 1001 86380 86390 1
409800 99409800 1001 86380 86390 1
409808 99409808 1001 86380 86390 1
410001 99410001 1001 86380 86390 1
410376 99410376 1001 86380 86390 1
410436 99410436 1001 86380 86390 1
410438 99410438 1001 86380 86390 1
410514 99410514 1001 86380 86390 1
411651 99411651 1001 86380 86390 1
411644 99411644 1001 86380 86390 1
411889 99411889 1001 86380 86390 1
412088 99412088 1001 86380 86390 1
412294 99412294 1001 86380 86390 1
412332 99412332 1001 86380 86390 1
413491 99413491 1001 86380 86390 1
413059 99413059 1001 86380 86390 1
413063 99413063 1001 86380 86390 1
413250 99413250 1001 86380 86390 1
412584 99412584 1001 86380 86390 1
412801 99412801 1001 86380 86390 1
412623 99412623 1001 86380 86390 1
413701 99413701 1001 86380 86390 1
415201 99415201 1001 86380 86390 1
414382 99414382 1001 86380 86390 1
414394 99414394 1001 86380 86390 1
414271 99414271 1001 86380 86390 1
415566 99415566 1001 86380 86390 1
416914 99416914 1001 86380 86390 1
416628 99416628 1001 86380 86390 1
416262 99416262 1001 86380 86390 1
417186 99417186 1001 86380 86390 1
417478 99417478 1001 86380 86390 1
418670 99418670 1001 86380 86390 1
418501 99418501 1001 86380 86390 1
418251 99418251 1001 86380 86390 1
418221 99418221 1001 86380 86390 1
417650 99417650 1001 86380 86390 1
417841 99417841 1001 86380 86390 1
419161 99419161 1001 86380 86390 1
419169 99419169 1001 86380 86390 1
418903 99418903 1001 86380 86390 1
420342 99420342 1001 86380 86390 1
420146 99420146 1001 86380 86390 1
419971 99419971 1001 86380 86390 1
419431 99419431 1001 86380 86390 1
421949 99421949 1001 86380 86390 1
421950 99421950 1001 86380 86390 1
421458 99421458 1001 86380 86390 1
423651 99423651 1001 86380 86390 1
423668 99423668 1001 86380 86390 1
422971 99422971 1001 86380 86390 1
423159 99423159 1001 86380 86390 1
422608 99422608 1001 86380 86390 1
425063 99425063 1001 86380 86390 1
425317 99425317 1001 86380 86390 1
424315 99424315 1001 86380 86390 1
424511 99424511 1001 86380 86390 1
424515 99424515 1001 86380 86390 1
424446 99424446 1001 86380 86390 1
425610 99425610 1001 86380 86390 1
425767 99425767 1001 86380 86390 1
425816 99425816 1001 86380 86390 1
426888 99426888 1001 86380 86390 1
426456 99426456 1001 86380 86390 1
426491 99426491 1001 86380 86390 1
425959 99425959 1001 86380 86390 1
428388 99428388 1001 86380 86390 1
428177 99428177 1001 86380 86390 1
428055 99428055 1001 86380 86390 1
428336 99428336 1001 86380 86390 1
427657 99427657 1001 86380 86390 1
427818 99427818 1001 86380 86390 1
429052 99429052 1001 86380 86390 1
430280 99430280 1001 86380 86390 1
430153 99430153 1001 86380 86390 1
429711 99429711 1001 86380 86390 1
429356 99429356 1001 86380 86390 1
430658 99430658 1001 86380 86390 1
430525 99430525 1001 86380 86390 1
430607 99430607 1001 86380 86390 1
430713 99430713 1001 86380 86390 1
430492 99430492 1001 86380 86390 1
431617 99431617 1001 86380 86390 1
431274 99431274 1001 86380 86390 1
431245 99431245 1001 86380 86390 1
431236 99431236 1001 86380 86390 1
433619 99433619 1001 86380 86390 1
433627 99433627 1001 86380 86390 1
433707 99433707 1001 86380 86390 1
433056 99433056 1001 86380 86390 1
432700 99432700 1001 86380 86390 1
432729 99432729 1001 86380 86390 1
434044 99434044 1001 86380 86390 1
433838 99433838 1001 86380 86390 1
434050 99434050 1001 86380 86390 1
434967 99434967 1001 86380 86390 1
434788 99434788 1001 86380 86390 1
434921 99434921 1001 86380 86390 1
434634 99434634 1001 86380 86390 1
434451 99434451 1001 86380 86390 1
434268 99434268 1001 86380 86390 1
435485 99435485 1001 86380 86390 1
435585 99435585 1001 86380 86390 1
435673 99435673 1001 86380 86390 1
436475 99436475 1001 86380 86390 1
436119 99436119 1001 86380 86390 1
300076 99300076 1001 86380 86390 1
300482 99300482 1001 86380 86390 1
300153 99300153 1001 86380 86390 1
301435 99301435 1001 86380 86390 1
301315 99301315 1001 86380 86390 1
301132 99301132 1001 86380 86390 1
302227 99302227 1001 86380 86390 1
301867 99301867 1001 86380 86390 1
302545 99302545 1001 86380 86390 1
303202 99303202 1001 86380 86390 1
302963 99302963 1001 86380 86390 1
302912 99302912 1001 86380 86390 1
302851 99302851 1001 86380 86390 1
302890 99302890 1001 86380 86390 1
302606 99302606 1001 86380 86390 1
303243 99303243 1001 86380 86390 1
303334 99303334 1001 86380 86390 1
303217 99303217 1001 86380 86390 1
303232 99303232 1001 86380 86390 1
303254 99303254 1001 86380 86390 1
304012 99304012 1001 86380 86390 1
303927 99303927 1001 86380 86390 1
304082 99304082 1001 86380 86390 1
304733 99304733 1001 86380 86390 1
304695 99304695 1001 86380 86390 1
304616 99304616 1001 86380 86390 1
304468 99304468 1001 86380 86390 1
304613 99304613 1001 86380 86390 1
304470 99304470 1001 86380 86390 1
305016 99305016 1001 86380 86390 1
305056 99305056 1001 86380 86390 1
305665 99305665 1001 86380 86390 1
305120 99305120 1001 86380 86390 1
305081 99305081 1001 86380 86390 1
305240 99305240 1001 86380 86390 1
305101 99305101 1001 86380 86390 1
500029 99500029 1001 86380 86390 1
500761 99500761 1001 86380 86390 1
500572 99500572 1001 86380 86390 1
500501 99500501 1001 86380 86390 1
500236 99500236 1001 86380 86390 1
500369 99500369 1001 86380 86390 1
500395 99500395 1001 86380 86390 1
500241 99500241 1001 86380 86390 1
500838 99500838 1001 86380 86390 1
501501 99501501 1001 86380 86390 1
501442 99501442 1001 86380 86390 1
501430 99501430 1001 86380 86390 1
501078 99501078 1001 86380 86390 1
501133 99501133 1001 86380 86390 1
501186 99501186 1001 86380 86390 1
502288 99502288 1001 86380 86390 1
502384 99502384 1001 86380 86390 1
502310 99502310 1001 86380 86390 1
501897 99501897 1001 86380 86390 1
501936 99501936 1001 86380 86390 1
502030 99502030 1001 86380 86390 1
502613 99502613 1001 86380 86390 1
502656 99502656 1001 86380 86390 1
503089 99503089 1001 86380 86390 1
503160 99503160 1001 86380 86390 1
502672 99502672 1001 86380 86390 1
502771 99502771 1001 86380 86390 1
503345 99503345 1001 86380 86390 1
503416 99503416 1001 86380 86390 1
503836 99503836 1001 86380 86390 1
504273 99504273 1001 86380 86390 1
504161 99504161 1001 86380 86390 1
504792 99504792 1001 86380 86390 1
504783 99504783 1001 86380 86390 1
504901 99504901 1001 86380 86390 1
504866 99504866 1001 86380 86390 1
504557 99504557 1001 86380 86390 1
504639 99504639 1001 86380 86390 1
504531 99504531 1001 86380 86390 1
504419 99504419 1001 86380 86390 1
504331 99504331 1001 86380 86390 1
504344 99504344 1001 86380 86390 1
505061 99505061 1001 86380 86390 1
505082 99505082 1001 86380 86390 1
505684 99505684 1001 86380 86390 1
505529 99505529 1001 86380 86390 1
506524 99506524 1001 86380 86390 1
506499 99506499 1001 86380 86390 1
506525 99506525 1001 86380 86390 1
506303 99506303 1001 86380 86390 1
506256 99506256 1001 86380 86390 1
506053 99506053 1001 86380 86390 1
506103 99506103 1001 86380 86390 1
506729 99506729 1001 86380 86390 1
506798 99506798 1001 86380 86390 1
507350 99507350 1001 86380 86390 1
507328 99507328 1001 86380 86390 1
507318 99507318 1001 86380 86390 1
507156 99507156 1001 86380 86390 1
507046 99507046 1001 86380 86390 1
506818 99506818 1001 86380 86390 1
507555 99507555 1001 86380 86390 1
507568 99507568 1001 86380 86390 1
507640 99507640 1001 86380 86390 1
507726 99507726 1001 86380 86390 1
507768 99507768 1001 86380 86390 1
508884 99508884 1001 86380 86390 1
509031 99509031 1001 86380 86390 1
508846 99508846 1001 86380 86390 1
508463 99508463 1001 86380 86390 1
509268 99509268 1001 86380 86390 1
509122 99509122 1001 86380 86390 1
509332 99509332 1001 86380 86390 1
509353 99509353 1001 86380 86390 1
509470 99509470 1001 86380 86390 1
509905 99509905 1001 86380 86390 1
510547 99510547 1001 86380 86390 1
510706 99510706 1001 86380 86390 1
510673 99510673 1001 86380 86390 1
510291 99510291 1001 86380 86390 1
510163 99510163 1001 86380 86390 1
510153 99510153 1001 86380 86390 1
511386 99511386 1001 86380 86390 1
511453 99511453 1001 86380 86390 1
511216 99511216 1001 86380 86390 1
511745 99511745 1001 86380 86390 1
512186 99512186 1001 86380 86390 1
512364 99512364 1001 86380 86390 1
512234 99512234 1001 86380 86390 1
512108 99512108 1001 86380 86390 1
511941 99511941 1001 86380 86390 1
511787 99511787 1001 86380 86390 1
511778 99511778 1001 86380 86390 1
512563 99512563 1001 86380 86390 1
512397 99512397 1001 86380 86390 1
513056 99513056 1001 86380 86390 1
513022 99513022 1001 86380 86390 1
512909 99512909 1001 86380 86390 1
512981 99512981 1001 86380 86390 1
512843 99512843 1001 86380 86390 1
512732 99512732 1001 86380 86390 1
512785 99512785 1001 86380 86390 1
513229 99513229 1001 86380 86390 1
513307 99513307 1001 86380 86390 1
513865 99513865 1001 86380 86390 1
513730 99513730 1001 86380 86390 1
513416 99513416 1001 86380 86390 1
513445 99513445 1001 86380 86390 1
514075 99514075 1001 86380 86390 1
514155 99514155 1001 86380 86390 1
514836 99514836 1001 86380 86390 1
514547 99514547 1001 86380 86390 1
514239 99514239 1001 86380 86390 1
514374 99514374 1001 86380 86390 1
515487 99515487 1001 86380 86390 1
515362 99515362 1001 86380 86390 1
515153 99515153 1001 86380 86390 1
515145 99515145 1001 86380 86390 1
515211 99515211 1001 86380 86390 1
515109 99515109 1001 86380 86390 1
515214 99515214 1001 86380 86390 1
515228 99515228 1001 86380 86390 1
515706 99515706 1001 86380 86390 1
515814 99515814 1001 86380 86390 1
515697 99515697 1001 86380 86390 1
515729 99515729 1001 86380 86390 1
515860 99515860 1001 86380 86390 1
516424 99516424 1001 86380 86390 1
516335 99516335 1001 86380 86390 1
516391 99516391 1001 86380 86390 1
516127 99516127 1001 86380 86390 1
516272 99516272 1001 86380 86390 1
516183 99516183 1001 86380 86390 1
515994 99515994 1001 86380 86390 1
515935 99515935 1001 86380 86390 1
517040 99517040 1001 86380 86390 1
516781 99516781 1001 86380 86390 1
516721 99516721 1001 86380 86390 1
516825 99516825 1001 86380 86390 1
516751 99516751 1001 86380 86390 1
517436 99517436 1001 86380 86390 1
517348 99517348 1001 86380 86390 1
517521 99517521 1001 86380 86390 1
517496 99517496 1001 86380 86390 1
517396 99517396 1001 86380 86390 1
517805 99517805 1001 86380 86390 1
517638 99517638 1001 86380 86390 1
517550 99517550 1001 86380 86390 1
518262 99518262 1001 86380 86390 1
518343 99518343 1001 86380 86390 1
518242 99518242 1001 86380 86390 1
518850 99518850 1001 86380 86390 1
518838 99518838 1001 86380 86390 1
518485 99518485 1001 86380 86390 1
518464 99518464 1001 86380 86390 1
518455 99518455 1001 86380 86390 1
518469 99518469 1001 86380 86390 1
519102 99519102 1001 86380 86390 1
519188 99519188 1001 86380 86390 1
519704 99519704 1001 86380 86390 1
519526 99519526 1001 86380 86390 1
519284 99519284 1001 86380 86390 1
519227 99519227 1001 86380 86390 1
519932 99519932 1001 86380 86390 1
520498 99520498 1001 86380 86390 1
520614 99520614 1001 86380 86390 1
520505 99520505 1001 86380 86390 1
520588 99520588 1001 86380 86390 1
520406 99520406 1001 86380 86390 1
520021 99520021 1001 86380 86390 1
520754 99520754 1001 86380 86390 1
520677 99520677 1001 86380 86390 1
520755 99520755 1001 86380 86390 1
520798 99520798 1001 86380 86390 1
521464 99521464 1001 86380 86390 1
521003 99521003 1001 86380 86390 1
520991 99520991 1001 86380 86390 1
521511 99521511 1001 86380 86390 1
522218 99522218 1001 86380 86390 1
522060 99522060 1001 86380 86390 1
521781 99521781 1001 86380 86390 1
521730 99521730 1001 86380 86390 1
522398 99522398 1001 86380 86390 1
522413 99522413 1001 86380 86390 1
522312 99522312 1001 86380 86390 1
523085 99523085 1001 86380 86390 1
523031 99523031 1001 86380 86390 1
522982 99522982 1001 86380 86390 1
523022 99523022 1001 86380 86390 1
522945 99522945 1001 86380 86390 1
522770 99522770 1001 86380 86390 1
522739 99522739 1001 86380 86390 1
522743 99522743 1001 86380 86390 1
522574 99522574 1001 86380 86390 1
523887 99523887 1001 86380 86390 1
523773 99523773 1001 86380 86390 1
523825 99523825 1001 86380 86390 1
523878 99523878 1001 86380 86390 1
523652 99523652 1001 86380 86390 1
523539 99523539 1001 86380 86390 1
523617 99523617 1001 86380 86390 1
524101 99524101 1001 86380 86390 1
524661 99524661 1001 86380 86390 1
524282 99524282 1001 86380 86390 1
524934 99524934 1001 86380 86390 1
524935 99524935 1001 86380 86390 1
525561 99525561 1001 86380 86390 1
525547 99525547 1001 86380 86390 1
525191 99525191 1001 86380 86390 1
525309 99525309 1001 86380 86390 1
525172 99525172 1001 86380 86390 1
525651 99525651 1001 86380 86390 1
525757 99525757 1001 86380 86390 1
526226 99526226 1001 86380 86390 1
525921 99525921 1001 86380 86390 1
525857 99525857 1001 86380 86390 1
525853 99525853 1001 86380 86390 1
526602 99526602 1001 86380 86390 1
526448 99526448 1001 86380 86390 1
526471 99526471 1001 86380 86390 1
526626 99526626 1001 86380 86390 1
526970 99526970 1001 86380 86390 1
526959 99526959 1001 86380 86390 1
526824 99526824 1001 86380 86390 1
527250 99527250 1001 86380 86390 1
527433 99527433 1001 86380 86390 1
528032 99528032 1001 86380 86390 1
527709 99527709 1001 86380 86390 1
527642 99527642 1001 86380 86390 1
528101 99528101 1001 86380 86390 1
528273 99528273 1001 86380 86390 1
528122 99528122 1001 86380 86390 1
528876 99528876 1001 86380 86390 1
528647 99528647 1001 86380 86390 1
528679 99528679 1001 86380 86390 1
528465 99528465 1001 86380 86390 1
528470 99528470 1001 86380 86390 1
528925 99528925 1001 86380 86390 1
529681 99529681 1001 86380 86390 1
529657 99529657 1001 86380 86390 1
529504 99529504 1001 86380 86390 1
529820 99529820 1001 86380 86390 1
529732 99529732 1001 86380 86390 1
530389 99530389 1001 86380 86390 1
530551 99530551 1001 86380 86390 1
530324 99530324 1001 86380 86390 1
530015 99530015 1001 86380 86390 1
530647 99530647 1001 86380 86390 1
531058 99531058 1001 86380 86390 1
531114 99531114 1001 86380 86390 1
531093 99531093 1001 86380 86390 1
531030 99531030 1001 86380 86390 1
531173 99531173 1001 86380 86390 1
530931 99530931 1001 86380 86390 1
530906 99530906 1001 86380 86390 1
530769 99530769 1001 86380 86390 1
532025 99532025 1001 86380 86390 1
532149 99532149 1001 86380 86390 1
531981 99531981 1001 86380 86390 1
531664 99531664 1001 86380 86390 1
531622 99531622 1001 86380 86390 1
532397 99532397 1001 86380 86390 1
532244 99532244 1001 86380 86390 1
532220 99532220 1001 86380 86390 1
532893 99532893 1001 86380 86390 1
532964 99532964 1001 86380 86390 1
532915 99532915 1001 86380 86390 1
532941 99532941 1001 86380 86390 1
532724 99532724 1001 86380 86390 1
532776 99532776 1001 86380 86390 1
532812 99532812 1001 86380 86390 1
532513 99532513 1001 86380 86390 1
533182 99533182 1001 86380 86390 1
533794 99533794 1001 86380 86390 1
533760 99533760 1001 86380 86390 1
533740 99533740 1001 86380 86390 1
533520 99533520 1001 86380 86390 1
533335 99533335 1001 86380 86390 1
534652 99534652 1001 86380 86390 1
534632 99534632 1001 86380 86390 1
534329 99534329 1001 86380 86390 1
534356 99534356 1001 86380 86390 1
534257 99534257 1001 86380 86390 1
534097 99534097 1001 86380 86390 1
534229 99534229 1001 86380 86390 1
534756 99534756 1001 86380 86390 1
535425 99535425 1001 86380 86390 1
535268 99535268 1001 86380 86390 1
536320 99536320 1001 86380 86390 1
536332 99536332 1001 86380 86390 1
535790 99535790 1001 86380 86390 1
536448 99536448 1001 86380 86390 1
536775 99536775 1001 86380 86390 1
536894 99536894 1001 86380 86390 1
536849 99536849 1001 86380 86390 1
536696 99536696 1001 86380 86390 1
537259 99537259 1001 86380 86390 1
537808 99537808 1001 86380 86390 1
537859 99537859 1001 86380 86390 1
537705 99537705 1001 86380 86390 1
537550 99537550 1001 86380 86390 1
537397 99537397 1001 86380 86390 1
537554 99537554 1001 86380 86390 1
538686 99538686 1001 86380 86390 1
538628 99538628 1001 86380 86390 1
538657 99538657 1001 86380 86390 1
538763 99538763 1001 86380 86390 1
538584 99538584 1001 86380 86390 1
538246 99538246 1001 86380 86390 1
538846 99538846 1001 86380 86390 1
539018 99539018 1001 86380 86390 1
539612 99539612 1001 86380 86390 1
539440 99539440 1001 86380 86390 1
539306 99539306 1001 86380 86390 1
539342 99539342 1001 86380 86390 1
539096 99539096 1001 86380 86390 1
539226 99539226 1001 86380 86390 1
539767 99539767 1001 86380 86390 1
539656 99539656 1001 86380 86390 1
540111 99540111 1001 86380 86390 1
540192 99540192 1001 86380 86390 1
540671 99540671 1001 86380 86390 1
540506 99540506 1001 86380 86390 1
540535 99540535 1001 86380 86390 1
541166 99541166 1001 86380 86390 1
541003 99541003 1001 86380 86390 1
540981 99540981 1001 86380 86390 1
540918 99540918 1001 86380 86390 1
540711 99540711 1001 86380 86390 1
540686 99540686 1001 86380 86390 1
540797 99540797 1001 86380 86390 1
541427 99541427 1001 86380 86390 1
541429 99541429 1001 86380 86390 1
541916 99541916 1001 86380 86390 1
541956 99541956 1001 86380 86390 1
541969 99541969 1001 86380 86390 1
541986 99541986 1001 86380 86390 1
541859 99541859 1001 86380 86390 1
541770 99541770 1001 86380 86390 1
541527 99541527 1001 86380 86390 1
541579 99541579 1001 86380 86390 1
541650 99541650 1001 86380 86390 1
541690 99541690 1001 86380 86390 1
541535 99541535 1001 86380 86390 1
542183 99542183 1001 86380 86390 1
542174 99542174 1001 86380 86390 1
542232 99542232 1001 86380 86390 1
542245 99542245 1001 86380 86390 1
542927 99542927 1001 86380 86390 1
542710 99542710 1001 86380 86390 1
542556 99542556 1001 86380 86390 1
542364 99542364 1001 86380 86390 1
542329 99542329 1001 86380 86390 1
542486 99542486 1001 86380 86390 1
543115 99543115 1001 86380 86390 1
543122 99543122 1001 86380 86390 1
543601 99543601 1001 86380 86390 1
543477 99543477 1001 86380 86390 1
543199 99543199 1001 86380 86390 1
543808 99543808 1001 86380 86390 1
543887 99543887 1001 86380 86390 1
544534 99544534 1001 86380 86390 1
544432 99544432 1001 86380 86390 1
544355 99544355 1001 86380 86390 1
544231 99544231 1001 86380 86390 1
544284 99544284 1001 86380 86390 1
544064 99544064 1001 86380 86390 1
544600 99544600 1001 86380 86390 1
544656 99544656 1001 86380 86390 1
544722 99544722 1001 86380 86390 1
400195 99400195 1001 86380 86390 1
400795 99400795 1001 86380 86390 1
400837 99400837 1001 86380 86390 1
400902 99400902 1001 86380 86390 1
400870 99400870 1001 86380 86390 1
401076 99401076 1001 86380 86390 1
401105 99401105 1001 86380 86390 1
401263 99401263 1001 86380 86390 1
401285 99401285 1001 86380 86390 1
401318 99401318 1001 86380 86390 1
401443 99401443 1001 86380 86390 1
[truncated: 4,122,919 more chars]
