# Supplementary material for: Fast and near-optimal monitoring for healthcare acquired infection outbreaks
Source: PLoS Comput Biol. 2019 Sep 16;15(9):e1007284. doi: 10.1371/journal.pcbi.1007284 (PMC6762212; doi:10.1371/journal.pcbi.1007284)
Supplement: S1 Data — (ZIP) [file pcbi.1007284.s006.zip › MobilityLogs1/HAISE_Carilion_all_visits_day_31.txt]

#Person location Sublocation StartTime EndTime Type
422117 380 1001 39720 40077 1
536649 1068 1002 55711 62416 1
400063 99400063 1001 86380 86390 1
400039 99400039 1001 86380 86390 1
400452 99400452 1001 86380 86390 1
400506 99400506 1001 86380 86390 1
400508 99400508 1001 86380 86390 1
400775 99400775 1001 86380 86390 1
400811 99400811 1001 86380 86390 1
401216 99401216 1001 86380 86390 1
401249 99401249 1001 86380 86390 1
401480 99401480 1001 86380 86390 1
401794 99401794 1001 86380 86390 1
401710 99401710 1001 86380 86390 1
401946 99401946 1001 86380 86390 1
401928 99401928 1001 86380 86390 1
402206 99402206 1001 86380 86390 1
402453 99402453 1001 86380 86390 1
402736 99402736 1001 86380 86390 1
402700 99402700 1001 86380 86390 1
402883 99402883 1001 86380 86390 1
403066 99403066 1001 86380 86390 1
403012 99403012 1001 86380 86390 1
403116 99403116 1001 86380 86390 1
403679 99403679 1001 86380 86390 1
403768 99403768 1001 86380 86390 1
403755 99403755 1001 86380 86390 1
403889 99403889 1001 86380 86390 1
403845 99403845 1001 86380 86390 1
404256 99404256 1001 86380 86390 1
404695 99404695 1001 86380 86390 1
404903 99404903 1001 86380 86390 1
404973 99404973 1001 86380 86390 1
405080 99405080 1001 86380 86390 1
405189 99405189 1001 86380 86390 1
405403 99405403 1001 86380 86390 1
405416 99405416 1001 86380 86390 1
405599 99405599 1001 86380 86390 1
405976 99405976 1001 86380 86390 1
406280 99406280 1001 86380 86390 1
407404 99407404 1001 86380 86390 1
407697 99407697 1001 86380 86390 1
407849 99407849 1001 86380 86390 1
408307 99408307 1001 86380 86390 1
408211 99408211 1001 86380 86390 1
409138 99409138 1001 86380 86390 1
409361 99409361 1001 86380 86390 1
409467 99409467 1001 86380 86390 1
409425 99409425 1001 86380 86390 1
409555 99409555 1001 86380 86390 1
409602 99409602 1001 86380 86390 1
409945 99409945 1001 86380 86390 1
410018 99410018 1001 86380 86390 1
410395 99410395 1001 86380 86390 1
410608 99410608 1001 86380 86390 1
410806 99410806 1001 86380 86390 1
410776 99410776 1001 86380 86390 1
411325 99411325 1001 86380 86390 1
411465 99411465 1001 86380 86390 1
412217 99412217 1001 86380 86390 1
413525 99413525 1001 86380 86390 1
413563 99413563 1001 86380 86390 1
413083 99413083 1001 86380 86390 1
413285 99413285 1001 86380 86390 1
414024 99414024 1001 86380 86390 1
415171 99415171 1001 86380 86390 1
415099 99415099 1001 86380 86390 1
414138 99414138 1001 86380 86390 1
414366 99414366 1001 86380 86390 1
414281 99414281 1001 86380 86390 1
414196 99414196 1001 86380 86390 1
415342 99415342 1001 86380 86390 1
415384 99415384 1001 86380 86390 1
416356 99416356 1001 86380 86390 1
417324 99417324 1001 86380 86390 1
417445 99417445 1001 86380 86390 1
417480 99417480 1001 86380 86390 1
418593 99418593 1001 86380 86390 1
418184 99418184 1001 86380 86390 1
418152 99418152 1001 86380 86390 1
418912 99418912 1001 86380 86390 1
419757 99419757 1001 86380 86390 1
419333 99419333 1001 86380 86390 1
420536 99420536 1001 86380 86390 1
422086 99422086 1001 86380 86390 1
421506 99421506 1001 86380 86390 1
421063 99421063 1001 86380 86390 1
420955 99420955 1001 86380 86390 1
420985 99420985 1001 86380 86390 1
422311 99422311 1001 86380 86390 1
423417 99423417 1001 86380 86390 1
423036 99423036 1001 86380 86390 1
423205 99423205 1001 86380 86390 1
422595 99422595 1001 86380 86390 1
422722 99422722 1001 86380 86390 1
422716 99422716 1001 86380 86390 1
425357 99425357 1001 86380 86390 1
424155 99424155 1001 86380 86390 1
424427 99424427 1001 86380 86390 1
424203 99424203 1001 86380 86390 1
425515 99425515 1001 86380 86390 1
426855 99426855 1001 86380 86390 1
426611 99426611 1001 86380 86390 1
425869 99425869 1001 86380 86390 1
427316 99427316 1001 86380 86390 1
427204 99427204 1001 86380 86390 1
427156 99427156 1001 86380 86390 1
428725 99428725 1001 86380 86390 1
428007 99428007 1001 86380 86390 1
427863 99427863 1001 86380 86390 1
427770 99427770 1001 86380 86390 1
428852 99428852 1001 86380 86390 1
430005 99430005 1001 86380 86390 1
429858 99429858 1001 86380 86390 1
429595 99429595 1001 86380 86390 1
429217 99429217 1001 86380 86390 1
430555 99430555 1001 86380 86390 1
431741 99431741 1001 86380 86390 1
431940 99431940 1001 86380 86390 1
431696 99431696 1001 86380 86390 1
432013 99432013 1001 86380 86390 1
431503 99431503 1001 86380 86390 1
431464 99431464 1001 86380 86390 1
431364 99431364 1001 86380 86390 1
431130 99431130 1001 86380 86390 1
431168 99431168 1001 86380 86390 1
432295 99432295 1001 86380 86390 1
432197 99432197 1001 86380 86390 1
433329 99433329 1001 86380 86390 1
433696 99433696 1001 86380 86390 1
433577 99433577 1001 86380 86390 1
433252 99433252 1001 86380 86390 1
432942 99432942 1001 86380 86390 1
432845 99432845 1001 86380 86390 1
432828 99432828 1001 86380 86390 1
432758 99432758 1001 86380 86390 1
433840 99433840 1001 86380 86390 1
434371 99434371 1001 86380 86390 1
434242 99434242 1001 86380 86390 1
434555 99434555 1001 86380 86390 1
434526 99434526 1001 86380 86390 1
435763 99435763 1001 86380 86390 1
437003 99437003 1001 86380 86390 1
436949 99436949 1001 86380 86390 1
436975 99436975 1001 86380 86390 1
436494 99436494 1001 86380 86390 1
436345 99436345 1001 86380 86390 1
436292 99436292 1001 86380 86390 1
435960 99435960 1001 86380 86390 1
437264 99437264 1001 86380 86390 1
300097 99300097 1001 86380 86390 1
300540 99300540 1001 86380 86390 1
300568 99300568 1001 86380 86390 1
300597 99300597 1001 86380 86390 1
300438 99300438 1001 86380 86390 1
300112 99300112 1001 86380 86390 1
300294 99300294 1001 86380 86390 1
300786 99300786 1001 86380 86390 1
301375 99301375 1001 86380 86390 1
301378 99301378 1001 86380 86390 1
301510 99301510 1001 86380 86390 1
301219 99301219 1001 86380 86390 1
301246 99301246 1001 86380 86390 1
301253 99301253 1001 86380 86390 1
301228 99301228 1001 86380 86390 1
301073 99301073 1001 86380 86390 1
301643 99301643 1001 86380 86390 1
302243 99302243 1001 86380 86390 1
302287 99302287 1001 86380 86390 1
302025 99302025 1001 86380 86390 1
301852 99301852 1001 86380 86390 1
301961 99301961 1001 86380 86390 1
301821 99301821 1001 86380 86390 1
301927 99301927 1001 86380 86390 1
302418 99302418 1001 86380 86390 1
302548 99302548 1001 86380 86390 1
303118 99303118 1001 86380 86390 1
303206 99303206 1001 86380 86390 1
303063 99303063 1001 86380 86390 1
302787 99302787 1001 86380 86390 1
303281 99303281 1001 86380 86390 1
303277 99303277 1001 86380 86390 1
303293 99303293 1001 86380 86390 1
303475 99303475 1001 86380 86390 1
304161 99304161 1001 86380 86390 1
304696 99304696 1001 86380 86390 1
304654 99304654 1001 86380 86390 1
304349 99304349 1001 86380 86390 1
304964 99304964 1001 86380 86390 1
304993 99304993 1001 86380 86390 1
305528 99305528 1001 86380 86390 1
305325 99305325 1001 86380 86390 1
305454 99305454 1001 86380 86390 1
305417 99305417 1001 86380 86390 1
305083 99305083 1001 86380 86390 1
305177 99305177 1001 86380 86390 1
500646 99500646 1001 86380 86390 1
500262 99500262 1001 86380 86390 1
500393 99500393 1001 86380 86390 1
500990 99500990 1001 86380 86390 1
500965 99500965 1001 86380 86390 1
500978 99500978 1001 86380 86390 1
501031 99501031 1001 86380 86390 1
501686 99501686 1001 86380 86390 1
502052 99502052 1001 86380 86390 1
501998 99501998 1001 86380 86390 1
502639 99502639 1001 86380 86390 1
503205 99503205 1001 86380 86390 1
503195 99503195 1001 86380 86390 1
503132 99503132 1001 86380 86390 1
502940 99502940 1001 86380 86390 1
502967 99502967 1001 86380 86390 1
502827 99502827 1001 86380 86390 1
502745 99502745 1001 86380 86390 1
503337 99503337 1001 86380 86390 1
503991 99503991 1001 86380 86390 1
504048 99504048 1001 86380 86390 1
504026 99504026 1001 86380 86390 1
503893 99503893 1001 86380 86390 1
503518 99503518 1001 86380 86390 1
504257 99504257 1001 86380 86390 1
504650 99504650 1001 86380 86390 1
504730 99504730 1001 86380 86390 1
504355 99504355 1001 86380 86390 1
504371 99504371 1001 86380 86390 1
504347 99504347 1001 86380 86390 1
505028 99505028 1001 86380 86390 1
505668 99505668 1001 86380 86390 1
505411 99505411 1001 86380 86390 1
505463 99505463 1001 86380 86390 1
505466 99505466 1001 86380 86390 1
505419 99505419 1001 86380 86390 1
505484 99505484 1001 86380 86390 1
505150 99505150 1001 86380 86390 1
505916 99505916 1001 86380 86390 1
505801 99505801 1001 86380 86390 1
505934 99505934 1001 86380 86390 1
506506 99506506 1001 86380 86390 1
506328 99506328 1001 86380 86390 1
506373 99506373 1001 86380 86390 1
506069 99506069 1001 86380 86390 1
507341 99507341 1001 86380 86390 1
506937 99506937 1001 86380 86390 1
507004 99507004 1001 86380 86390 1
508106 99508106 1001 86380 86390 1
507642 99507642 1001 86380 86390 1
507694 99507694 1001 86380 86390 1
507763 99507763 1001 86380 86390 1
507820 99507820 1001 86380 86390 1
508428 99508428 1001 86380 86390 1
508300 99508300 1001 86380 86390 1
508417 99508417 1001 86380 86390 1
508887 99508887 1001 86380 86390 1
509006 99509006 1001 86380 86390 1
509071 99509071 1001 86380 86390 1
508721 99508721 1001 86380 86390 1
508786 99508786 1001 86380 86390 1
508735 99508735 1001 86380 86390 1
509108 99509108 1001 86380 86390 1
509837 99509837 1001 86380 86390 1
509698 99509698 1001 86380 86390 1
509569 99509569 1001 86380 86390 1
509478 99509478 1001 86380 86390 1
510575 99510575 1001 86380 86390 1
510671 99510671 1001 86380 86390 1
510320 99510320 1001 86380 86390 1
510386 99510386 1001 86380 86390 1
510773 99510773 1001 86380 86390 1
511257 99511257 1001 86380 86390 1
511199 99511199 1001 86380 86390 1
511002 99511002 1001 86380 86390 1
511098 99511098 1001 86380 86390 1
512241 99512241 1001 86380 86390 1
512008 99512008 1001 86380 86390 1
512151 99512151 1001 86380 86390 1
512154 99512154 1001 86380 86390 1
511929 99511929 1001 86380 86390 1
511921 99511921 1001 86380 86390 1
512406 99512406 1001 86380 86390 1
512478 99512478 1001 86380 86390 1
512936 99512936 1001 86380 86390 1
513840 99513840 1001 86380 86390 1
513938 99513938 1001 86380 86390 1
513726 99513726 1001 86380 86390 1
513426 99513426 1001 86380 86390 1
514120 99514120 1001 86380 86390 1
514192 99514192 1001 86380 86390 1
514759 99514759 1001 86380 86390 1
514701 99514701 1001 86380 86390 1
514484 99514484 1001 86380 86390 1
514541 99514541 1001 86380 86390 1
514491 99514491 1001 86380 86390 1
514409 99514409 1001 86380 86390 1
514398 99514398 1001 86380 86390 1
514975 99514975 1001 86380 86390 1
515371 99515371 1001 86380 86390 1
515475 99515475 1001 86380 86390 1
515785 99515785 1001 86380 86390 1
515869 99515869 1001 86380 86390 1
516445 99516445 1001 86380 86390 1
516006 99516006 1001 86380 86390 1
516050 99516050 1001 86380 86390 1
515960 99515960 1001 86380 86390 1
516003 99516003 1001 86380 86390 1
516648 99516648 1001 86380 86390 1
517233 99517233 1001 86380 86390 1
517191 99517191 1001 86380 86390 1
517283 99517283 1001 86380 86390 1
517076 99517076 1001 86380 86390 1
516912 99516912 1001 86380 86390 1
516902 99516902 1001 86380 86390 1
517371 99517371 1001 86380 86390 1
517465 99517465 1001 86380 86390 1
517532 99517532 1001 86380 86390 1
517982 99517982 1001 86380 86390 1
517825 99517825 1001 86380 86390 1
517633 99517633 1001 86380 86390 1
517547 99517547 1001 86380 86390 1
518365 99518365 1001 86380 86390 1
518597 99518597 1001 86380 86390 1
518544 99518544 1001 86380 86390 1
519634 99519634 1001 86380 86390 1
519638 99519638 1001 86380 86390 1
519802 99519802 1001 86380 86390 1
519414 99519414 1001 86380 86390 1
519456 99519456 1001 86380 86390 1
519233 99519233 1001 86380 86390 1
519395 99519395 1001 86380 86390 1
519294 99519294 1001 86380 86390 1
520335 99520335 1001 86380 86390 1
520297 99520297 1001 86380 86390 1
520249 99520249 1001 86380 86390 1
520092 99520092 1001 86380 86390 1
520055 99520055 1001 86380 86390 1
520198 99520198 1001 86380 86390 1
520710 99520710 1001 86380 86390 1
520803 99520803 1001 86380 86390 1
520660 99520660 1001 86380 86390 1
521394 99521394 1001 86380 86390 1
521097 99521097 1001 86380 86390 1
521215 99521215 1001 86380 86390 1
521090 99521090 1001 86380 86390 1
520967 99520967 1001 86380 86390 1
521558 99521558 1001 86380 86390 1
521603 99521603 1001 86380 86390 1
521999 99521999 1001 86380 86390 1
521850 99521850 1001 86380 86390 1
521709 99521709 1001 86380 86390 1
522330 99522330 1001 86380 86390 1
523113 99523113 1001 86380 86390 1
522963 99522963 1001 86380 86390 1
522798 99522798 1001 86380 86390 1
522820 99522820 1001 86380 86390 1
522589 99522589 1001 86380 86390 1
522565 99522565 1001 86380 86390 1
522572 99522572 1001 86380 86390 1
522676 99522676 1001 86380 86390 1
522651 99522651 1001 86380 86390 1
522535 99522535 1001 86380 86390 1
523154 99523154 1001 86380 86390 1
523178 99523178 1001 86380 86390 1
523814 99523814 1001 86380 86390 1
523635 99523635 1001 86380 86390 1
523729 99523729 1001 86380 86390 1
523669 99523669 1001 86380 86390 1
523658 99523658 1001 86380 86390 1
523443 99523443 1001 86380 86390 1
523510 99523510 1001 86380 86390 1
523472 99523472 1001 86380 86390 1
523360 99523360 1001 86380 86390 1
523530 99523530 1001 86380 86390 1
524080 99524080 1001 86380 86390 1
524699 99524699 1001 86380 86390 1
524627 99524627 1001 86380 86390 1
524364 99524364 1001 86380 86390 1
524548 99524548 1001 86380 86390 1
524936 99524936 1001 86380 86390 1
524836 99524836 1001 86380 86390 1
524863 99524863 1001 86380 86390 1
525546 99525546 1001 86380 86390 1
525543 99525543 1001 86380 86390 1
525467 99525467 1001 86380 86390 1
525186 99525186 1001 86380 86390 1
525178 99525178 1001 86380 86390 1
525001 99525001 1001 86380 86390 1
526302 99526302 1001 86380 86390 1
526186 99526186 1001 86380 86390 1
526018 99526018 1001 86380 86390 1
525959 99525959 1001 86380 86390 1
525803 99525803 1001 86380 86390 1
525816 99525816 1001 86380 86390 1
525856 99525856 1001 86380 86390 1
525879 99525879 1001 86380 86390 1
526601 99526601 1001 86380 86390 1
526475 99526475 1001 86380 86390 1
526599 99526599 1001 86380 86390 1
527059 99527059 1001 86380 86390 1
526885 99526885 1001 86380 86390 1
526670 99526670 1001 86380 86390 1
526726 99526726 1001 86380 86390 1
527329 99527329 1001 86380 86390 1
527640 99527640 1001 86380 86390 1
528248 99528248 1001 86380 86390 1
528849 99528849 1001 86380 86390 1
528540 99528540 1001 86380 86390 1
528516 99528516 1001 86380 86390 1
528326 99528326 1001 86380 86390 1
528486 99528486 1001 86380 86390 1
529630 99529630 1001 86380 86390 1
529712 99529712 1001 86380 86390 1
529722 99529722 1001 86380 86390 1
529354 99529354 1001 86380 86390 1
529176 99529176 1001 86380 86390 1
529299 99529299 1001 86380 86390 1
529798 99529798 1001 86380 86390 1
529735 99529735 1001 86380 86390 1
530373 99530373 1001 86380 86390 1
530495 99530495 1001 86380 86390 1
530169 99530169 1001 86380 86390 1
529958 99529958 1001 86380 86390 1
529948 99529948 1001 86380 86390 1
530001 99530001 1001 86380 86390 1
530132 99530132 1001 86380 86390 1
530124 99530124 1001 86380 86390 1
530579 99530579 1001 86380 86390 1
531304 99531304 1001 86380 86390 1
531228 99531228 1001 86380 86390 1
531284 99531284 1001 86380 86390 1
531166 99531166 1001 86380 86390 1
531024 99531024 1001 86380 86390 1
531030 99531030 1001 86380 86390 1
530878 99530878 1001 86380 86390 1
531513 99531513 1001 86380 86390 1
531540 99531540 1001 86380 86390 1
532026 99532026 1001 86380 86390 1
532182 99532182 1001 86380 86390 1
531864 99531864 1001 86380 86390 1
531591 99531591 1001 86380 86390 1
532877 99532877 1001 86380 86390 1
532648 99532648 1001 86380 86390 1
532674 99532674 1001 86380 86390 1
532538 99532538 1001 86380 86390 1
533088 99533088 1001 86380 86390 1
533473 99533473 1001 86380 86390 1
533933 99533933 1001 86380 86390 1
534020 99534020 1001 86380 86390 1
534206 99534206 1001 86380 86390 1
534740 99534740 1001 86380 86390 1
535426 99535426 1001 86380 86390 1
535402 99535402 1001 86380 86390 1
535328 99535328 1001 86380 86390 1
535166 99535166 1001 86380 86390 1
535236 99535236 1001 86380 86390 1
535289 99535289 1001 86380 86390 1
535059 99535059 1001 86380 86390 1
535534 99535534 1001 86380 86390 1
535682 99535682 1001 86380 86390 1
535623 99535623 1001 86380 86390 1
536264 99536264 1001 86380 86390 1
535949 99535949 1001 86380 86390 1
536101 99536101 1001 86380 86390 1
535769 99535769 1001 86380 86390 1
536375 99536375 1001 86380 86390 1
536132 99536132 1001 86380 86390 1
536499 99536499 1001 86380 86390 1
536981 99536981 1001 86380 86390 1
536795 99536795 1001 86380 86390 1
536628 99536628 1001 86380 86390 1
537590 99537590 1001 86380 86390 1
537753 99537753 1001 86380 86390 1
538718 99538718 1001 86380 86390 1
538853 99538853 1001 86380 86390 1
538822 99538822 1001 86380 86390 1
539165 99539165 1001 86380 86390 1
539116 99539116 1001 86380 86390 1
539698 99539698 1001 86380 86390 1
540106 99540106 1001 86380 86390 1
539965 99539965 1001 86380 86390 1
539927 99539927 1001 86380 86390 1
540541 99540541 1001 86380 86390 1
540620 99540620 1001 86380 86390 1
541269 99541269 1001 86380 86390 1
541023 99541023 1001 86380 86390 1
540986 99540986 1001 86380 86390 1
540977 99540977 1001 86380 86390 1
541464 99541464 1001 86380 86390 1
541323 99541323 1001 86380 86390 1
541349 99541349 1001 86380 86390 1
541364 99541364 1001 86380 86390 1
541367 99541367 1001 86380 86390 1
541790 99541790 1001 86380 86390 1
541641 99541641 1001 86380 86390 1
541625 99541625 1001 86380 86390 1
542145 99542145 1001 86380 86390 1
542377 99542377 1001 86380 86390 1
543076 99543076 1001 86380 86390 1
543512 99543512 1001 86380 86390 1
543321 99543321 1001 86380 86390 1
543324 99543324 1001 86380 86390 1
543260 99543260 1001 86380 86390 1
543904 99543904 1001 86380 86390 1
544423 99544423 1001 86380 86390 1
544554 99544554 1001 86380 86390 1
544401 99544401 1001 86380 86390 1
544403 99544403 1001 86380 86390 1
544215 99544215 1001 86380 86390 1
544338 99544338 1001 86380 86390 1
544074 99544074 1001 86380 86390 1
544600 99544600 1001 86380 86390 1
525284 950 1002 39887 44878 1
400060 99400060 1001 86380 86390 1
400342 99400342 1001 86380 86390 1
400349 99400349 1001 86380 86390 1
400453 99400453 1001 86380 86390 1
400555 99400555 1001 86380 86390 1
400665 99400665 1001 86380 86390 1
401013 99401013 1001 86380 86390 1
401124 99401124 1001 86380 86390 1
401782 99401782 1001 86380 86390 1
402230 99402230 1001 86380 86390 1
402946 99402946 1001 86380 86390 1
403021 99403021 1001 86380 86390 1
403057 99403057 1001 86380 86390 1
403115 99403115 1001 86380 86390 1
403596 99403596 1001 86380 86390 1
403638 99403638 1001 86380 86390 1
403769 99403769 1001 86380 86390 1
403883 99403883 1001 86380 86390 1
404553 99404553 1001 86380 86390 1
404919 99404919 1001 86380 86390 1
404960 99404960 1001 86380 86390 1
405016 99405016 1001 86380 86390 1
405254 99405254 1001 86380 86390 1
405789 99405789 1001 86380 86390 1
406272 99406272 1001 86380 86390 1
406207 99406207 1001 86380 86390 1
406433 99406433 1001 86380 86390 1
406680 99406680 1001 86380 86390 1
408054 99408054 1001 86380 86390 1
408254 99408254 1001 86380 86390 1
408234 99408234 1001 86380 86390 1
408446 99408446 1001 86380 86390 1
409180 99409180 1001 86380 86390 1
409110 99409110 1001 86380 86390 1
410405 99410405 1001 86380 86390 1
410459 99410459 1001 86380 86390 1
410590 99410590 1001 86380 86390 1
410665 99410665 1001 86380 86390 1
410768 99410768 1001 86380 86390 1
411102 99411102 1001 86380 86390 1
411103 99411103 1001 86380 86390 1
411066 99411066 1001 86380 86390 1
411376 99411376 1001 86380 86390 1
411378 99411378 1001 86380 86390 1
411805 99411805 1001 86380 86390 1
413292 99413292 1001 86380 86390 1
413305 99413305 1001 86380 86390 1
413583 99413583 1001 86380 86390 1
413396 99413396 1001 86380 86390 1
413683 99413683 1001 86380 86390 1
412979 99412979 1001 86380 86390 1
413189 99413189 1001 86380 86390 1
413902 99413902 1001 86380 86390 1
415137 99415137 1001 86380 86390 1
416870 99416870 1001 86380 86390 1
416620 99416620 1001 86380 86390 1
416086 99416086 1001 86380 86390 1
417335 99417335 1001 86380 86390 1
417236 99417236 1001 86380 86390 1
417264 99417264 1001 86380 86390 1
418284 99418284 1001 86380 86390 1
418043 99418043 1001 86380 86390 1
418126 99418126 1001 86380 86390 1
417962 99417962 1001 86380 86390 1
418433 99418433 1001 86380 86390 1
420195 99420195 1001 86380 86390 1
419712 99419712 1001 86380 86390 1
419715 99419715 1001 86380 86390 1
419292 99419292 1001 86380 86390 1
419297 99419297 1001 86380 86390 1
419501 99419501 1001 86380 86390 1
419309 99419309 1001 86380 86390 1
420554 99420554 1001 86380 86390 1
421968 99421968 1001 86380 86390 1
421748 99421748 1001 86380 86390 1
421810 99421810 1001 86380 86390 1
421587 99421587 1001 86380 86390 1
421118 99421118 1001 86380 86390 1
422168 99422168 1001 86380 86390 1
422427 99422427 1001 86380 86390 1
423635 99423635 1001 86380 86390 1
423327 99423327 1001 86380 86390 1
423714 99423714 1001 86380 86390 1
423618 99423618 1001 86380 86390 1
422944 99422944 1001 86380 86390 1
423137 99423137 1001 86380 86390 1
423050 99423050 1001 86380 86390 1
422680 99422680 1001 86380 86390 1
423918 99423918 1001 86380 86390 1
423754 99423754 1001 86380 86390 1
424133 99424133 1001 86380 86390 1
425200 99425200 1001 86380 86390 1
424739 99424739 1001 86380 86390 1
424969 99424969 1001 86380 86390 1
424515 99424515 1001 86380 86390 1
427055 99427055 1001 86380 86390 1
427271 99427271 1001 86380 86390 1
428041 99428041 1001 86380 86390 1
428221 99428221 1001 86380 86390 1
427993 99427993 1001 86380 86390 1
427654 99427654 1001 86380 86390 1
427845 99427845 1001 86380 86390 1
429925 99429925 1001 86380 86390 1
429614 99429614 1001 86380 86390 1
429227 99429227 1001 86380 86390 1
429257 99429257 1001 86380 86390 1
429455 99429455 1001 86380 86390 1
430397 99430397 1001 86380 86390 1
430629 99430629 1001 86380 86390 1
432021 99432021 1001 86380 86390 1
432022 99432022 1001 86380 86390 1
431399 99431399 1001 86380 86390 1
432220 99432220 1001 86380 86390 1
432207 99432207 1001 86380 86390 1
432356 99432356 1001 86380 86390 1
432312 99432312 1001 86380 86390 1
433481 99433481 1001 86380 86390 1
433650 99433650 1001 86380 86390 1
432959 99432959 1001 86380 86390 1
433235 99433235 1001 86380 86390 1
433133 99433133 1001 86380 86390 1
434022 99434022 1001 86380 86390 1
433977 99433977 1001 86380 86390 1
433927 99433927 1001 86380 86390 1
435044 99435044 1001 86380 86390 1
434832 99434832 1001 86380 86390 1
434734 99434734 1001 86380 86390 1
434483 99434483 1001 86380 86390 1
436628 99436628 1001 86380 86390 1
436557 99436557 1001 86380 86390 1
436093 99436093 1001 86380 86390 1
436024 99436024 1001 86380 86390 1
300059 99300059 1001 86380 86390 1
300073 99300073 1001 86380 86390 1
437337 99437337 1001 86380 86390 1
300529 99300529 1001 86380 86390 1
300385 99300385 1001 86380 86390 1
300495 99300495 1001 86380 86390 1
300418 99300418 1001 86380 86390 1
300154 99300154 1001 86380 86390 1
300820 99300820 1001 86380 86390 1
300846 99300846 1001 86380 86390 1
300873 99300873 1001 86380 86390 1
301392 99301392 1001 86380 86390 1
301395 99301395 1001 86380 86390 1
301233 99301233 1001 86380 86390 1
301197 99301197 1001 86380 86390 1
301333 99301333 1001 86380 86390 1
301270 99301270 1001 86380 86390 1
301002 99301002 1001 86380 86390 1
301755 99301755 1001 86380 86390 1
302035 99302035 1001 86380 86390 1
301836 99301836 1001 86380 86390 1
302495 99302495 1001 86380 86390 1
302550 99302550 1001 86380 86390 1
303106 99303106 1001 86380 86390 1
303083 99303083 1001 86380 86390 1
303148 99303148 1001 86380 86390 1
302918 99302918 1001 86380 86390 1
302681 99302681 1001 86380 86390 1
303307 99303307 1001 86380 86390 1
303352 99303352 1001 86380 86390 1
303315 99303315 1001 86380 86390 1
303817 99303817 1001 86380 86390 1
303797 99303797 1001 86380 86390 1
303572 99303572 1001 86380 86390 1
303560 99303560 1001 86380 86390 1
304150 99304150 1001 86380 86390 1
304194 99304194 1001 86380 86390 1
304131 99304131 1001 86380 86390 1
304577 99304577 1001 86380 86390 1
304513 99304513 1001 86380 86390 1
304607 99304607 1001 86380 86390 1
304626 99304626 1001 86380 86390 1
304422 99304422 1001 86380 86390 1
304427 99304427 1001 86380 86390 1
304989 99304989 1001 86380 86390 1
305619 99305619 1001 86380 86390 1
305194 99305194 1001 86380 86390 1
305183 99305183 1001 86380 86390 1
305084 99305084 1001 86380 86390 1
305152 99305152 1001 86380 86390 1
500024 99500024 1001 86380 86390 1
500787 99500787 1001 86380 86390 1
500334 99500334 1001 86380 86390 1
500819 99500819 1001 86380 86390 1
500926 99500926 1001 86380 86390 1
501639 99501639 1001 86380 86390 1
501554 99501554 1001 86380 86390 1
501106 99501106 1001 86380 86390 1
501185 99501185 1001 86380 86390 1
501693 99501693 1001 86380 86390 1
502386 99502386 1001 86380 86390 1
502078 99502078 1001 86380 86390 1
502117 99502117 1001 86380 86390 1
502127 99502127 1001 86380 86390 1
501874 99501874 1001 86380 86390 1
501869 99501869 1001 86380 86390 1
502593 99502593 1001 86380 86390 1
503232 99503232 1001 86380 86390 1
503008 99503008 1001 86380 86390 1
502925 99502925 1001 86380 86390 1
503067 99503067 1001 86380 86390 1
502741 99502741 1001 86380 86390 1
502794 99502794 1001 86380 86390 1
503334 99503334 1001 86380 86390 1
503400 99503400 1001 86380 86390 1
503442 99503442 1001 86380 86390 1
504015 99504015 1001 86380 86390 1
503758 99503758 1001 86380 86390 1
503652 99503652 1001 86380 86390 1
503629 99503629 1001 86380 86390 1
504213 99504213 1001 86380 86390 1
504729 99504729 1001 86380 86390 1
504409 99504409 1001 86380 86390 1
504448 99504448 1001 86380 86390 1
504528 99504528 1001 86380 86390 1
505590 99505590 1001 86380 86390 1
505647 99505647 1001 86380 86390 1
505636 99505636 1001 86380 86390 1
505613 99505613 1001 86380 86390 1
505464 99505464 1001 86380 86390 1
505164 99505164 1001 86380 86390 1
505251 99505251 1001 86380 86390 1
505974 99505974 1001 86380 86390 1
505981 99505981 1001 86380 86390 1
506154 99506154 1001 86380 86390 1
506064 99506064 1001 86380 86390 1
506735 99506735 1001 86380 86390 1
506610 99506610 1001 86380 86390 1
506760 99506760 1001 86380 86390 1
507359 99507359 1001 86380 86390 1
507322 99507322 1001 86380 86390 1
507274 99507274 1001 86380 86390 1
507027 99507027 1001 86380 86390 1
507094 99507094 1001 86380 86390 1
507211 99507211 1001 86380 86390 1
506907 99506907 1001 86380 86390 1
506873 99506873 1001 86380 86390 1
507600 99507600 1001 86380 86390 1
507490 99507490 1001 86380 86390 1
507558 99507558 1001 86380 86390 1
508150 99508150 1001 86380 86390 1
508064 99508064 1001 86380 86390 1
507940 99507940 1001 86380 86390 1
507845 99507845 1001 86380 86390 1
507654 99507654 1001 86380 86390 1
508350 99508350 1001 86380 86390 1
508404 99508404 1001 86380 86390 1
508280 99508280 1001 86380 86390 1
508895 99508895 1001 86380 86390 1
509058 99509058 1001 86380 86390 1
508573 99508573 1001 86380 86390 1
508651 99508651 1001 86380 86390 1
508512 99508512 1001 86380 86390 1
508500 99508500 1001 86380 86390 1
509090 99509090 1001 86380 86390 1
509247 99509247 1001 86380 86390 1
509082 99509082 1001 86380 86390 1
509817 99509817 1001 86380 86390 1
509644 99509644 1001 86380 86390 1
509611 99509611 1001 86380 86390 1
509560 99509560 1001 86380 86390 1
510008 99510008 1001 86380 86390 1
510592 99510592 1001 86380 86390 1
510717 99510717 1001 86380 86390 1
510423 99510423 1001 86380 86390 1
510516 99510516 1001 86380 86390 1
510452 99510452 1001 86380 86390 1
510138 99510138 1001 86380 86390 1
510824 99510824 1001 86380 86390 1
511398 99511398 1001 86380 86390 1
511394 99511394 1001 86380 86390 1
511258 99511258 1001 86380 86390 1
511330 99511330 1001 86380 86390 1
510995 99510995 1001 86380 86390 1
512329 99512329 1001 86380 86390 1
512317 99512317 1001 86380 86390 1
512351 99512351 1001 86380 86390 1
512203 99512203 1001 86380 86390 1
512369 99512369 1001 86380 86390 1
512136 99512136 1001 86380 86390 1
511947 99511947 1001 86380 86390 1
513159 99513159 1001 86380 86390 1
512904 99512904 1001 86380 86390 1
513230 99513230 1001 86380 86390 1
513278 99513278 1001 86380 86390 1
513848 99513848 1001 86380 86390 1
513776 99513776 1001 86380 86390 1
513608 99513608 1001 86380 86390 1
514210 99514210 1001 86380 86390 1
514151 99514151 1001 86380 86390 1
514772 99514772 1001 86380 86390 1
514839 99514839 1001 86380 86390 1
514763 99514763 1001 86380 86390 1
514331 99514331 1001 86380 86390 1
514441 99514441 1001 86380 86390 1
514390 99514390 1001 86380 86390 1
514871 99514871 1001 86380 86390 1
515603 99515603 1001 86380 86390 1
515500 99515500 1001 86380 86390 1
515415 99515415 1001 86380 86390 1
515351 99515351 1001 86380 86390 1
515838 99515838 1001 86380 86390 1
515827 99515827 1001 86380 86390 1
515705 99515705 1001 86380 86390 1
516456 99516456 1001 86380 86390 1
516246 99516246 1001 86380 86390 1
516274 99516274 1001 86380 86390 1
516547 99516547 1001 86380 86390 1
517300 99517300 1001 86380 86390 1
517236 99517236 1001 86380 86390 1
517178 99517178 1001 86380 86390 1
517125 99517125 1001 86380 86390 1
516883 99516883 1001 86380 86390 1
517360 99517360 1001 86380 86390 1
517530 99517530 1001 86380 86390 1
517441 99517441 1001 86380 86390 1
517422 99517422 1001 86380 86390 1
518066 99518066 1001 86380 86390 1
518093 99518093 1001 86380 86390 1
517931 99517931 1001 86380 86390 1
518345 99518345 1001 86380 86390 1
518815 99518815 1001 86380 86390 1
518774 99518774 1001 86380 86390 1
518726 99518726 1001 86380 86390 1
518649 99518649 1001 86380 86390 1
518489 99518489 1001 86380 86390 1
519003 99519003 1001 86380 86390 1
519018 99519018 1001 86380 86390 1
519659 99519659 1001 86380 86390 1
519618 99519618 1001 86380 86390 1
519418 99519418 1001 86380 86390 1
520552 99520552 1001 86380 86390 1
520396 99520396 1001 86380 86390 1
520281 99520281 1001 86380 86390 1
520400 99520400 1001 86380 86390 1
520819 99520819 1001 86380 86390 1
520777 99520777 1001 86380 86390 1
521318 99521318 1001 86380 86390 1
521137 99521137 1001 86380 86390 1
521101 99521101 1001 86380 86390 1
522246 99522246 1001 86380 86390 1
522029 99522029 1001 86380 86390 1
521728 99521728 1001 86380 86390 1
521825 99521825 1001 86380 86390 1
522485 99522485 1001 86380 86390 1
522923 99522923 1001 86380 86390 1
522826 99522826 1001 86380 86390 1
522501 99522501 1001 86380 86390 1
523251 99523251 1001 86380 86390 1
523304 99523304 1001 86380 86390 1
523550 99523550 1001 86380 86390 1
523603 99523603 1001 86380 86390 1
523697 99523697 1001 86380 86390 1
523568 99523568 1001 86380 86390 1
523404 99523404 1001 86380 86390 1
523345 99523345 1001 86380 86390 1
524107 99524107 1001 86380 86390 1
524578 99524578 1001 86380 86390 1
524685 99524685 1001 86380 86390 1
524440 99524440 1001 86380 86390 1
524390 99524390 1001 86380 86390 1
524533 99524533 1001 86380 86390 1
524561 99524561 1001 86380 86390 1
524408 99524408 1001 86380 86390 1
524181 99524181 1001 86380 86390 1
524343 99524343 1001 86380 86390 1
524975 99524975 1001 86380 86390 1
524926 99524926 1001 86380 86390 1
525380 99525380 1001 86380 86390 1
525161 99525161 1001 86380 86390 1
525011 99525011 1001 86380 86390 1
525142 99525142 1001 86380 86390 1
526272 99526272 1001 86380 86390 1
526396 99526396 1001 86380 86390 1
526357 99526357 1001 86380 86390 1
525928 99525928 1001 86380 86390 1
526622 99526622 1001 86380 86390 1
526484 99526484 1001 86380 86390 1
526914 99526914 1001 86380 86390 1
526955 99526955 1001 86380 86390 1
527009 99527009 1001 86380 86390 1
526748 99526748 1001 86380 86390 1
526661 99526661 1001 86380 86390 1
527316 99527316 1001 86380 86390 1
527280 99527280 1001 86380 86390 1
527939 99527939 1001 86380 86390 1
527927 99527927 1001 86380 86390 1
527530 99527530 1001 86380 86390 1
528133 99528133 1001 86380 86390 1
528710 99528710 1001 86380 86390 1
528723 99528723 1001 86380 86390 1
528541 99528541 1001 86380 86390 1
528659 99528659 1001 86380 86390 1
528693 99528693 1001 86380 86390 1
529058 99529058 1001 86380 86390 1
529637 99529637 1001 86380 86390 1
529522 99529522 1001 86380 86390 1
529288 99529288 1001 86380 86390 1
529829 99529829 1001 86380 86390 1
530351 99530351 1001 86380 86390 1
530417 99530417 1001 86380 86390 1
530418 99530418 1001 86380 86390 1
530309 99530309 1001 86380 86390 1
529984 99529984 1001 86380 86390 1
529964 99529964 1001 86380 86390 1
530684 99530684 1001 86380 86390 1
530749 99530749 1001 86380 86390 1
530753 99530753 1001 86380 86390 1
531150 99531150 1001 86380 86390 1
531062 99531062 1001 86380 86390 1
531041 99531041 1001 86380 86390 1
530990 99530990 1001 86380 86390 1
531448 99531448 1001 86380 86390 1
532116 99532116 1001 86380 86390 1
532129 99532129 1001 86380 86390 1
532117 99532117 1001 86380 86390 1
532085 99532085 1001 86380 86390 1
532167 99532167 1001 86380 86390 1
531638 99531638 1001 86380 86390 1
531669 99531669 1001 86380 86390 1
532296 99532296 1001 86380 86390 1
532389 99532389 1001 86380 86390 1
532352 99532352 1001 86380 86390 1
532383 99532383 1001 86380 86390 1
533009 99533009 1001 86380 86390 1
532845 99532845 1001 86380 86390 1
532915 99532915 1001 86380 86390 1
532993 99532993 1001 86380 86390 1
532632 99532632 1001 86380 86390 1
532788 99532788 1001 86380 86390 1
532803 99532803 1001 86380 86390 1
532797 99532797 1001 86380 86390 1
532428 99532428 1001 86380 86390 1
533160 99533160 1001 86380 86390 1
533059 99533059 1001 86380 86390 1
533137 99533137 1001 86380 86390 1
533204 99533204 1001 86380 86390 1
533820 99533820 1001 86380 86390 1
533684 99533684 1001 86380 86390 1
533494 99533494 1001 86380 86390 1
533573 99533573 1001 86380 86390 1
533384 99533384 1001 86380 86390 1
534010 99534010 1001 86380 86390 1
533865 99533865 1001 86380 86390 1
533906 99533906 1001 86380 86390 1
534035 99534035 1001 86380 86390 1
534487 99534487 1001 86380 86390 1
534553 99534553 1001 86380 86390 1
534303 99534303 1001 86380 86390 1
534373 99534373 1001 86380 86390 1
534164 99534164 1001 86380 86390 1
534698 99534698 1001 86380 86390 1
535253 99535253 1001 86380 86390 1
534994 99534994 1001 86380 86390 1
535077 99535077 1001 86380 86390 1
535650 99535650 1001 86380 86390 1
535535 99535535 1001 86380 86390 1
536040 99536040 1001 86380 86390 1
536131 99536131 1001 86380 86390 1
536074 99536074 1001 86380 86390 1
535773 99535773 1001 86380 86390 1
536371 99536371 1001 86380 86390 1
537046 99537046 1001 86380 86390 1
536855 99536855 1001 86380 86390 1
536808 99536808 1001 86380 86390 1
536885 99536885 1001 86380 86390 1
537345 99537345 1001 86380 86390 1
537190 99537190 1001 86380 86390 1
537860 99537860 1001 86380 86390 1
537888 99537888 1001 86380 86390 1
537839 99537839 1001 86380 86390 1
537980 99537980 1001 86380 86390 1
537981 99537981 1001 86380 86390 1
537716 99537716 1001 86380 86390 1
537402 99537402 1001 86380 86390 1
537455 99537455 1001 86380 86390 1
537390 99537390 1001 86380 86390 1
538193 99538193 1001 86380 86390 1
538738 99538738 1001 86380 86390 1
538772 99538772 1001 86380 86390 1
538597 99538597 1001 86380 86390 1
538444 99538444 1001 86380 86390 1
538530 99538530 1001 86380 86390 1
538289 99538289 1001 86380 86390 1
538277 99538277 1001 86380 86390 1
538290 99538290 1001 86380 86390 1
538954 99538954 1001 86380 86390 1
539528 99539528 1001 86380 86390 1
539619 99539619 1001 86380 86390 1
539320 99539320 1001 86380 86390 1
539321 99539321 1001 86380 86390 1
539201 99539201 1001 86380 86390 1
539190 99539190 1001 86380 86390 1
539023 99539023 1001 86380 86390 1
539096 99539096 1001 86380 86390 1
539832 99539832 1001 86380 86390 1
540166 99540166 1001 86380 86390 1
539847 99539847 1001 86380 86390 1
540046 99540046 1001 86380 86390 1
539944 99539944 1001 86380 86390 1
539893 99539893 1001 86380 86390 1
540481 99540481 1001 86380 86390 1
541205 99541205 1001 86380 86390 1
541156 99541156 1001 86380 86390 1
540888 99540888 1001 86380 86390 1
540864 99540864 1001 86380 86390 1
540839 99540839 1001 86380 86390 1
541421 99541421 1001 86380 86390 1
541953 99541953 1001 86380 86390 1
542011 99542011 1001 86380 86390 1
541989 99541989 1001 86380 86390 1
541799 99541799 1001 86380 86390 1
541731 99541731 1001 86380 86390 1
542129 99542129 1001 86380 86390 1
542315 99542315 1001 86380 86390 1
542309 99542309 1001 86380 86390 1
542864 99542864 1001 86380 86390 1
542750 99542750 1001 86380 86390 1
542669 99542669 1001 86380 86390 1
542661 99542661 1001 86380 86390 1
542445 99542445 1001 86380 86390 1
542383 99542383 1001 86380 86390 1
543020 99543020 1001 86380 86390 1
543047 99543047 1001 86380 86390 1
543009 99543009 1001 86380 86390 1
543576 99543576 1001 86380 86390 1
543456 99543456 1001 86380 86390 1
543190 99543190 1001 86380 86390 1
543255 99543255 1001 86380 86390 1
543206 99543206 1001 86380 86390 1
543836 99543836 1001 86380 86390 1
544318 99544318 1001 86380 86390 1
544161 99544161 1001 86380 86390 1
544085 99544085 1001 86380 86390 1
544025 99544025 1001 86380 86390 1
544663 99544663 1001 86380 86390 1
544611 99544611 1001 86380 86390 1
516887 959 1001 35694 35993 1
400212 99400212 1001 86380 86390 1
400487 99400487 1001 86380 86390 1
400449 99400449 1001 86380 86390 1
400870 99400870 1001 86380 86390 1
401016 99401016 1001 86380 86390 1
401313 99401313 1001 86380 86390 1
401443 99401443 1001 86380 86390 1
401458 99401458 1001 86380 86390 1
401948 99401948 1001 86380 86390 1
402290 99402290 1001 86380 86390 1
402596 99402596 1001 86380 86390 1
402642 99402642 1001 86380 86390 1
402972 99402972 1001 86380 86390 1
403298 99403298 1001 86380 86390 1
403618 99403618 1001 86380 86390 1
403817 99403817 1001 86380 86390 1
403742 99403742 1001 86380 86390 1
404134 99404134 1001 86380 86390 1
404480 99404480 1001 86380 86390 1
404555 99404555 1001 86380 86390 1
404974 99404974 1001 86380 86390 1
405483 99405483 1001 86380 86390 1
405661 99405661 1001 86380 86390 1
405609 99405609 1001 86380 86390 1
406157 99406157 1001 86380 86390 1
406422 99406422 1001 86380 86390 1
406828 99406828 1001 86380 86390 1
406937 99406937 1001 86380 86390 1
407501 99407501 1001 86380 86390 1
407991 99407991 1001 86380 86390 1
408195 99408195 1001 86380 86390 1
408243 99408243 1001 86380 86390 1
408292 99408292 1001 86380 86390 1
408363 99408363 1001 86380 86390 1
408602 99408602 1001 86380 86390 1
408795 99408795 1001 86380 86390 1
409684 99409684 1001 86380 86390 1
409664 99409664 1001 86380 86390 1
409627 99409627 1001 86380 86390 1
409910 99409910 1001 86380 86390 1
410138 99410138 1001 86380 86390 1
410145 99410145 1001 86380 86390 1
410367 99410367 1001 86380 86390 1
410385 99410385 1001 86380 86390 1
410409 99410409 1001 86380 86390 1
411148 99411148 1001 86380 86390 1
411410 99411410 1001 86380 86390 1
411466 99411466 1001 86380 86390 1
411808 99411808 1001 86380 86390 1
412083 99412083 1001 86380 86390 1
412184 99412184 1001 86380 86390 1
412802 99412802 1001 86380 86390 1
412768 99412768 1001 86380 86390 1
412638 99412638 1001 86380 86390 1
415096 99415096 1001 86380 86390 1
415033 99415033 1001 86380 86390 1
414599 99414599 1001 86380 86390 1
414417 99414417 1001 86380 86390 1
416628 99416628 1001 86380 86390 1
416401 99416401 1001 86380 86390 1
415749 99415749 1001 86380 86390 1
415871 99415871 1001 86380 86390 1
416127 99416127 1001 86380 86390 1
416004 99416004 1001 86380 86390 1
417127 99417127 1001 86380 86390 1
418501 99418501 1001 86380 86390 1
418462 99418462 1001 86380 86390 1
418721 99418721 1001 86380 86390 1
418219 99418219 1001 86380 86390 1
418246 99418246 1001 86380 86390 1
417795 99417795 1001 86380 86390 1
417618 99417618 1001 86380 86390 1
418827 99418827 1001 86380 86390 1
418989 99418989 1001 86380 86390 1
420178 99420178 1001 86380 86390 1
419770 99419770 1001 86380 86390 1
419730 99419730 1001 86380 86390 1
419651 99419651 1001 86380 86390 1
419470 99419470 1001 86380 86390 1
419322 99419322 1001 86380 86390 1
420795 99420795 1001 86380 86390 1
421846 99421846 1001 86380 86390 1
421484 99421484 1001 86380 86390 1
421443 99421443 1001 86380 86390 1
421018 99421018 1001 86380 86390 1
422272 99422272 1001 86380 86390 1
422200 99422200 1001 86380 86390 1
422415 99422415 1001 86380 86390 1
423744 99423744 1001 86380 86390 1
423677 99423677 1001 86380 86390 1
423724 99423724 1001 86380 86390 1
422973 99422973 1001 86380 86390 1
422606 99422606 1001 86380 86390 1
423832 99423832 1001 86380 86390 1
424136 99424136 1001 86380 86390 1
425186 99425186 1001 86380 86390 1
425218 99425218 1001 86380 86390 1
424830 99424830 1001 86380 86390 1
424691 99424691 1001 86380 86390 1
424488 99424488 1001 86380 86390 1
424478 99424478 1001 86380 86390 1
426894 99426894 1001 86380 86390 1
426542 99426542 1001 86380 86390 1
426605 99426605 1001 86380 86390 1
426208 99426208 1001 86380 86390 1
427353 99427353 1001 86380 86390 1
427453 99427453 1001 86380 86390 1
428539 99428539 1001 86380 86390 1
428563 99428563 1001 86380 86390 1
428279 99428279 1001 86380 86390 1
428289 99428289 1001 86380 86390 1
427963 99427963 1001 86380 86390 1
427910 99427910 1001 86380 86390 1
427645 99427645 1001 86380 86390 1
428957 99428957 1001 86380 86390 1
430328 99430328 1001 86380 86390 1
430281 99430281 1001 86380 86390 1
430340 99430340 1001 86380 86390 1
429708 99429708 1001 86380 86390 1
429866 99429866 1001 86380 86390 1
429365 99429365 1001 86380 86390 1
429320 99429320 1001 86380 86390 1
429505 99429505 1001 86380 86390 1
429384 99429384 1001 86380 86390 1
430584 99430584 1001 86380 86390 1
430593 99430593 1001 86380 86390 1
431905 99431905 1001 86380 86390 1
430974 99430974 1001 86380 86390 1
431167 99431167 1001 86380 86390 1
432081 99432081 1001 86380 86390 1
435138 99435138 1001 86380 86390 1
435070 99435070 1001 86380 86390 1
435100 99435100 1001 86380 86390 1
435271 99435271 1001 86380 86390 1
434659 99434659 1001 86380 86390 1
434767 99434767 1001 86380 86390 1
434211 99434211 1001 86380 86390 1
434268 99434268 1001 86380 86390 1
434459 99434459 1001 86380 86390 1
434276 99434276 1001 86380 86390 1
435757 99435757 1001 86380 86390 1
435693 99435693 1001 86380 86390 1
436874 99436874 1001 86380 86390 1
436637 99436637 1001 86380 86390 1
436476 99436476 1001 86380 86390 1
436336 99436336 1001 86380 86390 1
437188 99437188 1001 86380 86390 1
437248 99437248 1001 86380 86390 1
300075 99300075 1001 86380 86390 1
300039 99300039 1001 86380 86390 1
300670 99300670 1001 86380 86390 1
300646 99300646 1001 86380 86390 1
300713 99300713 1001 86380 86390 1
300911 99300911 1001 86380 86390 1
300750 99300750 1001 86380 86390 1
301543 99301543 1001 86380 86390 1
301320 99301320 1001 86380 86390 1
301166 99301166 1001 86380 86390 1
300948 99300948 1001 86380 86390 1
300993 99300993 1001 86380 86390 1
301655 99301655 1001 86380 86390 1
301666 99301666 1001 86380 86390 1
302242 99302242 1001 86380 86390 1
302074 99302074 1001 86380 86390 1
301946 99301946 1001 86380 86390 1
302459 99302459 1001 86380 86390 1
303180 99303180 1001 86380 86390 1
303372 99303372 1001 86380 86390 1
303273 99303273 1001 86380 86390 1
303312 99303312 1001 86380 86390 1
303291 99303291 1001 86380 86390 1
303934 99303934 1001 86380 86390 1
303909 99303909 1001 86380 86390 1
303890 99303890 1001 86380 86390 1
303662 99303662 1001 86380 86390 1
303769 99303769 1001 86380 86390 1
304177 99304177 1001 86380 86390 1
304182 99304182 1001 86380 86390 1
304581 99304581 1001 86380 86390 1
304561 99304561 1001 86380 86390 1
305679 99305679 1001 86380 86390 1
305390 99305390 1001 86380 86390 1
305250 99305250 1001 86380 86390 1
305187 99305187 1001 86380 86390 1
305112 99305112 1001 86380 86390 1
500027 99500027 1001 86380 86390 1
500003 99500003 1001 86380 86390 1
500582 99500582 1001 86380 86390 1
500483 99500483 1001 86380 86390 1
500246 99500246 1001 86380 86390 1
500369 99500369 1001 86380 86390 1
501234 99501234 1001 86380 86390 1
501021 99501021 1001 86380 86390 1
501092 99501092 1001 86380 86390 1
501728 99501728 1001 86380 86390 1
501733 99501733 1001 86380 86390 1
501762 99501762 1001 86380 86390 1
502316 99502316 1001 86380 86390 1
502420 99502420 1001 86380 86390 1
501965 99501965 1001 86380 86390 1
502570 99502570 1001 86380 86390 1
503170 99503170 1001 86380 86390 1
503086 99503086 1001 86380 86390 1
503078 99503078 1001 86380 86390 1
502966 99502966 1001 86380 86390 1
502706 99502706 1001 86380 86390 1
503297 99503297 1001 86380 86390 1
504080 99504080 1001 86380 86390 1
504062 99504062 1001 86380 86390 1
504103 99504103 1001 86380 86390 1
503985 99503985 1001 86380 86390 1
504190 99504190 1001 86380 86390 1
504836 99504836 1001 86380 86390 1
504615 99504615 1001 86380 86390 1
504632 99504632 1001 86380 86390 1
504329 99504329 1001 86380 86390 1
504423 99504423 1001 86380 86390 1
504515 99504515 1001 86380 86390 1
505071 99505071 1001 86380 86390 1
505099 99505099 1001 86380 86390 1
505397 99505397 1001 86380 86390 1
505430 99505430 1001 86380 86390 1
505365 99505365 1001 86380 86390 1
505445 99505445 1001 86380 86390 1
505274 99505274 1001 86380 86390 1
505275 99505275 1001 86380 86390 1
505329 99505329 1001 86380 86390 1
505956 99505956 1001 86380 86390 1
506327 99506327 1001 86380 86390 1
506347 99506347 1001 86380 86390 1
506120 99506120 1001 86380 86390 1
506005 99506005 1001 86380 86390 1
506000 99506000 1001 86380 86390 1
506733 99506733 1001 86380 86390 1
506811 99506811 1001 86380 86390 1
506876 99506876 1001 86380 86390 1
506812 99506812 1001 86380 86390 1
507533 99507533 1001 86380 86390 1
508146 99508146 1001 86380 86390 1
508076 99508076 1001 86380 86390 1
508235 99508235 1001 86380 86390 1
508067 99508067 1001 86380 86390 1
507928 99507928 1001 86380 86390 1
508033 99508033 1001 86380 86390 1
508271 99508271 1001 86380 86390 1
508389 99508389 1001 86380 86390 1
508416 99508416 1001 86380 86390 1
508287 99508287 1001 86380 86390 1
508340 99508340 1001 86380 86390 1
508356 99508356 1001 86380 86390 1
508279 99508279 1001 86380 86390 1
508281 99508281 1001 86380 86390 1
508877 99508877 1001 86380 86390 1
508676 99508676 1001 86380 86390 1
508622 99508622 1001 86380 86390 1
508511 99508511 1001 86380 86390 1
508499 99508499 1001 86380 86390 1
509112 99509112 1001 86380 86390 1
509760 99509760 1001 86380 86390 1
509743 99509743 1001 86380 86390 1
509848 99509848 1001 86380 86390 1
509558 99509558 1001 86380 86390 1
509599 99509599 1001 86380 86390 1
509374 99509374 1001 86380 86390 1
509427 99509427 1001 86380 86390 1
509338 99509338 1001 86380 86390 1
510056 99510056 1001 86380 86390 1
510006 99510006 1001 86380 86390 1
510074 99510074 1001 86380 86390 1
509932 99509932 1001 86380 86390 1
510391 99510391 1001 86380 86390 1
510107 99510107 1001 86380 86390 1
510827 99510827 1001 86380 86390 1
510829 99510829 1001 86380 86390 1
511395 99511395 1001 86380 86390 1
510999 99510999 1001 86380 86390 1
511122 99511122 1001 86380 86390 1
511722 99511722 1001 86380 86390 1
511702 99511702 1001 86380 86390 1
511754 99511754 1001 86380 86390 1
511991 99511991 1001 86380 86390 1
511930 99511930 1001 86380 86390 1
511858 99511858 1001 86380 86390 1
513204 99513204 1001 86380 86390 1
513016 99513016 1001 86380 86390 1
513058 99513058 1001 86380 86390 1
513011 99513011 1001 86380 86390 1
512727 99512727 1001 86380 86390 1
513320 99513320 1001 86380 86390 1
513884 99513884 1001 86380 86390 1
513787 99513787 1001 86380 86390 1
513672 99513672 1001 86380 86390 1
513582 99513582 1001 86380 86390 1
514220 99514220 1001 86380 86390 1
514798 99514798 1001 86380 86390 1
514741 99514741 1001 86380 86390 1
514604 99514604 1001 86380 86390 1
514515 99514515 1001 86380 86390 1
514650 99514650 1001 86380 86390 1
514508 99514508 1001 86380 86390 1
514268 99514268 1001 86380 86390 1
514880 99514880 1001 86380 86390 1
515480 99515480 1001 86380 86390 1
515551 99515551 1001 86380 86390 1
515402 99515402 1001 86380 86390 1
515275 99515275 1001 86380 86390 1
515075 99515075 1001 86380 86390 1
515169 99515169 1001 86380 86390 1
515208 99515208 1001 86380 86390 1
515200 99515200 1001 86380 86390 1
515774 99515774 1001 86380 86390 1
515831 99515831 1001 86380 86390 1
515715 99515715 1001 86380 86390 1
515958 99515958 1001 86380 86390 1
515997 99515997 1001 86380 86390 1
516082 99516082 1001 86380 86390 1
516700 99516700 1001 86380 86390 1
517193 99517193 1001 86380 86390 1
517131 99517131 1001 86380 86390 1
517043 99517043 1001 86380 86390 1
518002 99518002 1001 86380 86390 1
517860 99517860 1001 86380 86390 1
517697 99517697 1001 86380 86390 1
517736 99517736 1001 86380 86390 1
518301 99518301 1001 86380 86390 1
518192 99518192 1001 86380 86390 1
518167 99518167 1001 86380 86390 1
518901 99518901 1001 86380 86390 1
518828 99518828 1001 86380 86390 1
518792 99518792 1001 86380 86390 1
518488 99518488 1001 86380 86390 1
518530 99518530 1001 86380 86390 1
518546 99518546 1001 86380 86390 1
519102 99519102 1001 86380 86390 1
519092 99519092 1001 86380 86390 1
518993 99518993 1001 86380 86390 1
519058 99519058 1001 86380 86390 1
519175 99519175 1001 86380 86390 1
519693 99519693 1001 86380 86390 1
519630 99519630 1001 86380 86390 1
519484 99519484 1001 86380 86390 1
519248 99519248 1001 86380 86390 1
519329 99519329 1001 86380 86390 1
519205 99519205 1001 86380 86390 1
519870 99519870 1001 86380 86390 1
520441 99520441 1001 86380 86390 1
520271 99520271 1001 86380 86390 1
520251 99520251 1001 86380 86390 1
520073 99520073 1001 86380 86390 1
520128 99520128 1001 86380 86390 1
520758 99520758 1001 86380 86390 1
520708 99520708 1001 86380 86390 1
520815 99520815 1001 86380 86390 1
521377 99521377 1001 86380 86390 1
521266 99521266 1001 86380 86390 1
521443 99521443 1001 86380 86390 1
521269 99521269 1001 86380 86390 1
521361 99521361 1001 86380 86390 1
521244 99521244 1001 86380 86390 1
521143 99521143 1001 86380 86390 1
520923 99520923 1001 86380 86390 1
520975 99520975 1001 86380 86390 1
521014 99521014 1001 86380 86390 1
520997 99520997 1001 86380 86390 1
521582 99521582 1001 86380 86390 1
521617 99521617 1001 86380 86390 1
522251 99522251 1001 86380 86390 1
522040 99522040 1001 86380 86390 1
521791 99521791 1001 86380 86390 1
521799 99521799 1001 86380 86390 1
522496 99522496 1001 86380 86390 1
522451 99522451 1001 86380 86390 1
522325 99522325 1001 86380 86390 1
523078 99523078 1001 86380 86390 1
522924 99522924 1001 86380 86390 1
522822 99522822 1001 86380 86390 1
522831 99522831 1001 86380 86390 1
522695 99522695 1001 86380 86390 1
522672 99522672 1001 86380 86390 1
523225 99523225 1001 86380 86390 1
523239 99523239 1001 86380 86390 1
523278 99523278 1001 86380 86390 1
523572 99523572 1001 86380 86390 1
523731 99523731 1001 86380 86390 1
523723 99523723 1001 86380 86390 1
523447 99523447 1001 86380 86390 1
524042 99524042 1001 86380 86390 1
524706 99524706 1001 86380 86390 1
524607 99524607 1001 86380 86390 1
524761 99524761 1001 86380 86390 1
524414 99524414 1001 86380 86390 1
524292 99524292 1001 86380 86390 1
524351 99524351 1001 86380 86390 1
524949 99524949 1001 86380 86390 1
525484 99525484 1001 86380 86390 1
525413 99525413 1001 86380 86390 1
525545 99525545 1001 86380 86390 1
525386 99525386 1001 86380 86390 1
526389 99526389 1001 86380 86390 1
526403 99526403 1001 86380 86390 1
526038 99526038 1001 86380 86390 1
526120 99526120 1001 86380 86390 1
526136 99526136 1001 86380 86390 1
526060 99526060 1001 86380 86390 1
526498 99526498 1001 86380 86390 1
526435 99526435 1001 86380 86390 1
526568 99526568 1001 86380 86390 1
526466 99526466 1001 86380 86390 1
527195 99527195 1001 86380 86390 1
526895 99526895 1001 86380 86390 1
526951 99526951 1001 86380 86390 1
526632 99526632 1001 86380 86390 1
527326 99527326 1001 86380 86390 1
527438 99527438 1001 86380 86390 1
528068 99528068 1001 86380 86390 1
527676 99527676 1001 86380 86390 1
527679 99527679 1001 86380 86390 1
527856 99527856 1001 86380 86390 1
527655 99527655 1001 86380 86390 1
527565 99527565 1001 86380 86390 1
527515 99527515 1001 86380 86390 1
528102 99528102 1001 86380 86390 1
528117 99528117 1001 86380 86390 1
528872 99528872 1001 86380 86390 1
528859 99528859 1001 86380 86390 1
528502 99528502 1001 86380 86390 1
528440 99528440 1001 86380 86390 1
529510 99529510 1001 86380 86390 1
529408 99529408 1001 86380 86390 1
529385 99529385 1001 86380 86390 1
529476 99529476 1001 86380 86390 1
529263 99529263 1001 86380 86390 1
530544 99530544 1001 86380 86390 1
530179 99530179 1001 86380 86390 1
530248 99530248 1001 86380 86390 1
530236 99530236 1001 86380 86390 1
530042 99530042 1001 86380 86390 1
530630 99530630 1001 86380 86390 1
530625 99530625 1001 86380 86390 1
531205 99531205 1001 86380 86390 1
531220 99531220 1001 86380 86390 1
531120 99531120 1001 86380 86390 1
530810 99530810 1001 86380 86390 1
530870 99530870 1001 86380 86390 1
531419 99531419 1001 86380 86390 1
531539 99531539 1001 86380 86390 1
531413 99531413 1001 86380 86390 1
532090 99532090 1001 86380 86390 1
532062 99532062 1001 86380 86390 1
531832 99531832 1001 86380 86390 1
531858 99531858 1001 86380 86390 1
531900 99531900 1001 86380 86390 1
531939 99531939 1001 86380 86390 1
531825 99531825 1001 86380 86390 1
531916 99531916 1001 86380 86390 1
532740 99532740 1001 86380 86390 1
532626 99532626 1001 86380 86390 1
532745 99532745 1001 86380 86390 1
532682 99532682 1001 86380 86390 1
532528 99532528 1001 86380 86390 1
532608 99532608 1001 86380 86390 1
532469 99532469 1001 86380 86390 1
532563 99532563 1001 86380 86390 1
533807 99533807 1001 86380 86390 1
533725 99533725 1001 86380 86390 1
533764 99533764 1001 86380 86390 1
533253 99533253 1001 86380 86390 1
534593 99534593 1001 86380 86390 1
534415 99534415 1001 86380 86390 1
534196 99534196 1001 86380 86390 1
534159 99534159 1001 86380 86390 1
534121 99534121 1001 86380 86390 1
534227 99534227 1001 86380 86390 1
534701 99534701 1001 86380 86390 1
534730 99534730 1001 86380 86390 1
535543 99535543 1001 86380 86390 1
536299 99536299 1001 86380 86390 1
536148 99536148 1001 86380 86390 1
536163 99536163 1001 86380 86390 1
536322 99536322 1001 86380 86390 1
536027 99536027 1001 86380 86390 1
536084 99536084 1001 86380 86390 1
536102 99536102 1001 86380 86390 1
535807 99535807 1001 86380 86390 1
535747 99535747 1001 86380 86390 1
536407 99536407 1001 86380 86390 1
537010 99537010 1001 86380 86390 1
536640 99536640 1001 86380 86390 1
537686 99537686 1001 86380 86390 1
537665 99537665 1001 86380 86390 1
537473 99537473 1001 86380 86390 1
537413 99537413 1001 86380 86390 1
538048 99538048 1001 86380 86390 1
538179 99538179 1001 86380 86390 1
538137 99538137 1001 86380 86390 1
538520 99538520 1001 86380 86390 1
538524 99538524 1001 86380 86390 1
538286 99538286 1001 86380 86390 1
538196 99538196 1001 86380 86390 1
538314 99538314 1001 86380 86390 1
538399 99538399 1001 86380 86390 1
538950 99538950 1001 86380 86390 1
538886 99538886 1001 86380 86390 1
538834 99538834 1001 86380 86390 1
539393 99539393 1001 86380 86390 1
539124 99539124 1001 86380 86390 1
539122 99539122 1001 86380 86390 1
540183 99540183 1001 86380 86390 1
540062 99540062 1001 86380 86390 1
539852 99539852 1001 86380 86390 1
540469 99540469 1001 86380 86390 1
540579 99540579 1001 86380 86390 1
541275 99541275 1001 86380 86390 1
540892 99540892 1001 86380 86390 1
540780 99540780 1001 86380 86390 1
540710 99540710 1001 86380 86390 1
541396 99541396 1001 86380 86390 1
542084 99542084 1001 86380 86390 1
542088 99542088 1001 86380 86390 1
541931 99541931 1001 86380 86390 1
542038 99542038 1001 86380 86390 1
541889 99541889 1001 86380 86390 1
541805 99541805 1001 86380 86390 1
541794 99541794 1001 86380 86390 1
541912 99541912 1001 86380 86390 1
542243 99542243 1001 86380 86390 1
542747 99542747 1001 86380 86390 1
542904 99542904 1001 86380 86390 1
542801 99542801 1001 86380 86390 1
542431 99542431 1001 86380 86390 1
543126 99543126 1001 86380 86390 1
543069 99543069 1001 86380 86390 1
543682 99543682 1001 86380 86390 1
543715 99543715 1001 86380 86390 1
543562 99543562 1001 86380 86390 1
543801 99543801 1001 86380 86390 1
543948 99543948 1001 86380 86390 1
544331 99544331 1001 86380 86390 1
544036 99544036 1001 86380 86390 1
544625 99544625 1001 86380 86390 1
544613 99544613 1001 86380 86390 1
505795 579 1001 71239 71538 1
533741 897 1002 28306 38260 1
400300 99400300 1001 86380 86390 1
400414 99400414 1001 86380 86390 1
400664 99400664 1001 86380 86390 1
400941 99400941 1001 86380 86390 1
401280 99401280 1001 86380 86390 1
401306 99401306 1001 86380 86390 1
401417 99401417 1001 86380 86390 1
401551 99401551 1001 86380 86390 1
401721 99401721 1001 86380 86390 1
402007 99402007 1001 86380 86390 1
402357 99402357 1001 86380 86390 1
402280 99402280 1001 86380 86390 1
402347 99402347 1001 86380 86390 1
402462 99402462 1001 86380 86390 1
402903 99402903 1001 86380 86390 1
402905 99402905 1001 86380 86390 1
402891 99402891 1001 86380 86390 1
403195 99403195 1001 86380 86390 1
403148 99403148 1001 86380 86390 1
403616 99403616 1001 86380 86390 1
403636 99403636 1001 86380 86390 1
404364 99404364 1001 86380 86390 1
404575 99404575 1001 86380 86390 1
404864 99404864 1001 86380 86390 1
405163 99405163 1001 86380 86390 1
405573 99405573 1001 86380 86390 1
405826 99405826 1001 86380 86390 1
405846 99405846 1001 86380 86390 1
406012 99406012 1001 86380 86390 1
406038 99406038 1001 86380 86390 1
406192 99406192 1001 86380 86390 1
406253 99406253 1001 86380 86390 1
406729 99406729 1001 86380 86390 1
406826 99406826 1001 86380 86390 1
407001 99407001 1001 86380 86390 1
407136 99407136 1001 86380 86390 1
407130 99407130 1001 86380 86390 1
407518 99407518 1001 86380 86390 1
407794 99407794 1001 86380 86390 1
407892 99407892 1001 86380 86390 1
408010 99408010 1001 86380 86390 1
408481 99408481 1001 86380 86390 1
408438 99408438 1001 86380 86390 1
408539 99408539 1001 86380 86390 1
408754 99408754 1001 86380 86390 1
408852 99408852 1001 86380 86390 1
409560 99409560 1001 86380 86390 1
410267 99410267 1001 86380 86390 1
410552 99410552 1001 86380 86390 1
410554 99410554 1001 86380 86390 1
410802 99410802 1001 86380 86390 1
411024 99411024 1001 86380 86390 1
411026 99411026 1001 86380 86390 1
411334 99411334 1001 86380 86390 1
411737 99411737 1001 86380 86390 1
413530 99413530 1001 86380 86390 1
412843 99412843 1001 86380 86390 1
412585 99412585 1001 86380 86390 1
415116 99415116 1001 86380 86390 1
415121 99415121 1001 86380 86390 1
415155 99415155 1001 86380 86390 1
415307 99415307 1001 86380 86390 1
414455 99414455 1001 86380 86390 1
414463 99414463 1001 86380 86390 1
414493 99414493 1001 86380 86390 1
414447 99414447 1001 86380 86390 1
415401 99415401 1001 86380 86390 1
416914 99416914 1001 86380 86390 1
416369 99416369 1001 86380 86390 1
415914 99415914 1001 86380 86390 1
417289 99417289 1001 86380 86390 1
417050 99417050 1001 86380 86390 1
417090 99417090 1001 86380 86390 1
418509 99418509 1001 86380 86390 1
417887 99417887 1001 86380 86390 1
419665 99419665 1001 86380 86390 1
419900 99419900 1001 86380 86390 1
419270 99419270 1001 86380 86390 1
419510 99419510 1001 86380 86390 1
420688 99420688 1001 86380 86390 1
422011 99422011 1001 86380 86390 1
421021 99421021 1001 86380 86390 1
421055 99421055 1001 86380 86390 1
423461 99423461 1001 86380 86390 1
423699 99423699 1001 86380 86390 1
423217 99423217 1001 86380 86390 1
423098 99423098 1001 86380 86390 1
422955 99422955 1001 86380 86390 1
423284 99423284 1001 86380 86390 1
422540 99422540 1001 86380 86390 1
422890 99422890 1001 86380 86390 1
422867 99422867 1001 86380 86390 1
423932 99423932 1001 86380 86390 1
424978 99424978 1001 86380 86390 1
424636 99424636 1001 86380 86390 1
424242 99424242 1001 86380 86390 1
424292 99424292 1001 86380 86390 1
425580 99425580 1001 86380 86390 1
426911 99426911 1001 86380 86390 1
426391 99426391 1001 86380 86390 1
426442 99426442 1001 86380 86390 1
425957 99425957 1001 86380 86390 1
426077 99426077 1001 86380 86390 1
427464 99427464 1001 86380 86390 1
427245 99427245 1001 86380 86390 1
427521 99427521 1001 86380 86390 1
427219 99427219 1001 86380 86390 1
428422 99428422 1001 86380 86390 1
428540 99428540 1001 86380 86390 1
428708 99428708 1001 86380 86390 1
428556 99428556 1001 86380 86390 1
427799 99427799 1001 86380 86390 1
428960 99428960 1001 86380 86390 1
429172 99429172 1001 86380 86390 1
429963 99429963 1001 86380 86390 1
429886 99429886 1001 86380 86390 1
429253 99429253 1001 86380 86390 1
430549 99430549 1001 86380 86390 1
431687 99431687 1001 86380 86390 1
431980 99431980 1001 86380 86390 1
431281 99431281 1001 86380 86390 1
430844 99430844 1001 86380 86390 1
431211 99431211 1001 86380 86390 1
431077 99431077 1001 86380 86390 1
430940 99430940 1001 86380 86390 1
431106 99431106 1001 86380 86390 1
433649 99433649 1001 86380 86390 1
432909 99432909 1001 86380 86390 1
432854 99432854 1001 86380 86390 1
432566 99432566 1001 86380 86390 1
432575 99432575 1001 86380 86390 1
432714 99432714 1001 86380 86390 1
433755 99433755 1001 86380 86390 1
434706 99434706 1001 86380 86390 1
434692 99434692 1001 86380 86390 1
434330 99434330 1001 86380 86390 1
435457 99435457 1001 86380 86390 1
435651 99435651 1001 86380 86390 1
435563 99435563 1001 86380 86390 1
435816 99435816 1001 86380 86390 1
435785 99435785 1001 86380 86390 1
436953 99436953 1001 86380 86390 1
437028 99437028 1001 86380 86390 1
436970 99436970 1001 86380 86390 1
435949 99435949 1001 86380 86390 1
437239 99437239 1001 86380 86390 1
300652 99300652 1001 86380 86390 1
300546 99300546 1001 86380 86390 1
300625 99300625 1001 86380 86390 1
300454 99300454 1001 86380 86390 1
300134 99300134 1001 86380 86390 1
300282 99300282 1001 86380 86390 1
301462 99301462 1001 86380 86390 1
301204 99301204 1001 86380 86390 1
301063 99301063 1001 86380 86390 1
301573 99301573 1001 86380 86390 1
302333 99302333 1001 86380 86390 1
302138 99302138 1001 86380 86390 1
301986 99301986 1001 86380 86390 1
302026 99302026 1001 86380 86390 1
301774 99301774 1001 86380 86390 1
302500 99302500 1001 86380 86390 1
302541 99302541 1001 86380 86390 1
302544 99302544 1001 86380 86390 1
303038 99303038 1001 86380 86390 1
302801 99302801 1001 86380 86390 1
302705 99302705 1001 86380 86390 1
302746 99302746 1001 86380 86390 1
303294 99303294 1001 86380 86390 1
303249 99303249 1001 86380 86390 1
303834 99303834 1001 86380 86390 1
303451 99303451 1001 86380 86390 1
304204 99304204 1001 86380 86390 1
304158 99304158 1001 86380 86390 1
304812 99304812 1001 86380 86390 1
304818 99304818 1001 86380 86390 1
304974 99304974 1001 86380 86390 1
305021 99305021 1001 86380 86390 1
305062 99305062 1001 86380 86390 1
305131 99305131 1001 86380 86390 1
305089 99305089 1001 86380 86390 1
500087 99500087 1001 86380 86390 1
500626 99500626 1001 86380 86390 1
500284 99500284 1001 86380 86390 1
500264 99500264 1001 86380 86390 1
501466 99501466 1001 86380 86390 1
501267 99501267 1001 86380 86390 1
501392 99501392 1001 86380 86390 1
501099 99501099 1001 86380 86390 1
501126 99501126 1001 86380 86390 1
501720 99501720 1001 86380 86390 1
501798 99501798 1001 86380 86390 1
502441 99502441 1001 86380 86390 1
502453 99502453 1001 86380 86390 1
502159 99502159 1001 86380 86390 1
501952 99501952 1001 86380 86390 1
501848 99501848 1001 86380 86390 1
501893 99501893 1001 86380 86390 1
502632 99502632 1001 86380 86390 1
503022 99503022 1001 86380 86390 1
503062 99503062 1001 86380 86390 1
502789 99502789 1001 86380 86390 1
502857 99502857 1001 86380 86390 1
502825 99502825 1001 86380 86390 1
503937 99503937 1001 86380 86390 1
503993 99503993 1001 86380 86390 1
503947 99503947 1001 86380 86390 1
504270 99504270 1001 86380 86390 1
504139 99504139 1001 86380 86390 1
504922 99504922 1001 86380 86390 1
504873 99504873 1001 86380 86390 1
504599 99504599 1001 86380 86390 1
504736 99504736 1001 86380 86390 1
504504 99504504 1001 86380 86390 1
505087 99505087 1001 86380 86390 1
505063 99505063 1001 86380 86390 1
505574 99505574 1001 86380 86390 1
505155 99505155 1001 86380 86390 1
505870 99505870 1001 86380 86390 1
505973 99505973 1001 86380 86390 1
506566 99506566 1001 86380 86390 1
506011 99506011 1001 86380 86390 1
506392 99506392 1001 86380 86390 1
506757 99506757 1001 86380 86390 1
507360 99507360 1001 86380 86390 1
507244 99507244 1001 86380 86390 1
507155 99507155 1001 86380 86390 1
507014 99507014 1001 86380 86390 1
507031 99507031 1001 86380 86390 1
506895 99506895 1001 86380 86390 1
506821 99506821 1001 86380 86390 1
506901 99506901 1001 86380 86390 1
507511 99507511 1001 86380 86390 1
507521 99507521 1001 86380 86390 1
508199 99508199 1001 86380 86390 1
508189 99508189 1001 86380 86390 1
508102 99508102 1001 86380 86390 1
507922 99507922 1001 86380 86390 1
507717 99507717 1001 86380 86390 1
509017 99509017 1001 86380 86390 1
508814 99508814 1001 86380 86390 1
508592 99508592 1001 86380 86390 1
509169 99509169 1001 86380 86390 1
509222 99509222 1001 86380 86390 1
509697 99509697 1001 86380 86390 1
509832 99509832 1001 86380 86390 1
509859 99509859 1001 86380 86390 1
509399 99509399 1001 86380 86390 1
509317 99509317 1001 86380 86390 1
510035 99510035 1001 86380 86390 1
509919 99509919 1001 86380 86390 1
510444 99510444 1001 86380 86390 1
510422 99510422 1001 86380 86390 1
510493 99510493 1001 86380 86390 1
510291 99510291 1001 86380 86390 1
510189 99510189 1001 86380 86390 1
510820 99510820 1001 86380 86390 1
510769 99510769 1001 86380 86390 1
511476 99511476 1001 86380 86390 1
511419 99511419 1001 86380 86390 1
511396 99511396 1001 86380 86390 1
511461 99511461 1001 86380 86390 1
511151 99511151 1001 86380 86390 1
511022 99511022 1001 86380 86390 1
511112 99511112 1001 86380 86390 1
511681 99511681 1001 86380 86390 1
511639 99511639 1001 86380 86390 1
512075 99512075 1001 86380 86390 1
511939 99511939 1001 86380 86390 1
511789 99511789 1001 86380 86390 1
512416 99512416 1001 86380 86390 1
512481 99512481 1001 86380 86390 1
512475 99512475 1001 86380 86390 1
512388 99512388 1001 86380 86390 1
513168 99513168 1001 86380 86390 1
513127 99513127 1001 86380 86390 1
512956 99512956 1001 86380 86390 1
512643 99512643 1001 86380 86390 1
513788 99513788 1001 86380 86390 1
513741 99513741 1001 86380 86390 1
513681 99513681 1001 86380 86390 1
513509 99513509 1001 86380 86390 1
513486 99513486 1001 86380 86390 1
514133 99514133 1001 86380 86390 1
514573 99514573 1001 86380 86390 1
515051 99515051 1001 86380 86390 1
514922 99514922 1001 86380 86390 1
514927 99514927 1001 86380 86390 1
514957 99514957 1001 86380 86390 1
515417 99515417 1001 86380 86390 1
515450 99515450 1001 86380 86390 1
515797 99515797 1001 86380 86390 1
515710 99515710 1001 86380 86390 1
515765 99515765 1001 86380 86390 1
515730 99515730 1001 86380 86390 1
516381 99516381 1001 86380 86390 1
516444 99516444 1001 86380 86390 1
516146 99516146 1001 86380 86390 1
516289 99516289 1001 86380 86390 1
515954 99515954 1001 86380 86390 1
515905 99515905 1001 86380 86390 1
516010 99516010 1001 86380 86390 1
516024 99516024 1001 86380 86390 1
516051 99516051 1001 86380 86390 1
515899 99515899 1001 86380 86390 1
516516 99516516 1001 86380 86390 1
517276 99517276 1001 86380 86390 1
517310 99517310 1001 86380 86390 1
517292 99517292 1001 86380 86390 1
517039 99517039 1001 86380 86390 1
517055 99517055 1001 86380 86390 1
517438 99517438 1001 86380 86390 1
517426 99517426 1001 86380 86390 1
517362 99517362 1001 86380 86390 1
517388 99517388 1001 86380 86390 1
518138 99518138 1001 86380 86390 1
518118 99518118 1001 86380 86390 1
517930 99517930 1001 86380 86390 1
517851 99517851 1001 86380 86390 1
518328 99518328 1001 86380 86390 1
518307 99518307 1001 86380 86390 1
518298 99518298 1001 86380 86390 1
518823 99518823 1001 86380 86390 1
518790 99518790 1001 86380 86390 1
518622 99518622 1001 86380 86390 1
519046 99519046 1001 86380 86390 1
519165 99519165 1001 86380 86390 1
519762 99519762 1001 86380 86390 1
519419 99519419 1001 86380 86390 1
519576 99519576 1001 86380 86390 1
519200 99519200 1001 86380 86390 1
519992 99519992 1001 86380 86390 1
519950 99519950 1001 86380 86390 1
520342 99520342 1001 86380 86390 1
520127 99520127 1001 86380 86390 1
520056 99520056 1001 86380 86390 1
520833 99520833 1001 86380 86390 1
520666 99520666 1001 86380 86390 1
520772 99520772 1001 86380 86390 1
521338 99521338 1001 86380 86390 1
521433 99521433 1001 86380 86390 1
521320 99521320 1001 86380 86390 1
521152 99521152 1001 86380 86390 1
521062 99521062 1001 86380 86390 1
521502 99521502 1001 86380 86390 1
521262 99521262 1001 86380 86390 1
522178 99522178 1001 86380 86390 1
522124 99522124 1001 86380 86390 1
522488 99522488 1001 86380 86390 1
523115 99523115 1001 86380 86390 1
523073 99523073 1001 86380 86390 1
523105 99523105 1001 86380 86390 1
523041 99523041 1001 86380 86390 1
522608 99522608 1001 86380 86390 1
522544 99522544 1001 86380 86390 1
523910 99523910 1001 86380 86390 1
523898 99523898 1001 86380 86390 1
523665 99523665 1001 86380 86390 1
523388 99523388 1001 86380 86390 1
523381 99523381 1001 86380 86390 1
523966 99523966 1001 86380 86390 1
524743 99524743 1001 86380 86390 1
524574 99524574 1001 86380 86390 1
524193 99524193 1001 86380 86390 1
524234 99524234 1001 86380 86390 1
524873 99524873 1001 86380 86390 1
524771 99524771 1001 86380 86390 1
524853 99524853 1001 86380 86390 1
525533 99525533 1001 86380 86390 1
525471 99525471 1001 86380 86390 1
525407 99525407 1001 86380 86390 1
525541 99525541 1001 86380 86390 1
525196 99525196 1001 86380 86390 1
525029 99525029 1001 86380 86390 1
525097 99525097 1001 86380 86390 1
524993 99524993 1001 86380 86390 1
526252 99526252 1001 86380 86390 1
526344 99526344 1001 86380 86390 1
525946 99525946 1001 86380 86390 1
525972 99525972 1001 86380 86390 1
525850 99525850 1001 86380 86390 1
526497 99526497 1001 86380 86390 1
526490 99526490 1001 86380 86390 1
527200 99527200 1001 86380 86390 1
527111 99527111 1001 86380 86390 1
527048 99527048 1001 86380 86390 1
526975 99526975 1001 86380 86390 1
526785 99526785 1001 86380 86390 1
527312 99527312 1001 86380 86390 1
527443 99527443 1001 86380 86390 1
527342 99527342 1001 86380 86390 1
528019 99528019 1001 86380 86390 1
527774 99527774 1001 86380 86390 1
528111 99528111 1001 86380 86390 1
528139 99528139 1001 86380 86390 1
528077 99528077 1001 86380 86390 1
528815 99528815 1001 86380 86390 1
528883 99528883 1001 86380 86390 1
528458 99528458 1001 86380 86390 1
529087 99529087 1001 86380 86390 1
528918 99528918 1001 86380 86390 1
528984 99528984 1001 86380 86390 1
529051 99529051 1001 86380 86390 1
529435 99529435 1001 86380 86390 1
529362 99529362 1001 86380 86390 1
529441 99529441 1001 86380 86390 1
529177 99529177 1001 86380 86390 1
529203 99529203 1001 86380 86390 1
529752 99529752 1001 86380 86390 1
529797 99529797 1001 86380 86390 1
530550 99530550 1001 86380 86390 1
530511 99530511 1001 86380 86390 1
530209 99530209 1001 86380 86390 1
530158 99530158 1001 86380 86390 1
530316 99530316 1001 86380 86390 1
530693 99530693 1001 86380 86390 1
531327 99531327 1001 86380 86390 1
531033 99531033 1001 86380 86390 1
531089 99531089 1001 86380 86390 1
531142 99531142 1001 86380 86390 1
531105 99531105 1001 86380 86390 1
531093 99531093 1001 86380 86390 1
530922 99530922 1001 86380 86390 1
531501 99531501 1001 86380 86390 1
531464 99531464 1001 86380 86390 1
532120 99532120 1001 86380 86390 1
532193 99532193 1001 86380 86390 1
531951 99531951 1001 86380 86390 1
531765 99531765 1001 86380 86390 1
532250 99532250 1001 86380 86390 1
532369 99532369 1001 86380 86390 1
532854 99532854 1001 86380 86390 1
532647 99532647 1001 86380 86390 1
532471 99532471 1001 86380 86390 1
533206 99533206 1001 86380 86390 1
533486 99533486 1001 86380 86390 1
533276 99533276 1001 86380 86390 1
533299 99533299 1001 86380 86390 1
533990 99533990 1001 86380 86390 1
534546 99534546 1001 86380 86390 1
534606 99534606 1001 86380 86390 1
534349 99534349 1001 86380 86390 1
534444 99534444 1001 86380 86390 1
534437 99534437 1001 86380 86390 1
534202 99534202 1001 86380 86390 1
535399 99535399 1001 86380 86390 1
535428 99535428 1001 86380 86390 1
534906 99534906 1001 86380 86390 1
535053 99535053 1001 86380 86390 1
535627 99535627 1001 86380 86390 1
536011 99536011 1001 86380 86390 1
535844 99535844 1001 86380 86390 1
536508 99536508 1001 86380 86390 1
536484 99536484 1001 86380 86390 1
536975 99536975 1001 86380 86390 1
537028 99537028 1001 86380 86390 1
536677 99536677 1001 86380 86390 1
536565 99536565 1001 86380 86390 1
536630 99536630 1001 86380 86390 1
537179 99537179 1001 86380 86390 1
537727 99537727 1001 86380 86390 1
537536 99537536 1001 86380 86390 1
537992 99537992 1001 86380 86390 1
538125 99538125 1001 86380 86390 1
538139 99538139 1001 86380 86390 1
538150 99538150 1001 86380 86390 1
538469 99538469 1001 86380 86390 1
538589 99538589 1001 86380 86390 1
538605 99538605 1001 86380 86390 1
538230 99538230 1001 86380 86390 1
538387 99538387 1001 86380 86390 1
538878 99538878 1001 86380 86390 1
538893 99538893 1001 86380 86390 1
538846 99538846 1001 86380 86390 1
539512 99539512 1001 86380 86390 1
539175 99539175 1001 86380 86390 1
539164 99539164 1001 86380 86390 1
539079 99539079 1001 86380 86390 1
539145 99539145 1001 86380 86390 1
540371 99540371 1001 86380 86390 1
540182 99540182 1001 86380 86390 1
540042 99540042 1001 86380 86390 1
540468 99540468 1001 86380 86390 1
540513 99540513 1001 86380 86390 1
541040 99541040 1001 86380 86390 1
541449 99541449 1001 86380 86390 1
541955 99541955 1001 86380 86390 1
542101 99542101 1001 86380 86390 1
542103 99542103 1001 86380 86390 1
542052 99542052 1001 86380 86390 1
541901 99541901 1001 86380 86390 1
541825 99541825 1001 86380 86390 1
541735 99541735 1001 86380 86390 1
541840 99541840 1001 86380 86390 1
541893 99541893 1001 86380 86390 1
541541 99541541 1001 86380 86390 1
542292 99542292 1001 86380 86390 1
542907 99542907 1001 86380 86390 1
542766 99542766 1001 86380 86390 1
542921 99542921 1001 86380 86390 1
542577 99542577 1001 86380 86390 1
542595 99542595 1001 86380 86390 1
542973 99542973 1001 86380 86390 1
543540 99543540 1001 86380 86390 1
543438 99543438 1001 86380 86390 1
543392 99543392 1001 86380 86390 1
543154 99543154 1001 86380 86390 1
543161 99543161 1001 86380 86390 1
543940 99543940 1001 86380 86390 1
543804 99543804 1001 86380 86390 1
544420 99544420 1001 86380 86390 1
544465 99544465 1001 86380 86390 1
544247 99544247 1001 86380 86390 1
544024 99544024 1001 86380 86390 1
544647 99544647 1001 86380 86390 1
544723 99544723 1001 86380 86390 1
400075 99400075 1001 86380 86390 1
400354 99400354 1001 86380 86390 1
400580 99400580 1001 86380 86390 1
401355 99401355 1001 86380 86390 1
401400 99401400 1001 86380 86390 1
401773 99401773 1001 86380 86390 1
401704 99401704 1001 86380 86390 1
401795 99401795 1001 86380 86390 1
402104 99402104 1001 86380 86390 1
402089 99402089 1001 86380 86390 1
402667 99402667 1001 86380 86390 1
402773 99402773 1001 86380 86390 1
402965 99402965 1001 86380 86390 1
403612 99403612 1001 86380 86390 1
403645 99403645 1001 86380 86390 1
404169 99404169 1001 86380 86390 1
404362 99404362 1001 86380 86390 1
404505 99404505 1001 86380 86390 1
404944 99404944 1001 86380 86390 1
405657 99405657 1001 86380 86390 1
405674 99405674 1001 86380 86390 1
405887 99405887 1001 86380 86390 1
406172 99406172 1001 86380 86390 1
406555 99406555 1001 86380 86390 1
406700 99406700 1001 86380 86390 1
406743 99406743 1001 86380 86390 1
408087 99408087 1001 86380 86390 1
408523 99408523 1001 86380 86390 1
408428 99408428 1001 86380 86390 1
408758 99408758 1001 86380 86390 1
408915 99408915 1001 86380 86390 1
408949 99408949 1001 86380 86390 1
409313 99409313 1001 86380 86390 1
409436 99409436 1001 86380 86390 1
409690 99409690 1001 86380 86390 1
410668 99410668 1001 86380 86390 1
410786 99410786 1001 86380 86390 1
411529 99411529 1001 86380 86390 1
411566 99411566 1001 86380 86390 1
411835 99411835 1001 86380 86390 1
411856 99411856 1001 86380 86390 1
411757 99411757 1001 86380 86390 1
412094 99412094 1001 86380 86390 1
412241 99412241 1001 86380 86390 1
413311 99413311 1001 86380 86390 1
413383 99413383 1001 86380 86390 1
413669 99413669 1001 86380 86390 1
413049 99413049 1001 86380 86390 1
413785 99413785 1001 86380 86390 1
414846 99414846 1001 86380 86390 1
414699 99414699 1001 86380 86390 1
414795 99414795 1001 86380 86390 1
414333 99414333 1001 86380 86390 1
416936 99416936 1001 86380 86390 1
416646 99416646 1001 86380 86390 1
416882 99416882 1001 86380 86390 1
416168 99416168 1001 86380 86390 1
416390 99416390 1001 86380 86390 1
416151 99416151 1001 86380 86390 1
416034 99416034 1001 86380 86390 1
415857 99415857 1001 86380 86390 1
418747 99418747 1001 86380 86390 1
418762 99418762 1001 86380 86390 1
418513 99418513 1001 86380 86390 1
418057 99418057 1001 86380 86390 1
418208 99418208 1001 86380 86390 1
417869 99417869 1001 86380 86390 1
417939 99417939 1001 86380 86390 1
417619 99417619 1001 86380 86390 1
417646 99417646 1001 86380 86390 1
417630 99417630 1001 86380 86390 1
419102 99419102 1001 86380 86390 1
419161 99419161 1001 86380 86390 1
420378 99420378 1001 86380 86390 1
419689 99419689 1001 86380 86390 1
420649 99420649 1001 86380 86390 1
421853 99421853 1001 86380 86390 1
421662 99421662 1001 86380 86390 1
421393 99421393 1001 86380 86390 1
421273 99421273 1001 86380 86390 1
421582 99421582 1001 86380 86390 1
421102 99421102 1001 86380 86390 1
422385 99422385 1001 86380 86390 1
422397 99422397 1001 86380 86390 1
423517 99423517 1001 86380 86390 1
423001 99423001 1001 86380 86390 1
424028 99424028 1001 86380 86390 1
424975 99424975 1001 86380 86390 1
424437 99424437 1001 86380 86390 1
424184 99424184 1001 86380 86390 1
426899 99426899 1001 86380 86390 1
426860 99426860 1001 86380 86390 1
426621 99426621 1001 86380 86390 1
426353 99426353 1001 86380 86390 1
426365 99426365 1001 86380 86390 1
426641 99426641 1001 86380 86390 1
426016 99426016 1001 86380 86390 1
425975 99425975 1001 86380 86390 1
426109 99426109 1001 86380 86390 1
427342 99427342 1001 86380 86390 1
427202 99427202 1001 86380 86390 1
428350 99428350 1001 86380 86390 1
427920 99427920 1001 86380 86390 1
427548 99427548 1001 86380 86390 1
430088 99430088 1001 86380 86390 1
430158 99430158 1001 86380 86390 1
429608 99429608 1001 86380 86390 1
429431 99429431 1001 86380 86390 1
429334 99429334 1001 86380 86390 1
429312 99429312 1001 86380 86390 1
430533 99430533 1001 86380 86390 1
430692 99430692 1001 86380 86390 1
431945 99431945 1001 86380 86390 1
431398 99431398 1001 86380 86390 1
431560 99431560 1001 86380 86390 1
430947 99430947 1001 86380 86390 1
430921 99430921 1001 86380 86390 1
432321 99432321 1001 86380 86390 1
432225 99432225 1001 86380 86390 1
432384 99432384 1001 86380 86390 1
432103 99432103 1001 86380 86390 1
433312 99433312 1001 86380 86390 1
432877 99432877 1001 86380 86390 1
432608 99432608 1001 86380 86390 1
432586 99432586 1001 86380 86390 1
432778 99432778 1001 86380 86390 1
434030 99434030 1001 86380 86390 1
435147 99435147 1001 86380 86390 1
434704 99434704 1001 86380 86390 1
434664 99434664 1001 86380 86390 1
434668 99434668 1001 86380 86390 1
434747 99434747 1001 86380 86390 1
434958 99434958 1001 86380 86390 1
436759 99436759 1001 86380 86390 1
436907 99436907 1001 86380 86390 1
436623 99436623 1001 86380 86390 1
436018 99436018 1001 86380 86390 1
436088 99436088 1001 86380 86390 1
437289 99437289 1001 86380 86390 1
300348 99300348 1001 86380 86390 1
300296 99300296 1001 86380 86390 1
301275 99301275 1001 86380 86390 1
301017 99301017 1001 86380 86390 1
301139 99301139 1001 86380 86390 1
300997 99300997 1001 86380 86390 1
301557 99301557 1001 86380 86390 1
302304 99302304 1001 86380 86390 1
302361 99302361 1001 86380 86390 1
301811 99301811 1001 86380 86390 1
301806 99301806 1001 86380 86390 1
301871 99301871 1001 86380 86390 1
301848 99301848 1001 86380 86390 1
301810 99301810 1001 86380 86390 1
302509 99302509 1001 86380 86390 1
302575 99302575 1001 86380 86390 1
302425 99302425 1001 86380 86390 1
302503 99302503 1001 86380 86390 1
302426 99302426 1001 86380 86390 1
302571 99302571 1001 86380 86390 1
303098 99303098 1001 86380 86390 1
303166 99303166 1001 86380 86390 1
302805 99302805 1001 86380 86390 1
303339 99303339 1001 86380 86390 1
303279 99303279 1001 86380 86390 1
303951 99303951 1001 86380 86390 1
303594 99303594 1001 86380 86390 1
303531 99303531 1001 86380 86390 1
304211 99304211 1001 86380 86390 1
304038 99304038 1001 86380 86390 1
304210 99304210 1001 86380 86390 1
304500 99304500 1001 86380 86390 1
304586 99304586 1001 86380 86390 1
304385 99304385 1001 86380 86390 1
304364 99304364 1001 86380 86390 1
304366 99304366 1001 86380 86390 1
304405 99304405 1001 86380 86390 1
304873 99304873 1001 86380 86390 1
305656 99305656 1001 86380 86390 1
305578 99305578 1001 86380 86390 1
305514 99305514 1001 86380 86390 1
305403 99305403 1001 86380 86390 1
305318 99305318 1001 86380 86390 1
305292 99305292 1001 86380 86390 1
305478 99305478 1001 86380 86390 1
500054 99500054 1001 86380 86390 1
500056 99500056 1001 86380 86390 1
500139 99500139 1001 86380 86390 1
500517 99500517 1001 86380 86390 1
500397 99500397 1001 86380 86390 1
500308 99500308 1001 86380 86390 1
500910 99500910 1001 86380 86390 1
500898 99500898 1001 86380 86390 1
501552 99501552 1001 86380 86390 1
501437 99501437 1001 86380 86390 1
501440 99501440 1001 86380 86390 1
501518 99501518 1001 86380 86390 1
501507 99501507 1001 86380 86390 1
501263 99501263 1001 86380 86390 1
501648 99501648 1001 86380 86390 1
502384 99502384 1001 86380 86390 1
502158 99502158 1001 86380 86390 1
502207 99502207 1001 86380 86390 1
501972 99501972 1001 86380 86390 1
501973 99501973 1001 86380 86390 1
502579 99502579 1001 86380 86390 1
502665 99502665 1001 86380 86390 1
502576 99502576 1001 86380 86390 1
503423 99503423 1001 86380 86390 1
503374 99503374 1001 86380 86390 1
503339 99503339 1001 86380 86390 1
503495 99503495 1001 86380 86390 1
503979 99503979 1001 86380 86390 1
503713 99503713 1001 86380 86390 1
503666 99503666 1001 86380 86390 1
504912 99504912 1001 86380 86390 1
504844 99504844 1001 86380 86390 1
504918 99504918 1001 86380 86390 1
504899 99504899 1001 86380 86390 1
504890 99504890 1001 86380 86390 1
504569 99504569 1001 86380 86390 1
505608 99505608 1001 86380 86390 1
505452 99505452 1001 86380 86390 1
505282 99505282 1001 86380 86390 1
506494 99506494 1001 86380 86390 1
506584 99506584 1001 86380 86390 1
506315 99506315 1001 86380 86390 1
506164 99506164 1001 86380 86390 1
505985 99505985 1001 86380 86390 1
506726 99506726 1001 86380 86390 1
506662 99506662 1001 86380 86390 1
506792 99506792 1001 86380 86390 1
506679 99506679 1001 86380 86390 1
507387 99507387 1001 86380 86390 1
507284 99507284 1001 86380 86390 1
507310 99507310 1001 86380 86390 1
507247 99507247 1001 86380 86390 1
507168 99507168 1001 86380 86390 1
507148 99507148 1001 86380 86390 1
507084 99507084 1001 86380 86390 1
507000 99507000 1001 86380 86390 1
506806 99506806 1001 86380 86390 1
506904 99506904 1001 86380 86390 1
506982 99506982 1001 86380 86390 1
507513 99507513 1001 86380 86390 1
507528 99507528 1001 86380 86390 1
508046 99508046 1001 86380 86390 1
508100 99508100 1001 86380 86390 1
508140 99508140 1001 86380 86390 1
507941 99507941 1001 86380 86390 1
507996 99507996 1001 86380 86390 1
507637 99507637 1001 86380 86390 1
508414 99508414 1001 86380 86390 1
508889 99508889 1001 86380 86390 1
508715 99508715 1001 86380 86390 1
508576 99508576 1001 86380 86390 1
509402 99509402 1001 86380 86390 1
509912 99509912 1001 86380 86390 1
510379 99510379 1001 86380 86390 1
510475 99510475 1001 86380 86390 1
510425 99510425 1001 86380 86390 1
510481 99510481 1001 86380 86390 1
510226 99510226 1001 86380 86390 1
510256 99510256 1001 86380 86390 1
510117 99510117 1001 86380 86390 1
511373 99511373 1001 86380 86390 1
511389 99511389 1001 86380 86390 1
511418 99511418 1001 86380 86390 1
511367 99511367 1001 86380 86390 1
511145 99511145 1001 86380 86390 1
511000 99511000 1001 86380 86390 1
512180 99512180 1001 86380 86390 1
512116 99512116 1001 86380 86390 1
511892 99511892 1001 86380 86390 1
512471 99512471 1001 86380 86390 1
512446 99512446 1001 86380 86390 1
512472 99512472 1001 86380 86390 1
513036 99513036 1001 86380 86390 1
512999 99512999 1001 86380 86390 1
512990 99512990 1001 86380 86390 1
512597 99512597 1001 86380 86390 1
512691 99512691 1001 86380 86390 1
512681 99512681 1001 86380 86390 1
512645 99512645 1001 86380 86390 1
512633 99512633 1001 86380 86390 1
513327 99513327 1001 86380 86390 1
513738 99513738 1001 86380 86390 1
513653 99513653 1001 86380 86390 1
513471 99513471 1001 86380 86390 1
514240 99514240 1001 86380 86390 1
514270 99514270 1001 86380 86390 1
514952 99514952 1001 86380 86390 1
515569 99515569 1001 86380 86390 1
515525 99515525 1001 86380 86390 1
515615 99515615 1001 86380 86390 1
515363 99515363 1001 86380 86390 1
515435 99515435 1001 86380 86390 1
515810 99515810 1001 86380 86390 1
515855 99515855 1001 86380 86390 1
515856 99515856 1001 86380 86390 1
516462 99516462 1001 86380 86390 1
516275 99516275 1001 86380 86390 1
515996 99515996 1001 86380 86390 1
516677 99516677 1001 86380 86390 1
516549 99516549 1001 86380 86390 1
516630 99516630 1001 86380 86390 1
516557 99516557 1001 86380 86390 1
517168 99517168 1001 86380 86390 1
517333 99517333 1001 86380 86390 1
517245 99517245 1001 86380 86390 1
517059 99517059 1001 86380 86390 1
516931 99516931 1001 86380 86390 1
517074 99517074 1001 86380 86390 1
516932 99516932 1001 86380 86390 1
516947 99516947 1001 86380 86390 1
516834 99516834 1001 86380 86390 1
516784 99516784 1001 86380 86390 1
516737 99516737 1001 86380 86390 1
517471 99517471 1001 86380 86390 1
517394 99517394 1001 86380 86390 1
518020 99518020 1001 86380 86390 1
518004 99518004 1001 86380 86390 1
517870 99517870 1001 86380 86390 1
517719 99517719 1001 86380 86390 1
517642 99517642 1001 86380 86390 1
517707 99517707 1001 86380 86390 1
518319 99518319 1001 86380 86390 1
518337 99518337 1001 86380 86390 1
518918 99518918 1001 86380 86390 1
518659 99518659 1001 86380 86390 1
518678 99518678 1001 86380 86390 1
519051 99519051 1001 86380 86390 1
518999 99518999 1001 86380 86390 1
519110 99519110 1001 86380 86390 1
519098 99519098 1001 86380 86390 1
518994 99518994 1001 86380 86390 1
519021 99519021 1001 86380 86390 1
519190 99519190 1001 86380 86390 1
519624 99519624 1001 86380 86390 1
519806 99519806 1001 86380 86390 1
519558 99519558 1001 86380 86390 1
519522 99519522 1001 86380 86390 1
519996 99519996 1001 86380 86390 1
519958 99519958 1001 86380 86390 1
519835 99519835 1001 86380 86390 1
520545 99520545 1001 86380 86390 1
520357 99520357 1001 86380 86390 1
520386 99520386 1001 86380 86390 1
520244 99520244 1001 86380 86390 1
520162 99520162 1001 86380 86390 1
520706 99520706 1001 86380 86390 1
520735 99520735 1001 86380 86390 1
520762 99520762 1001 86380 86390 1
521357 99521357 1001 86380 86390 1
521239 99521239 1001 86380 86390 1
521228 99521228 1001 86380 86390 1
521256 99521256 1001 86380 86390 1
521245 99521245 1001 86380 86390 1
520979 99520979 1001 86380 86390 1
521504 99521504 1001 86380 86390 1
521621 99521621 1001 86380 86390 1
521905 99521905 1001 86380 86390 1
521946 99521946 1001 86380 86390 1
522014 99522014 1001 86380 86390 1
521979 99521979 1001 86380 86390 1
522044 99522044 1001 86380 86390 1
521956 99521956 1001 86380 86390 1
521711 99521711 1001 86380 86390 1
522418 99522418 1001 86380 86390 1
522991 99522991 1001 86380 86390 1
522992 99522992 1001 86380 86390 1
523036 99523036 1001 86380 86390 1
522805 99522805 1001 86380 86390 1
522667 99522667 1001 86380 86390 1
522604 99522604 1001 86380 86390 1
523247 99523247 1001 86380 86390 1
523157 99523157 1001 86380 86390 1
522914 99522914 1001 86380 86390 1
523578 99523578 1001 86380 86390 1
523686 99523686 1001 86380 86390 1
523359 99523359 1001 86380 86390 1
524030 99524030 1001 86380 86390 1
524056 99524056 1001 86380 86390 1
524620 99524620 1001 86380 86390 1
524705 99524705 1001 86380 86390 1
524425 99524425 1001 86380 86390 1
524334 99524334 1001 86380 86390 1
524291 99524291 1001 86380 86390 1
524833 99524833 1001 86380 86390 1
524822 99524822 1001 86380 86390 1
524566 99524566 1001 86380 86390 1
524854 99524854 1001 86380 86390 1
525448 99525448 1001 86380 86390 1
525555 99525555 1001 86380 86390 1
525321 99525321 1001 86380 86390 1
525324 99525324 1001 86380 86390 1
525730 99525730 1001 86380 86390 1
525799 99525799 1001 86380 86390 1
526332 99526332 1001 86380 86390 1
526218 99526218 1001 86380 86390 1
526100 99526100 1001 86380 86390 1
526575 99526575 1001 86380 86390 1
526579 99526579 1001 86380 86390 1
526580 99526580 1001 86380 86390 1
526950 99526950 1001 86380 86390 1
526802 99526802 1001 86380 86390 1
526652 99526652 1001 86380 86390 1
527413 99527413 1001 86380 86390 1
527787 99527787 1001 86380 86390 1
527623 99527623 1001 86380 86390 1
527546 99527546 1001 86380 86390 1
527534 99527534 1001 86380 86390 1
528160 99528160 1001 86380 86390 1
528721 99528721 1001 86380 86390 1
528825 99528825 1001 86380 86390 1
528311 99528311 1001 86380 86390 1
528952 99528952 1001 86380 86390 1
529620 99529620 1001 86380 86390 1
529327 99529327 1001 86380 86390 1
529172 99529172 1001 86380 86390 1
529232 99529232 1001 86380 86390 1
529144 99529144 1001 86380 86390 1
529758 99529758 1001 86380 86390 1
529903 99529903 1001 86380 86390 1
530483 99530483 1001 86380 86390 1
530355 99530355 1001 86380 86390 1
530502 99530502 1001 86380 86390 1
530292 99530292 1001 86380 86390 1
529972 99529972 1001 86380 86390 1
530697 99530697 1001 86380 86390 1
531122 99531122 1001 86380 86390 1
531032 99531032 1001 86380 86390 1
530797 99530797 1001 86380 86390 1
530875 99530875 1001 86380 86390 1
530814 99530814 1001 86380 86390 1
530764 99530764 1001 86380 86390 1
530858 99530858 1001 86380 86390 1
531467 99531467 1001 86380 86390 1
531443 99531443 1001 86380 86390 1
531579 99531579 1001 86380 86390 1
532168 99532168 1001 86380 86390 1
532027 99532027 1001 86380 86390 1
532028 99532028 1001 86380 86390 1
532146 99532146 1001 86380 86390 1
532192 99532192 1001 86380 86390 1
531797 99531797 1001 86380 86390 1
531850 99531850 1001 86380 86390 1
531713 99531713 1001 86380 86390 1
532337 99532337 1001 86380 86390 1
532377 99532377 1001 86380 86390 1
532279 99532279 1001 86380 86390 1
532966 99532966 1001 86380 86390 1
532782 99532782 1001 86380 86390 1
532494 99532494 1001 86380 86390 1
533068 99533068 1001 86380 86390 1
533075 99533075 1001 86380 86390 1
533038 99533038 1001 86380 86390 1
533195 99533195 1001 86380 86390 1
533660 99533660 1001 86380 86390 1
533845 99533845 1001 86380 86390 1
533487 99533487 1001 86380 86390 1
533956 99533956 1001 86380 86390 1
534570 99534570 1001 86380 86390 1
534611 99534611 1001 86380 86390 1
534548 99534548 1001 86380 86390 1
534528 99534528 1001 86380 86390 1
534454 99534454 1001 86380 86390 1
534409 99534409 1001 86380 86390 1
534398 99534398 1001 86380 86390 1
534250 99534250 1001 86380 86390 1
534160 99534160 1001 86380 86390 1
534226 99534226 1001 86380 86390 1
534814 99534814 1001 86380 86390 1
534776 99534776 1001 86380 86390 1
535477 99535477 1001 86380 86390 1
535312 99535312 1001 86380 86390 1
535165 99535165 1001 86380 86390 1
535179 99535179 1001 86380 86390 1
535223 99535223 1001 86380 86390 1
535119 99535119 1001 86380 86390 1
535200 99535200 1001 86380 86390 1
535568 99535568 1001 86380 86390 1
536216 99536216 1001 86380 86390 1
535782 99535782 1001 86380 86390 1
535745 99535745 1001 86380 86390 1
535864 99535864 1001 86380 86390 1
535916 99535916 1001 86380 86390 1
535906 99535906 1001 86380 86390 1
535716 99535716 1001 86380 86390 1
536414 99536414 1001 86380 86390 1
536520 99536520 1001 86380 86390 1
536353 99536353 1001 86380 86390 1
537069 99537069 1001 86380 86390 1
537355 99537355 1001 86380 86390 1
537230 99537230 1001 86380 86390 1
537878 99537878 1001 86380 86390 1
537792 99537792 1001 86380 86390 1
538691 99538691 1001 86380 86390 1
538556 99538556 1001 86380 86390 1
538233 99538233 1001 86380 86390 1
538226 99538226 1001 86380 86390 1
539465 99539465 1001 86380 86390 1
539424 99539424 1001 86380 86390 1
539243 99539243 1001 86380 86390 1
539054 99539054 1001 86380 86390 1
539712 99539712 1001 86380 86390 1
540362 99540362 1001 86380 86390 1
540080 99540080 1001 86380 86390 1
539934 99539934 1001 86380 86390 1
540504 99540504 1001 86380 86390 1
540622 99540622 1001 86380 86390 1
541125 99541125 1001 86380 86390 1
541292 99541292 1001 86380 86390 1
541102 99541102 1001 86380 86390 1
541284 99541284 1001 86380 86390 1
541048 99541048 1001 86380 86390 1
540913 99540913 1001 86380 86390 1
542060 99542060 1001 86380 86390 1
541627 99541627 1001 86380 86390 1
542261 99542261 1001 86380 86390 1
542238 99542238 1001 86380 86390 1
542812 99542812 1001 86380 86390 1
542600 99542600 1001 86380 86390 1
542732 99542732 1001 86380 86390 1
542495 99542495 1001 86380 86390 1
542370 99542370 1001 86380 86390 1
542426 99542426 1001 86380 86390 1
542439 99542439 1001 86380 86390 1
542982 99542982 1001 86380 86390 1
542325 99542325 1001 86380 86390 1
543145 99543145 1001 86380 86390 1
543710 99543710 1001 86380 86390 1
543712 99543712 1001 86380 86390 1
543623 99543623 1001 86380 86390 1
543457 99543457 1001 86380 86390 1
543872 99543872 1001 86380 86390 1
544452 99544452 1001 86380 86390 1
544280 99544280 1001 86380 86390 1
544255 99544255 1001 86380 86390 1
544113 99544113 1001 86380 86390 1
544076 99544076 1001 86380 86390 1
405406 639 1001 47880 51177 1
417517 1146 1001 40380 41817 1
400310 99400310 1001 86380 86390 1
400368 99400368 1001 86380 86390 1
400518 99400518 1001 86380 86390 1
400578 99400578 1001 86380 86390 1
400727 99400727 1001 86380 86390 1
400999 99400999 1001 86380 86390 1
401097 99401097 1001 86380 86390 1
401170 99401170 1001 86380 86390 1
401519 99401519 1001 86380 86390 1
401781 99401781 1001 86380 86390 1
402373 99402373 1001 86380 86390 1
402592 99402592 1001 86380 86390 1
403174 99403174 1001 86380 86390 1
403212 99403212 1001 86380 86390 1
403848 99403848 1001 86380 86390 1
403978 99403978 1001 86380 86390 1
404181 99404181 1001 86380 86390 1
404291 99404291 1001 86380 86390 1
404471 99404471 1001 86380 86390 1
404731 99404731 1001 86380 86390 1
405034 99405034 1001 86380 86390 1
405299 99405299 1001 86380 86390 1
405415 99405415 1001 86380 86390 1
405467 99405467 1001 86380 86390 1
405723 99405723 1001 86380 86390 1
405699 99405699 1001 86380 86390 1
405837 99405837 1001 86380 86390 1
405783 99405783 1001 86380 86390 1
405972 99405972 1001 86380 86390 1
405958 99405958 1001 86380 86390 1
406421 99406421 1001 86380 86390 1
406488 99406488 1001 86380 86390 1
406803 99406803 1001 86380 86390 1
407429 99407429 1001 86380 86390 1
407619 99407619 1001 86380 86390 1
407938 99407938 1001 86380 86390 1
408000 99408000 1001 86380 86390 1
408164 99408164 1001 86380 86390 1
408309 99408309 1001 86380 86390 1
408388 99408388 1001 86380 86390 1
408355 99408355 1001 86380 86390 1
408611 99408611 1001 86380 86390 1
409324 99409324 1001 86380 86390 1
409500 99409500 1001 86380 86390 1
409800 99409800 1001 86380 86390 1
410785 99410785 1001 86380 86390 1
411722 99411722 1001 86380 86390 1
411656 99411656 1001 86380 86390 1
411760 99411760 1001 86380 86390 1
412230 99412230 1001 86380 86390 1
412858 99412858 1001 86380 86390 1
414089 99414089 1001 86380 86390 1
413982 99413982 1001 86380 86390 1
415077 99415077 1001 86380 86390 1
415295 99415295 1001 86380 86390 1
415306 99415306 1001 86380 86390 1
414187 99414187 1001 86380 86390 1
414259 99414259 1001 86380 86390 1
414372 99414372 1001 86380 86390 1
414498 99414498 1001 86380 86390 1
415338 99415338 1001 86380 86390 1
415325 99415325 1001 86380 86390 1
416726 99416726 1001 86380 86390 1
416126 99416126 1001 86380 86390 1
417298 99417298 1001 86380 86390 1
417496 99417496 1001 86380 86390 1
417534 99417534 1001 86380 86390 1
418435 99418435 1001 86380 86390 1
418743 99418743 1001 86380 86390 1
418759 99418759 1001 86380 86390 1
417754 99417754 1001 86380 86390 1
419185 99419185 1001 86380 86390 1
419667 99419667 1001 86380 86390 1
419950 99419950 1001 86380 86390 1
419657 99419657 1001 86380 86390 1
419767 99419767 1001 86380 86390 1
419454 99419454 1001 86380 86390 1
419525 99419525 1001 86380 86390 1
422032 99422032 1001 86380 86390 1
421433 99421433 1001 86380 86390 1
421064 99421064 1001 86380 86390 1
420905 99420905 1001 86380 86390 1
421227 99421227 1001 86380 86390 1
421037 99421037 1001 86380 86390 1
422203 99422203 1001 86380 86390 1
422179 99422179 1001 86380 86390 1
423681 99423681 1001 86380 86390 1
423406 99423406 1001 86380 86390 1
423690 99423690 1001 86380 86390 1
422792 99422792 1001 86380 86390 1
423816 99423816 1001 86380 86390 1
424011 99424011 1001 86380 86390 1
425040 99425040 1001 86380 86390 1
425360 99425360 1001 86380 86390 1
424698 99424698 1001 86380 86390 1
424462 99424462 1001 86380 86390 1
426557 99426557 1001 86380 86390 1
426438 99426438 1001 86380 86390 1
426201 99426201 1001 86380 86390 1
427446 99427446 1001 86380 86390 1
428733 99428733 1001 86380 86390 1
428724 99428724 1001 86380 86390 1
428269 99428269 1001 86380 86390 1
427988 99427988 1001 86380 86390 1
427820 99427820 1001 86380 86390 1
429082 99429082 1001 86380 86390 1
429593 99429593 1001 86380 86390 1
429831 99429831 1001 86380 86390 1
429935 99429935 1001 86380 86390 1
430436 99430436 1001 86380 86390 1
431468 99431468 1001 86380 86390 1
430928 99430928 1001 86380 86390 1
430985 99430985 1001 86380 86390 1
431220 99431220 1001 86380 86390 1
432066 99432066 1001 86380 86390 1
433632 99433632 1001 86380 86390 1
433220 99433220 1001 86380 86390 1
432664 99432664 1001 86380 86390 1
432726 99432726 1001 86380 86390 1
432891 99432891 1001 86380 86390 1
434065 99434065 1001 86380 86390 1
433846 99433846 1001 86380 86390 1
435433 99435433 1001 86380 86390 1
435081 99435081 1001 86380 86390 1
435252 99435252 1001 86380 86390 1
435160 99435160 1001 86380 86390 1
435241 99435241 1001 86380 86390 1
434896 99434896 1001 86380 86390 1
434632 99434632 1001 86380 86390 1
434652 99434652 1001 86380 86390 1
434543 99434543 1001 86380 86390 1
434485 99434485 1001 86380 86390 1
437032 99437032 1001 86380 86390 1
436080 99436080 1001 86380 86390 1
436110 99436110 1001 86380 86390 1
300628 99300628 1001 86380 86390 1
300337 99300337 1001 86380 86390 1
300325 99300325 1001 86380 86390 1
300230 99300230 1001 86380 86390 1
300783 99300783 1001 86380 86390 1
300797 99300797 1001 86380 86390 1
300826 99300826 1001 86380 86390 1
301387 99301387 1001 86380 86390 1
301489 99301489 1001 86380 86390 1
301329 99301329 1001 86380 86390 1
301005 99301005 1001 86380 86390 1
301136 99301136 1001 86380 86390 1
301086 99301086 1001 86380 86390 1
301653 99301653 1001 86380 86390 1
302350 99302350 1001 86380 86390 1
302357 99302357 1001 86380 86390 1
302100 99302100 1001 86380 86390 1
301832 99301832 1001 86380 86390 1
301887 99301887 1001 86380 86390 1
302569 99302569 1001 86380 86390 1
303073 99303073 1001 86380 86390 1
303195 99303195 1001 86380 86390 1
303198 99303198 1001 86380 86390 1
302978 99302978 1001 86380 86390 1
302914 99302914 1001 86380 86390 1
302827 99302827 1001 86380 86390 1
302742 99302742 1001 86380 86390 1
302748 99302748 1001 86380 86390 1
303275 99303275 1001 86380 86390 1
303996 99303996 1001 86380 86390 1
303635 99303635 1001 86380 86390 1
303735 99303735 1001 86380 86390 1
303813 99303813 1001 86380 86390 1
303533 99303533 1001 86380 86390 1
303574 99303574 1001 86380 86390 1
304108 99304108 1001 86380 86390 1
303621 99303621 1001 86380 86390 1
304786 99304786 1001 86380 86390 1
304699 99304699 1001 86380 86390 1
304790 99304790 1001 86380 86390 1
304330 99304330 1001 86380 86390 1
304373 99304373 1001 86380 86390 1
305014 99305014 1001 86380 86390 1
304871 99304871 1001 86380 86390 1
304937 99304937 1001 86380 86390 1
304965 99304965 1001 86380 86390 1
304878 99304878 1001 86380 86390 1
305441 99305441 1001 86380 86390 1
305480 99305480 1001 86380 86390 1
305212 99305212 1001 86380 86390 1
305230 99305230 1001 86380 86390 1
500127 99500127 1001 86380 86390 1
500020 99500020 1001 86380 86390 1
500661 99500661 1001 86380 86390 1
500730 99500730 1001 86380 86390 1
500358 99500358 1001 86380 86390 1
500922 99500922 1001 86380 86390 1
500989 99500989 1001 86380 86390 1
501608 99501608 1001 86380 86390 1
501343 99501343 1001 86380 86390 1
501408 99501408 1001 86380 86390 1
501427 99501427 1001 86380 86390 1
501260 99501260 1001 86380 86390 1
502411 99502411 1001 86380 86390 1
502213 99502213 1001 86380 86390 1
502008 99502008 1001 86380 86390 1
501894 99501894 1001 86380 86390 1
503087 99503087 1001 86380 86390 1
503010 99503010 1001 86380 86390 1
503041 99503041 1001 86380 86390 1
502954 99502954 1001 86380 86390 1
503032 99503032 1001 86380 86390 1
503395 99503395 1001 86380 86390 1
503490 99503490 1001 86380 86390 1
503389 99503389 1001 86380 86390 1
504010 99504010 1001 86380 86390 1
503631 99503631 1001 86380 86390 1
503683 99503683 1001 86380 86390 1
503659 99503659 1001 86380 86390 1
504302 99504302 1001 86380 86390 1
504161 99504161 1001 86380 86390 1
504546 99504546 1001 86380 86390 1
504453 99504453 1001 86380 86390 1
504378 99504378 1001 86380 86390 1
504522 99504522 1001 86380 86390 1
504354 99504354 1001 86380 86390 1
505029 99505029 1001 86380 86390 1
505641 99505641 1001 86380 86390 1
505696 99505696 1001 86380 86390 1
505725 99505725 1001 86380 86390 1
505648 99505648 1001 86380 86390 1
505539 99505539 1001 86380 86390 1
505378 99505378 1001 86380 86390 1
505279 99505279 1001 86380 86390 1
505243 99505243 1001 86380 86390 1
505232 99505232 1001 86380 86390 1
505310 99505310 1001 86380 86390 1
505937 99505937 1001 86380 86390 1
506551 99506551 1001 86380 86390 1
506477 99506477 1001 86380 86390 1
506516 99506516 1001 86380 86390 1
506198 99506198 1001 86380 86390 1
505990 99505990 1001 86380 86390 1
506115 99506115 1001 86380 86390 1
507337 99507337 1001 86380 86390 1
507409 99507409 1001 86380 86390 1
507050 99507050 1001 86380 86390 1
506866 99506866 1001 86380 86390 1
506915 99506915 1001 86380 86390 1
507484 99507484 1001 86380 86390 1
507491 99507491 1001 86380 86390 1
508056 99508056 1001 86380 86390 1
508149 99508149 1001 86380 86390 1
507875 99507875 1001 86380 86390 1
507975 99507975 1001 86380 86390 1
507668 99507668 1001 86380 86390 1
508375 99508375 1001 86380 86390 1
508408 99508408 1001 86380 86390 1
509003 99509003 1001 86380 86390 1
508782 99508782 1001 86380 86390 1
509155 99509155 1001 86380 86390 1
509186 99509186 1001 86380 86390 1
509703 99509703 1001 86380 86390 1
509547 99509547 1001 86380 86390 1
509535 99509535 1001 86380 86390 1
509453 99509453 1001 86380 86390 1
509929 99509929 1001 86380 86390 1
510700 99510700 1001 86380 86390 1
510325 99510325 1001 86380 86390 1
510184 99510184 1001 86380 86390 1
510137 99510137 1001 86380 86390 1
510762 99510762 1001 86380 86390 1
510788 99510788 1001 86380 86390 1
510895 99510895 1001 86380 86390 1
511524 99511524 1001 86380 86390 1
511507 99511507 1001 86380 86390 1
511421 99511421 1001 86380 86390 1
511074 99511074 1001 86380 86390 1
510989 99510989 1001 86380 86390 1
510969 99510969 1001 86380 86390 1
511913 99511913 1001 86380 86390 1
511786 99511786 1001 86380 86390 1
511916 99511916 1001 86380 86390 1
512501 99512501 1001 86380 86390 1
513039 99513039 1001 86380 86390 1
513043 99513043 1001 86380 86390 1
513084 99513084 1001 86380 86390 1
512869 99512869 1001 86380 86390 1
512720 99512720 1001 86380 86390 1
513384 99513384 1001 86380 86390 1
513962 99513962 1001 86380 86390 1
513697 99513697 1001 86380 86390 1
513638 99513638 1001 86380 86390 1
513543 99513543 1001 86380 86390 1
513461 99513461 1001 86380 86390 1
514059 99514059 1001 86380 86390 1
514522 99514522 1001 86380 86390 1
514511 99514511 1001 86380 86390 1
514606 99514606 1001 86380 86390 1
514264 99514264 1001 86380 86390 1
514944 99514944 1001 86380 86390 1
515299 99515299 1001 86380 86390 1
515441 99515441 1001 86380 86390 1
515824 99515824 1001 86380 86390 1
515859 99515859 1001 86380 86390 1
516126 99516126 1001 86380 86390 1
515987 99515987 1001 86380 86390 1
516004 99516004 1001 86380 86390 1
516651 99516651 1001 86380 86390 1
516707 99516707 1001 86380 86390 1
517227 99517227 1001 86380 86390 1
517047 99517047 1001 86380 86390 1
516803 99516803 1001 86380 86390 1
516791 99516791 1001 86380 86390 1
517411 99517411 1001 86380 86390 1
517963 99517963 1001 86380 86390 1
518156 99518156 1001 86380 86390 1
517906 99517906 1001 86380 86390 1
517797 99517797 1001 86380 86390 1
517663 99517663 1001 86380 86390 1
517651 99517651 1001 86380 86390 1
518186 99518186 1001 86380 86390 1
518330 99518330 1001 86380 86390 1
518296 99518296 1001 86380 86390 1
518987 99518987 1001 86380 86390 1
518878 99518878 1001 86380 86390 1
519004 99519004 1001 86380 86390 1
519791 99519791 1001 86380 86390 1
519656 99519656 1001 86380 86390 1
519447 99519447 1001 86380 86390 1
519323 99519323 1001 86380 86390 1
519327 99519327 1001 86380 86390 1
519927 99519927 1001 86380 86390 1
519866 99519866 1001 86380 86390 1
520604 99520604 1001 86380 86390 1
520165 99520165 1001 86380 86390 1
520095 99520095 1001 86380 86390 1
521463 99521463 1001 86380 86390 1
521263 99521263 1001 86380 86390 1
521420 99521420 1001 86380 86390 1
521202 99521202 1001 86380 86390 1
520884 99520884 1001 86380 86390 1
520931 99520931 1001 86380 86390 1
520853 99520853 1001 86380 86390 1
521505 99521505 1001 86380 86390 1
522285 99522285 1001 86380 86390 1
522025 99522025 1001 86380 86390 1
522051 99522051 1001 86380 86390 1
521901 99521901 1001 86380 86390 1
521693 99521693 1001 86380 86390 1
523114 99523114 1001 86380 86390 1
522745 99522745 1001 86380 86390 1
522816 99522816 1001 86380 86390 1
522679 99522679 1001 86380 86390 1
522547 99522547 1001 86380 86390 1
523261 99523261 1001 86380 86390 1
523176 99523176 1001 86380 86390 1
523306 99523306 1001 86380 86390 1
523636 99523636 1001 86380 86390 1
523574 99523574 1001 86380 86390 1
523639 99523639 1001 86380 86390 1
523459 99523459 1001 86380 86390 1
524038 99524038 1001 86380 86390 1
524092 99524092 1001 86380 86390 1
524682 99524682 1001 86380 86390 1
524377 99524377 1001 86380 86390 1
524230 99524230 1001 86380 86390 1
524222 99524222 1001 86380 86390 1
524200 99524200 1001 86380 86390 1
524806 99524806 1001 86380 86390 1
524892 99524892 1001 86380 86390 1
525460 99525460 1001 86380 86390 1
525251 99525251 1001 86380 86390 1
525363 99525363 1001 86380 86390 1
525786 99525786 1001 86380 86390 1
526207 99526207 1001 86380 86390 1
526131 99526131 1001 86380 86390 1
525958 99525958 1001 86380 86390 1
525903 99525903 1001 86380 86390 1
525968 99525968 1001 86380 86390 1
526011 99526011 1001 86380 86390 1
526593 99526593 1001 86380 86390 1
527248 99527248 1001 86380 86390 1
527142 99527142 1001 86380 86390 1
526943 99526943 1001 86380 86390 1
527028 99527028 1001 86380 86390 1
526699 99526699 1001 86380 86390 1
527386 99527386 1001 86380 86390 1
527874 99527874 1001 86380 86390 1
527941 99527941 1001 86380 86390 1
527824 99527824 1001 86380 86390 1
527556 99527556 1001 86380 86390 1
527582 99527582 1001 86380 86390 1
528270 99528270 1001 86380 86390 1
528089 99528089 1001 86380 86390 1
528226 99528226 1001 86380 86390 1
528848 99528848 1001 86380 86390 1
528560 99528560 1001 86380 86390 1
529038 99529038 1001 86380 86390 1
529700 99529700 1001 86380 86390 1
529339 99529339 1001 86380 86390 1
529737 99529737 1001 86380 86390 1
529791 99529791 1001 86380 86390 1
529767 99529767 1001 86380 86390 1
530524 99530524 1001 86380 86390 1
530311 99530311 1001 86380 86390 1
530318 99530318 1001 86380 86390 1
530163 99530163 1001 86380 86390 1
530089 99530089 1001 86380 86390 1
530105 99530105 1001 86380 86390 1
530119 99530119 1001 86380 86390 1
530035 99530035 1001 86380 86390 1
530673 99530673 1001 86380 86390 1
530664 99530664 1001 86380 86390 1
530716 99530716 1001 86380 86390 1
530614 99530614 1001 86380 86390 1
531343 99531343 1001 86380 86390 1
531306 99531306 1001 86380 86390 1
531352 99531352 1001 86380 86390 1
531149 99531149 1001 86380 86390 1
531025 99531025 1001 86380 86390 1
530856 99530856 1001 86380 86390 1
531389 99531389 1001 86380 86390 1
531534 99531534 1001 86380 86390 1
531471 99531471 1001 86380 86390 1
531537 99531537 1001 86380 86390 1
532130 99532130 1001 86380 86390 1
531966 99531966 1001 86380 86390 1
531889 99531889 1001 86380 86390 1
531641 99531641 1001 86380 86390 1
532278 99532278 1001 86380 86390 1
533023 99533023 1001 86380 86390 1
532645 99532645 1001 86380 86390 1
532640 99532640 1001 86380 86390 1
532759 99532759 1001 86380 86390 1
532521 99532521 1001 86380 86390 1
532461 99532461 1001 86380 86390 1
533158 99533158 1001 86380 86390 1
533135 99533135 1001 86380 86390 1
533167 99533167 1001 86380 86390 1
533695 99533695 1001 86380 86390 1
533789 99533789 1001 86380 86390 1
533766 99533766 1001 86380 86390 1
533475 99533475 1001 86380 86390 1
533501 99533501 1001 86380 86390 1
533468 99533468 1001 86380 86390 1
533368 99533368 1001 86380 86390 1
533304 99533304 1001 86380 86390 1
533286 99533286 1001 86380 86390 1
533968 99533968 1001 86380 86390 1
534493 99534493 1001 86380 86390 1
534467 99534467 1001 86380 86390 1
534426 99534426 1001 86380 86390 1
534142 99534142 1001 86380 86390 1
534187 99534187 1001 86380 86390 1
534886 99534886 1001 86380 86390 1
535449 99535449 1001 86380 86390 1
535496 99535496 1001 86380 86390 1
535287 99535287 1001 86380 86390 1
535108 99535108 1001 86380 86390 1
535147 99535147 1001 86380 86390 1
535585 99535585 1001 86380 86390 1
535620 99535620 1001 86380 86390 1
536159 99536159 1001 86380 86390 1
536137 99536137 1001 86380 86390 1
536317 99536317 1001 86380 86390 1
536005 99536005 1001 86380 86390 1
536077 99536077 1001 86380 86390 1
535862 99535862 1001 86380 86390 1
535785 99535785 1001 86380 86390 1
535788 99535788 1001 86380 86390 1
536483 99536483 1001 86380 86390 1
537143 99537143 1001 86380 86390 1
536814 99536814 1001 86380 86390 1
536924 99536924 1001 86380 86390 1
536568 99536568 1001 86380 86390 1
536728 99536728 1001 86380 86390 1
537250 99537250 1001 86380 86390 1
537210 99537210 1001 86380 86390 1
537184 99537184 1001 86380 86390 1
537982 99537982 1001 86380 86390 1
537594 99537594 1001 86380 86390 1
537639 99537639 1001 86380 86390 1
537414 99537414 1001 86380 86390 1
537457 99537457 1001 86380 86390 1
537999 99537999 1001 86380 86390 1
538754 99538754 1001 86380 86390 1
538695 99538695 1001 86380 86390 1
538459 99538459 1001 86380 86390 1
538528 99538528 1001 86380 86390 1
538359 99538359 1001 86380 86390 1
538946 99538946 1001 86380 86390 1
539505 99539505 1001 86380 86390 1
539349 99539349 1001 86380 86390 1
539388 99539388 1001 86380 86390 1
539301 99539301 1001 86380 86390 1
539219 99539219 1001 86380 86390 1
539142 99539142 1001 86380 86390 1
539730 99539730 1001 86380 86390 1
539769 99539769 1001 86380 86390 1
540274 99540274 1001 86380 86390 1
540248 99540248 1001 86380 86390 1
540110 99540110 1001 86380 86390 1
540165 99540165 1001 86380 86390 1
540075 99540075 1001 86380 86390 1
540142 99540142 1001 86380 86390 1
540015 99540015 1001 86380 86390 1
540591 99540591 1001 86380 86390 1
540553 99540553 1001 86380 86390 1
541259 99541259 1001 86380 86390 1
541173 99541173 1001 86380 86390 1
541030 99541030 1001 86380 86390 1
540900 99540900 1001 86380 86390 1
540956 99540956 1001 86380 86390 1
540918 99540918 1001 86380 86390 1
541495 99541495 1001 86380 86390 1
541941 99541941 1001 86380 86390 1
542009 99542009 1001 86380 86390 1
541895 99541895 1001 86380 86390 1
542151 99542151 1001 86380 86390 1
542830 99542830 1001 86380 86390 1
542740 99542740 1001 86380 86390 1
542704 99542704 1001 86380 86390 1
542521 99542521 1001 86380 86390 1
542382 99542382 1001 86380 86390 1
543083 99543083 1001 86380 86390 1
543148 99543148 1001 86380 86390 1
543649 99543649 1001 86380 86390 1
543781 99543781 1001 86380 86390 1
544537 99544537 1001 86380 86390 1
544590 99544590 1001 86380 86390 1
544367 99544367 1001 86380 86390 1
544368 99544368 1001 86380 86390 1
544271 99544271 1001 86380 86390 1
544158 99544158 1001 86380 86390 1
544060 99544060 1001 86380 86390 1
436615 239 1001 55440 56877 1
420919 210 1001 52980 53337 1
417517 1142 1001 39660 40257 1
400169 99400169 1001 86380 86390 1
400676 99400676 1001 86380 86390 1
401002 99401002 1001 86380 86390 1
401121 99401121 1001 86380 86390 1
401527 99401527 1001 86380 86390 1
401661 99401661 1001 86380 86390 1
402446 99402446 1001 86380 86390 1
402470 99402470 1001 86380 86390 1
402501 99402501 1001 86380 86390 1
403272 99403272 1001 86380 86390 1
403458 99403458 1001 86380 86390 1
403886 99403886 1001 86380 86390 1
404106 99404106 1001 86380 86390 1
404227 99404227 1001 86380 86390 1
404391 99404391 1001 86380 86390 1
404684 99404684 1001 86380 86390 1
404725 99404725 1001 86380 86390 1
404988 99404988 1001 86380 86390 1
405075 99405075 1001 86380 86390 1
405187 99405187 1001 86380 86390 1
405257 99405257 1001 86380 86390 1
405445 99405445 1001 86380 86390 1
405484 99405484 1001 86380 86390 1
405912 99405912 1001 86380 86390 1
406446 99406446 1001 86380 86390 1
406535 99406535 1001 86380 86390 1
406857 99406857 1001 86380 86390 1
406843 99406843 1001 86380 86390 1
406977 99406977 1001 86380 86390 1
407187 99407187 1001 86380 86390 1
407419 99407419 1001 86380 86390 1
407440 99407440 1001 86380 86390 1
407768 99407768 1001 86380 86390 1
408018 99408018 1001 86380 86390 1
408319 99408319 1001 86380 86390 1
408477 99408477 1001 86380 86390 1
408858 99408858 1001 86380 86390 1
408868 99408868 1001 86380 86390 1
409282 99409282 1001 86380 86390 1
409489 99409489 1001 86380 86390 1
409683 99409683 1001 86380 86390 1
409822 99409822 1001 86380 86390 1
410098 99410098 1001 86380 86390 1
410197 99410197 1001 86380 86390 1
410144 99410144 1001 86380 86390 1
410315 99410315 1001 86380 86390 1
410464 99410464 1001 86380 86390 1
410754 99410754 1001 86380 86390 1
410878 99410878 1001 86380 86390 1
411152 99411152 1001 86380 86390 1
411198 99411198 1001 86380 86390 1
411405 99411405 1001 86380 86390 1
411536 99411536 1001 86380 86390 1
411697 99411697 1001 86380 86390 1
411672 99411672 1001 86380 86390 1
411939 99411939 1001 86380 86390 1
412919 99412919 1001 86380 86390 1
412549 99412549 1001 86380 86390 1
412687 99412687 1001 86380 86390 1
412575 99412575 1001 86380 86390 1
414061 99414061 1001 86380 86390 1
415191 99415191 1001 86380 86390 1
414670 99414670 1001 86380 86390 1
415558 99415558 1001 86380 86390 1
415559 99415559 1001 86380 86390 1
415660 99415660 1001 86380 86390 1
415541 99415541 1001 86380 86390 1
416957 99416957 1001 86380 86390 1
416344 99416344 1001 86380 86390 1
416484 99416484 1001 86380 86390 1
416559 99416559 1001 86380 86390 1
416460 99416460 1001 86380 86390 1
416096 99416096 1001 86380 86390 1
417150 99417150 1001 86380 86390 1
417277 99417277 1001 86380 86390 1
417533 99417533 1001 86380 86390 1
418477 99418477 1001 86380 86390 1
418681 99418681 1001 86380 86390 1
418710 99418710 1001 86380 86390 1
418218 99418218 1001 86380 86390 1
418221 99418221 1001 86380 86390 1
418085 99418085 1001 86380 86390 1
418287 99418287 1001 86380 86390 1
418873 99418873 1001 86380 86390 1
419191 99419191 1001 86380 86390 1
418995 99418995 1001 86380 86390 1
420446 99420446 1001 86380 86390 1
420117 99420117 1001 86380 86390 1
419593 99419593 1001 86380 86390 1
419380 99419380 1001 86380 86390 1
420793 99420793 1001 86380 86390 1
420599 99420599 1001 86380 86390 1
420679 99420679 1001 86380 86390 1
421838 99421838 1001 86380 86390 1
421945 99421945 1001 86380 86390 1
421912 99421912 1001 86380 86390 1
422020 99422020 1001 86380 86390 1
421464 99421464 1001 86380 86390 1
421193 99421193 1001 86380 86390 1
422277 99422277 1001 86380 86390 1
423161 99423161 1001 86380 86390 1
422551 99422551 1001 86380 86390 1
422573 99422573 1001 86380 86390 1
423964 99423964 1001 86380 86390 1
424020 99424020 1001 86380 86390 1
423954 99423954 1001 86380 86390 1
423836 99423836 1001 86380 86390 1
424033 99424033 1001 86380 86390 1
425219 99425219 1001 86380 86390 1
425114 99425114 1001 86380 86390 1
424649 99424649 1001 86380 86390 1
424346 99424346 1001 86380 86390 1
424226 99424226 1001 86380 86390 1
424486 99424486 1001 86380 86390 1
425571 99425571 1001 86380 86390 1
426839 99426839 1001 86380 86390 1
426535 99426535 1001 86380 86390 1
426005 99426005 1001 86380 86390 1
427312 99427312 1001 86380 86390 1
427411 99427411 1001 86380 86390 1
428577 99428577 1001 86380 86390 1
428438 99428438 1001 86380 86390 1
428143 99428143 1001 86380 86390 1
428150 99428150 1001 86380 86390 1
427966 99427966 1001 86380 86390 1
427603 99427603 1001 86380 86390 1
428904 99428904 1001 86380 86390 1
429741 99429741 1001 86380 86390 1
429522 99429522 1001 86380 86390 1
429234 99429234 1001 86380 86390 1
429258 99429258 1001 86380 86390 1
431949 99431949 1001 86380 86390 1
431978 99431978 1001 86380 86390 1
431583 99431583 1001 86380 86390 1
431599 99431599 1001 86380 86390 1
430855 99430855 1001 86380 86390 1
432065 99432065 1001 86380 86390 1
432209 99432209 1001 86380 86390 1
432214 99432214 1001 86380 86390 1
433486 99433486 1001 86380 86390 1
433349 99433349 1001 86380 86390 1
433571 99433571 1001 86380 86390 1
433383 99433383 1001 86380 86390 1
433356 99433356 1001 86380 86390 1
432629 99432629 1001 86380 86390 1
432884 99432884 1001 86380 86390 1
434096 99434096 1001 86380 86390 1
434033 99434033 1001 86380 86390 1
434820 99434820 1001 86380 86390 1
434877 99434877 1001 86380 86390 1
434813 99434813 1001 86380 86390 1
434407 99434407 1001 86380 86390 1
434472 99434472 1001 86380 86390 1
435713 99435713 1001 86380 86390 1
435660 99435660 1001 86380 86390 1
435509 99435509 1001 86380 86390 1
436899 99436899 1001 86380 86390 1
436072 99436072 1001 86380 86390 1
436267 99436267 1001 86380 86390 1
436276 99436276 1001 86380 86390 1
300070 99300070 1001 86380 86390 1
300061 99300061 1001 86380 86390 1
437332 99437332 1001 86380 86390 1
300531 99300531 1001 86380 86390 1
300829 99300829 1001 86380 86390 1
300853 99300853 1001 86380 86390 1
301350 99301350 1001 86380 86390 1
301276 99301276 1001 86380 86390 1
301225 99301225 1001 86380 86390 1
301335 99301335 1001 86380 86390 1
301057 99301057 1001 86380 86390 1
302299 99302299 1001 86380 86390 1
301812 99301812 1001 86380 86390 1
301959 99301959 1001 86380 86390 1
301898 99301898 1001 86380 86390 1
302408 99302408 1001 86380 86390 1
303043 99303043 1001 86380 86390 1
303006 99303006 1001 86380 86390 1
303149 99303149 1001 86380 86390 1
303099 99303099 1001 86380 86390 1
303049 99303049 1001 86380 86390 1
302761 99302761 1001 86380 86390 1
303412 99303412 1001 86380 86390 1
303316 99303316 1001 86380 86390 1
303938 99303938 1001 86380 86390 1
303638 99303638 1001 86380 86390 1
303658 99303658 1001 86380 86390 1
303543 99303543 1001 86380 86390 1
303617 99303617 1001 86380 86390 1
304116 99304116 1001 86380 86390 1
304039 99304039 1001 86380 86390 1
304705 99304705 1001 86380 86390 1
304732 99304732 1001 86380 86390 1
304814 99304814 1001 86380 86390 1
304742 99304742 1001 86380 86390 1
304317 99304317 1001 86380 86390 1
304991 99304991 1001 86380 86390 1
305569 99305569 1001 86380 86390 1
305309 99305309 1001 86380 86390 1
305263 99305263 1001 86380 86390 1
305215 99305215 1001 86380 86390 1
500015 99500015 1001 86380 86390 1
500563 99500563 1001 86380 86390 1
500551 99500551 1001 86380 86390 1
500565 99500565 1001 86380 86390 1
500368 99500368 1001 86380 86390 1
500307 99500307 1001 86380 86390 1
500871 99500871 1001 86380 86390 1
501578 99501578 1001 86380 86390 1
501478 99501478 1001 86380 86390 1
501495 99501495 1001 86380 86390 1
501243 99501243 1001 86380 86390 1
501046 99501046 1001 86380 86390 1
501089 99501089 1001 86380 86390 1
501129 99501129 1001 86380 86390 1
501132 99501132 1001 86380 86390 1
501833 99501833 1001 86380 86390 1
501642 99501642 1001 86380 86390 1
501659 99501659 1001 86380 86390 1
502331 99502331 1001 86380 86390 1
502362 99502362 1001 86380 86390 1
502175 99502175 1001 86380 86390 1
501867 99501867 1001 86380 86390 1
501986 99501986 1001 86380 86390 1
502527 99502527 1001 86380 86390 1
502531 99502531 1001 86380 86390 1
502561 99502561 1001 86380 86390 1
503246 99503246 1001 86380 86390 1
503270 99503270 1001 86380 86390 1
503047 99503047 1001 86380 86390 1
503358 99503358 1001 86380 86390 1
503293 99503293 1001 86380 86390 1
503491 99503491 1001 86380 86390 1
503479 99503479 1001 86380 86390 1
503325 99503325 1001 86380 86390 1
504111 99504111 1001 86380 86390 1
503813 99503813 1001 86380 86390 1
503618 99503618 1001 86380 86390 1
503637 99503637 1001 86380 86390 1
504805 99504805 1001 86380 86390 1
504889 99504889 1001 86380 86390 1
504648 99504648 1001 86380 86390 1
504677 99504677 1001 86380 86390 1
504591 99504591 1001 86380 86390 1
504419 99504419 1001 86380 86390 1
504472 99504472 1001 86380 86390 1
504451 99504451 1001 86380 86390 1
504374 99504374 1001 86380 86390 1
504967 99504967 1001 86380 86390 1
505631 99505631 1001 86380 86390 1
505750 99505750 1001 86380 86390 1
505599 99505599 1001 86380 86390 1
505213 99505213 1001 86380 86390 1
505901 99505901 1001 86380 86390 1
506561 99506561 1001 86380 86390 1
506223 99506223 1001 86380 86390 1
506375 99506375 1001 86380 86390 1
505992 99505992 1001 86380 86390 1
506599 99506599 1001 86380 86390 1
506666 99506666 1001 86380 86390 1
507165 99507165 1001 86380 86390 1
507156 99507156 1001 86380 86390 1
508233 99508233 1001 86380 86390 1
507908 99507908 1001 86380 86390 1
507759 99507759 1001 86380 86390 1
507782 99507782 1001 86380 86390 1
508379 99508379 1001 86380 86390 1
508305 99508305 1001 86380 86390 1
508970 99508970 1001 86380 86390 1
508906 99508906 1001 86380 86390 1
508493 99508493 1001 86380 86390 1
508465 99508465 1001 86380 86390 1
509214 99509214 1001 86380 86390 1
509165 99509165 1001 86380 86390 1
509258 99509258 1001 86380 86390 1
509882 99509882 1001 86380 86390 1
509570 99509570 1001 86380 86390 1
509938 99509938 1001 86380 86390 1
510064 99510064 1001 86380 86390 1
509935 99509935 1001 86380 86390 1
510522 99510522 1001 86380 86390 1
510472 99510472 1001 86380 86390 1
510370 99510370 1001 86380 86390 1
510120 99510120 1001 86380 86390 1
510880 99510880 1001 86380 86390 1
511549 99511549 1001 86380 86390 1
511164 99511164 1001 86380 86390 1
511033 99511033 1001 86380 86390 1
511656 99511656 1001 86380 86390 1
512193 99512193 1001 86380 86390 1
512109 99512109 1001 86380 86390 1
512039 99512039 1001 86380 86390 1
512155 99512155 1001 86380 86390 1
511874 99511874 1001 86380 86390 1
511779 99511779 1001 86380 86390 1
512505 99512505 1001 86380 86390 1
512465 99512465 1001 86380 86390 1
513003 99513003 1001 86380 86390 1
513113 99513113 1001 86380 86390 1
512726 99512726 1001 86380 86390 1
512741 99512741 1001 86380 86390 1
512693 99512693 1001 86380 86390 1
512761 99512761 1001 86380 86390 1
513242 99513242 1001 86380 86390 1
513364 99513364 1001 86380 86390 1
513277 99513277 1001 86380 86390 1
513894 99513894 1001 86380 86390 1
513684 99513684 1001 86380 86390 1
513750 99513750 1001 86380 86390 1
513700 99513700 1001 86380 86390 1
513617 99513617 1001 86380 86390 1
513467 99513467 1001 86380 86390 1
514227 99514227 1001 86380 86390 1
514230 99514230 1001 86380 86390 1
514166 99514166 1001 86380 86390 1
514822 99514822 1001 86380 86390 1
514802 99514802 1001 86380 86390 1
514845 99514845 1001 86380 86390 1
514526 99514526 1001 86380 86390 1
515454 99515454 1001 86380 86390 1
515380 99515380 1001 86380 86390 1
515318 99515318 1001 86380 86390 1
515280 99515280 1001 86380 86390 1
515708 99515708 1001 86380 86390 1
516484 99516484 1001 86380 86390 1
516313 99516313 1001 86380 86390 1
516284 99516284 1001 86380 86390 1
516223 99516223 1001 86380 86390 1
516249 99516249 1001 86380 86390 1
516159 99516159 1001 86380 86390 1
516045 99516045 1001 86380 86390 1
516048 99516048 1001 86380 86390 1
516627 99516627 1001 86380 86390 1
516579 99516579 1001 86380 86390 1
516644 99516644 1001 86380 86390 1
517305 99517305 1001 86380 86390 1
517323 99517323 1001 86380 86390 1
517270 99517270 1001 86380 86390 1
517180 99517180 1001 86380 86390 1
517084 99517084 1001 86380 86390 1
517087 99517087 1001 86380 86390 1
516885 99516885 1001 86380 86390 1
516850 99516850 1001 86380 86390 1
517338 99517338 1001 86380 86390 1
517460 99517460 1001 86380 86390 1
517629 99517629 1001 86380 86390 1
517541 99517541 1001 86380 86390 1
518308 99518308 1001 86380 86390 1
518929 99518929 1001 86380 86390 1
518894 99518894 1001 86380 86390 1
518920 99518920 1001 86380 86390 1
518592 99518592 1001 86380 86390 1
518764 99518764 1001 86380 86390 1
518624 99518624 1001 86380 86390 1
518564 99518564 1001 86380 86390 1
518492 99518492 1001 86380 86390 1
518428 99518428 1001 86380 86390 1
519054 99519054 1001 86380 86390 1
519074 99519074 1001 86380 86390 1
519698 99519698 1001 86380 86390 1
519626 99519626 1001 86380 86390 1
519717 99519717 1001 86380 86390 1
519201 99519201 1001 86380 86390 1
519283 99519283 1001 86380 86390 1
519924 99519924 1001 86380 86390 1
519952 99519952 1001 86380 86390 1
520548 99520548 1001 86380 86390 1
520123 99520123 1001 86380 86390 1
520998 99520998 1001 86380 86390 1
521508 99521508 1001 86380 86390 1
522166 99522166 1001 86380 86390 1
522103 99522103 1001 86380 86390 1
522060 99522060 1001 86380 86390 1
522350 99522350 1001 86380 86390 1
523038 99523038 1001 86380 86390 1
522950 99522950 1001 86380 86390 1
522848 99522848 1001 86380 86390 1
522839 99522839 1001 86380 86390 1
522564 99522564 1001 86380 86390 1
523186 99523186 1001 86380 86390 1
523226 99523226 1001 86380 86390 1
523856 99523856 1001 86380 86390 1
523808 99523808 1001 86380 86390 1
523461 99523461 1001 86380 86390 1
524026 99524026 1001 86380 86390 1
524144 99524144 1001 86380 86390 1
524719 99524719 1001 86380 86390 1
524769 99524769 1001 86380 86390 1
524646 99524646 1001 86380 86390 1
524756 99524756 1001 86380 86390 1
524198 99524198 1001 86380 86390 1
524832 99524832 1001 86380 86390 1
525447 99525447 1001 86380 86390 1
525054 99525054 1001 86380 86390 1
525141 99525141 1001 86380 86390 1
525802 99525802 1001 86380 86390 1
525604 99525604 1001 86380 86390 1
526320 99526320 1001 86380 86390 1
526154 99526154 1001 86380 86390 1
526024 99526024 1001 86380 86390 1
526144 99526144 1001 86380 86390 1
526124 99526124 1001 86380 86390 1
525881 99525881 1001 86380 86390 1
526603 99526603 1001 86380 86390 1
527246 99527246 1001 86380 86390 1
527394 99527394 1001 86380 86390 1
527253 99527253 1001 86380 86390 1
527294 99527294 1001 86380 86390 1
527412 99527412 1001 86380 86390 1
528040 99528040 1001 86380 86390 1
527980 99527980 1001 86380 86390 1
527720 99527720 1001 86380 86390 1
527746 99527746 1001 86380 86390 1
527671 99527671 1001 86380 86390 1
527598 99527598 1001 86380 86390 1
528266 99528266 1001 86380 86390 1
528652 99528652 1001 86380 86390 1
528306 99528306 1001 86380 86390 1
529019 99529019 1001 86380 86390 1
529072 99529072 1001 86380 86390 1
528949 99528949 1001 86380 86390 1
529645 99529645 1001 86380 86390 1
529532 99529532 1001 86380 86390 1
529360 99529360 1001 86380 86390 1
529492 99529492 1001 86380 86390 1
529389 99529389 1001 86380 86390 1
529314 99529314 1001 86380 86390 1
529777 99529777 1001 86380 86390 1
529744 99529744 1001 86380 86390 1
529929 99529929 1001 86380 86390 1
530217 99530217 1001 86380 86390 1
530758 99530758 1001 86380 86390 1
530349 99530349 1001 86380 86390 1
531378 99531378 1001 86380 86390 1
531064 99531064 1001 86380 86390 1
531080 99531080 1001 86380 86390 1
531407 99531407 1001 86380 86390 1
532038 99532038 1001 86380 86390 1
532171 99532171 1001 86380 86390 1
531649 99531649 1001 86380 86390 1
531602 99531602 1001 86380 86390 1
532386 99532386 1001 86380 86390 1
532237 99532237 1001 86380 86390 1
532895 99532895 1001 86380 86390 1
532672 99532672 1001 86380 86390 1
532454 99532454 1001 86380 86390 1
532445 99532445 1001 86380 86390 1
532447 99532447 1001 86380 86390 1
533186 99533186 1001 86380 86390 1
533190 99533190 1001 86380 86390 1
533050 99533050 1001 86380 86390 1
533142 99533142 1001 86380 86390 1
533667 99533667 1001 86380 86390 1
533810 99533810 1001 86380 86390 1
533785 99533785 1001 86380 86390 1
533832 99533832 1001 86380 86390 1
533838 99533838 1001 86380 86390 1
533753 99533753 1001 86380 86390 1
533488 99533488 1001 86380 86390 1
533379 99533379 1001 86380 86390 1
533333 99533333 1001 86380 86390 1
534660 99534660 1001 86380 86390 1
534618 99534618 1001 86380 86390 1
534363 99534363 1001 86380 86390 1
534150 99534150 1001 86380 86390 1
534734 99534734 1001 86380 86390 1
534699 99534699 1001 86380 86390 1
535386 99535386 1001 86380 86390 1
535413 99535413 1001 86380 86390 1
535153 99535153 1001 86380 86390 1
535933 99535933 1001 86380 86390 1
535860 99535860 1001 86380 86390 1
535720 99535720 1001 86380 86390 1
537072 99537072 1001 86380 86390 1
537085 99537085 1001 86380 86390 1
536806 99536806 1001 86380 86390 1
536902 99536902 1001 86380 86390 1
536705 99536705 1001 86380 86390 1
537235 99537235 1001 86380 86390 1
537964 99537964 1001 86380 86390 1
537599 99537599 1001 86380 86390 1
537506 99537506 1001 86380 86390 1
537379 99537379 1001 86380 86390 1
538645 99538645 1001 86380 86390 1
538468 99538468 1001 86380 86390 1
538408 99538408 1001 86380 86390 1
538264 99538264 1001 86380 86390 1
538369 99538369 1001 86380 86390 1
538924 99538924 1001 86380 86390 1
539084 99539084 1001 86380 86390 1
539180 99539180 1001 86380 86390 1
539755 99539755 1001 86380 86390 1
539791 99539791 1001 86380 86390 1
540314 99540314 1001 86380 86390 1
540319 99540319 1001 86380 86390 1
540269 99540269 1001 86380 86390 1
539849 99539849 1001 86380 86390 1
539972 99539972 1001 86380 86390 1
539985 99539985 1001 86380 86390 1
541238 99541238 1001 86380 86390 1
540936 99540936 1001 86380 86390 1
541069 99541069 1001 86380 86390 1
540677 99540677 1001 86380 86390 1
541461 99541461 1001 86380 86390 1
541488 99541488 1001 86380 86390 1
541829 99541829 1001 86380 86390 1
542122 99542122 1001 86380 86390 1
542547 99542547 1001 86380 86390 1
542612 99542612 1001 86380 86390 1
542540 99542540 1001 86380 86390 1
543031 99543031 1001 86380 86390 1
543739 99543739 1001 86380 86390 1
543482 99543482 1001 86380 86390 1
543535 99543535 1001 86380 86390 1
543203 99543203 1001 86380 86390 1
543165 99543165 1001 86380 86390 1
543969 99543969 1001 86380 86390 1
544477 99544477 1001 86380 86390 1
544588 99544588 1001 86380 86390 1
544250 99544250 1001 86380 86390 1
544257 99544257 1001 86380 86390 1
544086 99544086 1001 86380 86390 1
544170 99544170 1001 86380 86390 1
544665 99544665 1001 86380 86390 1
544653 99544653 1001 86380 86390 1
400152 99400152 1001 86380 86390 1
400254 99400254 1001 86380 86390 1
400420 99400420 1001 86380 86390 1
400490 99400490 1001 86380 86390 1
400633 99400633 1001 86380 86390 1
400753 99400753 1001 86380 86390 1
400893 99400893 1001 86380 86390 1
401037 99401037 1001 86380 86390 1
401156 99401156 1001 86380 86390 1
401072 99401072 1001 86380 86390 1
401226 99401226 1001 86380 86390 1
401440 99401440 1001 86380 86390 1
401393 99401393 1001 86380 86390 1
401425 99401425 1001 86380 86390 1
401513 99401513 1001 86380 86390 1
401647 99401647 1001 86380 86390 1
402275 99402275 1001 86380 86390 1
402707 99402707 1001 86380 86390 1
402892 99402892 1001 86380 86390 1
402940 99402940 1001 86380 86390 1
403033 99403033 1001 86380 86390 1
403383 99403383 1001 86380 86390 1
403788 99403788 1001 86380 86390 1
403741 99403741 1001 86380 86390 1
403871 99403871 1001 86380 86390 1
404005 99404005 1001 86380 86390 1
404177 99404177 1001 86380 86390 1
405395 99405395 1001 86380 86390 1
405505 99405505 1001 86380 86390 1
405542 99405542 1001 86380 86390 1
405752 99405752 1001 86380 86390 1
406155 99406155 1001 86380 86390 1
406257 99406257 1001 86380 86390 1
406805 99406805 1001 86380 86390 1
406820 99406820 1001 86380 86390 1
407497 99407497 1001 86380 86390 1
407500 99407500 1001 86380 86390 1
407484 99407484 1001 86380 86390 1
407919 99407919 1001 86380 86390 1
408094 99408094 1001 86380 86390 1
408004 99408004 1001 86380 86390 1
408231 99408231 1001 86380 86390 1
408738 99408738 1001 86380 86390 1
408723 99408723 1001 86380 86390 1
408986 99408986 1001 86380 86390 1
409140 99409140 1001 86380 86390 1
409259 99409259 1001 86380 86390 1
409262 99409262 1001 86380 86390 1
409501 99409501 1001 86380 86390 1
409600 99409600 1001 86380 86390 1
409931 99409931 1001 86380 86390 1
410134 99410134 1001 86380 86390 1
410283 99410283 1001 86380 86390 1
410439 99410439 1001 86380 86390 1
410703 99410703 1001 86380 86390 1
410799 99410799 1001 86380 86390 1
411037 99411037 1001 86380 86390 1
411173 99411173 1001 86380 86390 1
411493 99411493 1001 86380 86390 1
412374 99412374 1001 86380 86390 1
413579 99413579 1001 86380 86390 1
412928 99412928 1001 86380 86390 1
412588 99412588 1001 86380 86390 1
412624 99412624 1001 86380 86390 1
412602 99412602 1001 86380 86390 1
413992 99413992 1001 86380 86390 1
414886 99414886 1001 86380 86390 1
414375 99414375 1001 86380 86390 1
414383 99414383 1001 86380 86390 1
414154 99414154 1001 86380 86390 1
415500 99415500 1001 86380 86390 1
415488 99415488 1001 86380 86390 1
416896 99416896 1001 86380 86390 1
416285 99416285 1001 86380 86390 1
416322 99416322 1001 86380 86390 1
416132 99416132 1001 86380 86390 1
418731 99418731 1001 86380 86390 1
418072 99418072 1001 86380 86390 1
417926 99417926 1001 86380 86390 1
418026 99418026 1001 86380 86390 1
417793 99417793 1001 86380 86390 1
418906 99418906 1001 86380 86390 1
419003 99419003 1001 86380 86390 1
418804 99418804 1001 86380 86390 1
419042 99419042 1001 86380 86390 1
420300 99420300 1001 86380 86390 1
419823 99419823 1001 86380 86390 1
420507 99420507 1001 86380 86390 1
420915 99420915 1001 86380 86390 1
421208 99421208 1001 86380 86390 1
422336 99422336 1001 86380 86390 1
422409 99422409 1001 86380 86390 1
423448 99423448 1001 86380 86390 1
422882 99422882 1001 86380 86390 1
424108 99424108 1001 86380 86390 1
425376 99425376 1001 86380 86390 1
425070 99425070 1001 86380 86390 1
424722 99424722 1001 86380 86390 1
424604 99424604 1001 86380 86390 1
424946 99424946 1001 86380 86390 1
425540 99425540 1001 86380 86390 1
426759 99426759 1001 86380 86390 1
427022 99427022 1001 86380 86390 1
426560 99426560 1001 86380 86390 1
426458 99426458 1001 86380 86390 1
426335 99426335 1001 86380 86390 1
426289 99426289 1001 86380 86390 1
426206 99426206 1001 86380 86390 1
428530 99428530 1001 86380 86390 1
427874 99427874 1001 86380 86390 1
429030 99429030 1001 86380 86390 1
429964 99429964 1001 86380 86390 1
429909 99429909 1001 86380 86390 1
429269 99429269 1001 86380 86390 1
430579 99430579 1001 86380 86390 1
431735 99431735 1001 86380 86390 1
431181 99431181 1001 86380 86390 1
431048 99431048 1001 86380 86390 1
432202 99432202 1001 86380 86390 1
431649 99431649 1001 86380 86390 1
432426 99432426 1001 86380 86390 1
433534 99433534 1001 86380 86390 1
432908 99432908 1001 86380 86390 1
432980 99432980 1001 86380 86390 1
432625 99432625 1001 86380 86390 1
432515 99432515 1001 86380 86390 1
435050 99435050 1001 86380 86390 1
434616 99434616 1001 86380 86390 1
434880 99434880 1001 86380 86390 1
434613 99434613 1001 86380 86390 1
435709 99435709 1001 86380 86390 1
435877 99435877 1001 86380 86390 1
435494 99435494 1001 86380 86390 1
435844 99435844 1001 86380 86390 1
436827 99436827 1001 86380 86390 1
436464 99436464 1001 86380 86390 1
435912 99435912 1001 86380 86390 1
436056 99436056 1001 86380 86390 1
437160 99437160 1001 86380 86390 1
300653 99300653 1001 86380 86390 1
300498 99300498 1001 86380 86390 1
300331 99300331 1001 86380 86390 1
300278 99300278 1001 86380 86390 1
300845 99300845 1001 86380 86390 1
300924 99300924 1001 86380 86390 1
300878 99300878 1001 86380 86390 1
301206 99301206 1001 86380 86390 1
301304 99301304 1001 86380 86390 1
301153 99301153 1001 86380 86390 1
301022 99301022 1001 86380 86390 1
301624 99301624 1001 86380 86390 1
302326 99302326 1001 86380 86390 1
301761 99301761 1001 86380 86390 1
302442 99302442 1001 86380 86390 1
303047 99303047 1001 86380 86390 1
303075 99303075 1001 86380 86390 1
303088 99303088 1001 86380 86390 1
302885 99302885 1001 86380 86390 1
302965 99302965 1001 86380 86390 1
302980 99302980 1001 86380 86390 1
302772 99302772 1001 86380 86390 1
302607 99302607 1001 86380 86390 1
303995 99303995 1001 86380 86390 1
303879 99303879 1001 86380 86390 1
303835 99303835 1001 86380 86390 1
303641 99303641 1001 86380 86390 1
303669 99303669 1001 86380 86390 1
304213 99304213 1001 86380 86390 1
304201 99304201 1001 86380 86390 1
304698 99304698 1001 86380 86390 1
304545 99304545 1001 86380 86390 1
304251 99304251 1001 86380 86390 1
304382 99304382 1001 86380 86390 1
304285 99304285 1001 86380 86390 1
304353 99304353 1001 86380 86390 1
305001 99305001 1001 86380 86390 1
305631 99305631 1001 86380 86390 1
305434 99305434 1001 86380 86390 1
305386 99305386 1001 86380 86390 1
305348 99305348 1001 86380 86390 1
305233 99305233 1001 86380 86390 1
305237 99305237 1001 86380 86390 1
305114 99305114 1001 86380 86390 1
305128 99305128 1001 86380 86390 1
500145 99500145 1001 86380 86390 1
500125 99500125 1001 86380 86390 1
500781 99500781 1001 86380 86390 1
500703 99500703 1001 86380 86390 1
500794 99500794 1001 86380 86390 1
500586 99500586 1001 86380 86390 1
500306 99500306 1001 86380 86390 1
500964 99500964 1001 86380 86390 1
501614 99501614 1001 86380 86390 1
501265 99501265 1001 86380 86390 1
501308 99501308 1001 86380 86390 1
501100 99501100 1001 86380 86390 1
501179 99501179 1001 86380 86390 1
501793 99501793 1001 86380 86390 1
502085 99502085 1001 86380 86390 1
502060 99502060 1001 86380 86390 1
502178 99502178 1001 86380 86390 1
503208 99503208 1001 86380 86390 1
503133 99503133 1001 86380 86390 1
503025 99503025 1001 86380 86390 1
502868 99502868 1001 86380 86390 1
502703 99502703 1001 86380 86390 1
503420 99503420 1001 86380 86390 1
504054 99504054 1001 86380 86390 1
504088 99504088 1001 86380 86390 1
503795 99503795 1001 86380 86390 1
503757 99503757 1001 86380 86390 1
503839 99503839 1001 86380 86390 1
503816 99503816 1001 86380 86390 1
503753 99503753 1001 86380 86390 1
503846 99503846 1001 86380 86390 1
503698 99503698 1001 86380 86390 1
504283 99504283 1001 86380 86390 1
504173 99504173 1001 86380 86390 1
504225 99504225 1001 86380 86390 1
504903 99504903 1001 86380 86390 1
504712 99504712 1001 86380 86390 1
504605 99504605 1001 86380 86390 1
504479 99504479 1001 86380 86390 1
504356 99504356 1001 86380 86390 1
505135 99505135 1001 86380 86390 1
505139 99505139 1001 86380 86390 1
505011 99505011 1001 86380 86390 1
504990 99504990 1001 86380 86390 1
505579 99505579 1001 86380 86390 1
505726 99505726 1001 86380 86390 1
505714 99505714 1001 86380 86390 1
505761 99505761 1001 86380 86390 1
505947 99505947 1001 86380 86390 1
506497 99506497 1001 86380 86390 1
506577 99506577 1001 86380 86390 1
506438 99506438 1001 86380 86390 1
506229 99506229 1001 86380 86390 1
506321 99506321 1001 86380 86390 1
506056 99506056 1001 86380 86390 1
506748 99506748 1001 86380 86390 1
506609 99506609 1001 86380 86390 1
506780 99506780 1001 86380 86390 1
506643 99506643 1001 86380 86390 1
507231 99507231 1001 86380 86390 1
507304 99507304 1001 86380 86390 1
507210 99507210 1001 86380 86390 1
507201 99507201 1001 86380 86390 1
507124 99507124 1001 86380 86390 1
507472 99507472 1001 86380 86390 1
507617 99507617 1001 86380 86390 1
508110 99508110 1001 86380 86390 1
508219 99508219 1001 86380 86390 1
508090 99508090 1001 86380 86390 1
507976 99507976 1001 86380 86390 1
507765 99507765 1001 86380 86390 1
508925 99508925 1001 86380 86390 1
508916 99508916 1001 86380 86390 1
508845 99508845 1001 86380 86390 1
508457 99508457 1001 86380 86390 1
508489 99508489 1001 86380 86390 1
509229 99509229 1001 86380 86390 1
509080 99509080 1001 86380 86390 1
509746 99509746 1001 86380 86390 1
509736 99509736 1001 86380 86390 1
509573 99509573 1001 86380 86390 1
509512 99509512 1001 86380 86390 1
509321 99509321 1001 86380 86390 1
509457 99509457 1001 86380 86390 1
510002 99510002 1001 86380 86390 1
509997 99509997 1001 86380 86390 1
510612 99510612 1001 86380 86390 1
510536 99510536 1001 86380 86390 1
510353 99510353 1001 86380 86390 1
510390 99510390 1001 86380 86390 1
510326 99510326 1001 86380 86390 1
510294 99510294 1001 86380 86390 1
510130 99510130 1001 86380 86390 1
510843 99510843 1001 86380 86390 1
510743 99510743 1001 86380 86390 1
511227 99511227 1001 86380 86390 1
511757 99511757 1001 86380 86390 1
511622 99511622 1001 86380 86390 1
511725 99511725 1001 86380 86390 1
512341 99512341 1001 86380 86390 1
512312 99512312 1001 86380 86390 1
512035 99512035 1001 86380 86390 1
511898 99511898 1001 86380 86390 1
512392 99512392 1001 86380 86390 1
512476 99512476 1001 86380 86390 1
512556 99512556 1001 86380 86390 1
513070 99513070 1001 86380 86390 1
512940 99512940 1001 86380 86390 1
512719 99512719 1001 86380 86390 1
512758 99512758 1001 86380 86390 1
512606 99512606 1001 86380 86390 1
513375 99513375 1001 86380 86390 1
513408 99513408 1001 86380 86390 1
513852 99513852 1001 86380 86390 1
513855 99513855 1001 86380 86390 1
513948 99513948 1001 86380 86390 1
513961 99513961 1001 86380 86390 1
513861 99513861 1001 86380 86390 1
513774 99513774 1001 86380 86390 1
513724 99513724 1001 86380 86390 1
513807 99513807 1001 86380 86390 1
513510 99513510 1001 86380 86390 1
513577 99513577 1001 86380 86390 1
514107 99514107 1001 86380 86390 1
514034 99514034 1001 86380 86390 1
514794 99514794 1001 86380 86390 1
514693 99514693 1001 86380 86390 1
514353 99514353 1001 86380 86390 1
514318 99514318 1001 86380 86390 1
514287 99514287 1001 86380 86390 1
514933 99514933 1001 86380 86390 1
514237 99514237 1001 86380 86390 1
514939 99514939 1001 86380 86390 1
515648 99515648 1001 86380 86390 1
515763 99515763 1001 86380 86390 1
515778 99515778 1001 86380 86390 1
516154 99516154 1001 86380 86390 1
516172 99516172 1001 86380 86390 1
516718 99516718 1001 86380 86390 1
516738 99516738 1001 86380 86390 1
517492 99517492 1001 86380 86390 1
517434 99517434 1001 86380 86390 1
517655 99517655 1001 86380 86390 1
517733 99517733 1001 86380 86390 1
518221 99518221 1001 86380 86390 1
518946 99518946 1001 86380 86390 1
518793 99518793 1001 86380 86390 1
518718 99518718 1001 86380 86390 1
518689 99518689 1001 86380 86390 1
518487 99518487 1001 86380 86390 1
518541 99518541 1001 86380 86390 1
518387 99518387 1001 86380 86390 1
519108 99519108 1001 86380 86390 1
519742 99519742 1001 86380 86390 1
519733 99519733 1001 86380 86390 1
519531 99519531 1001 86380 86390 1
519444 99519444 1001 86380 86390 1
519997 99519997 1001 86380 86390 1
519896 99519896 1001 86380 86390 1
520582 99520582 1001 86380 86390 1
520586 99520586 1001 86380 86390 1
520561 99520561 1001 86380 86390 1
520276 99520276 1001 86380 86390 1
520046 99520046 1001 86380 86390 1
520062 99520062 1001 86380 86390 1
520641 99520641 1001 86380 86390 1
520761 99520761 1001 86380 86390 1
521370 99521370 1001 86380 86390 1
521308 99521308 1001 86380 86390 1
521283 99521283 1001 86380 86390 1
521176 99521176 1001 86380 86390 1
521091 99521091 1001 86380 86390 1
520861 99520861 1001 86380 86390 1
521529 99521529 1001 86380 86390 1
521820 99521820 1001 86380 86390 1
522366 99522366 1001 86380 86390 1
523059 99523059 1001 86380 86390 1
523054 99523054 1001 86380 86390 1
522823 99522823 1001 86380 86390 1
522523 99522523 1001 86380 86390 1
522568 99522568 1001 86380 86390 1
522697 99522697 1001 86380 86390 1
523291 99523291 1001 86380 86390 1
523894 99523894 1001 86380 86390 1
523923 99523923 1001 86380 86390 1
523649 99523649 1001 86380 86390 1
523559 99523559 1001 86380 86390 1
523653 99523653 1001 86380 86390 1
523408 99523408 1001 86380 86390 1
523412 99523412 1001 86380 86390 1
524001 99524001 1001 86380 86390 1
523989 99523989 1001 86380 86390 1
524640 99524640 1001 86380 86390 1
524422 99524422 1001 86380 86390 1
524350 99524350 1001 86380 86390 1
524300 99524300 1001 86380 86390 1
524341 99524341 1001 86380 86390 1
524796 99524796 1001 86380 86390 1
524875 99524875 1001 86380 86390 1
524914 99524914 1001 86380 86390 1
524956 99524956 1001 86380 86390 1
525552 99525552 1001 86380 86390 1
525502 99525502 1001 86380 86390 1
525281 99525281 1001 86380 86390 1
525334 99525334 1001 86380 86390 1
525273 99525273 1001 86380 86390 1
525091 99525091 1001 86380 86390 1
525638 99525638 1001 86380 86390 1
525615 99525615 1001 86380 86390 1
526271 99526271 1001 86380 86390 1
526164 99526164 1001 86380 86390 1
525820 99525820 1001 86380 86390 1
525994 99525994 1001 86380 86390 1
526219 99526219 1001 86380 86390 1
526532 99526532 1001 86380 86390 1
527078 99527078 1001 86380 86390 1
527018 99527018 1001 86380 86390 1
526905 99526905 1001 86380 86390 1
526667 99526667 1001 86380 86390 1
528030 99528030 1001 86380 86390 1
527940 99527940 1001 86380 86390 1
527794 99527794 1001 86380 86390 1
527457 99527457 1001 86380 86390 1
528201 99528201 1001 86380 86390 1
528602 99528602 1001 86380 86390 1
528591 99528591 1001 86380 86390 1
528384 99528384 1001 86380 86390 1
528308 99528308 1001 86380 86390 1
528304 99528304 1001 86380 86390 1
528956 99528956 1001 86380 86390 1
528983 99528983 1001 86380 86390 1
529586 99529586 1001 86380 86390 1
529616 99529616 1001 86380 86390 1
529328 99529328 1001 86380 86390 1
529356 99529356 1001 86380 86390 1
529486 99529486 1001 86380 86390 1
529359 99529359 1001 86380 86390 1
529836 99529836 1001 86380 86390 1
529875 99529875 1001 86380 86390 1
530270 99530270 1001 86380 86390 1
530310 99530310 1001 86380 86390 1
530250 99530250 1001 86380 86390 1
530030 99530030 1001 86380 86390 1
530043 99530043 1001 86380 86390 1
530577 99530577 1001 86380 86390 1
531037 99531037 1001 86380 86390 1
530906 99530906 1001 86380 86390 1
530884 99530884 1001 86380 86390 1
530834 99530834 1001 86380 86390 1
530952 99530952 1001 86380 86390 1
531447 99531447 1001 86380 86390 1
531487 99531487 1001 86380 86390 1
532121 99532121 1001 86380 86390 1
532076 99532076 1001 86380 86390 1
531807 99531807 1001 86380 86390 1
531874 99531874 1001 86380 86390 1
531980 99531980 1001 86380 86390 1
531756 99531756 1001 86380 86390 1
531627 99531627 1001 86380 86390 1
532382 99532382 1001 86380 86390 1
532865 99532865 1001 86380 86390 1
532677 99532677 1001 86380 86390 1
532717 99532717 1001 86380 86390 1
532746 99532746 1001 86380 86390 1
532431 99532431 1001 86380 86390 1
532510 99532510 1001 86380 86390 1
533742 99533742 1001 86380 86390 1
533773 99533773 1001 86380 86390 1
533460 99533460 1001 86380 86390 1
533518 99533518 1001 86380 86390 1
533419 99533419 1001 86380 86390 1
533265 99533265 1001 86380 86390 1
534036 99534036 1001 86380 86390 1
533920 99533920 1001 86380 86390 1
533895 99533895 1001 86380 86390 1
534652 99534652 1001 86380 86390 1
534664 99534664 1001 86380 86390 1
534671 99534671 1001 86380 86390 1
534298 99534298 1001 86380 86390 1
534686 99534686 1001 86380 86390 1
535258 99535258 1001 86380 86390 1
535171 99535171 1001 86380 86390 1
534918 99534918 1001 86380 86390 1
534996 99534996 1001 86380 86390 1
535560 99535560 1001 86380 86390 1
536286 99536286 1001 86380 86390 1
536186 99536186 1001 86380 86390 1
536253 99536253 1001 86380 86390 1
536295 99536295 1001 86380 86390 1
536081 99536081 1001 86380 86390 1
536107 99536107 1001 86380 86390 1
536047 99536047 1001 86380 86390 1
535746 99535746 1001 86380 86390 1
536429 99536429 1001 86380 86390 1
536470 99536470 1001 86380 86390 1
536487 99536487 1001 86380 86390 1
537018 99537018 1001 86380 86390 1
537122 99537122 1001 86380 86390 1
537160 99537160 1001 86380 86390 1
536707 99536707 1001 86380 86390 1
537356 99537356 1001 86380 86390 1
537242 99537242 1001 86380 86390 1
537308 99537308 1001 86380 86390 1
537208 99537208 1001 86380 86390 1
537183 99537183 1001 86380 86390 1
537954 99537954 1001 86380 86390 1
537722 99537722 1001 86380 86390 1
537527 99537527 1001 86380 86390 1
537996 99537996 1001 86380 86390 1
538158 99538158 1001 86380 86390 1
538699 99538699 1001 86380 86390 1
538661 99538661 1001 86380 86390 1
538688 99538688 1001 86380 86390 1
538784 99538784 1001 86380 86390 1
538789 99538789 1001 86380 86390 1
538548 99538548 1001 86380 86390 1
538244 99538244 1001 86380 86390 1
539014 99539014 1001 86380 86390 1
539514 99539514 1001 86380 86390 1
539586 99539586 1001 86380 86390 1
539600 99539600 1001 86380 86390 1
539399 99539399 1001 86380 86390 1
539234 99539234 1001 86380 86390 1
539394 99539394 1001 86380 86390 1
539163 99539163 1001 86380 86390 1
539673 99539673 1001 86380 86390 1
540354 99540354 1001 86380 86390 1
540441 99540441 1001 86380 86390 1
540508 99540508 1001 86380 86390 1
541183 99541183 1001 86380 86390 1
540984 99540984 1001 86380 86390 1
540807 99540807 1001 86380 86390 1
541964 99541964 1001 86380 86390 1
542092 99542092 1001 86380 86390 1
541971 99541971 1001 86380 86390 1
541771 99541771 1001 86380 86390 1
541695 99541695 1001 86380 86390 1
541684 99541684 1001 86380 86390 1
541542 99541542 1001 86380 86390 1
542210 99542210 1001 86380 86390 1
542237 99542237 1001 86380 86390 1
542177 99542177 1001 86380 86390 1
542898 99542898 1001 86380 86390 1
542876 99542876 1001 86380 86390 1
542736 99542736 1001 86380 86390 1
542366 99542366 1001 86380 86390 1
543032 99543032 1001 86380 86390 1
543765 99543765 1001 86380 86390 1
543164 99543164 1001 86380 86390 1
543217 99543217 1001 86380 86390 1
543198 99543198 1001 86380 86390 1
543172 99543172 1001 86380 86390 1
543357 99543357 1001 86380 86390 1
543843 99543843 1001 86380 86390 1
544413 99544413 1001 86380 86390 1
544296 99544296 1001 86380 86390 1
544248 99544248 1001 86380 86390 1
544070 99544070 1001 86380 86390 1
544000 99544000 1001 86380 86390 1
419949 239 1001 84960 86097 1
400106 99400106 1001 86380 86390 1
400358 99400358 1001 86380 86390 1
400366 99400366 1001 86380 86390 1
400654 99400654 1001 86380 86390 1
400771 99400771 1001 86380 86390 1
400923 99400923 1001 86380 86390 1
400882 99400882 1001 86380 86390 1
401898 99401898 1001 86380 86390 1
401958 99401958 1001 86380 86390 1
402175 99402175 1001 86380 86390 1
402102 99402102 1001 86380 86390 1
402251 99402251 1001 86380 86390 1
402352 99402352 1001 86380 86390 1
402548 99402548 1001 86380 86390 1
402565 99402565 1001 86380 86390 1
402964 99402964 1001 86380 86390 1
403091 99403091 1001 86380 86390 1
403215 99403215 1001 86380 86390 1
403269 99403269 1001 86380 86390 1
403397 99403397 1001 86380 86390 1
403811 99403811 1001 86380 86390 1
403888 99403888 1001 86380 86390 1
405105 99405105 1001 86380 86390 1
405297 99405297 1001 86380 86390 1
405471 99405471 1001 86380 86390 1
405861 99405861 1001 86380 86390 1
406255 99406255 1001 86380 86390 1
406261 99406261 1001 86380 86390 1
406403 99406403 1001 86380 86390 1
406728 99406728 1001 86380 86390 1
407012 99407012 1001 86380 86390 1
407262 99407262 1001 86380 86390 1
407708 99407708 1001 86380 86390 1
408498 99408498 1001 86380 86390 1
409127 99409127 1001 86380 86390 1
409271 99409271 1001 86380 86390 1
409333 99409333 1001 86380 86390 1
409772 99409772 1001 86380 86390 1
409729 99409729 1001 86380 86390 1
410331 99410331 1001 86380 86390 1
411655 99411655 1001 86380 86390 1
412486 99412486 1001 86380 86390 1
413957 99413957 1001 86380 86390 1
415247 99415247 1001 86380 86390 1
415049 99415049 1001 86380 86390 1
414864 99414864 1001 86380 86390 1
414476 99414476 1001 86380 86390 1
414142 99414142 1001 86380 86390 1
414436 99414436 1001 86380 86390 1
414236 99414236 1001 86380 86390 1
414391 99414391 1001 86380 86390 1
415686 99415686 1001 86380 86390 1
415643 99415643 1001 86380 86390 1
415667 99415667 1001 86380 86390 1
416325 99416325 1001 86380 86390 1
416054 99416054 1001 86380 86390 1
415780 99415780 1001 86380 86390 1
416065 99416065 1001 86380 86390 1
415741 99415741 1001 86380 86390 1
418077 99418077 1001 86380 86390 1
418248 99418248 1001 86380 86390 1
417683 99417683 1001 86380 86390 1
417690 99417690 1001 86380 86390 1
419021 99419021 1001 86380 86390 1
419192 99419192 1001 86380 86390 1
418910 99418910 1001 86380 86390 1
420070 99420070 1001 86380 86390 1
420371 99420371 1001 86380 86390 1
419455 99419455 1001 86380 86390 1
420509 99420509 1001 86380 86390 1
420794 99420794 1001 86380 86390 1
422088 99422088 1001 86380 86390 1
420896 99420896 1001 86380 86390 1
420922 99420922 1001 86380 86390 1
422157 99422157 1001 86380 86390 1
423586 99423586 1001 86380 86390 1
423504 99423504 1001 86380 86390 1
423096 99423096 1001 86380 86390 1
423857 99423857 1001 86380 86390 1
424116 99424116 1001 86380 86390 1
425206 99425206 1001 86380 86390 1
425016 99425016 1001 86380 86390 1
425142 99425142 1001 86380 86390 1
424561 99424561 1001 86380 86390 1
424501 99424501 1001 86380 86390 1
424396 99424396 1001 86380 86390 1
424258 99424258 1001 86380 86390 1
424528 99424528 1001 86380 86390 1
425414 99425414 1001 86380 86390 1
425940 99425940 1001 86380 86390 1
426168 99426168 1001 86380 86390 1
427366 99427366 1001 86380 86390 1
428505 99428505 1001 86380 86390 1
428536 99428536 1001 86380 86390 1
427602 99427602 1001 86380 86390 1
427629 99427629 1001 86380 86390 1
427534 99427534 1001 86380 86390 1
429124 99429124 1001 86380 86390 1
430042 99430042 1001 86380 86390 1
430322 99430322 1001 86380 86390 1
430054 99430054 1001 86380 86390 1
430235 99430235 1001 86380 86390 1
430237 99430237 1001 86380 86390 1
429569 99429569 1001 86380 86390 1
430424 99430424 1001 86380 86390 1
430487 99430487 1001 86380 86390 1
430414 99430414 1001 86380 86390 1
431807 99431807 1001 86380 86390 1
431208 99431208 1001 86380 86390 1
432409 99432409 1001 86380 86390 1
432206 99432206 1001 86380 86390 1
432254 99432254 1001 86380 86390 1
432163 99432163 1001 86380 86390 1
433395 99433395 1001 86380 86390 1
433586 99433586 1001 86380 86390 1
433592 99433592 1001 86380 86390 1
433403 99433403 1001 86380 86390 1
432678 99432678 1001 86380 86390 1
432808 99432808 1001 86380 86390 1
432822 99432822 1001 86380 86390 1
433866 99433866 1001 86380 86390 1
433825 99433825 1001 86380 86390 1
435307 99435307 1001 86380 86390 1
434770 99434770 1001 86380 86390 1
434866 99434866 1001 86380 86390 1
434215 99434215 1001 86380 86390 1
437122 99437122 1001 86380 86390 1
436356 99436356 1001 86380 86390 1
437327 99437327 1001 86380 86390 1
300100 99300100 1001 86380 86390 1
437252 99437252 1001 86380 86390 1
300514 99300514 1001 86380 86390 1
300131 99300131 1001 86380 86390 1
300158 99300158 1001 86380 86390 1
300819 99300819 1001 86380 86390 1
301025 99301025 1001 86380 86390 1
301085 99301085 1001 86380 86390 1
300982 99300982 1001 86380 86390 1
301717 99301717 1001 86380 86390 1
302233 99302233 1001 86380 86390 1
302111 99302111 1001 86380 86390 1
302141 99302141 1001 86380 86390 1
301880 99301880 1001 86380 86390 1
302422 99302422 1001 86380 86390 1
303144 99303144 1001 86380 86390 1
302962 99302962 1001 86380 86390 1
302807 99302807 1001 86380 86390 1
302675 99302675 1001 86380 86390 1
302597 99302597 1001 86380 86390 1
303858 99303858 1001 86380 86390 1
304026 99304026 1001 86380 86390 1
303753 99303753 1001 86380 86390 1
303421 99303421 1001 86380 86390 1
303604 99303604 1001 86380 86390 1
304053 99304053 1001 86380 86390 1
304093 99304093 1001 86380 86390 1
304592 99304592 1001 86380 86390 1
304556 99304556 1001 86380 86390 1
304532 99304532 1001 86380 86390 1
304484 99304484 1001 86380 86390 1
305005 99305005 1001 86380 86390 1
304862 99304862 1001 86380 86390 1
305313 99305313 1001 86380 86390 1
305420 99305420 1001 86380 86390 1
305333 99305333 1001 86380 86390 1
500707 99500707 1001 86380 86390 1
500415 99500415 1001 86380 86390 1
500272 99500272 1001 86380 86390 1
500289 99500289 1001 86380 86390 1
500305 99500305 1001 86380 86390 1
500914 99500914 1001 86380 86390 1
500969 99500969 1001 86380 86390 1
500893 99500893 1001 86380 86390 1
501513 99501513 1001 86380 86390 1
501315 99501315 1001 86380 86390 1
501104 99501104 1001 86380 86390 1
502288 99502288 1001 86380 86390 1
502392 99502392 1001 86380 86390 1
502367 99502367 1001 86380 86390 1
502239 99502239 1001 86380 86390 1
502241 99502241 1001 86380 86390 1
501858 99501858 1001 86380 86390 1
502035 99502035 1001 86380 86390 1
502521 99502521 1001 86380 86390 1
503239 99503239 1001 86380 86390 1
502960 99502960 1001 86380 86390 1
502815 99502815 1001 86380 86390 1
502717 99502717 1001 86380 86390 1
502744 99502744 1001 86380 86390 1
503940 99503940 1001 86380 86390 1
503957 99503957 1001 86380 86390 1
503945 99503945 1001 86380 86390 1
503973 99503973 1001 86380 86390 1
503835 99503835 1001 86380 86390 1
503740 99503740 1001 86380 86390 1
503601 99503601 1001 86380 86390 1
503648 99503648 1001 86380 86390 1
504160 99504160 1001 86380 86390 1
504240 99504240 1001 86380 86390 1
504776 99504776 1001 86380 86390 1
504492 99504492 1001 86380 86390 1
504447 99504447 1001 86380 86390 1
505491 99505491 1001 86380 86390 1
505546 99505546 1001 86380 86390 1
505434 99505434 1001 86380 86390 1
505291 99505291 1001 86380 86390 1
505312 99505312 1001 86380 86390 1
505238 99505238 1001 86380 86390 1
505920 99505920 1001 86380 86390 1
506548 99506548 1001 86380 86390 1
506303 99506303 1001 86380 86390 1
506322 99506322 1001 86380 86390 1
506043 99506043 1001 86380 86390 1
506082 99506082 1001 86380 86390 1
507016 99507016 1001 86380 86390 1
507107 99507107 1001 86380 86390 1
507150 99507150 1001 86380 86390 1
506853 99506853 1001 86380 86390 1
506981 99506981 1001 86380 86390 1
507555 99507555 1001 86380 86390 1
507582 99507582 1001 86380 86390 1
508212 99508212 1001 86380 86390 1
507887 99507887 1001 86380 86390 1
508038 99508038 1001 86380 86390 1
508377 99508377 1001 86380 86390 1
508256 99508256 1001 86380 86390 1
508360 99508360 1001 86380 86390 1
508722 99508722 1001 86380 86390 1
508761 99508761 1001 86380 86390 1
508513 99508513 1001 86380 86390 1
508543 99508543 1001 86380 86390 1
509128 99509128 1001 86380 86390 1
509168 99509168 1001 86380 86390 1
509788 99509788 1001 86380 86390 1
509751 99509751 1001 86380 86390 1
509684 99509684 1001 86380 86390 1
509509 99509509 1001 86380 86390 1
509925 99509925 1001 86380 86390 1
509951 99509951 1001 86380 86390 1
509908 99509908 1001 86380 86390 1
510051 99510051 1001 86380 86390 1
510627 99510627 1001 86380 86390 1
510696 99510696 1001 86380 86390 1
510581 99510581 1001 86380 86390 1
510501 99510501 1001 86380 86390 1
510147 99510147 1001 86380 86390 1
510245 99510245 1001 86380 86390 1
510771 99510771 1001 86380 86390 1
511153 99511153 1001 86380 86390 1
511260 99511260 1001 86380 86390 1
511159 99511159 1001 86380 86390 1
511706 99511706 1001 86380 86390 1
512213 99512213 1001 86380 86390 1
512002 99512002 1001 86380 86390 1
511819 99511819 1001 86380 86390 1
511962 99511962 1001 86380 86390 1
512431 99512431 1001 86380 86390 1
512425 99512425 1001 86380 86390 1
512516 99512516 1001 86380 86390 1
513149 99513149 1001 86380 86390 1
513008 99513008 1001 86380 86390 1
512897 99512897 1001 86380 86390 1
512951 99512951 1001 86380 86390 1
512952 99512952 1001 86380 86390 1
512903 99512903 1001 86380 86390 1
512960 99512960 1001 86380 86390 1
512647 99512647 1001 86380 86390 1
513842 99513842 1001 86380 86390 1
514009 99514009 1001 86380 86390 1
513817 99513817 1001 86380 86390 1
514060 99514060 1001 86380 86390 1
514165 99514165 1001 86380 86390 1
514180 99514180 1001 86380 86390 1
514657 99514657 1001 86380 86390 1
514735 99514735 1001 86380 86390 1
514853 99514853 1001 86380 86390 1
514393 99514393 1001 86380 86390 1
514349 99514349 1001 86380 86390 1
515042 99515042 1001 86380 86390 1
514983 99514983 1001 86380 86390 1
515022 99515022 1001 86380 86390 1
515581 99515581 1001 86380 86390 1
515626 99515626 1001 86380 86390 1
515487 99515487 1001 86380 86390 1
515413 99515413 1001 86380 86390 1
515467 99515467 1001 86380 86390 1
515160 99515160 1001 86380 86390 1
516506 99516506 1001 86380 86390 1
516472 99516472 1001 86380 86390 1
516382 99516382 1001 86380 86390 1
516453 99516453 1001 86380 86390 1
516507 99516507 1001 86380 86390 1
516189 99516189 1001 86380 86390 1
516169 99516169 1001 86380 86390 1
516044 99516044 1001 86380 86390 1
517201 99517201 1001 86380 86390 1
517007 99517007 1001 86380 86390 1
517075 99517075 1001 86380 86390 1
516750 99516750 1001 86380 86390 1
517392 99517392 1001 86380 86390 1
518021 99518021 1001 86380 86390 1
517990 99517990 1001 86380 86390 1
517934 99517934 1001 86380 86390 1
517862 99517862 1001 86380 86390 1
517676 99517676 1001 86380 86390 1
517615 99517615 1001 86380 86390 1
518648 99518648 1001 86380 86390 1
518431 99518431 1001 86380 86390 1
519114 99519114 1001 86380 86390 1
519117 99519117 1001 86380 86390 1
519014 99519014 1001 86380 86390 1
519672 99519672 1001 86380 86390 1
519715 99519715 1001 86380 86390 1
519691 99519691 1001 86380 86390 1
519571 99519571 1001 86380 86390 1
519458 99519458 1001 86380 86390 1
519339 99519339 1001 86380 86390 1
519378 99519378 1001 86380 86390 1
519935 99519935 1001 86380 86390 1
520589 99520589 1001 86380 86390 1
520422 99520422 1001 86380 86390 1
520358 99520358 1001 86380 86390 1
520410 99520410 1001 86380 86390 1
520273 99520273 1001 86380 86390 1
520034 99520034 1001 86380 86390 1
520051 99520051 1001 86380 86390 1
520121 99520121 1001 86380 86390 1
520661 99520661 1001 86380 86390 1
521330 99521330 1001 86380 86390 1
521348 99521348 1001 86380 86390 1
521252 99521252 1001 86380 86390 1
521100 99521100 1001 86380 86390 1
521180 99521180 1001 86380 86390 1
521206 99521206 1001 86380 86390 1
520977 99520977 1001 86380 86390 1
520913 99520913 1001 86380 86390 1
520915 99520915 1001 86380 86390 1
520863 99520863 1001 86380 86390 1
521484 99521484 1001 86380 86390 1
522212 99522212 1001 86380 86390 1
521960 99521960 1001 86380 86390 1
521703 99521703 1001 86380 86390 1
521681 99521681 1001 86380 86390 1
522412 99522412 1001 86380 86390 1
522891 99522891 1001 86380 86390 1
522806 99522806 1001 86380 86390 1
523292 99523292 1001 86380 86390 1
523295 99523295 1001 86380 86390 1
523806 99523806 1001 86380 86390 1
523841 99523841 1001 86380 86390 1
523704 99523704 1001 86380 86390 1
523630 99523630 1001 86380 86390 1
523357 99523357 1001 86380 86390 1
523333 99523333 1001 86380 86390 1
523963 99523963 1001 86380 86390 1
524005 99524005 1001 86380 86390 1
524672 99524672 1001 86380 86390 1
524686 99524686 1001 86380 86390 1
524700 99524700 1001 86380 86390 1
524507 99524507 1001 86380 86390 1
524332 99524332 1001 86380 86390 1
525538 99525538 1001 86380 86390 1
525582 99525582 1001 86380 86390 1
525165 99525165 1001 86380 86390 1
525765 99525765 1001 86380 86390 1
525665 99525665 1001 86380 86390 1
526348 99526348 1001 86380 86390 1
526362 99526362 1001 86380 86390 1
525973 99525973 1001 86380 86390 1
526545 99526545 1001 86380 86390 1
527147 99527147 1001 86380 86390 1
527238 99527238 1001 86380 86390 1
526889 99526889 1001 86380 86390 1
526871 99526871 1001 86380 86390 1
526936 99526936 1001 86380 86390 1
526671 99526671 1001 86380 86390 1
526673 99526673 1001 86380 86390 1
526767 99526767 1001 86380 86390 1
526677 99526677 1001 86380 86390 1
527883 99527883 1001 86380 86390 1
527922 99527922 1001 86380 86390 1
527807 99527807 1001 86380 86390 1
527509 99527509 1001 86380 86390 1
527628 99527628 1001 86380 86390 1
527645 99527645 1001 86380 86390 1
527658 99527658 1001 86380 86390 1
528804 99528804 1001 86380 86390 1
528714 99528714 1001 86380 86390 1
528891 99528891 1001 86380 86390 1
528861 99528861 1001 86380 86390 1
528746 99528746 1001 86380 86390 1
528508 99528508 1001 86380 86390 1
528372 99528372 1001 86380 86390 1
528438 99528438 1001 86380 86390 1
528467 99528467 1001 86380 86390 1
528299 99528299 1001 86380 86390 1
529080 99529080 1001 86380 86390 1
529370 99529370 1001 86380 86390 1
529464 99529464 1001 86380 86390 1
529132 99529132 1001 86380 86390 1
529174 99529174 1001 86380 86390 1
529279 99529279 1001 86380 86390 1
529112 99529112 1001 86380 86390 1
529156 99529156 1001 86380 86390 1
529923 99529923 1001 86380 86390 1
530380 99530380 1001 86380 86390 1
530166 99530166 1001 86380 86390 1
530219 99530219 1001 86380 86390 1
529966 99529966 1001 86380 86390 1
531021 99531021 1001 86380 86390 1
531087 99531087 1001 86380 86390 1
530762 99530762 1001 86380 86390 1
530855 99530855 1001 86380 86390 1
530779 99530779 1001 86380 86390 1
531455 99531455 1001 86380 86390 1
531510 99531510 1001 86380 86390 1
531420 99531420 1001 86380 86390 1
532065 99532065 1001 86380 86390 1
532114 99532114 1001 86380 86390 1
531740 99531740 1001 86380 86390 1
531791 99531791 1001 86380 86390 1
532362 99532362 1001 86380 86390 1
532233 99532233 1001 86380 86390 1
532223 99532223 1001 86380 86390 1
532891 99532891 1001 86380 86390 1
532840 99532840 1001 86380 86390 1
532789 99532789 1001 86380 86390 1
532634 99532634 1001 86380 86390 1
532702 99532702 1001 86380 86390 1
532754 99532754 1001 86380 86390 1
532819 99532819 1001 86380 86390 1
532422 99532422 1001 86380 86390 1
533099 99533099 1001 86380 86390 1
533467 99533467 1001 86380 86390 1
533547 99533547 1001 86380 86390 1
533625 99533625 1001 86380 86390 1
533989 99533989 1001 86380 86390 1
534666 99534666 1001 86380 86390 1
534644 99534644 1001 86380 86390 1
534453 99534453 1001 86380 86390 1
534183 99534183 1001 86380 86390 1
534139 99534139 1001 86380 86390 1
535317 99535317 1001 86380 86390 1
535383 99535383 1001 86380 86390 1
535437 99535437 1001 86380 86390 1
535404 99535404 1001 86380 86390 1
535379 99535379 1001 86380 86390 1
535096 99535096 1001 86380 86390 1
535637 99535637 1001 86380 86390 1
535613 99535613 1001 86380 86390 1
535710 99535710 1001 86380 86390 1
535544 99535544 1001 86380 86390 1
536272 99536272 1001 86380 86390 1
535826 99535826 1001 86380 86390 1
536416 99536416 1001 86380 86390 1
537117 99537117 1001 86380 86390 1
536598 99536598 1001 86380 86390 1
537266 99537266 1001 86380 86390 1
537344 99537344 1001 86380 86390 1
537321 99537321 1001 86380 86390 1
537847 99537847 1001 86380 86390 1
537866 99537866 1001 86380 86390 1
537935 99537935 1001 86380 86390 1
537708 99537708 1001 86380 86390 1
537434 99537434 1001 86380 86390 1
537528 99537528 1001 86380 86390 1
537557 99537557 1001 86380 86390 1
538001 99538001 1001 86380 86390 1
538060 99538060 1001 86380 86390 1
538109 99538109 1001 86380 86390 1
538612 99538612 1001 86380 86390 1
538760 99538760 1001 86380 86390 1
538724 99538724 1001 86380 86390 1
538428 99538428 1001 86380 86390 1
538416 99538416 1001 86380 86390 1
538297 99538297 1001 86380 86390 1
538299 99538299 1001 86380 86390 1
538275 99538275 1001 86380 86390 1
538315 99538315 1001 86380 86390 1
538279 99538279 1001 86380 86390 1
539347 99539347 1001 86380 86390 1
539248 99539248 1001 86380 86390 1
539100 99539100 1001 86380 86390 1
539743 99539743 1001 86380 86390 1
539706 99539706 1001 86380 86390 1
539772 99539772 1001 86380 86390 1
539778 99539778 1001 86380 86390 1
540437 99540437 1001 86380 86390 1
540444 99540444 1001 86380 86390 1
540133 99540133 1001 86380 86390 1
540243 99540243 1001 86380 86390 1
540600 99540600 1001 86380 86390 1
540893 99540893 1001 86380 86390 1
540882 99540882 1001 86380 86390 1
540944 99540944 1001 86380 86390 1
540827 99540827 1001 86380 86390 1
540815 99540815 1001 86380 86390 1
540741 99540741 1001 86380 86390 1
541447 99541447 1001 86380 86390 1
541475 99541475 1001 86380 86390 1
541540 99541540 1001 86380 86390 1
542578 99542578 1001 86380 86390 1
542554 99542554 1001 86380 86390 1
542411 99542411 1001 86380 86390 1
543021 99543021 1001 86380 86390 1
543000 99543000 1001 86380 86390 1
543659 99543659 1001 86380 86390 1
543664 99543664 1001 86380 86390 1
543678 99543678 1001 86380 86390 1
543560 99543560 1001 86380 86390 1
543296 99543296 1001 86380 86390 1
543213 99543213 1001 86380 86390 1
543946 99543946 1001 86380 86390 1
544200 99544200 1001 86380 86390 1
544358 99544358 1001 86380 86390 1
544044 99544044 1001 86380 86390 1
544686 99544686 1001 86380 86390 1
543977 99543977 1001 86380 86390 1
400119 99400119 1001 86380 86390 1
400154 99400154 1001 86380 86390 1
400259 99400259 1001 86380 86390 1
402021 99402021 1001 86380 86390 1
402039 99402039 1001 86380 86390 1
402142 99402142 1001 86380 86390 1
402192 99402192 1001 86380 86390 1
402340 99402340 1001 86380 86390 1
402331 99402331 1001 86380 86390 1
402378 99402378 1001 86380 86390 1
402574 99402574 1001 86380 86390 1
403322 99403322 1001 86380 86390 1
403583 99403583 1001 86380 86390 1
403684 99403684 1001 86380 86390 1
403750 99403750 1001 86380 86390 1
404234 99404234 1001 86380 86390 1
404583 99404583 1001 86380 86390 1
404666 99404666 1001 86380 86390 1
404697 99404697 1001 86380 86390 1
404953 99404953 1001 86380 86390 1
405026 99405026 1001 86380 86390 1
405040 99405040 1001 86380 86390 1
405235 99405235 1001 86380 86390 1
405473 99405473 1001 86380 86390 1
405550 99405550 1001 86380 86390 1
405893 99405893 1001 86380 86390 1
406108 99406108 1001 86380 86390 1
407146 99407146 1001 86380 86390 1
407360 99407360 1001 86380 86390 1
408135 99408135 1001 86380 86390 1
408785 99408785 1001 86380 86390 1
409348 99409348 1001 86380 86390 1
409614 99409614 1001 86380 86390 1
409659 99409659 1001 86380 86390 1
409747 99409747 1001 86380 86390 1
409713 99409713 1001 86380 86390 1
409806 99409806 1001 86380 86390 1
409907 99409907 1001 86380 86390 1
410179 99410179 1001 86380 86390 1
410156 99410156 1001 86380 86390 1
410269 99410269 1001 86380 86390 1
410359 99410359 1001 86380 86390 1
410482 99410482 1001 86380 86390 1
410447 99410447 1001 86380 86390 1
410519 99410519 1001 86380 86390 1
410771 99410771 1001 86380 86390 1
410835 99410835 1001 86380 86390 1
411085 99411085 1001 86380 86390 1
411142 99411142 1001 86380 86390 1
411217 99411217 1001 86380 86390 1
411310 99411310 1001 86380 86390 1
411904 99411904 1001 86380 86390 1
411997 99411997 1001 86380 86390 1
411959 99411959 1001 86380 86390 1
412276 99412276 1001 86380 86390 1
413337 99413337 1001 86380 86390 1
413549 99413549 1001 86380 86390 1
412897 99412897 1001 86380 86390 1
412519 99412519 1001 86380 86390 1
412570 99412570 1001 86380 86390 1
414953 99414953 1001 86380 86390 1
414893 99414893 1001 86380 86390 1
414276 99414276 1001 86380 86390 1
414175 99414175 1001 86380 86390 1
415716 99415716 1001 86380 86390 1
416975 99416975 1001 86380 86390 1
416856 99416856 1001 86380 86390 1
416381 99416381 1001 86380 86390 1
416257 99416257 1001 86380 86390 1
416535 99416535 1001 86380 86390 1
416123 99416123 1001 86380 86390 1
416138 99416138 1001 86380 86390 1
417219 99417219 1001 86380 86390 1
417307 99417307 1001 86380 86390 1
417586 99417586 1001 86380 86390 1
417901 99417901 1001 86380 86390 1
418023 99418023 1001 86380 86390 1
418869 99418869 1001 86380 86390 1
419019 99419019 1001 86380 86390 1
420011 99420011 1001 86380 86390 1
419731 99419731 1001 86380 86390 1
419265 99419265 1001 86380 86390 1
419318 99419318 1001 86380 86390 1
419471 99419471 1001 86380 86390 1
419522 99419522 1001 86380 86390 1
421935 99421935 1001 86380 86390 1
421282 99421282 1001 86380 86390 1
421188 99421188 1001 86380 86390 1
420906 99420906 1001 86380 86390 1
423436 99423436 1001 86380 86390 1
423219 99423219 1001 86380 86390 1
423207 99423207 1001 86380 86390 1
423145 99423145 1001 86380 86390 1
422735 99422735 1001 86380 86390 1
422743 99422743 1001 86380 86390 1
425066 99425066 1001 86380 86390 1
424658 99424658 1001 86380 86390 1
424157 99424157 1001 86380 86390 1
424331 99424331 1001 86380 86390 1
425640 99425640 1001 86380 86390 1
425517 99425517 1001 86380 86390 1
426903 99426903 1001 86380 86390 1
427083 99427083 1001 86380 86390 1
426307 99426307 1001 86380 86390 1
426219 99426219 1001 86380 86390 1
425954 99425954 1001 86380 86390 1
427389 99427389 1001 86380 86390 1
427137 99427137 1001 86380 86390 1
427407 99427407 1001 86380 86390 1
428722 99428722 1001 86380 86390 1
428629 99428629 1001 86380 86390 1
428226 99428226 1001 86380 86390 1
427554 99427554 1001 86380 86390 1
427547 99427547 1001 86380 86390 1
429108 99429108 1001 86380 86390 1
429908 99429908 1001 86380 86390 1
429820 99429820 1001 86380 86390 1
429945 99429945 1001 86380 86390 1
429520 99429520 1001 86380 86390 1
429325 99429325 1001 86380 86390 1
429184 99429184 1001 86380 86390 1
431714 99431714 1001 86380 86390 1
431755 99431755 1001 86380 86390 1
431458 99431458 1001 86380 86390 1
431612 99431612 1001 86380 86390 1
431089 99431089 1001 86380 86390 1
431121 99431121 1001 86380 86390 1
431178 99431178 1001 86380 86390 1
430905 99430905 1001 86380 86390 1
433518 99433518 1001 86380 86390 1
433384 99433384 1001 86380 86390 1
433703 99433703 1001 86380 86390 1
433720 99433720 1001 86380 86390 1
433409 99433409 1001 86380 86390 1
432834 99432834 1001 86380 86390 1
432640 99432640 1001 86380 86390 1
434094 99434094 1001 86380 86390 1
435267 99435267 1001 86380 86390 1
434740 99434740 1001 86380 86390 1
434146 99434146 1001 86380 86390 1
435526 99435526 1001 86380 86390 1
435592 99435592 1001 86380 86390 1
436393 99436393 1001 86380 86390 1
436297 99436297 1001 86380 86390 1
435993 99435993 1001 86380 86390 1
300021 99300021 1001 86380 86390 1
300088 99300088 1001 86380 86390 1
437179 99437179 1001 86380 86390 1
300658 99300658 1001 86380 86390 1
300136 99300136 1001 86380 86390 1
300246 99300246 1001 86380 86390 1
300792 99300792 1001 86380 86390 1
301132 99301132 1001 86380 86390 1
301112 99301112 1001 86380 86390 1
301556 99301556 1001 86380 86390 1
301892 99301892 1001 86380 86390 1
301945 99301945 1001 86380 86390 1
301914 99301914 1001 86380 86390 1
302540 99302540 1001 86380 86390 1
303163 99303163 1001 86380 86390 1
303100 99303100 1001 86380 86390 1
303002 99303002 1001 86380 86390 1
302927 99302927 1001 86380 86390 1
302891 99302891 1001 86380 86390 1
302883 99302883 1001 86380 86390 1
303375 99303375 1001 86380 86390 1
303261 99303261 1001 86380 86390 1
303274 99303274 1001 86380 86390 1
303210 99303210 1001 86380 86390 1
303264 99303264 1001 86380 86390 1
303930 99303930 1001 86380 86390 1
303960 99303960 1001 86380 86390 1
303967 99303967 1001 86380 86390 1
303673 99303673 1001 86380 86390 1
303686 99303686 1001 86380 86390 1
303507 99303507 1001 86380 86390 1
303611 99303611 1001 86380 86390 1
304730 99304730 1001 86380 86390 1
304795 99304795 1001 86380 86390 1
304671 99304671 1001 86380 86390 1
304741 99304741 1001 86380 86390 1
304487 99304487 1001 86380 86390 1
304553 99304553 1001 86380 86390 1
304323 99304323 1001 86380 86390 1
304362 99304362 1001 86380 86390 1
304324 99304324 1001 86380 86390 1
304390 99304390 1001 86380 86390 1
305029 99305029 1001 86380 86390 1
305304 99305304 1001 86380 86390 1
305460 99305460 1001 86380 86390 1
305269 99305269 1001 86380 86390 1
500623 99500623 1001 86380 86390 1
500304 99500304 1001 86380 86390 1
501015 99501015 1001 86380 86390 1
501391 99501391 1001 86380 86390 1
501394 99501394 1001 86380 86390 1
501407 99501407 1001 86380 86390 1
501669 99501669 1001 86380 86390 1
501778 99501778 1001 86380 86390 1
502437 99502437 1001 86380 86390 1
502280 99502280 1001 86380 86390 1
502082 99502082 1001 86380 86390 1
502258 99502258 1001 86380 86390 1
501936 99501936 1001 86380 86390 1
502907 99502907 1001 86380 86390 1
502887 99502887 1001 86380 86390 1
502991 99502991 1001 86380 86390 1
502790 99502790 1001 86380 86390 1
502677 99502677 1001 86380 86390 1
502690 99502690 1001 86380 86390 1
502678 99502678 1001 86380 86390 1
503433 99503433 1001 86380 86390 1
503404 99503404 1001 86380 86390 1
503969 99503969 1001 86380 86390 1
503983 99503983 1001 86380 86390 1
503797 99503797 1001 86380 86390 1
503911 99503911 1001 86380 86390 1
503641 99503641 1001 86380 86390 1
503498 99503498 1001 86380 86390 1
503541 99503541 1001 86380 86390 1
503520 99503520 1001 86380 86390 1
504132 99504132 1001 86380 86390 1
504613 99504613 1001 86380 86390 1
504325 99504325 1001 86380 86390 1
504433 99504433 1001 86380 86390 1
505045 99505045 1001 86380 86390 1
505123 99505123 1001 86380 86390 1
505144 99505144 1001 86380 86390 1
505119 99505119 1001 86380 86390 1
505620 99505620 1001 86380 86390 1
505487 99505487 1001 86380 86390 1
505506 99505506 1001 86380 86390 1
506501 99506501 1001 86380 86390 1
506230 99506230 1001 86380 86390 1
506285 99506285 1001 86380 86390 1
506178 99506178 1001 86380 86390 1
507286 99507286 1001 86380 86390 1
507277 99507277 1001 86380 86390 1
507086 99507086 1001 86380 86390 1
507613 99507613 1001 86380 86390 1
507605 99507605 1001 86380 86390 1
507907 99507907 1001 86380 86390 1
507909 99507909 1001 86380 86390 1
507885 99507885 1001 86380 86390 1
507990 99507990 1001 86380 86390 1
507797 99507797 1001 86380 86390 1
507798 99507798 1001 86380 86390 1
508388 99508388 1001 86380 86390 1
508832 99508832 1001 86380 86390 1
508485 99508485 1001 86380 86390 1
508605 99508605 1001 86380 86390 1
509107 99509107 1001 86380 86390 1
509786 99509786 1001 86380 86390 1
509770 99509770 1001 86380 86390 1
509520 99509520 1001 86380 86390 1
509601 99509601 1001 86380 86390 1
509524 99509524 1001 86380 86390 1
509412 99509412 1001 86380 86390 1
509322 99509322 1001 86380 86390 1
510437 99510437 1001 86380 86390 1
510122 99510122 1001 86380 86390 1
510194 99510194 1001 86380 86390 1
510928 99510928 1001 86380 86390 1
511143 99511143 1001 86380 86390 1
511240 99511240 1001 86380 86390 1
511140 99511140 1001 86380 86390 1
512111 99512111 1001 86380 86390 1
512022 99512022 1001 86380 86390 1
512082 99512082 1001 86380 86390 1
511804 99511804 1001 86380 86390 1
512571 99512571 1001 86380 86390 1
512508 99512508 1001 86380 86390 1
512500 99512500 1001 86380 86390 1
512554 99512554 1001 86380 86390 1
513056 99513056 1001 86380 86390 1
512805 99512805 1001 86380 86390 1
512821 99512821 1001 86380 86390 1
512996 99512996 1001 86380 86390 1
512908 99512908 1001 86380 86390 1
512622 99512622 1001 86380 86390 1
513308 99513308 1001 86380 86390 1
513212 99513212 1001 86380 86390 1
513890 99513890 1001 86380 86390 1
514019 99514019 1001 86380 86390 1
513965 99513965 1001 86380 86390 1
513813 99513813 1001 86380 86390 1
513659 99513659 1001 86380 86390 1
513767 99513767 1001 86380 86390 1
513756 99513756 1001 86380 86390 1
514731 99514731 1001 86380 86390 1
514531 99514531 1001 86380 86390 1
514431 99514431 1001 86380 86390 1
514348 99514348 1001 86380 86390 1
515026 99515026 1001 86380 86390 1
514890 99514890 1001 86380 86390 1
515570 99515570 1001 86380 86390 1
515583 99515583 1001 86380 86390 1
515592 99515592 1001 86380 86390 1
515296 99515296 1001 86380 86390 1
515350 99515350 1001 86380 86390 1
515307 99515307 1001 86380 86390 1
515154 99515154 1001 86380 86390 1
515685 99515685 1001 86380 86390 1
515867 99515867 1001 86380 86390 1
516317 99516317 1001 86380 86390 1
516468 99516468 1001 86380 86390 1
516266 99516266 1001 86380 86390 1
516155 99516155 1001 86380 86390 1
516074 99516074 1001 86380 86390 1
516537 99516537 1001 86380 86390 1
516681 99516681 1001 86380 86390 1
517237 99517237 1001 86380 86390 1
517108 99517108 1001 86380 86390 1
516967 99516967 1001 86380 86390 1
516763 99516763 1001 86380 86390 1
516715 99516715 1001 86380 86390 1
517390 99517390 1001 86380 86390 1
518139 99518139 1001 86380 86390 1
517974 99517974 1001 86380 86390 1
518140 99518140 1001 86380 86390 1
517867 99517867 1001 86380 86390 1
517790 99517790 1001 86380 86390 1
517842 99517842 1001 86380 86390 1
517898 99517898 1001 86380 86390 1
518302 99518302 1001 86380 86390 1
518245 99518245 1001 86380 86390 1
518865 99518865 1001 86380 86390 1
518879 99518879 1001 86380 86390 1
518670 99518670 1001 86380 86390 1
518461 99518461 1001 86380 86390 1
518388 99518388 1001 86380 86390 1
519156 99519156 1001 86380 86390 1
519161 99519161 1001 86380 86390 1
519163 99519163 1001 86380 86390 1
519450 99519450 1001 86380 86390 1
519272 99519272 1001 86380 86390 1
519261 99519261 1001 86380 86390 1
519213 99519213 1001 86380 86390 1
519257 99519257 1001 86380 86390 1
520471 99520471 1001 86380 86390 1
520361 99520361 1001 86380 86390 1
520402 99520402 1001 86380 86390 1
520313 99520313 1001 86380 86390 1
520250 99520250 1001 86380 86390 1
520169 99520169 1001 86380 86390 1
520120 99520120 1001 86380 86390 1
520697 99520697 1001 86380 86390 1
521198 99521198 1001 86380 86390 1
521058 99521058 1001 86380 86390 1
521114 99521114 1001 86380 86390 1
521115 99521115 1001 86380 86390 1
521655 99521655 1001 86380 86390 1
521513 99521513 1001 86380 86390 1
522231 99522231 1001 86380 86390 1
522195 99522195 1001 86380 86390 1
522145 99522145 1001 86380 86390 1
522146 99522146 1001 86380 86390 1
522346 99522346 1001 86380 86390 1
523096 99523096 1001 86380 86390 1
523002 99523002 1001 86380 86390 1
522507 99522507 1001 86380 86390 1
523881 99523881 1001 86380 86390 1
523742 99523742 1001 86380 86390 1
523598 99523598 1001 86380 86390 1
523693 99523693 1001 86380 86390 1
523389 99523389 1001 86380 86390 1
523407 99523407 1001 86380 86390 1
524138 99524138 1001 86380 86390 1
524148 99524148 1001 86380 86390 1
524567 99524567 1001 86380 86390 1
524692 99524692 1001 86380 86390 1
524395 99524395 1001 86380 86390 1
524962 99524962 1001 86380 86390 1
525554 99525554 1001 86380 86390 1
525006 99525006 1001 86380 86390 1
525023 99525023 1001 86380 86390 1
525772 99525772 1001 86380 86390 1
526139 99526139 1001 86380 86390 1
527212 99527212 1001 86380 86390 1
527073 99527073 1001 86380 86390 1
527232 99527232 1001 86380 86390 1
526908 99526908 1001 86380 86390 1
526700 99526700 1001 86380 86390 1
528007 99528007 1001 86380 86390 1
527907 99527907 1001 86380 86390 1
527487 99527487 1001 86380 86390 1
527529 99527529 1001 86380 86390 1
527518 99527518 1001 86380 86390 1
528247 99528247 1001 86380 86390 1
528265 99528265 1001 86380 86390 1
528674 99528674 1001 86380 86390 1
528625 99528625 1001 86380 86390 1
529048 99529048 1001 86380 86390 1
529540 99529540 1001 86380 86390 1
529579 99529579 1001 86380 86390 1
529431 99529431 1001 86380 86390 1
529500 99529500 1001 86380 86390 1
529153 99529153 1001 86380 86390 1
530442 99530442 1001 86380 86390 1
530313 99530313 1001 86380 86390 1
530315 99530315 1001 86380 86390 1
530280 99530280 1001 86380 86390 1
530120 99530120 1001 86380 86390 1
530707 99530707 1001 86380 86390 1
531179 99531179 1001 86380 86390 1
531257 99531257 1001 86380 86390 1
531020 99531020 1001 86380 86390 1
530982 99530982 1001 86380 86390 1
530985 99530985 1001 86380 86390 1
530919 99530919 1001 86380 86390 1
531380 99531380 1001 86380 86390 1
531541 99531541 1001 86380 86390 1
531440 99531440 1001 86380 86390 1
532079 99532079 1001 86380 86390 1
531897 99531897 1001 86380 86390 1
531978 99531978 1001 86380 86390 1
531665 99531665 1001 86380 86390 1
531698 99531698 1001 86380 86390 1
532294 99532294 1001 86380 86390 1
532295 99532295 1001 86380 86390 1
532335 99532335 1001 86380 86390 1
532277 99532277 1001 86380 86390 1
532989 99532989 1001 86380 86390 1
532686 99532686 1001 86380 86390 1
532809 99532809 1001 86380 86390 1
532413 99532413 1001 86380 86390 1
533140 99533140 1001 86380 86390 1
533735 99533735 1001 86380 86390 1
533524 99533524 1001 86380 86390 1
533641 99533641 1001 86380 86390 1
533240 99533240 1001 86380 86390 1
533268 99533268 1001 86380 86390 1
533270 99533270 1001 86380 86390 1
533365 99533365 1001 86380 86390 1
534588 99534588 1001 86380 86390 1
534259 99534259 1001 86380 86390 1
534080 99534080 1001 86380 86390 1
534114 99534114 1001 86380 86390 1
534739 99534739 1001 86380 86390 1
534784 99534784 1001 86380 86390 1
535416 99535416 1001 86380 86390 1
534999 99534999 1001 86380 86390 1
534939 99534939 1001 86380 86390 1
535612 99535612 1001 86380 86390 1
535098 99535098 1001 86380 86390 1
535549 99535549 1001 86380 86390 1
535558 99535558 1001 86380 86390 1
536254 99536254 1001 86380 86390 1
536066 99536066 1001 86380 86390 1
536059 99536059 1001 86380 86390 1
535947 99535947 1001 86380 86390 1
535876 99535876 1001 86380 86390 1
536478 99536478 1001 86380 86390 1
536382 99536382 1001 86380 86390 1
537155 99537155 1001 86380 86390 1
536905 99536905 1001 86380 86390 1
536712 99536712 1001 86380 86390 1
536571 99536571 1001 86380 86390 1
536675 99536675 1001 86380 86390 1
537304 99537304 1001 86380 86390 1
537296 99537296 1001 86380 86390 1
537336 99537336 1001 86380 86390 1
537169 99537169 1001 86380 86390 1
537823 99537823 1001 86380 86390 1
537798 99537798 1001 86380 86390 1
537882 99537882 1001 86380 86390 1
537380 99537380 1001 86380 86390 1
537440 99537440 1001 86380 86390 1
537453 99537453 1001 86380 86390 1
537571 99537571 1001 86380 86390 1
538586 99538586 1001 86380 86390 1
538491 99538491 1001 86380 86390 1
538824 99538824 1001 86380 86390 1
538892 99538892 1001 86380 86390 1
538841 99538841 1001 86380 86390 1
539546 99539546 1001 86380 86390 1
539344 99539344 1001 86380 86390 1
539434 99539434 1001 86380 86390 1
539841 99539841 1001 86380 86390 1
540463 99540463 1001 86380 86390 1
540234 99540234 1001 86380 86390 1
539900 99539900 1001 86380 86390 1
540032 99540032 1001 86380 86390 1
539916 99539916 1001 86380 86390 1
540007 99540007 1001 86380 86390 1
540588 99540588 1001 86380 86390 1
540628 99540628 1001 86380 86390 1
541242 99541242 1001 86380 86390 1
541272 99541272 1001 86380 86390 1
541211 99541211 1001 86380 86390 1
541035 99541035 1001 86380 86390 1
540999 99540999 1001 86380 86390 1
541445 99541445 1001 86380 86390 1
541382 99541382 1001 86380 86390 1
541345 99541345 1001 86380 86390 1
541309 99541309 1001 86380 86390 1
541375 99541375 1001 86380 86390 1
542057 99542057 1001 86380 86390 1
541944 99541944 1001 86380 86390 1
542024 99542024 1001 86380 86390 1
541860 99541860 1001 86380 86390 1
541543 99541543 1001 86380 86390 1
542233 99542233 1001 86380 86390 1
542134 99542134 1001 86380 86390 1
542783 99542783 1001 86380 86390 1
542810 99542810 1001 86380 86390 1
542665 99542665 1001 86380 86390 1
542549 99542549 1001 86380 86390 1
542522 99542522 1001 86380 86390 1
542420 99542420 1001 86380 86390 1
542975 99542975 1001 86380 86390 1
543108 99543108 1001 86380 86390 1
543360 99543360 1001 86380 86390 1
543317 99543317 1001 86380 86390 1
543151 99543151 1001 86380 86390 1
544472 99544472 1001 86380 86390 1
544438 99544438 1001 86380 86390 1
544106 99544106 1001 86380 86390 1
544046 99544046 1001 86380 86390 1
544688 99544688 1001 86380 86390 1
428486 374 1001 17700 18297 1
500149 514 1001 45243 45543 1
519640 756 1002 31503 35351 1
530920 1057 1001 67071 67371 1
400053 99400053 1001 86380 86390 1
400210 99400210 1001 86380 86390 1
400283 99400283 1001 86380 86390 1
400392 99400392 1001 86380 86390 1
400424 99400424 1001 86380 86390 1
400549 99400549 1001 86380 86390 1
400639 99400639 1001 86380 86390 1
400524 99400524 1001 86380 86390 1
401000 99401000 1001 86380 86390 1
401146 99401146 1001 86380 86390 1
401291 99401291 1001 86380 86390 1
401798 99401798 1001 86380 86390 1
401855 99401855 1001 86380 86390 1
402030 99402030 1001 86380 86390 1
402137 99402137 1001 86380 86390 1
402248 99402248 1001 86380 86390 1
402254 99402254 1001 86380 86390 1
402216 99402216 1001 86380 86390 1
402358 99402358 1001 86380 86390 1
402380 99402380 1001 86380 86390 1
402550 99402550 1001 86380 86390 1
402597 99402597 1001 86380 86390 1
402816 99402816 1001 86380 86390 1
404507 99404507 1001 86380 86390 1
404757 99404757 1001 86380 86390 1
404692 99404692 1001 86380 86390 1
404798 99404798 1001 86380 86390 1
404876 99404876 1001 86380 86390 1
404906 99404906 1001 86380 86390 1
405072 99405072 1001 86380 86390 1
405224 99405224 1001 86380 86390 1
405354 99405354 1001 86380 86390 1
405617 99405617 1001 86380 86390 1
405623 99405623 1001 86380 86390 1
405870 99405870 1001 86380 86390 1
406741 99406741 1001 86380 86390 1
406859 99406859 1001 86380 86390 1
406889 99406889 1001 86380 86390 1
407154 99407154 1001 86380 86390 1
407165 99407165 1001 86380 86390 1
407671 99407671 1001 86380 86390 1
407703 99407703 1001 86380 86390 1
408069 99408069 1001 86380 86390 1
408240 99408240 1001 86380 86390 1
408971 99408971 1001 86380 86390 1
409385 99409385 1001 86380 86390 1
409420 99409420 1001 86380 86390 1
409670 99409670 1001 86380 86390 1
409788 99409788 1001 86380 86390 1
410291 99410291 1001 86380 86390 1
410329 99410329 1001 86380 86390 1
410461 99410461 1001 86380 86390 1
410862 99410862 1001 86380 86390 1
411012 99411012 1001 86380 86390 1
411660 99411660 1001 86380 86390 1
412069 99412069 1001 86380 86390 1
412250 99412250 1001 86380 86390 1
413433 99413433 1001 86380 86390 1
413507 99413507 1001 86380 86390 1
412959 99412959 1001 86380 86390 1
413119 99413119 1001 86380 86390 1
413171 99413171 1001 86380 86390 1
412992 99412992 1001 86380 86390 1
412796 99412796 1001 86380 86390 1
412606 99412606 1001 86380 86390 1
413946 99413946 1001 86380 86390 1
413808 99413808 1001 86380 86390 1
414566 99414566 1001 86380 86390 1
414855 99414855 1001 86380 86390 1
414460 99414460 1001 86380 86390 1
415369 99415369 1001 86380 86390 1
415575 99415575 1001 86380 86390 1
415661 99415661 1001 86380 86390 1
416701 99416701 1001 86380 86390 1
416757 99416757 1001 86380 86390 1
416463 99416463 1001 86380 86390 1
415973 99415973 1001 86380 86390 1
417067 99417067 1001 86380 86390 1
417484 99417484 1001 86380 86390 1
417414 99417414 1001 86380 86390 1
418554 99418554 1001 86380 86390 1
418542 99418542 1001 86380 86390 1
417890 99417890 1001 86380 86390 1
417937 99417937 1001 86380 86390 1
418012 99418012 1001 86380 86390 1
417651 99417651 1001 86380 86390 1
418941 99418941 1001 86380 86390 1
420385 99420385 1001 86380 86390 1
420391 99420391 1001 86380 86390 1
419803 99419803 1001 86380 86390 1
419762 99419762 1001 86380 86390 1
419478 99419478 1001 86380 86390 1
422115 99422115 1001 86380 86390 1
421889 99421889 1001 86380 86390 1
421693 99421693 1001 86380 86390 1
421639 99421639 1001 86380 86390 1
421561 99421561 1001 86380 86390 1
421223 99421223 1001 86380 86390 1
423521 99423521 1001 86380 86390 1
423176 99423176 1001 86380 86390 1
422608 99422608 1001 86380 86390 1
422638 99422638 1001 86380 86390 1
422761 99422761 1001 86380 86390 1
423852 99423852 1001 86380 86390 1
425291 99425291 1001 86380 86390 1
424871 99424871 1001 86380 86390 1
426748 99426748 1001 86380 86390 1
427059 99427059 1001 86380 86390 1
426762 99426762 1001 86380 86390 1
426573 99426573 1001 86380 86390 1
426490 99426490 1001 86380 86390 1
426412 99426412 1001 86380 86390 1
426067 99426067 1001 86380 86390 1
425970 99425970 1001 86380 86390 1
425998 99425998 1001 86380 86390 1
428476 99428476 1001 86380 86390 1
428357 99428357 1001 86380 86390 1
428380 99428380 1001 86380 86390 1
428010 99428010 1001 86380 86390 1
427695 99427695 1001 86380 86390 1
427596 99427596 1001 86380 86390 1
429097 99429097 1001 86380 86390 1
428924 99428924 1001 86380 86390 1
429012 99429012 1001 86380 86390 1
429681 99429681 1001 86380 86390 1
429460 99429460 1001 86380 86390 1
430454 99430454 1001 86380 86390 1
430432 99430432 1001 86380 86390 1
430636 99430636 1001 86380 86390 1
430512 99430512 1001 86380 86390 1
430689 99430689 1001 86380 86390 1
430389 99430389 1001 86380 86390 1
430412 99430412 1001 86380 86390 1
430597 99430597 1001 86380 86390 1
430482 99430482 1001 86380 86390 1
431791 99431791 1001 86380 86390 1
431707 99431707 1001 86380 86390 1
431180 99431180 1001 86380 86390 1
430987 99430987 1001 86380 86390 1
430994 99430994 1001 86380 86390 1
432130 99432130 1001 86380 86390 1
432370 99432370 1001 86380 86390 1
433628 99433628 1001 86380 86390 1
433386 99433386 1001 86380 86390 1
432939 99432939 1001 86380 86390 1
432898 99432898 1001 86380 86390 1
433779 99433779 1001 86380 86390 1
433837 99433837 1001 86380 86390 1
434753 99434753 1001 86380 86390 1
434286 99434286 1001 86380 86390 1
434290 99434290 1001 86380 86390 1
434358 99434358 1001 86380 86390 1
435460 99435460 1001 86380 86390 1
435446 99435446 1001 86380 86390 1
437076 99437076 1001 86380 86390 1
436782 99436782 1001 86380 86390 1
436864 99436864 1001 86380 86390 1
436571 99436571 1001 86380 86390 1
436069 99436069 1001 86380 86390 1
436304 99436304 1001 86380 86390 1
300537 99300537 1001 86380 86390 1
300279 99300279 1001 86380 86390 1
300132 99300132 1001 86380 86390 1
300921 99300921 1001 86380 86390 1
300729 99300729 1001 86380 86390 1
301459 99301459 1001 86380 86390 1
301168 99301168 1001 86380 86390 1
301339 99301339 1001 86380 86390 1
301145 99301145 1001 86380 86390 1
301328 99301328 1001 86380 86390 1
301619 99301619 1001 86380 86390 1
301623 99301623 1001 86380 86390 1
301599 99301599 1001 86380 86390 1
301742 99301742 1001 86380 86390 1
302280 99302280 1001 86380 86390 1
302349 99302349 1001 86380 86390 1
302261 99302261 1001 86380 86390 1
302150 99302150 1001 86380 86390 1
301793 99301793 1001 86380 86390 1
302514 99302514 1001 86380 86390 1
302441 99302441 1001 86380 86390 1
303091 99303091 1001 86380 86390 1
303155 99303155 1001 86380 86390 1
302872 99302872 1001 86380 86390 1
302866 99302866 1001 86380 86390 1
302639 99302639 1001 86380 86390 1
302744 99302744 1001 86380 86390 1
302760 99302760 1001 86380 86390 1
302671 99302671 1001 86380 86390 1
303917 99303917 1001 86380 86390 1
304003 99304003 1001 86380 86390 1
303778 99303778 1001 86380 86390 1
303520 99303520 1001 86380 86390 1
303534 99303534 1001 86380 86390 1
303448 99303448 1001 86380 86390 1
304202 99304202 1001 86380 86390 1
304498 99304498 1001 86380 86390 1
304511 99304511 1001 86380 86390 1
304601 99304601 1001 86380 86390 1
304298 99304298 1001 86380 86390 1
304917 99304917 1001 86380 86390 1
305599 99305599 1001 86380 86390 1
305642 99305642 1001 86380 86390 1
305467 99305467 1001 86380 86390 1
305303 99305303 1001 86380 86390 1
305291 99305291 1001 86380 86390 1
500036 99500036 1001 86380 86390 1
500086 99500086 1001 86380 86390 1
500035 99500035 1001 86380 86390 1
500100 99500100 1001 86380 86390 1
500719 99500719 1001 86380 86390 1
500288 99500288 1001 86380 86390 1
500239 99500239 1001 86380 86390 1
501001 99501001 1001 86380 86390 1
501565 99501565 1001 86380 86390 1
501629 99501629 1001 86380 86390 1
501510 99501510 1001 86380 86390 1
501536 99501536 1001 86380 86390 1
501047 99501047 1001 86380 86390 1
501133 99501133 1001 86380 86390 1
501645 99501645 1001 86380 86390 1
501842 99501842 1001 86380 86390 1
502450 99502450 1001 86380 86390 1
502144 99502144 1001 86380 86390 1
502227 99502227 1001 86380 86390 1
501868 99501868 1001 86380 86390 1
502543 99502543 1001 86380 86390 1
502609 99502609 1001 86380 86390 1
503060 99503060 1001 86380 86390 1
503015 99503015 1001 86380 86390 1
502831 99502831 1001 86380 86390 1
503721 99503721 1001 86380 86390 1
503805 99503805 1001 86380 86390 1
503870 99503870 1001 86380 86390 1
503665 99503665 1001 86380 86390 1
504320 99504320 1001 86380 86390 1
504703 99504703 1001 86380 86390 1
504697 99504697 1001 86380 86390 1
504352 99504352 1001 86380 86390 1
505047 99505047 1001 86380 86390 1
505127 99505127 1001 86380 86390 1
505712 99505712 1001 86380 86390 1
505716 99505716 1001 86380 86390 1
505176 99505176 1001 86380 86390 1
505355 99505355 1001 86380 86390 1
505911 99505911 1001 86380 86390 1
505566 99505566 1001 86380 86390 1
505815 99505815 1001 86380 86390 1
505971 99505971 1001 86380 86390 1
505972 99505972 1001 86380 86390 1
506580 99506580 1001 86380 86390 1
506319 99506319 1001 86380 86390 1
506217 99506217 1001 86380 86390 1
506070 99506070 1001 86380 86390 1
506800 99506800 1001 86380 86390 1
506697 99506697 1001 86380 86390 1
506702 99506702 1001 86380 86390 1
507267 99507267 1001 86380 86390 1
507023 99507023 1001 86380 86390 1
507018 99507018 1001 86380 86390 1
506843 99506843 1001 86380 86390 1
506939 99506939 1001 86380 86390 1
508072 99508072 1001 86380 86390 1
507749 99507749 1001 86380 86390 1
507777 99507777 1001 86380 86390 1
507704 99507704 1001 86380 86390 1
508372 99508372 1001 86380 86390 1
508935 99508935 1001 86380 86390 1
509031 99509031 1001 86380 86390 1
508995 99508995 1001 86380 86390 1
508684 99508684 1001 86380 86390 1
508580 99508580 1001 86380 86390 1
509097 99509097 1001 86380 86390 1
509176 99509176 1001 86380 86390 1
509723 99509723 1001 86380 86390 1
509548 99509548 1001 86380 86390 1
509456 99509456 1001 86380 86390 1
510677 99510677 1001 86380 86390 1
510399 99510399 1001 86380 86390 1
510314 99510314 1001 86380 86390 1
510921 99510921 1001 86380 86390 1
510780 99510780 1001 86380 86390 1
511048 99511048 1001 86380 86390 1
510994 99510994 1001 86380 86390 1
512233 99512233 1001 86380 86390 1
511969 99511969 1001 86380 86390 1
512152 99512152 1001 86380 86390 1
512069 99512069 1001 86380 86390 1
511941 99511941 1001 86380 86390 1
511829 99511829 1001 86380 86390 1
511946 99511946 1001 86380 86390 1
511805 99511805 1001 86380 86390 1
512520 99512520 1001 86380 86390 1
512522 99512522 1001 86380 86390 1
513092 99513092 1001 86380 86390 1
512958 99512958 1001 86380 86390 1
512677 99512677 1001 86380 86390 1
512716 99512716 1001 86380 86390 1
513234 99513234 1001 86380 86390 1
513834 99513834 1001 86380 86390 1
513475 99513475 1001 86380 86390 1
513503 99513503 1001 86380 86390 1
513504 99513504 1001 86380 86390 1
513545 99513545 1001 86380 86390 1
513576 99513576 1001 86380 86390 1
514098 99514098 1001 86380 86390 1
514757 99514757 1001 86380 86390 1
514842 99514842 1001 86380 86390 1
514642 99514642 1001 86380 86390 1
514449 99514449 1001 86380 86390 1
514382 99514382 1001 86380 86390 1
514325 99514325 1001 86380 86390 1
514920 99514920 1001 86380 86390 1
514911 99514911 1001 86380 86390 1
515516 99515516 1001 86380 86390 1
515493 99515493 1001 86380 86390 1
515565 99515565 1001 86380 86390 1
515416 99515416 1001 86380 86390 1
515803 99515803 1001 86380 86390 1
515741 99515741 1001 86380 86390 1
515886 99515886 1001 86380 86390 1
516308 99516308 1001 86380 86390 1
516490 99516490 1001 86380 86390 1
516351 99516351 1001 86380 86390 1
516200 99516200 1001 86380 86390 1
516259 99516259 1001 86380 86390 1
515966 99515966 1001 86380 86390 1
516090 99516090 1001 86380 86390 1
517018 99517018 1001 86380 86390 1
516958 99516958 1001 86380 86390 1
516777 99516777 1001 86380 86390 1
517485 99517485 1001 86380 86390 1
517877 99517877 1001 86380 86390 1
518172 99518172 1001 86380 86390 1
518324 99518324 1001 86380 86390 1
518761 99518761 1001 86380 86390 1
518645 99518645 1001 86380 86390 1
518765 99518765 1001 86380 86390 1
518626 99518626 1001 86380 86390 1
518551 99518551 1001 86380 86390 1
518506 99518506 1001 86380 86390 1
519089 99519089 1001 86380 86390 1
519142 99519142 1001 86380 86390 1
519660 99519660 1001 86380 86390 1
519766 99519766 1001 86380 86390 1
519427 99519427 1001 86380 86390 1
519483 99519483 1001 86380 86390 1
519590 99519590 1001 86380 86390 1
519541 99519541 1001 86380 86390 1
519903 99519903 1001 86380 86390 1
520318 99520318 1001 86380 86390 1
520370 99520370 1001 86380 86390 1
520226 99520226 1001 86380 86390 1
520845 99520845 1001 86380 86390 1
520810 99520810 1001 86380 86390 1
521459 99521459 1001 86380 86390 1
520904 99520904 1001 86380 86390 1
521597 99521597 1001 86380 86390 1
521629 99521629 1001 86380 86390 1
521943 99521943 1001 86380 86390 1
521821 99521821 1001 86380 86390 1
522452 99522452 1001 86380 86390 1
522427 99522427 1001 86380 86390 1
523075 99523075 1001 86380 86390 1
522972 99522972 1001 86380 86390 1
523024 99523024 1001 86380 86390 1
522796 99522796 1001 86380 86390 1
522771 99522771 1001 86380 86390 1
522836 99522836 1001 86380 86390 1
522903 99522903 1001 86380 86390 1
522845 99522845 1001 86380 86390 1
522531 99522531 1001 86380 86390 1
523150 99523150 1001 86380 86390 1
523152 99523152 1001 86380 86390 1
523764 99523764 1001 86380 86390 1
523909 99523909 1001 86380 86390 1
523766 99523766 1001 86380 86390 1
523768 99523768 1001 86380 86390 1
523825 99523825 1001 86380 86390 1
523732 99523732 1001 86380 86390 1
523647 99523647 1001 86380 86390 1
523417 99523417 1001 86380 86390 1
523421 99523421 1001 86380 86390 1
523473 99523473 1001 86380 86390 1
523526 99523526 1001 86380 86390 1
523478 99523478 1001 86380 86390 1
524741 99524741 1001 86380 86390 1
524634 99524634 1001 86380 86390 1
524275 99524275 1001 86380 86390 1
524925 99524925 1001 86380 86390 1
524813 99524813 1001 86380 86390 1
525485 99525485 1001 86380 86390 1
525118 99525118 1001 86380 86390 1
525755 99525755 1001 86380 86390 1
526379 99526379 1001 86380 86390 1
525984 99525984 1001 86380 86390 1
525868 99525868 1001 86380 86390 1
526438 99526438 1001 86380 86390 1
527108 99527108 1001 86380 86390 1
527203 99527203 1001 86380 86390 1
527228 99527228 1001 86380 86390 1
527132 99527132 1001 86380 86390 1
526878 99526878 1001 86380 86390 1
526932 99526932 1001 86380 86390 1
526755 99526755 1001 86380 86390 1
527389 99527389 1001 86380 86390 1
527283 99527283 1001 86380 86390 1
527973 99527973 1001 86380 86390 1
527966 99527966 1001 86380 86390 1
527915 99527915 1001 86380 86390 1
527983 99527983 1001 86380 86390 1
527906 99527906 1001 86380 86390 1
527826 99527826 1001 86380 86390 1
527636 99527636 1001 86380 86390 1
528181 99528181 1001 86380 86390 1
528875 99528875 1001 86380 86390 1
528756 99528756 1001 86380 86390 1
528407 99528407 1001 86380 86390 1
528435 99528435 1001 86380 86390 1
529002 99529002 1001 86380 86390 1
529649 99529649 1001 86380 86390 1
529406 99529406 1001 86380 86390 1
529458 99529458 1001 86380 86390 1
529326 99529326 1001 86380 86390 1
529147 99529147 1001 86380 86390 1
529289 99529289 1001 86380 86390 1
529199 99529199 1001 86380 86390 1
529130 99529130 1001 86380 86390 1
530439 99530439 1001 86380 86390 1
530341 99530341 1001 86380 86390 1
530346 99530346 1001 86380 86390 1
529997 99529997 1001 86380 86390 1
530024 99530024 1001 86380 86390 1
530620 99530620 1001 86380 86390 1
531277 99531277 1001 86380 86390 1
531314 99531314 1001 86380 86390 1
531069 99531069 1001 86380 86390 1
530947 99530947 1001 86380 86390 1
531497 99531497 1001 86380 86390 1
532205 99532205 1001 86380 86390 1
532035 99532035 1001 86380 86390 1
531821 99531821 1001 86380 86390 1
531800 99531800 1001 86380 86390 1
531676 99531676 1001 86380 86390 1
531612 99531612 1001 86380 86390 1
531757 99531757 1001 86380 86390 1
532255 99532255 1001 86380 86390 1
532380 99532380 1001 86380 86390 1
532958 99532958 1001 86380 86390 1
532902 99532902 1001 86380 86390 1
532668 99532668 1001 86380 86390 1
533212 99533212 1001 86380 86390 1
533826 99533826 1001 86380 86390 1
533834 99533834 1001 86380 86390 1
533519 99533519 1001 86380 86390 1
533534 99533534 1001 86380 86390 1
533257 99533257 1001 86380 86390 1
533374 99533374 1001 86380 86390 1
533970 99533970 1001 86380 86390 1
534635 99534635 1001 86380 86390 1
534572 99534572 1001 86380 86390 1
534324 99534324 1001 86380 86390 1
534377 99534377 1001 86380 86390 1
534442 99534442 1001 86380 86390 1
534471 99534471 1001 86380 86390 1
534216 99534216 1001 86380 86390 1
534804 99534804 1001 86380 86390 1
535146 99535146 1001 86380 86390 1
534916 99534916 1001 86380 86390 1
534950 99534950 1001 86380 86390 1
535626 99535626 1001 86380 86390 1
535696 99535696 1001 86380 86390 1
535699 99535699 1001 86380 86390 1
535674 99535674 1001 86380 86390 1
535584 99535584 1001 86380 86390 1
536388 99536388 1001 86380 86390 1
536427 99536427 1001 86380 86390 1
537136 99537136 1001 86380 86390 1
537141 99537141 1001 86380 86390 1
536914 99536914 1001 86380 86390 1
536606 99536606 1001 86380 86390 1
536674 99536674 1001 86380 86390 1
536733 99536733 1001 86380 86390 1
536695 99536695 1001 86380 86390 1
536735 99536735 1001 86380 86390 1
537332 99537332 1001 86380 86390 1
537295 99537295 1001 86380 86390 1
537196 99537196 1001 86380 86390 1
537650 99537650 1001 86380 86390 1
537516 99537516 1001 86380 86390 1
537520 99537520 1001 86380 86390 1
538057 99538057 1001 86380 86390 1
538284 99538284 1001 86380 86390 1
538225 99538225 1001 86380 86390 1
539006 99539006 1001 86380 86390 1
539594 99539594 1001 86380 86390 1
539285 99539285 1001 86380 86390 1
539141 99539141 1001 86380 86390 1
539064 99539064 1001 86380 86390 1
539686 99539686 1001 86380 86390 1
540301 99540301 1001 86380 86390 1
540330 99540330 1001 86380 86390 1
540450 99540450 1001 86380 86390 1
540346 99540346 1001 86380 86390 1
540424 99540424 1001 86380 86390 1
540121 99540121 1001 86380 86390 1
540254 99540254 1001 86380 86390 1
540217 99540217 1001 86380 86390 1
540077 99540077 1001 86380 86390 1
539975 99539975 1001 86380 86390 1
539903 99539903 1001 86380 86390 1
540609 99540609 1001 86380 86390 1
540597 99540597 1001 86380 86390 1
540484 99540484 1001 86380 86390 1
541270 99541270 1001 86380 86390 1
541273 99541273 1001 86380 86390 1
541096 99541096 1001 86380 86390 1
541160 99541160 1001 86380 86390 1
540769 99540769 1001 86380 86390 1
541350 99541350 1001 86380 86390 1
542100 99542100 1001 86380 86390 1
541868 99541868 1001 86380 86390 1
541858 99541858 1001 86380 86390 1
541705 99541705 1001 86380 86390 1
541591 99541591 1001 86380 86390 1
542259 99542259 1001 86380 86390 1
542312 99542312 1001 86380 86390 1
542193 99542193 1001 86380 86390 1
542588 99542588 1001 86380 86390 1
542614 99542614 1001 86380 86390 1
542400 99542400 1001 86380 86390 1
542988 99542988 1001 86380 86390 1
543053 99543053 1001 86380 86390 1
542963 99542963 1001 86380 86390 1
543146 99543146 1001 86380 86390 1
543654 99543654 1001 86380 86390 1
543352 99543352 1001 86380 86390 1
543822 99543822 1001 86380 86390 1
543863 99543863 1001 86380 86390 1
543840 99543840 1001 86380 86390 1
544460 99544460 1001 86380 86390 1
544475 99544475 1001 86380 86390 1
544219 99544219 1001 86380 86390 1
544067 99544067 1001 86380 86390 1
544646 99544646 1001 86380 86390 1
544725 99544725 1001 86380 86390 1
430161 834 1001 36540 38217 1
525314 890 1002 57295 61215 1
400239 99400239 1001 86380 86390 1
400267 99400267 1001 86380 86390 1
400390 99400390 1001 86380 86390 1
400419 99400419 1001 86380 86390 1
400845 99400845 1001 86380 86390 1
401070 99401070 1001 86380 86390 1
401537 99401537 1001 86380 86390 1
401598 99401598 1001 86380 86390 1
401881 99401881 1001 86380 86390 1
402128 99402128 1001 86380 86390 1
402334 99402334 1001 86380 86390 1
402309 99402309 1001 86380 86390 1
402464 99402464 1001 86380 86390 1
402575 99402575 1001 86380 86390 1
402664 99402664 1001 86380 86390 1
402779 99402779 1001 86380 86390 1
403624 99403624 1001 86380 86390 1
404061 99404061 1001 86380 86390 1
404162 99404162 1001 86380 86390 1
404363 99404363 1001 86380 86390 1
404276 99404276 1001 86380 86390 1
404408 99404408 1001 86380 86390 1
404551 99404551 1001 86380 86390 1
404861 99404861 1001 86380 86390 1
404915 99404915 1001 86380 86390 1
405049 99405049 1001 86380 86390 1
405183 99405183 1001 86380 86390 1
405013 99405013 1001 86380 86390 1
405411 99405411 1001 86380 86390 1
405498 99405498 1001 86380 86390 1
405648 99405648 1001 86380 86390 1
406007 99406007 1001 86380 86390 1
406127 99406127 1001 86380 86390 1
406216 99406216 1001 86380 86390 1
406613 99406613 1001 86380 86390 1
406842 99406842 1001 86380 86390 1
407017 99407017 1001 86380 86390 1
407037 99407037 1001 86380 86390 1
407573 99407573 1001 86380 86390 1
407738 99407738 1001 86380 86390 1
408013 99408013 1001 86380 86390 1
407992 99407992 1001 86380 86390 1
408125 99408125 1001 86380 86390 1
408269 99408269 1001 86380 86390 1
408392 99408392 1001 86380 86390 1
408762 99408762 1001 86380 86390 1
408980 99408980 1001 86380 86390 1
409650 99409650 1001 86380 86390 1
409890 99409890 1001 86380 86390 1
410057 99410057 1001 86380 86390 1
410121 99410121 1001 86380 86390 1
410734 99410734 1001 86380 86390 1
410726 99410726 1001 86380 86390 1
411380 99411380 1001 86380 86390 1
411624 99411624 1001 86380 86390 1
411743 99411743 1001 86380 86390 1
411732 99411732 1001 86380 86390 1
412040 99412040 1001 86380 86390 1
412097 99412097 1001 86380 86390 1
412098 99412098 1001 86380 86390 1
413402 99413402 1001 86380 86390 1
413192 99413192 1001 86380 86390 1
412942 99412942 1001 86380 86390 1
412930 99412930 1001 86380 86390 1
412613 99412613 1001 86380 86390 1
412511 99412511 1001 86380 86390 1
412488 99412488 1001 86380 86390 1
415259 99415259 1001 86380 86390 1
415262 99415262 1001 86380 86390 1
414530 99414530 1001 86380 86390 1
414829 99414829 1001 86380 86390 1
414750 99414750 1001 86380 86390 1
414857 99414857 1001 86380 86390 1
414172 99414172 1001 86380 86390 1
415707 99415707 1001 86380 86390 1
415536 99415536 1001 86380 86390 1
416758 99416758 1001 86380 86390 1
416384 99416384 1001 86380 86390 1
416445 99416445 1001 86380 86390 1
416266 99416266 1001 86380 86390 1
415953 99415953 1001 86380 86390 1
417309 99417309 1001 86380 86390 1
417202 99417202 1001 86380 86390 1
417003 99417003 1001 86380 86390 1
417109 99417109 1001 86380 86390 1
418761 99418761 1001 86380 86390 1
418340 99418340 1001 86380 86390 1
418255 99418255 1001 86380 86390 1
418423 99418423 1001 86380 86390 1
417738 99417738 1001 86380 86390 1
418950 99418950 1001 86380 86390 1
419203 99419203 1001 86380 86390 1
420167 99420167 1001 86380 86390 1
419984 99419984 1001 86380 86390 1
419971 99419971 1001 86380 86390 1
419634 99419634 1001 86380 86390 1
419740 99419740 1001 86380 86390 1
419363 99419363 1001 86380 86390 1
419227 99419227 1001 86380 86390 1
421702 99421702 1001 86380 86390 1
421687 99421687 1001 86380 86390 1
421653 99421653 1001 86380 86390 1
420870 99420870 1001 86380 86390 1
421164 99421164 1001 86380 86390 1
422394 99422394 1001 86380 86390 1
422354 99422354 1001 86380 86390 1
423713 99423713 1001 86380 86390 1
423622 99423622 1001 86380 86390 1
423054 99423054 1001 86380 86390 1
422969 99422969 1001 86380 86390 1
422579 99422579 1001 86380 86390 1
423792 99423792 1001 86380 86390 1
423989 99423989 1001 86380 86390 1
424021 99424021 1001 86380 86390 1
424045 99424045 1001 86380 86390 1
424109 99424109 1001 86380 86390 1
423934 99423934 1001 86380 86390 1
423982 99423982 1001 86380 86390 1
424089 99424089 1001 86380 86390 1
424669 99424669 1001 86380 86390 1
424343 99424343 1001 86380 86390 1
425641 99425641 1001 86380 86390 1
425619 99425619 1001 86380 86390 1
427080 99427080 1001 86380 86390 1
426808 99426808 1001 86380 86390 1
426549 99426549 1001 86380 86390 1
426152 99426152 1001 86380 86390 1
425932 99425932 1001 86380 86390 1
425829 99425829 1001 86380 86390 1
428696 99428696 1001 86380 86390 1
428375 99428375 1001 86380 86390 1
428434 99428434 1001 86380 86390 1
428510 99428510 1001 86380 86390 1
427906 99427906 1001 86380 86390 1
427618 99427618 1001 86380 86390 1
427723 99427723 1001 86380 86390 1
430285 99430285 1001 86380 86390 1
430365 99430365 1001 86380 86390 1
429954 99429954 1001 86380 86390 1
429835 99429835 1001 86380 86390 1
429336 99429336 1001 86380 86390 1
430526 99430526 1001 86380 86390 1
430421 99430421 1001 86380 86390 1
431946 99431946 1001 86380 86390 1
431091 99431091 1001 86380 86390 1
433618 99433618 1001 86380 86390 1
433405 99433405 1001 86380 86390 1
433021 99433021 1001 86380 86390 1
432907 99432907 1001 86380 86390 1
433055 99433055 1001 86380 86390 1
432694 99432694 1001 86380 86390 1
433819 99433819 1001 86380 86390 1
433809 99433809 1001 86380 86390 1
435364 99435364 1001 86380 86390 1
435339 99435339 1001 86380 86390 1
435253 99435253 1001 86380 86390 1
435061 99435061 1001 86380 86390 1
435397 99435397 1001 86380 86390 1
435419 99435419 1001 86380 86390 1
434708 99434708 1001 86380 86390 1
434383 99434383 1001 86380 86390 1
436888 99436888 1001 86380 86390 1
437151 99437151 1001 86380 86390 1
436244 99436244 1001 86380 86390 1
300708 99300708 1001 86380 86390 1
300521 99300521 1001 86380 86390 1
300842 99300842 1001 86380 86390 1
300833 99300833 1001 86380 86390 1
301431 99301431 1001 86380 86390 1
301436 99301436 1001 86380 86390 1
301265 99301265 1001 86380 86390 1
301331 99301331 1001 86380 86390 1
301582 99301582 1001 86380 86390 1
301674 99301674 1001 86380 86390 1
301610 99301610 1001 86380 86390 1
301637 99301637 1001 86380 86390 1
302332 99302332 1001 86380 86390 1
302164 99302164 1001 86380 86390 1
302039 99302039 1001 86380 86390 1
302144 99302144 1001 86380 86390 1
301943 99301943 1001 86380 86390 1
301897 99301897 1001 86380 86390 1
302423 99302423 1001 86380 86390 1
302505 99302505 1001 86380 86390 1
302863 99302863 1001 86380 86390 1
302858 99302858 1001 86380 86390 1
303374 99303374 1001 86380 86390 1
303407 99303407 1001 86380 86390 1
303648 99303648 1001 86380 86390 1
303467 99303467 1001 86380 86390 1
303609 99303609 1001 86380 86390 1
303601 99303601 1001 86380 86390 1
303473 99303473 1001 86380 86390 1
304035 99304035 1001 86380 86390 1
304166 99304166 1001 86380 86390 1
304091 99304091 1001 86380 86390 1
304809 99304809 1001 86380 86390 1
304673 99304673 1001 86380 86390 1
304726 99304726 1001 86380 86390 1
304575 99304575 1001 86380 86390 1
304384 99304384 1001 86380 86390 1
304288 99304288 1001 86380 86390 1
304923 99304923 1001 86380 86390 1
305673 99305673 1001 86380 86390 1
305442 99305442 1001 86380 86390 1
305392 99305392 1001 86380 86390 1
305418 99305418 1001 86380 86390 1
305172 99305172 1001 86380 86390 1
305193 99305193 1001 86380 86390 1
500077 99500077 1001 86380 86390 1
500096 99500096 1001 86380 86390 1
500008 99500008 1001 86380 86390 1
500713 99500713 1001 86380 86390 1
500688 99500688 1001 86380 86390 1
500690 99500690 1001 86380 86390 1
500617 99500617 1001 86380 86390 1
500588 99500588 1001 86380 86390 1
500420 99500420 1001 86380 86390 1
500602 99500602 1001 86380 86390 1
500227 99500227 1001 86380 86390 1
501017 99501017 1001 86380 86390 1
501616 99501616 1001 86380 86390 1
501586 99501586 1001 86380 86390 1
501373 99501373 1001 86380 86390 1
501303 99501303 1001 86380 86390 1
501196 99501196 1001 86380 86390 1
501068 99501068 1001 86380 86390 1
501211 99501211 1001 86380 86390 1
501673 99501673 1001 86380 86390 1
502300 99502300 1001 86380 86390 1
502189 99502189 1001 86380 86390 1
502027 99502027 1001 86380 86390 1
501989 99501989 1001 86380 86390 1
502002 99502002 1001 86380 86390 1
502497 99502497 1001 86380 86390 1
502894 99502894 1001 86380 86390 1
503371 99503371 1001 86380 86390 1
503372 99503372 1001 86380 86390 1
503768 99503768 1001 86380 86390 1
503673 99503673 1001 86380 86390 1
504150 99504150 1001 86380 86390 1
504818 99504818 1001 86380 86390 1
504424 99504424 1001 86380 86390 1
505370 99505370 1001 86380 86390 1
505453 99505453 1001 86380 86390 1
505404 99505404 1001 86380 86390 1
505303 99505303 1001 86380 86390 1
505829 99505829 1001 86380 86390 1
506420 99506420 1001 86380 86390 1
506474 99506474 1001 86380 86390 1
506228 99506228 1001 86380 86390 1
506649 99506649 1001 86380 86390 1
506612 99506612 1001 86380 86390 1
507103 99507103 1001 86380 86390 1
507207 99507207 1001 86380 86390 1
506867 99506867 1001 86380 86390 1
506973 99506973 1001 86380 86390 1
506962 99506962 1001 86380 86390 1
506809 99506809 1001 86380 86390 1
506822 99506822 1001 86380 86390 1
507452 99507452 1001 86380 86390 1
507505 99507505 1001 86380 86390 1
508101 99508101 1001 86380 86390 1
508180 99508180 1001 86380 86390 1
508367 99508367 1001 86380 86390 1
508760 99508760 1001 86380 86390 1
508535 99508535 1001 86380 86390 1
509774 99509774 1001 86380 86390 1
509500 99509500 1001 86380 86390 1
509308 99509308 1001 86380 86390 1
509295 99509295 1001 86380 86390 1
509479 99509479 1001 86380 86390 1
510073 99510073 1001 86380 86390 1
510693 99510693 1001 86380 86390 1
510635 99510635 1001 86380 86390 1
510450 99510450 1001 86380 86390 1
510280 99510280 1001 86380 86390 1
510924 99510924 1001 86380 86390 1
510838 99510838 1001 86380 86390 1
511103 99511103 1001 86380 86390 1
511719 99511719 1001 86380 86390 1
512253 99512253 1001 86380 86390 1
512348 99512348 1001 86380 86390 1
512030 99512030 1001 86380 86390 1
511795 99511795 1001 86380 86390 1
511835 99511835 1001 86380 86390 1
511770 99511770 1001 86380 86390 1
512418 99512418 1001 86380 86390 1
512537 99512537 1001 86380 86390 1
513115 99513115 1001 86380 86390 1
513066 99513066 1001 86380 86390 1
513031 99513031 1001 86380 86390 1
513190 99513190 1001 86380 86390 1
513123 99513123 1001 86380 86390 1
512928 99512928 1001 86380 86390 1
512627 99512627 1001 86380 86390 1
512669 99512669 1001 86380 86390 1
512605 99512605 1001 86380 86390 1
513294 99513294 1001 86380 86390 1
513263 99513263 1001 86380 86390 1
513238 99513238 1001 86380 86390 1
513265 99513265 1001 86380 86390 1
513801 99513801 1001 86380 86390 1
513473 99513473 1001 86380 86390 1
514064 99514064 1001 86380 86390 1
514711 99514711 1001 86380 86390 1
514616 99514616 1001 86380 86390 1
514280 99514280 1001 86380 86390 1
515478 99515478 1001 86380 86390 1
515313 99515313 1001 86380 86390 1
515114 99515114 1001 86380 86390 1
515156 99515156 1001 86380 86390 1
515171 99515171 1001 86380 86390 1
515074 99515074 1001 86380 86390 1
515725 99515725 1001 86380 86390 1
516396 99516396 1001 86380 86390 1
516485 99516485 1001 86380 86390 1
516362 99516362 1001 86380 86390 1
516389 99516389 1001 86380 86390 1
516243 99516243 1001 86380 86390 1
516197 99516197 1001 86380 86390 1
516084 99516084 1001 86380 86390 1
516035 99516035 1001 86380 86390 1
516599 99516599 1001 86380 86390 1
516626 99516626 1001 86380 86390 1
516706 99516706 1001 86380 86390 1
516617 99516617 1001 86380 86390 1
517259 99517259 1001 86380 86390 1
517010 99517010 1001 86380 86390 1
516769 99516769 1001 86380 86390 1
516734 99516734 1001 86380 86390 1
516842 99516842 1001 86380 86390 1
516817 99516817 1001 86380 86390 1
517372 99517372 1001 86380 86390 1
518240 99518240 1001 86380 86390 1
518292 99518292 1001 86380 86390 1
518206 99518206 1001 86380 86390 1
518799 99518799 1001 86380 86390 1
518853 99518853 1001 86380 86390 1
518829 99518829 1001 86380 86390 1
518909 99518909 1001 86380 86390 1
518749 99518749 1001 86380 86390 1
518389 99518389 1001 86380 86390 1
519127 99519127 1001 86380 86390 1
519674 99519674 1001 86380 86390 1
519809 99519809 1001 86380 86390 1
519608 99519608 1001 86380 86390 1
519597 99519597 1001 86380 86390 1
519585 99519585 1001 86380 86390 1
519349 99519349 1001 86380 86390 1
519321 99519321 1001 86380 86390 1
519862 99519862 1001 86380 86390 1
520097 99520097 1001 86380 86390 1
520184 99520184 1001 86380 86390 1
520823 99520823 1001 86380 86390 1
520752 99520752 1001 86380 86390 1
521425 99521425 1001 86380 86390 1
521285 99521285 1001 86380 86390 1
521080 99521080 1001 86380 86390 1
521519 99521519 1001 86380 86390 1
521566 99521566 1001 86380 86390 1
522164 99522164 1001 86380 86390 1
522116 99522116 1001 86380 86390 1
522273 99522273 1001 86380 86390 1
521953 99521953 1001 86380 86390 1
522021 99522021 1001 86380 86390 1
523004 99523004 1001 86380 86390 1
523193 99523193 1001 86380 86390 1
523209 99523209 1001 86380 86390 1
523317 99523317 1001 86380 86390 1
523833 99523833 1001 86380 86390 1
523770 99523770 1001 86380 86390 1
524632 99524632 1001 86380 86390 1
524575 99524575 1001 86380 86390 1
524504 99524504 1001 86380 86390 1
524441 99524441 1001 86380 86390 1
524305 99524305 1001 86380 86390 1
524163 99524163 1001 86380 86390 1
524155 99524155 1001 86380 86390 1
524314 99524314 1001 86380 86390 1
524784 99524784 1001 86380 86390 1
524967 99524967 1001 86380 86390 1
525566 99525566 1001 86380 86390 1
525436 99525436 1001 86380 86390 1
525304 99525304 1001 86380 86390 1
525305 99525305 1001 86380 86390 1
525683 99525683 1001 86380 86390 1
526398 99526398 1001 86380 86390 1
526356 99526356 1001 86380 86390 1
525860 99525860 1001 86380 86390 1
525977 99525977 1001 86380 86390 1
525852 99525852 1001 86380 86390 1
526562 99526562 1001 86380 86390 1
526486 99526486 1001 86380 86390 1
527182 99527182 1001 86380 86390 1
527017 99527017 1001 86380 86390 1
526942 99526942 1001 86380 86390 1
526797 99526797 1001 86380 86390 1
526663 99526663 1001 86380 86390 1
527429 99527429 1001 86380 86390 1
527421 99527421 1001 86380 86390 1
527804 99527804 1001 86380 86390 1
527517 99527517 1001 86380 86390 1
528191 99528191 1001 86380 86390 1
528894 99528894 1001 86380 86390 1
528557 99528557 1001 86380 86390 1
528532 99528532 1001 86380 86390 1
528390 99528390 1001 86380 86390 1
529632 99529632 1001 86380 86390 1
529717 99529717 1001 86380 86390 1
529400 99529400 1001 86380 86390 1
529251 99529251 1001 86380 86390 1
529824 99529824 1001 86380 86390 1
530416 99530416 1001 86380 86390 1
530469 99530469 1001 86380 86390 1
529945 99529945 1001 86380 86390 1
529995 99529995 1001 86380 86390 1
531281 99531281 1001 86380 86390 1
530760 99530760 1001 86380 86390 1
530931 99530931 1001 86380 86390 1
530832 99530832 1001 86380 86390 1
530783 99530783 1001 86380 86390 1
531573 99531573 1001 86380 86390 1
531526 99531526 1001 86380 86390 1
531570 99531570 1001 86380 86390 1
532105 99532105 1001 86380 86390 1
532118 99532118 1001 86380 86390 1
532004 99532004 1001 86380 86390 1
532022 99532022 1001 86380 86390 1
531955 99531955 1001 86380 86390 1
531919 99531919 1001 86380 86390 1
531831 99531831 1001 86380 86390 1
531598 99531598 1001 86380 86390 1
532306 99532306 1001 86380 86390 1
532962 99532962 1001 86380 86390 1
532992 99532992 1001 86380 86390 1
532776 99532776 1001 86380 86390 1
532656 99532656 1001 86380 86390 1
532669 99532669 1001 86380 86390 1
532554 99532554 1001 86380 86390 1
532547 99532547 1001 86380 86390 1
533211 99533211 1001 86380 86390 1
533685 99533685 1001 86380 86390 1
533629 99533629 1001 86380 86390 1
533461 99533461 1001 86380 86390 1
533560 99533560 1001 86380 86390 1
533413 99533413 1001 86380 86390 1
533868 99533868 1001 86380 86390 1
533923 99533923 1001 86380 86390 1
533925 99533925 1001 86380 86390 1
534005 99534005 1001 86380 86390 1
534609 99534609 1001 86380 86390 1
534301 99534301 1001 86380 86390 1
534220 99534220 1001 86380 86390 1
535142 99535142 1001 86380 86390 1
535155 99535155 1001 86380 86390 1
535247 99535247 1001 86380 86390 1
535170 99535170 1001 86380 86390 1
535251 99535251 1001 86380 86390 1
535047 99535047 1001 86380 86390 1
534946 99534946 1001 86380 86390 1
535026 99535026 1001 86380 86390 1
536045 99536045 1001 86380 86390 1
535790 99535790 1001 86380 86390 1
536344 99536344 1001 86380 86390 1
536993 99536993 1001 86380 86390 1
536891 99536891 1001 86380 86390 1
537277 99537277 1001 86380 86390 1
537282 99537282 1001 86380 86390 1
537364 99537364 1001 86380 86390 1
537758 99537758 1001 86380 86390 1
537658 99537658 1001 86380 86390 1
537699 99537699 1001 86380 86390 1
537743 99537743 1001 86380 86390 1
537485 99537485 1001 86380 86390 1
538649 99538649 1001 86380 86390 1
538639 99538639 1001 86380 86390 1
538448 99538448 1001 86380 86390 1
538339 99538339 1001 86380 86390 1
538868 99538868 1001 86380 86390 1
539223 99539223 1001 86380 86390 1
539213 99539213 1001 86380 86390 1
540313 99540313 1001 86380 86390 1
540152 99540152 1001 86380 86390 1
539949 99539949 1001 86380 86390 1
540043 99540043 1001 86380 86390 1
539941 99539941 1001 86380 86390 1
539981 99539981 1001 86380 86390 1
539896 99539896 1001 86380 86390 1
540608 99540608 1001 86380 86390 1
540552 99540552 1001 86380 86390 1
540942 99540942 1001 86380 86390 1
540785 99540785 1001 86380 86390 1
541297 99541297 1001 86380 86390 1
541313 99541313 1001 86380 86390 1
542039 99542039 1001 86380 86390 1
541748 99541748 1001 86380 86390 1
541722 99541722 1001 86380 86390 1
541741 99541741 1001 86380 86390 1
541670 99541670 1001 86380 86390 1
541611 99541611 1001 86380 86390 1
541704 99541704 1001 86380 86390 1
542816 99542816 1001 86380 86390 1
542844 99542844 1001 86380 86390 1
542896 99542896 1001 86380 86390 1
542625 99542625 1001 86380 86390 1
542378 99542378 1001 86380 86390 1
542404 99542404 1001 86380 86390 1
542483 99542483 1001 86380 86390 1
543581 99543581 1001 86380 86390 1
543595 99543595 1001 86380 86390 1
543406 99543406 1001 86380 86390 1
543472 99543472 1001 86380 86390 1
543435 99543435 1001 86380 86390 1
543167 99543167 1001 86380 86390 1
543893 99543893 1001 86380 86390 1
543832 99543832 1001 86380 86390 1
544394 99544394 1001 86380 86390 1
544536 99544536 1001 86380 86390 1
544580 99544580 1001 86380 86390 1
544241 99544241 1001 86380 86390 1
544737 99544737 1001 86380 86390 1
430161 497 1001 9600 9957 1
400102 99400102 1001 86380 86390 1
400902 99400902 1001 86380 86390 1
400873 99400873 1001 86380 86390 1
401911 99401911 1001 86380 86390 1
402110 99402110 1001 86380 86390 1
402121 99402121 1001 86380 86390 1
402782 99402782 1001 86380 86390 1
403035 99403035 1001 86380 86390 1
402994 99402994 1001 86380 86390 1
403221 99403221 1001 86380 86390 1
403392 99403392 1001 86380 86390 1
403584 99403584 1001 86380 86390 1
404012 99404012 1001 86380 86390 1
404213 99404213 1001 86380 86390 1
404262 99404262 1001 86380 86390 1
404875 99404875 1001 86380 86390 1
404856 99404856 1001 86380 86390 1
405289 99405289 1001 86380 86390 1
405942 99405942 1001 86380 86390 1
406303 99406303 1001 86380 86390 1
406806 99406806 1001 86380 86390 1
406892 99406892 1001 86380 86390 1
407046 99407046 1001 86380 86390 1
407488 99407488 1001 86380 86390 1
407630 99407630 1001 86380 86390 1
407657 99407657 1001 86380 86390 1
407811 99407811 1001 86380 86390 1
408276 99408276 1001 86380 86390 1
409028 99409028 1001 86380 86390 1
409354 99409354 1001 86380 86390 1
409524 99409524 1001 86380 86390 1
410060 99410060 1001 86380 86390 1
410341 99410341 1001 86380 86390 1
410527 99410527 1001 86380 86390 1
410528 99410528 1001 86380 86390 1
410745 99410745 1001 86380 86390 1
411471 99411471 1001 86380 86390 1
411793 99411793 1001 86380 86390 1
411878 99411878 1001 86380 86390 1
412140 99412140 1001 86380 86390 1
413501 99413501 1001 86380 86390 1
412911 99412911 1001 86380 86390 1
412573 99412573 1001 86380 86390 1
413960 99413960 1001 86380 86390 1
414937 99414937 1001 86380 86390 1
414707 99414707 1001 86380 86390 1
414382 99414382 1001 86380 86390 1
414168 99414168 1001 86380 86390 1
415550 99415550 1001 86380 86390 1
415470 99415470 1001 86380 86390 1
416926 99416926 1001 86380 86390 1
416098 99416098 1001 86380 86390 1
418499 99418499 1001 86380 86390 1
418431 99418431 1001 86380 86390 1
418080 99418080 1001 86380 86390 1
418147 99418147 1001 86380 86390 1
418427 99418427 1001 86380 86390 1
418982 99418982 1001 86380 86390 1
419151 99419151 1001 86380 86390 1
419938 99419938 1001 86380 86390 1
419913 99419913 1001 86380 86390 1
419886 99419886 1001 86380 86390 1
419716 99419716 1001 86380 86390 1
419978 99419978 1001 86380 86390 1
421803 99421803 1001 86380 86390 1
421613 99421613 1001 86380 86390 1
421404 99421404 1001 86380 86390 1
421458 99421458 1001 86380 86390 1
421357 99421357 1001 86380 86390 1
421466 99421466 1001 86380 86390 1
421308 99421308 1001 86380 86390 1
421258 99421258 1001 86380 86390 1
421121 99421121 1001 86380 86390 1
421241 99421241 1001 86380 86390 1
423128 99423128 1001 86380 86390 1
423007 99423007 1001 86380 86390 1
423008 99423008 1001 86380 86390 1
422872 99422872 1001 86380 86390 1
423919 99423919 1001 86380 86390 1
425117 99425117 1001 86380 86390 1
425041 99425041 1001 86380 86390 1
424914 99424914 1001 86380 86390 1
424812 99424812 1001 86380 86390 1
424818 99424818 1001 86380 86390 1
424269 99424269 1001 86380 86390 1
424413 99424413 1001 86380 86390 1
424251 99424251 1001 86380 86390 1
425633 99425633 1001 86380 86390 1
425611 99425611 1001 86380 86390 1
426429 99426429 1001 86380 86390 1
426126 99426126 1001 86380 86390 1
426255 99426255 1001 86380 86390 1
427368 99427368 1001 86380 86390 1
428574 99428574 1001 86380 86390 1
428374 99428374 1001 86380 86390 1
427842 99427842 1001 86380 86390 1
428898 99428898 1001 86380 86390 1
428757 99428757 1001 86380 86390 1
430010 99430010 1001 86380 86390 1
430293 99430293 1001 86380 86390 1
431839 99431839 1001 86380 86390 1
431972 99431972 1001 86380 86390 1
431306 99431306 1001 86380 86390 1
431527 99431527 1001 86380 86390 1
431632 99431632 1001 86380 86390 1
431246 99431246 1001 86380 86390 1
432428 99432428 1001 86380 86390 1
432256 99432256 1001 86380 86390 1
432985 99432985 1001 86380 86390 1
433251 99433251 1001 86380 86390 1
433095 99433095 1001 86380 86390 1
432564 99432564 1001 86380 86390 1
434061 99434061 1001 86380 86390 1
434074 99434074 1001 86380 86390 1
434840 99434840 1001 86380 86390 1
434690 99434690 1001 86380 86390 1
435701 99435701 1001 86380 86390 1
437136 99437136 1001 86380 86390 1
436869 99436869 1001 86380 86390 1
436581 99436581 1001 86380 86390 1
436721 99436721 1001 86380 86390 1
300657 99300657 1001 86380 86390 1
300607 99300607 1001 86380 86390 1
300717 99300717 1001 86380 86390 1
300510 99300510 1001 86380 86390 1
300472 99300472 1001 86380 86390 1
300343 99300343 1001 86380 86390 1
300226 99300226 1001 86380 86390 1
301381 99301381 1001 86380 86390 1
301410 99301410 1001 86380 86390 1
301547 99301547 1001 86380 86390 1
301312 99301312 1001 86380 86390 1
301287 99301287 1001 86380 86390 1
301231 99301231 1001 86380 86390 1
300934 99300934 1001 86380 86390 1
301670 99301670 1001 86380 86390 1
301620 99301620 1001 86380 86390 1
301716 99301716 1001 86380 86390 1
302262 99302262 1001 86380 86390 1
302376 99302376 1001 86380 86390 1
302113 99302113 1001 86380 86390 1
302081 99302081 1001 86380 86390 1
302122 99302122 1001 86380 86390 1
301842 99301842 1001 86380 86390 1
303140 99303140 1001 86380 86390 1
303089 99303089 1001 86380 86390 1
302950 99302950 1001 86380 86390 1
302870 99302870 1001 86380 86390 1
302599 99302599 1001 86380 86390 1
302665 99302665 1001 86380 86390 1
302727 99302727 1001 86380 86390 1
303924 99303924 1001 86380 86390 1
303952 99303952 1001 86380 86390 1
303615 99303615 1001 86380 86390 1
303565 99303565 1001 86380 86390 1
304212 99304212 1001 86380 86390 1
304844 99304844 1001 86380 86390 1
304596 99304596 1001 86380 86390 1
304520 99304520 1001 86380 86390 1
304356 99304356 1001 86380 86390 1
304333 99304333 1001 86380 86390 1
304416 99304416 1001 86380 86390 1
304287 99304287 1001 86380 86390 1
305538 99305538 1001 86380 86390 1
305675 99305675 1001 86380 86390 1
305334 99305334 1001 86380 86390 1
305118 99305118 1001 86380 86390 1
305127 99305127 1001 86380 86390 1
500188 99500188 1001 86380 86390 1
500739 99500739 1001 86380 86390 1
500693 99500693 1001 86380 86390 1
500758 99500758 1001 86380 86390 1
500619 99500619 1001 86380 86390 1
500197 99500197 1001 86380 86390 1
500254 99500254 1001 86380 86390 1
500889 99500889 1001 86380 86390 1
500916 99500916 1001 86380 86390 1
500905 99500905 1001 86380 86390 1
500957 99500957 1001 86380 86390 1
501534 99501534 1001 86380 86390 1
501382 99501382 1001 86380 86390 1
501149 99501149 1001 86380 86390 1
501435 99501435 1001 86380 86390 1
502324 99502324 1001 86380 86390 1
502452 99502452 1001 86380 86390 1
502216 99502216 1001 86380 86390 1
501912 99501912 1001 86380 86390 1
501951 99501951 1001 86380 86390 1
503196 99503196 1001 86380 86390 1
503095 99503095 1001 86380 86390 1
502766 99502766 1001 86380 86390 1
504064 99504064 1001 86380 86390 1
503808 99503808 1001 86380 86390 1
503526 99503526 1001 86380 86390 1
503642 99503642 1001 86380 86390 1
503621 99503621 1001 86380 86390 1
504756 99504756 1001 86380 86390 1
504865 99504865 1001 86380 86390 1
504612 99504612 1001 86380 86390 1
504695 99504695 1001 86380 86390 1
504722 99504722 1001 86380 86390 1
504401 99504401 1001 86380 86390 1
504430 99504430 1001 86380 86390 1
504992 99504992 1001 86380 86390 1
505746 99505746 1001 86380 86390 1
505427 99505427 1001 86380 86390 1
505254 99505254 1001 86380 86390 1
505280 99505280 1001 86380 86390 1
505346 99505346 1001 86380 86390 1
505872 99505872 1001 86380 86390 1
506489 99506489 1001 86380 86390 1
506222 99506222 1001 86380 86390 1
506386 99506386 1001 86380 86390 1
506193 99506193 1001 86380 86390 1
506607 99506607 1001 86380 86390 1
506791 99506791 1001 86380 86390 1
506598 99506598 1001 86380 86390 1
506716 99506716 1001 86380 86390 1
507283 99507283 1001 86380 86390 1
507272 99507272 1001 86380 86390 1
507054 99507054 1001 86380 86390 1
507120 99507120 1001 86380 86390 1
507020 99507020 1001 86380 86390 1
507427 99507427 1001 86380 86390 1
507952 99507952 1001 86380 86390 1
507780 99507780 1001 86380 86390 1
508323 99508323 1001 86380 86390 1
508261 99508261 1001 86380 86390 1
508437 99508437 1001 86380 86390 1
509057 99509057 1001 86380 86390 1
508957 99508957 1001 86380 86390 1
508805 99508805 1001 86380 86390 1
508789 99508789 1001 86380 86390 1
508542 99508542 1001 86380 86390 1
509092 99509092 1001 86380 86390 1
509866 99509866 1001 86380 86390 1
509831 99509831 1001 86380 86390 1
509887 99509887 1001 86380 86390 1
509536 99509536 1001 86380 86390 1
509693 99509693 1001 86380 86390 1
509325 99509325 1001 86380 86390 1
509482 99509482 1001 86380 86390 1
509434 99509434 1001 86380 86390 1
509488 99509488 1001 86380 86390 1
510022 99510022 1001 86380 86390 1
510555 99510555 1001 86380 86390 1
510766 99510766 1001 86380 86390 1
510883 99510883 1001 86380 86390 1
511519 99511519 1001 86380 86390 1
511173 99511173 1001 86380 86390 1
511254 99511254 1001 86380 86390 1
511132 99511132 1001 86380 86390 1
512055 99512055 1001 86380 86390 1
511864 99511864 1001 86380 86390 1
511828 99511828 1001 86380 86390 1
511782 99511782 1001 86380 86390 1
513117 99513117 1001 86380 86390 1
512588 99512588 1001 86380 86390 1
512590 99512590 1001 86380 86390 1
512711 99512711 1001 86380 86390 1
513358 99513358 1001 86380 86390 1
513333 99513333 1001 86380 86390 1
513739 99513739 1001 86380 86390 1
513533 99513533 1001 86380 86390 1
513589 99513589 1001 86380 86390 1
514226 99514226 1001 86380 86390 1
514039 99514039 1001 86380 86390 1
514105 99514105 1001 86380 86390 1
514816 99514816 1001 86380 86390 1
514674 99514674 1001 86380 86390 1
514446 99514446 1001 86380 86390 1
514384 99514384 1001 86380 86390 1
514378 99514378 1001 86380 86390 1
515507 99515507 1001 86380 86390 1
515561 99515561 1001 86380 86390 1
515214 99515214 1001 86380 86390 1
515266 99515266 1001 86380 86390 1
515772 99515772 1001 86380 86390 1
516371 99516371 1001 86380 86390 1
516481 99516481 1001 86380 86390 1
516427 99516427 1001 86380 86390 1
516350 99516350 1001 86380 86390 1
516230 99516230 1001 86380 86390 1
516561 99516561 1001 86380 86390 1
516540 99516540 1001 86380 86390 1
517143 99517143 1001 86380 86390 1
517312 99517312 1001 86380 86390 1
517252 99517252 1001 86380 86390 1
517294 99517294 1001 86380 86390 1
517013 99517013 1001 86380 86390 1
517118 99517118 1001 86380 86390 1
517112 99517112 1001 86380 86390 1
517882 99517882 1001 86380 86390 1
517754 99517754 1001 86380 86390 1
517587 99517587 1001 86380 86390 1
518927 99518927 1001 86380 86390 1
518976 99518976 1001 86380 86390 1
518843 99518843 1001 86380 86390 1
518871 99518871 1001 86380 86390 1
518473 99518473 1001 86380 86390 1
519039 99519039 1001 86380 86390 1
519056 99519056 1001 86380 86390 1
519781 99519781 1001 86380 86390 1
519665 99519665 1001 86380 86390 1
519666 99519666 1001 86380 86390 1
519736 99519736 1001 86380 86390 1
519455 99519455 1001 86380 86390 1
519403 99519403 1001 86380 86390 1
519355 99519355 1001 86380 86390 1
519610 99519610 1001 86380 86390 1
519887 99519887 1001 86380 86390 1
520301 99520301 1001 86380 86390 1
520369 99520369 1001 86380 86390 1
520110 99520110 1001 86380 86390 1
520220 99520220 1001 86380 86390 1
520741 99520741 1001 86380 86390 1
520757 99520757 1001 86380 86390 1
520835 99520835 1001 86380 86390 1
521307 99521307 1001 86380 86390 1
521076 99521076 1001 86380 86390 1
521193 99521193 1001 86380 86390 1
520899 99520899 1001 86380 86390 1
520848 99520848 1001 86380 86390 1
521646 99521646 1001 86380 86390 1
521611 99521611 1001 86380 86390 1
521918 99521918 1001 86380 86390 1
521769 99521769 1001 86380 86390 1
521797 99521797 1001 86380 86390 1
522304 99522304 1001 86380 86390 1
522389 99522389 1001 86380 86390 1
522982 99522982 1001 86380 86390 1
522753 99522753 1001 86380 86390 1
523137 99523137 1001 86380 86390 1
523816 99523816 1001 86380 86390 1
523916 99523916 1001 86380 86390 1
523716 99523716 1001 86380 86390 1
523634 99523634 1001 86380 86390 1
524014 99524014 1001 86380 86390 1
524664 99524664 1001 86380 86390 1
524431 99524431 1001 86380 86390 1
524458 99524458 1001 86380 86390 1
524549 99524549 1001 86380 86390 1
524190 99524190 1001 86380 86390 1
524264 99524264 1001 86380 86390 1
524820 99524820 1001 86380 86390 1
524834 99524834 1001 86380 86390 1
524935 99524935 1001 86380 86390 1
525595 99525595 1001 86380 86390 1
525450 99525450 1001 86380 86390 1
525381 99525381 1001 86380 86390 1
525188 99525188 1001 86380 86390 1
525294 99525294 1001 86380 86390 1
526385 99526385 1001 86380 86390 1
526402 99526402 1001 86380 86390 1
526226 99526226 1001 86380 86390 1
526264 99526264 1001 86380 86390 1
525947 99525947 1001 86380 86390 1
525991 99525991 1001 86380 86390 1
526439 99526439 1001 86380 86390 1
527058 99527058 1001 86380 86390 1
527118 99527118 1001 86380 86390 1
526654 99526654 1001 86380 86390 1
526817 99526817 1001 86380 86390 1
527364 99527364 1001 86380 86390 1
527313 99527313 1001 86380 86390 1
527382 99527382 1001 86380 86390 1
527996 99527996 1001 86380 86390 1
527597 99527597 1001 86380 86390 1
528275 99528275 1001 86380 86390 1
528799 99528799 1001 86380 86390 1
528901 99528901 1001 86380 86390 1
528889 99528889 1001 86380 86390 1
528520 99528520 1001 86380 86390 1
528677 99528677 1001 86380 86390 1
528412 99528412 1001 86380 86390 1
528310 99528310 1001 86380 86390 1
528472 99528472 1001 86380 86390 1
528929 99528929 1001 86380 86390 1
529099 99529099 1001 86380 86390 1
528922 99528922 1001 86380 86390 1
529161 99529161 1001 86380 86390 1
529202 99529202 1001 86380 86390 1
529243 99529243 1001 86380 86390 1
530390 99530390 1001 86380 86390 1
530536 99530536 1001 86380 86390 1
530325 99530325 1001 86380 86390 1
530157 99530157 1001 86380 86390 1
530268 99530268 1001 86380 86390 1
529985 99529985 1001 86380 86390 1
530094 99530094 1001 86380 86390 1
529939 99529939 1001 86380 86390 1
530754 99530754 1001 86380 86390 1
531349 99531349 1001 86380 86390 1
531296 99531296 1001 86380 86390 1
531364 99531364 1001 86380 86390 1
531059 99531059 1001 86380 86390 1
531167 99531167 1001 86380 86390 1
530987 99530987 1001 86380 86390 1
531403 99531403 1001 86380 86390 1
531517 99531517 1001 86380 86390 1
532014 99532014 1001 86380 86390 1
532096 99532096 1001 86380 86390 1
532203 99532203 1001 86380 86390 1
531952 99531952 1001 86380 86390 1
531595 99531595 1001 86380 86390 1
532974 99532974 1001 86380 86390 1
533018 99533018 1001 86380 86390 1
533029 99533029 1001 86380 86390 1
532642 99532642 1001 86380 86390 1
532592 99532592 1001 86380 86390 1
532477 99532477 1001 86380 86390 1
533149 99533149 1001 86380 86390 1
533100 99533100 1001 86380 86390 1
533853 99533853 1001 86380 86390 1
533502 99533502 1001 86380 86390 1
533264 99533264 1001 86380 86390 1
534011 99534011 1001 86380 86390 1
533921 99533921 1001 86380 86390 1
533960 99533960 1001 86380 86390 1
534465 99534465 1001 86380 86390 1
534840 99534840 1001 86380 86390 1
534783 99534783 1001 86380 86390 1
535340 99535340 1001 86380 86390 1
535266 99535266 1001 86380 86390 1
535099 99535099 1001 86380 86390 1
535183 99535183 1001 86380 86390 1
535061 99535061 1001 86380 86390 1
535095 99535095 1001 86380 86390 1
535306 99535306 1001 86380 86390 1
536015 99536015 1001 86380 86390 1
536023 99536023 1001 86380 86390 1
536489 99536489 1001 86380 86390 1
537111 99537111 1001 86380 86390 1
536829 99536829 1001 86380 86390 1
536737 99536737 1001 86380 86390 1
536742 99536742 1001 86380 86390 1
536683 99536683 1001 86380 86390 1
537460 99537460 1001 86380 86390 1
537554 99537554 1001 86380 86390 1
538041 99538041 1001 86380 86390 1
538046 99538046 1001 86380 86390 1
538144 99538144 1001 86380 86390 1
538136 99538136 1001 86380 86390 1
538745 99538745 1001 86380 86390 1
538417 99538417 1001 86380 86390 1
538555 99538555 1001 86380 86390 1
538368 99538368 1001 86380 86390 1
538916 99538916 1001 86380 86390 1
538891 99538891 1001 86380 86390 1
538919 99538919 1001 86380 86390 1
538874 99538874 1001 86380 86390 1
539500 99539500 1001 86380 86390 1
539439 99539439 1001 86380 86390 1
539239 99539239 1001 86380 86390 1
539198 99539198 1001 86380 86390 1
539702 99539702 1001 86380 86390 1
539766 99539766 1001 86380 86390 1
540213 99540213 1001 86380 86390 1
540656 99540656 1001 86380 86390 1
541101 99541101 1001 86380 86390 1
541286 99541286 1001 86380 86390 1
541124 99541124 1001 86380 86390 1
541078 99541078 1001 86380 86390 1
541066 99541066 1001 86380 86390 1
540830 99540830 1001 86380 86390 1
540701 99540701 1001 86380 86390 1
540742 99540742 1001 86380 86390 1
540865 99540865 1001 86380 86390 1
541994 99541994 1001 86380 86390 1
541732 99541732 1001 86380 86390 1
541724 99541724 1001 86380 86390 1
542884 99542884 1001 86380 86390 1
542800 99542800 1001 86380 86390 1
542943 99542943 1001 86380 86390 1
542457 99542457 1001 86380 86390 1
542369 99542369 1001 86380 86390 1
542463 99542463 1001 86380 86390 1
542386 99542386 1001 86380 86390 1
543082 99543082 1001 86380 86390 1
543674 99543674 1001 86380 86390 1
543613 99543613 1001 86380 86390 1
543437 99543437 1001 86380 86390 1
543403 99543403 1001 86380 86390 1
543551 99543551 1001 86380 86390 1
543448 99543448 1001 86380 86390 1
543228 99543228 1001 86380 86390 1
543912 99543912 1001 86380 86390 1
544456 99544456 1001 86380 86390 1
544567 99544567 1001 86380 86390 1
544093 99544093 1001 86380 86390 1
543993 99543993 1001 86380 86390 1
544727 99544727 1001 86380 86390 1
544618 99544618 1001 86380 86390 1
508548 626 1001 61885 62185 1
400087 99400087 1001 86380 86390 1
400750 99400750 1001 86380 86390 1
400787 99400787 1001 86380 86390 1
400802 99400802 1001 86380 86390 1
400917 99400917 1001 86380 86390 1
401176 99401176 1001 86380 86390 1
401902 99401902 1001 86380 86390 1
402058 99402058 1001 86380 86390 1
402583 99402583 1001 86380 86390 1
402759 99402759 1001 86380 86390 1
403028 99403028 1001 86380 86390 1
403201 99403201 1001 86380 86390 1
403951 99403951 1001 86380 86390 1
404198 99404198 1001 86380 86390 1
404881 99404881 1001 86380 86390 1
405433 99405433 1001 86380 86390 1
406186 99406186 1001 86380 86390 1
406355 99406355 1001 86380 86390 1
406179 99406179 1001 86380 86390 1
406516 99406516 1001 86380 86390 1
406634 99406634 1001 86380 86390 1
406989 99406989 1001 86380 86390 1
407074 99407074 1001 86380 86390 1
407290 99407290 1001 86380 86390 1
408123 99408123 1001 86380 86390 1
408356 99408356 1001 86380 86390 1
408419 99408419 1001 86380 86390 1
408545 99408545 1001 86380 86390 1
408827 99408827 1001 86380 86390 1
409118 99409118 1001 86380 86390 1
410261 99410261 1001 86380 86390 1
410778 99410778 1001 86380 86390 1
410864 99410864 1001 86380 86390 1
410928 99410928 1001 86380 86390 1
411206 99411206 1001 86380 86390 1
411136 99411136 1001 86380 86390 1
411838 99411838 1001 86380 86390 1
412046 99412046 1001 86380 86390 1
413523 99413523 1001 86380 86390 1
413120 99413120 1001 86380 86390 1
412872 99412872 1001 86380 86390 1
413969 99413969 1001 86380 86390 1
415057 99415057 1001 86380 86390 1
414952 99414952 1001 86380 86390 1
414863 99414863 1001 86380 86390 1
414641 99414641 1001 86380 86390 1
414666 99414666 1001 86380 86390 1
414548 99414548 1001 86380 86390 1
414562 99414562 1001 86380 86390 1
414586 99414586 1001 86380 86390 1
414123 99414123 1001 86380 86390 1
414494 99414494 1001 86380 86390 1
416729 99416729 1001 86380 86390 1
416887 99416887 1001 86380 86390 1
416971 99416971 1001 86380 86390 1
416718 99416718 1001 86380 86390 1
416977 99416977 1001 86380 86390 1
416444 99416444 1001 86380 86390 1
415981 99415981 1001 86380 86390 1
417301 99417301 1001 86380 86390 1
418571 99418571 1001 86380 86390 1
418349 99418349 1001 86380 86390 1
420369 99420369 1001 86380 86390 1
420143 99420143 1001 86380 86390 1
419310 99419310 1001 86380 86390 1
419615 99419615 1001 86380 86390 1
420464 99420464 1001 86380 86390 1
420625 99420625 1001 86380 86390 1
420481 99420481 1001 86380 86390 1
421839 99421839 1001 86380 86390 1
421419 99421419 1001 86380 86390 1
421150 99421150 1001 86380 86390 1
422217 99422217 1001 86380 86390 1
422151 99422151 1001 86380 86390 1
422778 99422778 1001 86380 86390 1
422835 99422835 1001 86380 86390 1
422813 99422813 1001 86380 86390 1
423967 99423967 1001 86380 86390 1
424665 99424665 1001 86380 86390 1
424403 99424403 1001 86380 86390 1
424448 99424448 1001 86380 86390 1
425387 99425387 1001 86380 86390 1
426952 99426952 1001 86380 86390 1
426323 99426323 1001 86380 86390 1
426686 99426686 1001 86380 86390 1
426232 99426232 1001 86380 86390 1
428363 99428363 1001 86380 86390 1
428005 99428005 1001 86380 86390 1
428196 99428196 1001 86380 86390 1
427577 99427577 1001 86380 86390 1
427712 99427712 1001 86380 86390 1
427744 99427744 1001 86380 86390 1
427918 99427918 1001 86380 86390 1
428827 99428827 1001 86380 86390 1
429158 99429158 1001 86380 86390 1
429428 99429428 1001 86380 86390 1
429290 99429290 1001 86380 86390 1
431274 99431274 1001 86380 86390 1
432419 99432419 1001 86380 86390 1
432199 99432199 1001 86380 86390 1
433550 99433550 1001 86380 86390 1
433219 99433219 1001 86380 86390 1
432912 99432912 1001 86380 86390 1
432918 99432918 1001 86380 86390 1
432748 99432748 1001 86380 86390 1
432645 99432645 1001 86380 86390 1
433771 99433771 1001 86380 86390 1
435319 99435319 1001 86380 86390 1
434741 99434741 1001 86380 86390 1
434451 99434451 1001 86380 86390 1
435465 99435465 1001 86380 86390 1
435553 99435553 1001 86380 86390 1
436967 99436967 1001 86380 86390 1
436438 99436438 1001 86380 86390 1
436617 99436617 1001 86380 86390 1
436311 99436311 1001 86380 86390 1
435908 99435908 1001 86380 86390 1
436083 99436083 1001 86380 86390 1
437298 99437298 1001 86380 86390 1
437191 99437191 1001 86380 86390 1
437281 99437281 1001 86380 86390 1
300238 99300238 1001 86380 86390 1
300127 99300127 1001 86380 86390 1
300197 99300197 1001 86380 86390 1
300790 99300790 1001 86380 86390 1
300857 99300857 1001 86380 86390 1
300838 99300838 1001 86380 86390 1
301400 99301400 1001 86380 86390 1
301483 99301483 1001 86380 86390 1
301537 99301537 1001 86380 86390 1
301298 99301298 1001 86380 86390 1
301316 99301316 1001 86380 86390 1
301292 99301292 1001 86380 86390 1
301141 99301141 1001 86380 86390 1
301072 99301072 1001 86380 86390 1
300983 99300983 1001 86380 86390 1
301693 99301693 1001 86380 86390 1
302338 99302338 1001 86380 86390 1
302210 99302210 1001 86380 86390 1
302151 99302151 1001 86380 86390 1
302121 99302121 1001 86380 86390 1
301993 99301993 1001 86380 86390 1
301779 99301779 1001 86380 86390 1
302458 99302458 1001 86380 86390 1
302400 99302400 1001 86380 86390 1
303136 99303136 1001 86380 86390 1
303060 99303060 1001 86380 86390 1
302653 99302653 1001 86380 86390 1
302637 99302637 1001 86380 86390 1
303385 99303385 1001 86380 86390 1
303334 99303334 1001 86380 86390 1
303287 99303287 1001 86380 86390 1
303236 99303236 1001 86380 86390 1
303216 99303216 1001 86380 86390 1
303953 99303953 1001 86380 86390 1
303752 99303752 1001 86380 86390 1
303487 99303487 1001 86380 86390 1
303424 99303424 1001 86380 86390 1
304154 99304154 1001 86380 86390 1
304770 99304770 1001 86380 86390 1
304635 99304635 1001 86380 86390 1
304432 99304432 1001 86380 86390 1
304383 99304383 1001 86380 86390 1
304949 99304949 1001 86380 86390 1
304940 99304940 1001 86380 86390 1
305483 99305483 1001 86380 86390 1
305070 99305070 1001 86380 86390 1
500075 99500075 1001 86380 86390 1
500052 99500052 1001 86380 86390 1
500017 99500017 1001 86380 86390 1
500073 99500073 1001 86380 86390 1
500048 99500048 1001 86380 86390 1
500481 99500481 1001 86380 86390 1
500524 99500524 1001 86380 86390 1
500223 99500223 1001 86380 86390 1
500356 99500356 1001 86380 86390 1
500918 99500918 1001 86380 86390 1
500977 99500977 1001 86380 86390 1
501610 99501610 1001 86380 86390 1
501585 99501585 1001 86380 86390 1
501228 99501228 1001 86380 86390 1
501361 99501361 1001 86380 86390 1
501079 99501079 1001 86380 86390 1
501030 99501030 1001 86380 86390 1
501753 99501753 1001 86380 86390 1
501718 99501718 1001 86380 86390 1
501707 99501707 1001 86380 86390 1
501787 99501787 1001 86380 86390 1
501646 99501646 1001 86380 86390 1
501803 99501803 1001 86380 86390 1
502380 99502380 1001 86380 86390 1
502277 99502277 1001 86380 86390 1
502370 99502370 1001 86380 86390 1
502320 99502320 1001 86380 86390 1
502081 99502081 1001 86380 86390 1
502088 99502088 1001 86380 86390 1
502167 99502167 1001 86380 86390 1
501922 99501922 1001 86380 86390 1
501948 99501948 1001 86380 86390 1
501938 99501938 1001 86380 86390 1
501934 99501934 1001 86380 86390 1
502530 99502530 1001 86380 86390 1
503244 99503244 1001 86380 86390 1
503146 99503146 1001 86380 86390 1
502918 99502918 1001 86380 86390 1
502839 99502839 1001 86380 86390 1
502739 99502739 1001 86380 86390 1
503472 99503472 1001 86380 86390 1
503396 99503396 1001 86380 86390 1
503462 99503462 1001 86380 86390 1
503994 99503994 1001 86380 86390 1
503826 99503826 1001 86380 86390 1
503842 99503842 1001 86380 86390 1
504218 99504218 1001 86380 86390 1
504222 99504222 1001 86380 86390 1
504916 99504916 1001 86380 86390 1
504808 99504808 1001 86380 86390 1
504542 99504542 1001 86380 86390 1
504351 99504351 1001 86380 86390 1
505529 99505529 1001 86380 86390 1
505387 99505387 1001 86380 86390 1
505204 99505204 1001 86380 86390 1
505314 99505314 1001 86380 86390 1
505843 99505843 1001 86380 86390 1
506472 99506472 1001 86380 86390 1
506290 99506290 1001 86380 86390 1
506188 99506188 1001 86380 86390 1
506268 99506268 1001 86380 86390 1
506269 99506269 1001 86380 86390 1
506389 99506389 1001 86380 86390 1
506002 99506002 1001 86380 86390 1
506048 99506048 1001 86380 86390 1
506104 99506104 1001 86380 86390 1
506695 99506695 1001 86380 86390 1
507208 99507208 1001 86380 86390 1
507590 99507590 1001 86380 86390 1
507567 99507567 1001 86380 86390 1
507888 99507888 1001 86380 86390 1
508333 99508333 1001 86380 86390 1
509789 99509789 1001 86380 86390 1
509892 99509892 1001 86380 86390 1
509622 99509622 1001 86380 86390 1
509943 99509943 1001 86380 86390 1
510088 99510088 1001 86380 86390 1
510626 99510626 1001 86380 86390 1
510537 99510537 1001 86380 86390 1
510550 99510550 1001 86380 86390 1
510565 99510565 1001 86380 86390 1
510571 99510571 1001 86380 86390 1
510483 99510483 1001 86380 86390 1
510412 99510412 1001 86380 86390 1
510109 99510109 1001 86380 86390 1
510166 99510166 1001 86380 86390 1
510257 99510257 1001 86380 86390 1
511489 99511489 1001 86380 86390 1
511443 99511443 1001 86380 86390 1
511534 99511534 1001 86380 86390 1
511141 99511141 1001 86380 86390 1
511195 99511195 1001 86380 86390 1
511208 99511208 1001 86380 86390 1
511197 99511197 1001 86380 86390 1
511267 99511267 1001 86380 86390 1
511692 99511692 1001 86380 86390 1
511592 99511592 1001 86380 86390 1
511651 99511651 1001 86380 86390 1
512354 99512354 1001 86380 86390 1
512007 99512007 1001 86380 86390 1
512012 99512012 1001 86380 86390 1
512106 99512106 1001 86380 86390 1
511762 99511762 1001 86380 86390 1
512562 99512562 1001 86380 86390 1
512486 99512486 1001 86380 86390 1
513000 99513000 1001 86380 86390 1
512872 99512872 1001 86380 86390 1
512892 99512892 1001 86380 86390 1
512757 99512757 1001 86380 86390 1
513276 99513276 1001 86380 86390 1
513833 99513833 1001 86380 86390 1
513515 99513515 1001 86380 86390 1
513491 99513491 1001 86380 86390 1
514097 99514097 1001 86380 86390 1
514232 99514232 1001 86380 86390 1
514656 99514656 1001 86380 86390 1
514610 99514610 1001 86380 86390 1
514444 99514444 1001 86380 86390 1
514294 99514294 1001 86380 86390 1
514296 99514296 1001 86380 86390 1
514985 99514985 1001 86380 86390 1
515013 99515013 1001 86380 86390 1
515552 99515552 1001 86380 86390 1
515336 99515336 1001 86380 86390 1
515345 99515345 1001 86380 86390 1
515144 99515144 1001 86380 86390 1
515726 99515726 1001 86380 86390 1
515766 99515766 1001 86380 86390 1
516448 99516448 1001 86380 86390 1
516438 99516438 1001 86380 86390 1
516202 99516202 1001 86380 86390 1
516139 99516139 1001 86380 86390 1
515968 99515968 1001 86380 86390 1
516034 99516034 1001 86380 86390 1
515908 99515908 1001 86380 86390 1
517146 99517146 1001 86380 86390 1
517211 99517211 1001 86380 86390 1
517204 99517204 1001 86380 86390 1
516990 99516990 1001 86380 86390 1
516779 99516779 1001 86380 86390 1
516886 99516886 1001 86380 86390 1
516913 99516913 1001 86380 86390 1
517517 99517517 1001 86380 86390 1
517487 99517487 1001 86380 86390 1
518104 99518104 1001 86380 86390 1
518080 99518080 1001 86380 86390 1
517864 99517864 1001 86380 86390 1
517558 99517558 1001 86380 86390 1
517601 99517601 1001 86380 86390 1
518314 99518314 1001 86380 86390 1
518364 99518364 1001 86380 86390 1
518888 99518888 1001 86380 86390 1
518908 99518908 1001 86380 86390 1
518712 99518712 1001 86380 86390 1
518661 99518661 1001 86380 86390 1
518662 99518662 1001 86380 86390 1
518611 99518611 1001 86380 86390 1
518437 99518437 1001 86380 86390 1
518418 99518418 1001 86380 86390 1
519043 99519043 1001 86380 86390 1
519753 99519753 1001 86380 86390 1
519768 99519768 1001 86380 86390 1
519682 99519682 1001 86380 86390 1
520015 99520015 1001 86380 86390 1
519939 99519939 1001 86380 86390 1
520515 99520515 1001 86380 86390 1
520534 99520534 1001 86380 86390 1
520291 99520291 1001 86380 86390 1
520382 99520382 1001 86380 86390 1
520041 99520041 1001 86380 86390 1
520730 99520730 1001 86380 86390 1
521402 99521402 1001 86380 86390 1
521323 99521323 1001 86380 86390 1
520927 99520927 1001 86380 86390 1
521976 99521976 1001 86380 86390 1
521916 99521916 1001 86380 86390 1
522006 99522006 1001 86380 86390 1
522406 99522406 1001 86380 86390 1
522368 99522368 1001 86380 86390 1
522961 99522961 1001 86380 86390 1
523079 99523079 1001 86380 86390 1
522838 99522838 1001 86380 86390 1
522844 99522844 1001 86380 86390 1
522694 99522694 1001 86380 86390 1
523249 99523249 1001 86380 86390 1
523622 99523622 1001 86380 86390 1
523543 99523543 1001 86380 86390 1
523673 99523673 1001 86380 86390 1
523382 99523382 1001 86380 86390 1
523984 99523984 1001 86380 86390 1
523985 99523985 1001 86380 86390 1
524142 99524142 1001 86380 86390 1
524066 99524066 1001 86380 86390 1
524603 99524603 1001 86380 86390 1
524657 99524657 1001 86380 86390 1
524596 99524596 1001 86380 86390 1
524370 99524370 1001 86380 86390 1
524508 99524508 1001 86380 86390 1
524254 99524254 1001 86380 86390 1
524171 99524171 1001 86380 86390 1
524315 99524315 1001 86380 86390 1
524859 99524859 1001 86380 86390 1
525520 99525520 1001 86380 86390 1
525456 99525456 1001 86380 86390 1
525457 99525457 1001 86380 86390 1
525572 99525572 1001 86380 86390 1
525777 99525777 1001 86380 86390 1
525690 99525690 1001 86380 86390 1
525771 99525771 1001 86380 86390 1
525670 99525670 1001 86380 86390 1
526270 99526270 1001 86380 86390 1
526335 99526335 1001 86380 86390 1
526224 99526224 1001 86380 86390 1
526278 99526278 1001 86380 86390 1
526088 99526088 1001 86380 86390 1
526034 99526034 1001 86380 86390 1
526567 99526567 1001 86380 86390 1
526496 99526496 1001 86380 86390 1
527159 99527159 1001 86380 86390 1
527123 99527123 1001 86380 86390 1
527204 99527204 1001 86380 86390 1
527153 99527153 1001 86380 86390 1
527131 99527131 1001 86380 86390 1
527243 99527243 1001 86380 86390 1
527093 99527093 1001 86380 86390 1
526706 99526706 1001 86380 86390 1
526826 99526826 1001 86380 86390 1
526763 99526763 1001 86380 86390 1
527951 99527951 1001 86380 86390 1
527831 99527831 1001 86380 86390 1
527665 99527665 1001 86380 86390 1
527490 99527490 1001 86380 86390 1
528097 99528097 1001 86380 86390 1
528761 99528761 1001 86380 86390 1
528856 99528856 1001 86380 86390 1
528640 99528640 1001 86380 86390 1
528450 99528450 1001 86380 86390 1
528349 99528349 1001 86380 86390 1
529094 99529094 1001 86380 86390 1
529052 99529052 1001 86380 86390 1
529014 99529014 1001 86380 86390 1
529592 99529592 1001 86380 86390 1
529163 99529163 1001 86380 86390 1
529242 99529242 1001 86380 86390 1
529863 99529863 1001 86380 86390 1
530069 99530069 1001 86380 86390 1
531291 99531291 1001 86380 86390 1
531319 99531319 1001 86380 86390 1
531367 99531367 1001 86380 86390 1
531275 99531275 1001 86380 86390 1
531075 99531075 1001 86380 86390 1
530974 99530974 1001 86380 86390 1
530812 99530812 1001 86380 86390 1
530800 99530800 1001 86380 86390 1
530956 99530956 1001 86380 86390 1
530910 99530910 1001 86380 86390 1
530833 99530833 1001 86380 86390 1
531477 99531477 1001 86380 86390 1
532077 99532077 1001 86380 86390 1
532181 99532181 1001 86380 86390 1
531992 99531992 1001 86380 86390 1
531759 99531759 1001 86380 86390 1
532239 99532239 1001 86380 86390 1
533024 99533024 1001 86380 86390 1
532751 99532751 1001 86380 86390 1
532649 99532649 1001 86380 86390 1
532540 99532540 1001 86380 86390 1
532610 99532610 1001 86380 86390 1
533133 99533133 1001 86380 86390 1
533101 99533101 1001 86380 86390 1
533680 99533680 1001 86380 86390 1
533672 99533672 1001 86380 86390 1
533604 99533604 1001 86380 86390 1
533399 99533399 1001 86380 86390 1
533439 99533439 1001 86380 86390 1
533894 99533894 1001 86380 86390 1
533871 99533871 1001 86380 86390 1
534017 99534017 1001 86380 86390 1
534007 99534007 1001 86380 86390 1
533969 99533969 1001 86380 86390 1
533880 99533880 1001 86380 86390 1
534581 99534581 1001 86380 86390 1
534485 99534485 1001 86380 86390 1
534434 99534434 1001 86380 86390 1
534137 99534137 1001 86380 86390 1
534810 99534810 1001 86380 86390 1
534843 99534843 1001 86380 86390 1
535332 99535332 1001 86380 86390 1
535415 99535415 1001 86380 86390 1
535293 99535293 1001 86380 86390 1
535181 99535181 1001 86380 86390 1
535122 99535122 1001 86380 86390 1
535023 99535023 1001 86380 86390 1
535664 99535664 1001 86380 86390 1
535616 99535616 1001 86380 86390 1
536250 99536250 1001 86380 86390 1
536332 99536332 1001 86380 86390 1
535923 99535923 1001 86380 86390 1
535765 99535765 1001 86380 86390 1
536357 99536357 1001 86380 86390 1
536995 99536995 1001 86380 86390 1
537076 99537076 1001 86380 86390 1
537012 99537012 1001 86380 86390 1
537107 99537107 1001 86380 86390 1
537152 99537152 1001 86380 86390 1
536879 99536879 1001 86380 86390 1
536941 99536941 1001 86380 86390 1
536644 99536644 1001 86380 86390 1
537315 99537315 1001 86380 86390 1
537176 99537176 1001 86380 86390 1
537360 99537360 1001 86380 86390 1
537170 99537170 1001 86380 86390 1
537953 99537953 1001 86380 86390 1
537816 99537816 1001 86380 86390 1
537588 99537588 1001 86380 86390 1
537577 99537577 1001 86380 86390 1
537765 99537765 1001 86380 86390 1
537552 99537552 1001 86380 86390 1
537532 99537532 1001 86380 86390 1
538075 99538075 1001 86380 86390 1
537991 99537991 1001 86380 86390 1
538176 99538176 1001 86380 86390 1
538508 99538508 1001 86380 86390 1
538515 99538515 1001 86380 86390 1
538541 99538541 1001 86380 86390 1
538567 99538567 1001 86380 86390 1
538504 99538504 1001 86380 86390 1
538349 99538349 1001 86380 86390 1
538329 99538329 1001 86380 86390 1
538397 99538397 1001 86380 86390 1
538320 99538320 1001 86380 86390 1
538947 99538947 1001 86380 86390 1
539298 99539298 1001 86380 86390 1
539291 99539291 1001 86380 86390 1
539071 99539071 1001 86380 86390 1
539135 99539135 1001 86380 86390 1
539735 99539735 1001 86380 86390 1
539775 99539775 1001 86380 86390 1
539776 99539776 1001 86380 86390 1
539948 99539948 1001 86380 86390 1
540663 99540663 1001 86380 86390 1
541127 99541127 1001 86380 86390 1
541182 99541182 1001 86380 86390 1
540914 99540914 1001 86380 86390 1
541083 99541083 1001 86380 86390 1
541485 99541485 1001 86380 86390 1
541356 99541356 1001 86380 86390 1
541314 99541314 1001 86380 86390 1
542030 99542030 1001 86380 86390 1
541942 99541942 1001 86380 86390 1
541852 99541852 1001 86380 86390 1
541885 99541885 1001 86380 86390 1
541681 99541681 1001 86380 86390 1
541636 99541636 1001 86380 86390 1
542252 99542252 1001 86380 86390 1
542153 99542153 1001 86380 86390 1
542873 99542873 1001 86380 86390 1
542758 99542758 1001 86380 86390 1
542933 99542933 1001 86380 86390 1
542679 99542679 1001 86380 86390 1
542971 99542971 1001 86380 86390 1
543023 99543023 1001 86380 86390 1
543577 99543577 1001 86380 86390 1
543384 99543384 1001 86380 86390 1
543491 99543491 1001 86380 86390 1
543534 99543534 1001 86380 86390 1
543339 99543339 1001 86380 86390 1
543251 99543251 1001 86380 86390 1
543817 99543817 1001 86380 86390 1
544275 99544275 1001 86380 86390 1
544239 99544239 1001 86380 86390 1
544626 99544626 1001 86380 86390 1
427466 211 1001 67500 68877 1
525338 691 1002 59312 69236 1
400121 99400121 1001 86380 86390 1
400204 99400204 1001 86380 86390 1
400180 99400180 1001 86380 86390 1
400531 99400531 1001 86380 86390 1
400944 99400944 1001 86380 86390 1
401183 99401183 1001 86380 86390 1
401380 99401380 1001 86380 86390 1
401597 99401597 1001 86380 86390 1
402591 99402591 1001 86380 86390 1
403036 99403036 1001 86380 86390 1
403098 99403098 1001 86380 86390 1
403505 99403505 1001 86380 86390 1
403493 99403493 1001 86380 86390 1
403601 99403601 1001 86380 86390 1
403690 99403690 1001 86380 86390 1
403796 99403796 1001 86380 86390 1
403906 99403906 1001 86380 86390 1
404300 99404300 1001 86380 86390 1
404442 99404442 1001 86380 86390 1
404508 99404508 1001 86380 86390 1
404537 99404537 1001 86380 86390 1
404710 99404710 1001 86380 86390 1
404907 99404907 1001 86380 86390 1
404822 99404822 1001 86380 86390 1
404964 99404964 1001 86380 86390 1
405252 99405252 1001 86380 86390 1
405459 99405459 1001 86380 86390 1
405512 99405512 1001 86380 86390 1
405772 99405772 1001 86380 86390 1
405910 99405910 1001 86380 86390 1
406147 99406147 1001 86380 86390 1
406102 99406102 1001 86380 86390 1
406381 99406381 1001 86380 86390 1
406295 99406295 1001 86380 86390 1
406780 99406780 1001 86380 86390 1
407107 99407107 1001 86380 86390 1
407174 99407174 1001 86380 86390 1
407392 99407392 1001 86380 86390 1
407665 99407665 1001 86380 86390 1
408265 99408265 1001 86380 86390 1
408361 99408361 1001 86380 86390 1
408518 99408518 1001 86380 86390 1
409242 99409242 1001 86380 86390 1
409365 99409365 1001 86380 86390 1
409473 99409473 1001 86380 86390 1
409674 99409674 1001 86380 86390 1
410001 99410001 1001 86380 86390 1
410222 99410222 1001 86380 86390 1
410384 99410384 1001 86380 86390 1
410598 99410598 1001 86380 86390 1
410877 99410877 1001 86380 86390 1
410983 99410983 1001 86380 86390 1
411427 99411427 1001 86380 86390 1
411649 99411649 1001 86380 86390 1
411704 99411704 1001 86380 86390 1
411991 99411991 1001 86380 86390 1
411995 99411995 1001 86380 86390 1
413246 99413246 1001 86380 86390 1
412943 99412943 1001 86380 86390 1
413101 99413101 1001 86380 86390 1
413954 99413954 1001 86380 86390 1
413796 99413796 1001 86380 86390 1
413859 99413859 1001 86380 86390 1
413883 99413883 1001 86380 86390 1
415062 99415062 1001 86380 86390 1
415180 99415180 1001 86380 86390 1
415681 99415681 1001 86380 86390 1
415533 99415533 1001 86380 86390 1
416599 99416599 1001 86380 86390 1
416055 99416055 1001 86380 86390 1
415941 99415941 1001 86380 86390 1
415742 99415742 1001 86380 86390 1
417142 99417142 1001 86380 86390 1
417269 99417269 1001 86380 86390 1
417420 99417420 1001 86380 86390 1
418517 99418517 1001 86380 86390 1
418795 99418795 1001 86380 86390 1
418078 99418078 1001 86380 86390 1
418202 99418202 1001 86380 86390 1
418385 99418385 1001 86380 86390 1
417681 99417681 1001 86380 86390 1
417854 99417854 1001 86380 86390 1
419136 99419136 1001 86380 86390 1
420334 99420334 1001 86380 86390 1
420044 99420044 1001 86380 86390 1
419814 99419814 1001 86380 86390 1
420553 99420553 1001 86380 86390 1
421371 99421371 1001 86380 86390 1
422166 99422166 1001 86380 86390 1
422377 99422377 1001 86380 86390 1
422214 99422214 1001 86380 86390 1
422328 99422328 1001 86380 86390 1
423550 99423550 1001 86380 86390 1
423153 99423153 1001 86380 86390 1
423120 99423120 1001 86380 86390 1
422622 99422622 1001 86380 86390 1
422703 99422703 1001 86380 86390 1
423848 99423848 1001 86380 86390 1
424645 99424645 1001 86380 86390 1
424416 99424416 1001 86380 86390 1
424356 99424356 1001 86380 86390 1
425796 99425796 1001 86380 86390 1
425559 99425559 1001 86380 86390 1
425807 99425807 1001 86380 86390 1
425765 99425765 1001 86380 86390 1
426697 99426697 1001 86380 86390 1
426756 99426756 1001 86380 86390 1
426625 99426625 1001 86380 86390 1
426065 99426065 1001 86380 86390 1
426237 99426237 1001 86380 86390 1
426059 99426059 1001 86380 86390 1
428477 99428477 1001 86380 86390 1
428182 99428182 1001 86380 86390 1
429071 99429071 1001 86380 86390 1
429161 99429161 1001 86380 86390 1
430349 99430349 1001 86380 86390 1
429685 99429685 1001 86380 86390 1
429859 99429859 1001 86380 86390 1
429910 99429910 1001 86380 86390 1
429585 99429585 1001 86380 86390 1
429413 99429413 1001 86380 86390 1
431789 99431789 1001 86380 86390 1
431383 99431383 1001 86380 86390 1
431245 99431245 1001 86380 86390 1
431098 99431098 1001 86380 86390 1
432452 99432452 1001 86380 86390 1
432379 99432379 1001 86380 86390 1
433446 99433446 1001 86380 86390 1
433407 99433407 1001 86380 86390 1
433052 99433052 1001 86380 86390 1
434062 99434062 1001 86380 86390 1
434051 99434051 1001 86380 86390 1
434060 99434060 1001 86380 86390 1
435096 99435096 1001 86380 86390 1
434940 99434940 1001 86380 86390 1
434766 99434766 1001 86380 86390 1
434428 99434428 1001 86380 86390 1
434408 99434408 1001 86380 86390 1
434558 99434558 1001 86380 86390 1
434509 99434509 1001 86380 86390 1
435744 99435744 1001 86380 86390 1
437134 99437134 1001 86380 86390 1
436510 99436510 1001 86380 86390 1
435902 99435902 1001 86380 86390 1
436065 99436065 1001 86380 86390 1
437216 99437216 1001 86380 86390 1
437256 99437256 1001 86380 86390 1
300486 99300486 1001 86380 86390 1
300360 99300360 1001 86380 86390 1
300441 99300441 1001 86380 86390 1
300186 99300186 1001 86380 86390 1
300898 99300898 1001 86380 86390 1
300835 99300835 1001 86380 86390 1
300861 99300861 1001 86380 86390 1
300931 99300931 1001 86380 86390 1
300854 99300854 1001 86380 86390 1
301344 99301344 1001 86380 86390 1
301040 99301040 1001 86380 86390 1
301616 99301616 1001 86380 86390 1
301621 99301621 1001 86380 86390 1
302114 99302114 1001 86380 86390 1
301915 99301915 1001 86380 86390 1
301833 99301833 1001 86380 86390 1
302526 99302526 1001 86380 86390 1
302946 99302946 1001 86380 86390 1
302817 99302817 1001 86380 86390 1
302757 99302757 1001 86380 86390 1
303211 99303211 1001 86380 86390 1
303396 99303396 1001 86380 86390 1
303867 99303867 1001 86380 86390 1
303973 99303973 1001 86380 86390 1
303937 99303937 1001 86380 86390 1
303903 99303903 1001 86380 86390 1
303698 99303698 1001 86380 86390 1
303558 99303558 1001 86380 86390 1
303509 99303509 1001 86380 86390 1
304121 99304121 1001 86380 86390 1
304657 99304657 1001 86380 86390 1
304650 99304650 1001 86380 86390 1
304283 99304283 1001 86380 86390 1
304310 99304310 1001 86380 86390 1
304443 99304443 1001 86380 86390 1
305053 99305053 1001 86380 86390 1
305571 99305571 1001 86380 86390 1
305636 99305636 1001 86380 86390 1
305668 99305668 1001 86380 86390 1
305529 99305529 1001 86380 86390 1
305279 99305279 1001 86380 86390 1
305359 99305359 1001 86380 86390 1
305437 99305437 1001 86380 86390 1
305123 99305123 1001 86380 86390 1
500685 99500685 1001 86380 86390 1
500612 99500612 1001 86380 86390 1
500691 99500691 1001 86380 86390 1
500355 99500355 1001 86380 86390 1
500836 99500836 1001 86380 86390 1
500888 99500888 1001 86380 86390 1
500924 99500924 1001 86380 86390 1
501601 99501601 1001 86380 86390 1
501280 99501280 1001 86380 86390 1
501409 99501409 1001 86380 86390 1
501103 99501103 1001 86380 86390 1
501181 99501181 1001 86380 86390 1
501143 99501143 1001 86380 86390 1
501107 99501107 1001 86380 86390 1
501816 99501816 1001 86380 86390 1
502454 99502454 1001 86380 86390 1
502129 99502129 1001 86380 86390 1
502015 99502015 1001 86380 86390 1
501939 99501939 1001 86380 86390 1
502645 99502645 1001 86380 86390 1
502617 99502617 1001 86380 86390 1
503150 99503150 1001 86380 86390 1
503147 99503147 1001 86380 86390 1
503225 99503225 1001 86380 86390 1
503076 99503076 1001 86380 86390 1
502883 99502883 1001 86380 86390 1
503000 99503000 1001 86380 86390 1
502977 99502977 1001 86380 86390 1
502859 99502859 1001 86380 86390 1
502773 99502773 1001 86380 86390 1
503379 99503379 1001 86380 86390 1
503475 99503475 1001 86380 86390 1
503876 99503876 1001 86380 86390 1
503878 99503878 1001 86380 86390 1
503715 99503715 1001 86380 86390 1
503730 99503730 1001 86380 86390 1
503567 99503567 1001 86380 86390 1
503687 99503687 1001 86380 86390 1
504728 99504728 1001 86380 86390 1
504657 99504657 1001 86380 86390 1
504415 99504415 1001 86380 86390 1
504345 99504345 1001 86380 86390 1
504373 99504373 1001 86380 86390 1
504532 99504532 1001 86380 86390 1
505074 99505074 1001 86380 86390 1
504947 99504947 1001 86380 86390 1
505003 99505003 1001 86380 86390 1
505501 99505501 1001 86380 86390 1
505558 99505558 1001 86380 86390 1
505348 99505348 1001 86380 86390 1
505809 99505809 1001 86380 86390 1
505864 99505864 1001 86380 86390 1
505945 99505945 1001 86380 86390 1
506523 99506523 1001 86380 86390 1
506412 99506412 1001 86380 86390 1
506492 99506492 1001 86380 86390 1
506218 99506218 1001 86380 86390 1
506014 99506014 1001 86380 86390 1
506170 99506170 1001 86380 86390 1
506124 99506124 1001 86380 86390 1
506168 99506168 1001 86380 86390 1
506718 99506718 1001 86380 86390 1
507285 99507285 1001 86380 86390 1
506991 99506991 1001 86380 86390 1
507544 99507544 1001 86380 86390 1
507443 99507443 1001 86380 86390 1
508099 99508099 1001 86380 86390 1
508227 99508227 1001 86380 86390 1
507641 99507641 1001 86380 86390 1
508314 99508314 1001 86380 86390 1
508942 99508942 1001 86380 86390 1
509022 99509022 1001 86380 86390 1
508798 99508798 1001 86380 86390 1
509152 99509152 1001 86380 86390 1
509116 99509116 1001 86380 86390 1
509133 99509133 1001 86380 86390 1
509550 99509550 1001 86380 86390 1
509461 99509461 1001 86380 86390 1
509297 99509297 1001 86380 86390 1
509480 99509480 1001 86380 86390 1
510004 99510004 1001 86380 86390 1
510011 99510011 1001 86380 86390 1
509921 99509921 1001 86380 86390 1
510613 99510613 1001 86380 86390 1
510621 99510621 1001 86380 86390 1
510338 99510338 1001 86380 86390 1
510232 99510232 1001 86380 86390 1
511366 99511366 1001 86380 86390 1
511356 99511356 1001 86380 86390 1
511407 99511407 1001 86380 86390 1
511264 99511264 1001 86380 86390 1
511229 99511229 1001 86380 86390 1
511101 99511101 1001 86380 86390 1
511589 99511589 1001 86380 86390 1
511577 99511577 1001 86380 86390 1
511606 99511606 1001 86380 86390 1
511684 99511684 1001 86380 86390 1
511675 99511675 1001 86380 86390 1
512280 99512280 1001 86380 86390 1
512360 99512360 1001 86380 86390 1
512024 99512024 1001 86380 86390 1
512397 99512397 1001 86380 86390 1
513164 99513164 1001 86380 86390 1
513010 99513010 1001 86380 86390 1
512968 99512968 1001 86380 86390 1
512829 99512829 1001 86380 86390 1
512933 99512933 1001 86380 86390 1
512756 99512756 1001 86380 86390 1
512667 99512667 1001 86380 86390 1
513282 99513282 1001 86380 86390 1
513379 99513379 1001 86380 86390 1
514795 99514795 1001 86380 86390 1
514694 99514694 1001 86380 86390 1
514380 99514380 1001 86380 86390 1
514375 99514375 1001 86380 86390 1
514401 99514401 1001 86380 86390 1
514907 99514907 1001 86380 86390 1
515015 99515015 1001 86380 86390 1
515029 99515029 1001 86380 86390 1
515293 99515293 1001 86380 86390 1
515398 99515398 1001 86380 86390 1
515103 99515103 1001 86380 86390 1
515246 99515246 1001 86380 86390 1
515137 99515137 1001 86380 86390 1
515853 99515853 1001 86380 86390 1
515857 99515857 1001 86380 86390 1
515692 99515692 1001 86380 86390 1
516482 99516482 1001 86380 86390 1
516464 99516464 1001 86380 86390 1
516376 99516376 1001 86380 86390 1
516390 99516390 1001 86380 86390 1
516216 99516216 1001 86380 86390 1
516031 99516031 1001 86380 86390 1
516062 99516062 1001 86380 86390 1
515938 99515938 1001 86380 86390 1
516649 99516649 1001 86380 86390 1
516811 99516811 1001 86380 86390 1
517453 99517453 1001 86380 86390 1
517454 99517454 1001 86380 86390 1
517481 99517481 1001 86380 86390 1
517965 99517965 1001 86380 86390 1
517683 99517683 1001 86380 86390 1
517679 99517679 1001 86380 86390 1
518233 99518233 1001 86380 86390 1
518870 99518870 1001 86380 86390 1
518896 99518896 1001 86380 86390 1
518732 99518732 1001 86380 86390 1
518708 99518708 1001 86380 86390 1
518446 99518446 1001 86380 86390 1
518475 99518475 1001 86380 86390 1
518527 99518527 1001 86380 86390 1
519158 99519158 1001 86380 86390 1
519016 99519016 1001 86380 86390 1
519070 99519070 1001 86380 86390 1
519548 99519548 1001 86380 86390 1
519575 99519575 1001 86380 86390 1
519498 99519498 1001 86380 86390 1
519424 99519424 1001 86380 86390 1
519271 99519271 1001 86380 86390 1
519342 99519342 1001 86380 86390 1
519383 99519383 1001 86380 86390 1
519852 99519852 1001 86380 86390 1
519402 99519402 1001 86380 86390 1
520353 99520353 1001 86380 86390 1
520356 99520356 1001 86380 86390 1
520176 99520176 1001 86380 86390 1
520023 99520023 1001 86380 86390 1
520066 99520066 1001 86380 86390 1
520679 99520679 1001 86380 86390 1
521426 99521426 1001 86380 86390 1
521225 99521225 1001 86380 86390 1
521063 99521063 1001 86380 86390 1
521064 99521064 1001 86380 86390 1
521039 99521039 1001 86380 86390 1
521045 99521045 1001 86380 86390 1
522172 99522172 1001 86380 86390 1
521814 99521814 1001 86380 86390 1
521727 99521727 1001 86380 86390 1
521876 99521876 1001 86380 86390 1
523042 99523042 1001 86380 86390 1
522957 99522957 1001 86380 86390 1
523250 99523250 1001 86380 86390 1
523281 99523281 1001 86380 86390 1
523769 99523769 1001 86380 86390 1
523782 99523782 1001 86380 86390 1
523612 99523612 1001 86380 86390 1
523643 99523643 1001 86380 86390 1
523685 99523685 1001 86380 86390 1
523416 99523416 1001 86380 86390 1
523953 99523953 1001 86380 86390 1
524617 99524617 1001 86380 86390 1
524770 99524770 1001 86380 86390 1
524613 99524613 1001 86380 86390 1
524499 99524499 1001 86380 86390 1
524495 99524495 1001 86380 86390 1
524240 99524240 1001 86380 86390 1
524257 99524257 1001 86380 86390 1
524355 99524355 1001 86380 86390 1
524817 99524817 1001 86380 86390 1
524921 99524921 1001 86380 86390 1
525349 99525349 1001 86380 86390 1
525009 99525009 1001 86380 86390 1
525012 99525012 1001 86380 86390 1
525632 99525632 1001 86380 86390 1
525664 99525664 1001 86380 86390 1
525709 99525709 1001 86380 86390 1
526321 99526321 1001 86380 86390 1
526422 99526422 1001 86380 86390 1
526380 99526380 1001 86380 86390 1
526155 99526155 1001 86380 86390 1
526043 99526043 1001 86380 86390 1
525844 99525844 1001 86380 86390 1
526554 99526554 1001 86380 86390 1
526505 99526505 1001 86380 86390 1
526586 99526586 1001 86380 86390 1
527172 99527172 1001 86380 86390 1
527160 99527160 1001 86380 86390 1
527076 99527076 1001 86380 86390 1
527054 99527054 1001 86380 86390 1
526917 99526917 1001 86380 86390 1
526930 99526930 1001 86380 86390 1
526962 99526962 1001 86380 86390 1
526978 99526978 1001 86380 86390 1
526687 99526687 1001 86380 86390 1
526831 99526831 1001 86380 86390 1
526691 99526691 1001 86380 86390 1
526834 99526834 1001 86380 86390 1
527261 99527261 1001 86380 86390 1
527528 99527528 1001 86380 86390 1
528232 99528232 1001 86380 86390 1
528147 99528147 1001 86380 86390 1
528838 99528838 1001 86380 86390 1
528787 99528787 1001 86380 86390 1
528718 99528718 1001 86380 86390 1
528895 99528895 1001 86380 86390 1
528511 99528511 1001 86380 86390 1
528367 99528367 1001 86380 86390 1
528964 99528964 1001 86380 86390 1
528948 99528948 1001 86380 86390 1
528936 99528936 1001 86380 86390 1
529650 99529650 1001 86380 86390 1
529530 99529530 1001 86380 86390 1
529715 99529715 1001 86380 86390 1
529419 99529419 1001 86380 86390 1
529267 99529267 1001 86380 86390 1
529763 99529763 1001 86380 86390 1
530532 99530532 1001 86380 86390 1
530473 99530473 1001 86380 86390 1
530422 99530422 1001 86380 86390 1
530222 99530222 1001 86380 86390 1
530306 99530306 1001 86380 86390 1
530618 99530618 1001 86380 86390 1
530725 99530725 1001 86380 86390 1
531299 99531299 1001 86380 86390 1
530868 99530868 1001 86380 86390 1
531495 99531495 1001 86380 86390 1
532008 99532008 1001 86380 86390 1
532126 99532126 1001 86380 86390 1
531865 99531865 1001 86380 86390 1
531905 99531905 1001 86380 86390 1
531869 99531869 1001 86380 86390 1
531921 99531921 1001 86380 86390 1
531640 99531640 1001 86380 86390 1
531707 99531707 1001 86380 86390 1
531711 99531711 1001 86380 86390 1
533016 99533016 1001 86380 86390 1
532925 99532925 1001 86380 86390 1
532738 99532738 1001 86380 86390 1
532514 99532514 1001 86380 86390 1
532522 99532522 1001 86380 86390 1
533082 99533082 1001 86380 86390 1
533095 99533095 1001 86380 86390 1
533062 99533062 1001 86380 86390 1
533784 99533784 1001 86380 86390 1
533244 99533244 1001 86380 86390 1
534061 99534061 1001 86380 86390 1
534634 99534634 1001 86380 86390 1
534552 99534552 1001 86380 86390 1
534123 99534123 1001 86380 86390 1
534166 99534166 1001 86380 86390 1
534714 99534714 1001 86380 86390 1
535319 99535319 1001 86380 86390 1
535327 99535327 1001 86380 86390 1
535355 99535355 1001 86380 86390 1
535255 99535255 1001 86380 86390 1
535617 99535617 1001 86380 86390 1
536196 99536196 1001 86380 86390 1
536336 99536336 1001 86380 86390 1
535964 99535964 1001 86380 86390 1
535930 99535930 1001 86380 86390 1
535858 99535858 1001 86380 86390 1
536430 99536430 1001 86380 86390 1
536908 99536908 1001 86380 86390 1
537818 99537818 1001 86380 86390 1
537924 99537924 1001 86380 86390 1
537614 99537614 1001 86380 86390 1
537498 99537498 1001 86380 86390 1
538783 99538783 1001 86380 86390 1
538626 99538626 1001 86380 86390 1
538222 99538222 1001 86380 86390 1
538200 99538200 1001 86380 86390 1
539447 99539447 1001 86380 86390 1
539274 99539274 1001 86380 86390 1
539676 99539676 1001 86380 86390 1
539761 99539761 1001 86380 86390 1
540439 99540439 1001 86380 86390 1
540272 99540272 1001 86380 86390 1
540120 99540120 1001 86380 86390 1
540621 99540621 1001 86380 86390 1
540506 99540506 1001 86380 86390 1
540652 99540652 1001 86380 86390 1
540629 99540629 1001 86380 86390 1
541080 99541080 1001 86380 86390 1
541004 99541004 1001 86380 86390 1
541070 99541070 1001 86380 86390 1
540712 99540712 1001 86380 86390 1
540697 99540697 1001 86380 86390 1
541471 99541471 1001 86380 86390 1
541420 99541420 1001 86380 86390 1
540881 99540881 1001 86380 86390 1
541479 99541479 1001 86380 86390 1
542047 99542047 1001 86380 86390 1
541713 99541713 1001 86380 86390 1
542160 99542160 1001 86380 86390 1
542188 99542188 1001 86380 86390 1
542944 99542944 1001 86380 86390 1
542769 99542769 1001 86380 86390 1
542681 99542681 1001 86380 86390 1
542506 99542506 1001 86380 86390 1
542458 99542458 1001 86380 86390 1
542422 99542422 1001 86380 86390 1
542526 99542526 1001 86380 86390 1
543098 99543098 1001 86380 86390 1
543102 99543102 1001 86380 86390 1
543585 99543585 1001 86380 86390 1
543432 99543432 1001 86380 86390 1
543231 99543231 1001 86380 86390 1
544446 99544446 1001 86380 86390 1
544525 99544525 1001 86380 86390 1
544466 99544466 1001 86380 86390 1
544354 99544354 1001 86380 86390 1
544356 99544356 1001 86380 86390 1
544127 99544127 1001 86380 86390 1
544726 99544726 1001 86380 86390 1
544642 99544642 1001 86380 86390 1
542266 1114 1002 39072 48697 1
400394 99400394 1001 86380 86390 1
401026 99401026 1001 86380 86390 1
401386 99401386 1001 86380 86390 1
401790 99401790 1001 86380 86390 1
401926 99401926 1001 86380 86390 1
402187 99402187 1001 86380 86390 1
402227 99402227 1001 86380 86390 1
402338 99402338 1001 86380 86390 1
402498 99402498 1001 86380 86390 1
402505 99402505 1001 86380 86390 1
402849 99402849 1001 86380 86390 1
403121 99403121 1001 86380 86390 1
403434 99403434 1001 86380 86390 1
403504 99403504 1001 86380 86390 1
404066 99404066 1001 86380 86390 1
404206 99404206 1001 86380 86390 1
404237 99404237 1001 86380 86390 1
404477 99404477 1001 86380 86390 1
404526 99404526 1001 86380 86390 1
404637 99404637 1001 86380 86390 1
404618 99404618 1001 86380 86390 1
405027 99405027 1001 86380 86390 1
405164 99405164 1001 86380 86390 1
405268 99405268 1001 86380 86390 1
405387 99405387 1001 86380 86390 1
405318 99405318 1001 86380 86390 1
405475 99405475 1001 86380 86390 1
405660 99405660 1001 86380 86390 1
406110 99406110 1001 86380 86390 1
406330 99406330 1001 86380 86390 1
406357 99406357 1001 86380 86390 1
406940 99406940 1001 86380 86390 1
406891 99406891 1001 86380 86390 1
406841 99406841 1001 86380 86390 1
407326 99407326 1001 86380 86390 1
408102 99408102 1001 86380 86390 1
408288 99408288 1001 86380 86390 1
408420 99408420 1001 86380 86390 1
408421 99408421 1001 86380 86390 1
408590 99408590 1001 86380 86390 1
408709 99408709 1001 86380 86390 1
408863 99408863 1001 86380 86390 1
409297 99409297 1001 86380 86390 1
409828 99409828 1001 86380 86390 1
410189 99410189 1001 86380 86390 1
410160 99410160 1001 86380 86390 1
410233 99410233 1001 86380 86390 1
410327 99410327 1001 86380 86390 1
410357 99410357 1001 86380 86390 1
410797 99410797 1001 86380 86390 1
410930 99410930 1001 86380 86390 1
411061 99411061 1001 86380 86390 1
411020 99411020 1001 86380 86390 1
411249 99411249 1001 86380 86390 1
411346 99411346 1001 86380 86390 1
411508 99411508 1001 86380 86390 1
412149 99412149 1001 86380 86390 1
413019 99413019 1001 86380 86390 1
412703 99412703 1001 86380 86390 1
412516 99412516 1001 86380 86390 1
412600 99412600 1001 86380 86390 1
413828 99413828 1001 86380 86390 1
413937 99413937 1001 86380 86390 1
415019 99415019 1001 86380 86390 1
415072 99415072 1001 86380 86390 1
414905 99414905 1001 86380 86390 1
414354 99414354 1001 86380 86390 1
414225 99414225 1001 86380 86390 1
414207 99414207 1001 86380 86390 1
414486 99414486 1001 86380 86390 1
414374 99414374 1001 86380 86390 1
416698 99416698 1001 86380 86390 1
416294 99416294 1001 86380 86390 1
416514 99416514 1001 86380 86390 1
416051 99416051 1001 86380 86390 1
415884 99415884 1001 86380 86390 1
416121 99416121 1001 86380 86390 1
417011 99417011 1001 86380 86390 1
417086 99417086 1001 86380 86390 1
417254 99417254 1001 86380 86390 1
418726 99418726 1001 86380 86390 1
418739 99418739 1001 86380 86390 1
418758 99418758 1001 86380 86390 1
418124 99418124 1001 86380 86390 1
417672 99417672 1001 86380 86390 1
418992 99418992 1001 86380 86390 1
420179 99420179 1001 86380 86390 1
420341 99420341 1001 86380 86390 1
420413 99420413 1001 86380 86390 1
420319 99420319 1001 86380 86390 1
419851 99419851 1001 86380 86390 1
419701 99419701 1001 86380 86390 1
419786 99419786 1001 86380 86390 1
419250 99419250 1001 86380 86390 1
420833 99420833 1001 86380 86390 1
420777 99420777 1001 86380 86390 1
420453 99420453 1001 86380 86390 1
421724 99421724 1001 86380 86390 1
421592 99421592 1001 86380 86390 1
420933 99420933 1001 86380 86390 1
421250 99421250 1001 86380 86390 1
422527 99422527 1001 86380 86390 1
422443 99422443 1001 86380 86390 1
422158 99422158 1001 86380 86390 1
423703 99423703 1001 86380 86390 1
423123 99423123 1001 86380 86390 1
423127 99423127 1001 86380 86390 1
422963 99422963 1001 86380 86390 1
422990 99422990 1001 86380 86390 1
422612 99422612 1001 86380 86390 1
422843 99422843 1001 86380 86390 1
423949 99423949 1001 86380 86390 1
423998 99423998 1001 86380 86390 1
423840 99423840 1001 86380 86390 1
425061 99425061 1001 86380 86390 1
425023 99425023 1001 86380 86390 1
425272 99425272 1001 86380 86390 1
424729 99424729 1001 86380 86390 1
424338 99424338 1001 86380 86390 1
424189 99424189 1001 86380 86390 1
424511 99424511 1001 86380 86390 1
425710 99425710 1001 86380 86390 1
425480 99425480 1001 86380 86390 1
425736 99425736 1001 86380 86390 1
427116 99427116 1001 86380 86390 1
426896 99426896 1001 86380 86390 1
426482 99426482 1001 86380 86390 1
426629 99426629 1001 86380 86390 1
426069 99426069 1001 86380 86390 1
425924 99425924 1001 86380 86390 1
427337 99427337 1001 86380 86390 1
427432 99427432 1001 86380 86390 1
428147 99428147 1001 86380 86390 1
428117 99428117 1001 86380 86390 1
427901 99427901 1001 86380 86390 1
428761 99428761 1001 86380 86390 1
429140 99429140 1001 86380 86390 1
429062 99429062 1001 86380 86390 1
430009 99430009 1001 86380 86390 1
429556 99429556 1001 86380 86390 1
430408 99430408 1001 86380 86390 1
431705 99431705 1001 86380 86390 1
431333 99431333 1001 86380 86390 1
431316 99431316 1001 86380 86390 1
431343 99431343 1001 86380 86390 1
430980 99430980 1001 86380 86390 1
431134 99431134 1001 86380 86390 1
433322 99433322 1001 86380 86390 1
433627 99433627 1001 86380 86390 1
433357 99433357 1001 86380 86390 1
432824 99432824 1001 86380 86390 1
433892 99433892 1001 86380 86390 1
433770 99433770 1001 86380 86390 1
434751 99434751 1001 86380 86390 1
435856 99435856 1001 86380 86390 1
435662 99435662 1001 86380 86390 1
435721 99435721 1001 86380 86390 1
435822 99435822 1001 86380 86390 1
436846 99436846 1001 86380 86390 1
436564 99436564 1001 86380 86390 1
436140 99436140 1001 86380 86390 1
435967 99435967 1001 86380 86390 1
300694 99300694 1001 86380 86390 1
300715 99300715 1001 86380 86390 1
300356 99300356 1001 86380 86390 1
300478 99300478 1001 86380 86390 1
300401 99300401 1001 86380 86390 1
300522 99300522 1001 86380 86390 1
300217 99300217 1001 86380 86390 1
300269 99300269 1001 86380 86390 1
300903 99300903 1001 86380 86390 1
301376 99301376 1001 86380 86390 1
301592 99301592 1001 86380 86390 1
301741 99301741 1001 86380 86390 1
301679 99301679 1001 86380 86390 1
302116 99302116 1001 86380 86390 1
302170 99302170 1001 86380 86390 1
302006 99302006 1001 86380 86390 1
301884 99301884 1001 86380 86390 1
302524 99302524 1001 86380 86390 1
302415 99302415 1001 86380 86390 1
302944 99302944 1001 86380 86390 1
303285 99303285 1001 86380 86390 1
303703 99303703 1001 86380 86390 1
303513 99303513 1001 86380 86390 1
304797 99304797 1001 86380 86390 1
304827 99304827 1001 86380 86390 1
304645 99304645 1001 86380 86390 1
304939 99304939 1001 86380 86390 1
305616 99305616 1001 86380 86390 1
305566 99305566 1001 86380 86390 1
305580 99305580 1001 86380 86390 1
305353 99305353 1001 86380 86390 1
305373 99305373 1001 86380 86390 1
305399 99305399 1001 86380 86390 1
305235 99305235 1001 86380 86390 1
305693 99305693 1001 86380 86390 1
500746 99500746 1001 86380 86390 1
500862 99500862 1001 86380 86390 1
500876 99500876 1001 86380 86390 1
500954 99500954 1001 86380 86390 1
501570 99501570 1001 86380 86390 1
501598 99501598 1001 86380 86390 1
501395 99501395 1001 86380 86390 1
501123 99501123 1001 86380 86390 1
501825 99501825 1001 86380 86390 1
501761 99501761 1001 86380 86390 1
502451 99502451 1001 86380 86390 1
502322 99502322 1001 86380 86390 1
502111 99502111 1001 86380 86390 1
501990 99501990 1001 86380 86390 1
501863 99501863 1001 86380 86390 1
502006 99502006 1001 86380 86390 1
502038 99502038 1001 86380 86390 1
503215 99503215 1001 86380 86390 1
503100 99503100 1001 86380 86390 1
503092 99503092 1001 86380 86390 1
503213 99503213 1001 86380 86390 1
502932 99502932 1001 86380 86390 1
503005 99503005 1001 86380 86390 1
502764 99502764 1001 86380 86390 1
503332 99503332 1001 86380 86390 1
503412 99503412 1001 86380 86390 1
503918 99503918 1001 86380 86390 1
503959 99503959 1001 86380 86390 1
503988 99503988 1001 86380 86390 1
503913 99503913 1001 86380 86390 1
503759 99503759 1001 86380 86390 1
503743 99503743 1001 86380 86390 1
503645 99503645 1001 86380 86390 1
503664 99503664 1001 86380 86390 1
504156 99504156 1001 86380 86390 1
504291 99504291 1001 86380 86390 1
504745 99504745 1001 86380 86390 1
504771 99504771 1001 86380 86390 1
504785 99504785 1001 86380 86390 1
504739 99504739 1001 86380 86390 1
504547 99504547 1001 86380 86390 1
504540 99504540 1001 86380 86390 1
505059 99505059 1001 86380 86390 1
505656 99505656 1001 86380 86390 1
505748 99505748 1001 86380 86390 1
505653 99505653 1001 86380 86390 1
506263 99506263 1001 86380 86390 1
506755 99506755 1001 86380 86390 1
506796 99506796 1001 86380 86390 1
506615 99506615 1001 86380 86390 1
506771 99506771 1001 86380 86390 1
507388 99507388 1001 86380 86390 1
507237 99507237 1001 86380 86390 1
507162 99507162 1001 86380 86390 1
507098 99507098 1001 86380 86390 1
506856 99506856 1001 86380 86390 1
506869 99506869 1001 86380 86390 1
507459 99507459 1001 86380 86390 1
507623 99507623 1001 86380 86390 1
507431 99507431 1001 86380 86390 1
508083 99508083 1001 86380 86390 1
507841 99507841 1001 86380 86390 1
507894 99507894 1001 86380 86390 1
507856 99507856 1001 86380 86390 1
507714 99507714 1001 86380 86390 1
508310 99508310 1001 86380 86390 1
508996 99508996 1001 86380 86390 1
508731 99508731 1001 86380 86390 1
508853 99508853 1001 86380 86390 1
508764 99508764 1001 86380 86390 1
508590 99508590 1001 86380 86390 1
509825 99509825 1001 86380 86390 1
509793 99509793 1001 86380 86390 1
509808 99509808 1001 86380 86390 1
509615 99509615 1001 86380 86390 1
509641 99509641 1001 86380 86390 1
509392 99509392 1001 86380 86390 1
509369 99509369 1001 86380 86390 1
509934 99509934 1001 86380 86390 1
510050 99510050 1001 86380 86390 1
510078 99510078 1001 86380 86390 1
510641 99510641 1001 86380 86390 1
510421 99510421 1001 86380 86390 1
510480 99510480 1001 86380 86390 1
510364 99510364 1001 86380 86390 1
510169 99510169 1001 86380 86390 1
510815 99510815 1001 86380 86390 1
510864 99510864 1001 86380 86390 1
511228 99511228 1001 86380 86390 1
510967 99510967 1001 86380 86390 1
512303 99512303 1001 86380 86390 1
512259 99512259 1001 86380 86390 1
512054 99512054 1001 86380 86390 1
512570 99512570 1001 86380 86390 1
512458 99512458 1001 86380 86390 1
513185 99513185 1001 86380 86390 1
513162 99513162 1001 86380 86390 1
513114 99513114 1001 86380 86390 1
512974 99512974 1001 86380 86390 1
512628 99512628 1001 86380 86390 1
513255 99513255 1001 86380 86390 1
514005 99514005 1001 86380 86390 1
513869 99513869 1001 86380 86390 1
513557 99513557 1001 86380 86390 1
513487 99513487 1001 86380 86390 1
514084 99514084 1001 86380 86390 1
514788 99514788 1001 86380 86390 1
514459 99514459 1001 86380 86390 1
514416 99514416 1001 86380 86390 1
514954 99514954 1001 86380 86390 1
514995 99514995 1001 86380 86390 1
515533 99515533 1001 86380 86390 1
515378 99515378 1001 86380 86390 1
515474 99515474 1001 86380 86390 1
515385 99515385 1001 86380 86390 1
515360 99515360 1001 86380 86390 1
515251 99515251 1001 86380 86390 1
515823 99515823 1001 86380 86390 1
515704 99515704 1001 86380 86390 1
516417 99516417 1001 86380 86390 1
515902 99515902 1001 86380 86390 1
515948 99515948 1001 86380 86390 1
516616 99516616 1001 86380 86390 1
516544 99516544 1001 86380 86390 1
517234 99517234 1001 86380 86390 1
516783 99516783 1001 86380 86390 1
517509 99517509 1001 86380 86390 1
518014 99518014 1001 86380 86390 1
517967 99517967 1001 86380 86390 1
517993 99517993 1001 86380 86390 1
517893 99517893 1001 86380 86390 1
517554 99517554 1001 86380 86390 1
517700 99517700 1001 86380 86390 1
517599 99517599 1001 86380 86390 1
517694 99517694 1001 86380 86390 1
518188 99518188 1001 86380 86390 1
518217 99518217 1001 86380 86390 1
518258 99518258 1001 86380 86390 1
518941 99518941 1001 86380 86390 1
518838 99518838 1001 86380 86390 1
518864 99518864 1001 86380 86390 1
518628 99518628 1001 86380 86390 1
518625 99518625 1001 86380 86390 1
518504 99518504 1001 86380 86390 1
519192 99519192 1001 86380 86390 1
519148 99519148 1001 86380 86390 1
519782 99519782 1001 86380 86390 1
519787 99519787 1001 86380 86390 1
519527 99519527 1001 86380 86390 1
519375 99519375 1001 86380 86390 1
519872 99519872 1001 86380 86390 1
520551 99520551 1001 86380 86390 1
520616 99520616 1001 86380 86390 1
520633 99520633 1001 86380 86390 1
520409 99520409 1001 86380 86390 1
520259 99520259 1001 86380 86390 1
520368 99520368 1001 86380 86390 1
520407 99520407 1001 86380 86390 1
520670 99520670 1001 86380 86390 1
520645 99520645 1001 86380 86390 1
521312 99521312 1001 86380 86390 1
521343 99521343 1001 86380 86390 1
521345 99521345 1001 86380 86390 1
521281 99521281 1001 86380 86390 1
521083 99521083 1001 86380 86390 1
520879 99520879 1001 86380 86390 1
521560 99521560 1001 86380 86390 1
521638 99521638 1001 86380 86390 1
522211 99522211 1001 86380 86390 1
522163 99522163 1001 86380 86390 1
522015 99522015 1001 86380 86390 1
522329 99522329 1001 86380 86390 1
522468 99522468 1001 86380 86390 1
522911 99522911 1001 86380 86390 1
523849 99523849 1001 86380 86390 1
523633 99523633 1001 86380 86390 1
523415 99523415 1001 86380 86390 1
523340 99523340 1001 86380 86390 1
523516 99523516 1001 86380 86390 1
524039 99524039 1001 86380 86390 1
524671 99524671 1001 86380 86390 1
524233 99524233 1001 86380 86390 1
524249 99524249 1001 86380 86390 1
525564 99525564 1001 86380 86390 1
525496 99525496 1001 86380 86390 1
525240 99525240 1001 86380 86390 1
525030 99525030 1001 86380 86390 1
525056 99525056 1001 86380 86390 1
525641 99525641 1001 86380 86390 1
525680 99525680 1001 86380 86390 1
526363 99526363 1001 86380 86390 1
526204 99526204 1001 86380 86390 1
526138 99526138 1001 86380 86390 1
526541 99526541 1001 86380 86390 1
526442 99526442 1001 86380 86390 1
526587 99526587 1001 86380 86390 1
527211 99527211 1001 86380 86390 1
526839 99526839 1001 86380 86390 1
526882 99526882 1001 86380 86390 1
526721 99526721 1001 86380 86390 1
526649 99526649 1001 86380 86390 1
526639 99526639 1001 86380 86390 1
526821 99526821 1001 86380 86390 1
527308 99527308 1001 86380 86390 1
528025 99528025 1001 86380 86390 1
527684 99527684 1001 86380 86390 1
527574 99527574 1001 86380 86390 1
527604 99527604 1001 86380 86390 1
528605 99528605 1001 86380 86390 1
528466 99528466 1001 86380 86390 1
529086 99529086 1001 86380 86390 1
529022 99529022 1001 86380 86390 1
529601 99529601 1001 86380 86390 1
529591 99529591 1001 86380 86390 1
529506 99529506 1001 86380 86390 1
529275 99529275 1001 86380 86390 1
529278 99529278 1001 86380 86390 1
529919 99529919 1001 86380 86390 1
530258 99530258 1001 86380 86390 1
530228 99530228 1001 86380 86390 1
530138 99530138 1001 86380 86390 1
531183 99531183 1001 86380 86390 1
531078 99531078 1001 86380 86390 1
530914 99530914 1001 86380 86390 1
530921 99530921 1001 86380 86390 1
530934 99530934 1001 86380 86390 1
530809 99530809 1001 86380 86390 1
531512 99531512 1001 86380 86390 1
531423 99531423 1001 86380 86390 1
532153 99532153 1001 86380 86390 1
532115 99532115 1001 86380 86390 1
531793 99531793 1001 86380 86390 1
532281 99532281 1001 86380 86390 1
532252 99532252 1001 86380 86390 1
532858 99532858 1001 86380 86390 1
532924 99532924 1001 86380 86390 1
532804 99532804 1001 86380 86390 1
532767 99532767 1001 86380 86390 1
532799 99532799 1001 86380 86390 1
533809 99533809 1001 86380 86390 1
533353 99533353 1001 86380 86390 1
534638 99534638 1001 86380 86390 1
534353 99534353 1001 86380 86390 1
534295 99534295 1001 86380 86390 1
534129 99534129 1001 86380 86390 1
534130 99534130 1001 86380 86390 1
534837 99534837 1001 86380 86390 1
534880 99534880 1001 86380 86390 1
535375 99535375 1001 86380 86390 1
535364 99535364 1001 86380 86390 1
535242 99535242 1001 86380 86390 1
534965 99534965 1001 86380 86390 1
535044 99535044 1001 86380 86390 1
535576 99535576 1001 86380 86390 1
535517 99535517 1001 86380 86390 1
536158 99536158 1001 86380 86390 1
535975 99535975 1001 86380 86390 1
536024 99536024 1001 86380 86390 1
535739 99535739 1001 86380 86390 1
536464 99536464 1001 86380 86390 1
536495 99536495 1001 86380 86390 1
537026 99537026 1001 86380 86390 1
536880 99536880 1001 86380 86390 1
536586 99536586 1001 86380 86390 1
537890 99537890 1001 86380 86390 1
537735 99537735 1001 86380 86390 1
537736 99537736 1001 86380 86390 1
537688 99537688 1001 86380 86390 1
537626 99537626 1001 86380 86390 1
537432 99537432 1001 86380 86390 1
537410 99537410 1001 86380 86390 1
537456 99537456 1001 86380 86390 1
538631 99538631 1001 86380 86390 1
538812 99538812 1001 86380 86390 1
538336 99538336 1001 86380 86390 1
538246 99538246 1001 86380 86390 1
538364 99538364 1001 86380 86390 1
539578 99539578 1001 86380 86390 1
539444 99539444 1001 86380 86390 1
539458 99539458 1001 86380 86390 1
539410 99539410 1001 86380 86390 1
539373 99539373 1001 86380 86390 1
539310 99539310 1001 86380 86390 1
539326 99539326 1001 86380 86390 1
539154 99539154 1001 86380 86390 1
539182 99539182 1001 86380 86390 1
539105 99539105 1001 86380 86390 1
540338 99540338 1001 86380 86390 1
540390 99540390 1001 86380 86390 1
540275 99540275 1001 86380 86390 1
540342 99540342 1001 86380 86390 1
540337 99540337 1001 86380 86390 1
539984 99539984 1001 86380 86390 1
540601 99540601 1001 86380 86390 1
541248 99541248 1001 86380 86390 1
541200 99541200 1001 86380 86390 1
541063 99541063 1001 86380 86390 1
541076 99541076 1001 86380 86390 1
541394 99541394 1001 86380 86390 1
541426 99541426 1001 86380 86390 1
541351 99541351 1001 86380 86390 1
541977 99541977 1001 86380 86390 1
541797 99541797 1001 86380 86390 1
541656 99541656 1001 86380 86390 1
541650 99541650 1001 86380 86390 1
542273 99542273 1001 86380 86390 1
542131 99542131 1001 86380 86390 1
542903 99542903 1001 86380 86390 1
542828 99542828 1001 86380 86390 1
542390 99542390 1001 86380 86390 1
542332 99542332 1001 86380 86390 1
543123 99543123 1001 86380 86390 1
543531 99543531 1001 86380 86390 1
543471 99543471 1001 86380 86390 1
543219 99543219 1001 86380 86390 1
543950 99543950 1001 86380 86390 1
543965 99543965 1001 86380 86390 1
543865 99543865 1001 86380 86390 1
544556 99544556 1001 86380 86390 1
544240 99544240 1001 86380 86390 1
544270 99544270 1001 86380 86390 1
544298 99544298 1001 86380 86390 1
544261 99544261 1001 86380 86390 1
544391 99544391 1001 86380 86390 1
544071 99544071 1001 86380 86390 1
544123 99544123 1001 86380 86390 1
544126 99544126 1001 86380 86390 1
544182 99544182 1001 86380 86390 1
500309 1024 1002 55744 60227 1
533739 865 1001 38109 38409 1
542287 852 1001 57561 57860 1
400120 99400120 1001 86380 86390 1
400109 99400109 1001 86380 86390 1
400182 99400182 1001 86380 86390 1
400207 99400207 1001 86380 86390 1
400357 99400357 1001 86380 86390 1
401332 99401332 1001 86380 86390 1
401830 99401830 1001 86380 86390 1
401947 99401947 1001 86380 86390 1
401997 99401997 1001 86380 86390 1
402708 99402708 1001 86380 86390 1
402710 99402710 1001 86380 86390 1
403008 99403008 1001 86380 86390 1
404520 99404520 1001 86380 86390 1
404769 99404769 1001 86380 86390 1
405448 99405448 1001 86380 86390 1
405764 99405764 1001 86380 86390 1
406424 99406424 1001 86380 86390 1
407647 99407647 1001 86380 86390 1
407986 99407986 1001 86380 86390 1
407989 99407989 1001 86380 86390 1
408345 99408345 1001 86380 86390 1
408333 99408333 1001 86380 86390 1
408908 99408908 1001 86380 86390 1
409331 99409331 1001 86380 86390 1
409405 99409405 1001 86380 86390 1
409665 99409665 1001 86380 86390 1
409904 99409904 1001 86380 86390 1
410099 99410099 1001 86380 86390 1
410279 99410279 1001 86380 86390 1
410308 99410308 1001 86380 86390 1
410537 99410537 1001 86380 86390 1
410686 99410686 1001 86380 86390 1
410766 99410766 1001 86380 86390 1
411007 99411007 1001 86380 86390 1
410916 99410916 1001 86380 86390 1
411723 99411723 1001 86380 86390 1
411730 99411730 1001 86380 86390 1
411861 99411861 1001 86380 86390 1
412112 99412112 1001 86380 86390 1
412252 99412252 1001 86380 86390 1
413113 99413113 1001 86380 86390 1
412824 99412824 1001 86380 86390 1
413871 99413871 1001 86380 86390 1
413839 99413839 1001 86380 86390 1
414082 99414082 1001 86380 86390 1
414736 99414736 1001 86380 86390 1
414672 99414672 1001 86380 86390 1
414891 99414891 1001 86380 86390 1
415659 99415659 1001 86380 86390 1
415330 99415330 1001 86380 86390 1
416928 99416928 1001 86380 86390 1
416833 99416833 1001 86380 86390 1
416943 99416943 1001 86380 86390 1
416357 99416357 1001 86380 86390 1
415848 99415848 1001 86380 86390 1
417123 99417123 1001 86380 86390 1
417317 99417317 1001 86380 86390 1
417248 99417248 1001 86380 86390 1
417186 99417186 1001 86380 86390 1
417250 99417250 1001 86380 86390 1
417438 99417438 1001 86380 86390 1
417492 99417492 1001 86380 86390 1
417663 99417663 1001 86380 86390 1
417770 99417770 1001 86380 86390 1
417948 99417948 1001 86380 86390 1
417812 99417812 1001 86380 86390 1
417911 99417911 1001 86380 86390 1
419075 99419075 1001 86380 86390 1
420229 99420229 1001 86380 86390 1
419751 99419751 1001 86380 86390 1
419405 99419405 1001 86380 86390 1
419519 99419519 1001 86380 86390 1
419559 99419559 1001 86380 86390 1
421648 99421648 1001 86380 86390 1
420936 99420936 1001 86380 86390 1
421137 99421137 1001 86380 86390 1
422488 99422488 1001 86380 86390 1
423585 99423585 1001 86380 86390 1
422945 99422945 1001 86380 86390 1
423251 99423251 1001 86380 86390 1
423238 99423238 1001 86380 86390 1
423952 99423952 1001 86380 86390 1
425132 99425132 1001 86380 86390 1
425183 99425183 1001 86380 86390 1
425319 99425319 1001 86380 86390 1
424603 99424603 1001 86380 86390 1
424375 99424375 1001 86380 86390 1
427087 99427087 1001 86380 86390 1
426461 99426461 1001 86380 86390 1
426441 99426441 1001 86380 86390 1
425974 99425974 1001 86380 86390 1
427437 99427437 1001 86380 86390 1
428670 99428670 1001 86380 86390 1
428609 99428609 1001 86380 86390 1
428592 99428592 1001 86380 86390 1
428435 99428435 1001 86380 86390 1
428048 99428048 1001 86380 86390 1
428087 99428087 1001 86380 86390 1
427657 99427657 1001 86380 86390 1
427905 99427905 1001 86380 86390 1
429085 99429085 1001 86380 86390 1
430099 99430099 1001 86380 86390 1
430327 99430327 1001 86380 86390 1
429971 99429971 1001 86380 86390 1
430357 99430357 1001 86380 86390 1
429650 99429650 1001 86380 86390 1
429293 99429293 1001 86380 86390 1
429214 99429214 1001 86380 86390 1
429356 99429356 1001 86380 86390 1
430609 99430609 1001 86380 86390 1
430532 99430532 1001 86380 86390 1
430626 99430626 1001 86380 86390 1
430449 99430449 1001 86380 86390 1
431387 99431387 1001 86380 86390 1
431337 99431337 1001 86380 86390 1
431064 99431064 1001 86380 86390 1
431112 99431112 1001 86380 86390 1
432327 99432327 1001 86380 86390 1
433556 99433556 1001 86380 86390 1
432932 99432932 1001 86380 86390 1
433232 99433232 1001 86380 86390 1
432791 99432791 1001 86380 86390 1
432630 99432630 1001 86380 86390 1
432514 99432514 1001 86380 86390 1
435248 99435248 1001 86380 86390 1
435303 99435303 1001 86380 86390 1
436845 99436845 1001 86380 86390 1
437130 99437130 1001 86380 86390 1
437015 99437015 1001 86380 86390 1
436357 99436357 1001 86380 86390 1
435992 99435992 1001 86380 86390 1
300045 99300045 1001 86380 86390 1
437301 99437301 1001 86380 86390 1
300033 99300033 1001 86380 86390 1
300080 99300080 1001 86380 86390 1
300555 99300555 1001 86380 86390 1
300676 99300676 1001 86380 86390 1
300446 99300446 1001 86380 86390 1
300200 99300200 1001 86380 86390 1
300281 99300281 1001 86380 86390 1
300875 99300875 1001 86380 86390 1
300839 99300839 1001 86380 86390 1
301530 99301530 1001 86380 86390 1
301544 99301544 1001 86380 86390 1
301438 99301438 1001 86380 86390 1
301026 99301026 1001 86380 86390 1
300994 99300994 1001 86380 86390 1
302282 99302282 1001 86380 86390 1
302207 99302207 1001 86380 86390 1
302325 99302325 1001 86380 86390 1
302153 99302153 1001 86380 86390 1
301896 99301896 1001 86380 86390 1
301939 99301939 1001 86380 86390 1
302430 99302430 1001 86380 86390 1
302525 99302525 1001 86380 86390 1
302487 99302487 1001 86380 86390 1
303156 99303156 1001 86380 86390 1
302800 99302800 1001 86380 86390 1
302815 99302815 1001 86380 86390 1
302971 99302971 1001 86380 86390 1
302664 99302664 1001 86380 86390 1
302642 99302642 1001 86380 86390 1
302707 99302707 1001 86380 86390 1
302775 99302775 1001 86380 86390 1
302776 99302776 1001 86380 86390 1
303219 99303219 1001 86380 86390 1
303389 99303389 1001 86380 86390 1
303366 99303366 1001 86380 86390 1
304028 99304028 1001 86380 86390 1
303805 99303805 1001 86380 86390 1
303427 99303427 1001 86380 86390 1
304230 99304230 1001 86380 86390 1
304686 99304686 1001 86380 86390 1
304729 99304729 1001 86380 86390 1
304563 99304563 1001 86380 86390 1
304552 99304552 1001 86380 86390 1
304497 99304497 1001 86380 86390 1
304316 99304316 1001 86380 86390 1
304296 99304296 1001 86380 86390 1
305545 99305545 1001 86380 86390 1
305601 99305601 1001 86380 86390 1
305540 99305540 1001 86380 86390 1
305326 99305326 1001 86380 86390 1
305329 99305329 1001 86380 86390 1
305356 99305356 1001 86380 86390 1
305093 99305093 1001 86380 86390 1
305164 99305164 1001 86380 86390 1
500179 99500179 1001 86380 86390 1
500184 99500184 1001 86380 86390 1
500043 99500043 1001 86380 86390 1
500160 99500160 1001 86380 86390 1
305690 99305690 1001 86380 86390 1
500616 99500616 1001 86380 86390 1
500511 99500511 1001 86380 86390 1
500604 99500604 1001 86380 86390 1
500273 99500273 1001 86380 86390 1
500215 99500215 1001 86380 86390 1
500320 99500320 1001 86380 86390 1
500984 99500984 1001 86380 86390 1
501174 99501174 1001 86380 86390 1
501168 99501168 1001 86380 86390 1
501755 99501755 1001 86380 86390 1
501684 99501684 1001 86380 86390 1
502292 99502292 1001 86380 86390 1
502308 99502308 1001 86380 86390 1
502071 99502071 1001 86380 86390 1
502256 99502256 1001 86380 86390 1
502017 99502017 1001 86380 86390 1
501916 99501916 1001 86380 86390 1
502469 99502469 1001 86380 86390 1
502914 99502914 1001 86380 86390 1
503355 99503355 1001 86380 86390 1
503438 99503438 1001 86380 86390 1
503401 99503401 1001 86380 86390 1
503365 99503365 1001 86380 86390 1
503502 99503502 1001 86380 86390 1
503622 99503622 1001 86380 86390 1
504176 99504176 1001 86380 86390 1
504280 99504280 1001 86380 86390 1
504857 99504857 1001 86380 86390 1
504332 99504332 1001 86380 86390 1
505694 99505694 1001 86380 86390 1
505420 99505420 1001 86380 86390 1
505954 99505954 1001 86380 86390 1
505929 99505929 1001 86380 86390 1
505855 99505855 1001 86380 86390 1
505830 99505830 1001 86380 86390 1
506445 99506445 1001 86380 86390 1
506079 99506079 1001 86380 86390 1
507381 99507381 1001 86380 86390 1
507574 99507574 1001 86380 86390 1
507837 99507837 1001 86380 86390 1
507630 99507630 1001 86380 86390 1
508316 99508316 1001 86380 86390 1
508330 99508330 1001 86380 86390 1
509035 99509035 1001 86380 86390 1
508825 99508825 1001 86380 86390 1
508610 99508610 1001 86380 86390 1
509103 99509103 1001 86380 86390 1
509170 99509170 1001 86380 86390 1
509277 99509277 1001 86380 86390 1
509729 99509729 1001 86380 86390 1
509610 99509610 1001 86380 86390 1
509440 99509440 1001 86380 86390 1
509380 99509380 1001 86380 86390 1
510057 99510057 1001 86380 86390 1
510678 99510678 1001 86380 86390 1
510713 99510713 1001 86380 86390 1
510367 99510367 1001 86380 86390 1
510830 99510830 1001 86380 86390 1
510799 99510799 1001 86380 86390 1
511336 99511336 1001 86380 86390 1
511144 99511144 1001 86380 86390 1
511328 99511328 1001 86380 86390 1
511213 99511213 1001 86380 86390 1
511081 99511081 1001 86380 86390 1
511084 99511084 1001 86380 86390 1
511020 99511020 1001 86380 86390 1
511721 99511721 1001 86380 86390 1
512201 99512201 1001 86380 86390 1
512142 99512142 1001 86380 86390 1
511878 99511878 1001 86380 86390 1
511925 99511925 1001 86380 86390 1
512424 99512424 1001 86380 86390 1
512909 99512909 1001 86380 86390 1
512955 99512955 1001 86380 86390 1
512985 99512985 1001 86380 86390 1
512596 99512596 1001 86380 86390 1
513355 99513355 1001 86380 86390 1
513931 99513931 1001 86380 86390 1
513858 99513858 1001 86380 86390 1
513676 99513676 1001 86380 86390 1
513730 99513730 1001 86380 86390 1
513423 99513423 1001 86380 86390 1
513523 99513523 1001 86380 86390 1
514199 99514199 1001 86380 86390 1
513827 99513827 1001 86380 86390 1
514215 99514215 1001 86380 86390 1
514092 99514092 1001 86380 86390 1
514609 99514609 1001 86380 86390 1
514980 99514980 1001 86380 86390 1
515008 99515008 1001 86380 86390 1
514996 99514996 1001 86380 86390 1
515489 99515489 1001 86380 86390 1
515404 99515404 1001 86380 86390 1
515434 99515434 1001 86380 86390 1
515463 99515463 1001 86380 86390 1
515106 99515106 1001 86380 86390 1
515727 99515727 1001 86380 86390 1
516267 99516267 1001 86380 86390 1
516296 99516296 1001 86380 86390 1
516209 99516209 1001 86380 86390 1
515916 99515916 1001 86380 86390 1
516598 99516598 1001 86380 86390 1
516625 99516625 1001 86380 86390 1
516589 99516589 1001 86380 86390 1
516645 99516645 1001 86380 86390 1
516568 99516568 1001 86380 86390 1
516595 99516595 1001 86380 86390 1
516951 99516951 1001 86380 86390 1
516980 99516980 1001 86380 86390 1
516894 99516894 1001 86380 86390 1
517524 99517524 1001 86380 86390 1
517836 99517836 1001 86380 86390 1
518180 99518180 1001 86380 86390 1
518259 99518259 1001 86380 86390 1
518943 99518943 1001 86380 86390 1
518841 99518841 1001 86380 86390 1
518510 99518510 1001 86380 86390 1
518472 99518472 1001 86380 86390 1
518537 99518537 1001 86380 86390 1
519129 99519129 1001 86380 86390 1
519980 99519980 1001 86380 86390 1
519960 99519960 1001 86380 86390 1
520513 99520513 1001 86380 86390 1
520565 99520565 1001 86380 86390 1
520619 99520619 1001 86380 86390 1
520469 99520469 1001 86380 86390 1
520024 99520024 1001 86380 86390 1
520681 99520681 1001 86380 86390 1
520737 99520737 1001 86380 86390 1
520725 99520725 1001 86380 86390 1
521466 99521466 1001 86380 86390 1
521023 99521023 1001 86380 86390 1
521625 99521625 1001 86380 86390 1
522174 99522174 1001 86380 86390 1
522098 99522098 1001 86380 86390 1
521962 99521962 1001 86380 86390 1
522020 99522020 1001 86380 86390 1
521713 99521713 1001 86380 86390 1
521831 99521831 1001 86380 86390 1
521812 99521812 1001 86380 86390 1
522977 99522977 1001 86380 86390 1
522952 99522952 1001 86380 86390 1
523158 99523158 1001 86380 86390 1
523754 99523754 1001 86380 86390 1
523901 99523901 1001 86380 86390 1
523938 99523938 1001 86380 86390 1
523583 99523583 1001 86380 86390 1
523425 99523425 1001 86380 86390 1
524095 99524095 1001 86380 86390 1
524641 99524641 1001 86380 86390 1
524466 99524466 1001 86380 86390 1
524485 99524485 1001 86380 86390 1
524246 99524246 1001 86380 86390 1
524159 99524159 1001 86380 86390 1
524904 99524904 1001 86380 86390 1
525291 99525291 1001 86380 86390 1
525382 99525382 1001 86380 86390 1
525292 99525292 1001 86380 86390 1
524992 99524992 1001 86380 86390 1
525085 99525085 1001 86380 86390 1
525102 99525102 1001 86380 86390 1
525703 99525703 1001 86380 86390 1
526104 99526104 1001 86380 86390 1
525898 99525898 1001 86380 86390 1
525851 99525851 1001 86380 86390 1
526462 99526462 1001 86380 86390 1
526869 99526869 1001 86380 86390 1
526694 99526694 1001 86380 86390 1
526707 99526707 1001 86380 86390 1
527260 99527260 1001 86380 86390 1
527928 99527928 1001 86380 86390 1
527880 99527880 1001 86380 86390 1
527691 99527691 1001 86380 86390 1
527678 99527678 1001 86380 86390 1
527601 99527601 1001 86380 86390 1
528791 99528791 1001 86380 86390 1
528527 99528527 1001 86380 86390 1
528543 99528543 1001 86380 86390 1
528596 99528596 1001 86380 86390 1
528615 99528615 1001 86380 86390 1
528630 99528630 1001 86380 86390 1
528341 99528341 1001 86380 86390 1
528459 99528459 1001 86380 86390 1
528951 99528951 1001 86380 86390 1
529437 99529437 1001 86380 86390 1
529230 99529230 1001 86380 86390 1
530385 99530385 1001 86380 86390 1
530144 99530144 1001 86380 86390 1
530161 99530161 1001 86380 86390 1
530072 99530072 1001 86380 86390 1
530622 99530622 1001 86380 86390 1
531238 99531238 1001 86380 86390 1
530795 99530795 1001 86380 86390 1
531536 99531536 1001 86380 86390 1
531577 99531577 1001 86380 86390 1
532011 99532011 1001 86380 86390 1
531880 99531880 1001 86380 86390 1
531920 99531920 1001 86380 86390 1
531650 99531650 1001 86380 86390 1
531626 99531626 1001 86380 86390 1
531614 99531614 1001 86380 86390 1
532320 99532320 1001 86380 86390 1
532308 99532308 1001 86380 86390 1
532226 99532226 1001 86380 86390 1
532932 99532932 1001 86380 86390 1
532743 99532743 1001 86380 86390 1
532630 99532630 1001 86380 86390 1
532532 99532532 1001 86380 86390 1
532483 99532483 1001 86380 86390 1
533681 99533681 1001 86380 86390 1
533799 99533799 1001 86380 86390 1
533527 99533527 1001 86380 86390 1
533479 99533479 1001 86380 86390 1
533482 99533482 1001 86380 86390 1
533356 99533356 1001 86380 86390 1
533243 99533243 1001 86380 86390 1
533402 99533402 1001 86380 86390 1
533981 99533981 1001 86380 86390 1
534617 99534617 1001 86380 86390 1
534192 99534192 1001 86380 86390 1
534839 99534839 1001 86380 86390 1
534874 99534874 1001 86380 86390 1
535436 99535436 1001 86380 86390 1
535100 99535100 1001 86380 86390 1
535283 99535283 1001 86380 86390 1
535286 99535286 1001 86380 86390 1
535066 99535066 1001 86380 86390 1
535079 99535079 1001 86380 86390 1
535533 99535533 1001 86380 86390 1
535574 99535574 1001 86380 86390 1
536285 99536285 1001 86380 86390 1
536135 99536135 1001 86380 86390 1
536321 99536321 1001 86380 86390 1
535995 99535995 1001 86380 86390 1
535859 99535859 1001 86380 86390 1
535816 99535816 1001 86380 86390 1
537131 99537131 1001 86380 86390 1
537147 99537147 1001 86380 86390 1
537123 99537123 1001 86380 86390 1
536815 99536815 1001 86380 86390 1
536854 99536854 1001 86380 86390 1
536896 99536896 1001 86380 86390 1
536887 99536887 1001 86380 86390 1
536800 99536800 1001 86380 86390 1
536595 99536595 1001 86380 86390 1
537212 99537212 1001 86380 86390 1
537303 99537303 1001 86380 86390 1
537833 99537833 1001 86380 86390 1
537539 99537539 1001 86380 86390 1
538159 99538159 1001 86380 86390 1
538777 99538777 1001 86380 86390 1
538729 99538729 1001 86380 86390 1
538198 99538198 1001 86380 86390 1
538212 99538212 1001 86380 86390 1
538395 99538395 1001 86380 86390 1
538346 99538346 1001 86380 86390 1
538270 99538270 1001 86380 86390 1
538955 99538955 1001 86380 86390 1
538820 99538820 1001 86380 86390 1
539519 99539519 1001 86380 86390 1
539589 99539589 1001 86380 86390 1
539378 99539378 1001 86380 86390 1
539128 99539128 1001 86380 86390 1
539207 99539207 1001 86380 86390 1
539092 99539092 1001 86380 86390 1
539041 99539041 1001 86380 86390 1
539211 99539211 1001 86380 86390 1
539173 99539173 1001 86380 86390 1
539826 99539826 1001 86380 86390 1
540232 99540232 1001 86380 86390 1
540103 99540103 1001 86380 86390 1
539942 99539942 1001 86380 86390 1
540544 99540544 1001 86380 86390 1
540471 99540471 1001 86380 86390 1
540538 99540538 1001 86380 86390 1
541155 99541155 1001 86380 86390 1
541268 99541268 1001 86380 86390 1
541197 99541197 1001 86380 86390 1
541050 99541050 1001 86380 86390 1
541052 99541052 1001 86380 86390 1
540926 99540926 1001 86380 86390 1
540982 99540982 1001 86380 86390 1
541369 99541369 1001 86380 86390 1
541435 99541435 1001 86380 86390 1
541427 99541427 1001 86380 86390 1
542029 99542029 1001 86380 86390 1
541970 99541970 1001 86380 86390 1
541974 99541974 1001 86380 86390 1
541937 99541937 1001 86380 86390 1
541733 99541733 1001 86380 86390 1
541866 99541866 1001 86380 86390 1
542224 99542224 1001 86380 86390 1
542690 99542690 1001 86380 86390 1
542418 99542418 1001 86380 86390 1
542509 99542509 1001 86380 86390 1
543063 99543063 1001 86380 86390 1
543142 99543142 1001 86380 86390 1
543013 99543013 1001 86380 86390 1
543068 99543068 1001 86380 86390 1
543740 99543740 1001 86380 86390 1
543686 99543686 1001 86380 86390 1
543410 99543410 1001 86380 86390 1
543475 99543475 1001 86380 86390 1
543396 99543396 1001 86380 86390 1
543196 99543196 1001 86380 86390 1
543302 99543302 1001 86380 86390 1
543963 99543963 1001 86380 86390 1
543881 99543881 1001 86380 86390 1
544491 99544491 1001 86380 86390 1
544353 99544353 1001 86380 86390 1
544299 99544299 1001 86380 86390 1
544730 99544730 1001 86380 86390 1
544654 99544654 1001 86380 86390 1
544734 99544734 1001 86380 86390 1
530791 956 1002 48371 61420 1
533739 865 1001 49661 49760 1
539403 946 1002 48135 59260 1
400292 99400292 1001 86380 86390 1
400367 99400367 1001 86380 86390 1
400514 99400514 1001 86380 86390 1
400632 99400632 1001 86380 86390 1
400807 99400807 1001 86380 86390 1
401062 99401062 1001 86380 86390 1
401207 99401207 1001 86380 86390 1
401300 99401300 1001 86380 86390 1
401791 99401791 1001 86380 86390 1
401742 99401742 1001 86380 86390 1
402850 99402850 1001 86380 86390 1
403528 99403528 1001 86380 86390 1
404048 99404048 1001 86380 86390 1
404254 99404254 1001 86380 86390 1
404545 99404545 1001 86380 86390 1
404643 99404643 1001 86380 86390 1
404711 99404711 1001 86380 86390 1
405208 99405208 1001 86380 86390 1
405554 99405554 1001 86380 86390 1
405525 99405525 1001 86380 86390 1
405534 99405534 1001 86380 86390 1
405953 99405953 1001 86380 86390 1
406075 99406075 1001 86380 86390 1
406131 99406131 1001 86380 86390 1
406339 99406339 1001 86380 86390 1
406396 99406396 1001 86380 86390 1
407078 99407078 1001 86380 86390 1
407586 99407586 1001 86380 86390 1
408006 99408006 1001 86380 86390 1
408457 99408457 1001 86380 86390 1
408596 99408596 1001 86380 86390 1
408778 99408778 1001 86380 86390 1
409018 99409018 1001 86380 86390 1
409604 99409604 1001 86380 86390 1
410867 99410867 1001 86380 86390 1
411301 99411301 1001 86380 86390 1
411458 99411458 1001 86380 86390 1
411456 99411456 1001 86380 86390 1
411616 99411616 1001 86380 86390 1
413477 99413477 1001 86380 86390 1
413161 99413161 1001 86380 86390 1
413225 99413225 1001 86380 86390 1
412536 99412536 1001 86380 86390 1
412717 99412717 1001 86380 86390 1
412838 99412838 1001 86380 86390 1
413928 99413928 1001 86380 86390 1
413703 99413703 1001 86380 86390 1
415249 99415249 1001 86380 86390 1
414545 99414545 1001 86380 86390 1
414910 99414910 1001 86380 86390 1
414919 99414919 1001 86380 86390 1
415411 99415411 1001 86380 86390 1
415363 99415363 1001 86380 86390 1
416908 99416908 1001 86380 86390 1
416622 99416622 1001 86380 86390 1
416525 99416525 1001 86380 86390 1
416554 99416554 1001 86380 86390 1
415963 99415963 1001 86380 86390 1
415817 99415817 1001 86380 86390 1
415792 99415792 1001 86380 86390 1
417157 99417157 1001 86380 86390 1
417415 99417415 1001 86380 86390 1
418768 99418768 1001 86380 86390 1
418663 99418663 1001 86380 86390 1
418060 99418060 1001 86380 86390 1
418172 99418172 1001 86380 86390 1
419050 99419050 1001 86380 86390 1
420079 99420079 1001 86380 86390 1
419987 99419987 1001 86380 86390 1
419991 99419991 1001 86380 86390 1
419513 99419513 1001 86380 86390 1
419592 99419592 1001 86380 86390 1
419499 99419499 1001 86380 86390 1
421865 99421865 1001 86380 86390 1
421872 99421872 1001 86380 86390 1
421929 99421929 1001 86380 86390 1
421955 99421955 1001 86380 86390 1
421937 99421937 1001 86380 86390 1
421863 99421863 1001 86380 86390 1
421401 99421401 1001 86380 86390 1
421643 99421643 1001 86380 86390 1
421553 99421553 1001 86380 86390 1
421583 99421583 1001 86380 86390 1
422459 99422459 1001 86380 86390 1
422234 99422234 1001 86380 86390 1
422242 99422242 1001 86380 86390 1
423583 99423583 1001 86380 86390 1
423559 99423559 1001 86380 86390 1
423624 99423624 1001 86380 86390 1
423190 99423190 1001 86380 86390 1
422965 99422965 1001 86380 86390 1
423888 99423888 1001 86380 86390 1
423876 99423876 1001 86380 86390 1
425268 99425268 1001 86380 86390 1
424254 99424254 1001 86380 86390 1
425398 99425398 1001 86380 86390 1
425871 99425871 1001 86380 86390 1
425903 99425903 1001 86380 86390 1
427436 99427436 1001 86380 86390 1
427206 99427206 1001 86380 86390 1
428586 99428586 1001 86380 86390 1
428410 99428410 1001 86380 86390 1
428553 99428553 1001 86380 86390 1
427802 99427802 1001 86380 86390 1
427754 99427754 1001 86380 86390 1
427597 99427597 1001 86380 86390 1
429157 99429157 1001 86380 86390 1
428769 99428769 1001 86380 86390 1
428887 99428887 1001 86380 86390 1
428835 99428835 1001 86380 86390 1
428807 99428807 1001 86380 86390 1
430147 99430147 1001 86380 86390 1
430079 99430079 1001 86380 86390 1
430107 99430107 1001 86380 86390 1
429883 99429883 1001 86380 86390 1
429564 99429564 1001 86380 86390 1
429446 99429446 1001 86380 86390 1
429453 99429453 1001 86380 86390 1
429558 99429558 1001 86380 86390 1
431863 99431863 1001 86380 86390 1
431719 99431719 1001 86380 86390 1
430887 99430887 1001 86380 86390 1
432161 99432161 1001 86380 86390 1
433462 99433462 1001 86380 86390 1
432965 99432965 1001 86380 86390 1
433262 99433262 1001 86380 86390 1
432734 99432734 1001 86380 86390 1
432863 99432863 1001 86380 86390 1
434029 99434029 1001 86380 86390 1
435169 99435169 1001 86380 86390 1
434826 99434826 1001 86380 86390 1
434609 99434609 1001 86380 86390 1
434989 99434989 1001 86380 86390 1
434679 99434679 1001 86380 86390 1
434452 99434452 1001 86380 86390 1
434249 99434249 1001 86380 86390 1
435787 99435787 1001 86380 86390 1
436518 99436518 1001 86380 86390 1
436430 99436430 1001 86380 86390 1
436441 99436441 1001 86380 86390 1
436653 99436653 1001 86380 86390 1
436679 99436679 1001 86380 86390 1
436246 99436246 1001 86380 86390 1
436061 99436061 1001 86380 86390 1
300102 99300102 1001 86380 86390 1
300014 99300014 1001 86380 86390 1
300437 99300437 1001 86380 86390 1
300164 99300164 1001 86380 86390 1
300210 99300210 1001 86380 86390 1
301467 99301467 1001 86380 86390 1
301471 99301471 1001 86380 86390 1
301299 99301299 1001 86380 86390 1
301064 99301064 1001 86380 86390 1
301056 99301056 1001 86380 86390 1
301661 99301661 1001 86380 86390 1
302267 99302267 1001 86380 86390 1
302187 99302187 1001 86380 86390 1
302098 99302098 1001 86380 86390 1
302060 99302060 1001 86380 86390 1
301987 99301987 1001 86380 86390 1
302043 99302043 1001 86380 86390 1
301824 99301824 1001 86380 86390 1
301869 99301869 1001 86380 86390 1
301861 99301861 1001 86380 86390 1
302512 99302512 1001 86380 86390 1
303033 99303033 1001 86380 86390 1
302920 99302920 1001 86380 86390 1
303320 99303320 1001 86380 86390 1
304022 99304022 1001 86380 86390 1
303863 99303863 1001 86380 86390 1
304122 99304122 1001 86380 86390 1
304124 99304124 1001 86380 86390 1
304800 99304800 1001 86380 86390 1
304690 99304690 1001 86380 86390 1
304527 99304527 1001 86380 86390 1
304467 99304467 1001 86380 86390 1
304247 99304247 1001 86380 86390 1
304930 99304930 1001 86380 86390 1
305009 99305009 1001 86380 86390 1
305463 99305463 1001 86380 86390 1
305266 99305266 1001 86380 86390 1
305695 99305695 1001 86380 86390 1
500057 99500057 1001 86380 86390 1
500784 99500784 1001 86380 86390 1
500497 99500497 1001 86380 86390 1
500290 99500290 1001 86380 86390 1
500892 99500892 1001 86380 86390 1
500854 99500854 1001 86380 86390 1
501605 99501605 1001 86380 86390 1
501615 99501615 1001 86380 86390 1
501497 99501497 1001 86380 86390 1
501269 99501269 1001 86380 86390 1
501202 99501202 1001 86380 86390 1
502366 99502366 1001 86380 86390 1
501991 99501991 1001 86380 86390 1
503174 99503174 1001 86380 86390 1
502920 99502920 1001 86380 86390 1
503037 99503037 1001 86380 86390 1
503081 99503081 1001 86380 86390 1
503071 99503071 1001 86380 86390 1
504030 99504030 1001 86380 86390 1
503922 99503922 1001 86380 86390 1
503936 99503936 1001 86380 86390 1
503746 99503746 1001 86380 86390 1
503879 99503879 1001 86380 86390 1
503806 99503806 1001 86380 86390 1
503669 99503669 1001 86380 86390 1
503657 99503657 1001 86380 86390 1
503646 99503646 1001 86380 86390 1
504241 99504241 1001 86380 86390 1
504911 99504911 1001 86380 86390 1
504927 99504927 1001 86380 86390 1
504814 99504814 1001 86380 86390 1
504704 99504704 1001 86380 86390 1
504367 99504367 1001 86380 86390 1
504526 99504526 1001 86380 86390 1
505386 99505386 1001 86380 86390 1
505202 99505202 1001 86380 86390 1
506529 99506529 1001 86380 86390 1
506401 99506401 1001 86380 86390 1
506242 99506242 1001 86380 86390 1
506203 99506203 1001 86380 86390 1
506139 99506139 1001 86380 86390 1
506608 99506608 1001 86380 86390 1
507235 99507235 1001 86380 86390 1
507331 99507331 1001 86380 86390 1
507416 99507416 1001 86380 86390 1
507191 99507191 1001 86380 86390 1
507134 99507134 1001 86380 86390 1
506921 99506921 1001 86380 86390 1
506886 99506886 1001 86380 86390 1
506862 99506862 1001 86380 86390 1
506917 99506917 1001 86380 86390 1
508077 99508077 1001 86380 86390 1
507981 99507981 1001 86380 86390 1
507977 99507977 1001 86380 86390 1
508339 99508339 1001 86380 86390 1
508265 99508265 1001 86380 86390 1
508992 99508992 1001 86380 86390 1
509801 99509801 1001 86380 86390 1
509372 99509372 1001 86380 86390 1
509286 99509286 1001 86380 86390 1
510029 99510029 1001 86380 86390 1
509916 99509916 1001 86380 86390 1
509904 99509904 1001 86380 86390 1
510587 99510587 1001 86380 86390 1
510504 99510504 1001 86380 86390 1
510505 99510505 1001 86380 86390 1
510308 99510308 1001 86380 86390 1
510167 99510167 1001 86380 86390 1
511029 99511029 1001 86380 86390 1
511724 99511724 1001 86380 86390 1
511584 99511584 1001 86380 86390 1
512187 99512187 1001 86380 86390 1
512339 99512339 1001 86380 86390 1
512045 99512045 1001 86380 86390 1
513046 99513046 1001 86380 86390 1
513196 99513196 1001 86380 86390 1
512899 99512899 1001 86380 86390 1
513392 99513392 1001 86380 86390 1
513975 99513975 1001 86380 86390 1
513814 99513814 1001 86380 86390 1
513791 99513791 1001 86380 86390 1
514207 99514207 1001 86380 86390 1
514131 99514131 1001 86380 86390 1
514851 99514851 1001 86380 86390 1
514977 99514977 1001 86380 86390 1
515484 99515484 1001 86380 86390 1
515306 99515306 1001 86380 86390 1
515222 99515222 1001 86380 86390 1
515186 99515186 1001 86380 86390 1
515098 99515098 1001 86380 86390 1
515707 99515707 1001 86380 86390 1
515812 99515812 1001 86380 86390 1
515697 99515697 1001 86380 86390 1
516420 99516420 1001 86380 86390 1
516311 99516311 1001 86380 86390 1
516241 99516241 1001 86380 86390 1
516242 99516242 1001 86380 86390 1
516168 99516168 1001 86380 86390 1
516261 99516261 1001 86380 86390 1
515926 99515926 1001 86380 86390 1
516525 99516525 1001 86380 86390 1
516684 99516684 1001 86380 86390 1
516621 99516621 1001 86380 86390 1
517311 99517311 1001 86380 86390 1
517053 99517053 1001 86380 86390 1
516989 99516989 1001 86380 86390 1
517111 99517111 1001 86380 86390 1
516909 99516909 1001 86380 86390 1
517437 99517437 1001 86380 86390 1
517523 99517523 1001 86380 86390 1
518056 99518056 1001 86380 86390 1
517839 99517839 1001 86380 86390 1
517852 99517852 1001 86380 86390 1
517927 99517927 1001 86380 86390 1
517902 99517902 1001 86380 86390 1
517941 99517941 1001 86380 86390 1
517604 99517604 1001 86380 86390 1
517708 99517708 1001 86380 86390 1
518323 99518323 1001 86380 86390 1
518313 99518313 1001 86380 86390 1
519137 99519137 1001 86380 86390 1
519785 99519785 1001 86380 86390 1
519789 99519789 1001 86380 86390 1
519684 99519684 1001 86380 86390 1
519604 99519604 1001 86380 86390 1
519400 99519400 1001 86380 86390 1
519869 99519869 1001 86380 86390 1
520464 99520464 1001 86380 86390 1
520506 99520506 1001 86380 86390 1
520558 99520558 1001 86380 86390 1
520507 99520507 1001 86380 86390 1
520302 99520302 1001 86380 86390 1
520252 99520252 1001 86380 86390 1
520033 99520033 1001 86380 86390 1
520221 99520221 1001 86380 86390 1
520664 99520664 1001 86380 86390 1
520773 99520773 1001 86380 86390 1
520787 99520787 1001 86380 86390 1
521395 99521395 1001 86380 86390 1
521105 99521105 1001 86380 86390 1
520889 99520889 1001 86380 86390 1
521036 99521036 1001 86380 86390 1
521608 99521608 1001 86380 86390 1
521647 99521647 1001 86380 86390 1
521651 99521651 1001 86380 86390 1
521630 99521630 1001 86380 86390 1
522097 99522097 1001 86380 86390 1
521980 99521980 1001 86380 86390 1
522047 99522047 1001 86380 86390 1
521802 99521802 1001 86380 86390 1
521672 99521672 1001 86380 86390 1
522392 99522392 1001 86380 86390 1
522913 99522913 1001 86380 86390 1
522716 99522716 1001 86380 86390 1
523297 99523297 1001 86380 86390 1
523266 99523266 1001 86380 86390 1
523855 99523855 1001 86380 86390 1
523884 99523884 1001 86380 86390 1
523821 99523821 1001 86380 86390 1
523899 99523899 1001 86380 86390 1
523796 99523796 1001 86380 86390 1
523936 99523936 1001 86380 86390 1
523684 99523684 1001 86380 86390 1
523386 99523386 1001 86380 86390 1
524679 99524679 1001 86380 86390 1
524358 99524358 1001 86380 86390 1
524454 99524454 1001 86380 86390 1
524330 99524330 1001 86380 86390 1
524943 99524943 1001 86380 86390 1
525483 99525483 1001 86380 86390 1
525211 99525211 1001 86380 86390 1
525242 99525242 1001 86380 86390 1
525027 99525027 1001 86380 86390 1
525783 99525783 1001 86380 86390 1
525883 99525883 1001 86380 86390 1
526002 99526002 1001 86380 86390 1
526628 99526628 1001 86380 86390 1
527102 99527102 1001 86380 86390 1
526966 99526966 1001 86380 86390 1
526980 99526980 1001 86380 86390 1
527034 99527034 1001 86380 86390 1
527002 99527002 1001 86380 86390 1
526709 99526709 1001 86380 86390 1
527445 99527445 1001 86380 86390 1
528006 99528006 1001 86380 86390 1
527942 99527942 1001 86380 86390 1
527932 99527932 1001 86380 86390 1
527728 99527728 1001 86380 86390 1
527680 99527680 1001 86380 86390 1
527828 99527828 1001 86380 86390 1
527585 99527585 1001 86380 86390 1
527589 99527589 1001 86380 86390 1
527607 99527607 1001 86380 86390 1
528272 99528272 1001 86380 86390 1
528533 99528533 1001 86380 86390 1
528526 99528526 1001 86380 86390 1
528464 99528464 1001 86380 86390 1
528314 99528314 1001 86380 86390 1
529509 99529509 1001 86380 86390 1
529407 99529407 1001 86380 86390 1
529479 99529479 1001 86380 86390 1
529260 99529260 1001 86380 86390 1
529894 99529894 1001 86380 86390 1
529848 99529848 1001 86380 86390 1
529746 99529746 1001 86380 86390 1
530400 99530400 1001 86380 86390 1
530459 99530459 1001 86380 86390 1
530214 99530214 1001 86380 86390 1
530215 99530215 1001 86380 86390 1
530345 99530345 1001 86380 86390 1
530129 99530129 1001 86380 86390 1
530002 99530002 1001 86380 86390 1
531269 99531269 1001 86380 86390 1
531083 99531083 1001 86380 86390 1
531111 99531111 1001 86380 86390 1
531170 99531170 1001 86380 86390 1
530901 99530901 1001 86380 86390 1
530950 99530950 1001 86380 86390 1
530796 99530796 1001 86380 86390 1
530873 99530873 1001 86380 86390 1
532006 99532006 1001 86380 86390 1
532199 99532199 1001 86380 86390 1
531615 99531615 1001 86380 86390 1
531749 99531749 1001 86380 86390 1
532400 99532400 1001 86380 86390 1
532220 99532220 1001 86380 86390 1
532364 99532364 1001 86380 86390 1
532847 99532847 1001 86380 86390 1
532875 99532875 1001 86380 86390 1
532480 99532480 1001 86380 86390 1
533208 99533208 1001 86380 86390 1
533824 99533824 1001 86380 86390 1
533628 99533628 1001 86380 86390 1
533449 99533449 1001 86380 86390 1
533631 99533631 1001 86380 86390 1
533516 99533516 1001 86380 86390 1
533647 99533647 1001 86380 86390 1
533330 99533330 1001 86380 86390 1
533255 99533255 1001 86380 86390 1
533283 99533283 1001 86380 86390 1
533417 99533417 1001 86380 86390 1
533898 99533898 1001 86380 86390 1
533952 99533952 1001 86380 86390 1
534628 99534628 1001 86380 86390 1
534641 99534641 1001 86380 86390 1
534642 99534642 1001 86380 86390 1
534674 99534674 1001 86380 86390 1
534428 99534428 1001 86380 86390 1
534370 99534370 1001 86380 86390 1
534194 99534194 1001 86380 86390 1
534228 99534228 1001 86380 86390 1
534788 99534788 1001 86380 86390 1
535461 99535461 1001 86380 86390 1
535373 99535373 1001 86380 86390 1
535374 99535374 1001 86380 86390 1
535240 99535240 1001 86380 86390 1
534917 99534917 1001 86380 86390 1
534904 99534904 1001 86380 86390 1
534963 99534963 1001 86380 86390 1
536335 99536335 1001 86380 86390 1
536529 99536529 1001 86380 86390 1
536413 99536413 1001 86380 86390 1
536535 99536535 1001 86380 86390 1
536501 99536501 1001 86380 86390 1
537127 99537127 1001 86380 86390 1
536797 99536797 1001 86380 86390 1
537836 99537836 1001 86380 86390 1
537645 99537645 1001 86380 86390 1
537691 99537691 1001 86380 86390 1
537437 99537437 1001 86380 86390 1
538116 99538116 1001 86380 86390 1
538162 99538162 1001 86380 86390 1
538689 99538689 1001 86380 86390 1
538646 99538646 1001 86380 86390 1
538484 99538484 1001 86380 86390 1
538593 99538593 1001 86380 86390 1
538272 99538272 1001 86380 86390 1
538262 99538262 1001 86380 86390 1
538358 99538358 1001 86380 86390 1
538372 99538372 1001 86380 86390 1
538863 99538863 1001 86380 86390 1
538956 99538956 1001 86380 86390 1
538936 99538936 1001 86380 86390 1
539707 99539707 1001 86380 86390 1
539814 99539814 1001 86380 86390 1
539818 99539818 1001 86380 86390 1
540321 99540321 1001 86380 86390 1
540347 99540347 1001 86380 86390 1
540348 99540348 1001 86380 86390 1
540079 99540079 1001 86380 86390 1
540035 99540035 1001 86380 86390 1
540607 99540607 1001 86380 86390 1
540558 99540558 1001 86380 86390 1
540563 99540563 1001 86380 86390 1
540961 99540961 1001 86380 86390 1
540690 99540690 1001 86380 86390 1
541950 99541950 1001 86380 86390 1
541726 99541726 1001 86380 86390 1
542207 99542207 1001 86380 86390 1
542868 99542868 1001 86380 86390 1
542626 99542626 1001 86380 86390 1
542628 99542628 1001 86380 86390 1
542734 99542734 1001 86380 86390 1
542712 99542712 1001 86380 86390 1
542648 99542648 1001 86380 86390 1
542373 99542373 1001 86380 86390 1
542438 99542438 1001 86380 86390 1
543521 99543521 1001 86380 86390 1
543470 99543470 1001 86380 86390 1
543159 99543159 1001 86380 86390 1
543187 99543187 1001 86380 86390 1
544375 99544375 1001 86380 86390 1
544632 99544632 1001 86380 86390 1
406403 212 1001 62460 62817 1
500331 943 1001 39998 40297 1
400459 99400459 1001 86380 86390 1
400713 99400713 1001 86380 86390 1
400963 99400963 1001 86380 86390 1
401325 99401325 1001 86380 86390 1
401511 99401511 1001 86380 86390 1
401567 99401567 1001 86380 86390 1
401930 99401930 1001 86380 86390 1
402000 99402000 1001 86380 86390 1
402237 99402237 1001 86380 86390 1
402296 99402296 1001 86380 86390 1
402527 99402527 1001 86380 86390 1
402678 99402678 1001 86380 86390 1
403254 99403254 1001 86380 86390 1
403346 99403346 1001 86380 86390 1
403779 99403779 1001 86380 86390 1
404018 99404018 1001 86380 86390 1
405308 99405308 1001 86380 86390 1
405431 99405431 1001 86380 86390 1
405576 99405576 1001 86380 86390 1
405588 99405588 1001 86380 86390 1
406032 99406032 1001 86380 86390 1
406165 99406165 1001 86380 86390 1
406492 99406492 1001 86380 86390 1
406473 99406473 1001 86380 86390 1
406938 99406938 1001 86380 86390 1
406918 99406918 1001 86380 86390 1
406994 99406994 1001 86380 86390 1
407228 99407228 1001 86380 86390 1
408406 99408406 1001 86380 86390 1
408886 99408886 1001 86380 86390 1
409342 99409342 1001 86380 86390 1
409368 99409368 1001 86380 86390 1
409718 99409718 1001 86380 86390 1
409702 99409702 1001 86380 86390 1
410017 99410017 1001 86380 86390 1
410188 99410188 1001 86380 86390 1
411689 99411689 1001 86380 86390 1
411691 99411691 1001 86380 86390 1
411785 99411785 1001 86380 86390 1
411900 99411900 1001 86380 86390 1
412155 99412155 1001 86380 86390 1
412267 99412267 1001 86380 86390 1
412477 99412477 1001 86380 86390 1
413386 99413386 1001 86380 86390 1
413553 99413553 1001 86380 86390 1
413663 99413663 1001 86380 86390 1
413084 99413084 1001 86380 86390 1
412980 99412980 1001 86380 86390 1
413279 99413279 1001 86380 86390 1
412662 99412662 1001 86380 86390 1
412856 99412856 1001 86380 86390 1
414199 99414199 1001 86380 86390 1
415464 99415464 1001 86380 86390 1
415408 99415408 1001 86380 86390 1
416952 99416952 1001 86380 86390 1
416472 99416472 1001 86380 86390 1
416546 99416546 1001 86380 86390 1
417017 99417017 1001 86380 86390 1
418618 99418618 1001 86380 86390 1
418800 99418800 1001 86380 86390 1
418559 99418559 1001 86380 86390 1
418638 99418638 1001 86380 86390 1
418249 99418249 1001 86380 86390 1
418143 99418143 1001 86380 86390 1
418183 99418183 1001 86380 86390 1
418333 99418333 1001 86380 86390 1
418387 99418387 1001 86380 86390 1
417714 99417714 1001 86380 86390 1
417895 99417895 1001 86380 86390 1
419200 99419200 1001 86380 86390 1
419912 99419912 1001 86380 86390 1
419625 99419625 1001 86380 86390 1
420634 99420634 1001 86380 86390 1
421784 99421784 1001 86380 86390 1
422017 99422017 1001 86380 86390 1
421704 99421704 1001 86380 86390 1
421737 99421737 1001 86380 86390 1
421676 99421676 1001 86380 86390 1
420965 99420965 1001 86380 86390 1
420990 99420990 1001 86380 86390 1
420844 99420844 1001 86380 86390 1
420979 99420979 1001 86380 86390 1
422388 99422388 1001 86380 86390 1
423418 99423418 1001 86380 86390 1
423525 99423525 1001 86380 86390 1
423733 99423733 1001 86380 86390 1
423738 99423738 1001 86380 86390 1
422986 99422986 1001 86380 86390 1
422862 99422862 1001 86380 86390 1
422674 99422674 1001 86380 86390 1
423781 99423781 1001 86380 86390 1
423974 99423974 1001 86380 86390 1
423978 99423978 1001 86380 86390 1
425259 99425259 1001 86380 86390 1
425160 99425160 1001 86380 86390 1
424880 99424880 1001 86380 86390 1
424689 99424689 1001 86380 86390 1
424833 99424833 1001 86380 86390 1
424460 99424460 1001 86380 86390 1
424565 99424565 1001 86380 86390 1
424348 99424348 1001 86380 86390 1
424193 99424193 1001 86380 86390 1
426891 99426891 1001 86380 86390 1
427028 99427028 1001 86380 86390 1
426574 99426574 1001 86380 86390 1
426343 99426343 1001 86380 86390 1
427463 99427463 1001 86380 86390 1
427177 99427177 1001 86380 86390 1
428193 99428193 1001 86380 86390 1
427752 99427752 1001 86380 86390 1
427739 99427739 1001 86380 86390 1
429129 99429129 1001 86380 86390 1
429776 99429776 1001 86380 86390 1
429795 99429795 1001 86380 86390 1
429443 99429443 1001 86380 86390 1
429254 99429254 1001 86380 86390 1
429308 99429308 1001 86380 86390 1
430486 99430486 1001 86380 86390 1
430556 99430556 1001 86380 86390 1
431935 99431935 1001 86380 86390 1
431626 99431626 1001 86380 86390 1
431430 99431430 1001 86380 86390 1
431218 99431218 1001 86380 86390 1
432330 99432330 1001 86380 86390 1
432316 99432316 1001 86380 86390 1
433716 99433716 1001 86380 86390 1
432944 99432944 1001 86380 86390 1
432999 99432999 1001 86380 86390 1
433201 99433201 1001 86380 86390 1
432578 99432578 1001 86380 86390 1
433941 99433941 1001 86380 86390 1
435136 99435136 1001 86380 86390 1
435406 99435406 1001 86380 86390 1
434944 99434944 1001 86380 86390 1
434319 99434319 1001 86380 86390 1
435862 99435862 1001 86380 86390 1
435734 99435734 1001 86380 86390 1
437002 99437002 1001 86380 86390 1
436545 99436545 1001 86380 86390 1
436325 99436325 1001 86380 86390 1
437356 99437356 1001 86380 86390 1
300104 99300104 1001 86380 86390 1
300452 99300452 1001 86380 86390 1
300251 99300251 1001 86380 86390 1
300307 99300307 1001 86380 86390 1
300244 99300244 1001 86380 86390 1
300145 99300145 1001 86380 86390 1
300930 99300930 1001 86380 86390 1
300893 99300893 1001 86380 86390 1
301216 99301216 1001 86380 86390 1
301099 99301099 1001 86380 86390 1
301127 99301127 1001 86380 86390 1
302094 99302094 1001 86380 86390 1
301878 99301878 1001 86380 86390 1
301768 99301768 1001 86380 86390 1
301796 99301796 1001 86380 86390 1
302576 99302576 1001 86380 86390 1
303113 99303113 1001 86380 86390 1
302915 99302915 1001 86380 86390 1
302804 99302804 1001 86380 86390 1
303376 99303376 1001 86380 86390 1
303224 99303224 1001 86380 86390 1
303854 99303854 1001 86380 86390 1
303842 99303842 1001 86380 86390 1
304025 99304025 1001 86380 86390 1
303838 99303838 1001 86380 86390 1
303644 99303644 1001 86380 86390 1
303599 99303599 1001 86380 86390 1
303423 99303423 1001 86380 86390 1
304073 99304073 1001 86380 86390 1
304153 99304153 1001 86380 86390 1
304105 99304105 1001 86380 86390 1
304738 99304738 1001 86380 86390 1
304462 99304462 1001 86380 86390 1
305045 99305045 1001 86380 86390 1
304983 99304983 1001 86380 86390 1
305641 99305641 1001 86380 86390 1
305630 99305630 1001 86380 86390 1
305156 99305156 1001 86380 86390 1
305195 99305195 1001 86380 86390 1
305119 99305119 1001 86380 86390 1
305179 99305179 1001 86380 86390 1
500743 99500743 1001 86380 86390 1
500519 99500519 1001 86380 86390 1
500404 99500404 1001 86380 86390 1
500515 99500515 1001 86380 86390 1
500554 99500554 1001 86380 86390 1
500375 99500375 1001 86380 86390 1
500326 99500326 1001 86380 86390 1
500225 99500225 1001 86380 86390 1
500293 99500293 1001 86380 86390 1
501462 99501462 1001 86380 86390 1
501613 99501613 1001 86380 86390 1
501356 99501356 1001 86380 86390 1
501384 99501384 1001 86380 86390 1
501835 99501835 1001 86380 86390 1
501946 99501946 1001 86380 86390 1
501999 99501999 1001 86380 86390 1
503230 99503230 1001 86380 86390 1
503275 99503275 1001 86380 86390 1
503201 99503201 1001 86380 86390 1
502995 99502995 1001 86380 86390 1
502998 99502998 1001 86380 86390 1
502782 99502782 1001 86380 86390 1
502734 99502734 1001 86380 86390 1
503309 99503309 1001 86380 86390 1
504057 99504057 1001 86380 86390 1
504021 99504021 1001 86380 86390 1
504001 99504001 1001 86380 86390 1
503731 99503731 1001 86380 86390 1
503704 99503704 1001 86380 86390 1
504219 99504219 1001 86380 86390 1
504841 99504841 1001 86380 86390 1
504868 99504868 1001 86380 86390 1
504759 99504759 1001 86380 86390 1
504824 99504824 1001 86380 86390 1
504327 99504327 1001 86380 86390 1
505130 99505130 1001 86380 86390 1
505662 99505662 1001 86380 86390 1
505469 99505469 1001 86380 86390 1
505524 99505524 1001 86380 86390 1
505265 99505265 1001 86380 86390 1
505305 99505305 1001 86380 86390 1
505183 99505183 1001 86380 86390 1
505821 99505821 1001 86380 86390 1
505907 99505907 1001 86380 86390 1
506465 99506465 1001 86380 86390 1
506267 99506267 1001 86380 86390 1
506144 99506144 1001 86380 86390 1
506155 99506155 1001 86380 86390 1
506026 99506026 1001 86380 86390 1
506722 99506722 1001 86380 86390 1
507344 99507344 1001 86380 86390 1
507077 99507077 1001 86380 86390 1
507182 99507182 1001 86380 86390 1
506936 99506936 1001 86380 86390 1
507835 99507835 1001 86380 86390 1
507658 99507658 1001 86380 86390 1
507659 99507659 1001 86380 86390 1
507742 99507742 1001 86380 86390 1
507769 99507769 1001 86380 86390 1
508257 99508257 1001 86380 86390 1
508946 99508946 1001 86380 86390 1
508841 99508841 1001 86380 86390 1
508608 99508608 1001 86380 86390 1
509156 99509156 1001 86380 86390 1
509708 99509708 1001 86380 86390 1
509863 99509863 1001 86380 86390 1
509299 99509299 1001 86380 86390 1
509469 99509469 1001 86380 86390 1
510072 99510072 1001 86380 86390 1
510492 99510492 1001 86380 86390 1
510884 99510884 1001 86380 86390 1
510860 99510860 1001 86380 86390 1
510861 99510861 1001 86380 86390 1
510758 99510758 1001 86380 86390 1
510903 99510903 1001 86380 86390 1
511284 99511284 1001 86380 86390 1
511253 99511253 1001 86380 86390 1
511189 99511189 1001 86380 86390 1
511014 99511014 1001 86380 86390 1
511996 99511996 1001 86380 86390 1
512411 99512411 1001 86380 86390 1
513027 99513027 1001 86380 86390 1
513079 99513079 1001 86380 86390 1
512735 99512735 1001 86380 86390 1
513344 99513344 1001 86380 86390 1
513249 99513249 1001 86380 86390 1
513693 99513693 1001 86380 86390 1
513758 99513758 1001 86380 86390 1
513418 99513418 1001 86380 86390 1
514147 99514147 1001 86380 86390 1
514821 99514821 1001 86380 86390 1
514705 99514705 1001 86380 86390 1
514548 99514548 1001 86380 86390 1
514539 99514539 1001 86380 86390 1
514534 99514534 1001 86380 86390 1
514281 99514281 1001 86380 86390 1
515061 99515061 1001 86380 86390 1
515568 99515568 1001 86380 86390 1
515560 99515560 1001 86380 86390 1
515414 99515414 1001 86380 86390 1
515458 99515458 1001 86380 86390 1
515182 99515182 1001 86380 86390 1
515122 99515122 1001 86380 86390 1
515083 99515083 1001 86380 86390 1
516391 99516391 1001 86380 86390 1
516237 99516237 1001 86380 86390 1
515941 99515941 1001 86380 86390 1
515970 99515970 1001 86380 86390 1
516590 99516590 1001 86380 86390 1
516567 99516567 1001 86380 86390 1
517264 99517264 1001 86380 86390 1
517001 99517001 1001 86380 86390 1
517009 99517009 1001 86380 86390 1
517129 99517129 1001 86380 86390 1
516870 99516870 1001 86380 86390 1
516871 99516871 1001 86380 86390 1
516860 99516860 1001 86380 86390 1
517370 99517370 1001 86380 86390 1
517473 99517473 1001 86380 86390 1
518145 99518145 1001 86380 86390 1
517775 99517775 1001 86380 86390 1
517921 99517921 1001 86380 86390 1
517792 99517792 1001 86380 86390 1
517884 99517884 1001 86380 86390 1
517569 99517569 1001 86380 86390 1
517744 99517744 1001 86380 86390 1
518863 99518863 1001 86380 86390 1
518753 99518753 1001 86380 86390 1
518485 99518485 1001 86380 86390 1
519778 99519778 1001 86380 86390 1
519572 99519572 1001 86380 86390 1
519509 99519509 1001 86380 86390 1
519501 99519501 1001 86380 86390 1
519220 99519220 1001 86380 86390 1
519287 99519287 1001 86380 86390 1
519966 99519966 1001 86380 86390 1
520592 99520592 1001 86380 86390 1
520597 99520597 1001 86380 86390 1
520533 99520533 1001 86380 86390 1
520347 99520347 1001 86380 86390 1
520316 99520316 1001 86380 86390 1
520035 99520035 1001 86380 86390 1
520799 99520799 1001 86380 86390 1
521342 99521342 1001 86380 86390 1
520892 99520892 1001 86380 86390 1
521022 99521022 1001 86380 86390 1
521569 99521569 1001 86380 86390 1
521546 99521546 1001 86380 86390 1
521482 99521482 1001 86380 86390 1
521471 99521471 1001 86380 86390 1
522082 99522082 1001 86380 86390 1
521710 99521710 1001 86380 86390 1
521761 99521761 1001 86380 86390 1
521839 99521839 1001 86380 86390 1
521696 99521696 1001 86380 86390 1
522358 99522358 1001 86380 86390 1
522391 99522391 1001 86380 86390 1
522811 99522811 1001 86380 86390 1
522827 99522827 1001 86380 86390 1
522777 99522777 1001 86380 86390 1
522842 99522842 1001 86380 86390 1
522767 99522767 1001 86380 86390 1
522653 99522653 1001 86380 86390 1
522624 99522624 1001 86380 86390 1
523165 99523165 1001 86380 86390 1
523784 99523784 1001 86380 86390 1
523933 99523933 1001 86380 86390 1
523827 99523827 1001 86380 86390 1
523675 99523675 1001 86380 86390 1
523547 99523547 1001 86380 86390 1
523605 99523605 1001 86380 86390 1
523581 99523581 1001 86380 86390 1
523337 99523337 1001 86380 86390 1
523330 99523330 1001 86380 86390 1
523334 99523334 1001 86380 86390 1
524130 99524130 1001 86380 86390 1
524145 99524145 1001 86380 86390 1
524654 99524654 1001 86380 86390 1
524670 99524670 1001 86380 86390 1
524624 99524624 1001 86380 86390 1
524689 99524689 1001 86380 86390 1
524497 99524497 1001 86380 86390 1
524297 99524297 1001 86380 86390 1
524872 99524872 1001 86380 86390 1
524928 99524928 1001 86380 86390 1
525444 99525444 1001 86380 86390 1
525472 99525472 1001 86380 86390 1
525428 99525428 1001 86380 86390 1
525249 99525249 1001 86380 86390 1
525797 99525797 1001 86380 86390 1
525681 99525681 1001 86380 86390 1
526341 99526341 1001 86380 86390 1
526103 99526103 1001 86380 86390 1
525838 99525838 1001 86380 86390 1
526491 99526491 1001 86380 86390 1
527168 99527168 1001 86380 86390 1
527004 99527004 1001 86380 86390 1
526922 99526922 1001 86380 86390 1
526948 99526948 1001 86380 86390 1
526761 99526761 1001 86380 86390 1
526715 99526715 1001 86380 86390 1
526705 99526705 1001 86380 86390 1
527418 99527418 1001 86380 86390 1
527381 99527381 1001 86380 86390 1
527901 99527901 1001 86380 86390 1
527929 99527929 1001 86380 86390 1
527731 99527731 1001 86380 86390 1
527861 99527861 1001 86380 86390 1
527503 99527503 1001 86380 86390 1
527646 99527646 1001 86380 86390 1
528116 99528116 1001 86380 86390 1
528783 99528783 1001 86380 86390 1
528897 99528897 1001 86380 86390 1
528481 99528481 1001 86380 86390 1
528383 99528383 1001 86380 86390 1
529059 99529059 1001 86380 86390 1
529560 99529560 1001 86380 86390 1
529666 99529666 1001 86380 86390 1
529618 99529618 1001 86380 86390 1
529545 99529545 1001 86380 86390 1
529610 99529610 1001 86380 86390 1
529559 99529559 1001 86380 86390 1
529343 99529343 1001 86380 86390 1
529465 99529465 1001 86380 86390 1
529224 99529224 1001 86380 86390 1
529842 99529842 1001 86380 86390 1
529822 99529822 1001 86380 86390 1
529773 99529773 1001 86380 86390 1
530425 99530425 1001 86380 86390 1
530322 99530322 1001 86380 86390 1
530247 99530247 1001 86380 86390 1
530299 99530299 1001 86380 86390 1
530147 99530147 1001 86380 86390 1
530096 99530096 1001 86380 86390 1
530659 99530659 1001 86380 86390 1
531214 99531214 1001 86380 86390 1
531202 99531202 1001 86380 86390 1
530999 99530999 1001 86380 86390 1
530871 99530871 1001 86380 86390 1
531532 99531532 1001 86380 86390 1
531494 99531494 1001 86380 86390 1
531404 99531404 1001 86380 86390 1
532016 99532016 1001 86380 86390 1
532017 99532017 1001 86380 86390 1
532138 99532138 1001 86380 86390 1
531696 99531696 1001 86380 86390 1
532919 99532919 1001 86380 86390 1
532876 99532876 1001 86380 86390 1
532671 99532671 1001 86380 86390 1
532805 99532805 1001 86380 86390 1
532773 99532773 1001 86380 86390 1
532607 99532607 1001 86380 86390 1
532453 99532453 1001 86380 86390 1
533236 99533236 1001 86380 86390 1
533034 99533034 1001 86380 86390 1
533231 99533231 1001 86380 86390 1
533696 99533696 1001 86380 86390 1
533452 99533452 1001 86380 86390 1
533558 99533558 1001 86380 86390 1
533404 99533404 1001 86380 86390 1
534000 99534000 1001 86380 86390 1
533979 99533979 1001 86380 86390 1
534034 99534034 1001 86380 86390 1
534629 99534629 1001 86380 86390 1
534173 99534173 1001 86380 86390 1
534085 99534085 1001 86380 86390 1
534710 99534710 1001 86380 86390 1
534719 99534719 1001 86380 86390 1
534758 99534758 1001 86380 86390 1
535491 99535491 1001 86380 86390 1
535275 99535275 1001 86380 86390 1
535595 99535595 1001 86380 86390 1
535770 99535770 1001 86380 86390 1
535840 99535840 1001 86380 86390 1
536364 99536364 1001 86380 86390 1
536468 99536468 1001 86380 86390 1
537073 99537073 1001 86380 86390 1
537148 99537148 1001 86380 86390 1
536594 99536594 1001 86380 86390 1
537346 99537346 1001 86380 86390 1
537209 99537209 1001 86380 86390 1
537772 99537772 1001 86380 86390 1
537547 99537547 1001 86380 86390 1
538721 99538721 1001 86380 86390 1
538722 99538722 1001 86380 86390 1
538248 99538248 1001 86380 86390 1
538377 99538377 1001 86380 86390 1
538328 99538328 1001 86380 86390 1
538982 99538982 1001 86380 86390 1
538897 99538897 1001 86380 86390 1
538927 99538927 1001 86380 86390 1
539592 99539592 1001 86380 86390 1
539593 99539593 1001 86380 86390 1
539481 99539481 1001 86380 86390 1
539314 99539314 1001 86380 86390 1
539355 99539355 1001 86380 86390 1
539151 99539151 1001 86380 86390 1
539218 99539218 1001 86380 86390 1
539109 99539109 1001 86380 86390 1
539741 99539741 1001 86380 86390 1
540241 99540241 1001 86380 86390 1
540179 99540179 1001 86380 86390 1
540640 99540640 1001 86380 86390 1
541006 99541006 1001 86380 86390 1
540968 99540968 1001 86380 86390 1
540857 99540857 1001 86380 86390 1
541336 99541336 1001 86380 86390 1
542000 99542000 1001 86380 86390 1
541910 99541910 1001 86380 86390 1
541874 99541874 1001 86380 86390 1
541608 99541608 1001 86380 86390 1
542127 99542127 1001 86380 86390 1
542901 99542901 1001 86380 86390 1
542713 99542713 1001 86380 86390 1
542519 99542519 1001 86380 86390 1
543010 99543010 1001 86380 86390 1
542990 99542990 1001 86380 86390 1
543016 99543016 1001 86380 86390 1
543762 99543762 1001 86380 86390 1
543363 99543363 1001 86380 86390 1
543283 99543283 1001 86380 86390 1
543258 99543258 1001 86380 86390 1
543848 99543848 1001 86380 86390 1
543942 99543942 1001 86380 86390 1
543818 99543818 1001 86380 86390 1
544488 99544488 1001 86380 86390 1
544489 99544489 1001 86380 86390 1
544194 99544194 1001 86380 86390 1
544051 99544051 1001 86380 86390 1
544729 99544729 1001 86380 86390 1
407742 1022 1001 2220 41399 1
516931 659 1002 56136 64352 1
400155 99400155 1001 86380 86390 1
400415 99400415 1001 86380 86390 1
400666 99400666 1001 86380 86390 1
400936 99400936 1001 86380 86390 1
401003 99401003 1001 86380 86390 1
401267 99401267 1001 86380 86390 1
401358 99401358 1001 86380 86390 1
401787 99401787 1001 86380 86390 1
402149 99402149 1001 86380 86390 1
402233 99402233 1001 86380 86390 1
402341 99402341 1001 86380 86390 1
402423 99402423 1001 86380 86390 1
402843 99402843 1001 86380 86390 1
402819 99402819 1001 86380 86390 1
403018 99403018 1001 86380 86390 1
403155 99403155 1001 86380 86390 1
403288 99403288 1001 86380 86390 1
403344 99403344 1001 86380 86390 1
403847 99403847 1001 86380 86390 1
404304 99404304 1001 86380 86390 1
404895 99404895 1001 86380 86390 1
404951 99404951 1001 86380 86390 1
405377 99405377 1001 86380 86390 1
405485 99405485 1001 86380 86390 1
405619 99405619 1001 86380 86390 1
405650 99405650 1001 86380 86390 1
405691 99405691 1001 86380 86390 1
405793 99405793 1001 86380 86390 1
406672 99406672 1001 86380 86390 1
406996 99406996 1001 86380 86390 1
407212 99407212 1001 86380 86390 1
407618 99407618 1001 86380 86390 1
408100 99408100 1001 86380 86390 1
408138 99408138 1001 86380 86390 1
408250 99408250 1001 86380 86390 1
408223 99408223 1001 86380 86390 1
408857 99408857 1001 86380 86390 1
408823 99408823 1001 86380 86390 1
408763 99408763 1001 86380 86390 1
409439 99409439 1001 86380 86390 1
409810 99409810 1001 86380 86390 1
409954 99409954 1001 86380 86390 1
409913 99409913 1001 86380 86390 1
409990 99409990 1001 86380 86390 1
410113 99410113 1001 86380 86390 1
410544 99410544 1001 86380 86390 1
410651 99410651 1001 86380 86390 1
410986 99410986 1001 86380 86390 1
411043 99411043 1001 86380 86390 1
411483 99411483 1001 86380 86390 1
411738 99411738 1001 86380 86390 1
412150 99412150 1001 86380 86390 1
413542 99413542 1001 86380 86390 1
413618 99413618 1001 86380 86390 1
413421 99413421 1001 86380 86390 1
413404 99413404 1001 86380 86390 1
412954 99412954 1001 86380 86390 1
413077 99413077 1001 86380 86390 1
412826 99412826 1001 86380 86390 1
412674 99412674 1001 86380 86390 1
412540 99412540 1001 86380 86390 1
413958 99413958 1001 86380 86390 1
413877 99413877 1001 86380 86390 1
414973 99414973 1001 86380 86390 1
414638 99414638 1001 86380 86390 1
414533 99414533 1001 86380 86390 1
414804 99414804 1001 86380 86390 1
414746 99414746 1001 86380 86390 1
414700 99414700 1001 86380 86390 1
416900 99416900 1001 86380 86390 1
416283 99416283 1001 86380 86390 1
416159 99416159 1001 86380 86390 1
416192 99416192 1001 86380 86390 1
416389 99416389 1001 86380 86390 1
416201 99416201 1001 86380 86390 1
417353 99417353 1001 86380 86390 1
417143 99417143 1001 86380 86390 1
417296 99417296 1001 86380 86390 1
417458 99417458 1001 86380 86390 1
418532 99418532 1001 86380 86390 1
418755 99418755 1001 86380 86390 1
418432 99418432 1001 86380 86390 1
418414 99418414 1001 86380 86390 1
417933 99417933 1001 86380 86390 1
417867 99417867 1001 86380 86390 1
417959 99417959 1001 86380 86390 1
420135 99420135 1001 86380 86390 1
419891 99419891 1001 86380 86390 1
419903 99419903 1001 86380 86390 1
420477 99420477 1001 86380 86390 1
421965 99421965 1001 86380 86390 1
421930 99421930 1001 86380 86390 1
421695 99421695 1001 86380 86390 1
421938 99421938 1001 86380 86390 1
421549 99421549 1001 86380 86390 1
421580 99421580 1001 86380 86390 1
421365 99421365 1001 86380 86390 1
420925 99420925 1001 86380 86390 1
420847 99420847 1001 86380 86390 1
421008 99421008 1001 86380 86390 1
422253 99422253 1001 86380 86390 1
422430 99422430 1001 86380 86390 1
423303 99423303 1001 86380 86390 1
422677 99422677 1001 86380 86390 1
422604 99422604 1001 86380 86390 1
422658 99422658 1001 86380 86390 1
422864 99422864 1001 86380 86390 1
422896 99422896 1001 86380 86390 1
422742 99422742 1001 86380 86390 1
425303 99425303 1001 86380 86390 1
425024 99425024 1001 86380 86390 1
424368 99424368 1001 86380 86390 1
425782 99425782 1001 86380 86390 1
425391 99425391 1001 86380 86390 1
425489 99425489 1001 86380 86390 1
426767 99426767 1001 86380 86390 1
426699 99426699 1001 86380 86390 1
426822 99426822 1001 86380 86390 1
426856 99426856 1001 86380 86390 1
426328 99426328 1001 86380 86390 1
426529 99426529 1001 86380 86390 1
426500 99426500 1001 86380 86390 1
427161 99427161 1001 86380 86390 1
427367 99427367 1001 86380 86390 1
428672 99428672 1001 86380 86390 1
428695 99428695 1001 86380 86390 1
428128 99428128 1001 86380 86390 1
428204 99428204 1001 86380 86390 1
427666 99427666 1001 86380 86390 1
427791 99427791 1001 86380 86390 1
427891 99427891 1001 86380 86390 1
427913 99427913 1001 86380 86390 1
427896 99427896 1001 86380 86390 1
427531 99427531 1001 86380 86390 1
430055 99430055 1001 86380 86390 1
429792 99429792 1001 86380 86390 1
429918 99429918 1001 86380 86390 1
429496 99429496 1001 86380 86390 1
429235 99429235 1001 86380 86390 1
430634 99430634 1001 86380 86390 1
431828 99431828 1001 86380 86390 1
431561 99431561 1001 86380 86390 1
431582 99431582 1001 86380 86390 1
431139 99431139 1001 86380 86390 1
432355 99432355 1001 86380 86390 1
432558 99432558 1001 86380 86390 1
433917 99433917 1001 86380 86390 1
434067 99434067 1001 86380 86390 1
433792 99433792 1001 86380 86390 1
435094 99435094 1001 86380 86390 1
435388 99435388 1001 86380 86390 1
434141 99434141 1001 86380 86390 1
434455 99434455 1001 86380 86390 1
434143 99434143 1001 86380 86390 1
434568 99434568 1001 86380 86390 1
434251 99434251 1001 86380 86390 1
435458 99435458 1001 86380 86390 1
436761 99436761 1001 86380 86390 1
437059 99437059 1001 86380 86390 1
437125 99437125 1001 86380 86390 1
435962 99435962 1001 86380 86390 1
436280 99436280 1001 86380 86390 1
300027 99300027 1001 86380 86390 1
437339 99437339 1001 86380 86390 1
300665 99300665 1001 86380 86390 1
300606 99300606 1001 86380 86390 1
300328 99300328 1001 86380 86390 1
300477 99300477 1001 86380 86390 1
300390 99300390 1001 86380 86390 1
300799 99300799 1001 86380 86390 1
301389 99301389 1001 86380 86390 1
301444 99301444 1001 86380 86390 1
301552 99301552 1001 86380 86390 1
301330 99301330 1001 86380 86390 1
301309 99301309 1001 86380 86390 1
301001 99301001 1001 86380 86390 1
301758 99301758 1001 86380 86390 1
302193 99302193 1001 86380 86390 1
302034 99302034 1001 86380 86390 1
302099 99302099 1001 86380 86390 1
301941 99301941 1001 86380 86390 1
301944 99301944 1001 86380 86390 1
301803 99301803 1001 86380 86390 1
301934 99301934 1001 86380 86390 1
301847 99301847 1001 86380 86390 1
302393 99302393 1001 86380 86390 1
302812 99302812 1001 86380 86390 1
302999 99302999 1001 86380 86390 1
302884 99302884 1001 86380 86390 1
302602 99302602 1001 86380 86390 1
303303 99303303 1001 86380 86390 1
303631 99303631 1001 86380 86390 1
303557 99303557 1001 86380 86390 1
304075 99304075 1001 86380 86390 1
304681 99304681 1001 86380 86390 1
304735 99304735 1001 86380 86390 1
304506 99304506 1001 86380 86390 1
304954 99304954 1001 86380 86390 1
305033 99305033 1001 86380 86390 1
305010 99305010 1001 86380 86390 1
305643 99305643 1001 86380 86390 1
305504 99305504 1001 86380 86390 1
305456 99305456 1001 86380 86390 1
305447 99305447 1001 86380 86390 1
305371 99305371 1001 86380 86390 1
305108 99305108 1001 86380 86390 1
305214 99305214 1001 86380 86390 1
500132 99500132 1001 86380 86390 1
500467 99500467 1001 86380 86390 1
500309 99500309 1001 86380 86390 1
500315 99500315 1001 86380 86390 1
500269 99500269 1001 86380 86390 1
500843 99500843 1001 86380 86390 1
500858 99500858 1001 86380 86390 1
501474 99501474 1001 86380 86390 1
501539 99501539 1001 86380 86390 1
501293 99501293 1001 86380 86390 1
501259 99501259 1001 86380 86390 1
501160 99501160 1001 86380 86390 1
501694 99501694 1001 86380 86390 1
502133 99502133 1001 86380 86390 1
501935 99501935 1001 86380 86390 1
501924 99501924 1001 86380 86390 1
502649 99502649 1001 86380 86390 1
503113 99503113 1001 86380 86390 1
503178 99503178 1001 86380 86390 1
503251 99503251 1001 86380 86390 1
503075 99503075 1001 86380 86390 1
502989 99502989 1001 86380 86390 1
504113 99504113 1001 86380 86390 1
503707 99503707 1001 86380 86390 1
503749 99503749 1001 86380 86390 1
503727 99503727 1001 86380 86390 1
503617 99503617 1001 86380 86390 1
504779 99504779 1001 86380 86390 1
504773 99504773 1001 86380 86390 1
504376 99504376 1001 86380 86390 1
504366 99504366 1001 86380 86390 1
504461 99504461 1001 86380 86390 1
505039 99505039 1001 86380 86390 1
505520 99505520 1001 86380 86390 1
505153 99505153 1001 86380 86390 1
505220 99505220 1001 86380 86390 1
505169 99505169 1001 86380 86390 1
505248 99505248 1001 86380 86390 1
505889 99505889 1001 86380 86390 1
505904 99505904 1001 86380 86390 1
505778 99505778 1001 86380 86390 1
506219 99506219 1001 86380 86390 1
506121 99506121 1001 86380 86390 1
506100 99506100 1001 86380 86390 1
506603 99506603 1001 86380 86390 1
507075 99507075 1001 86380 86390 1
507037 99507037 1001 86380 86390 1
507076 99507076 1001 86380 86390 1
507065 99507065 1001 86380 86390 1
506965 99506965 1001 86380 86390 1
507447 99507447 1001 86380 86390 1
508194 99508194 1001 86380 86390 1
507915 99507915 1001 86380 86390 1
508025 99508025 1001 86380 86390 1
509047 99509047 1001 86380 86390 1
508700 99508700 1001 86380 86390 1
508717 99508717 1001 86380 86390 1
508808 99508808 1001 86380 86390 1
508747 99508747 1001 86380 86390 1
508787 99508787 1001 86380 86390 1
508481 99508481 1001 86380 86390 1
508455 99508455 1001 86380 86390 1
508521 99508521 1001 86380 86390 1
509076 99509076 1001 86380 86390 1
509181 99509181 1001 86380 86390 1
509690 99509690 1001 86380 86390 1
509296 99509296 1001 86380 86390 1
509324 99509324 1001 86380 86390 1
509287 99509287 1001 86380 86390 1
509445 99509445 1001 86380 86390 1
509395 99509395 1001 86380 86390 1
509280 99509280 1001 86380 86390 1
510274 99510274 1001 86380 86390 1
510112 99510112 1001 86380 86390 1
510142 99510142 1001 86380 86390 1
510851 99510851 1001 86380 86390 1
511378 99511378 1001 86380 86390 1
511212 99511212 1001 86380 86390 1
511117 99511117 1001 86380 86390 1
510932 99510932 1001 86380 86390 1
512290 99512290 1001 86380 86390 1
511998 99511998 1001 86380 86390 1
512068 99512068 1001 86380 86390 1
511830 99511830 1001 86380 86390 1
512407 99512407 1001 86380 86390 1
512564 99512564 1001 86380 86390 1
512387 99512387 1001 86380 86390 1
513134 99513134 1001 86380 86390 1
512832 99512832 1001 86380 86390 1
512948 99512948 1001 86380 86390 1
512820 99512820 1001 86380 86390 1
512849 99512849 1001 86380 86390 1
512680 99512680 1001 86380 86390 1
512696 99512696 1001 86380 86390 1
512725 99512725 1001 86380 86390 1
513347 99513347 1001 86380 86390 1
513257 99513257 1001 86380 86390 1
513377 99513377 1001 86380 86390 1
513279 99513279 1001 86380 86390 1
513762 99513762 1001 86380 86390 1
513559 99513559 1001 86380 86390 1
514041 99514041 1001 86380 86390 1
514184 99514184 1001 86380 86390 1
514135 99514135 1001 86380 86390 1
514766 99514766 1001 86380 86390 1
514485 99514485 1001 86380 86390 1
514500 99514500 1001 86380 86390 1
514464 99514464 1001 86380 86390 1
514452 99514452 1001 86380 86390 1
514425 99514425 1001 86380 86390 1
515056 99515056 1001 86380 86390 1
515564 99515564 1001 86380 86390 1
515375 99515375 1001 86380 86390 1
515325 99515325 1001 86380 86390 1
515133 99515133 1001 86380 86390 1
516429 99516429 1001 86380 86390 1
516316 99516316 1001 86380 86390 1
516213 99516213 1001 86380 86390 1
516056 99516056 1001 86380 86390 1
516592 99516592 1001 86380 86390 1
517042 99517042 1001 86380 86390 1
516954 99516954 1001 86380 86390 1
516935 99516935 1001 86380 86390 1
516858 99516858 1001 86380 86390 1
517439 99517439 1001 86380 86390 1
517342 99517342 1001 86380 86390 1
518034 99518034 1001 86380 86390 1
518022 99518022 1001 86380 86390 1
518131 99518131 1001 86380 86390 1
517693 99517693 1001 86380 86390 1
518197 99518197 1001 86380 86390 1
518185 99518185 1001 86380 86390 1
518235 99518235 1001 86380 86390 1
518274 99518274 1001 86380 86390 1
518577 99518577 1001 86380 86390 1
519178 99519178 1001 86380 86390 1
519686 99519686 1001 86380 86390 1
519436 99519436 1001 86380 86390 1
519312 99519312 1001 86380 86390 1
519290 99519290 1001 86380 86390 1
519396 99519396 1001 86380 86390 1
520018 99520018 1001 86380 86390 1
519994 99519994 1001 86380 86390 1
520017 99520017 1001 86380 86390 1
520532 99520532 1001 86380 86390 1
520266 99520266 1001 86380 86390 1
520101 99520101 1001 86380 86390 1
520031 99520031 1001 86380 86390 1
521407 99521407 1001 86380 86390 1
521161 99521161 1001 86380 86390 1
520962 99520962 1001 86380 86390 1
520924 99520924 1001 86380 86390 1
520991 99520991 1001 86380 86390 1
520928 99520928 1001 86380 86390 1
520959 99520959 1001 86380 86390 1
522142 99522142 1001 86380 86390 1
521955 99521955 1001 86380 86390 1
521712 99521712 1001 86380 86390 1
522340 99522340 1001 86380 86390 1
523068 99523068 1001 86380 86390 1
523095 99523095 1001 86380 86390 1
522803 99522803 1001 86380 86390 1
522818 99522818 1001 86380 86390 1
522524 99522524 1001 86380 86390 1
522529 99522529 1001 86380 86390 1
522555 99522555 1001 86380 86390 1
522689 99522689 1001 86380 86390 1
523184 99523184 1001 86380 86390 1
523263 99523263 1001 86380 86390 1
523755 99523755 1001 86380 86390 1
523648 99523648 1001 86380 86390 1
523558 99523558 1001 86380 86390 1
523689 99523689 1001 86380 86390 1
523654 99523654 1001 86380 86390 1
523552 99523552 1001 86380 86390 1
523695 99523695 1001 86380 86390 1
523566 99523566 1001 86380 86390 1
523725 99523725 1001 86380 86390 1
523468 99523468 1001 86380 86390 1
523343 99523343 1001 86380 86390 1
523346 99523346 1001 86380 86390 1
523983 99523983 1001 86380 86390 1
524656 99524656 1001 86380 86390 1
524698 99524698 1001 86380 86390 1
524650 99524650 1001 86380 86390 1
524480 99524480 1001 86380 86390 1
524509 99524509 1001 86380 86390 1
524380 99524380 1001 86380 86390 1
524537 99524537 1001 86380 86390 1
524252 99524252 1001 86380 86390 1
524812 99524812 1001 86380 86390 1
524800 99524800 1001 86380 86390 1
525399 99525399 1001 86380 86390 1
525528 99525528 1001 86380 86390 1
525737 99525737 1001 86380 86390 1
525754 99525754 1001 86380 86390 1
525614 99525614 1001 86380 86390 1
526263 99526263 1001 86380 86390 1
526331 99526331 1001 86380 86390 1
526053 99526053 1001 86380 86390 1
526066 99526066 1001 86380 86390 1
526000 99526000 1001 86380 86390 1
527000 99527000 1001 86380 86390 1
527416 99527416 1001 86380 86390 1
528026 99528026 1001 86380 86390 1
527957 99527957 1001 86380 86390 1
527842 99527842 1001 86380 86390 1
527482 99527482 1001 86380 86390 1
527458 99527458 1001 86380 86390 1
528206 99528206 1001 86380 86390 1
528569 99528569 1001 86380 86390 1
528576 99528576 1001 86380 86390 1
528399 99528399 1001 86380 86390 1
528388 99528388 1001 86380 86390 1
528454 99528454 1001 86380 86390 1
528915 99528915 1001 86380 86390 1
528955 99528955 1001 86380 86390 1
529524 99529524 1001 86380 86390 1
529542 99529542 1001 86380 86390 1
529258 99529258 1001 86380 86390 1
529884 99529884 1001 86380 86390 1
529838 99529838 1001 86380 86390 1
530516 99530516 1001 86380 86390 1
530403 99530403 1001 86380 86390 1
530462 99530462 1001 86380 86390 1
530154 99530154 1001 86380 86390 1
530327 99530327 1001 86380 86390 1
530291 99530291 1001 86380 86390 1
530229 99530229 1001 86380 86390 1
530037 99530037 1001 86380 86390 1
529946 99529946 1001 86380 86390 1
529961 99529961 1001 86380 86390 1
530637 99530637 1001 86380 86390 1
530573 99530573 1001 86380 86390 1
530588 99530588 1001 86380 86390 1
531346 99531346 1001 86380 86390 1
531190 99531190 1001 86380 86390 1
531005 99531005 1001 86380 86390 1
531124 99531124 1001 86380 86390 1
531138 99531138 1001 86380 86390 1
530828 99530828 1001 86380 86390 1
530895 99530895 1001 86380 86390 1
531567 99531567 1001 86380 86390 1
532003 99532003 1001 86380 86390 1
532133 99532133 1001 86380 86390 1
531806 99531806 1001 86380 86390 1
531857 99531857 1001 86380 86390 1
531596 99531596 1001 86380 86390 1
532285 99532285 1001 86380 86390 1
532896 99532896 1001 86380 86390 1
532871 99532871 1001 86380 86390 1
532728 99532728 1001 86380 86390 1
532590 99532590 1001 86380 86390 1
533168 99533168 1001 86380 86390 1
533065 99533065 1001 86380 86390 1
533144 99533144 1001 86380 86390 1
533744 99533744 1001 86380 86390 1
533707 99533707 1001 86380 86390 1
533327 99533327 1001 86380 86390 1
534633 99534633 1001 86380 86390 1
534518 99534518 1001 86380 86390 1
534675 99534675 1001 86380 86390 1
534404 99534404 1001 86380 86390 1
534237 99534237 1001 86380 86390 1
534824 99534824 1001 86380 86390 1
535115 99535115 1001 86380 86390 1
535207 99535207 1001 86380 86390 1
535262 99535262 1001 86380 86390 1
535028 99535028 1001 86380 86390 1
535708 99535708 1001 86380 86390 1
535541 99535541 1001 86380 86390 1
536236 99536236 1001 86380 86390 1
535971 99535971 1001 86380 86390 1
536362 99536362 1001 86380 86390 1
536442 99536442 1001 86380 86390 1
536960 99536960 1001 86380 86390 1
537119 99537119 1001 86380 86390 1
536932 99536932 1001 86380 86390 1
536555 99536555 1001 86380 86390 1
536724 99536724 1001 86380 86390 1
536676 99536676 1001 86380 86390 1
537834 99537834 1001 86380 86390 1
537788 99537788 1001 86380 86390 1
537972 99537972 1001 86380 86390 1
537634 99537634 1001 86380 86390 1
537595 99537595 1001 86380 86390 1
537501 99537501 1001 86380 86390 1
537483 99537483 1001 86380 86390 1
538140 99538140 1001 86380 86390 1
538161 99538161 1001 86380 86390 1
538123 99538123 1001 86380 86390 1
538644 99538644 1001 86380 86390 1
538761 99538761 1001 86380 86390 1
538495 99538495 1001 86380 86390 1
538523 99538523 1001 86380 86390 1
538575 99538575 1001 86380 86390 1
538563 99538563 1001 86380 86390 1
538604 99538604 1001 86380 86390 1
538363 99538363 1001 86380 86390 1
538199 99538199 1001 86380 86390 1
538854 99538854 1001 86380 86390 1
539440 99539440 1001 86380 86390 1
539459 99539459 1001 86380 86390 1
539074 99539074 1001 86380 86390 1
539101 99539101 1001 86380 86390 1
539027 99539027 1001 86380 86390 1
539819 99539819 1001 86380 86390 1
539657 99539657 1001 86380 86390 1
540416 99540416 1001 86380 86390 1
540197 99540197 1001 86380 86390 1
540225 99540225 1001 86380 86390 1
540228 99540228 1001 86380 86390 1
540164 99540164 1001 86380 86390 1
539967 99539967 1001 86380 86390 1
539973 99539973 1001 86380 86390 1
540654 99540654 1001 86380 86390 1
541098 99541098 1001 86380 86390 1
541241 99541241 1001 86380 86390 1
540922 99540922 1001 86380 86390 1
541406 99541406 1001 86380 86390 1
541402 99541402 1001 86380 86390 1
542044 99542044 1001 86380 86390 1
542090 99542090 1001 86380 86390 1
541711 99541711 1001 86380 86390 1
541537 99541537 1001 86380 86390 1
541514 99541514 1001 86380 86390 1
542277 99542277 1001 86380 86390 1
542136 99542136 1001 86380 86390 1
542152 99542152 1001 86380 86390 1
542832 99542832 1001 86380 86390 1
542845 99542845 1001 86380 86390 1
542785 99542785 1001 86380 86390 1
542934 99542934 1001 86380 86390 1
542815 99542815 1001 86380 86390 1
542558 99542558 1001 86380 86390 1
542374 99542374 1001 86380 86390 1
542453 99542453 1001 86380 86390 1
542985 99542985 1001 86380 86390 1
542974 99542974 1001 86380 86390 1
543109 99543109 1001 86380 86390 1
543698 99543698 1001 86380 86390 1
543584 99543584 1001 86380 86390 1
543752 99543752 1001 86380 86390 1
543586 99543586 1001 86380 86390 1
543544 99543544 1001 86380 86390 1
543429 99543429 1001 86380 86390 1
543474 99543474 1001 86380 86390 1
543850 99543850 1001 86380 86390 1
543853 99543853 1001 86380 86390 1
543944 99543944 1001 86380 86390 1
544405 99544405 1001 86380 86390 1
544397 99544397 1001 86380 86390 1
544461 99544461 1001 86380 86390 1
544451 99544451 1001 86380 86390 1
544316 99544316 1001 86380 86390 1
544336 99544336 1001 86380 86390 1
544196 99544196 1001 86380 86390 1
544165 99544165 1001 86380 86390 1
544637 99544637 1001 86380 86390 1
544733 99544733 1001 86380 86390 1
425869 597 1001 49020 55497 1
500271 1054 1002 37869 42194 1
530917 640 1001 31178 31478 1
539185 804 1001 71060 71359 1
400523 99400523 1001 86380 86390 1
401184 99401184 1001 86380 86390 1
401580 99401580 1001 86380 86390 1
401585 99401585 1001 86380 86390 1
401858 99401858 1001 86380 86390 1
402167 99402167 1001 86380 86390 1
402549 99402549 1001 86380 86390 1
402579 99402579 1001 86380 86390 1
403223 99403223 1001 86380 86390 1
403240 99403240 1001 86380 86390 1
403475 99403475 1001 86380 86390 1
403925 99403925 1001 86380 86390 1
404097 99404097 1001 86380 86390 1
404857 99404857 1001 86380 86390 1
405152 99405152 1001 86380 86390 1
405384 99405384 1001 86380 86390 1
405973 99405973 1001 86380 86390 1
406664 99406664 1001 86380 86390 1
406754 99406754 1001 86380 86390 1
406981 99406981 1001 86380 86390 1
407188 99407188 1001 86380 86390 1
407274 99407274 1001 86380 86390 1
407679 99407679 1001 86380 86390 1
408119 99408119 1001 86380 86390 1
408303 99408303 1001 86380 86390 1
408328 99408328 1001 86380 86390 1
408540 99408540 1001 86380 86390 1
408716 99408716 1001 86380 86390 1
408768 99408768 1001 86380 86390 1
408907 99408907 1001 86380 86390 1
409014 99409014 1001 86380 86390 1
409236 99409236 1001 86380 86390 1
409700 99409700 1001 86380 86390 1
409780 99409780 1001 86380 86390 1
409734 99409734 1001 86380 86390 1
409949 99409949 1001 86380 86390 1
409922 99409922 1001 86380 86390 1
409967 99409967 1001 86380 86390 1
410515 99410515 1001 86380 86390 1
410736 99410736 1001 86380 86390 1
410855 99410855 1001 86380 86390 1
412183 99412183 1001 86380 86390 1
412272 99412272 1001 86380 86390 1
412380 99412380 1001 86380 86390 1
413590 99413590 1001 86380 86390 1
413543 99413543 1001 86380 86390 1
413251 99413251 1001 86380 86390 1
412996 99412996 1001 86380 86390 1
415086 99415086 1001 86380 86390 1
414653 99414653 1001 86380 86390 1
414778 99414778 1001 86380 86390 1
414390 99414390 1001 86380 86390 1
414468 99414468 1001 86380 86390 1
416724 99416724 1001 86380 86390 1
416408 99416408 1001 86380 86390 1
417116 99417116 1001 86380 86390 1
417356 99417356 1001 86380 86390 1
417303 99417303 1001 86380 86390 1
417593 99417593 1001 86380 86390 1
418693 99418693 1001 86380 86390 1
418598 99418598 1001 86380 86390 1
418436 99418436 1001 86380 86390 1
418537 99418537 1001 86380 86390 1
418767 99418767 1001 86380 86390 1
418422 99418422 1001 86380 86390 1
418321 99418321 1001 86380 86390 1
417863 99417863 1001 86380 86390 1
418843 99418843 1001 86380 86390 1
419197 99419197 1001 86380 86390 1
419880 99419880 1001 86380 86390 1
419491 99419491 1001 86380 86390 1
419354 99419354 1001 86380 86390 1
419555 99419555 1001 86380 86390 1
421819 99421819 1001 86380 86390 1
421826 99421826 1001 86380 86390 1
421369 99421369 1001 86380 86390 1
421641 99421641 1001 86380 86390 1
421511 99421511 1001 86380 86390 1
421291 99421291 1001 86380 86390 1
422436 99422436 1001 86380 86390 1
423747 99423747 1001 86380 86390 1
423287 99423287 1001 86380 86390 1
422961 99422961 1001 86380 86390 1
422546 99422546 1001 86380 86390 1
424075 99424075 1001 86380 86390 1
425109 99425109 1001 86380 86390 1
424615 99424615 1001 86380 86390 1
424992 99424992 1001 86380 86390 1
424744 99424744 1001 86380 86390 1
425411 99425411 1001 86380 86390 1
425813 99425813 1001 86380 86390 1
426923 99426923 1001 86380 86390 1
426876 99426876 1001 86380 86390 1
426663 99426663 1001 86380 86390 1
426345 99426345 1001 86380 86390 1
426374 99426374 1001 86380 86390 1
426092 99426092 1001 86380 86390 1
425897 99425897 1001 86380 86390 1
425904 99425904 1001 86380 86390 1
428453 99428453 1001 86380 86390 1
428060 99428060 1001 86380 86390 1
428233 99428233 1001 86380 86390 1
428191 99428191 1001 86380 86390 1
428053 99428053 1001 86380 86390 1
428136 99428136 1001 86380 86390 1
430313 99430313 1001 86380 86390 1
430337 99430337 1001 86380 86390 1
430174 99430174 1001 86380 86390 1
429697 99429697 1001 86380 86390 1
429723 99429723 1001 86380 86390 1
430505 99430505 1001 86380 86390 1
430497 99430497 1001 86380 86390 1
431998 99431998 1001 86380 86390 1
431784 99431784 1001 86380 86390 1
431627 99431627 1001 86380 86390 1
431572 99431572 1001 86380 86390 1
431537 99431537 1001 86380 86390 1
433338 99433338 1001 86380 86390 1
433436 99433436 1001 86380 86390 1
433676 99433676 1001 86380 86390 1
433151 99433151 1001 86380 86390 1
432786 99432786 1001 86380 86390 1
435202 99435202 1001 86380 86390 1
435075 99435075 1001 86380 86390 1
434843 99434843 1001 86380 86390 1
434353 99434353 1001 86380 86390 1
435733 99435733 1001 86380 86390 1
436983 99436983 1001 86380 86390 1
436858 99436858 1001 86380 86390 1
436383 99436383 1001 86380 86390 1
436449 99436449 1001 86380 86390 1
436738 99436738 1001 86380 86390 1
435936 99435936 1001 86380 86390 1
436301 99436301 1001 86380 86390 1
300089 99300089 1001 86380 86390 1
437255 99437255 1001 86380 86390 1
300610 99300610 1001 86380 86390 1
300535 99300535 1001 86380 86390 1
300358 99300358 1001 86380 86390 1
300253 99300253 1001 86380 86390 1
300249 99300249 1001 86380 86390 1
300301 99300301 1001 86380 86390 1
300920 99300920 1001 86380 86390 1
300809 99300809 1001 86380 86390 1
300775 99300775 1001 86380 86390 1
301453 99301453 1001 86380 86390 1
301247 99301247 1001 86380 86390 1
301184 99301184 1001 86380 86390 1
301161 99301161 1001 86380 86390 1
301188 99301188 1001 86380 86390 1
300985 99300985 1001 86380 86390 1
300976 99300976 1001 86380 86390 1
301034 99301034 1001 86380 86390 1
301113 99301113 1001 86380 86390 1
301751 99301751 1001 86380 86390 1
302354 99302354 1001 86380 86390 1
302356 99302356 1001 86380 86390 1
302097 99302097 1001 86380 86390 1
302093 99302093 1001 86380 86390 1
302132 99302132 1001 86380 86390 1
302068 99302068 1001 86380 86390 1
301978 99301978 1001 86380 86390 1
301904 99301904 1001 86380 86390 1
303051 99303051 1001 86380 86390 1
303116 99303116 1001 86380 86390 1
302826 99302826 1001 86380 86390 1
302841 99302841 1001 86380 86390 1
302933 99302933 1001 86380 86390 1
302985 99302985 1001 86380 86390 1
302845 99302845 1001 86380 86390 1
303365 99303365 1001 86380 86390 1
303209 99303209 1001 86380 86390 1
303974 99303974 1001 86380 86390 1
303898 99303898 1001 86380 86390 1
303942 99303942 1001 86380 86390 1
303765 99303765 1001 86380 86390 1
303791 99303791 1001 86380 86390 1
303652 99303652 1001 86380 86390 1
303732 99303732 1001 86380 86390 1
303478 99303478 1001 86380 86390 1
303446 99303446 1001 86380 86390 1
303616 99303616 1001 86380 86390 1
304229 99304229 1001 86380 86390 1
304080 99304080 1001 86380 86390 1
304858 99304858 1001 86380 86390 1
304706 99304706 1001 86380 86390 1
304831 99304831 1001 86380 86390 1
304774 99304774 1001 86380 86390 1
304775 99304775 1001 86380 86390 1
304393 99304393 1001 86380 86390 1
304318 99304318 1001 86380 86390 1
304294 99304294 1001 86380 86390 1
304244 99304244 1001 86380 86390 1
304998 99304998 1001 86380 86390 1
304911 99304911 1001 86380 86390 1
305314 99305314 1001 86380 86390 1
305200 99305200 1001 86380 86390 1
305691 99305691 1001 86380 86390 1
305692 99305692 1001 86380 86390 1
500625 99500625 1001 86380 86390 1
500664 99500664 1001 86380 86390 1
500759 99500759 1001 86380 86390 1
500601 99500601 1001 86380 86390 1
500298 99500298 1001 86380 86390 1
500199 99500199 1001 86380 86390 1
500256 99500256 1001 86380 86390 1
500915 99500915 1001 86380 86390 1
500903 99500903 1001 86380 86390 1
500929 99500929 1001 86380 86390 1
500985 99500985 1001 86380 86390 1
500818 99500818 1001 86380 86390 1
501261 99501261 1001 86380 86390 1
501380 99501380 1001 86380 86390 1
501116 99501116 1001 86380 86390 1
501173 99501173 1001 86380 86390 1
501019 99501019 1001 86380 86390 1
502395 99502395 1001 86380 86390 1
502172 99502172 1001 86380 86390 1
502228 99502228 1001 86380 86390 1
502606 99502606 1001 86380 86390 1
503131 99503131 1001 86380 86390 1
503238 99503238 1001 86380 86390 1
503393 99503393 1001 86380 86390 1
503447 99503447 1001 86380 86390 1
503378 99503378 1001 86380 86390 1
503981 99503981 1001 86380 86390 1
503864 99503864 1001 86380 86390 1
503614 99503614 1001 86380 86390 1
503555 99503555 1001 86380 86390 1
504318 99504318 1001 86380 86390 1
504256 99504256 1001 86380 86390 1
504741 99504741 1001 86380 86390 1
504721 99504721 1001 86380 86390 1
504737 99504737 1001 86380 86390 1
504482 99504482 1001 86380 86390 1
504422 99504422 1001 86380 86390 1
505023 99505023 1001 86380 86390 1
505037 99505037 1001 86380 86390 1
505128 99505128 1001 86380 86390 1
505713 99505713 1001 86380 86390 1
505527 99505527 1001 86380 86390 1
505412 99505412 1001 86380 86390 1
505544 99505544 1001 86380 86390 1
505508 99505508 1001 86380 86390 1
505332 99505332 1001 86380 86390 1
505935 99505935 1001 86380 86390 1
506496 99506496 1001 86380 86390 1
506526 99506526 1001 86380 86390 1
506578 99506578 1001 86380 86390 1
506426 99506426 1001 86380 86390 1
506693 99506693 1001 86380 86390 1
506605 99506605 1001 86380 86390 1
506818 99506818 1001 86380 86390 1
507486 99507486 1001 86380 86390 1
508241 99508241 1001 86380 86390 1
507932 99507932 1001 86380 86390 1
507629 99507629 1001 86380 86390 1
507695 99507695 1001 86380 86390 1
507819 99507819 1001 86380 86390 1
507651 99507651 1001 86380 86390 1
508397 99508397 1001 86380 86390 1
509072 99509072 1001 86380 86390 1
508894 99508894 1001 86380 86390 1
508666 99508666 1001 86380 86390 1
508624 99508624 1001 86380 86390 1
508510 99508510 1001 86380 86390 1
508550 99508550 1001 86380 86390 1
508472 99508472 1001 86380 86390 1
508568 99508568 1001 86380 86390 1
509123 99509123 1001 86380 86390 1
509188 99509188 1001 86380 86390 1
509236 99509236 1001 86380 86390 1
509766 99509766 1001 86380 86390 1
509576 99509576 1001 86380 86390 1
509471 99509471 1001 86380 86390 1
510014 99510014 1001 86380 86390 1
509994 99509994 1001 86380 86390 1
510726 99510726 1001 86380 86390 1
510704 99510704 1001 86380 86390 1
510711 99510711 1001 86380 86390 1
510348 99510348 1001 86380 86390 1
510200 99510200 1001 86380 86390 1
510798 99510798 1001 86380 86390 1
511412 99511412 1001 86380 86390 1
511439 99511439 1001 86380 86390 1
511447 99511447 1001 86380 86390 1
511049 99511049 1001 86380 86390 1
511601 99511601 1001 86380 86390 1
511752 99511752 1001 86380 86390 1
511676 99511676 1001 86380 86390 1
512371 99512371 1001 86380 86390 1
512174 99512174 1001 86380 86390 1
511986 99511986 1001 86380 86390 1
512550 99512550 1001 86380 86390 1
512438 99512438 1001 86380 86390 1
512426 99512426 1001 86380 86390 1
513194 99513194 1001 86380 86390 1
512914 99512914 1001 86380 86390 1
512851 99512851 1001 86380 86390 1
512778 99512778 1001 86380 86390 1
512637 99512637 1001 86380 86390 1
512704 99512704 1001 86380 86390 1
512698 99512698 1001 86380 86390 1
512661 99512661 1001 86380 86390 1
513383 99513383 1001 86380 86390 1
513247 99513247 1001 86380 86390 1
513329 99513329 1001 86380 86390 1
513213 99513213 1001 86380 86390 1
513829 99513829 1001 86380 86390 1
513663 99513663 1001 86380 86390 1
513629 99513629 1001 86380 86390 1
513655 99513655 1001 86380 86390 1
513492 99513492 1001 86380 86390 1
514062 99514062 1001 86380 86390 1
514118 99514118 1001 86380 86390 1
514805 99514805 1001 86380 86390 1
514530 99514530 1001 86380 86390 1
514547 99514547 1001 86380 86390 1
514433 99514433 1001 86380 86390 1
514356 99514356 1001 86380 86390 1
514373 99514373 1001 86380 86390 1
515508 99515508 1001 86380 86390 1
515541 99515541 1001 86380 86390 1
515134 99515134 1001 86380 86390 1
515217 99515217 1001 86380 86390 1
515782 99515782 1001 86380 86390 1
516348 99516348 1001 86380 86390 1
516268 99516268 1001 86380 86390 1
516217 99516217 1001 86380 86390 1
516513 99516513 1001 86380 86390 1
516526 99516526 1001 86380 86390 1
517235 99517235 1001 86380 86390 1
517199 99517199 1001 86380 86390 1
517281 99517281 1001 86380 86390 1
517088 99517088 1001 86380 86390 1
516766 99516766 1001 86380 86390 1
516831 99516831 1001 86380 86390 1
516755 99516755 1001 86380 86390 1
517410 99517410 1001 86380 86390 1
518117 99518117 1001 86380 86390 1
518226 99518226 1001 86380 86390 1
518361 99518361 1001 86380 86390 1
518982 99518982 1001 86380 86390 1
518704 99518704 1001 86380 86390 1
518756 99518756 1001 86380 86390 1
518654 99518654 1001 86380 86390 1
518620 99518620 1001 86380 86390 1
518677 99518677 1001 86380 86390 1
518500 99518500 1001 86380 86390 1
518514 99518514 1001 86380 86390 1
519078 99519078 1001 86380 86390 1
519123 99519123 1001 86380 86390 1
519650 99519650 1001 86380 86390 1
519754 99519754 1001 86380 86390 1
519351 99519351 1001 86380 86390 1
519928 99519928 1001 86380 86390 1
519823 99519823 1001 86380 86390 1
520572 99520572 1001 86380 86390 1
520415 99520415 1001 86380 86390 1
520364 99520364 1001 86380 86390 1
520419 99520419 1001 86380 86390 1
520265 99520265 1001 86380 86390 1
520205 99520205 1001 86380 86390 1
520731 99520731 1001 86380 86390 1
520736 99520736 1001 86380 86390 1
521287 99521287 1001 86380 86390 1
521380 99521380 1001 86380 86390 1
521447 99521447 1001 86380 86390 1
521375 99521375 1001 86380 86390 1
521230 99521230 1001 86380 86390 1
521075 99521075 1001 86380 86390 1
521009 99521009 1001 86380 86390 1
521489 99521489 1001 86380 86390 1
521633 99521633 1001 86380 86390 1
521530 99521530 1001 86380 86390 1
521492 99521492 1001 86380 86390 1
521544 99521544 1001 86380 86390 1
522241 99522241 1001 86380 86390 1
522181 99522181 1001 86380 86390 1
522287 99522287 1001 86380 86390 1
522039 99522039 1001 86380 86390 1
521867 99521867 1001 86380 86390 1
521751 99521751 1001 86380 86390 1
521732 99521732 1001 86380 86390 1
522295 99522295 1001 86380 86390 1
523015 99523015 1001 86380 86390 1
522733 99522733 1001 86380 86390 1
522737 99522737 1001 86380 86390 1
522779 99522779 1001 86380 86390 1
523156 99523156 1001 86380 86390 1
523190 99523190 1001 86380 86390 1
523885 99523885 1001 86380 86390 1
523397 99523397 1001 86380 86390 1
523465 99523465 1001 86380 86390 1
524021 99524021 1001 86380 86390 1
524572 99524572 1001 86380 86390 1
524449 99524449 1001 86380 86390 1
524849 99524849 1001 86380 86390 1
525525 99525525 1001 86380 86390 1
525500 99525500 1001 86380 86390 1
525488 99525488 1001 86380 86390 1
525427 99525427 1001 86380 86390 1
525237 99525237 1001 86380 86390 1
525132 99525132 1001 86380 86390 1
525069 99525069 1001 86380 86390 1
525150 99525150 1001 86380 86390 1
525116 99525116 1001 86380 86390 1
525732 99525732 1001 86380 86390 1
526143 99526143 1001 86380 86390 1
526182 99526182 1001 86380 86390 1
526146 99526146 1001 86380 86390 1
525835 99525835 1001 86380 86390 1
527096 99527096 1001 86380 86390 1
527110 99527110 1001 86380 86390 1
527235 99527235 1001 86380 86390 1
527035 99527035 1001 86380 86390 1
527027 99527027 1001 86380 86390 1
526658 99526658 1001 86380 86390 1
526792 99526792 1001 86380 86390 1
526676 99526676 1001 86380 86390 1
527324 99527324 1001 86380 86390 1
527712 99527712 1001 86380 86390 1
527778 99527778 1001 86380 86390 1
527483 99527483 1001 86380 86390 1
528101 99528101 1001 86380 86390 1
528182 99528182 1001 86380 86390 1
528631 99528631 1001 86380 86390 1
528348 99528348 1001 86380 86390 1
528401 99528401 1001 86380 86390 1
529008 99529008 1001 86380 86390 1
529689 99529689 1001 86380 86390 1
529694 99529694 1001 86380 86390 1
529600 99529600 1001 86380 86390 1
529525 99529525 1001 86380 86390 1
529688 99529688 1001 86380 86390 1
529365 99529365 1001 86380 86390 1
529268 99529268 1001 86380 86390 1
529296 99529296 1001 86380 86390 1
529142 99529142 1001 86380 86390 1
529750 99529750 1001 86380 86390 1
529815 99529815 1001 86380 86390 1
529856 99529856 1001 86380 86390 1
529769 99529769 1001 86380 86390 1
529749 99529749 1001 86380 86390 1
530414 99530414 1001 86380 86390 1
530505 99530505 1001 86380 86390 1
530468 99530468 1001 86380 86390 1
530537 99530537 1001 86380 86390 1
530260 99530260 1001 86380 86390 1
530133 99530133 1001 86380 86390 1
530020 99530020 1001 86380 86390 1
530652 99530652 1001 86380 86390 1
531058 99531058 1001 86380 86390 1
531088 99531088 1001 86380 86390 1
531106 99531106 1001 86380 86390 1
530765 99530765 1001 86380 86390 1
531836 99531836 1001 86380 86390 1
531875 99531875 1001 86380 86390 1
531599 99531599 1001 86380 86390 1
531589 99531589 1001 86380 86390 1
532297 99532297 1001 86380 86390 1
532238 99532238 1001 86380 86390 1
532316 99532316 1001 86380 86390 1
532983 99532983 1001 86380 86390 1
532800 99532800 1001 86380 86390 1
532732 99532732 1001 86380 86390 1
532695 99532695 1001 86380 86390 1
533197 99533197 1001 86380 86390 1
533795 99533795 1001 86380 86390 1
533523 99533523 1001 86380 86390 1
533588 99533588 1001 86380 86390 1
533246 99533246 1001 86380 86390 1
533248 99533248 1001 86380 86390 1
534038 99534038 1001 86380 86390 1
533950 99533950 1001 86380 86390 1
534483 99534483 1001 86380 86390 1
534580 99534580 1001 86380 86390 1
534448 99534448 1001 86380 86390 1
534143 99534143 1001 86380 86390 1
534798 99534798 1001 86380 86390 1
534709 99534709 1001 86380 86390 1
534868 99534868 1001 86380 86390 1
535318 99535318 1001 86380 86390 1
535321 99535321 1001 86380 86390 1
535280 99535280 1001 86380 86390 1
535145 99535145 1001 86380 86390 1
535159 99535159 1001 86380 86390 1
534942 99534942 1001 86380 86390 1
535049 99535049 1001 86380 86390 1
534948 99534948 1001 86380 86390 1
534901 99534901 1001 86380 86390 1
535589 99535589 1001 86380 86390 1
536305 99536305 1001 86380 86390 1
536315 99536315 1001 86380 86390 1
535898 99535898 1001 86380 86390 1
536380 99536380 1001 86380 86390 1
536510 99536510 1001 86380 86390 1
537159 99537159 1001 86380 86390 1
536989 99536989 1001 86380 86390 1
536966 99536966 1001 86380 86390 1
536860 99536860 1001 86380 86390 1
536760 99536760 1001 86380 86390 1
536577 99536577 1001 86380 86390 1
537187 99537187 1001 86380 86390 1
537214 99537214 1001 86380 86390 1
537175 99537175 1001 86380 86390 1
537348 99537348 1001 86380 86390 1
537840 99537840 1001 86380 86390 1
537828 99537828 1001 86380 86390 1
537717 99537717 1001 86380 86390 1
537426 99537426 1001 86380 86390 1
538081 99538081 1001 86380 86390 1
538747 99538747 1001 86380 86390 1
538576 99538576 1001 86380 86390 1
538475 99538475 1001 86380 86390 1
538220 99538220 1001 86380 86390 1
538383 99538383 1001 86380 86390 1
538856 99538856 1001 86380 86390 1
538885 99538885 1001 86380 86390 1
539548 99539548 1001 86380 86390 1
539409 99539409 1001 86380 86390 1
539290 99539290 1001 86380 86390 1
539168 99539168 1001 86380 86390 1
539147 99539147 1001 86380 86390 1
539828 99539828 1001 86380 86390 1
540222 99540222 1001 86380 86390 1
540239 99540239 1001 86380 86390 1
540193 99540193 1001 86380 86390 1
539876 99539876 1001 86380 86390 1
539894 99539894 1001 86380 86390 1
541157 99541157 1001 86380 86390 1
541150 99541150 1001 86380 86390 1
541011 99541011 1001 86380 86390 1
540974 99540974 1001 86380 86390 1
540811 99540811 1001 86380 86390 1
541993 99541993 1001 86380 86390 1
542027 99542027 1001 86380 86390 1
541830 99541830 1001 86380 86390 1
541615 99541615 1001 86380 86390 1
541517 99541517 1001 86380 86390 1
541665 99541665 1001 86380 86390 1
542284 99542284 1001 86380 86390 1
542267 99542267 1001 86380 86390 1
542232 99542232 1001 86380 86390 1
542899 99542899 1001 86380 86390 1
542797 99542797 1001 86380 86390 1
542891 99542891 1001 86380 86390 1
542573 99542573 1001 86380 86390 1
542580 99542580 1001 86380 86390 1
542658 99542658 1001 86380 86390 1
542430 99542430 1001 86380 86390 1
543061 99543061 1001 86380 86390 1
542951 99542951 1001 86380 86390 1
543107 99543107 1001 86380 86390 1
543622 99543622 1001 86380 86390 1
543597 99543597 1001 86380 86390 1
543367 99543367 1001 86380 86390 1
544485 99544485 1001 86380 86390 1
544292 99544292 1001 86380 86390 1
544385 99544385 1001 86380 86390 1
544282 99544282 1001 86380 86390 1
544002 99544002 1001 86380 86390 1
544068 99544068 1001 86380 86390 1
544621 99544621 1001 86380 86390 1
544393 99544393 1001 86380 86390 1
544651 99544651 1001 86380 86390 1
400147 99400147 1001 86380 86390 1
400586 99400586 1001 86380 86390 1
400630 99400630 1001 86380 86390 1
400833 99400833 1001 86380 86390 1
401101 99401101 1001 86380 86390 1
401103 99401103 1001 86380 86390 1
401107 99401107 1001 86380 86390 1
401901 99401901 1001 86380 86390 1
402545 99402545 1001 86380 86390 1
402619 99402619 1001 86380 86390 1
402953 99402953 1001 86380 86390 1
403189 99403189 1001 86380 86390 1
403140 99403140 1001 86380 86390 1
403438 99403438 1001 86380 86390 1
403869 99403869 1001 86380 86390 1
403968 99403968 1001 86380 86390 1
404049 99404049 1001 86380 86390 1
404341 99404341 1001 86380 86390 1
404292 99404292 1001 86380 86390 1
404560 99404560 1001 86380 86390 1
404670 99404670 1001 86380 86390 1
404696 99404696 1001 86380 86390 1
405997 99405997 1001 86380 86390 1
406140 99406140 1001 86380 86390 1
406827 99406827 1001 86380 86390 1
407065 99407065 1001 86380 86390 1
408985 99408985 1001 86380 86390 1
409379 99409379 1001 86380 86390 1
409299 99409299 1001 86380 86390 1
409322 99409322 1001 86380 86390 1
409639 99409639 1001 86380 86390 1
410904 99410904 1001 86380 86390 1
410849 99410849 1001 86380 86390 1
410884 99410884 1001 86380 86390 1
411078 99411078 1001 86380 86390 1
411423 99411423 1001 86380 86390 1
412025 99412025 1001 86380 86390 1
412000 99412000 1001 86380 86390 1
412100 99412100 1001 86380 86390 1
412284 99412284 1001 86380 86390 1
413458 99413458 1001 86380 86390 1
413306 99413306 1001 86380 86390 1
413466 99413466 1001 86380 86390 1
413539 99413539 1001 86380 86390 1
413096 99413096 1001 86380 86390 1
412917 99412917 1001 86380 86390 1
412817 99412817 1001 86380 86390 1
414040 99414040 1001 86380 86390 1
414951 99414951 1001 86380 86390 1
415265 99415265 1001 86380 86390 1
415054 99415054 1001 86380 86390 1
415207 99415207 1001 86380 86390 1
414610 99414610 1001 86380 86390 1
416938 99416938 1001 86380 86390 1
416749 99416749 1001 86380 86390 1
416831 99416831 1001 86380 86390 1
416301 99416301 1001 86380 86390 1
417094 99417094 1001 86380 86390 1
417190 99417190 1001 86380 86390 1
417447 99417447 1001 86380 86390 1
417428 99417428 1001 86380 86390 1
418130 99418130 1001 86380 86390 1
418094 99418094 1001 86380 86390 1
418263 99418263 1001 86380 86390 1
418005 99418005 1001 86380 86390 1
417853 99417853 1001 86380 86390 1
417898 99417898 1001 86380 86390 1
417868 99417868 1001 86380 86390 1
420222 99420222 1001 86380 86390 1
419375 99419375 1001 86380 86390 1
419400 99419400 1001 86380 86390 1
420475 99420475 1001 86380 86390 1
420952 99420952 1001 86380 86390 1
423634 99423634 1001 86380 86390 1
423402 99423402 1001 86380 86390 1
423573 99423573 1001 86380 86390 1
422643 99422643 1001 86380 86390 1
422694 99422694 1001 86380 86390 1
423901 99423901 1001 86380 86390 1
425336 99425336 1001 86380 86390 1
425207 99425207 1001 86380 86390 1
424895 99424895 1001 86380 86390 1
424692 99424692 1001 86380 86390 1
424253 99424253 1001 86380 86390 1
424380 99424380 1001 86380 86390 1
425471 99425471 1001 86380 86390 1
425752 99425752 1001 86380 86390 1
426744 99426744 1001 86380 86390 1
427039 99427039 1001 86380 86390 1
426898 99426898 1001 86380 86390 1
426771 99426771 1001 86380 86390 1
425912 99425912 1001 86380 86390 1
428445 99428445 1001 86380 86390 1
428120 99428120 1001 86380 86390 1
428284 99428284 1001 86380 86390 1
430046 99430046 1001 86380 86390 1
429809 99429809 1001 86380 86390 1
429813 99429813 1001 86380 86390 1
430822 99430822 1001 86380 86390 1
431860 99431860 1001 86380 86390 1
431664 99431664 1001 86380 86390 1
432049 99432049 1001 86380 86390 1
431122 99431122 1001 86380 86390 1
430870 99430870 1001 86380 86390 1
431007 99431007 1001 86380 86390 1
432116 99432116 1001 86380 86390 1
432479 99432479 1001 86380 86390 1
433167 99433167 1001 86380 86390 1
433009 99433009 1001 86380 86390 1
432919 99432919 1001 86380 86390 1
432835 99432835 1001 86380 86390 1
432866 99432866 1001 86380 86390 1
434118 99434118 1001 86380 86390 1
433745 99433745 1001 86380 86390 1
435212 99435212 1001 86380 86390 1
434660 99434660 1001 86380 86390 1
434887 99434887 1001 86380 86390 1
436964 99436964 1001 86380 86390 1
437065 99437065 1001 86380 86390 1
436824 99436824 1001 86380 86390 1
300527 99300527 1001 86380 86390 1
300500 99300500 1001 86380 86390 1
300516 99300516 1001 86380 86390 1
300457 99300457 1001 86380 86390 1
300267 99300267 1001 86380 86390 1
300850 99300850 1001 86380 86390 1
300918 99300918 1001 86380 86390 1
301553 99301553 1001 86380 86390 1
301151 99301151 1001 86380 86390 1
301230 99301230 1001 86380 86390 1
301090 99301090 1001 86380 86390 1
301669 99301669 1001 86380 86390 1
301736 99301736 1001 86380 86390 1
301596 99301596 1001 86380 86390 1
301611 99301611 1001 86380 86390 1
301730 99301730 1001 86380 86390 1
302213 99302213 1001 86380 86390 1
302203 99302203 1001 86380 86390 1
302335 99302335 1001 86380 86390 1
302175 99302175 1001 86380 86390 1
301958 99301958 1001 86380 86390 1
301790 99301790 1001 86380 86390 1
301823 99301823 1001 86380 86390 1
302449 99302449 1001 86380 86390 1
302502 99302502 1001 86380 86390 1
302568 99302568 1001 86380 86390 1
302556 99302556 1001 86380 86390 1
302570 99302570 1001 86380 86390 1
302986 99302986 1001 86380 86390 1
302616 99302616 1001 86380 86390 1
302648 99302648 1001 86380 86390 1
303003 99303003 1001 86380 86390 1
303403 99303403 1001 86380 86390 1
303827 99303827 1001 86380 86390 1
303622 99303622 1001 86380 86390 1
303759 99303759 1001 86380 86390 1
303684 99303684 1001 86380 86390 1
303514 99303514 1001 86380 86390 1
304084 99304084 1001 86380 86390 1
304178 99304178 1001 86380 86390 1
304853 99304853 1001 86380 86390 1
304591 99304591 1001 86380 86390 1
304605 99304605 1001 86380 86390 1
304647 99304647 1001 86380 86390 1
304369 99304369 1001 86380 86390 1
304425 99304425 1001 86380 86390 1
304328 99304328 1001 86380 86390 1
304916 99304916 1001 86380 86390 1
305059 99305059 1001 86380 86390 1
305654 99305654 1001 86380 86390 1
305620 99305620 1001 86380 86390 1
305308 99305308 1001 86380 86390 1
305203 99305203 1001 86380 86390 1
305153 99305153 1001 86380 86390 1
500068 99500068 1001 86380 86390 1
500164 99500164 1001 86380 86390 1
500634 99500634 1001 86380 86390 1
500727 99500727 1001 86380 86390 1
500708 99500708 1001 86380 86390 1
500196 99500196 1001 86380 86390 1
500278 99500278 1001 86380 86390 1
500330 99500330 1001 86380 86390 1
500359 99500359 1001 86380 86390 1
500992 99500992 1001 86380 86390 1
500902 99500902 1001 86380 86390 1
500895 99500895 1001 86380 86390 1
501022 99501022 1001 86380 86390 1
502298 99502298 1001 86380 86390 1
502160 99502160 1001 86380 86390 1
501977 99501977 1001 86380 86390 1
502036 99502036 1001 86380 86390 1
503228 99503228 1001 86380 86390 1
503171 99503171 1001 86380 86390 1
502869 99502869 1001 86380 86390 1
502757 99502757 1001 86380 86390 1
503392 99503392 1001 86380 86390 1
503418 99503418 1001 86380 86390 1
503474 99503474 1001 86380 86390 1
503976 99503976 1001 86380 86390 1
503771 99503771 1001 86380 86390 1
503747 99503747 1001 86380 86390 1
503739 99503739 1001 86380 86390 1
503537 99503537 1001 86380 86390 1
503557 99503557 1001 86380 86390 1
503533 99503533 1001 86380 86390 1
504860 99504860 1001 86380 86390 1
504930 99504930 1001 86380 86390 1
504692 99504692 1001 86380 86390 1
505081 99505081 1001 86380 86390 1
505755 99505755 1001 86380 86390 1
505158 99505158 1001 86380 86390 1
505301 99505301 1001 86380 86390 1
505328 99505328 1001 86380 86390 1
505963 99505963 1001 86380 86390 1
505814 99505814 1001 86380 86390 1
506226 99506226 1001 86380 86390 1
506335 99506335 1001 86380 86390 1
506711 99506711 1001 86380 86390 1
506785 99506785 1001 86380 86390 1
507348 99507348 1001 86380 86390 1
507355 99507355 1001 86380 86390 1
507157 99507157 1001 86380 86390 1
507164 99507164 1001 86380 86390 1
506842 99506842 1001 86380 86390 1
506896 99506896 1001 86380 86390 1
506861 99506861 1001 86380 86390 1
507626 99507626 1001 86380 86390 1
507514 99507514 1001 86380 86390 1
508098 99508098 1001 86380 86390 1
507874 99507874 1001 86380 86390 1
507965 99507965 1001 86380 86390 1
507813 99507813 1001 86380 86390 1
508329 99508329 1001 86380 86390 1
508398 99508398 1001 86380 86390 1
508411 99508411 1001 86380 86390 1
508669 99508669 1001 86380 86390 1
508561 99508561 1001 86380 86390 1
508575 99508575 1001 86380 86390 1
509091 99509091 1001 86380 86390 1
509722 99509722 1001 86380 86390 1
509710 99509710 1001 86380 86390 1
509382 99509382 1001 86380 86390 1
509984 99509984 1001 86380 86390 1
509907 99509907 1001 86380 86390 1
510600 99510600 1001 86380 86390 1
510683 99510683 1001 86380 86390 1
510646 99510646 1001 86380 86390 1
510380 99510380 1001 86380 86390 1
510518 99510518 1001 86380 86390 1
511478 99511478 1001 86380 86390 1
511417 99511417 1001 86380 86390 1
511222 99511222 1001 86380 86390 1
511200 99511200 1001 86380 86390 1
511594 99511594 1001 86380 86390 1
511635 99511635 1001 86380 86390 1
512343 99512343 1001 86380 86390 1
512262 99512262 1001 86380 86390 1
512025 99512025 1001 86380 86390 1
512169 99512169 1001 86380 86390 1
512094 99512094 1001 86380 86390 1
512004 99512004 1001 86380 86390 1
511953 99511953 1001 86380 86390 1
511774 99511774 1001 86380 86390 1
511920 99511920 1001 86380 86390 1
512559 99512559 1001 86380 86390 1
513076 99513076 1001 86380 86390 1
512976 99512976 1001 86380 86390 1
512837 99512837 1001 86380 86390 1
513995 99513995 1001 86380 86390 1
513790 99513790 1001 86380 86390 1
513429 99513429 1001 86380 86390 1
514063 99514063 1001 86380 86390 1
514834 99514834 1001 86380 86390 1
514483 99514483 1001 86380 86390 1
514617 99514617 1001 86380 86390 1
514934 99514934 1001 86380 86390 1
514953 99514953 1001 86380 86390 1
515374 99515374 1001 86380 86390 1
515277 99515277 1001 86380 86390 1
515167 99515167 1001 86380 86390 1
515079 99515079 1001 86380 86390 1
515264 99515264 1001 86380 86390 1
515768 99515768 1001 86380 86390 1
516450 99516450 1001 86380 86390 1
516103 99516103 1001 86380 86390 1
516028 99516028 1001 86380 86390 1
515889 99515889 1001 86380 86390 1
516697 99516697 1001 86380 86390 1
517334 99517334 1001 86380 86390 1
517219 99517219 1001 86380 86390 1
517034 99517034 1001 86380 86390 1
517115 99517115 1001 86380 86390 1
516864 99516864 1001 86380 86390 1
516787 99516787 1001 86380 86390 1
516752 99516752 1001 86380 86390 1
517415 99517415 1001 86380 86390 1
518100 99518100 1001 86380 86390 1
518134 99518134 1001 86380 86390 1
518064 99518064 1001 86380 86390 1
518105 99518105 1001 86380 86390 1
518122 99518122 1001 86380 86390 1
517917 99517917 1001 86380 86390 1
517909 99517909 1001 86380 86390 1
517780 99517780 1001 86380 86390 1
518179 99518179 1001 86380 86390 1
518169 99518169 1001 86380 86390 1
518801 99518801 1001 86380 86390 1
518560 99518560 1001 86380 86390 1
[truncated: 4,064,196 more chars]
