# Supplementary material for: Fast and near-optimal monitoring for healthcare acquired infection outbreaks
Source: PLoS Comput Biol. 2019 Sep 16;15(9):e1007284. doi: 10.1371/journal.pcbi.1007284 (PMC6762212; doi:10.1371/journal.pcbi.1007284)
Supplement: S1 Data — (ZIP) [file pcbi.1007284.s006.zip › MobilityLogs1/HAISE_Carilion_all_visits_day_32.txt]

#Person location Sublocation StartTime EndTime Type
409023 997 1001 27420 27957 1
500314 487 1002 38842 48501 1
400009 99400009 1001 86380 86390 1
400038 99400038 1001 86380 86390 1
400111 99400111 1001 86380 86390 1
401263 99401263 1001 86380 86390 1
401581 99401581 1001 86380 86390 1
401679 99401679 1001 86380 86390 1
401585 99401585 1001 86380 86390 1
402141 99402141 1001 86380 86390 1
402233 99402233 1001 86380 86390 1
402254 99402254 1001 86380 86390 1
402423 99402423 1001 86380 86390 1
402476 99402476 1001 86380 86390 1
402710 99402710 1001 86380 86390 1
402712 99402712 1001 86380 86390 1
402902 99402902 1001 86380 86390 1
403301 99403301 1001 86380 86390 1
403769 99403769 1001 86380 86390 1
403981 99403981 1001 86380 86390 1
404120 99404120 1001 86380 86390 1
404753 99404753 1001 86380 86390 1
404899 99404899 1001 86380 86390 1
404908 99404908 1001 86380 86390 1
405354 99405354 1001 86380 86390 1
405433 99405433 1001 86380 86390 1
405846 99405846 1001 86380 86390 1
406075 99406075 1001 86380 86390 1
406187 99406187 1001 86380 86390 1
406181 99406181 1001 86380 86390 1
406326 99406326 1001 86380 86390 1
406417 99406417 1001 86380 86390 1
406552 99406552 1001 86380 86390 1
406607 99406607 1001 86380 86390 1
406973 99406973 1001 86380 86390 1
407023 99407023 1001 86380 86390 1
407428 99407428 1001 86380 86390 1
407572 99407572 1001 86380 86390 1
407986 99407986 1001 86380 86390 1
408125 99408125 1001 86380 86390 1
408284 99408284 1001 86380 86390 1
408750 99408750 1001 86380 86390 1
408757 99408757 1001 86380 86390 1
408950 99408950 1001 86380 86390 1
409045 99409045 1001 86380 86390 1
409540 99409540 1001 86380 86390 1
410414 99410414 1001 86380 86390 1
410699 99410699 1001 86380 86390 1
410883 99410883 1001 86380 86390 1
411091 99411091 1001 86380 86390 1
411222 99411222 1001 86380 86390 1
411520 99411520 1001 86380 86390 1
411491 99411491 1001 86380 86390 1
411771 99411771 1001 86380 86390 1
412018 99412018 1001 86380 86390 1
412456 99412456 1001 86380 86390 1
413491 99413491 1001 86380 86390 1
413339 99413339 1001 86380 86390 1
413242 99413242 1001 86380 86390 1
412640 99412640 1001 86380 86390 1
412848 99412848 1001 86380 86390 1
412881 99412881 1001 86380 86390 1
413874 99413874 1001 86380 86390 1
413778 99413778 1001 86380 86390 1
414964 99414964 1001 86380 86390 1
414868 99414868 1001 86380 86390 1
414600 99414600 1001 86380 86390 1
414582 99414582 1001 86380 86390 1
414887 99414887 1001 86380 86390 1
414857 99414857 1001 86380 86390 1
414271 99414271 1001 86380 86390 1
415623 99415623 1001 86380 86390 1
415382 99415382 1001 86380 86390 1
416980 99416980 1001 86380 86390 1
416535 99416535 1001 86380 86390 1
416099 99416099 1001 86380 86390 1
417391 99417391 1001 86380 86390 1
417057 99417057 1001 86380 86390 1
417041 99417041 1001 86380 86390 1
417545 99417545 1001 86380 86390 1
417431 99417431 1001 86380 86390 1
417456 99417456 1001 86380 86390 1
417589 99417589 1001 86380 86390 1
418218 99418218 1001 86380 86390 1
418130 99418130 1001 86380 86390 1
418881 99418881 1001 86380 86390 1
420387 99420387 1001 86380 86390 1
419820 99419820 1001 86380 86390 1
419456 99419456 1001 86380 86390 1
419311 99419311 1001 86380 86390 1
420464 99420464 1001 86380 86390 1
420801 99420801 1001 86380 86390 1
421791 99421791 1001 86380 86390 1
422024 99422024 1001 86380 86390 1
421314 99421314 1001 86380 86390 1
421587 99421587 1001 86380 86390 1
421579 99421579 1001 86380 86390 1
421182 99421182 1001 86380 86390 1
422436 99422436 1001 86380 86390 1
422520 99422520 1001 86380 86390 1
423642 99423642 1001 86380 86390 1
423365 99423365 1001 86380 86390 1
423191 99423191 1001 86380 86390 1
422956 99422956 1001 86380 86390 1
422816 99422816 1001 86380 86390 1
425302 99425302 1001 86380 86390 1
425335 99425335 1001 86380 86390 1
425244 99425244 1001 86380 86390 1
425005 99425005 1001 86380 86390 1
424942 99424942 1001 86380 86390 1
424727 99424727 1001 86380 86390 1
424401 99424401 1001 86380 86390 1
424206 99424206 1001 86380 86390 1
425655 99425655 1001 86380 86390 1
425816 99425816 1001 86380 86390 1
426629 99426629 1001 86380 86390 1
425886 99425886 1001 86380 86390 1
425888 99425888 1001 86380 86390 1
426044 99426044 1001 86380 86390 1
427436 99427436 1001 86380 86390 1
427518 99427518 1001 86380 86390 1
428734 99428734 1001 86380 86390 1
427571 99427571 1001 86380 86390 1
428789 99428789 1001 86380 86390 1
429954 99429954 1001 86380 86390 1
429832 99429832 1001 86380 86390 1
429910 99429910 1001 86380 86390 1
429297 99429297 1001 86380 86390 1
429552 99429552 1001 86380 86390 1
431525 99431525 1001 86380 86390 1
430906 99430906 1001 86380 86390 1
432419 99432419 1001 86380 86390 1
433717 99433717 1001 86380 86390 1
433107 99433107 1001 86380 86390 1
435039 99435039 1001 86380 86390 1
435390 99435390 1001 86380 86390 1
435335 99435335 1001 86380 86390 1
435031 99435031 1001 86380 86390 1
434905 99434905 1001 86380 86390 1
434314 99434314 1001 86380 86390 1
437008 99437008 1001 86380 86390 1
437035 99437035 1001 86380 86390 1
437217 99437217 1001 86380 86390 1
300628 99300628 1001 86380 86390 1
300606 99300606 1001 86380 86390 1
300429 99300429 1001 86380 86390 1
300767 99300767 1001 86380 86390 1
300807 99300807 1001 86380 86390 1
301507 99301507 1001 86380 86390 1
301434 99301434 1001 86380 86390 1
301422 99301422 1001 86380 86390 1
301077 99301077 1001 86380 86390 1
301070 99301070 1001 86380 86390 1
301555 99301555 1001 86380 86390 1
302319 99302319 1001 86380 86390 1
302283 99302283 1001 86380 86390 1
302155 99302155 1001 86380 86390 1
301907 99301907 1001 86380 86390 1
301937 99301937 1001 86380 86390 1
302568 99302568 1001 86380 86390 1
302399 99302399 1001 86380 86390 1
302518 99302518 1001 86380 86390 1
303020 99303020 1001 86380 86390 1
302845 99302845 1001 86380 86390 1
302634 99302634 1001 86380 86390 1
303401 99303401 1001 86380 86390 1
303876 99303876 1001 86380 86390 1
303701 99303701 1001 86380 86390 1
303442 99303442 1001 86380 86390 1
304164 99304164 1001 86380 86390 1
304116 99304116 1001 86380 86390 1
304768 99304768 1001 86380 86390 1
304513 99304513 1001 86380 86390 1
304262 99304262 1001 86380 86390 1
304906 99304906 1001 86380 86390 1
305502 99305502 1001 86380 86390 1
305377 99305377 1001 86380 86390 1
305302 99305302 1001 86380 86390 1
305260 99305260 1001 86380 86390 1
305081 99305081 1001 86380 86390 1
305128 99305128 1001 86380 86390 1
500025 99500025 1001 86380 86390 1
500015 99500015 1001 86380 86390 1
500003 99500003 1001 86380 86390 1
500675 99500675 1001 86380 86390 1
500642 99500642 1001 86380 86390 1
500806 99500806 1001 86380 86390 1
500408 99500408 1001 86380 86390 1
500353 99500353 1001 86380 86390 1
500318 99500318 1001 86380 86390 1
500908 99500908 1001 86380 86390 1
501293 99501293 1001 86380 86390 1
501401 99501401 1001 86380 86390 1
501234 99501234 1001 86380 86390 1
501341 99501341 1001 86380 86390 1
501124 99501124 1001 86380 86390 1
501064 99501064 1001 86380 86390 1
501757 99501757 1001 86380 86390 1
502285 99502285 1001 86380 86390 1
502465 99502465 1001 86380 86390 1
502352 99502352 1001 86380 86390 1
502404 99502404 1001 86380 86390 1
502204 99502204 1001 86380 86390 1
501992 99501992 1001 86380 86390 1
501879 99501879 1001 86380 86390 1
502038 99502038 1001 86380 86390 1
502541 99502541 1001 86380 86390 1
502484 99502484 1001 86380 86390 1
503264 99503264 1001 86380 86390 1
502824 99502824 1001 86380 86390 1
503302 99503302 1001 86380 86390 1
503355 99503355 1001 86380 86390 1
503486 99503486 1001 86380 86390 1
503463 99503463 1001 86380 86390 1
504045 99504045 1001 86380 86390 1
504074 99504074 1001 86380 86390 1
504011 99504011 1001 86380 86390 1
503769 99503769 1001 86380 86390 1
503691 99503691 1001 86380 86390 1
503569 99503569 1001 86380 86390 1
504828 99504828 1001 86380 86390 1
504375 99504375 1001 86380 86390 1
504403 99504403 1001 86380 86390 1
504394 99504394 1001 86380 86390 1
504385 99504385 1001 86380 86390 1
505074 99505074 1001 86380 86390 1
504962 99504962 1001 86380 86390 1
505476 99505476 1001 86380 86390 1
505281 99505281 1001 86380 86390 1
505167 99505167 1001 86380 86390 1
506432 99506432 1001 86380 86390 1
506446 99506446 1001 86380 86390 1
506524 99506524 1001 86380 86390 1
506434 99506434 1001 86380 86390 1
506399 99506399 1001 86380 86390 1
506426 99506426 1001 86380 86390 1
506245 99506245 1001 86380 86390 1
507333 99507333 1001 86380 86390 1
507392 99507392 1001 86380 86390 1
507362 99507362 1001 86380 86390 1
507080 99507080 1001 86380 86390 1
506867 99506867 1001 86380 86390 1
506901 99506901 1001 86380 86390 1
507218 99507218 1001 86380 86390 1
507462 99507462 1001 86380 86390 1
507569 99507569 1001 86380 86390 1
507571 99507571 1001 86380 86390 1
507962 99507962 1001 86380 86390 1
507771 99507771 1001 86380 86390 1
507818 99507818 1001 86380 86390 1
507638 99507638 1001 86380 86390 1
507690 99507690 1001 86380 86390 1
508385 99508385 1001 86380 86390 1
508844 99508844 1001 86380 86390 1
508828 99508828 1001 86380 86390 1
508532 99508532 1001 86380 86390 1
508585 99508585 1001 86380 86390 1
508488 99508488 1001 86380 86390 1
509174 99509174 1001 86380 86390 1
509811 99509811 1001 86380 86390 1
509825 99509825 1001 86380 86390 1
509737 99509737 1001 86380 86390 1
509727 99509727 1001 86380 86390 1
509621 99509621 1001 86380 86390 1
509318 99509318 1001 86380 86390 1
509311 99509311 1001 86380 86390 1
509444 99509444 1001 86380 86390 1
509356 99509356 1001 86380 86390 1
509930 99509930 1001 86380 86390 1
509985 99509985 1001 86380 86390 1
510550 99510550 1001 86380 86390 1
510538 99510538 1001 86380 86390 1
510634 99510634 1001 86380 86390 1
510402 99510402 1001 86380 86390 1
510177 99510177 1001 86380 86390 1
510754 99510754 1001 86380 86390 1
511392 99511392 1001 86380 86390 1
511108 99511108 1001 86380 86390 1
510955 99510955 1001 86380 86390 1
511047 99511047 1001 86380 86390 1
511679 99511679 1001 86380 86390 1
511649 99511649 1001 86380 86390 1
512337 99512337 1001 86380 86390 1
512327 99512327 1001 86380 86390 1
511984 99511984 1001 86380 86390 1
511879 99511879 1001 86380 86390 1
511763 99511763 1001 86380 86390 1
512399 99512399 1001 86380 86390 1
513090 99513090 1001 86380 86390 1
513172 99513172 1001 86380 86390 1
512641 99512641 1001 86380 86390 1
512707 99512707 1001 86380 86390 1
512591 99512591 1001 86380 86390 1
512738 99512738 1001 86380 86390 1
513345 99513345 1001 86380 86390 1
513230 99513230 1001 86380 86390 1
513954 99513954 1001 86380 86390 1
513905 99513905 1001 86380 86390 1
513973 99513973 1001 86380 86390 1
513488 99513488 1001 86380 86390 1
514146 99514146 1001 86380 86390 1
514045 99514045 1001 86380 86390 1
514682 99514682 1001 86380 86390 1
515436 99515436 1001 86380 86390 1
515116 99515116 1001 86380 86390 1
515206 99515206 1001 86380 86390 1
515802 99515802 1001 86380 86390 1
515751 99515751 1001 86380 86390 1
515778 99515778 1001 86380 86390 1
516317 99516317 1001 86380 86390 1
516100 99516100 1001 86380 86390 1
516208 99516208 1001 86380 86390 1
515937 99515937 1001 86380 86390 1
516092 99516092 1001 86380 86390 1
516592 99516592 1001 86380 86390 1
517139 99517139 1001 86380 86390 1
517203 99517203 1001 86380 86390 1
517166 99517166 1001 86380 86390 1
517106 99517106 1001 86380 86390 1
517008 99517008 1001 86380 86390 1
517528 99517528 1001 86380 86390 1
517356 99517356 1001 86380 86390 1
517486 99517486 1001 86380 86390 1
517959 99517959 1001 86380 86390 1
517975 99517975 1001 86380 86390 1
518055 99518055 1001 86380 86390 1
517865 99517865 1001 86380 86390 1
518717 99518717 1001 86380 86390 1
518461 99518461 1001 86380 86390 1
518454 99518454 1001 86380 86390 1
519054 99519054 1001 86380 86390 1
519743 99519743 1001 86380 86390 1
519631 99519631 1001 86380 86390 1
519476 99519476 1001 86380 86390 1
519593 99519593 1001 86380 86390 1
519342 99519342 1001 86380 86390 1
519278 99519278 1001 86380 86390 1
519851 99519851 1001 86380 86390 1
519943 99519943 1001 86380 86390 1
520216 99520216 1001 86380 86390 1
520036 99520036 1001 86380 86390 1
520043 99520043 1001 86380 86390 1
521144 99521144 1001 86380 86390 1
521239 99521239 1001 86380 86390 1
521063 99521063 1001 86380 86390 1
521219 99521219 1001 86380 86390 1
522244 99522244 1001 86380 86390 1
522206 99522206 1001 86380 86390 1
521906 99521906 1001 86380 86390 1
521951 99521951 1001 86380 86390 1
522016 99522016 1001 86380 86390 1
521888 99521888 1001 86380 86390 1
521710 99521710 1001 86380 86390 1
522461 99522461 1001 86380 86390 1
522360 99522360 1001 86380 86390 1
523056 99523056 1001 86380 86390 1
523091 99523091 1001 86380 86390 1
522944 99522944 1001 86380 86390 1
522996 99522996 1001 86380 86390 1
523103 99523103 1001 86380 86390 1
523219 99523219 1001 86380 86390 1
523220 99523220 1001 86380 86390 1
523290 99523290 1001 86380 86390 1
523149 99523149 1001 86380 86390 1
523902 99523902 1001 86380 86390 1
523656 99523656 1001 86380 86390 1
523593 99523593 1001 86380 86390 1
523522 99523522 1001 86380 86390 1
523973 99523973 1001 86380 86390 1
524129 99524129 1001 86380 86390 1
524586 99524586 1001 86380 86390 1
524523 99524523 1001 86380 86390 1
524246 99524246 1001 86380 86390 1
524806 99524806 1001 86380 86390 1
525564 99525564 1001 86380 86390 1
525463 99525463 1001 86380 86390 1
525250 99525250 1001 86380 86390 1
525357 99525357 1001 86380 86390 1
525008 99525008 1001 86380 86390 1
526285 99526285 1001 86380 86390 1
526400 99526400 1001 86380 86390 1
526313 99526313 1001 86380 86390 1
526090 99526090 1001 86380 86390 1
526131 99526131 1001 86380 86390 1
525963 99525963 1001 86380 86390 1
527105 99527105 1001 86380 86390 1
526839 99526839 1001 86380 86390 1
526753 99526753 1001 86380 86390 1
527895 99527895 1001 86380 86390 1
527973 99527973 1001 86380 86390 1
527460 99527460 1001 86380 86390 1
528270 99528270 1001 86380 86390 1
528633 99528633 1001 86380 86390 1
528499 99528499 1001 86380 86390 1
528591 99528591 1001 86380 86390 1
529037 99529037 1001 86380 86390 1
529090 99529090 1001 86380 86390 1
529380 99529380 1001 86380 86390 1
529497 99529497 1001 86380 86390 1
529372 99529372 1001 86380 86390 1
529398 99529398 1001 86380 86390 1
529124 99529124 1001 86380 86390 1
529152 99529152 1001 86380 86390 1
529282 99529282 1001 86380 86390 1
529258 99529258 1001 86380 86390 1
529804 99529804 1001 86380 86390 1
529774 99529774 1001 86380 86390 1
530432 99530432 1001 86380 86390 1
530222 99530222 1001 86380 86390 1
530201 99530201 1001 86380 86390 1
530068 99530068 1001 86380 86390 1
530035 99530035 1001 86380 86390 1
530724 99530724 1001 86380 86390 1
530729 99530729 1001 86380 86390 1
531260 99531260 1001 86380 86390 1
531013 99531013 1001 86380 86390 1
532059 99532059 1001 86380 86390 1
532099 99532099 1001 86380 86390 1
532140 99532140 1001 86380 86390 1
532351 99532351 1001 86380 86390 1
533046 99533046 1001 86380 86390 1
533703 99533703 1001 86380 86390 1
533831 99533831 1001 86380 86390 1
533763 99533763 1001 86380 86390 1
533410 99533410 1001 86380 86390 1
533282 99533282 1001 86380 86390 1
533917 99533917 1001 86380 86390 1
534148 99534148 1001 86380 86390 1
534064 99534064 1001 86380 86390 1
534753 99534753 1001 86380 86390 1
535341 99535341 1001 86380 86390 1
535158 99535158 1001 86380 86390 1
534997 99534997 1001 86380 86390 1
535049 99535049 1001 86380 86390 1
535004 99535004 1001 86380 86390 1
535611 99535611 1001 86380 86390 1
535669 99535669 1001 86380 86390 1
535529 99535529 1001 86380 86390 1
536173 99536173 1001 86380 86390 1
536316 99536316 1001 86380 86390 1
536190 99536190 1001 86380 86390 1
536327 99536327 1001 86380 86390 1
536232 99536232 1001 86380 86390 1
536013 99536013 1001 86380 86390 1
535914 99535914 1001 86380 86390 1
535766 99535766 1001 86380 86390 1
537046 99537046 1001 86380 86390 1
536815 99536815 1001 86380 86390 1
536835 99536835 1001 86380 86390 1
536890 99536890 1001 86380 86390 1
536618 99536618 1001 86380 86390 1
537863 99537863 1001 86380 86390 1
537930 99537930 1001 86380 86390 1
537814 99537814 1001 86380 86390 1
537880 99537880 1001 86380 86390 1
537897 99537897 1001 86380 86390 1
537649 99537649 1001 86380 86390 1
537611 99537611 1001 86380 86390 1
537395 99537395 1001 86380 86390 1
538126 99538126 1001 86380 86390 1
538540 99538540 1001 86380 86390 1
538427 99538427 1001 86380 86390 1
538292 99538292 1001 86380 86390 1
538973 99538973 1001 86380 86390 1
539016 99539016 1001 86380 86390 1
539554 99539554 1001 86380 86390 1
539331 99539331 1001 86380 86390 1
539435 99539435 1001 86380 86390 1
539359 99539359 1001 86380 86390 1
539385 99539385 1001 86380 86390 1
539100 99539100 1001 86380 86390 1
539696 99539696 1001 86380 86390 1
540459 99540459 1001 86380 86390 1
540211 99540211 1001 86380 86390 1
540135 99540135 1001 86380 86390 1
540101 99540101 1001 86380 86390 1
539940 99539940 1001 86380 86390 1
540651 99540651 1001 86380 86390 1
540627 99540627 1001 86380 86390 1
541252 99541252 1001 86380 86390 1
541150 99541150 1001 86380 86390 1
540829 99540829 1001 86380 86390 1
540851 99540851 1001 86380 86390 1
541468 99541468 1001 86380 86390 1
541418 99541418 1001 86380 86390 1
541792 99541792 1001 86380 86390 1
541717 99541717 1001 86380 86390 1
541576 99541576 1001 86380 86390 1
541685 99541685 1001 86380 86390 1
542917 99542917 1001 86380 86390 1
542927 99542927 1001 86380 86390 1
542572 99542572 1001 86380 86390 1
542655 99542655 1001 86380 86390 1
542709 99542709 1001 86380 86390 1
543759 99543759 1001 86380 86390 1
543415 99543415 1001 86380 86390 1
543395 99543395 1001 86380 86390 1
543499 99543499 1001 86380 86390 1
543864 99543864 1001 86380 86390 1
543843 99543843 1001 86380 86390 1
543947 99543947 1001 86380 86390 1
544527 99544527 1001 86380 86390 1
544226 99544226 1001 86380 86390 1
544245 99544245 1001 86380 86390 1
544174 99544174 1001 86380 86390 1
544621 99544621 1001 86380 86390 1
544699 99544699 1001 86380 86390 1
544639 99544639 1001 86380 86390 1
522462 1067 1002 51228 55576 1
400000 99400000 1001 86380 86390 1
400704 99400704 1001 86380 86390 1
400750 99400750 1001 86380 86390 1
401078 99401078 1001 86380 86390 1
401172 99401172 1001 86380 86390 1
401216 99401216 1001 86380 86390 1
401683 99401683 1001 86380 86390 1
401928 99401928 1001 86380 86390 1
402207 99402207 1001 86380 86390 1
402689 99402689 1001 86380 86390 1
402898 99402898 1001 86380 86390 1
403488 99403488 1001 86380 86390 1
403538 99403538 1001 86380 86390 1
403964 99403964 1001 86380 86390 1
404104 99404104 1001 86380 86390 1
404218 99404218 1001 86380 86390 1
404396 99404396 1001 86380 86390 1
404464 99404464 1001 86380 86390 1
405843 99405843 1001 86380 86390 1
406328 99406328 1001 86380 86390 1
406741 99406741 1001 86380 86390 1
407021 99407021 1001 86380 86390 1
407194 99407194 1001 86380 86390 1
407246 99407246 1001 86380 86390 1
407382 99407382 1001 86380 86390 1
407484 99407484 1001 86380 86390 1
408400 99408400 1001 86380 86390 1
408328 99408328 1001 86380 86390 1
408984 99408984 1001 86380 86390 1
409210 99409210 1001 86380 86390 1
409217 99409217 1001 86380 86390 1
409337 99409337 1001 86380 86390 1
409420 99409420 1001 86380 86390 1
409667 99409667 1001 86380 86390 1
409799 99409799 1001 86380 86390 1
409893 99409893 1001 86380 86390 1
410154 99410154 1001 86380 86390 1
411061 99411061 1001 86380 86390 1
411018 99411018 1001 86380 86390 1
411141 99411141 1001 86380 86390 1
411383 99411383 1001 86380 86390 1
411406 99411406 1001 86380 86390 1
411353 99411353 1001 86380 86390 1
411485 99411485 1001 86380 86390 1
411819 99411819 1001 86380 86390 1
412022 99412022 1001 86380 86390 1
412070 99412070 1001 86380 86390 1
412170 99412170 1001 86380 86390 1
412278 99412278 1001 86380 86390 1
413672 99413672 1001 86380 86390 1
413684 99413684 1001 86380 86390 1
413129 99413129 1001 86380 86390 1
413027 99413027 1001 86380 86390 1
412579 99412579 1001 86380 86390 1
412555 99412555 1001 86380 86390 1
412809 99412809 1001 86380 86390 1
412566 99412566 1001 86380 86390 1
412573 99412573 1001 86380 86390 1
414024 99414024 1001 86380 86390 1
413817 99413817 1001 86380 86390 1
413919 99413919 1001 86380 86390 1
414986 99414986 1001 86380 86390 1
414321 99414321 1001 86380 86390 1
414410 99414410 1001 86380 86390 1
414131 99414131 1001 86380 86390 1
414493 99414493 1001 86380 86390 1
416144 99416144 1001 86380 86390 1
416390 99416390 1001 86380 86390 1
416489 99416489 1001 86380 86390 1
416247 99416247 1001 86380 86390 1
416310 99416310 1001 86380 86390 1
415915 99415915 1001 86380 86390 1
417105 99417105 1001 86380 86390 1
417492 99417492 1001 86380 86390 1
418452 99418452 1001 86380 86390 1
418175 99418175 1001 86380 86390 1
417899 99417899 1001 86380 86390 1
417816 99417816 1001 86380 86390 1
418873 99418873 1001 86380 86390 1
419076 99419076 1001 86380 86390 1
419167 99419167 1001 86380 86390 1
420238 99420238 1001 86380 86390 1
420124 99420124 1001 86380 86390 1
420400 99420400 1001 86380 86390 1
419794 99419794 1001 86380 86390 1
419370 99419370 1001 86380 86390 1
420687 99420687 1001 86380 86390 1
422082 99422082 1001 86380 86390 1
421788 99421788 1001 86380 86390 1
421826 99421826 1001 86380 86390 1
421487 99421487 1001 86380 86390 1
420971 99420971 1001 86380 86390 1
422162 99422162 1001 86380 86390 1
422172 99422172 1001 86380 86390 1
423350 99423350 1001 86380 86390 1
422623 99422623 1001 86380 86390 1
422910 99422910 1001 86380 86390 1
423836 99423836 1001 86380 86390 1
425273 99425273 1001 86380 86390 1
424829 99424829 1001 86380 86390 1
424912 99424912 1001 86380 86390 1
424626 99424626 1001 86380 86390 1
424716 99424716 1001 86380 86390 1
424833 99424833 1001 86380 86390 1
424294 99424294 1001 86380 86390 1
425544 99425544 1001 86380 86390 1
427069 99427069 1001 86380 86390 1
426280 99426280 1001 86380 86390 1
426611 99426611 1001 86380 86390 1
428701 99428701 1001 86380 86390 1
428530 99428530 1001 86380 86390 1
427644 99427644 1001 86380 86390 1
427846 99427846 1001 86380 86390 1
429991 99429991 1001 86380 86390 1
430281 99430281 1001 86380 86390 1
430286 99430286 1001 86380 86390 1
429829 99429829 1001 86380 86390 1
429782 99429782 1001 86380 86390 1
429574 99429574 1001 86380 86390 1
429791 99429791 1001 86380 86390 1
429943 99429943 1001 86380 86390 1
431897 99431897 1001 86380 86390 1
431847 99431847 1001 86380 86390 1
432047 99432047 1001 86380 86390 1
431342 99431342 1001 86380 86390 1
431369 99431369 1001 86380 86390 1
431005 99431005 1001 86380 86390 1
432444 99432444 1001 86380 86390 1
433587 99433587 1001 86380 86390 1
433350 99433350 1001 86380 86390 1
433500 99433500 1001 86380 86390 1
432942 99432942 1001 86380 86390 1
433905 99433905 1001 86380 86390 1
434928 99434928 1001 86380 86390 1
434794 99434794 1001 86380 86390 1
434957 99434957 1001 86380 86390 1
434867 99434867 1001 86380 86390 1
434221 99434221 1001 86380 86390 1
435677 99435677 1001 86380 86390 1
435530 99435530 1001 86380 86390 1
435775 99435775 1001 86380 86390 1
436480 99436480 1001 86380 86390 1
436029 99436029 1001 86380 86390 1
300053 99300053 1001 86380 86390 1
300705 99300705 1001 86380 86390 1
300518 99300518 1001 86380 86390 1
300922 99300922 1001 86380 86390 1
300910 99300910 1001 86380 86390 1
300768 99300768 1001 86380 86390 1
301426 99301426 1001 86380 86390 1
301540 99301540 1001 86380 86390 1
301464 99301464 1001 86380 86390 1
301286 99301286 1001 86380 86390 1
301173 99301173 1001 86380 86390 1
301238 99301238 1001 86380 86390 1
301567 99301567 1001 86380 86390 1
301574 99301574 1001 86380 86390 1
301628 99301628 1001 86380 86390 1
302177 99302177 1001 86380 86390 1
302377 99302377 1001 86380 86390 1
302565 99302565 1001 86380 86390 1
303191 99303191 1001 86380 86390 1
303062 99303062 1001 86380 86390 1
302970 99302970 1001 86380 86390 1
302735 99302735 1001 86380 86390 1
302685 99302685 1001 86380 86390 1
302649 99302649 1001 86380 86390 1
303969 99303969 1001 86380 86390 1
304004 99304004 1001 86380 86390 1
303973 99303973 1001 86380 86390 1
303992 99303992 1001 86380 86390 1
303517 99303517 1001 86380 86390 1
304065 99304065 1001 86380 86390 1
304656 99304656 1001 86380 86390 1
304790 99304790 1001 86380 86390 1
304726 99304726 1001 86380 86390 1
304571 99304571 1001 86380 86390 1
304393 99304393 1001 86380 86390 1
304329 99304329 1001 86380 86390 1
304381 99304381 1001 86380 86390 1
305025 99305025 1001 86380 86390 1
305026 99305026 1001 86380 86390 1
305006 99305006 1001 86380 86390 1
304919 99304919 1001 86380 86390 1
304880 99304880 1001 86380 86390 1
305521 99305521 1001 86380 86390 1
305292 99305292 1001 86380 86390 1
305112 99305112 1001 86380 86390 1
305243 99305243 1001 86380 86390 1
500013 99500013 1001 86380 86390 1
305693 99305693 1001 86380 86390 1
500762 99500762 1001 86380 86390 1
500463 99500463 1001 86380 86390 1
501005 99501005 1001 86380 86390 1
500980 99500980 1001 86380 86390 1
500942 99500942 1001 86380 86390 1
500816 99500816 1001 86380 86390 1
500844 99500844 1001 86380 86390 1
501474 99501474 1001 86380 86390 1
501543 99501543 1001 86380 86390 1
501292 99501292 1001 86380 86390 1
501137 99501137 1001 86380 86390 1
502430 99502430 1001 86380 86390 1
502208 99502208 1001 86380 86390 1
502119 99502119 1001 86380 86390 1
501948 99501948 1001 86380 86390 1
502620 99502620 1001 86380 86390 1
502471 99502471 1001 86380 86390 1
502643 99502643 1001 86380 86390 1
503096 99503096 1001 86380 86390 1
502999 99502999 1001 86380 86390 1
503030 99503030 1001 86380 86390 1
502992 99502992 1001 86380 86390 1
502777 99502777 1001 86380 86390 1
502779 99502779 1001 86380 86390 1
502771 99502771 1001 86380 86390 1
502836 99502836 1001 86380 86390 1
503417 99503417 1001 86380 86390 1
504022 99504022 1001 86380 86390 1
503973 99503973 1001 86380 86390 1
504025 99504025 1001 86380 86390 1
503687 99503687 1001 86380 86390 1
504277 99504277 1001 86380 86390 1
504239 99504239 1001 86380 86390 1
504254 99504254 1001 86380 86390 1
504874 99504874 1001 86380 86390 1
504836 99504836 1001 86380 86390 1
504786 99504786 1001 86380 86390 1
504684 99504684 1001 86380 86390 1
504389 99504389 1001 86380 86390 1
504486 99504486 1001 86380 86390 1
504438 99504438 1001 86380 86390 1
505496 99505496 1001 86380 86390 1
505459 99505459 1001 86380 86390 1
505228 99505228 1001 86380 86390 1
505160 99505160 1001 86380 86390 1
506535 99506535 1001 86380 86390 1
506420 99506420 1001 86380 86390 1
506578 99506578 1001 86380 86390 1
506401 99506401 1001 86380 86390 1
506228 99506228 1001 86380 86390 1
506271 99506271 1001 86380 86390 1
506111 99506111 1001 86380 86390 1
506037 99506037 1001 86380 86390 1
505985 99505985 1001 86380 86390 1
506688 99506688 1001 86380 86390 1
506772 99506772 1001 86380 86390 1
507391 99507391 1001 86380 86390 1
507148 99507148 1001 86380 86390 1
506831 99506831 1001 86380 86390 1
506835 99506835 1001 86380 86390 1
506865 99506865 1001 86380 86390 1
507451 99507451 1001 86380 86390 1
507595 99507595 1001 86380 86390 1
507623 99507623 1001 86380 86390 1
508191 99508191 1001 86380 86390 1
507943 99507943 1001 86380 86390 1
508029 99508029 1001 86380 86390 1
508447 99508447 1001 86380 86390 1
508894 99508894 1001 86380 86390 1
508809 99508809 1001 86380 86390 1
508862 99508862 1001 86380 86390 1
508505 99508505 1001 86380 86390 1
508520 99508520 1001 86380 86390 1
508586 99508586 1001 86380 86390 1
509900 99509900 1001 86380 86390 1
509725 99509725 1001 86380 86390 1
509751 99509751 1001 86380 86390 1
509859 99509859 1001 86380 86390 1
509889 99509889 1001 86380 86390 1
509644 99509644 1001 86380 86390 1
510683 99510683 1001 86380 86390 1
510480 99510480 1001 86380 86390 1
510468 99510468 1001 86380 86390 1
510190 99510190 1001 86380 86390 1
510890 99510890 1001 86380 86390 1
511479 99511479 1001 86380 86390 1
511304 99511304 1001 86380 86390 1
510936 99510936 1001 86380 86390 1
511120 99511120 1001 86380 86390 1
510954 99510954 1001 86380 86390 1
511021 99511021 1001 86380 86390 1
511674 99511674 1001 86380 86390 1
511588 99511588 1001 86380 86390 1
512573 99512573 1001 86380 86390 1
512574 99512574 1001 86380 86390 1
513142 99513142 1001 86380 86390 1
513157 99513157 1001 86380 86390 1
513108 99513108 1001 86380 86390 1
513183 99513183 1001 86380 86390 1
513088 99513088 1001 86380 86390 1
512861 99512861 1001 86380 86390 1
512789 99512789 1001 86380 86390 1
513301 99513301 1001 86380 86390 1
513948 99513948 1001 86380 86390 1
513820 99513820 1001 86380 86390 1
514086 99514086 1001 86380 86390 1
514220 99514220 1001 86380 86390 1
514750 99514750 1001 86380 86390 1
514567 99514567 1001 86380 86390 1
514609 99514609 1001 86380 86390 1
514366 99514366 1001 86380 86390 1
514368 99514368 1001 86380 86390 1
514304 99514304 1001 86380 86390 1
514903 99514903 1001 86380 86390 1
514983 99514983 1001 86380 86390 1
515556 99515556 1001 86380 86390 1
515349 99515349 1001 86380 86390 1
515362 99515362 1001 86380 86390 1
515272 99515272 1001 86380 86390 1
515313 99515313 1001 86380 86390 1
515409 99515409 1001 86380 86390 1
515806 99515806 1001 86380 86390 1
516385 99516385 1001 86380 86390 1
516120 99516120 1001 86380 86390 1
516588 99516588 1001 86380 86390 1
516617 99516617 1001 86380 86390 1
517260 99517260 1001 86380 86390 1
517236 99517236 1001 86380 86390 1
517043 99517043 1001 86380 86390 1
517124 99517124 1001 86380 86390 1
516958 99516958 1001 86380 86390 1
516721 99516721 1001 86380 86390 1
517436 99517436 1001 86380 86390 1
517524 99517524 1001 86380 86390 1
518124 99518124 1001 86380 86390 1
517917 99517917 1001 86380 86390 1
517658 99517658 1001 86380 86390 1
517590 99517590 1001 86380 86390 1
518173 99518173 1001 86380 86390 1
518913 99518913 1001 86380 86390 1
518956 99518956 1001 86380 86390 1
518655 99518655 1001 86380 86390 1
518373 99518373 1001 86380 86390 1
518417 99518417 1001 86380 86390 1
519112 99519112 1001 86380 86390 1
519763 99519763 1001 86380 86390 1
519783 99519783 1001 86380 86390 1
519722 99519722 1001 86380 86390 1
519550 99519550 1001 86380 86390 1
519486 99519486 1001 86380 86390 1
519211 99519211 1001 86380 86390 1
519969 99519969 1001 86380 86390 1
519907 99519907 1001 86380 86390 1
519871 99519871 1001 86380 86390 1
519949 99519949 1001 86380 86390 1
520513 99520513 1001 86380 86390 1
520482 99520482 1001 86380 86390 1
520600 99520600 1001 86380 86390 1
520638 99520638 1001 86380 86390 1
520230 99520230 1001 86380 86390 1
520363 99520363 1001 86380 86390 1
520405 99520405 1001 86380 86390 1
520221 99520221 1001 86380 86390 1
520819 99520819 1001 86380 86390 1
520709 99520709 1001 86380 86390 1
520842 99520842 1001 86380 86390 1
521296 99521296 1001 86380 86390 1
520907 99520907 1001 86380 86390 1
521518 99521518 1001 86380 86390 1
522203 99522203 1001 86380 86390 1
522260 99522260 1001 86380 86390 1
522290 99522290 1001 86380 86390 1
521894 99521894 1001 86380 86390 1
521937 99521937 1001 86380 86390 1
522003 99522003 1001 86380 86390 1
521842 99521842 1001 86380 86390 1
521687 99521687 1001 86380 86390 1
522481 99522481 1001 86380 86390 1
523051 99523051 1001 86380 86390 1
523142 99523142 1001 86380 86390 1
523291 99523291 1001 86380 86390 1
523868 99523868 1001 86380 86390 1
523835 99523835 1001 86380 86390 1
523510 99523510 1001 86380 86390 1
524642 99524642 1001 86380 86390 1
524506 99524506 1001 86380 86390 1
524534 99524534 1001 86380 86390 1
524331 99524331 1001 86380 86390 1
524281 99524281 1001 86380 86390 1
525365 99525365 1001 86380 86390 1
525347 99525347 1001 86380 86390 1
525637 99525637 1001 86380 86390 1
525745 99525745 1001 86380 86390 1
526251 99526251 1001 86380 86390 1
527246 99527246 1001 86380 86390 1
527021 99527021 1001 86380 86390 1
527012 99527012 1001 86380 86390 1
526751 99526751 1001 86380 86390 1
526726 99526726 1001 86380 86390 1
526688 99526688 1001 86380 86390 1
526792 99526792 1001 86380 86390 1
526651 99526651 1001 86380 86390 1
527525 99527525 1001 86380 86390 1
527488 99527488 1001 86380 86390 1
527621 99527621 1001 86380 86390 1
528280 99528280 1001 86380 86390 1
528091 99528091 1001 86380 86390 1
528249 99528249 1001 86380 86390 1
528794 99528794 1001 86380 86390 1
528731 99528731 1001 86380 86390 1
528616 99528616 1001 86380 86390 1
528366 99528366 1001 86380 86390 1
529096 99529096 1001 86380 86390 1
528982 99528982 1001 86380 86390 1
528988 99528988 1001 86380 86390 1
529381 99529381 1001 86380 86390 1
529495 99529495 1001 86380 86390 1
529787 99529787 1001 86380 86390 1
530373 99530373 1001 86380 86390 1
530431 99530431 1001 86380 86390 1
530535 99530535 1001 86380 86390 1
530325 99530325 1001 86380 86390 1
530343 99530343 1001 86380 86390 1
530292 99530292 1001 86380 86390 1
530037 99530037 1001 86380 86390 1
530720 99530720 1001 86380 86390 1
530767 99530767 1001 86380 86390 1
530808 99530808 1001 86380 86390 1
531475 99531475 1001 86380 86390 1
531553 99531553 1001 86380 86390 1
532040 99532040 1001 86380 86390 1
532117 99532117 1001 86380 86390 1
532036 99532036 1001 86380 86390 1
531974 99531974 1001 86380 86390 1
531852 99531852 1001 86380 86390 1
531968 99531968 1001 86380 86390 1
531629 99531629 1001 86380 86390 1
532306 99532306 1001 86380 86390 1
532893 99532893 1001 86380 86390 1
532927 99532927 1001 86380 86390 1
532628 99532628 1001 86380 86390 1
532828 99532828 1001 86380 86390 1
533231 99533231 1001 86380 86390 1
533733 99533733 1001 86380 86390 1
533549 99533549 1001 86380 86390 1
533511 99533511 1001 86380 86390 1
533539 99533539 1001 86380 86390 1
533488 99533488 1001 86380 86390 1
534620 99534620 1001 86380 86390 1
534671 99534671 1001 86380 86390 1
534386 99534386 1001 86380 86390 1
534142 99534142 1001 86380 86390 1
534160 99534160 1001 86380 86390 1
534071 99534071 1001 86380 86390 1
534085 99534085 1001 86380 86390 1
534073 99534073 1001 86380 86390 1
534853 99534853 1001 86380 86390 1
534738 99534738 1001 86380 86390 1
534835 99534835 1001 86380 86390 1
535376 99535376 1001 86380 86390 1
535188 99535188 1001 86380 86390 1
535130 99535130 1001 86380 86390 1
535131 99535131 1001 86380 86390 1
535262 99535262 1001 86380 86390 1
534945 99534945 1001 86380 86390 1
535091 99535091 1001 86380 86390 1
536279 99536279 1001 86380 86390 1
536293 99536293 1001 86380 86390 1
536541 99536541 1001 86380 86390 1
536421 99536421 1001 86380 86390 1
537060 99537060 1001 86380 86390 1
537150 99537150 1001 86380 86390 1
536756 99536756 1001 86380 86390 1
536632 99536632 1001 86380 86390 1
536699 99536699 1001 86380 86390 1
537628 99537628 1001 86380 86390 1
537733 99537733 1001 86380 86390 1
537682 99537682 1001 86380 86390 1
537562 99537562 1001 86380 86390 1
537430 99537430 1001 86380 86390 1
537444 99537444 1001 86380 86390 1
538762 99538762 1001 86380 86390 1
538493 99538493 1001 86380 86390 1
538558 99538558 1001 86380 86390 1
538576 99538576 1001 86380 86390 1
538491 99538491 1001 86380 86390 1
538380 99538380 1001 86380 86390 1
538395 99538395 1001 86380 86390 1
538345 99538345 1001 86380 86390 1
538928 99538928 1001 86380 86390 1
539005 99539005 1001 86380 86390 1
539327 99539327 1001 86380 86390 1
539290 99539290 1001 86380 86390 1
539210 99539210 1001 86380 86390 1
539044 99539044 1001 86380 86390 1
540460 99540460 1001 86380 86390 1
540068 99540068 1001 86380 86390 1
539981 99539981 1001 86380 86390 1
539920 99539920 1001 86380 86390 1
540562 99540562 1001 86380 86390 1
541136 99541136 1001 86380 86390 1
541099 99541099 1001 86380 86390 1
541015 99541015 1001 86380 86390 1
541046 99541046 1001 86380 86390 1
540969 99540969 1001 86380 86390 1
540711 99540711 1001 86380 86390 1
540737 99540737 1001 86380 86390 1
540845 99540845 1001 86380 86390 1
541318 99541318 1001 86380 86390 1
541818 99541818 1001 86380 86390 1
541782 99541782 1001 86380 86390 1
541809 99541809 1001 86380 86390 1
541653 99541653 1001 86380 86390 1
541505 99541505 1001 86380 86390 1
541561 99541561 1001 86380 86390 1
542249 99542249 1001 86380 86390 1
542275 99542275 1001 86380 86390 1
542150 99542150 1001 86380 86390 1
542202 99542202 1001 86380 86390 1
542830 99542830 1001 86380 86390 1
542613 99542613 1001 86380 86390 1
542589 99542589 1001 86380 86390 1
542602 99542602 1001 86380 86390 1
542603 99542603 1001 86380 86390 1
542687 99542687 1001 86380 86390 1
542490 99542490 1001 86380 86390 1
542977 99542977 1001 86380 86390 1
543069 99543069 1001 86380 86390 1
543619 99543619 1001 86380 86390 1
543742 99543742 1001 86380 86390 1
543500 99543500 1001 86380 86390 1
543334 99543334 1001 86380 86390 1
543975 99543975 1001 86380 86390 1
543860 99543860 1001 86380 86390 1
543772 99543772 1001 86380 86390 1
543838 99543838 1001 86380 86390 1
543962 99543962 1001 86380 86390 1
544537 99544537 1001 86380 86390 1
544251 99544251 1001 86380 86390 1
543985 99543985 1001 86380 86390 1
544012 99544012 1001 86380 86390 1
544607 99544607 1001 86380 86390 1
525315 890 1001 33740 34040 1
539387 901 1001 70341 70640 1
539392 1119 1002 47968 55394 1
400124 99400124 1001 86380 86390 1
400107 99400107 1001 86380 86390 1
400108 99400108 1001 86380 86390 1
400298 99400298 1001 86380 86390 1
400862 99400862 1001 86380 86390 1
401114 99401114 1001 86380 86390 1
401667 99401667 1001 86380 86390 1
402283 99402283 1001 86380 86390 1
402817 99402817 1001 86380 86390 1
403386 99403386 1001 86380 86390 1
403526 99403526 1001 86380 86390 1
403460 99403460 1001 86380 86390 1
404181 99404181 1001 86380 86390 1
404926 99404926 1001 86380 86390 1
405308 99405308 1001 86380 86390 1
405461 99405461 1001 86380 86390 1
406303 99406303 1001 86380 86390 1
406620 99406620 1001 86380 86390 1
406516 99406516 1001 86380 86390 1
406726 99406726 1001 86380 86390 1
406698 99406698 1001 86380 86390 1
407199 99407199 1001 86380 86390 1
407424 99407424 1001 86380 86390 1
407383 99407383 1001 86380 86390 1
407782 99407782 1001 86380 86390 1
408235 99408235 1001 86380 86390 1
408433 99408433 1001 86380 86390 1
408823 99408823 1001 86380 86390 1
409403 99409403 1001 86380 86390 1
410069 99410069 1001 86380 86390 1
410188 99410188 1001 86380 86390 1
410399 99410399 1001 86380 86390 1
410770 99410770 1001 86380 86390 1
410756 99410756 1001 86380 86390 1
411732 99411732 1001 86380 86390 1
413543 99413543 1001 86380 86390 1
413387 99413387 1001 86380 86390 1
413614 99413614 1001 86380 86390 1
412929 99412929 1001 86380 86390 1
412806 99412806 1001 86380 86390 1
414037 99414037 1001 86380 86390 1
413792 99413792 1001 86380 86390 1
415115 99415115 1001 86380 86390 1
415078 99415078 1001 86380 86390 1
415014 99415014 1001 86380 86390 1
414905 99414905 1001 86380 86390 1
414735 99414735 1001 86380 86390 1
414436 99414436 1001 86380 86390 1
414333 99414333 1001 86380 86390 1
415620 99415620 1001 86380 86390 1
415390 99415390 1001 86380 86390 1
415391 99415391 1001 86380 86390 1
416906 99416906 1001 86380 86390 1
416640 99416640 1001 86380 86390 1
416869 99416869 1001 86380 86390 1
416317 99416317 1001 86380 86390 1
416232 99416232 1001 86380 86390 1
416241 99416241 1001 86380 86390 1
416572 99416572 1001 86380 86390 1
415985 99415985 1001 86380 86390 1
417123 99417123 1001 86380 86390 1
417503 99417503 1001 86380 86390 1
418676 99418676 1001 86380 86390 1
418751 99418751 1001 86380 86390 1
418492 99418492 1001 86380 86390 1
418062 99418062 1001 86380 86390 1
421720 99421720 1001 86380 86390 1
422090 99422090 1001 86380 86390 1
421662 99421662 1001 86380 86390 1
421480 99421480 1001 86380 86390 1
422146 99422146 1001 86380 86390 1
422282 99422282 1001 86380 86390 1
422354 99422354 1001 86380 86390 1
423001 99423001 1001 86380 86390 1
423162 99423162 1001 86380 86390 1
423050 99423050 1001 86380 86390 1
423083 99423083 1001 86380 86390 1
422929 99422929 1001 86380 86390 1
422762 99422762 1001 86380 86390 1
422569 99422569 1001 86380 86390 1
425109 99425109 1001 86380 86390 1
425260 99425260 1001 86380 86390 1
425062 99425062 1001 86380 86390 1
425043 99425043 1001 86380 86390 1
425143 99425143 1001 86380 86390 1
424707 99424707 1001 86380 86390 1
424651 99424651 1001 86380 86390 1
424411 99424411 1001 86380 86390 1
424269 99424269 1001 86380 86390 1
425561 99425561 1001 86380 86390 1
425612 99425612 1001 86380 86390 1
425540 99425540 1001 86380 86390 1
426842 99426842 1001 86380 86390 1
426805 99426805 1001 86380 86390 1
425871 99425871 1001 86380 86390 1
427304 99427304 1001 86380 86390 1
427366 99427366 1001 86380 86390 1
427430 99427430 1001 86380 86390 1
428155 99428155 1001 86380 86390 1
428322 99428322 1001 86380 86390 1
428266 99428266 1001 86380 86390 1
428335 99428335 1001 86380 86390 1
427561 99427561 1001 86380 86390 1
427546 99427546 1001 86380 86390 1
429098 99429098 1001 86380 86390 1
428838 99428838 1001 86380 86390 1
430119 99430119 1001 86380 86390 1
429917 99429917 1001 86380 86390 1
429466 99429466 1001 86380 86390 1
429179 99429179 1001 86380 86390 1
429474 99429474 1001 86380 86390 1
431673 99431673 1001 86380 86390 1
431317 99431317 1001 86380 86390 1
431387 99431387 1001 86380 86390 1
431636 99431636 1001 86380 86390 1
431397 99431397 1001 86380 86390 1
432225 99432225 1001 86380 86390 1
432361 99432361 1001 86380 86390 1
432283 99432283 1001 86380 86390 1
433412 99433412 1001 86380 86390 1
433347 99433347 1001 86380 86390 1
433580 99433580 1001 86380 86390 1
433312 99433312 1001 86380 86390 1
435009 99435009 1001 86380 86390 1
435169 99435169 1001 86380 86390 1
435071 99435071 1001 86380 86390 1
434871 99434871 1001 86380 86390 1
434964 99434964 1001 86380 86390 1
434230 99434230 1001 86380 86390 1
435584 99435584 1001 86380 86390 1
435565 99435565 1001 86380 86390 1
436346 99436346 1001 86380 86390 1
436554 99436554 1001 86380 86390 1
436748 99436748 1001 86380 86390 1
300654 99300654 1001 86380 86390 1
300698 99300698 1001 86380 86390 1
300670 99300670 1001 86380 86390 1
300636 99300636 1001 86380 86390 1
300723 99300723 1001 86380 86390 1
300276 99300276 1001 86380 86390 1
300141 99300141 1001 86380 86390 1
300756 99300756 1001 86380 86390 1
301379 99301379 1001 86380 86390 1
301015 99301015 1001 86380 86390 1
301068 99301068 1001 86380 86390 1
301099 99301099 1001 86380 86390 1
301683 99301683 1001 86380 86390 1
301595 99301595 1001 86380 86390 1
302242 99302242 1001 86380 86390 1
302294 99302294 1001 86380 86390 1
302065 99302065 1001 86380 86390 1
301974 99301974 1001 86380 86390 1
301873 99301873 1001 86380 86390 1
302435 99302435 1001 86380 86390 1
302566 99302566 1001 86380 86390 1
303184 99303184 1001 86380 86390 1
302795 99302795 1001 86380 86390 1
302849 99302849 1001 86380 86390 1
302993 99302993 1001 86380 86390 1
302840 99302840 1001 86380 86390 1
302867 99302867 1001 86380 86390 1
302894 99302894 1001 86380 86390 1
302728 99302728 1001 86380 86390 1
302641 99302641 1001 86380 86390 1
302622 99302622 1001 86380 86390 1
303259 99303259 1001 86380 86390 1
303285 99303285 1001 86380 86390 1
303251 99303251 1001 86380 86390 1
303865 99303865 1001 86380 86390 1
303868 99303868 1001 86380 86390 1
303920 99303920 1001 86380 86390 1
303884 99303884 1001 86380 86390 1
303965 99303965 1001 86380 86390 1
303542 99303542 1001 86380 86390 1
303485 99303485 1001 86380 86390 1
303513 99303513 1001 86380 86390 1
304756 99304756 1001 86380 86390 1
305611 99305611 1001 86380 86390 1
305281 99305281 1001 86380 86390 1
305104 99305104 1001 86380 86390 1
305187 99305187 1001 86380 86390 1
305150 99305150 1001 86380 86390 1
500586 99500586 1001 86380 86390 1
500448 99500448 1001 86380 86390 1
500604 99500604 1001 86380 86390 1
500193 99500193 1001 86380 86390 1
500827 99500827 1001 86380 86390 1
501447 99501447 1001 86380 86390 1
501541 99501541 1001 86380 86390 1
501188 99501188 1001 86380 86390 1
501215 99501215 1001 86380 86390 1
501074 99501074 1001 86380 86390 1
501662 99501662 1001 86380 86390 1
501800 99501800 1001 86380 86390 1
502335 99502335 1001 86380 86390 1
502056 99502056 1001 86380 86390 1
502205 99502205 1001 86380 86390 1
502531 99502531 1001 86380 86390 1
502557 99502557 1001 86380 86390 1
503217 99503217 1001 86380 86390 1
503261 99503261 1001 86380 86390 1
503037 99503037 1001 86380 86390 1
503015 99503015 1001 86380 86390 1
503044 99503044 1001 86380 86390 1
503401 99503401 1001 86380 86390 1
503976 99503976 1001 86380 86390 1
504031 99504031 1001 86380 86390 1
503980 99503980 1001 86380 86390 1
503707 99503707 1001 86380 86390 1
503909 99503909 1001 86380 86390 1
503819 99503819 1001 86380 86390 1
503666 99503666 1001 86380 86390 1
503679 99503679 1001 86380 86390 1
503624 99503624 1001 86380 86390 1
504137 99504137 1001 86380 86390 1
504229 99504229 1001 86380 86390 1
504861 99504861 1001 86380 86390 1
504864 99504864 1001 86380 86390 1
504639 99504639 1001 86380 86390 1
504414 99504414 1001 86380 86390 1
504499 99504499 1001 86380 86390 1
505028 99505028 1001 86380 86390 1
505663 99505663 1001 86380 86390 1
505551 99505551 1001 86380 86390 1
505454 99505454 1001 86380 86390 1
505493 99505493 1001 86380 86390 1
505416 99505416 1001 86380 86390 1
505455 99505455 1001 86380 86390 1
505265 99505265 1001 86380 86390 1
505255 99505255 1001 86380 86390 1
505268 99505268 1001 86380 86390 1
505295 99505295 1001 86380 86390 1
505822 99505822 1001 86380 86390 1
506407 99506407 1001 86380 86390 1
506415 99506415 1001 86380 86390 1
506274 99506274 1001 86380 86390 1
506238 99506238 1001 86380 86390 1
506256 99506256 1001 86380 86390 1
506144 99506144 1001 86380 86390 1
506057 99506057 1001 86380 86390 1
506631 99506631 1001 86380 86390 1
507232 99507232 1001 86380 86390 1
507351 99507351 1001 86380 86390 1
507180 99507180 1001 86380 86390 1
506982 99506982 1001 86380 86390 1
507485 99507485 1001 86380 86390 1
508190 99508190 1001 86380 86390 1
507762 99507762 1001 86380 86390 1
508358 99508358 1001 86380 86390 1
508307 99508307 1001 86380 86390 1
508985 99508985 1001 86380 86390 1
509025 99509025 1001 86380 86390 1
508791 99508791 1001 86380 86390 1
508839 99508839 1001 86380 86390 1
508842 99508842 1001 86380 86390 1
508652 99508652 1001 86380 86390 1
509124 99509124 1001 86380 86390 1
509079 99509079 1001 86380 86390 1
509800 99509800 1001 86380 86390 1
509870 99509870 1001 86380 86390 1
509843 99509843 1001 86380 86390 1
509846 99509846 1001 86380 86390 1
509682 99509682 1001 86380 86390 1
509489 99509489 1001 86380 86390 1
509624 99509624 1001 86380 86390 1
509440 99509440 1001 86380 86390 1
509404 99509404 1001 86380 86390 1
510093 99510093 1001 86380 86390 1
510032 99510032 1001 86380 86390 1
510021 99510021 1001 86380 86390 1
510317 99510317 1001 86380 86390 1
510248 99510248 1001 86380 86390 1
510210 99510210 1001 86380 86390 1
510278 99510278 1001 86380 86390 1
510832 99510832 1001 86380 86390 1
510770 99510770 1001 86380 86390 1
511379 99511379 1001 86380 86390 1
511419 99511419 1001 86380 86390 1
511334 99511334 1001 86380 86390 1
511134 99511134 1001 86380 86390 1
511732 99511732 1001 86380 86390 1
511616 99511616 1001 86380 86390 1
511591 99511591 1001 86380 86390 1
511669 99511669 1001 86380 86390 1
511673 99511673 1001 86380 86390 1
511585 99511585 1001 86380 86390 1
512057 99512057 1001 86380 86390 1
512152 99512152 1001 86380 86390 1
512102 99512102 1001 86380 86390 1
512095 99512095 1001 86380 86390 1
511991 99511991 1001 86380 86390 1
511785 99511785 1001 86380 86390 1
511928 99511928 1001 86380 86390 1
511955 99511955 1001 86380 86390 1
511769 99511769 1001 86380 86390 1
512522 99512522 1001 86380 86390 1
513203 99513203 1001 86380 86390 1
513002 99513002 1001 86380 86390 1
513007 99513007 1001 86380 86390 1
513196 99513196 1001 86380 86390 1
513023 99513023 1001 86380 86390 1
512950 99512950 1001 86380 86390 1
512772 99512772 1001 86380 86390 1
513372 99513372 1001 86380 86390 1
513389 99513389 1001 86380 86390 1
514011 99514011 1001 86380 86390 1
513912 99513912 1001 86380 86390 1
513701 99513701 1001 86380 86390 1
513794 99513794 1001 86380 86390 1
513771 99513771 1001 86380 86390 1
513695 99513695 1001 86380 86390 1
513445 99513445 1001 86380 86390 1
514124 99514124 1001 86380 86390 1
514830 99514830 1001 86380 86390 1
514836 99514836 1001 86380 86390 1
514260 99514260 1001 86380 86390 1
514339 99514339 1001 86380 86390 1
515061 99515061 1001 86380 86390 1
515498 99515498 1001 86380 86390 1
515299 99515299 1001 86380 86390 1
515257 99515257 1001 86380 86390 1
515225 99515225 1001 86380 86390 1
515229 99515229 1001 86380 86390 1
515804 99515804 1001 86380 86390 1
516499 99516499 1001 86380 86390 1
516442 99516442 1001 86380 86390 1
516122 99516122 1001 86380 86390 1
516278 99516278 1001 86380 86390 1
516653 99516653 1001 86380 86390 1
516631 99516631 1001 86380 86390 1
517212 99517212 1001 86380 86390 1
517154 99517154 1001 86380 86390 1
516966 99516966 1001 86380 86390 1
516942 99516942 1001 86380 86390 1
516874 99516874 1001 86380 86390 1
516850 99516850 1001 86380 86390 1
516855 99516855 1001 86380 86390 1
517345 99517345 1001 86380 86390 1
517954 99517954 1001 86380 86390 1
518921 99518921 1001 86380 86390 1
518949 99518949 1001 86380 86390 1
518783 99518783 1001 86380 86390 1
518509 99518509 1001 86380 86390 1
518406 99518406 1001 86380 86390 1
518538 99518538 1001 86380 86390 1
518474 99518474 1001 86380 86390 1
518441 99518441 1001 86380 86390 1
518559 99518559 1001 86380 86390 1
519026 99519026 1001 86380 86390 1
519131 99519131 1001 86380 86390 1
519126 99519126 1001 86380 86390 1
519714 99519714 1001 86380 86390 1
519616 99519616 1001 86380 86390 1
519584 99519584 1001 86380 86390 1
519405 99519405 1001 86380 86390 1
519301 99519301 1001 86380 86390 1
519302 99519302 1001 86380 86390 1
519957 99519957 1001 86380 86390 1
520312 99520312 1001 86380 86390 1
520118 99520118 1001 86380 86390 1
520082 99520082 1001 86380 86390 1
521422 99521422 1001 86380 86390 1
521457 99521457 1001 86380 86390 1
520974 99520974 1001 86380 86390 1
521617 99521617 1001 86380 86390 1
521796 99521796 1001 86380 86390 1
521732 99521732 1001 86380 86390 1
521733 99521733 1001 86380 86390 1
522363 99522363 1001 86380 86390 1
523001 99523001 1001 86380 86390 1
522729 99522729 1001 86380 86390 1
522699 99522699 1001 86380 86390 1
523207 99523207 1001 86380 86390 1
523779 99523779 1001 86380 86390 1
523326 99523326 1001 86380 86390 1
523380 99523380 1001 86380 86390 1
524715 99524715 1001 86380 86390 1
524614 99524614 1001 86380 86390 1
524408 99524408 1001 86380 86390 1
524240 99524240 1001 86380 86390 1
524794 99524794 1001 86380 86390 1
524926 99524926 1001 86380 86390 1
524957 99524957 1001 86380 86390 1
525405 99525405 1001 86380 86390 1
525573 99525573 1001 86380 86390 1
525462 99525462 1001 86380 86390 1
525236 99525236 1001 86380 86390 1
526051 99526051 1001 86380 86390 1
526151 99526151 1001 86380 86390 1
525923 99525923 1001 86380 86390 1
526006 99526006 1001 86380 86390 1
526946 99526946 1001 86380 86390 1
526859 99526859 1001 86380 86390 1
526629 99526629 1001 86380 86390 1
526722 99526722 1001 86380 86390 1
527948 99527948 1001 86380 86390 1
527993 99527993 1001 86380 86390 1
527688 99527688 1001 86380 86390 1
527757 99527757 1001 86380 86390 1
527758 99527758 1001 86380 86390 1
528204 99528204 1001 86380 86390 1
528087 99528087 1001 86380 86390 1
528114 99528114 1001 86380 86390 1
528890 99528890 1001 86380 86390 1
528559 99528559 1001 86380 86390 1
528598 99528598 1001 86380 86390 1
528602 99528602 1001 86380 86390 1
528412 99528412 1001 86380 86390 1
528285 99528285 1001 86380 86390 1
528301 99528301 1001 86380 86390 1
528978 99528978 1001 86380 86390 1
529649 99529649 1001 86380 86390 1
529327 99529327 1001 86380 86390 1
529331 99529331 1001 86380 86390 1
530091 99530091 1001 86380 86390 1
530018 99530018 1001 86380 86390 1
530031 99530031 1001 86380 86390 1
530032 99530032 1001 86380 86390 1
529941 99529941 1001 86380 86390 1
530020 99530020 1001 86380 86390 1
530060 99530060 1001 86380 86390 1
530693 99530693 1001 86380 86390 1
530717 99530717 1001 86380 86390 1
531209 99531209 1001 86380 86390 1
531079 99531079 1001 86380 86390 1
531017 99531017 1001 86380 86390 1
530826 99530826 1001 86380 86390 1
530866 99530866 1001 86380 86390 1
530965 99530965 1001 86380 86390 1
531922 99531922 1001 86380 86390 1
531978 99531978 1001 86380 86390 1
531811 99531811 1001 86380 86390 1
531907 99531907 1001 86380 86390 1
532375 99532375 1001 86380 86390 1
532877 99532877 1001 86380 86390 1
532919 99532919 1001 86380 86390 1
533013 99533013 1001 86380 86390 1
532888 99532888 1001 86380 86390 1
532729 99532729 1001 86380 86390 1
532745 99532745 1001 86380 86390 1
532488 99532488 1001 86380 86390 1
532427 99532427 1001 86380 86390 1
532525 99532525 1001 86380 86390 1
532461 99532461 1001 86380 86390 1
534571 99534571 1001 86380 86390 1
534662 99534662 1001 86380 86390 1
534551 99534551 1001 86380 86390 1
534092 99534092 1001 86380 86390 1
534222 99534222 1001 86380 86390 1
534223 99534223 1001 86380 86390 1
534124 99534124 1001 86380 86390 1
534189 99534189 1001 86380 86390 1
534099 99534099 1001 86380 86390 1
534841 99534841 1001 86380 86390 1
534756 99534756 1001 86380 86390 1
534693 99534693 1001 86380 86390 1
535502 99535502 1001 86380 86390 1
535097 99535097 1001 86380 86390 1
534946 99534946 1001 86380 86390 1
534973 99534973 1001 86380 86390 1
535531 99535531 1001 86380 86390 1
536151 99536151 1001 86380 86390 1
535928 99535928 1001 86380 86390 1
535853 99535853 1001 86380 86390 1
536476 99536476 1001 86380 86390 1
536514 99536514 1001 86380 86390 1
536998 99536998 1001 86380 86390 1
537107 99537107 1001 86380 86390 1
537154 99537154 1001 86380 86390 1
536804 99536804 1001 86380 86390 1
536862 99536862 1001 86380 86390 1
537192 99537192 1001 86380 86390 1
537861 99537861 1001 86380 86390 1
537828 99537828 1001 86380 86390 1
537771 99537771 1001 86380 86390 1
537616 99537616 1001 86380 86390 1
537515 99537515 1001 86380 86390 1
537390 99537390 1001 86380 86390 1
537521 99537521 1001 86380 86390 1
538718 99538718 1001 86380 86390 1
538746 99538746 1001 86380 86390 1
538495 99538495 1001 86380 86390 1
538278 99538278 1001 86380 86390 1
538330 99538330 1001 86380 86390 1
538877 99538877 1001 86380 86390 1
539000 99539000 1001 86380 86390 1
538820 99538820 1001 86380 86390 1
539473 99539473 1001 86380 86390 1
539499 99539499 1001 86380 86390 1
539567 99539567 1001 86380 86390 1
539494 99539494 1001 86380 86390 1
539550 99539550 1001 86380 86390 1
539165 99539165 1001 86380 86390 1
539065 99539065 1001 86380 86390 1
540317 99540317 1001 86380 86390 1
540457 99540457 1001 86380 86390 1
540336 99540336 1001 86380 86390 1
540120 99540120 1001 86380 86390 1
540172 99540172 1001 86380 86390 1
540243 99540243 1001 86380 86390 1
540207 99540207 1001 86380 86390 1
540066 99540066 1001 86380 86390 1
540006 99540006 1001 86380 86390 1
540514 99540514 1001 86380 86390 1
541126 99541126 1001 86380 86390 1
541292 99541292 1001 86380 86390 1
541218 99541218 1001 86380 86390 1
541231 99541231 1001 86380 86390 1
541130 99541130 1001 86380 86390 1
541288 99541288 1001 86380 86390 1
541000 99541000 1001 86380 86390 1
541005 99541005 1001 86380 86390 1
540717 99540717 1001 86380 86390 1
541990 99541990 1001 86380 86390 1
542078 99542078 1001 86380 86390 1
541735 99541735 1001 86380 86390 1
541803 99541803 1001 86380 86390 1
541755 99541755 1001 86380 86390 1
541591 99541591 1001 86380 86390 1
542307 99542307 1001 86380 86390 1
542308 99542308 1001 86380 86390 1
542764 99542764 1001 86380 86390 1
542534 99542534 1001 86380 86390 1
542664 99542664 1001 86380 86390 1
542672 99542672 1001 86380 86390 1
542452 99542452 1001 86380 86390 1
542983 99542983 1001 86380 86390 1
543010 99543010 1001 86380 86390 1
542998 99542998 1001 86380 86390 1
543581 99543581 1001 86380 86390 1
543437 99543437 1001 86380 86390 1
543361 99543361 1001 86380 86390 1
543377 99543377 1001 86380 86390 1
543523 99543523 1001 86380 86390 1
543407 99543407 1001 86380 86390 1
543472 99543472 1001 86380 86390 1
543212 99543212 1001 86380 86390 1
543859 99543859 1001 86380 86390 1
543848 99543848 1001 86380 86390 1
544478 99544478 1001 86380 86390 1
544531 99544531 1001 86380 86390 1
544279 99544279 1001 86380 86390 1
544345 99544345 1001 86380 86390 1
544347 99544347 1001 86380 86390 1
544193 99544193 1001 86380 86390 1
544716 99544716 1001 86380 86390 1
544604 99544604 1001 86380 86390 1
407570 1125 1001 60420 82977 1
429619 211 1001 6900 7557 1
519647 1018 1001 43761 44060 1
522529 635 1002 62677 70123 1
400414 99400414 1001 86380 86390 1
400451 99400451 1001 86380 86390 1
400543 99400543 1001 86380 86390 1
400607 99400607 1001 86380 86390 1
400818 99400818 1001 86380 86390 1
401412 99401412 1001 86380 86390 1
401506 99401506 1001 86380 86390 1
402110 99402110 1001 86380 86390 1
402267 99402267 1001 86380 86390 1
402363 99402363 1001 86380 86390 1
402456 99402456 1001 86380 86390 1
402659 99402659 1001 86380 86390 1
402747 99402747 1001 86380 86390 1
402737 99402737 1001 86380 86390 1
403606 99403606 1001 86380 86390 1
404052 99404052 1001 86380 86390 1
404068 99404068 1001 86380 86390 1
404177 99404177 1001 86380 86390 1
404363 99404363 1001 86380 86390 1
404319 99404319 1001 86380 86390 1
404520 99404520 1001 86380 86390 1
404537 99404537 1001 86380 86390 1
404609 99404609 1001 86380 86390 1
404823 99404823 1001 86380 86390 1
405133 99405133 1001 86380 86390 1
405958 99405958 1001 86380 86390 1
405991 99405991 1001 86380 86390 1
406871 99406871 1001 86380 86390 1
406952 99406952 1001 86380 86390 1
406966 99406966 1001 86380 86390 1
407045 99407045 1001 86380 86390 1
407152 99407152 1001 86380 86390 1
407718 99407718 1001 86380 86390 1
407854 99407854 1001 86380 86390 1
408234 99408234 1001 86380 86390 1
408351 99408351 1001 86380 86390 1
408332 99408332 1001 86380 86390 1
409180 99409180 1001 86380 86390 1
409285 99409285 1001 86380 86390 1
409425 99409425 1001 86380 86390 1
409470 99409470 1001 86380 86390 1
409575 99409575 1001 86380 86390 1
409663 99409663 1001 86380 86390 1
409872 99409872 1001 86380 86390 1
410002 99410002 1001 86380 86390 1
412348 99412348 1001 86380 86390 1
413586 99413586 1001 86380 86390 1
413165 99413165 1001 86380 86390 1
412485 99412485 1001 86380 86390 1
412624 99412624 1001 86380 86390 1
412537 99412537 1001 86380 86390 1
413781 99413781 1001 86380 86390 1
413768 99413768 1001 86380 86390 1
414043 99414043 1001 86380 86390 1
415239 99415239 1001 86380 86390 1
414599 99414599 1001 86380 86390 1
415603 99415603 1001 86380 86390 1
415405 99415405 1001 86380 86390 1
416587 99416587 1001 86380 86390 1
416845 99416845 1001 86380 86390 1
415982 99415982 1001 86380 86390 1
417024 99417024 1001 86380 86390 1
418597 99418597 1001 86380 86390 1
418758 99418758 1001 86380 86390 1
418324 99418324 1001 86380 86390 1
418191 99418191 1001 86380 86390 1
417671 99417671 1001 86380 86390 1
417814 99417814 1001 86380 86390 1
419193 99419193 1001 86380 86390 1
420276 99420276 1001 86380 86390 1
420126 99420126 1001 86380 86390 1
419757 99419757 1001 86380 86390 1
420030 99420030 1001 86380 86390 1
420509 99420509 1001 86380 86390 1
419631 99419631 1001 86380 86390 1
421915 99421915 1001 86380 86390 1
421938 99421938 1001 86380 86390 1
420967 99420967 1001 86380 86390 1
423605 99423605 1001 86380 86390 1
423194 99423194 1001 86380 86390 1
423817 99423817 1001 86380 86390 1
425327 99425327 1001 86380 86390 1
424825 99424825 1001 86380 86390 1
424441 99424441 1001 86380 86390 1
424515 99424515 1001 86380 86390 1
424331 99424331 1001 86380 86390 1
424336 99424336 1001 86380 86390 1
426934 99426934 1001 86380 86390 1
426780 99426780 1001 86380 86390 1
426856 99426856 1001 86380 86390 1
426592 99426592 1001 86380 86390 1
426465 99426465 1001 86380 86390 1
427294 99427294 1001 86380 86390 1
427355 99427355 1001 86380 86390 1
427161 99427161 1001 86380 86390 1
428582 99428582 1001 86380 86390 1
428235 99428235 1001 86380 86390 1
429114 99429114 1001 86380 86390 1
429973 99429973 1001 86380 86390 1
429650 99429650 1001 86380 86390 1
429775 99429775 1001 86380 86390 1
429384 99429384 1001 86380 86390 1
430532 99430532 1001 86380 86390 1
430492 99430492 1001 86380 86390 1
430572 99430572 1001 86380 86390 1
431584 99431584 1001 86380 86390 1
431423 99431423 1001 86380 86390 1
430949 99430949 1001 86380 86390 1
431148 99431148 1001 86380 86390 1
432288 99432288 1001 86380 86390 1
432160 99432160 1001 86380 86390 1
433484 99433484 1001 86380 86390 1
433411 99433411 1001 86380 86390 1
433685 99433685 1001 86380 86390 1
433159 99433159 1001 86380 86390 1
432824 99432824 1001 86380 86390 1
433872 99433872 1001 86380 86390 1
433906 99433906 1001 86380 86390 1
433873 99433873 1001 86380 86390 1
435057 99435057 1001 86380 86390 1
434629 99434629 1001 86380 86390 1
434564 99434564 1001 86380 86390 1
434289 99434289 1001 86380 86390 1
434496 99434496 1001 86380 86390 1
434593 99434593 1001 86380 86390 1
435683 99435683 1001 86380 86390 1
437047 99437047 1001 86380 86390 1
436983 99436983 1001 86380 86390 1
436959 99436959 1001 86380 86390 1
436965 99436965 1001 86380 86390 1
437133 99437133 1001 86380 86390 1
436752 99436752 1001 86380 86390 1
436477 99436477 1001 86380 86390 1
435927 99435927 1001 86380 86390 1
436083 99436083 1001 86380 86390 1
436188 99436188 1001 86380 86390 1
436234 99436234 1001 86380 86390 1
437267 99437267 1001 86380 86390 1
300547 99300547 1001 86380 86390 1
300491 99300491 1001 86380 86390 1
300492 99300492 1001 86380 86390 1
300405 99300405 1001 86380 86390 1
300189 99300189 1001 86380 86390 1
300295 99300295 1001 86380 86390 1
300288 99300288 1001 86380 86390 1
300524 99300524 1001 86380 86390 1
300769 99300769 1001 86380 86390 1
300865 99300865 1001 86380 86390 1
301466 99301466 1001 86380 86390 1
301390 99301390 1001 86380 86390 1
301266 99301266 1001 86380 86390 1
301153 99301153 1001 86380 86390 1
301594 99301594 1001 86380 86390 1
301739 99301739 1001 86380 86390 1
301689 99301689 1001 86380 86390 1
302259 99302259 1001 86380 86390 1
302263 99302263 1001 86380 86390 1
302140 99302140 1001 86380 86390 1
302466 99302466 1001 86380 86390 1
303205 99303205 1001 86380 86390 1
303100 99303100 1001 86380 86390 1
302658 99302658 1001 86380 86390 1
302621 99302621 1001 86380 86390 1
303406 99303406 1001 86380 86390 1
303717 99303717 1001 86380 86390 1
303434 99303434 1001 86380 86390 1
304236 99304236 1001 86380 86390 1
304836 99304836 1001 86380 86390 1
304684 99304684 1001 86380 86390 1
305036 99305036 1001 86380 86390 1
305370 99305370 1001 86380 86390 1
305384 99305384 1001 86380 86390 1
305440 99305440 1001 86380 86390 1
305129 99305129 1001 86380 86390 1
305183 99305183 1001 86380 86390 1
305119 99305119 1001 86380 86390 1
305099 99305099 1001 86380 86390 1
500011 99500011 1001 86380 86390 1
500103 99500103 1001 86380 86390 1
500056 99500056 1001 86380 86390 1
500801 99500801 1001 86380 86390 1
500595 99500595 1001 86380 86390 1
500570 99500570 1001 86380 86390 1
500533 99500533 1001 86380 86390 1
500534 99500534 1001 86380 86390 1
500437 99500437 1001 86380 86390 1
500271 99500271 1001 86380 86390 1
500363 99500363 1001 86380 86390 1
500247 99500247 1001 86380 86390 1
500325 99500325 1001 86380 86390 1
500240 99500240 1001 86380 86390 1
500849 99500849 1001 86380 86390 1
500927 99500927 1001 86380 86390 1
500863 99500863 1001 86380 86390 1
501305 99501305 1001 86380 86390 1
501410 99501410 1001 86380 86390 1
501287 99501287 1001 86380 86390 1
501326 99501326 1001 86380 86390 1
501431 99501431 1001 86380 86390 1
501141 99501141 1001 86380 86390 1
501157 99501157 1001 86380 86390 1
501108 99501108 1001 86380 86390 1
501677 99501677 1001 86380 86390 1
501692 99501692 1001 86380 86390 1
501693 99501693 1001 86380 86390 1
501812 99501812 1001 86380 86390 1
502440 99502440 1001 86380 86390 1
502170 99502170 1001 86380 86390 1
502227 99502227 1001 86380 86390 1
501872 99501872 1001 86380 86390 1
501982 99501982 1001 86380 86390 1
502607 99502607 1001 86380 86390 1
502493 99502493 1001 86380 86390 1
503263 99503263 1001 86380 86390 1
503169 99503169 1001 86380 86390 1
503186 99503186 1001 86380 86390 1
502904 99502904 1001 86380 86390 1
502713 99502713 1001 86380 86390 1
502769 99502769 1001 86380 86390 1
503388 99503388 1001 86380 86390 1
503326 99503326 1001 86380 86390 1
504039 99504039 1001 86380 86390 1
503721 99503721 1001 86380 86390 1
503788 99503788 1001 86380 86390 1
503599 99503599 1001 86380 86390 1
503612 99503612 1001 86380 86390 1
504290 99504290 1001 86380 86390 1
504805 99504805 1001 86380 86390 1
504917 99504917 1001 86380 86390 1
504735 99504735 1001 86380 86390 1
504671 99504671 1001 86380 86390 1
504343 99504343 1001 86380 86390 1
505146 99505146 1001 86380 86390 1
505704 99505704 1001 86380 86390 1
505653 99505653 1001 86380 86390 1
505565 99505565 1001 86380 86390 1
505492 99505492 1001 86380 86390 1
505811 99505811 1001 86380 86390 1
505917 99505917 1001 86380 86390 1
506563 99506563 1001 86380 86390 1
506293 99506293 1001 86380 86390 1
506296 99506296 1001 86380 86390 1
506260 99506260 1001 86380 86390 1
506718 99506718 1001 86380 86390 1
507244 99507244 1001 86380 86390 1
507520 99507520 1001 86380 86390 1
508139 99508139 1001 86380 86390 1
508207 99508207 1001 86380 86390 1
508043 99508043 1001 86380 86390 1
507775 99507775 1001 86380 86390 1
509039 99509039 1001 86380 86390 1
508977 99508977 1001 86380 86390 1
509016 99509016 1001 86380 86390 1
508697 99508697 1001 86380 86390 1
508531 99508531 1001 86380 86390 1
508468 99508468 1001 86380 86390 1
508606 99508606 1001 86380 86390 1
509119 99509119 1001 86380 86390 1
509698 99509698 1001 86380 86390 1
509332 99509332 1001 86380 86390 1
509412 99509412 1001 86380 86390 1
509988 99509988 1001 86380 86390 1
510042 99510042 1001 86380 86390 1
509997 99509997 1001 86380 86390 1
509909 99509909 1001 86380 86390 1
510797 99510797 1001 86380 86390 1
510748 99510748 1001 86380 86390 1
511490 99511490 1001 86380 86390 1
511414 99511414 1001 86380 86390 1
511312 99511312 1001 86380 86390 1
511251 99511251 1001 86380 86390 1
511252 99511252 1001 86380 86390 1
510985 99510985 1001 86380 86390 1
510944 99510944 1001 86380 86390 1
511565 99511565 1001 86380 86390 1
512373 99512373 1001 86380 86390 1
511970 99511970 1001 86380 86390 1
512159 99512159 1001 86380 86390 1
511905 99511905 1001 86380 86390 1
512422 99512422 1001 86380 86390 1
512501 99512501 1001 86380 86390 1
512386 99512386 1001 86380 86390 1
512517 99512517 1001 86380 86390 1
513131 99513131 1001 86380 86390 1
512819 99512819 1001 86380 86390 1
512807 99512807 1001 86380 86390 1
512815 99512815 1001 86380 86390 1
512749 99512749 1001 86380 86390 1
512698 99512698 1001 86380 86390 1
514004 99514004 1001 86380 86390 1
513465 99513465 1001 86380 86390 1
513609 99513609 1001 86380 86390 1
513602 99513602 1001 86380 86390 1
514555 99514555 1001 86380 86390 1
514443 99514443 1001 86380 86390 1
514383 99514383 1001 86380 86390 1
514425 99514425 1001 86380 86390 1
514935 99514935 1001 86380 86390 1
514901 99514901 1001 86380 86390 1
515503 99515503 1001 86380 86390 1
515505 99515505 1001 86380 86390 1
515563 99515563 1001 86380 86390 1
515466 99515466 1001 86380 86390 1
515301 99515301 1001 86380 86390 1
515230 99515230 1001 86380 86390 1
515759 99515759 1001 86380 86390 1
515862 99515862 1001 86380 86390 1
515696 99515696 1001 86380 86390 1
515777 99515777 1001 86380 86390 1
515766 99515766 1001 86380 86390 1
515951 99515951 1001 86380 86390 1
516516 99516516 1001 86380 86390 1
516698 99516698 1001 86380 86390 1
517079 99517079 1001 86380 86390 1
517011 99517011 1001 86380 86390 1
516808 99516808 1001 86380 86390 1
516861 99516861 1001 86380 86390 1
516731 99516731 1001 86380 86390 1
517359 99517359 1001 86380 86390 1
517405 99517405 1001 86380 86390 1
518063 99518063 1001 86380 86390 1
518149 99518149 1001 86380 86390 1
517908 99517908 1001 86380 86390 1
517941 99517941 1001 86380 86390 1
518244 99518244 1001 86380 86390 1
518209 99518209 1001 86380 86390 1
518847 99518847 1001 86380 86390 1
518927 99518927 1001 86380 86390 1
518889 99518889 1001 86380 86390 1
518660 99518660 1001 86380 86390 1
519464 99519464 1001 86380 86390 1
519504 99519504 1001 86380 86390 1
519318 99519318 1001 86380 86390 1
519857 99519857 1001 86380 86390 1
519833 99519833 1001 86380 86390 1
520411 99520411 1001 86380 86390 1
520157 99520157 1001 86380 86390 1
520145 99520145 1001 86380 86390 1
520173 99520173 1001 86380 86390 1
520659 99520659 1001 86380 86390 1
520687 99520687 1001 86380 86390 1
521358 99521358 1001 86380 86390 1
521410 99521410 1001 86380 86390 1
521308 99521308 1001 86380 86390 1
521224 99521224 1001 86380 86390 1
521060 99521060 1001 86380 86390 1
521004 99521004 1001 86380 86390 1
520970 99520970 1001 86380 86390 1
520920 99520920 1001 86380 86390 1
522168 99522168 1001 86380 86390 1
522188 99522188 1001 86380 86390 1
522013 99522013 1001 86380 86390 1
521833 99521833 1001 86380 86390 1
522476 99522476 1001 86380 86390 1
522967 99522967 1001 86380 86390 1
523078 99523078 1001 86380 86390 1
523114 99523114 1001 86380 86390 1
522875 99522875 1001 86380 86390 1
522587 99522587 1001 86380 86390 1
523172 99523172 1001 86380 86390 1
523126 99523126 1001 86380 86390 1
523788 99523788 1001 86380 86390 1
523538 99523538 1001 86380 86390 1
523480 99523480 1001 86380 86390 1
523443 99523443 1001 86380 86390 1
523525 99523525 1001 86380 86390 1
524674 99524674 1001 86380 86390 1
524587 99524587 1001 86380 86390 1
524463 99524463 1001 86380 86390 1
524399 99524399 1001 86380 86390 1
524380 99524380 1001 86380 86390 1
524537 99524537 1001 86380 86390 1
524293 99524293 1001 86380 86390 1
524302 99524302 1001 86380 86390 1
524848 99524848 1001 86380 86390 1
524868 99524868 1001 86380 86390 1
524870 99524870 1001 86380 86390 1
525484 99525484 1001 86380 86390 1
525486 99525486 1001 86380 86390 1
525586 99525586 1001 86380 86390 1
525227 99525227 1001 86380 86390 1
525004 99525004 1001 86380 86390 1
525130 99525130 1001 86380 86390 1
525661 99525661 1001 86380 86390 1
525790 99525790 1001 86380 86390 1
526177 99526177 1001 86380 86390 1
525853 99525853 1001 86380 86390 1
526618 99526618 1001 86380 86390 1
526465 99526465 1001 86380 86390 1
527219 99527219 1001 86380 86390 1
527132 99527132 1001 86380 86390 1
526776 99526776 1001 86380 86390 1
526754 99526754 1001 86380 86390 1
527448 99527448 1001 86380 86390 1
528047 99528047 1001 86380 86390 1
527793 99527793 1001 86380 86390 1
527476 99527476 1001 86380 86390 1
528123 99528123 1001 86380 86390 1
528730 99528730 1001 86380 86390 1
528558 99528558 1001 86380 86390 1
528423 99528423 1001 86380 86390 1
529079 99529079 1001 86380 86390 1
529032 99529032 1001 86380 86390 1
528970 99528970 1001 86380 86390 1
529418 99529418 1001 86380 86390 1
529264 99529264 1001 86380 86390 1
529243 99529243 1001 86380 86390 1
529828 99529828 1001 86380 86390 1
529829 99529829 1001 86380 86390 1
529920 99529920 1001 86380 86390 1
529927 99529927 1001 86380 86390 1
529851 99529851 1001 86380 86390 1
529877 99529877 1001 86380 86390 1
530489 99530489 1001 86380 86390 1
530315 99530315 1001 86380 86390 1
530317 99530317 1001 86380 86390 1
530043 99530043 1001 86380 86390 1
530045 99530045 1001 86380 86390 1
530597 99530597 1001 86380 86390 1
531143 99531143 1001 86380 86390 1
530930 99530930 1001 86380 86390 1
530932 99530932 1001 86380 86390 1
530958 99530958 1001 86380 86390 1
531532 99531532 1001 86380 86390 1
531380 99531380 1001 86380 86390 1
532200 99532200 1001 86380 86390 1
531717 99531717 1001 86380 86390 1
531628 99531628 1001 86380 86390 1
531672 99531672 1001 86380 86390 1
532361 99532361 1001 86380 86390 1
532235 99532235 1001 86380 86390 1
532394 99532394 1001 86380 86390 1
532951 99532951 1001 86380 86390 1
532707 99532707 1001 86380 86390 1
533201 99533201 1001 86380 86390 1
533074 99533074 1001 86380 86390 1
533076 99533076 1001 86380 86390 1
533662 99533662 1001 86380 86390 1
533458 99533458 1001 86380 86390 1
533517 99533517 1001 86380 86390 1
533309 99533309 1001 86380 86390 1
533413 99533413 1001 86380 86390 1
534045 99534045 1001 86380 86390 1
533957 99533957 1001 86380 86390 1
534218 99534218 1001 86380 86390 1
534076 99534076 1001 86380 86390 1
534245 99534245 1001 86380 86390 1
534212 99534212 1001 86380 86390 1
534214 99534214 1001 86380 86390 1
535165 99535165 1001 86380 86390 1
535114 99535114 1001 86380 86390 1
535300 99535300 1001 86380 86390 1
534966 99534966 1001 86380 86390 1
535542 99535542 1001 86380 86390 1
536311 99536311 1001 86380 86390 1
536163 99536163 1001 86380 86390 1
536018 99536018 1001 86380 86390 1
536057 99536057 1001 86380 86390 1
535749 99535749 1001 86380 86390 1
535814 99535814 1001 86380 86390 1
536964 99536964 1001 86380 86390 1
536842 99536842 1001 86380 86390 1
536924 99536924 1001 86380 86390 1
536915 99536915 1001 86380 86390 1
536685 99536685 1001 86380 86390 1
537310 99537310 1001 86380 86390 1
537787 99537787 1001 86380 86390 1
537963 99537963 1001 86380 86390 1
537932 99537932 1001 86380 86390 1
537986 99537986 1001 86380 86390 1
537807 99537807 1001 86380 86390 1
537590 99537590 1001 86380 86390 1
537635 99537635 1001 86380 86390 1
537702 99537702 1001 86380 86390 1
537585 99537585 1001 86380 86390 1
537486 99537486 1001 86380 86390 1
537427 99537427 1001 86380 86390 1
537441 99537441 1001 86380 86390 1
538004 99538004 1001 86380 86390 1
538117 99538117 1001 86380 86390 1
538099 99538099 1001 86380 86390 1
538673 99538673 1001 86380 86390 1
538315 99538315 1001 86380 86390 1
538213 99538213 1001 86380 86390 1
538253 99538253 1001 86380 86390 1
538371 99538371 1001 86380 86390 1
539637 99539637 1001 86380 86390 1
539358 99539358 1001 86380 86390 1
539134 99539134 1001 86380 86390 1
539173 99539173 1001 86380 86390 1
539161 99539161 1001 86380 86390 1
540353 99540353 1001 86380 86390 1
540302 99540302 1001 86380 86390 1
540319 99540319 1001 86380 86390 1
540178 99540178 1001 86380 86390 1
540567 99540567 1001 86380 86390 1
540947 99540947 1001 86380 86390 1
541295 99541295 1001 86380 86390 1
541946 99541946 1001 86380 86390 1
542944 99542944 1001 86380 86390 1
542900 99542900 1001 86380 86390 1
542612 99542612 1001 86380 86390 1
542652 99542652 1001 86380 86390 1
542334 99542334 1001 86380 86390 1
543130 99543130 1001 86380 86390 1
543093 99543093 1001 86380 86390 1
543717 99543717 1001 86380 86390 1
543374 99543374 1001 86380 86390 1
543470 99543470 1001 86380 86390 1
543435 99543435 1001 86380 86390 1
543162 99543162 1001 86380 86390 1
544508 99544508 1001 86380 86390 1
544505 99544505 1001 86380 86390 1
544268 99544268 1001 86380 86390 1
544206 99544206 1001 86380 86390 1
544054 99544054 1001 86380 86390 1
544136 99544136 1001 86380 86390 1
544636 99544636 1001 86380 86390 1
544736 99544736 1001 86380 86390 1
542270 974 1001 51062 51361 1
400007 99400007 1001 86380 86390 1
400335 99400335 1001 86380 86390 1
400325 99400325 1001 86380 86390 1
400626 99400626 1001 86380 86390 1
400654 99400654 1001 86380 86390 1
400633 99400633 1001 86380 86390 1
400964 99400964 1001 86380 86390 1
401821 99401821 1001 86380 86390 1
402331 99402331 1001 86380 86390 1
402453 99402453 1001 86380 86390 1
402566 99402566 1001 86380 86390 1
402509 99402509 1001 86380 86390 1
402795 99402795 1001 86380 86390 1
403615 99403615 1001 86380 86390 1
403710 99403710 1001 86380 86390 1
403833 99403833 1001 86380 86390 1
403827 99403827 1001 86380 86390 1
403985 99403985 1001 86380 86390 1
404012 99404012 1001 86380 86390 1
404727 99404727 1001 86380 86390 1
404786 99404786 1001 86380 86390 1
405736 99405736 1001 86380 86390 1
405859 99405859 1001 86380 86390 1
406115 99406115 1001 86380 86390 1
406530 99406530 1001 86380 86390 1
407120 99407120 1001 86380 86390 1
407186 99407186 1001 86380 86390 1
407565 99407565 1001 86380 86390 1
408155 99408155 1001 86380 86390 1
408376 99408376 1001 86380 86390 1
408927 99408927 1001 86380 86390 1
409316 99409316 1001 86380 86390 1
409547 99409547 1001 86380 86390 1
409668 99409668 1001 86380 86390 1
410032 99410032 1001 86380 86390 1
410487 99410487 1001 86380 86390 1
410454 99410454 1001 86380 86390 1
410608 99410608 1001 86380 86390 1
410644 99410644 1001 86380 86390 1
410905 99410905 1001 86380 86390 1
410968 99410968 1001 86380 86390 1
411126 99411126 1001 86380 86390 1
413119 99413119 1001 86380 86390 1
413204 99413204 1001 86380 86390 1
412996 99412996 1001 86380 86390 1
412948 99412948 1001 86380 86390 1
413056 99413056 1001 86380 86390 1
412654 99412654 1001 86380 86390 1
413707 99413707 1001 86380 86390 1
413741 99413741 1001 86380 86390 1
414105 99414105 1001 86380 86390 1
414076 99414076 1001 86380 86390 1
413779 99413779 1001 86380 86390 1
415190 99415190 1001 86380 86390 1
415129 99415129 1001 86380 86390 1
415154 99415154 1001 86380 86390 1
415018 99415018 1001 86380 86390 1
414943 99414943 1001 86380 86390 1
414618 99414618 1001 86380 86390 1
414750 99414750 1001 86380 86390 1
414428 99414428 1001 86380 86390 1
414438 99414438 1001 86380 86390 1
414134 99414134 1001 86380 86390 1
415651 99415651 1001 86380 86390 1
416269 99416269 1001 86380 86390 1
415838 99415838 1001 86380 86390 1
417796 99417796 1001 86380 86390 1
417815 99417815 1001 86380 86390 1
418989 99418989 1001 86380 86390 1
418925 99418925 1001 86380 86390 1
420409 99420409 1001 86380 86390 1
419890 99419890 1001 86380 86390 1
419960 99419960 1001 86380 86390 1
419397 99419397 1001 86380 86390 1
420542 99420542 1001 86380 86390 1
420683 99420683 1001 86380 86390 1
420730 99420730 1001 86380 86390 1
420688 99420688 1001 86380 86390 1
421002 99421002 1001 86380 86390 1
420954 99420954 1001 86380 86390 1
420938 99420938 1001 86380 86390 1
423628 99423628 1001 86380 86390 1
423038 99423038 1001 86380 86390 1
422938 99422938 1001 86380 86390 1
424061 99424061 1001 86380 86390 1
425018 99425018 1001 86380 86390 1
425243 99425243 1001 86380 86390 1
424640 99424640 1001 86380 86390 1
424953 99424953 1001 86380 86390 1
424994 99424994 1001 86380 86390 1
424536 99424536 1001 86380 86390 1
424174 99424174 1001 86380 86390 1
425412 99425412 1001 86380 86390 1
426768 99426768 1001 86380 86390 1
426787 99426787 1001 86380 86390 1
426520 99426520 1001 86380 86390 1
426319 99426319 1001 86380 86390 1
425875 99425875 1001 86380 86390 1
428590 99428590 1001 86380 86390 1
428010 99428010 1001 86380 86390 1
428181 99428181 1001 86380 86390 1
427648 99427648 1001 86380 86390 1
427587 99427587 1001 86380 86390 1
429046 99429046 1001 86380 86390 1
430148 99430148 1001 86380 86390 1
429280 99429280 1001 86380 86390 1
429557 99429557 1001 86380 86390 1
429422 99429422 1001 86380 86390 1
430495 99430495 1001 86380 86390 1
430629 99430629 1001 86380 86390 1
431943 99431943 1001 86380 86390 1
431717 99431717 1001 86380 86390 1
431509 99431509 1001 86380 86390 1
431612 99431612 1001 86380 86390 1
431537 99431537 1001 86380 86390 1
430940 99430940 1001 86380 86390 1
430994 99430994 1001 86380 86390 1
433396 99433396 1001 86380 86390 1
433442 99433442 1001 86380 86390 1
432920 99432920 1001 86380 86390 1
434062 99434062 1001 86380 86390 1
433840 99433840 1001 86380 86390 1
435364 99435364 1001 86380 86390 1
434873 99434873 1001 86380 86390 1
434566 99434566 1001 86380 86390 1
434161 99434161 1001 86380 86390 1
435532 99435532 1001 86380 86390 1
437002 99437002 1001 86380 86390 1
436769 99436769 1001 86380 86390 1
436863 99436863 1001 86380 86390 1
436592 99436592 1001 86380 86390 1
436745 99436745 1001 86380 86390 1
436442 99436442 1001 86380 86390 1
436221 99436221 1001 86380 86390 1
300017 99300017 1001 86380 86390 1
437250 99437250 1001 86380 86390 1
300391 99300391 1001 86380 86390 1
300122 99300122 1001 86380 86390 1
300770 99300770 1001 86380 86390 1
301321 99301321 1001 86380 86390 1
300948 99300948 1001 86380 86390 1
301072 99301072 1001 86380 86390 1
301087 99301087 1001 86380 86390 1
301710 99301710 1001 86380 86390 1
302349 99302349 1001 86380 86390 1
302261 99302261 1001 86380 86390 1
302085 99302085 1001 86380 86390 1
302082 99302082 1001 86380 86390 1
301943 99301943 1001 86380 86390 1
301945 99301945 1001 86380 86390 1
301934 99301934 1001 86380 86390 1
301947 99301947 1001 86380 86390 1
302465 99302465 1001 86380 86390 1
302991 99302991 1001 86380 86390 1
302717 99302717 1001 86380 86390 1
302692 99302692 1001 86380 86390 1
302670 99302670 1001 86380 86390 1
302659 99302659 1001 86380 86390 1
303295 99303295 1001 86380 86390 1
303909 99303909 1001 86380 86390 1
304007 99304007 1001 86380 86390 1
303504 99303504 1001 86380 86390 1
303587 99303587 1001 86380 86390 1
303510 99303510 1001 86380 86390 1
304227 99304227 1001 86380 86390 1
304132 99304132 1001 86380 86390 1
304769 99304769 1001 86380 86390 1
304677 99304677 1001 86380 86390 1
304551 99304551 1001 86380 86390 1
304544 99304544 1001 86380 86390 1
304652 99304652 1001 86380 86390 1
304536 99304536 1001 86380 86390 1
304385 99304385 1001 86380 86390 1
304388 99304388 1001 86380 86390 1
304379 99304379 1001 86380 86390 1
305037 99305037 1001 86380 86390 1
304884 99304884 1001 86380 86390 1
305534 99305534 1001 86380 86390 1
305435 99305435 1001 86380 86390 1
305336 99305336 1001 86380 86390 1
305264 99305264 1001 86380 86390 1
500130 99500130 1001 86380 86390 1
500080 99500080 1001 86380 86390 1
500043 99500043 1001 86380 86390 1
500458 99500458 1001 86380 86390 1
500500 99500500 1001 86380 86390 1
500410 99500410 1001 86380 86390 1
500348 99500348 1001 86380 86390 1
500375 99500375 1001 86380 86390 1
500355 99500355 1001 86380 86390 1
500382 99500382 1001 86380 86390 1
500901 99500901 1001 86380 86390 1
500928 99500928 1001 86380 86390 1
501010 99501010 1001 86380 86390 1
500987 99500987 1001 86380 86390 1
501499 99501499 1001 86380 86390 1
501487 99501487 1001 86380 86390 1
501350 99501350 1001 86380 86390 1
501213 99501213 1001 86380 86390 1
501101 99501101 1001 86380 86390 1
501117 99501117 1001 86380 86390 1
501198 99501198 1001 86380 86390 1
501780 99501780 1001 86380 86390 1
501750 99501750 1001 86380 86390 1
501751 99501751 1001 86380 86390 1
502399 99502399 1001 86380 86390 1
502195 99502195 1001 86380 86390 1
502166 99502166 1001 86380 86390 1
502077 99502077 1001 86380 86390 1
501883 99501883 1001 86380 86390 1
501886 99501886 1001 86380 86390 1
501888 99501888 1001 86380 86390 1
501917 99501917 1001 86380 86390 1
502549 99502549 1001 86380 86390 1
503127 99503127 1001 86380 86390 1
503218 99503218 1001 86380 86390 1
503266 99503266 1001 86380 86390 1
503078 99503078 1001 86380 86390 1
502949 99502949 1001 86380 86390 1
502928 99502928 1001 86380 86390 1
502929 99502929 1001 86380 86390 1
502968 99502968 1001 86380 86390 1
502865 99502865 1001 86380 86390 1
502700 99502700 1001 86380 86390 1
504059 99504059 1001 86380 86390 1
503708 99503708 1001 86380 86390 1
503576 99503576 1001 86380 86390 1
503553 99503553 1001 86380 86390 1
504177 99504177 1001 86380 86390 1
504256 99504256 1001 86380 86390 1
504686 99504686 1001 86380 86390 1
504549 99504549 1001 86380 86390 1
504640 99504640 1001 86380 86390 1
504482 99504482 1001 86380 86390 1
504381 99504381 1001 86380 86390 1
504408 99504408 1001 86380 86390 1
505659 99505659 1001 86380 86390 1
505289 99505289 1001 86380 86390 1
506393 99506393 1001 86380 86390 1
506565 99506565 1001 86380 86390 1
506569 99506569 1001 86380 86390 1
506433 99506433 1001 86380 86390 1
506554 99506554 1001 86380 86390 1
506357 99506357 1001 86380 86390 1
506000 99506000 1001 86380 86390 1
507062 99507062 1001 86380 86390 1
507076 99507076 1001 86380 86390 1
506974 99506974 1001 86380 86390 1
506808 99506808 1001 86380 86390 1
508168 99508168 1001 86380 86390 1
507979 99507979 1001 86380 86390 1
507949 99507949 1001 86380 86390 1
508317 99508317 1001 86380 86390 1
508360 99508360 1001 86380 86390 1
508909 99508909 1001 86380 86390 1
508954 99508954 1001 86380 86390 1
508882 99508882 1001 86380 86390 1
509163 99509163 1001 86380 86390 1
509194 99509194 1001 86380 86390 1
509355 99509355 1001 86380 86390 1
509980 99509980 1001 86380 86390 1
510097 99510097 1001 86380 86390 1
510256 99510256 1001 86380 86390 1
510764 99510764 1001 86380 86390 1
511437 99511437 1001 86380 86390 1
511353 99511353 1001 86380 86390 1
511341 99511341 1001 86380 86390 1
511589 99511589 1001 86380 86390 1
512343 99512343 1001 86380 86390 1
512301 99512301 1001 86380 86390 1
512173 99512173 1001 86380 86390 1
511981 99511981 1001 86380 86390 1
512077 99512077 1001 86380 86390 1
511935 99511935 1001 86380 86390 1
512484 99512484 1001 86380 86390 1
513052 99513052 1001 86380 86390 1
513087 99513087 1001 86380 86390 1
512978 99512978 1001 86380 86390 1
512766 99512766 1001 86380 86390 1
512710 99512710 1001 86380 86390 1
513318 99513318 1001 86380 86390 1
513333 99513333 1001 86380 86390 1
513334 99513334 1001 86380 86390 1
513401 99513401 1001 86380 86390 1
513329 99513329 1001 86380 86390 1
514000 99514000 1001 86380 86390 1
513855 99513855 1001 86380 86390 1
513936 99513936 1001 86380 86390 1
513913 99513913 1001 86380 86390 1
513523 99513523 1001 86380 86390 1
514233 99514233 1001 86380 86390 1
514586 99514586 1001 86380 86390 1
514316 99514316 1001 86380 86390 1
515465 99515465 1001 86380 86390 1
515378 99515378 1001 86380 86390 1
515130 99515130 1001 86380 86390 1
515183 99515183 1001 86380 86390 1
515800 99515800 1001 86380 86390 1
516411 99516411 1001 86380 86390 1
516387 99516387 1001 86380 86390 1
515981 99515981 1001 86380 86390 1
515977 99515977 1001 86380 86390 1
516689 99516689 1001 86380 86390 1
516671 99516671 1001 86380 86390 1
517159 99517159 1001 86380 86390 1
517310 99517310 1001 86380 86390 1
517290 99517290 1001 86380 86390 1
517131 99517131 1001 86380 86390 1
516984 99516984 1001 86380 86390 1
517504 99517504 1001 86380 86390 1
517370 99517370 1001 86380 86390 1
518049 99518049 1001 86380 86390 1
518150 99518150 1001 86380 86390 1
517842 99517842 1001 86380 86390 1
517783 99517783 1001 86380 86390 1
517952 99517952 1001 86380 86390 1
518307 99518307 1001 86380 86390 1
518849 99518849 1001 86380 86390 1
518594 99518594 1001 86380 86390 1
518486 99518486 1001 86380 86390 1
519089 99519089 1001 86380 86390 1
519012 99519012 1001 86380 86390 1
519080 99519080 1001 86380 86390 1
519094 99519094 1001 86380 86390 1
519057 99519057 1001 86380 86390 1
519595 99519595 1001 86380 86390 1
519505 99519505 1001 86380 86390 1
519481 99519481 1001 86380 86390 1
519259 99519259 1001 86380 86390 1
519345 99519345 1001 86380 86390 1
519204 99519204 1001 86380 86390 1
519829 99519829 1001 86380 86390 1
520637 99520637 1001 86380 86390 1
520584 99520584 1001 86380 86390 1
520248 99520248 1001 86380 86390 1
520151 99520151 1001 86380 86390 1
520191 99520191 1001 86380 86390 1
520070 99520070 1001 86380 86390 1
520135 99520135 1001 86380 86390 1
520833 99520833 1001 86380 86390 1
520747 99520747 1001 86380 86390 1
520698 99520698 1001 86380 86390 1
521326 99521326 1001 86380 86390 1
521242 99521242 1001 86380 86390 1
520911 99520911 1001 86380 86390 1
520852 99520852 1001 86380 86390 1
522292 99522292 1001 86380 86390 1
522223 99522223 1001 86380 86390 1
521926 99521926 1001 86380 86390 1
521940 99521940 1001 86380 86390 1
522044 99522044 1001 86380 86390 1
522033 99522033 1001 86380 86390 1
521823 99521823 1001 86380 86390 1
521826 99521826 1001 86380 86390 1
522321 99522321 1001 86380 86390 1
522299 99522299 1001 86380 86390 1
522940 99522940 1001 86380 86390 1
523059 99523059 1001 86380 86390 1
523028 99523028 1001 86380 86390 1
522900 99522900 1001 86380 86390 1
522775 99522775 1001 86380 86390 1
522637 99522637 1001 86380 86390 1
523274 99523274 1001 86380 86390 1
523393 99523393 1001 86380 86390 1
524019 99524019 1001 86380 86390 1
524075 99524075 1001 86380 86390 1
523972 99523972 1001 86380 86390 1
524668 99524668 1001 86380 86390 1
524737 99524737 1001 86380 86390 1
524670 99524670 1001 86380 86390 1
524700 99524700 1001 86380 86390 1
524676 99524676 1001 86380 86390 1
524414 99524414 1001 86380 86390 1
524469 99524469 1001 86380 86390 1
524350 99524350 1001 86380 86390 1
524277 99524277 1001 86380 86390 1
524863 99524863 1001 86380 86390 1
524787 99524787 1001 86380 86390 1
525577 99525577 1001 86380 86390 1
525528 99525528 1001 86380 86390 1
525400 99525400 1001 86380 86390 1
525224 99525224 1001 86380 86390 1
525226 99525226 1001 86380 86390 1
525007 99525007 1001 86380 86390 1
525727 99525727 1001 86380 86390 1
526387 99526387 1001 86380 86390 1
526272 99526272 1001 86380 86390 1
526030 99526030 1001 86380 86390 1
526214 99526214 1001 86380 86390 1
525975 99525975 1001 86380 86390 1
525873 99525873 1001 86380 86390 1
526503 99526503 1001 86380 86390 1
526612 99526612 1001 86380 86390 1
527081 99527081 1001 86380 86390 1
527148 99527148 1001 86380 86390 1
526997 99526997 1001 86380 86390 1
526789 99526789 1001 86380 86390 1
527363 99527363 1001 86380 86390 1
527275 99527275 1001 86380 86390 1
527283 99527283 1001 86380 86390 1
527992 99527992 1001 86380 86390 1
527891 99527891 1001 86380 86390 1
527944 99527944 1001 86380 86390 1
527847 99527847 1001 86380 86390 1
527709 99527709 1001 86380 86390 1
527802 99527802 1001 86380 86390 1
527569 99527569 1001 86380 86390 1
528217 99528217 1001 86380 86390 1
528179 99528179 1001 86380 86390 1
528173 99528173 1001 86380 86390 1
528816 99528816 1001 86380 86390 1
528804 99528804 1001 86380 86390 1
528608 99528608 1001 86380 86390 1
528951 99528951 1001 86380 86390 1
528996 99528996 1001 86380 86390 1
528918 99528918 1001 86380 86390 1
529576 99529576 1001 86380 86390 1
529698 99529698 1001 86380 86390 1
529527 99529527 1001 86380 86390 1
529503 99529503 1001 86380 86390 1
529391 99529391 1001 86380 86390 1
529135 99529135 1001 86380 86390 1
529767 99529767 1001 86380 86390 1
529731 99529731 1001 86380 86390 1
529864 99529864 1001 86380 86390 1
530286 99530286 1001 86380 86390 1
530015 99530015 1001 86380 86390 1
530055 99530055 1001 86380 86390 1
530094 99530094 1001 86380 86390 1
529994 99529994 1001 86380 86390 1
530707 99530707 1001 86380 86390 1
530593 99530593 1001 86380 86390 1
530677 99530677 1001 86380 86390 1
530640 99530640 1001 86380 86390 1
531253 99531253 1001 86380 86390 1
531150 99531150 1001 86380 86390 1
531088 99531088 1001 86380 86390 1
530916 99530916 1001 86380 86390 1
530920 99530920 1001 86380 86390 1
530872 99530872 1001 86380 86390 1
531496 99531496 1001 86380 86390 1
531503 99531503 1001 86380 86390 1
532102 99532102 1001 86380 86390 1
532154 99532154 1001 86380 86390 1
531793 99531793 1001 86380 86390 1
531743 99531743 1001 86380 86390 1
531653 99531653 1001 86380 86390 1
531713 99531713 1001 86380 86390 1
532240 99532240 1001 86380 86390 1
532945 99532945 1001 86380 86390 1
532848 99532848 1001 86380 86390 1
532798 99532798 1001 86380 86390 1
532489 99532489 1001 86380 86390 1
532528 99532528 1001 86380 86390 1
533150 99533150 1001 86380 86390 1
533673 99533673 1001 86380 86390 1
533473 99533473 1001 86380 86390 1
533525 99533525 1001 86380 86390 1
533431 99533431 1001 86380 86390 1
533409 99533409 1001 86380 86390 1
533246 99533246 1001 86380 86390 1
533312 99533312 1001 86380 86390 1
533860 99533860 1001 86380 86390 1
534558 99534558 1001 86380 86390 1
534624 99534624 1001 86380 86390 1
534537 99534537 1001 86380 86390 1
534350 99534350 1001 86380 86390 1
534316 99534316 1001 86380 86390 1
534278 99534278 1001 86380 86390 1
534774 99534774 1001 86380 86390 1
534739 99534739 1001 86380 86390 1
534781 99534781 1001 86380 86390 1
535434 99535434 1001 86380 86390 1
535457 99535457 1001 86380 86390 1
535245 99535245 1001 86380 86390 1
534958 99534958 1001 86380 86390 1
535094 99535094 1001 86380 86390 1
535095 99535095 1001 86380 86390 1
535526 99535526 1001 86380 86390 1
536273 99536273 1001 86380 86390 1
536149 99536149 1001 86380 86390 1
536139 99536139 1001 86380 86390 1
536030 99536030 1001 86380 86390 1
536124 99536124 1001 86380 86390 1
536360 99536360 1001 86380 86390 1
537061 99537061 1001 86380 86390 1
537036 99537036 1001 86380 86390 1
536897 99536897 1001 86380 86390 1
536916 99536916 1001 86380 86390 1
536749 99536749 1001 86380 86390 1
536555 99536555 1001 86380 86390 1
536588 99536588 1001 86380 86390 1
536670 99536670 1001 86380 86390 1
537172 99537172 1001 86380 86390 1
537918 99537918 1001 86380 86390 1
537898 99537898 1001 86380 86390 1
537705 99537705 1001 86380 86390 1
537523 99537523 1001 86380 86390 1
537519 99537519 1001 86380 86390 1
537545 99537545 1001 86380 86390 1
538167 99538167 1001 86380 86390 1
538133 99538133 1001 86380 86390 1
538323 99538323 1001 86380 86390 1
538266 99538266 1001 86380 86390 1
539513 99539513 1001 86380 86390 1
539572 99539572 1001 86380 86390 1
539347 99539347 1001 86380 86390 1
539406 99539406 1001 86380 86390 1
540365 99540365 1001 86380 86390 1
540216 99540216 1001 86380 86390 1
540129 99540129 1001 86380 86390 1
540053 99540053 1001 86380 86390 1
539950 99539950 1001 86380 86390 1
540004 99540004 1001 86380 86390 1
539904 99539904 1001 86380 86390 1
539897 99539897 1001 86380 86390 1
541129 99541129 1001 86380 86390 1
541156 99541156 1001 86380 86390 1
541119 99541119 1001 86380 86390 1
541111 99541111 1001 86380 86390 1
541059 99541059 1001 86380 86390 1
540876 99540876 1001 86380 86390 1
542051 99542051 1001 86380 86390 1
541876 99541876 1001 86380 86390 1
541761 99541761 1001 86380 86390 1
541794 99541794 1001 86380 86390 1
542882 99542882 1001 86380 86390 1
542719 99542719 1001 86380 86390 1
542566 99542566 1001 86380 86390 1
542711 99542711 1001 86380 86390 1
542432 99542432 1001 86380 86390 1
542515 99542515 1001 86380 86390 1
542348 99542348 1001 86380 86390 1
542440 99542440 1001 86380 86390 1
543125 99543125 1001 86380 86390 1
543463 99543463 1001 86380 86390 1
543362 99543362 1001 86380 86390 1
543467 99543467 1001 86380 86390 1
543270 99543270 1001 86380 86390 1
543833 99543833 1001 86380 86390 1
543834 99543834 1001 86380 86390 1
543903 99543903 1001 86380 86390 1
544198 99544198 1001 86380 86390 1
544089 99544089 1001 86380 86390 1
544118 99544118 1001 86380 86390 1
544603 99544603 1001 86380 86390 1
437196 378 1001 76560 77997 1
530925 763 1001 68188 68487 1
400212 99400212 1001 86380 86390 1
400340 99400340 1001 86380 86390 1
400453 99400453 1001 86380 86390 1
400929 99400929 1001 86380 86390 1
401627 99401627 1001 86380 86390 1
401892 99401892 1001 86380 86390 1
401986 99401986 1001 86380 86390 1
402174 99402174 1001 86380 86390 1
402118 99402118 1001 86380 86390 1
403091 99403091 1001 86380 86390 1
402992 99402992 1001 86380 86390 1
403013 99403013 1001 86380 86390 1
403482 99403482 1001 86380 86390 1
404638 99404638 1001 86380 86390 1
404919 99404919 1001 86380 86390 1
404978 99404978 1001 86380 86390 1
405217 99405217 1001 86380 86390 1
405448 99405448 1001 86380 86390 1
405524 99405524 1001 86380 86390 1
405849 99405849 1001 86380 86390 1
405770 99405770 1001 86380 86390 1
406398 99406398 1001 86380 86390 1
406474 99406474 1001 86380 86390 1
406777 99406777 1001 86380 86390 1
406881 99406881 1001 86380 86390 1
407014 99407014 1001 86380 86390 1
407098 99407098 1001 86380 86390 1
407665 99407665 1001 86380 86390 1
407971 99407971 1001 86380 86390 1
408352 99408352 1001 86380 86390 1
408492 99408492 1001 86380 86390 1
408625 99408625 1001 86380 86390 1
408906 99408906 1001 86380 86390 1
409008 99409008 1001 86380 86390 1
409114 99409114 1001 86380 86390 1
409308 99409308 1001 86380 86390 1
409335 99409335 1001 86380 86390 1
410294 99410294 1001 86380 86390 1
410226 99410226 1001 86380 86390 1
410575 99410575 1001 86380 86390 1
410793 99410793 1001 86380 86390 1
411329 99411329 1001 86380 86390 1
411773 99411773 1001 86380 86390 1
411790 99411790 1001 86380 86390 1
413337 99413337 1001 86380 86390 1
413646 99413646 1001 86380 86390 1
413525 99413525 1001 86380 86390 1
413486 99413486 1001 86380 86390 1
413504 99413504 1001 86380 86390 1
413511 99413511 1001 86380 86390 1
413085 99413085 1001 86380 86390 1
413130 99413130 1001 86380 86390 1
412815 99412815 1001 86380 86390 1
413744 99413744 1001 86380 86390 1
415034 99415034 1001 86380 86390 1
414984 99414984 1001 86380 86390 1
415277 99415277 1001 86380 86390 1
414363 99414363 1001 86380 86390 1
414154 99414154 1001 86380 86390 1
415656 99415656 1001 86380 86390 1
415689 99415689 1001 86380 86390 1
416615 99416615 1001 86380 86390 1
416226 99416226 1001 86380 86390 1
416051 99416051 1001 86380 86390 1
415930 99415930 1001 86380 86390 1
417028 99417028 1001 86380 86390 1
418594 99418594 1001 86380 86390 1
418620 99418620 1001 86380 86390 1
418442 99418442 1001 86380 86390 1
418588 99418588 1001 86380 86390 1
418090 99418090 1001 86380 86390 1
418323 99418323 1001 86380 86390 1
420431 99420431 1001 86380 86390 1
420005 99420005 1001 86380 86390 1
419876 99419876 1001 86380 86390 1
419596 99419596 1001 86380 86390 1
420773 99420773 1001 86380 86390 1
421885 99421885 1001 86380 86390 1
421347 99421347 1001 86380 86390 1
421353 99421353 1001 86380 86390 1
420918 99420918 1001 86380 86390 1
420866 99420866 1001 86380 86390 1
421018 99421018 1001 86380 86390 1
420867 99420867 1001 86380 86390 1
420980 99420980 1001 86380 86390 1
422502 99422502 1001 86380 86390 1
422232 99422232 1001 86380 86390 1
422131 99422131 1001 86380 86390 1
423585 99423585 1001 86380 86390 1
423638 99423638 1001 86380 86390 1
422963 99422963 1001 86380 86390 1
423274 99423274 1001 86380 86390 1
422573 99422573 1001 86380 86390 1
422612 99422612 1001 86380 86390 1
422711 99422711 1001 86380 86390 1
424042 99424042 1001 86380 86390 1
424005 99424005 1001 86380 86390 1
425033 99425033 1001 86380 86390 1
424971 99424971 1001 86380 86390 1
424812 99424812 1001 86380 86390 1
424349 99424349 1001 86380 86390 1
424478 99424478 1001 86380 86390 1
425589 99425589 1001 86380 86390 1
426865 99426865 1001 86380 86390 1
427022 99427022 1001 86380 86390 1
426189 99426189 1001 86380 86390 1
426025 99426025 1001 86380 86390 1
425975 99425975 1001 86380 86390 1
427204 99427204 1001 86380 86390 1
427410 99427410 1001 86380 86390 1
428695 99428695 1001 86380 86390 1
428706 99428706 1001 86380 86390 1
428164 99428164 1001 86380 86390 1
427993 99427993 1001 86380 86390 1
428336 99428336 1001 86380 86390 1
427899 99427899 1001 86380 86390 1
429021 99429021 1001 86380 86390 1
429104 99429104 1001 86380 86390 1
428852 99428852 1001 86380 86390 1
430197 99430197 1001 86380 86390 1
430204 99430204 1001 86380 86390 1
429293 99429293 1001 86380 86390 1
429274 99429274 1001 86380 86390 1
429398 99429398 1001 86380 86390 1
429239 99429239 1001 86380 86390 1
431699 99431699 1001 86380 86390 1
431932 99431932 1001 86380 86390 1
431295 99431295 1001 86380 86390 1
431445 99431445 1001 86380 86390 1
431448 99431448 1001 86380 86390 1
430849 99430849 1001 86380 86390 1
430857 99430857 1001 86380 86390 1
431078 99431078 1001 86380 86390 1
432081 99432081 1001 86380 86390 1
433378 99433378 1001 86380 86390 1
433003 99433003 1001 86380 86390 1
433127 99433127 1001 86380 86390 1
432622 99432622 1001 86380 86390 1
433786 99433786 1001 86380 86390 1
433815 99433815 1001 86380 86390 1
434024 99434024 1001 86380 86390 1
433908 99433908 1001 86380 86390 1
435338 99435338 1001 86380 86390 1
435423 99435423 1001 86380 86390 1
434624 99434624 1001 86380 86390 1
434766 99434766 1001 86380 86390 1
434364 99434364 1001 86380 86390 1
435576 99435576 1001 86380 86390 1
436895 99436895 1001 86380 86390 1
436698 99436698 1001 86380 86390 1
436583 99436583 1001 86380 86390 1
436112 99436112 1001 86380 86390 1
300068 99300068 1001 86380 86390 1
300678 99300678 1001 86380 86390 1
300627 99300627 1001 86380 86390 1
300590 99300590 1001 86380 86390 1
300674 99300674 1001 86380 86390 1
300155 99300155 1001 86380 86390 1
301362 99301362 1001 86380 86390 1
301245 99301245 1001 86380 86390 1
301278 99301278 1001 86380 86390 1
301190 99301190 1001 86380 86390 1
301089 99301089 1001 86380 86390 1
301737 99301737 1001 86380 86390 1
301727 99301727 1001 86380 86390 1
302364 99302364 1001 86380 86390 1
302086 99302086 1001 86380 86390 1
301929 99301929 1001 86380 86390 1
301764 99301764 1001 86380 86390 1
302511 99302511 1001 86380 86390 1
302860 99302860 1001 86380 86390 1
302720 99302720 1001 86380 86390 1
302788 99302788 1001 86380 86390 1
303930 99303930 1001 86380 86390 1
303918 99303918 1001 86380 86390 1
303842 99303842 1001 86380 86390 1
303858 99303858 1001 86380 86390 1
303937 99303937 1001 86380 86390 1
303779 99303779 1001 86380 86390 1
303585 99303585 1001 86380 86390 1
303484 99303484 1001 86380 86390 1
303603 99303603 1001 86380 86390 1
304185 99304185 1001 86380 86390 1
303621 99303621 1001 86380 86390 1
304189 99304189 1001 86380 86390 1
304099 99304099 1001 86380 86390 1
304204 99304204 1001 86380 86390 1
304780 99304780 1001 86380 86390 1
304563 99304563 1001 86380 86390 1
304466 99304466 1001 86380 86390 1
304316 99304316 1001 86380 86390 1
304865 99304865 1001 86380 86390 1
305533 99305533 1001 86380 86390 1
305323 99305323 1001 86380 86390 1
305211 99305211 1001 86380 86390 1
500786 99500786 1001 86380 86390 1
500650 99500650 1001 86380 86390 1
500643 99500643 1001 86380 86390 1
500517 99500517 1001 86380 86390 1
500582 99500582 1001 86380 86390 1
500871 99500871 1001 86380 86390 1
501476 99501476 1001 86380 86390 1
501237 99501237 1001 86380 86390 1
501035 99501035 1001 86380 86390 1
501656 99501656 1001 86380 86390 1
502093 99502093 1001 86380 86390 1
502098 99502098 1001 86380 86390 1
502246 99502246 1001 86380 86390 1
501991 99501991 1001 86380 86390 1
501940 99501940 1001 86380 86390 1
502009 99502009 1001 86380 86390 1
502661 99502661 1001 86380 86390 1
503141 99503141 1001 86380 86390 1
503120 99503120 1001 86380 86390 1
503076 99503076 1001 86380 86390 1
502909 99502909 1001 86380 86390 1
502936 99502936 1001 86380 86390 1
502716 99502716 1001 86380 86390 1
502860 99502860 1001 86380 86390 1
504020 99504020 1001 86380 86390 1
504038 99504038 1001 86380 86390 1
503694 99503694 1001 86380 86390 1
503581 99503581 1001 86380 86390 1
503637 99503637 1001 86380 86390 1
504259 99504259 1001 86380 86390 1
504200 99504200 1001 86380 86390 1
504848 99504848 1001 86380 86390 1
504892 99504892 1001 86380 86390 1
504703 99504703 1001 86380 86390 1
504548 99504548 1001 86380 86390 1
504446 99504446 1001 86380 86390 1
505027 99505027 1001 86380 86390 1
505514 99505514 1001 86380 86390 1
505467 99505467 1001 86380 86390 1
505180 99505180 1001 86380 86390 1
505284 99505284 1001 86380 86390 1
505860 99505860 1001 86380 86390 1
505916 99505916 1001 86380 86390 1
505881 99505881 1001 86380 86390 1
506777 99506777 1001 86380 86390 1
506768 99506768 1001 86380 86390 1
507422 99507422 1001 86380 86390 1
507245 99507245 1001 86380 86390 1
507195 99507195 1001 86380 86390 1
507079 99507079 1001 86380 86390 1
507106 99507106 1001 86380 86390 1
507190 99507190 1001 86380 86390 1
506890 99506890 1001 86380 86390 1
506956 99506956 1001 86380 86390 1
507596 99507596 1001 86380 86390 1
508084 99508084 1001 86380 86390 1
508098 99508098 1001 86380 86390 1
508206 99508206 1001 86380 86390 1
508195 99508195 1001 86380 86390 1
507869 99507869 1001 86380 86390 1
507976 99507976 1001 86380 86390 1
507823 99507823 1001 86380 86390 1
507808 99507808 1001 86380 86390 1
508381 99508381 1001 86380 86390 1
508963 99508963 1001 86380 86390 1
509064 99509064 1001 86380 86390 1
508757 99508757 1001 86380 86390 1
508734 99508734 1001 86380 86390 1
508867 99508867 1001 86380 86390 1
508686 99508686 1001 86380 86390 1
508610 99508610 1001 86380 86390 1
508575 99508575 1001 86380 86390 1
508631 99508631 1001 86380 86390 1
508644 99508644 1001 86380 86390 1
509153 99509153 1001 86380 86390 1
509684 99509684 1001 86380 86390 1
509475 99509475 1001 86380 86390 1
509398 99509398 1001 86380 86390 1
509347 99509347 1001 86380 86390 1
510095 99510095 1001 86380 86390 1
510621 99510621 1001 86380 86390 1
510472 99510472 1001 86380 86390 1
510520 99510520 1001 86380 86390 1
510229 99510229 1001 86380 86390 1
510769 99510769 1001 86380 86390 1
511439 99511439 1001 86380 86390 1
510984 99510984 1001 86380 86390 1
510961 99510961 1001 86380 86390 1
510937 99510937 1001 86380 86390 1
511109 99511109 1001 86380 86390 1
511724 99511724 1001 86380 86390 1
511558 99511558 1001 86380 86390 1
512255 99512255 1001 86380 86390 1
512194 99512194 1001 86380 86390 1
512165 99512165 1001 86380 86390 1
511913 99511913 1001 86380 86390 1
511794 99511794 1001 86380 86390 1
512478 99512478 1001 86380 86390 1
513040 99513040 1001 86380 86390 1
513182 99513182 1001 86380 86390 1
512929 99512929 1001 86380 86390 1
512829 99512829 1001 86380 86390 1
513207 99513207 1001 86380 86390 1
513350 99513350 1001 86380 86390 1
513279 99513279 1001 86380 86390 1
514014 99514014 1001 86380 86390 1
513631 99513631 1001 86380 86390 1
513795 99513795 1001 86380 86390 1
513553 99513553 1001 86380 86390 1
513494 99513494 1001 86380 86390 1
514033 99514033 1001 86380 86390 1
514193 99514193 1001 86380 86390 1
514039 99514039 1001 86380 86390 1
514810 99514810 1001 86380 86390 1
514604 99514604 1001 86380 86390 1
514580 99514580 1001 86380 86390 1
514593 99514593 1001 86380 86390 1
515314 99515314 1001 86380 86390 1
515386 99515386 1001 86380 86390 1
515160 99515160 1001 86380 86390 1
515123 99515123 1001 86380 86390 1
515255 99515255 1001 86380 86390 1
515888 99515888 1001 86380 86390 1
515842 99515842 1001 86380 86390 1
515730 99515730 1001 86380 86390 1
516485 99516485 1001 86380 86390 1
516229 99516229 1001 86380 86390 1
516116 99516116 1001 86380 86390 1
516285 99516285 1001 86380 86390 1
515942 99515942 1001 86380 86390 1
516058 99516058 1001 86380 86390 1
517155 99517155 1001 86380 86390 1
516757 99516757 1001 86380 86390 1
516797 99516797 1001 86380 86390 1
516882 99516882 1001 86380 86390 1
517469 99517469 1001 86380 86390 1
518131 99518131 1001 86380 86390 1
518079 99518079 1001 86380 86390 1
518042 99518042 1001 86380 86390 1
517800 99517800 1001 86380 86390 1
517699 99517699 1001 86380 86390 1
518341 99518341 1001 86380 86390 1
518663 99518663 1001 86380 86390 1
518689 99518689 1001 86380 86390 1
518742 99518742 1001 86380 86390 1
518569 99518569 1001 86380 86390 1
519088 99519088 1001 86380 86390 1
518996 99518996 1001 86380 86390 1
519788 99519788 1001 86380 86390 1
519639 99519639 1001 86380 86390 1
519641 99519641 1001 86380 86390 1
519553 99519553 1001 86380 86390 1
519251 99519251 1001 86380 86390 1
519894 99519894 1001 86380 86390 1
520443 99520443 1001 86380 86390 1
520399 99520399 1001 86380 86390 1
520026 99520026 1001 86380 86390 1
520667 99520667 1001 86380 86390 1
520645 99520645 1001 86380 86390 1
521452 99521452 1001 86380 86390 1
521251 99521251 1001 86380 86390 1
522185 99522185 1001 86380 86390 1
521986 99521986 1001 86380 86390 1
521825 99521825 1001 86380 86390 1
522477 99522477 1001 86380 86390 1
522992 99522992 1001 86380 86390 1
522747 99522747 1001 86380 86390 1
522866 99522866 1001 86380 86390 1
522675 99522675 1001 86380 86390 1
523204 99523204 1001 86380 86390 1
523833 99523833 1001 86380 86390 1
523904 99523904 1001 86380 86390 1
523940 99523940 1001 86380 86390 1
523648 99523648 1001 86380 86390 1
523623 99523623 1001 86380 86390 1
523427 99523427 1001 86380 86390 1
523496 99523496 1001 86380 86390 1
524104 99524104 1001 86380 86390 1
524672 99524672 1001 86380 86390 1
524689 99524689 1001 86380 86390 1
524564 99524564 1001 86380 86390 1
524301 99524301 1001 86380 86390 1
524828 99524828 1001 86380 86390 1
525581 99525581 1001 86380 86390 1
525413 99525413 1001 86380 86390 1
525466 99525466 1001 86380 86390 1
525681 99525681 1001 86380 86390 1
526401 99526401 1001 86380 86390 1
526020 99526020 1001 86380 86390 1
527134 99527134 1001 86380 86390 1
527205 99527205 1001 86380 86390 1
527064 99527064 1001 86380 86390 1
527037 99527037 1001 86380 86390 1
526977 99526977 1001 86380 86390 1
526669 99526669 1001 86380 86390 1
526800 99526800 1001 86380 86390 1
526765 99526765 1001 86380 86390 1
526679 99526679 1001 86380 86390 1
526821 99526821 1001 86380 86390 1
527259 99527259 1001 86380 86390 1
527326 99527326 1001 86380 86390 1
527279 99527279 1001 86380 86390 1
527799 99527799 1001 86380 86390 1
527724 99527724 1001 86380 86390 1
527527 99527527 1001 86380 86390 1
528094 99528094 1001 86380 86390 1
528798 99528798 1001 86380 86390 1
528828 99528828 1001 86380 86390 1
528860 99528860 1001 86380 86390 1
528544 99528544 1001 86380 86390 1
528505 99528505 1001 86380 86390 1
528428 99528428 1001 86380 86390 1
528431 99528431 1001 86380 86390 1
529078 99529078 1001 86380 86390 1
529577 99529577 1001 86380 86390 1
529751 99529751 1001 86380 86390 1
530028 99530028 1001 86380 86390 1
530003 99530003 1001 86380 86390 1
530030 99530030 1001 86380 86390 1
530672 99530672 1001 86380 86390 1
531241 99531241 1001 86380 86390 1
531352 99531352 1001 86380 86390 1
531326 99531326 1001 86380 86390 1
531096 99531096 1001 86380 86390 1
531174 99531174 1001 86380 86390 1
530995 99530995 1001 86380 86390 1
531140 99531140 1001 86380 86390 1
530878 99530878 1001 86380 86390 1
530796 99530796 1001 86380 86390 1
532008 99532008 1001 86380 86390 1
531807 99531807 1001 86380 86390 1
531951 99531951 1001 86380 86390 1
531905 99531905 1001 86380 86390 1
531617 99531617 1001 86380 86390 1
532244 99532244 1001 86380 86390 1
532226 99532226 1001 86380 86390 1
532899 99532899 1001 86380 86390 1
532808 99532808 1001 86380 86390 1
532720 99532720 1001 86380 86390 1
532511 99532511 1001 86380 86390 1
533211 99533211 1001 86380 86390 1
533665 99533665 1001 86380 86390 1
533730 99533730 1001 86380 86390 1
533808 99533808 1001 86380 86390 1
533666 99533666 1001 86380 86390 1
533762 99533762 1001 86380 86390 1
533280 99533280 1001 86380 86390 1
533427 99533427 1001 86380 86390 1
534042 99534042 1001 86380 86390 1
533953 99533953 1001 86380 86390 1
533993 99533993 1001 86380 86390 1
533995 99533995 1001 86380 86390 1
534510 99534510 1001 86380 86390 1
534501 99534501 1001 86380 86390 1
534313 99534313 1001 86380 86390 1
534459 99534459 1001 86380 86390 1
534318 99534318 1001 86380 86390 1
534256 99534256 1001 86380 86390 1
534088 99534088 1001 86380 86390 1
534862 99534862 1001 86380 86390 1
534829 99534829 1001 86380 86390 1
535485 99535485 1001 86380 86390 1
535366 99535366 1001 86380 86390 1
535209 99535209 1001 86380 86390 1
535197 99535197 1001 86380 86390 1
535185 99535185 1001 86380 86390 1
534983 99534983 1001 86380 86390 1
536014 99536014 1001 86380 86390 1
536093 99536093 1001 86380 86390 1
535969 99535969 1001 86380 86390 1
535730 99535730 1001 86380 86390 1
535822 99535822 1001 86380 86390 1
535735 99535735 1001 86380 86390 1
536385 99536385 1001 86380 86390 1
536351 99536351 1001 86380 86390 1
536459 99536459 1001 86380 86390 1
536434 99536434 1001 86380 86390 1
536988 99536988 1001 86380 86390 1
536977 99536977 1001 86380 86390 1
537068 99537068 1001 86380 86390 1
537094 99537094 1001 86380 86390 1
536826 99536826 1001 86380 86390 1
536644 99536644 1001 86380 86390 1
537582 99537582 1001 86380 86390 1
537626 99537626 1001 86380 86390 1
537397 99537397 1001 86380 86390 1
537999 99537999 1001 86380 86390 1
537995 99537995 1001 86380 86390 1
538008 99538008 1001 86380 86390 1
538140 99538140 1001 86380 86390 1
538813 99538813 1001 86380 86390 1
538593 99538593 1001 86380 86390 1
538221 99538221 1001 86380 86390 1
538301 99538301 1001 86380 86390 1
538318 99538318 1001 86380 86390 1
538870 99538870 1001 86380 86390 1
538923 99538923 1001 86380 86390 1
539416 99539416 1001 86380 86390 1
539217 99539217 1001 86380 86390 1
539092 99539092 1001 86380 86390 1
539144 99539144 1001 86380 86390 1
539157 99539157 1001 86380 86390 1
539711 99539711 1001 86380 86390 1
539803 99539803 1001 86380 86390 1
540273 99540273 1001 86380 86390 1
540250 99540250 1001 86380 86390 1
540143 99540143 1001 86380 86390 1
539967 99539967 1001 86380 86390 1
539852 99539852 1001 86380 86390 1
540537 99540537 1001 86380 86390 1
541153 99541153 1001 86380 86390 1
541184 99541184 1001 86380 86390 1
540832 99540832 1001 86380 86390 1
540758 99540758 1001 86380 86390 1
540760 99540760 1001 86380 86390 1
541306 99541306 1001 86380 86390 1
542009 99542009 1001 86380 86390 1
541800 99541800 1001 86380 86390 1
541894 99541894 1001 86380 86390 1
541886 99541886 1001 86380 86390 1
541543 99541543 1001 86380 86390 1
541613 99541613 1001 86380 86390 1
542198 99542198 1001 86380 86390 1
542653 99542653 1001 86380 86390 1
542667 99542667 1001 86380 86390 1
542607 99542607 1001 86380 86390 1
542620 99542620 1001 86380 86390 1
542447 99542447 1001 86380 86390 1
542397 99542397 1001 86380 86390 1
542423 99542423 1001 86380 86390 1
543004 99543004 1001 86380 86390 1
543694 99543694 1001 86380 86390 1
543569 99543569 1001 86380 86390 1
543590 99543590 1001 86380 86390 1
543236 99543236 1001 86380 86390 1
543302 99543302 1001 86380 86390 1
543780 99543780 1001 86380 86390 1
544402 99544402 1001 86380 86390 1
544258 99544258 1001 86380 86390 1
544286 99544286 1001 86380 86390 1
544132 99544132 1001 86380 86390 1
543979 99543979 1001 86380 86390 1
422486 281 1001 15300 15657 1
400405 99400405 1001 86380 86390 1
400555 99400555 1001 86380 86390 1
401356 99401356 1001 86380 86390 1
401900 99401900 1001 86380 86390 1
402040 99402040 1001 86380 86390 1
402320 99402320 1001 86380 86390 1
402376 99402376 1001 86380 86390 1
402538 99402538 1001 86380 86390 1
402599 99402599 1001 86380 86390 1
403037 99403037 1001 86380 86390 1
403128 99403128 1001 86380 86390 1
403528 99403528 1001 86380 86390 1
403738 99403738 1001 86380 86390 1
403735 99403735 1001 86380 86390 1
404308 99404308 1001 86380 86390 1
404847 99404847 1001 86380 86390 1
404969 99404969 1001 86380 86390 1
405199 99405199 1001 86380 86390 1
405972 99405972 1001 86380 86390 1
406102 99406102 1001 86380 86390 1
406179 99406179 1001 86380 86390 1
406517 99406517 1001 86380 86390 1
406700 99406700 1001 86380 86390 1
407221 99407221 1001 86380 86390 1
407689 99407689 1001 86380 86390 1
408044 99408044 1001 86380 86390 1
408173 99408173 1001 86380 86390 1
408959 99408959 1001 86380 86390 1
409026 99409026 1001 86380 86390 1
409094 99409094 1001 86380 86390 1
409368 99409368 1001 86380 86390 1
409478 99409478 1001 86380 86390 1
409685 99409685 1001 86380 86390 1
409699 99409699 1001 86380 86390 1
409807 99409807 1001 86380 86390 1
410676 99410676 1001 86380 86390 1
410746 99410746 1001 86380 86390 1
411086 99411086 1001 86380 86390 1
411459 99411459 1001 86380 86390 1
411469 99411469 1001 86380 86390 1
412198 99412198 1001 86380 86390 1
412230 99412230 1001 86380 86390 1
412333 99412333 1001 86380 86390 1
413292 99413292 1001 86380 86390 1
413329 99413329 1001 86380 86390 1
413246 99413246 1001 86380 86390 1
413287 99413287 1001 86380 86390 1
412538 99412538 1001 86380 86390 1
413796 99413796 1001 86380 86390 1
413798 99413798 1001 86380 86390 1
414009 99414009 1001 86380 86390 1
415299 99415299 1001 86380 86390 1
414909 99414909 1001 86380 86390 1
414232 99414232 1001 86380 86390 1
414170 99414170 1001 86380 86390 1
414305 99414305 1001 86380 86390 1
415323 99415323 1001 86380 86390 1
415464 99415464 1001 86380 86390 1
416698 99416698 1001 86380 86390 1
416745 99416745 1001 86380 86390 1
416491 99416491 1001 86380 86390 1
416072 99416072 1001 86380 86390 1
417027 99417027 1001 86380 86390 1
418159 99418159 1001 86380 86390 1
418164 99418164 1001 86380 86390 1
417697 99417697 1001 86380 86390 1
417812 99417812 1001 86380 86390 1
418914 99418914 1001 86380 86390 1
418940 99418940 1001 86380 86390 1
420205 99420205 1001 86380 86390 1
419681 99419681 1001 86380 86390 1
419474 99419474 1001 86380 86390 1
419274 99419274 1001 86380 86390 1
420499 99420499 1001 86380 86390 1
420452 99420452 1001 86380 86390 1
421319 99421319 1001 86380 86390 1
421333 99421333 1001 86380 86390 1
421145 99421145 1001 86380 86390 1
421023 99421023 1001 86380 86390 1
422459 99422459 1001 86380 86390 1
422130 99422130 1001 86380 86390 1
423336 99423336 1001 86380 86390 1
423201 99423201 1001 86380 86390 1
422905 99422905 1001 86380 86390 1
422705 99422705 1001 86380 86390 1
424098 99424098 1001 86380 86390 1
424112 99424112 1001 86380 86390 1
425198 99425198 1001 86380 86390 1
424488 99424488 1001 86380 86390 1
424278 99424278 1001 86380 86390 1
424450 99424450 1001 86380 86390 1
426941 99426941 1001 86380 86390 1
425938 99425938 1001 86380 86390 1
426209 99426209 1001 86380 86390 1
427472 99427472 1001 86380 86390 1
428276 99428276 1001 86380 86390 1
428074 99428074 1001 86380 86390 1
427575 99427575 1001 86380 86390 1
427802 99427802 1001 86380 86390 1
429015 99429015 1001 86380 86390 1
429007 99429007 1001 86380 86390 1
428750 99428750 1001 86380 86390 1
429090 99429090 1001 86380 86390 1
430065 99430065 1001 86380 86390 1
430170 99430170 1001 86380 86390 1
430035 99430035 1001 86380 86390 1
429560 99429560 1001 86380 86390 1
430720 99430720 1001 86380 86390 1
430521 99430521 1001 86380 86390 1
431490 99431490 1001 86380 86390 1
431099 99431099 1001 86380 86390 1
431112 99431112 1001 86380 86390 1
432295 99432295 1001 86380 86390 1
432072 99432072 1001 86380 86390 1
432197 99432197 1001 86380 86390 1
432426 99432426 1001 86380 86390 1
433436 99433436 1001 86380 86390 1
433304 99433304 1001 86380 86390 1
432590 99432590 1001 86380 86390 1
432515 99432515 1001 86380 86390 1
432624 99432624 1001 86380 86390 1
432663 99432663 1001 86380 86390 1
434040 99434040 1001 86380 86390 1
433977 99433977 1001 86380 86390 1
433871 99433871 1001 86380 86390 1
434076 99434076 1001 86380 86390 1
434079 99434079 1001 86380 86390 1
435145 99435145 1001 86380 86390 1
435070 99435070 1001 86380 86390 1
435356 99435356 1001 86380 86390 1
435025 99435025 1001 86380 86390 1
434991 99434991 1001 86380 86390 1
435678 99435678 1001 86380 86390 1
435642 99435642 1001 86380 86390 1
436871 99436871 1001 86380 86390 1
437076 99437076 1001 86380 86390 1
437022 99437022 1001 86380 86390 1
436911 99436911 1001 86380 86390 1
436751 99436751 1001 86380 86390 1
300096 99300096 1001 86380 86390 1
300244 99300244 1001 86380 86390 1
301548 99301548 1001 86380 86390 1
301350 99301350 1001 86380 86390 1
301234 99301234 1001 86380 86390 1
301031 99301031 1001 86380 86390 1
302207 99302207 1001 86380 86390 1
302187 99302187 1001 86380 86390 1
302115 99302115 1001 86380 86390 1
302106 99302106 1001 86380 86390 1
301778 99301778 1001 86380 86390 1
302434 99302434 1001 86380 86390 1
302487 99302487 1001 86380 86390 1
302454 99302454 1001 86380 86390 1
302558 99302558 1001 86380 86390 1
303127 99303127 1001 86380 86390 1
302859 99302859 1001 86380 86390 1
302694 99302694 1001 86380 86390 1
303368 99303368 1001 86380 86390 1
303292 99303292 1001 86380 86390 1
303844 99303844 1001 86380 86390 1
303686 99303686 1001 86380 86390 1
303552 99303552 1001 86380 86390 1
304767 99304767 1001 86380 86390 1
304582 99304582 1001 86380 86390 1
304320 99304320 1001 86380 86390 1
304346 99304346 1001 86380 86390 1
304323 99304323 1001 86380 86390 1
305004 99305004 1001 86380 86390 1
304864 99304864 1001 86380 86390 1
304995 99304995 1001 86380 86390 1
305456 99305456 1001 86380 86390 1
305117 99305117 1001 86380 86390 1
305196 99305196 1001 86380 86390 1
305093 99305093 1001 86380 86390 1
500089 99500089 1001 86380 86390 1
500119 99500119 1001 86380 86390 1
500145 99500145 1001 86380 86390 1
501014 99501014 1001 86380 86390 1
500912 99500912 1001 86380 86390 1
500848 99500848 1001 86380 86390 1
501504 99501504 1001 86380 86390 1
501155 99501155 1001 86380 86390 1
501159 99501159 1001 86380 86390 1
501725 99501725 1001 86380 86390 1
502432 99502432 1001 86380 86390 1
502360 99502360 1001 86380 86390 1
502105 99502105 1001 86380 86390 1
502010 99502010 1001 86380 86390 1
502656 99502656 1001 86380 86390 1
503165 99503165 1001 86380 86390 1
502714 99502714 1001 86380 86390 1
502756 99502756 1001 86380 86390 1
503409 99503409 1001 86380 86390 1
503478 99503478 1001 86380 86390 1
503545 99503545 1001 86380 86390 1
504209 99504209 1001 86380 86390 1
504928 99504928 1001 86380 86390 1
504573 99504573 1001 86380 86390 1
504692 99504692 1001 86380 86390 1
504733 99504733 1001 86380 86390 1
505107 99505107 1001 86380 86390 1
505707 99505707 1001 86380 86390 1
505474 99505474 1001 86380 86390 1
505519 99505519 1001 86380 86390 1
505405 99505405 1001 86380 86390 1
505549 99505549 1001 86380 86390 1
505150 99505150 1001 86380 86390 1
505308 99505308 1001 86380 86390 1
505780 99505780 1001 86380 86390 1
505880 99505880 1001 86380 86390 1
506496 99506496 1001 86380 86390 1
506450 99506450 1001 86380 86390 1
506288 99506288 1001 86380 86390 1
506225 99506225 1001 86380 86390 1
506199 99506199 1001 86380 86390 1
506273 99506273 1001 86380 86390 1
506040 99506040 1001 86380 86390 1
506134 99506134 1001 86380 86390 1
506740 99506740 1001 86380 86390 1
507395 99507395 1001 86380 86390 1
507236 99507236 1001 86380 86390 1
506932 99506932 1001 86380 86390 1
506963 99506963 1001 86380 86390 1
506940 99506940 1001 86380 86390 1
507601 99507601 1001 86380 86390 1
508192 99508192 1001 86380 86390 1
508181 99508181 1001 86380 86390 1
507849 99507849 1001 86380 86390 1
507890 99507890 1001 86380 86390 1
508016 99508016 1001 86380 86390 1
508715 99508715 1001 86380 86390 1
508642 99508642 1001 86380 86390 1
508581 99508581 1001 86380 86390 1
509162 99509162 1001 86380 86390 1
509264 99509264 1001 86380 86390 1
509749 99509749 1001 86380 86390 1
509856 99509856 1001 86380 86390 1
509464 99509464 1001 86380 86390 1
509989 99509989 1001 86380 86390 1
510039 99510039 1001 86380 86390 1
510659 99510659 1001 86380 86390 1
510500 99510500 1001 86380 86390 1
510257 99510257 1001 86380 86390 1
510756 99510756 1001 86380 86390 1
510784 99510784 1001 86380 86390 1
510811 99510811 1001 86380 86390 1
511184 99511184 1001 86380 86390 1
511191 99511191 1001 86380 86390 1
511746 99511746 1001 86380 86390 1
511636 99511636 1001 86380 86390 1
512118 99512118 1001 86380 86390 1
511953 99511953 1001 86380 86390 1
511806 99511806 1001 86380 86390 1
511886 99511886 1001 86380 86390 1
512449 99512449 1001 86380 86390 1
512503 99512503 1001 86380 86390 1
513015 99513015 1001 86380 86390 1
512831 99512831 1001 86380 86390 1
512597 99512597 1001 86380 86390 1
512670 99512670 1001 86380 86390 1
513392 99513392 1001 86380 86390 1
513842 99513842 1001 86380 86390 1
513987 99513987 1001 86380 86390 1
513834 99513834 1001 86380 86390 1
513684 99513684 1001 86380 86390 1
513519 99513519 1001 86380 86390 1
514108 99514108 1001 86380 86390 1
514162 99514162 1001 86380 86390 1
514112 99514112 1001 86380 86390 1
514130 99514130 1001 86380 86390 1
514658 99514658 1001 86380 86390 1
514262 99514262 1001 86380 86390 1
514886 99514886 1001 86380 86390 1
514940 99514940 1001 86380 86390 1
515551 99515551 1001 86380 86390 1
515564 99515564 1001 86380 86390 1
515373 99515373 1001 86380 86390 1
515823 99515823 1001 86380 86390 1
515838 99515838 1001 86380 86390 1
516420 99516420 1001 86380 86390 1
516358 99516358 1001 86380 86390 1
516349 99516349 1001 86380 86390 1
516401 99516401 1001 86380 86390 1
516380 99516380 1001 86380 86390 1
516292 99516292 1001 86380 86390 1
516203 99516203 1001 86380 86390 1
515957 99515957 1001 86380 86390 1
515964 99515964 1001 86380 86390 1
516610 99516610 1001 86380 86390 1
516711 99516711 1001 86380 86390 1
516544 99516544 1001 86380 86390 1
517312 99517312 1001 86380 86390 1
516988 99516988 1001 86380 86390 1
516781 99516781 1001 86380 86390 1
516732 99516732 1001 86380 86390 1
516817 99516817 1001 86380 86390 1
517402 99517402 1001 86380 86390 1
517526 99517526 1001 86380 86390 1
517981 99517981 1001 86380 86390 1
517884 99517884 1001 86380 86390 1
517811 99517811 1001 86380 86390 1
518187 99518187 1001 86380 86390 1
518181 99518181 1001 86380 86390 1
518987 99518987 1001 86380 86390 1
518785 99518785 1001 86380 86390 1
518875 99518875 1001 86380 86390 1
518905 99518905 1001 86380 86390 1
518707 99518707 1001 86380 86390 1
518749 99518749 1001 86380 86390 1
518610 99518610 1001 86380 86390 1
519921 99519921 1001 86380 86390 1
519960 99519960 1001 86380 86390 1
520592 99520592 1001 86380 86390 1
520410 99520410 1001 86380 86390 1
520336 99520336 1001 86380 86390 1
520235 99520235 1001 86380 86390 1
520142 99520142 1001 86380 86390 1
520753 99520753 1001 86380 86390 1
521128 99521128 1001 86380 86390 1
521103 99521103 1001 86380 86390 1
520975 99520975 1001 86380 86390 1
520860 99520860 1001 86380 86390 1
521516 99521516 1001 86380 86390 1
522067 99522067 1001 86380 86390 1
521915 99521915 1001 86380 86390 1
521928 99521928 1001 86380 86390 1
522419 99522419 1001 86380 86390 1
522383 99522383 1001 86380 86390 1
522388 99522388 1001 86380 86390 1
522310 99522310 1001 86380 86390 1
522852 99522852 1001 86380 86390 1
522841 99522841 1001 86380 86390 1
522700 99522700 1001 86380 86390 1
523257 99523257 1001 86380 86390 1
523573 99523573 1001 86380 86390 1
523725 99523725 1001 86380 86390 1
523376 99523376 1001 86380 86390 1
523500 99523500 1001 86380 86390 1
524097 99524097 1001 86380 86390 1
524044 99524044 1001 86380 86390 1
524724 99524724 1001 86380 86390 1
524551 99524551 1001 86380 86390 1
524548 99524548 1001 86380 86390 1
524260 99524260 1001 86380 86390 1
524313 99524313 1001 86380 86390 1
524966 99524966 1001 86380 86390 1
524813 99524813 1001 86380 86390 1
524867 99524867 1001 86380 86390 1
525502 99525502 1001 86380 86390 1
525425 99525425 1001 86380 86390 1
525542 99525542 1001 86380 86390 1
525201 99525201 1001 86380 86390 1
524977 99524977 1001 86380 86390 1
525134 99525134 1001 86380 86390 1
525123 99525123 1001 86380 86390 1
525794 99525794 1001 86380 86390 1
526362 99526362 1001 86380 86390 1
526241 99526241 1001 86380 86390 1
525970 99525970 1001 86380 86390 1
525973 99525973 1001 86380 86390 1
525956 99525956 1001 86380 86390 1
526500 99526500 1001 86380 86390 1
526458 99526458 1001 86380 86390 1
527199 99527199 1001 86380 86390 1
527058 99527058 1001 86380 86390 1
527076 99527076 1001 86380 86390 1
527242 99527242 1001 86380 86390 1
526955 99526955 1001 86380 86390 1
526634 99526634 1001 86380 86390 1
527390 99527390 1001 86380 86390 1
527434 99527434 1001 86380 86390 1
528027 99528027 1001 86380 86390 1
527870 99527870 1001 86380 86390 1
527695 99527695 1001 86380 86390 1
527562 99527562 1001 86380 86390 1
527501 99527501 1001 86380 86390 1
528271 99528271 1001 86380 86390 1
528131 99528131 1001 86380 86390 1
528158 99528158 1001 86380 86390 1
528096 99528096 1001 86380 86390 1
528699 99528699 1001 86380 86390 1
528522 99528522 1001 86380 86390 1
528587 99528587 1001 86380 86390 1
528999 99528999 1001 86380 86390 1
529628 99529628 1001 86380 86390 1
529590 99529590 1001 86380 86390 1
529803 99529803 1001 86380 86390 1
529848 99529848 1001 86380 86390 1
530492 99530492 1001 86380 86390 1
530410 99530410 1001 86380 86390 1
530398 99530398 1001 86380 86390 1
530205 99530205 1001 86380 86390 1
530246 99530246 1001 86380 86390 1
529981 99529981 1001 86380 86390 1
530687 99530687 1001 86380 86390 1
531190 99531190 1001 86380 86390 1
531074 99531074 1001 86380 86390 1
531120 99531120 1001 86380 86390 1
531560 99531560 1001 86380 86390 1
531460 99531460 1001 86380 86390 1
532184 99532184 1001 86380 86390 1
532073 99532073 1001 86380 86390 1
531943 99531943 1001 86380 86390 1
531696 99531696 1001 86380 86390 1
532281 99532281 1001 86380 86390 1
532217 99532217 1001 86380 86390 1
532401 99532401 1001 86380 86390 1
532389 99532389 1001 86380 86390 1
532365 99532365 1001 86380 86390 1
532658 99532658 1001 86380 86390 1
532827 99532827 1001 86380 86390 1
532613 99532613 1001 86380 86390 1
532421 99532421 1001 86380 86390 1
533756 99533756 1001 86380 86390 1
533839 99533839 1001 86380 86390 1
533405 99533405 1001 86380 86390 1
533393 99533393 1001 86380 86390 1
533291 99533291 1001 86380 86390 1
533383 99533383 1001 86380 86390 1
533446 99533446 1001 86380 86390 1
534056 99534056 1001 86380 86390 1
534348 99534348 1001 86380 86390 1
534426 99534426 1001 86380 86390 1
534221 99534221 1001 86380 86390 1
534137 99534137 1001 86380 86390 1
534826 99534826 1001 86380 86390 1
535482 99535482 1001 86380 86390 1
535439 99535439 1001 86380 86390 1
534891 99534891 1001 86380 86390 1
534910 99534910 1001 86380 86390 1
534900 99534900 1001 86380 86390 1
536276 99536276 1001 86380 86390 1
536203 99536203 1001 86380 86390 1
535941 99535941 1001 86380 86390 1
535823 99535823 1001 86380 86390 1
535748 99535748 1001 86380 86390 1
535880 99535880 1001 86380 86390 1
536374 99536374 1001 86380 86390 1
536406 99536406 1001 86380 86390 1
537129 99537129 1001 86380 86390 1
536775 99536775 1001 86380 86390 1
536816 99536816 1001 86380 86390 1
536798 99536798 1001 86380 86390 1
536956 99536956 1001 86380 86390 1
536574 99536574 1001 86380 86390 1
537234 99537234 1001 86380 86390 1
537792 99537792 1001 86380 86390 1
537979 99537979 1001 86380 86390 1
538049 99538049 1001 86380 86390 1
538104 99538104 1001 86380 86390 1
538108 99538108 1001 86380 86390 1
538812 99538812 1001 86380 86390 1
538429 99538429 1001 86380 86390 1
538496 99538496 1001 86380 86390 1
538260 99538260 1001 86380 86390 1
538381 99538381 1001 86380 86390 1
538976 99538976 1001 86380 86390 1
539444 99539444 1001 86380 86390 1
539357 99539357 1001 86380 86390 1
539306 99539306 1001 86380 86390 1
539400 99539400 1001 86380 86390 1
539216 99539216 1001 86380 86390 1
539022 99539022 1001 86380 86390 1
539643 99539643 1001 86380 86390 1
539748 99539748 1001 86380 86390 1
540290 99540290 1001 86380 86390 1
540355 99540355 1001 86380 86390 1
540345 99540345 1001 86380 86390 1
540180 99540180 1001 86380 86390 1
540016 99540016 1001 86380 86390 1
540505 99540505 1001 86380 86390 1
540662 99540662 1001 86380 86390 1
541232 99541232 1001 86380 86390 1
541065 99541065 1001 86380 86390 1
540925 99540925 1001 86380 86390 1
540953 99540953 1001 86380 86390 1
540928 99540928 1001 86380 86390 1
540853 99540853 1001 86380 86390 1
540815 99540815 1001 86380 86390 1
540821 99540821 1001 86380 86390 1
540839 99540839 1001 86380 86390 1
542045 99542045 1001 86380 86390 1
542076 99542076 1001 86380 86390 1
541726 99541726 1001 86380 86390 1
541728 99541728 1001 86380 86390 1
541644 99541644 1001 86380 86390 1
541678 99541678 1001 86380 86390 1
542289 99542289 1001 86380 86390 1
542786 99542786 1001 86380 86390 1
542714 99542714 1001 86380 86390 1
542619 99542619 1001 86380 86390 1
542671 99542671 1001 86380 86390 1
542557 99542557 1001 86380 86390 1
542454 99542454 1001 86380 86390 1
543076 99543076 1001 86380 86390 1
543580 99543580 1001 86380 86390 1
543703 99543703 1001 86380 86390 1
543438 99543438 1001 86380 86390 1
543403 99543403 1001 86380 86390 1
543836 99543836 1001 86380 86390 1
543889 99543889 1001 86380 86390 1
544398 99544398 1001 86380 86390 1
544392 99544392 1001 86380 86390 1
544259 99544259 1001 86380 86390 1
544042 99544042 1001 86380 86390 1
544108 99544108 1001 86380 86390 1
543984 99543984 1001 86380 86390 1
544065 99544065 1001 86380 86390 1
544717 99544717 1001 86380 86390 1
419213 221 1001 51720 52077 1
400272 99400272 1001 86380 86390 1
400534 99400534 1001 86380 86390 1
400837 99400837 1001 86380 86390 1
400911 99400911 1001 86380 86390 1
401342 99401342 1001 86380 86390 1
402070 99402070 1001 86380 86390 1
402357 99402357 1001 86380 86390 1
402336 99402336 1001 86380 86390 1
402565 99402565 1001 86380 86390 1
402783 99402783 1001 86380 86390 1
403052 99403052 1001 86380 86390 1
403062 99403062 1001 86380 86390 1
403170 99403170 1001 86380 86390 1
403327 99403327 1001 86380 86390 1
403496 99403496 1001 86380 86390 1
403755 99403755 1001 86380 86390 1
404641 99404641 1001 86380 86390 1
404822 99404822 1001 86380 86390 1
404971 99404971 1001 86380 86390 1
405494 99405494 1001 86380 86390 1
405540 99405540 1001 86380 86390 1
405733 99405733 1001 86380 86390 1
405928 99405928 1001 86380 86390 1
406615 99406615 1001 86380 86390 1
406608 99406608 1001 86380 86390 1
407019 99407019 1001 86380 86390 1
407134 99407134 1001 86380 86390 1
407659 99407659 1001 86380 86390 1
408254 99408254 1001 86380 86390 1
408326 99408326 1001 86380 86390 1
408696 99408696 1001 86380 86390 1
408975 99408975 1001 86380 86390 1
409339 99409339 1001 86380 86390 1
410208 99410208 1001 86380 86390 1
410158 99410158 1001 86380 86390 1
410255 99410255 1001 86380 86390 1
410665 99410665 1001 86380 86390 1
411889 99411889 1001 86380 86390 1
411870 99411870 1001 86380 86390 1
412076 99412076 1001 86380 86390 1
412036 99412036 1001 86380 86390 1
412220 99412220 1001 86380 86390 1
413386 99413386 1001 86380 86390 1
413213 99413213 1001 86380 86390 1
413224 99413224 1001 86380 86390 1
413227 99413227 1001 86380 86390 1
412720 99412720 1001 86380 86390 1
412679 99412679 1001 86380 86390 1
412490 99412490 1001 86380 86390 1
413973 99413973 1001 86380 86390 1
413974 99413974 1001 86380 86390 1
413828 99413828 1001 86380 86390 1
415142 99415142 1001 86380 86390 1
415175 99415175 1001 86380 86390 1
415269 99415269 1001 86380 86390 1
415177 99415177 1001 86380 86390 1
414897 99414897 1001 86380 86390 1
414486 99414486 1001 86380 86390 1
415455 99415455 1001 86380 86390 1
415438 99415438 1001 86380 86390 1
416912 99416912 1001 86380 86390 1
416517 99416517 1001 86380 86390 1
417499 99417499 1001 86380 86390 1
417410 99417410 1001 86380 86390 1
417593 99417593 1001 86380 86390 1
418715 99418715 1001 86380 86390 1
418571 99418571 1001 86380 86390 1
418613 99418613 1001 86380 86390 1
418170 99418170 1001 86380 86390 1
420122 99420122 1001 86380 86390 1
420178 99420178 1001 86380 86390 1
419900 99419900 1001 86380 86390 1
419717 99419717 1001 86380 86390 1
419265 99419265 1001 86380 86390 1
419592 99419592 1001 86380 86390 1
419548 99419548 1001 86380 86390 1
419458 99419458 1001 86380 86390 1
419227 99419227 1001 86380 86390 1
420697 99420697 1001 86380 86390 1
420642 99420642 1001 86380 86390 1
421369 99421369 1001 86380 86390 1
421146 99421146 1001 86380 86390 1
421071 99421071 1001 86380 86390 1
423149 99423149 1001 86380 86390 1
423238 99423238 1001 86380 86390 1
423015 99423015 1001 86380 86390 1
422803 99422803 1001 86380 86390 1
423819 99423819 1001 86380 86390 1
425029 99425029 1001 86380 86390 1
425187 99425187 1001 86380 86390 1
424744 99424744 1001 86380 86390 1
424945 99424945 1001 86380 86390 1
424813 99424813 1001 86380 86390 1
424193 99424193 1001 86380 86390 1
425630 99425630 1001 86380 86390 1
425545 99425545 1001 86380 86390 1
426119 99426119 1001 86380 86390 1
427416 99427416 1001 86380 86390 1
427510 99427510 1001 86380 86390 1
427395 99427395 1001 86380 86390 1
428672 99428672 1001 86380 86390 1
428359 99428359 1001 86380 86390 1
427924 99427924 1001 86380 86390 1
428316 99428316 1001 86380 86390 1
427830 99427830 1001 86380 86390 1
427572 99427572 1001 86380 86390 1
428920 99428920 1001 86380 86390 1
430319 99430319 1001 86380 86390 1
430247 99430247 1001 86380 86390 1
429781 99429781 1001 86380 86390 1
429330 99429330 1001 86380 86390 1
430780 99430780 1001 86380 86390 1
430810 99430810 1001 86380 86390 1
432025 99432025 1001 86380 86390 1
431403 99431403 1001 86380 86390 1
431032 99431032 1001 86380 86390 1
432393 99432393 1001 86380 86390 1
432073 99432073 1001 86380 86390 1
433490 99433490 1001 86380 86390 1
433383 99433383 1001 86380 86390 1
433627 99433627 1001 86380 86390 1
433390 99433390 1001 86380 86390 1
433282 99433282 1001 86380 86390 1
433208 99433208 1001 86380 86390 1
432634 99432634 1001 86380 86390 1
432695 99432695 1001 86380 86390 1
432770 99432770 1001 86380 86390 1
434070 99434070 1001 86380 86390 1
433980 99433980 1001 86380 86390 1
435042 99435042 1001 86380 86390 1
434658 99434658 1001 86380 86390 1
434662 99434662 1001 86380 86390 1
434669 99434669 1001 86380 86390 1
435767 99435767 1001 86380 86390 1
300080 99300080 1001 86380 86390 1
300601 99300601 1001 86380 86390 1
300696 99300696 1001 86380 86390 1
301310 99301310 1001 86380 86390 1
301216 99301216 1001 86380 86390 1
301115 99301115 1001 86380 86390 1
300936 99300936 1001 86380 86390 1
302295 99302295 1001 86380 86390 1
302127 99302127 1001 86380 86390 1
301960 99301960 1001 86380 86390 1
301950 99301950 1001 86380 86390 1
301939 99301939 1001 86380 86390 1
302444 99302444 1001 86380 86390 1
302419 99302419 1001 86380 86390 1
302407 99302407 1001 86380 86390 1
302400 99302400 1001 86380 86390 1
303025 99303025 1001 86380 86390 1
303064 99303064 1001 86380 86390 1
302940 99302940 1001 86380 86390 1
302832 99302832 1001 86380 86390 1
302704 99302704 1001 86380 86390 1
302785 99302785 1001 86380 86390 1
303348 99303348 1001 86380 86390 1
303318 99303318 1001 86380 86390 1
303332 99303332 1001 86380 86390 1
303949 99303949 1001 86380 86390 1
303556 99303556 1001 86380 86390 1
303573 99303573 1001 86380 86390 1
304110 99304110 1001 86380 86390 1
304100 99304100 1001 86380 86390 1
304803 99304803 1001 86380 86390 1
304490 99304490 1001 86380 86390 1
304302 99304302 1001 86380 86390 1
304948 99304948 1001 86380 86390 1
304913 99304913 1001 86380 86390 1
305056 99305056 1001 86380 86390 1
305031 99305031 1001 86380 86390 1
305138 99305138 1001 86380 86390 1
305075 99305075 1001 86380 86390 1
500687 99500687 1001 86380 86390 1
500411 99500411 1001 86380 86390 1
500342 99500342 1001 86380 86390 1
501505 99501505 1001 86380 86390 1
501282 99501282 1001 86380 86390 1
501365 99501365 1001 86380 86390 1
501161 99501161 1001 86380 86390 1
501111 99501111 1001 86380 86390 1
501183 99501183 1001 86380 86390 1
501197 99501197 1001 86380 86390 1
501760 99501760 1001 86380 86390 1
502389 99502389 1001 86380 86390 1
502379 99502379 1001 86380 86390 1
502445 99502445 1001 86380 86390 1
502138 99502138 1001 86380 86390 1
502126 99502126 1001 86380 86390 1
502219 99502219 1001 86380 86390 1
502046 99502046 1001 86380 86390 1
501892 99501892 1001 86380 86390 1
503132 99503132 1001 86380 86390 1
503058 99503058 1001 86380 86390 1
503402 99503402 1001 86380 86390 1
503495 99503495 1001 86380 86390 1
503927 99503927 1001 86380 86390 1
504047 99504047 1001 86380 86390 1
503828 99503828 1001 86380 86390 1
503872 99503872 1001 86380 86390 1
503506 99503506 1001 86380 86390 1
504220 99504220 1001 86380 86390 1
504234 99504234 1001 86380 86390 1
504175 99504175 1001 86380 86390 1
504894 99504894 1001 86380 86390 1
504888 99504888 1001 86380 86390 1
504931 99504931 1001 86380 86390 1
504799 99504799 1001 86380 86390 1
504503 99504503 1001 86380 86390 1
505618 99505618 1001 86380 86390 1
505190 99505190 1001 86380 86390 1
505209 99505209 1001 86380 86390 1
505835 99505835 1001 86380 86390 1
505906 99505906 1001 86380 86390 1
505779 99505779 1001 86380 86390 1
506200 99506200 1001 86380 86390 1
506106 99506106 1001 86380 86390 1
506800 99506800 1001 86380 86390 1
506660 99506660 1001 86380 86390 1
506601 99506601 1001 86380 86390 1
506797 99506797 1001 86380 86390 1
506669 99506669 1001 86380 86390 1
507526 99507526 1001 86380 86390 1
508182 99508182 1001 86380 86390 1
507658 99507658 1001 86380 86390 1
507703 99507703 1001 86380 86390 1
508409 99508409 1001 86380 86390 1
508452 99508452 1001 86380 86390 1
508981 99508981 1001 86380 86390 1
508930 99508930 1001 86380 86390 1
508858 99508858 1001 86380 86390 1
508773 99508773 1001 86380 86390 1
508536 99508536 1001 86380 86390 1
508459 99508459 1001 86380 86390 1
508657 99508657 1001 86380 86390 1
508463 99508463 1001 86380 86390 1
508594 99508594 1001 86380 86390 1
508607 99508607 1001 86380 86390 1
509103 99509103 1001 86380 86390 1
509158 99509158 1001 86380 86390 1
509755 99509755 1001 86380 86390 1
509503 99509503 1001 86380 86390 1
509614 99509614 1001 86380 86390 1
509962 99509962 1001 86380 86390 1
510014 99510014 1001 86380 86390 1
510004 99510004 1001 86380 86390 1
509903 99509903 1001 86380 86390 1
510406 99510406 1001 86380 86390 1
510492 99510492 1001 86380 86390 1
510249 99510249 1001 86380 86390 1
510215 99510215 1001 86380 86390 1
510845 99510845 1001 86380 86390 1
510744 99510744 1001 86380 86390 1
510926 99510926 1001 86380 86390 1
510787 99510787 1001 86380 86390 1
510904 99510904 1001 86380 86390 1
511516 99511516 1001 86380 86390 1
511354 99511354 1001 86380 86390 1
511371 99511371 1001 86380 86390 1
511315 99511315 1001 86380 86390 1
511319 99511319 1001 86380 86390 1
511111 99511111 1001 86380 86390 1
511717 99511717 1001 86380 86390 1
512298 99512298 1001 86380 86390 1
511792 99511792 1001 86380 86390 1
511950 99511950 1001 86380 86390 1
512514 99512514 1001 86380 86390 1
512796 99512796 1001 86380 86390 1
512914 99512914 1001 86380 86390 1
512801 99512801 1001 86380 86390 1
512669 99512669 1001 86380 86390 1
512646 99512646 1001 86380 86390 1
512635 99512635 1001 86380 86390 1
513255 99513255 1001 86380 86390 1
513368 99513368 1001 86380 86390 1
513922 99513922 1001 86380 86390 1
513776 99513776 1001 86380 86390 1
513627 99513627 1001 86380 86390 1
513462 99513462 1001 86380 86390 1
513442 99513442 1001 86380 86390 1
513547 99513547 1001 86380 86390 1
514150 99514150 1001 86380 86390 1
514537 99514537 1001 86380 86390 1
514577 99514577 1001 86380 86390 1
514542 99514542 1001 86380 86390 1
515492 99515492 1001 86380 86390 1
515461 99515461 1001 86380 86390 1
515088 99515088 1001 86380 86390 1
515813 99515813 1001 86380 86390 1
515869 99515869 1001 86380 86390 1
515690 99515690 1001 86380 86390 1
515717 99515717 1001 86380 86390 1
516384 99516384 1001 86380 86390 1
516142 99516142 1001 86380 86390 1
516004 99516004 1001 86380 86390 1
517292 99517292 1001 86380 86390 1
517321 99517321 1001 86380 86390 1
517178 99517178 1001 86380 86390 1
516974 99516974 1001 86380 86390 1
517046 99517046 1001 86380 86390 1
516982 99516982 1001 86380 86390 1
516790 99516790 1001 86380 86390 1
517515 99517515 1001 86380 86390 1
517473 99517473 1001 86380 86390 1
517357 99517357 1001 86380 86390 1
517996 99517996 1001 86380 86390 1
518025 99518025 1001 86380 86390 1
518092 99518092 1001 86380 86390 1
517843 99517843 1001 86380 86390 1
517823 99517823 1001 86380 86390 1
517759 99517759 1001 86380 86390 1
517713 99517713 1001 86380 86390 1
517742 99517742 1001 86380 86390 1
518266 99518266 1001 86380 86390 1
518407 99518407 1001 86380 86390 1
518442 99518442 1001 86380 86390 1
518533 99518533 1001 86380 86390 1
519701 99519701 1001 86380 86390 1
519787 99519787 1001 86380 86390 1
519808 99519808 1001 86380 86390 1
519549 99519549 1001 86380 86390 1
519233 99519233 1001 86380 86390 1
519312 99519312 1001 86380 86390 1
519217 99519217 1001 86380 86390 1
519868 99519868 1001 86380 86390 1
519920 99519920 1001 86380 86390 1
519860 99519860 1001 86380 86390 1
520488 99520488 1001 86380 86390 1
520595 99520595 1001 86380 86390 1
520100 99520100 1001 86380 86390 1
520121 99520121 1001 86380 86390 1
520134 99520134 1001 86380 86390 1
521428 99521428 1001 86380 86390 1
521440 99521440 1001 86380 86390 1
521195 99521195 1001 86380 86390 1
520899 99520899 1001 86380 86390 1
520977 99520977 1001 86380 86390 1
520890 99520890 1001 86380 86390 1
521582 99521582 1001 86380 86390 1
521909 99521909 1001 86380 86390 1
521840 99521840 1001 86380 86390 1
522437 99522437 1001 86380 86390 1
522946 99522946 1001 86380 86390 1
522842 99522842 1001 86380 86390 1
523289 99523289 1001 86380 86390 1
523225 99523225 1001 86380 86390 1
523231 99523231 1001 86380 86390 1
523894 99523894 1001 86380 86390 1
523909 99523909 1001 86380 86390 1
523903 99523903 1001 86380 86390 1
523672 99523672 1001 86380 86390 1
523352 99523352 1001 86380 86390 1
523433 99523433 1001 86380 86390 1
523489 99523489 1001 86380 86390 1
524113 99524113 1001 86380 86390 1
524050 99524050 1001 86380 86390 1
524617 99524617 1001 86380 86390 1
524838 99524838 1001 86380 86390 1
524968 99524968 1001 86380 86390 1
524891 99524891 1001 86380 86390 1
525452 99525452 1001 86380 86390 1
525531 99525531 1001 86380 86390 1
525330 99525330 1001 86380 86390 1
525306 99525306 1001 86380 86390 1
525345 99525345 1001 86380 86390 1
525126 99525126 1001 86380 86390 1
525675 99525675 1001 86380 86390 1
525780 99525780 1001 86380 86390 1
525644 99525644 1001 86380 86390 1
526226 99526226 1001 86380 86390 1
526102 99526102 1001 86380 86390 1
526033 99526033 1001 86380 86390 1
525938 99525938 1001 86380 86390 1
525902 99525902 1001 86380 86390 1
525928 99525928 1001 86380 86390 1
527136 99527136 1001 86380 86390 1
527189 99527189 1001 86380 86390 1
527140 99527140 1001 86380 86390 1
527033 99527033 1001 86380 86390 1
526852 99526852 1001 86380 86390 1
526926 99526926 1001 86380 86390 1
526672 99526672 1001 86380 86390 1
526724 99526724 1001 86380 86390 1
527263 99527263 1001 86380 86390 1
527985 99527985 1001 86380 86390 1
527890 99527890 1001 86380 86390 1
527834 99527834 1001 86380 86390 1
527718 99527718 1001 86380 86390 1
527670 99527670 1001 86380 86390 1
527725 99527725 1001 86380 86390 1
527624 99527624 1001 86380 86390 1
527555 99527555 1001 86380 86390 1
527581 99527581 1001 86380 86390 1
528098 99528098 1001 86380 86390 1
528741 99528741 1001 86380 86390 1
529058 99529058 1001 86380 86390 1
529386 99529386 1001 86380 86390 1
529348 99529348 1001 86380 86390 1
529743 99529743 1001 86380 86390 1
530478 99530478 1001 86380 86390 1
530636 99530636 1001 86380 86390 1
531311 99531311 1001 86380 86390 1
531019 99531019 1001 86380 86390 1
531039 99531039 1001 86380 86390 1
532199 99532199 1001 86380 86390 1
531890 99531890 1001 86380 86390 1
531994 99531994 1001 86380 86390 1
531995 99531995 1001 86380 86390 1
531996 99531996 1001 86380 86390 1
531784 99531784 1001 86380 86390 1
532340 99532340 1001 86380 86390 1
532972 99532972 1001 86380 86390 1
532961 99532961 1001 86380 86390 1
532761 99532761 1001 86380 86390 1
532767 99532767 1001 86380 86390 1
532781 99532781 1001 86380 86390 1
532492 99532492 1001 86380 86390 1
532597 99532597 1001 86380 86390 1
532418 99532418 1001 86380 86390 1
532536 99532536 1001 86380 86390 1
532538 99532538 1001 86380 86390 1
533818 99533818 1001 86380 86390 1
533580 99533580 1001 86380 86390 1
533492 99533492 1001 86380 86390 1
533494 99533494 1001 86380 86390 1
533394 99533394 1001 86380 86390 1
533294 99533294 1001 86380 86390 1
533991 99533991 1001 86380 86390 1
534380 99534380 1001 86380 86390 1
534344 99534344 1001 86380 86390 1
534260 99534260 1001 86380 86390 1
534235 99534235 1001 86380 86390 1
534172 99534172 1001 86380 86390 1
534213 99534213 1001 86380 86390 1
534125 99534125 1001 86380 86390 1
534815 99534815 1001 86380 86390 1
535440 99535440 1001 86380 86390 1
534904 99534904 1001 86380 86390 1
534974 99534974 1001 86380 86390 1
535813 99535813 1001 86380 86390 1
535909 99535909 1001 86380 86390 1
536380 99536380 1001 86380 86390 1
536354 99536354 1001 86380 86390 1
536807 99536807 1001 86380 86390 1
536581 99536581 1001 86380 86390 1
536659 99536659 1001 86380 86390 1
536598 99536598 1001 86380 86390 1
537203 99537203 1001 86380 86390 1
537320 99537320 1001 86380 86390 1
537244 99537244 1001 86380 86390 1
537952 99537952 1001 86380 86390 1
537955 99537955 1001 86380 86390 1
537879 99537879 1001 86380 86390 1
537659 99537659 1001 86380 86390 1
537384 99537384 1001 86380 86390 1
537413 99537413 1001 86380 86390 1
537997 99537997 1001 86380 86390 1
538149 99538149 1001 86380 86390 1
538532 99538532 1001 86380 86390 1
538267 99538267 1001 86380 86390 1
538280 99538280 1001 86380 86390 1
538295 99538295 1001 86380 86390 1
538257 99538257 1001 86380 86390 1
539620 99539620 1001 86380 86390 1
539560 99539560 1001 86380 86390 1
539415 99539415 1001 86380 86390 1
539234 99539234 1001 86380 86390 1
539227 99539227 1001 86380 86390 1
539194 99539194 1001 86380 86390 1
539133 99539133 1001 86380 86390 1
539821 99539821 1001 86380 86390 1
539751 99539751 1001 86380 86390 1
540272 99540272 1001 86380 86390 1
540235 99540235 1001 86380 86390 1
540005 99540005 1001 86380 86390 1
539974 99539974 1001 86380 86390 1
541194 99541194 1001 86380 86390 1
541266 99541266 1001 86380 86390 1
541248 99541248 1001 86380 86390 1
540952 99540952 1001 86380 86390 1
540993 99540993 1001 86380 86390 1
541084 99541084 1001 86380 86390 1
541086 99541086 1001 86380 86390 1
540772 99540772 1001 86380 86390 1
540850 99540850 1001 86380 86390 1
540877 99540877 1001 86380 86390 1
540761 99540761 1001 86380 86390 1
541448 99541448 1001 86380 86390 1
541397 99541397 1001 86380 86390 1
541412 99541412 1001 86380 86390 1
541361 99541361 1001 86380 86390 1
541337 99541337 1001 86380 86390 1
542106 99542106 1001 86380 86390 1
542079 99542079 1001 86380 86390 1
542117 99542117 1001 86380 86390 1
541680 99541680 1001 86380 86390 1
541520 99541520 1001 86380 86390 1
541560 99541560 1001 86380 86390 1
542256 99542256 1001 86380 86390 1
542231 99542231 1001 86380 86390 1
542810 99542810 1001 86380 86390 1
542668 99542668 1001 86380 86390 1
542697 99542697 1001 86380 86390 1
542456 99542456 1001 86380 86390 1
543085 99543085 1001 86380 86390 1
543593 99543593 1001 86380 86390 1
543571 99543571 1001 86380 86390 1
543653 99543653 1001 86380 86390 1
543385 99543385 1001 86380 86390 1
543422 99543422 1001 86380 86390 1
543346 99543346 1001 86380 86390 1
544524 99544524 1001 86380 86390 1
544187 99544187 1001 86380 86390 1
544610 99544610 1001 86380 86390 1
544612 99544612 1001 86380 86390 1
544695 99544695 1001 86380 86390 1
409954 558 1001 21060 23217 1
428574 262 1001 78540 79977 1
530925 763 1002 36756 48065 1
536546 813 1002 30695 39440 1
400022 99400022 1001 86380 86390 1
400232 99400232 1001 86380 86390 1
400376 99400376 1001 86380 86390 1
400580 99400580 1001 86380 86390 1
400746 99400746 1001 86380 86390 1
401076 99401076 1001 86380 86390 1
401919 99401919 1001 86380 86390 1
402343 99402343 1001 86380 86390 1
402863 99402863 1001 86380 86390 1
403458 99403458 1001 86380 86390 1
404143 99404143 1001 86380 86390 1
404126 99404126 1001 86380 86390 1
404763 99404763 1001 86380 86390 1
405072 99405072 1001 86380 86390 1
405200 99405200 1001 86380 86390 1
405641 99405641 1001 86380 86390 1
405674 99405674 1001 86380 86390 1
405706 99405706 1001 86380 86390 1
406531 99406531 1001 86380 86390 1
406820 99406820 1001 86380 86390 1
407048 99407048 1001 86380 86390 1
407425 99407425 1001 86380 86390 1
407427 99407427 1001 86380 86390 1
407456 99407456 1001 86380 86390 1
407608 99407608 1001 86380 86390 1
407574 99407574 1001 86380 86390 1
407647 99407647 1001 86380 86390 1
407757 99407757 1001 86380 86390 1
407858 99407858 1001 86380 86390 1
407933 99407933 1001 86380 86390 1
408496 99408496 1001 86380 86390 1
408634 99408634 1001 86380 86390 1
408948 99408948 1001 86380 86390 1
409589 99409589 1001 86380 86390 1
409631 99409631 1001 86380 86390 1
410411 99410411 1001 86380 86390 1
410703 99410703 1001 86380 86390 1
410785 99410785 1001 86380 86390 1
411027 99411027 1001 86380 86390 1
411464 99411464 1001 86380 86390 1
411750 99411750 1001 86380 86390 1
411735 99411735 1001 86380 86390 1
413521 99413521 1001 86380 86390 1
413636 99413636 1001 86380 86390 1
413584 99413584 1001 86380 86390 1
413507 99413507 1001 86380 86390 1
413158 99413158 1001 86380 86390 1
412909 99412909 1001 86380 86390 1
412828 99412828 1001 86380 86390 1
412786 99412786 1001 86380 86390 1
413709 99413709 1001 86380 86390 1
413937 99413937 1001 86380 86390 1
415228 99415228 1001 86380 86390 1
415008 99415008 1001 86380 86390 1
414566 99414566 1001 86380 86390 1
414389 99414389 1001 86380 86390 1
415501 99415501 1001 86380 86390 1
415504 99415504 1001 86380 86390 1
415402 99415402 1001 86380 86390 1
415630 99415630 1001 86380 86390 1
415496 99415496 1001 86380 86390 1
416811 99416811 1001 86380 86390 1
416748 99416748 1001 86380 86390 1
416180 99416180 1001 86380 86390 1
417280 99417280 1001 86380 86390 1
417605 99417605 1001 86380 86390 1
418534 99418534 1001 86380 86390 1
418556 99418556 1001 86380 86390 1
418760 99418760 1001 86380 86390 1
418658 99418658 1001 86380 86390 1
418418 99418418 1001 86380 86390 1
417681 99417681 1001 86380 86390 1
417624 99417624 1001 86380 86390 1
420303 99420303 1001 86380 86390 1
419349 99419349 1001 86380 86390 1
419607 99419607 1001 86380 86390 1
419582 99419582 1001 86380 86390 1
420515 99420515 1001 86380 86390 1
421802 99421802 1001 86380 86390 1
421737 99421737 1001 86380 86390 1
420976 99420976 1001 86380 86390 1
421246 99421246 1001 86380 86390 1
422370 99422370 1001 86380 86390 1
422517 99422517 1001 86380 86390 1
423524 99423524 1001 86380 86390 1
422967 99422967 1001 86380 86390 1
424136 99424136 1001 86380 86390 1
424432 99424432 1001 86380 86390 1
425529 99425529 1001 86380 86390 1
425721 99425721 1001 86380 86390 1
426165 99426165 1001 86380 86390 1
427337 99427337 1001 86380 86390 1
428539 99428539 1001 86380 86390 1
428239 99428239 1001 86380 86390 1
428331 99428331 1001 86380 86390 1
428177 99428177 1001 86380 86390 1
427671 99427671 1001 86380 86390 1
428956 99428956 1001 86380 86390 1
428904 99428904 1001 86380 86390 1
429987 99429987 1001 86380 86390 1
430144 99430144 1001 86380 86390 1
430307 99430307 1001 86380 86390 1
429664 99429664 1001 86380 86390 1
429862 99429862 1001 86380 86390 1
429290 99429290 1001 86380 86390 1
430683 99430683 1001 86380 86390 1
431766 99431766 1001 86380 86390 1
431910 99431910 1001 86380 86390 1
431862 99431862 1001 86380 86390 1
431565 99431565 1001 86380 86390 1
431601 99431601 1001 86380 86390 1
431011 99431011 1001 86380 86390 1
431168 99431168 1001 86380 86390 1
433329 99433329 1001 86380 86390 1
433407 99433407 1001 86380 86390 1
433098 99433098 1001 86380 86390 1
432748 99432748 1001 86380 86390 1
432772 99432772 1001 86380 86390 1
433967 99433967 1001 86380 86390 1
433910 99433910 1001 86380 86390 1
434706 99434706 1001 86380 86390 1
434765 99434765 1001 86380 86390 1
434668 99434668 1001 86380 86390 1
434512 99434512 1001 86380 86390 1
434281 99434281 1001 86380 86390 1
435462 99435462 1001 86380 86390 1
436785 99436785 1001 86380 86390 1
436593 99436593 1001 86380 86390 1
436548 99436548 1001 86380 86390 1
436205 99436205 1001 86380 86390 1
300525 99300525 1001 86380 86390 1
301456 99301456 1001 86380 86390 1
301195 99301195 1001 86380 86390 1
301631 99301631 1001 86380 86390 1
301742 99301742 1001 86380 86390 1
302240 99302240 1001 86380 86390 1
302318 99302318 1001 86380 86390 1
302114 99302114 1001 86380 86390 1
301903 99301903 1001 86380 86390 1
301880 99301880 1001 86380 86390 1
301868 99301868 1001 86380 86390 1
301818 99301818 1001 86380 86390 1
301845 99301845 1001 86380 86390 1
301760 99301760 1001 86380 86390 1
303085 99303085 1001 86380 86390 1
303021 99303021 1001 86380 86390 1
302994 99302994 1001 86380 86390 1
302984 99302984 1001 86380 86390 1
302871 99302871 1001 86380 86390 1
302640 99302640 1001 86380 86390 1
302620 99302620 1001 86380 86390 1
303218 99303218 1001 86380 86390 1
303375 99303375 1001 86380 86390 1
303317 99303317 1001 86380 86390 1
303869 99303869 1001 86380 86390 1
304009 99304009 1001 86380 86390 1
303941 99303941 1001 86380 86390 1
303765 99303765 1001 86380 86390 1
303708 99303708 1001 86380 86390 1
303468 99303468 1001 86380 86390 1
303536 99303536 1001 86380 86390 1
304177 99304177 1001 86380 86390 1
304754 99304754 1001 86380 86390 1
304742 99304742 1001 86380 86390 1
304509 99304509 1001 86380 86390 1
304384 99304384 1001 86380 86390 1
304334 99304334 1001 86380 86390 1
305573 99305573 1001 86380 86390 1
305565 99305565 1001 86380 86390 1
305327 99305327 1001 86380 86390 1
305366 99305366 1001 86380 86390 1
305695 99305695 1001 86380 86390 1
500690 99500690 1001 86380 86390 1
500769 99500769 1001 86380 86390 1
500504 99500504 1001 86380 86390 1
500249 99500249 1001 86380 86390 1
500289 99500289 1001 86380 86390 1
501617 99501617 1001 86380 86390 1
501510 99501510 1001 86380 86390 1
501421 99501421 1001 86380 86390 1
501172 99501172 1001 86380 86390 1
501716 99501716 1001 86380 86390 1
502396 99502396 1001 86380 86390 1
502171 99502171 1001 86380 86390 1
502128 99502128 1001 86380 86390 1
501930 99501930 1001 86380 86390 1
503066 99503066 1001 86380 86390 1
502965 99502965 1001 86380 86390 1
502728 99502728 1001 86380 86390 1
502861 99502861 1001 86380 86390 1
504033 99504033 1001 86380 86390 1
503837 99503837 1001 86380 86390 1
503552 99503552 1001 86380 86390 1
503607 99503607 1001 86380 86390 1
504263 99504263 1001 86380 86390 1
504120 99504120 1001 86380 86390 1
504308 99504308 1001 86380 86390 1
504794 99504794 1001 86380 86390 1
504813 99504813 1001 86380 86390 1
504597 99504597 1001 86380 86390 1
504621 99504621 1001 86380 86390 1
504431 99504431 1001 86380 86390 1
504341 99504341 1001 86380 86390 1
505003 99505003 1001 86380 86390 1
505568 99505568 1001 86380 86390 1
505546 99505546 1001 86380 86390 1
505456 99505456 1001 86380 86390 1
505243 99505243 1001 86380 86390 1
505182 99505182 1001 86380 86390 1
505299 99505299 1001 86380 86390 1
505351 99505351 1001 86380 86390 1
505339 99505339 1001 86380 86390 1
505833 99505833 1001 86380 86390 1
505946 99505946 1001 86380 86390 1
506521 99506521 1001 86380 86390 1
506541 99506541 1001 86380 86390 1
506478 99506478 1001 86380 86390 1
506594 99506594 1001 86380 86390 1
506557 99506557 1001 86380 86390 1
506291 99506291 1001 86380 86390 1
506382 99506382 1001 86380 86390 1
506306 99506306 1001 86380 86390 1
506216 99506216 1001 86380 86390 1
506208 99506208 1001 86380 86390 1
506145 99506145 1001 86380 86390 1
506662 99506662 1001 86380 86390 1
507317 99507317 1001 86380 86390 1
507369 99507369 1001 86380 86390 1
507114 99507114 1001 86380 86390 1
507205 99507205 1001 86380 86390 1
506984 99506984 1001 86380 86390 1
506917 99506917 1001 86380 86390 1
507558 99507558 1001 86380 86390 1
507442 99507442 1001 86380 86390 1
508226 99508226 1001 86380 86390 1
508054 99508054 1001 86380 86390 1
508006 99508006 1001 86380 86390 1
507826 99507826 1001 86380 86390 1
508326 99508326 1001 86380 86390 1
508275 99508275 1001 86380 86390 1
508303 99508303 1001 86380 86390 1
508305 99508305 1001 86380 86390 1
508873 99508873 1001 86380 86390 1
508518 99508518 1001 86380 86390 1
508605 99508605 1001 86380 86390 1
508567 99508567 1001 86380 86390 1
509134 99509134 1001 86380 86390 1
509740 99509740 1001 86380 86390 1
509806 99509806 1001 86380 86390 1
509567 99509567 1001 86380 86390 1
509561 99509561 1001 86380 86390 1
509481 99509481 1001 86380 86390 1
509291 99509291 1001 86380 86390 1
510010 99510010 1001 86380 86390 1
510529 99510529 1001 86380 86390 1
510593 99510593 1001 86380 86390 1
510775 99510775 1001 86380 86390 1
510931 99510931 1001 86380 86390 1
510774 99510774 1001 86380 86390 1
511397 99511397 1001 86380 86390 1
511132 99511132 1001 86380 86390 1
511069 99511069 1001 86380 86390 1
511096 99511096 1001 86380 86390 1
511666 99511666 1001 86380 86390 1
511668 99511668 1001 86380 86390 1
511567 99511567 1001 86380 86390 1
512212 99512212 1001 86380 86390 1
512342 99512342 1001 86380 86390 1
512215 99512215 1001 86380 86390 1
511793 99511793 1001 86380 86390 1
511938 99511938 1001 86380 86390 1
511967 99511967 1001 86380 86390 1
512470 99512470 1001 86380 86390 1
512499 99512499 1001 86380 86390 1
513118 99513118 1001 86380 86390 1
513045 99513045 1001 86380 86390 1
512936 99512936 1001 86380 86390 1
512938 99512938 1001 86380 86390 1
512808 99512808 1001 86380 86390 1
512979 99512979 1001 86380 86390 1
512903 99512903 1001 86380 86390 1
513349 99513349 1001 86380 86390 1
513287 99513287 1001 86380 86390 1
513941 99513941 1001 86380 86390 1
514017 99514017 1001 86380 86390 1
513926 99513926 1001 86380 86390 1
513594 99513594 1001 86380 86390 1
513532 99513532 1001 86380 86390 1
513448 99513448 1001 86380 86390 1
514157 99514157 1001 86380 86390 1
514576 99514576 1001 86380 86390 1
514617 99514617 1001 86380 86390 1
514503 99514503 1001 86380 86390 1
514556 99514556 1001 86380 86390 1
514328 99514328 1001 86380 86390 1
514303 99514303 1001 86380 86390 1
514266 99514266 1001 86380 86390 1
514915 99514915 1001 86380 86390 1
515493 99515493 1001 86380 86390 1
515613 99515613 1001 86380 86390 1
516334 99516334 1001 86380 86390 1
516437 99516437 1001 86380 86390 1
516228 99516228 1001 86380 86390 1
516219 99516219 1001 86380 86390 1
516290 99516290 1001 86380 86390 1
516084 99516084 1001 86380 86390 1
516003 99516003 1001 86380 86390 1
516536 99516536 1001 86380 86390 1
516670 99516670 1001 86380 86390 1
516530 99516530 1001 86380 86390 1
517182 99517182 1001 86380 86390 1
517221 99517221 1001 86380 86390 1
517196 99517196 1001 86380 86390 1
517256 99517256 1001 86380 86390 1
517080 99517080 1001 86380 86390 1
517068 99517068 1001 86380 86390 1
517044 99517044 1001 86380 86390 1
516980 99516980 1001 86380 86390 1
516743 99516743 1001 86380 86390 1
516747 99516747 1001 86380 86390 1
516891 99516891 1001 86380 86390 1
518044 99518044 1001 86380 86390 1
517822 99517822 1001 86380 86390 1
517915 99517915 1001 86380 86390 1
517718 99517718 1001 86380 86390 1
517668 99517668 1001 86380 86390 1
517707 99517707 1001 86380 86390 1
518201 99518201 1001 86380 86390 1
518334 99518334 1001 86380 86390 1
518874 99518874 1001 86380 86390 1
518954 99518954 1001 86380 86390 1
518397 99518397 1001 86380 86390 1
518570 99518570 1001 86380 86390 1
519867 99519867 1001 86380 86390 1
519961 99519961 1001 86380 86390 1
520604 99520604 1001 86380 86390 1
520444 99520444 1001 86380 86390 1
520338 99520338 1001 86380 86390 1
521119 99521119 1001 86380 86390 1
521121 99521121 1001 86380 86390 1
521188 99521188 1001 86380 86390 1
521631 99521631 1001 86380 86390 1
521555 99521555 1001 86380 86390 1
522195 99522195 1001 86380 86390 1
522199 99522199 1001 86380 86390 1
522346 99522346 1001 86380 86390 1
522976 99522976 1001 86380 86390 1
522541 99522541 1001 86380 86390 1
522518 99522518 1001 86380 86390 1
523128 99523128 1001 86380 86390 1
523311 99523311 1001 86380 86390 1
523227 99523227 1001 86380 86390 1
523166 99523166 1001 86380 86390 1
523765 99523765 1001 86380 86390 1
523843 99523843 1001 86380 86390 1
523676 99523676 1001 86380 86390 1
523530 99523530 1001 86380 86390 1
524107 99524107 1001 86380 86390 1
524658 99524658 1001 86380 86390 1
524754 99524754 1001 86380 86390 1
524437 99524437 1001 86380 86390 1
524502 99524502 1001 86380 86390 1
524509 99524509 1001 86380 86390 1
524307 99524307 1001 86380 86390 1
525284 99525284 1001 86380 86390 1
525092 99525092 1001 86380 86390 1
525158 99525158 1001 86380 86390 1
525005 99525005 1001 86380 86390 1
524987 99524987 1001 86380 86390 1
525182 99525182 1001 86380 86390 1
525616 99525616 1001 86380 86390 1
526242 99526242 1001 86380 86390 1
526329 99526329 1001 86380 86390 1
525858 99525858 1001 86380 86390 1
525839 99525839 1001 86380 86390 1
525930 99525930 1001 86380 86390 1
527114 99527114 1001 86380 86390 1
527103 99527103 1001 86380 86390 1
526673 99526673 1001 86380 86390 1
527407 99527407 1001 86380 86390 1
527317 99527317 1001 86380 86390 1
527961 99527961 1001 86380 86390 1
527936 99527936 1001 86380 86390 1
527740 99527740 1001 86380 86390 1
527731 99527731 1001 86380 86390 1
527796 99527796 1001 86380 86390 1
527669 99527669 1001 86380 86390 1
527506 99527506 1001 86380 86390 1
527633 99527633 1001 86380 86390 1
528150 99528150 1001 86380 86390 1
528748 99528748 1001 86380 86390 1
528758 99528758 1001 86380 86390 1
528554 99528554 1001 86380 86390 1
528325 99528325 1001 86380 86390 1
528912 99528912 1001 86380 86390 1
529047 99529047 1001 86380 86390 1
529614 99529614 1001 86380 86390 1
529679 99529679 1001 86380 86390 1
529469 99529469 1001 86380 86390 1
529286 99529286 1001 86380 86390 1
529802 99529802 1001 86380 86390 1
529853 99529853 1001 86380 86390 1
530115 99530115 1001 86380 86390 1
530557 99530557 1001 86380 86390 1
531218 99531218 1001 86380 86390 1
530977 99530977 1001 86380 86390 1
530823 99530823 1001 86380 86390 1
530949 99530949 1001 86380 86390 1
530860 99530860 1001 86380 86390 1
531483 99531483 1001 86380 86390 1
531487 99531487 1001 86380 86390 1
531539 99531539 1001 86380 86390 1
531939 99531939 1001 86380 86390 1
532297 99532297 1001 86380 86390 1
532266 99532266 1001 86380 86390 1
532697 99532697 1001 86380 86390 1
532711 99532711 1001 86380 86390 1
532622 99532622 1001 86380 86390 1
532579 99532579 1001 86380 86390 1
532455 99532455 1001 86380 86390 1
532473 99532473 1001 86380 86390 1
533106 99533106 1001 86380 86390 1
533094 99533094 1001 86380 86390 1
533085 99533085 1001 86380 86390 1
533064 99533064 1001 86380 86390 1
533706 99533706 1001 86380 86390 1
533803 99533803 1001 86380 86390 1
533631 99533631 1001 86380 86390 1
533444 99533444 1001 86380 86390 1
533400 99533400 1001 86380 86390 1
533976 99533976 1001 86380 86390 1
533889 99533889 1001 86380 86390 1
534578 99534578 1001 86380 86390 1
534540 99534540 1001 86380 86390 1
534383 99534383 1001 86380 86390 1
534095 99534095 1001 86380 86390 1
534775 99534775 1001 86380 86390 1
534763 99534763 1001 86380 86390 1
535462 99535462 1001 86380 86390 1
535323 99535323 1001 86380 86390 1
535379 99535379 1001 86380 86390 1
534982 99534982 1001 86380 86390 1
535600 99535600 1001 86380 86390 1
535692 99535692 1001 86380 86390 1
535693 99535693 1001 86380 86390 1
536309 99536309 1001 86380 86390 1
535957 99535957 1001 86380 86390 1
535876 99535876 1001 86380 86390 1
535865 99535865 1001 86380 86390 1
535869 99535869 1001 86380 86390 1
535739 99535739 1001 86380 86390 1
536507 99536507 1001 86380 86390 1
536433 99536433 1001 86380 86390 1
537139 99537139 1001 86380 86390 1
536844 99536844 1001 86380 86390 1
536724 99536724 1001 86380 86390 1
537211 99537211 1001 86380 86390 1
537298 99537298 1001 86380 86390 1
537181 99537181 1001 86380 86390 1
537770 99537770 1001 86380 86390 1
537622 99537622 1001 86380 86390 1
537753 99537753 1001 86380 86390 1
538026 99538026 1001 86380 86390 1
538717 99538717 1001 86380 86390 1
538471 99538471 1001 86380 86390 1
538601 99538601 1001 86380 86390 1
538273 99538273 1001 86380 86390 1
538286 99538286 1001 86380 86390 1
538964 99538964 1001 86380 86390 1
538861 99538861 1001 86380 86390 1
538875 99538875 1001 86380 86390 1
539542 99539542 1001 86380 86390 1
539242 99539242 1001 86380 86390 1
539374 99539374 1001 86380 86390 1
539074 99539074 1001 86380 86390 1
539115 99539115 1001 86380 86390 1
539043 99539043 1001 86380 86390 1
539772 99539772 1001 86380 86390 1
540418 99540418 1001 86380 86390 1
540305 99540305 1001 86380 86390 1
540450 99540450 1001 86380 86390 1
540335 99540335 1001 86380 86390 1
539958 99539958 1001 86380 86390 1
540497 99540497 1001 86380 86390 1
540641 99540641 1001 86380 86390 1
541289 99541289 1001 86380 86390 1
540882 99540882 1001 86380 86390 1
541081 99541081 1001 86380 86390 1
540789 99540789 1001 86380 86390 1
541398 99541398 1001 86380 86390 1
541378 99541378 1001 86380 86390 1
542119 99542119 1001 86380 86390 1
541947 99541947 1001 86380 86390 1
541811 99541811 1001 86380 86390 1
541910 99541910 1001 86380 86390 1
541580 99541580 1001 86380 86390 1
541699 99541699 1001 86380 86390 1
542174 99542174 1001 86380 86390 1
542294 99542294 1001 86380 86390 1
542322 99542322 1001 86380 86390 1
542675 99542675 1001 86380 86390 1
542381 99542381 1001 86380 86390 1
542500 99542500 1001 86380 86390 1
543079 99543079 1001 86380 86390 1
543688 99543688 1001 86380 86390 1
543639 99543639 1001 86380 86390 1
543497 99543497 1001 86380 86390 1
543300 99543300 1001 86380 86390 1
543352 99543352 1001 86380 86390 1
543887 99543887 1001 86380 86390 1
544414 99544414 1001 86380 86390 1
544367 99544367 1001 86380 86390 1
544186 99544186 1001 86380 86390 1
544099 99544099 1001 86380 86390 1
544614 99544614 1001 86380 86390 1
544643 99544643 1001 86380 86390 1
400459 99400459 1001 86380 86390 1
400946 99400946 1001 86380 86390 1
401526 99401526 1001 86380 86390 1
401930 99401930 1001 86380 86390 1
401967 99401967 1001 86380 86390 1
402045 99402045 1001 86380 86390 1
402104 99402104 1001 86380 86390 1
402295 99402295 1001 86380 86390 1
402590 99402590 1001 86380 86390 1
403384 99403384 1001 86380 86390 1
403699 99403699 1001 86380 86390 1
403784 99403784 1001 86380 86390 1
404419 99404419 1001 86380 86390 1
404460 99404460 1001 86380 86390 1
404648 99404648 1001 86380 86390 1
405368 99405368 1001 86380 86390 1
405504 99405504 1001 86380 86390 1
405670 99405670 1001 86380 86390 1
405721 99405721 1001 86380 86390 1
405817 99405817 1001 86380 86390 1
406135 99406135 1001 86380 86390 1
406438 99406438 1001 86380 86390 1
406472 99406472 1001 86380 86390 1
406621 99406621 1001 86380 86390 1
406967 99406967 1001 86380 86390 1
407147 99407147 1001 86380 86390 1
407408 99407408 1001 86380 86390 1
407573 99407573 1001 86380 86390 1
407805 99407805 1001 86380 86390 1
408146 99408146 1001 86380 86390 1
408627 99408627 1001 86380 86390 1
408790 99408790 1001 86380 86390 1
408869 99408869 1001 86380 86390 1
409021 99409021 1001 86380 86390 1
410063 99410063 1001 86380 86390 1
410117 99410117 1001 86380 86390 1
410192 99410192 1001 86380 86390 1
410272 99410272 1001 86380 86390 1
410305 99410305 1001 86380 86390 1
410525 99410525 1001 86380 86390 1
410995 99410995 1001 86380 86390 1
411287 99411287 1001 86380 86390 1
411370 99411370 1001 86380 86390 1
411403 99411403 1001 86380 86390 1
411845 99411845 1001 86380 86390 1
412300 99412300 1001 86380 86390 1
412302 99412302 1001 86380 86390 1
413564 99413564 1001 86380 86390 1
413142 99413142 1001 86380 86390 1
413878 99413878 1001 86380 86390 1
413799 99413799 1001 86380 86390 1
415095 99415095 1001 86380 86390 1
415155 99415155 1001 86380 86390 1
414708 99414708 1001 86380 86390 1
414672 99414672 1001 86380 86390 1
414198 99414198 1001 86380 86390 1
414479 99414479 1001 86380 86390 1
414480 99414480 1001 86380 86390 1
415692 99415692 1001 86380 86390 1
416889 99416889 1001 86380 86390 1
416351 99416351 1001 86380 86390 1
415811 99415811 1001 86380 86390 1
417244 99417244 1001 86380 86390 1
417245 99417245 1001 86380 86390 1
417303 99417303 1001 86380 86390 1
417367 99417367 1001 86380 86390 1
417516 99417516 1001 86380 86390 1
418628 99418628 1001 86380 86390 1
418399 99418399 1001 86380 86390 1
418046 99418046 1001 86380 86390 1
418051 99418051 1001 86380 86390 1
417613 99417613 1001 86380 86390 1
417689 99417689 1001 86380 86390 1
417757 99417757 1001 86380 86390 1
420150 99420150 1001 86380 86390 1
420230 99420230 1001 86380 86390 1
420302 99420302 1001 86380 86390 1
419676 99419676 1001 86380 86390 1
419978 99419978 1001 86380 86390 1
419516 99419516 1001 86380 86390 1
419412 99419412 1001 86380 86390 1
419554 99419554 1001 86380 86390 1
420833 99420833 1001 86380 86390 1
421549 99421549 1001 86380 86390 1
421532 99421532 1001 86380 86390 1
421634 99421634 1001 86380 86390 1
421016 99421016 1001 86380 86390 1
420885 99420885 1001 86380 86390 1
422348 99422348 1001 86380 86390 1
423632 99423632 1001 86380 86390 1
422685 99422685 1001 86380 86390 1
422897 99422897 1001 86380 86390 1
423865 99423865 1001 86380 86390 1
423874 99423874 1001 86380 86390 1
424147 99424147 1001 86380 86390 1
425313 99425313 1001 86380 86390 1
424967 99424967 1001 86380 86390 1
424194 99424194 1001 86380 86390 1
425470 99425470 1001 86380 86390 1
425712 99425712 1001 86380 86390 1
425616 99425616 1001 86380 86390 1
426796 99426796 1001 86380 86390 1
426848 99426848 1001 86380 86390 1
426386 99426386 1001 86380 86390 1
426007 99426007 1001 86380 86390 1
426008 99426008 1001 86380 86390 1
425850 99425850 1001 86380 86390 1
427484 99427484 1001 86380 86390 1
427212 99427212 1001 86380 86390 1
427340 99427340 1001 86380 86390 1
428473 99428473 1001 86380 86390 1
428543 99428543 1001 86380 86390 1
428720 99428720 1001 86380 86390 1
428210 99428210 1001 86380 86390 1
428057 99428057 1001 86380 86390 1
427995 99427995 1001 86380 86390 1
427541 99427541 1001 86380 86390 1
428735 99428735 1001 86380 86390 1
428772 99428772 1001 86380 86390 1
430245 99430245 1001 86380 86390 1
430074 99430074 1001 86380 86390 1
430125 99430125 1001 86380 86390 1
430284 99430284 1001 86380 86390 1
429976 99429976 1001 86380 86390 1
429857 99429857 1001 86380 86390 1
429741 99429741 1001 86380 86390 1
429575 99429575 1001 86380 86390 1
429893 99429893 1001 86380 86390 1
429895 99429895 1001 86380 86390 1
429953 99429953 1001 86380 86390 1
430584 99430584 1001 86380 86390 1
430653 99430653 1001 86380 86390 1
431458 99431458 1001 86380 86390 1
431381 99431381 1001 86380 86390 1
430963 99430963 1001 86380 86390 1
432446 99432446 1001 86380 86390 1
433657 99433657 1001 86380 86390 1
433450 99433450 1001 86380 86390 1
433143 99433143 1001 86380 86390 1
433176 99433176 1001 86380 86390 1
433158 99433158 1001 86380 86390 1
432541 99432541 1001 86380 86390 1
433753 99433753 1001 86380 86390 1
433755 99433755 1001 86380 86390 1
433964 99433964 1001 86380 86390 1
434739 99434739 1001 86380 86390 1
434633 99434633 1001 86380 86390 1
434635 99434635 1001 86380 86390 1
435892 99435892 1001 86380 86390 1
435730 99435730 1001 86380 86390 1
435687 99435687 1001 86380 86390 1
435837 99435837 1001 86380 86390 1
435588 99435588 1001 86380 86390 1
435673 99435673 1001 86380 86390 1
435477 99435477 1001 86380 86390 1
436615 99436615 1001 86380 86390 1
435993 99435993 1001 86380 86390 1
436226 99436226 1001 86380 86390 1
300679 99300679 1001 86380 86390 1
300526 99300526 1001 86380 86390 1
300414 99300414 1001 86380 86390 1
300378 99300378 1001 86380 86390 1
300257 99300257 1001 86380 86390 1
300909 99300909 1001 86380 86390 1
300872 99300872 1001 86380 86390 1
300849 99300849 1001 86380 86390 1
300851 99300851 1001 86380 86390 1
300787 99300787 1001 86380 86390 1
301351 99301351 1001 86380 86390 1
301480 99301480 1001 86380 86390 1
301471 99301471 1001 86380 86390 1
301170 99301170 1001 86380 86390 1
300986 99300986 1001 86380 86390 1
300989 99300989 1001 86380 86390 1
301069 99301069 1001 86380 86390 1
301709 99301709 1001 86380 86390 1
301609 99301609 1001 86380 86390 1
301702 99301702 1001 86380 86390 1
301612 99301612 1001 86380 86390 1
303195 99303195 1001 86380 86390 1
302823 99302823 1001 86380 86390 1
302862 99302862 1001 86380 86390 1
302863 99302863 1001 86380 86390 1
302854 99302854 1001 86380 86390 1
302909 99302909 1001 86380 86390 1
302647 99302647 1001 86380 86390 1
303284 99303284 1001 86380 86390 1
303278 99303278 1001 86380 86390 1
303979 99303979 1001 86380 86390 1
303929 99303929 1001 86380 86390 1
303695 99303695 1001 86380 86390 1
303503 99303503 1001 86380 86390 1
303440 99303440 1001 86380 86390 1
303507 99303507 1001 86380 86390 1
303614 99303614 1001 86380 86390 1
303591 99303591 1001 86380 86390 1
304098 99304098 1001 86380 86390 1
304111 99304111 1001 86380 86390 1
304840 99304840 1001 86380 86390 1
304715 99304715 1001 86380 86390 1
304611 99304611 1001 86380 86390 1
304281 99304281 1001 86380 86390 1
304373 99304373 1001 86380 86390 1
305467 99305467 1001 86380 86390 1
305142 99305142 1001 86380 86390 1
305145 99305145 1001 86380 86390 1
500159 99500159 1001 86380 86390 1
500601 99500601 1001 86380 86390 1
500487 99500487 1001 86380 86390 1
500201 99500201 1001 86380 86390 1
500842 99500842 1001 86380 86390 1
501458 99501458 1001 86380 86390 1
501283 99501283 1001 86380 86390 1
501245 99501245 1001 86380 86390 1
501337 99501337 1001 86380 86390 1
501148 99501148 1001 86380 86390 1
501214 99501214 1001 86380 86390 1
502402 99502402 1001 86380 86390 1
502394 99502394 1001 86380 86390 1
502444 99502444 1001 86380 86390 1
502318 99502318 1001 86380 86390 1
502078 99502078 1001 86380 86390 1
502114 99502114 1001 86380 86390 1
501885 99501885 1001 86380 86390 1
502040 99502040 1001 86380 86390 1
501912 99501912 1001 86380 86390 1
501942 99501942 1001 86380 86390 1
502573 99502573 1001 86380 86390 1
502642 99502642 1001 86380 86390 1
503242 99503242 1001 86380 86390 1
503010 99503010 1001 86380 86390 1
502761 99502761 1001 86380 86390 1
502765 99502765 1001 86380 86390 1
502785 99502785 1001 86380 86390 1
502863 99502863 1001 86380 86390 1
503437 99503437 1001 86380 86390 1
504019 99504019 1001 86380 86390 1
504050 99504050 1001 86380 86390 1
503716 99503716 1001 86380 86390 1
503730 99503730 1001 86380 86390 1
504796 99504796 1001 86380 86390 1
504505 99504505 1001 86380 86390 1
504395 99504395 1001 86380 86390 1
505041 99505041 1001 86380 86390 1
505642 99505642 1001 86380 86390 1
505832 99505832 1001 86380 86390 1
505808 99505808 1001 86380 86390 1
506236 99506236 1001 86380 86390 1
506317 99506317 1001 86380 86390 1
506267 99506267 1001 86380 86390 1
506321 99506321 1001 86380 86390 1
506324 99506324 1001 86380 86390 1
506157 99506157 1001 86380 86390 1
506735 99506735 1001 86380 86390 1
507220 99507220 1001 86380 86390 1
507350 99507350 1001 86380 86390 1
507168 99507168 1001 86380 86390 1
507015 99507015 1001 86380 86390 1
507110 99507110 1001 86380 86390 1
506935 99506935 1001 86380 86390 1
506871 99506871 1001 86380 86390 1
507472 99507472 1001 86380 86390 1
508125 99508125 1001 86380 86390 1
507967 99507967 1001 86380 86390 1
507911 99507911 1001 86380 86390 1
507937 99507937 1001 86380 86390 1
507925 99507925 1001 86380 86390 1
507816 99507816 1001 86380 86390 1
507639 99507639 1001 86380 86390 1
508276 99508276 1001 86380 86390 1
508998 99508998 1001 86380 86390 1
508899 99508899 1001 86380 86390 1
508900 99508900 1001 86380 86390 1
508817 99508817 1001 86380 86390 1
508712 99508712 1001 86380 86390 1
508537 99508537 1001 86380 86390 1
508476 99508476 1001 86380 86390 1
509242 99509242 1001 86380 86390 1
509148 99509148 1001 86380 86390 1
509805 99509805 1001 86380 86390 1
509651 99509651 1001 86380 86390 1
509460 99509460 1001 86380 86390 1
509927 99509927 1001 86380 86390 1
510461 99510461 1001 86380 86390 1
510358 99510358 1001 86380 86390 1
510360 99510360 1001 86380 86390 1
510801 99510801 1001 86380 86390 1
510920 99510920 1001 86380 86390 1
511259 99511259 1001 86380 86390 1
510974 99510974 1001 86380 86390 1
511043 99511043 1001 86380 86390 1
510953 99510953 1001 86380 86390 1
511701 99511701 1001 86380 86390 1
512307 99512307 1001 86380 86390 1
512321 99512321 1001 86380 86390 1
512232 99512232 1001 86380 86390 1
512234 99512234 1001 86380 86390 1
512087 99512087 1001 86380 86390 1
512010 99512010 1001 86380 86390 1
512000 99512000 1001 86380 86390 1
511837 99511837 1001 86380 86390 1
512544 99512544 1001 86380 86390 1
512481 99512481 1001 86380 86390 1
512461 99512461 1001 86380 86390 1
513167 99513167 1001 86380 86390 1
513204 99513204 1001 86380 86390 1
513169 99513169 1001 86380 86390 1
513173 99513173 1001 86380 86390 1
513000 99513000 1001 86380 86390 1
512942 99512942 1001 86380 86390 1
512747 99512747 1001 86380 86390 1
513375 99513375 1001 86380 86390 1
513877 99513877 1001 86380 86390 1
513960 99513960 1001 86380 86390 1
513923 99513923 1001 86380 86390 1
513716 99513716 1001 86380 86390 1
513666 99513666 1001 86380 86390 1
513734 99513734 1001 86380 86390 1
513595 99513595 1001 86380 86390 1
513557 99513557 1001 86380 86390 1
513430 99513430 1001 86380 86390 1
513561 99513561 1001 86380 86390 1
514034 99514034 1001 86380 86390 1
514770 99514770 1001 86380 86390 1
514783 99514783 1001 86380 86390 1
514372 99514372 1001 86380 86390 1
515055 99515055 1001 86380 86390 1
515057 99515057 1001 86380 86390 1
515545 99515545 1001 86380 86390 1
515637 99515637 1001 86380 86390 1
515281 99515281 1001 86380 86390 1
515142 99515142 1001 86380 86390 1
515124 99515124 1001 86380 86390 1
515866 99515866 1001 86380 86390 1
516372 99516372 1001 86380 86390 1
516137 99516137 1001 86380 86390 1
516568 99516568 1001 86380 86390 1
516659 99516659 1001 86380 86390 1
516635 99516635 1001 86380 86390 1
517121 99517121 1001 86380 86390 1
516979 99516979 1001 86380 86390 1
517122 99517122 1001 86380 86390 1
516840 99516840 1001 86380 86390 1
516736 99516736 1001 86380 86390 1
517446 99517446 1001 86380 86390 1
517460 99517460 1001 86380 86390 1
518003 99518003 1001 86380 86390 1
517777 99517777 1001 86380 86390 1
518332 99518332 1001 86380 86390 1
518320 99518320 1001 86380 86390 1
518795 99518795 1001 86380 86390 1
518953 99518953 1001 86380 86390 1
518743 99518743 1001 86380 86390 1
518694 99518694 1001 86380 86390 1
518451 99518451 1001 86380 86390 1
518557 99518557 1001 86380 86390 1
518571 99518571 1001 86380 86390 1
519109 99519109 1001 86380 86390 1
519010 99519010 1001 86380 86390 1
519682 99519682 1001 86380 86390 1
519805 99519805 1001 86380 86390 1
519415 99519415 1001 86380 86390 1
519416 99519416 1001 86380 86390 1
519404 99519404 1001 86380 86390 1
519590 99519590 1001 86380 86390 1
519346 99519346 1001 86380 86390 1
519610 99519610 1001 86380 86390 1
520628 99520628 1001 86380 86390 1
520458 99520458 1001 86380 86390 1
520267 99520267 1001 86380 86390 1
520032 99520032 1001 86380 86390 1
520114 99520114 1001 86380 86390 1
520217 99520217 1001 86380 86390 1
520183 99520183 1001 86380 86390 1
520212 99520212 1001 86380 86390 1
520759 99520759 1001 86380 86390 1
520837 99520837 1001 86380 86390 1
521175 99521175 1001 86380 86390 1
522196 99522196 1001 86380 86390 1
521998 99521998 1001 86380 86390 1
521898 99521898 1001 86380 86390 1
521887 99521887 1001 86380 86390 1
521994 99521994 1001 86380 86390 1
521715 99521715 1001 86380 86390 1
521864 99521864 1001 86380 86390 1
522968 99522968 1001 86380 86390 1
522989 99522989 1001 86380 86390 1
522761 99522761 1001 86380 86390 1
522910 99522910 1001 86380 86390 1
522694 99522694 1001 86380 86390 1
522516 99522516 1001 86380 86390 1
522520 99522520 1001 86380 86390 1
523193 99523193 1001 86380 86390 1
523119 99523119 1001 86380 86390 1
523839 99523839 1001 86380 86390 1
523402 99523402 1001 86380 86390 1
524084 99524084 1001 86380 86390 1
524049 99524049 1001 86380 86390 1
524711 99524711 1001 86380 86390 1
524730 99524730 1001 86380 86390 1
524361 99524361 1001 86380 86390 1
524282 99524282 1001 86380 86390 1
524965 99524965 1001 86380 86390 1
525358 99525358 1001 86380 86390 1
525334 99525334 1001 86380 86390 1
525234 99525234 1001 86380 86390 1
526286 99526286 1001 86380 86390 1
525833 99525833 1001 86380 86390 1
526594 99526594 1001 86380 86390 1
527123 99527123 1001 86380 86390 1
526778 99526778 1001 86380 86390 1
527413 99527413 1001 86380 86390 1
528022 99528022 1001 86380 86390 1
527958 99527958 1001 86380 86390 1
528189 99528189 1001 86380 86390 1
528113 99528113 1001 86380 86390 1
528852 99528852 1001 86380 86390 1
528795 99528795 1001 86380 86390 1
528618 99528618 1001 86380 86390 1
528546 99528546 1001 86380 86390 1
528627 99528627 1001 86380 86390 1
528654 99528654 1001 86380 86390 1
528349 99528349 1001 86380 86390 1
528433 99528433 1001 86380 86390 1
529016 99529016 1001 86380 86390 1
529609 99529609 1001 86380 86390 1
529230 99529230 1001 86380 86390 1
529140 99529140 1001 86380 86390 1
529157 99529157 1001 86380 86390 1
529846 99529846 1001 86380 86390 1
529859 99529859 1001 86380 86390 1
529760 99529760 1001 86380 86390 1
529918 99529918 1001 86380 86390 1
530427 99530427 1001 86380 86390 1
530543 99530543 1001 86380 86390 1
530359 99530359 1001 86380 86390 1
530462 99530462 1001 86380 86390 1
530151 99530151 1001 86380 86390 1
530709 99530709 1001 86380 86390 1
531061 99531061 1001 86380 86390 1
531153 99531153 1001 86380 86390 1
531415 99531415 1001 86380 86390 1
531456 99531456 1001 86380 86390 1
531391 99531391 1001 86380 86390 1
531577 99531577 1001 86380 86390 1
532176 99532176 1001 86380 86390 1
531858 99531858 1001 86380 86390 1
531952 99531952 1001 86380 86390 1
531619 99531619 1001 86380 86390 1
532897 99532897 1001 86380 86390 1
532737 99532737 1001 86380 86390 1
532730 99532730 1001 86380 86390 1
532770 99532770 1001 86380 86390 1
532784 99532784 1001 86380 86390 1
532572 99532572 1001 86380 86390 1
533785 99533785 1001 86380 86390 1
533837 99533837 1001 86380 86390 1
533423 99533423 1001 86380 86390 1
533242 99533242 1001 86380 86390 1
533425 99533425 1001 86380 86390 1
533909 99533909 1001 86380 86390 1
533898 99533898 1001 86380 86390 1
533954 99533954 1001 86380 86390 1
534630 99534630 1001 86380 86390 1
534300 99534300 1001 86380 86390 1
534365 99534365 1001 86380 86390 1
534458 99534458 1001 86380 86390 1
534848 99534848 1001 86380 86390 1
535461 99535461 1001 86380 86390 1
535367 99535367 1001 86380 86390 1
535087 99535087 1001 86380 86390 1
535024 99535024 1001 86380 86390 1
535559 99535559 1001 86380 86390 1
535563 99535563 1001 86380 86390 1
535607 99535607 1001 86380 86390 1
536236 99536236 1001 86380 86390 1
536070 99536070 1001 86380 86390 1
535942 99535942 1001 86380 86390 1
535997 99535997 1001 86380 86390 1
536036 99536036 1001 86380 86390 1
535870 99535870 1001 86380 86390 1
536529 99536529 1001 86380 86390 1
536855 99536855 1001 86380 86390 1
536819 99536819 1001 86380 86390 1
536768 99536768 1001 86380 86390 1
536549 99536549 1001 86380 86390 1
537251 99537251 1001 86380 86390 1
537916 99537916 1001 86380 86390 1
537943 99537943 1001 86380 86390 1
537636 99537636 1001 86380 86390 1
537433 99537433 1001 86380 86390 1
537543 99537543 1001 86380 86390 1
537440 99537440 1001 86380 86390 1
538031 99538031 1001 86380 86390 1
538741 99538741 1001 86380 86390 1
538681 99538681 1001 86380 86390 1
538810 99538810 1001 86380 86390 1
539015 99539015 1001 86380 86390 1
539640 99539640 1001 86380 86390 1
539619 99539619 1001 86380 86390 1
539507 99539507 1001 86380 86390 1
539559 99539559 1001 86380 86390 1
539181 99539181 1001 86380 86390 1
539692 99539692 1001 86380 86390 1
539816 99539816 1001 86380 86390 1
540429 99540429 1001 86380 86390 1
540337 99540337 1001 86380 86390 1
540059 99540059 1001 86380 86390 1
540062 99540062 1001 86380 86390 1
540131 99540131 1001 86380 86390 1
539858 99539858 1001 86380 86390 1
540615 99540615 1001 86380 86390 1
541190 99541190 1001 86380 86390 1
541257 99541257 1001 86380 86390 1
541282 99541282 1001 86380 86390 1
541035 99541035 1001 86380 86390 1
541013 99541013 1001 86380 86390 1
540775 99540775 1001 86380 86390 1
540731 99540731 1001 86380 86390 1
540723 99540723 1001 86380 86390 1
541349 99541349 1001 86380 86390 1
541466 99541466 1001 86380 86390 1
541416 99541416 1001 86380 86390 1
542086 99542086 1001 86380 86390 1
541982 99541982 1001 86380 86390 1
541891 99541891 1001 86380 86390 1
541820 99541820 1001 86380 86390 1
541619 99541619 1001 86380 86390 1
541601 99541601 1001 86380 86390 1
542747 99542747 1001 86380 86390 1
542678 99542678 1001 86380 86390 1
542628 99542628 1001 86380 86390 1
542721 99542721 1001 86380 86390 1
542522 99542522 1001 86380 86390 1
542463 99542463 1001 86380 86390 1
543605 99543605 1001 86380 86390 1
543680 99543680 1001 86380 86390 1
543449 99543449 1001 86380 86390 1
543442 99543442 1001 86380 86390 1
543545 99543545 1001 86380 86390 1
543536 99543536 1001 86380 86390 1
543249 99543249 1001 86380 86390 1
543240 99543240 1001 86380 86390 1
543953 99543953 1001 86380 86390 1
543883 99543883 1001 86380 86390 1
544486 99544486 1001 86380 86390 1
543981 99543981 1001 86380 86390 1
544090 99544090 1001 86380 86390 1
500262 847 1001 38645 38944 1
503103 1015 1002 37762 49252 1
400152 99400152 1001 86380 86390 1
400181 99400181 1001 86380 86390 1
400511 99400511 1001 86380 86390 1
400647 99400647 1001 86380 86390 1
401896 99401896 1001 86380 86390 1
402058 99402058 1001 86380 86390 1
402298 99402298 1001 86380 86390 1
402464 99402464 1001 86380 86390 1
402548 99402548 1001 86380 86390 1
402554 99402554 1001 86380 86390 1
402643 99402643 1001 86380 86390 1
402655 99402655 1001 86380 86390 1
402779 99402779 1001 86380 86390 1
403093 99403093 1001 86380 86390 1
403726 99403726 1001 86380 86390 1
403862 99403862 1001 86380 86390 1
404018 99404018 1001 86380 86390 1
404344 99404344 1001 86380 86390 1
404345 99404345 1001 86380 86390 1
404825 99404825 1001 86380 86390 1
405065 99405065 1001 86380 86390 1
405193 99405193 1001 86380 86390 1
405361 99405361 1001 86380 86390 1
405591 99405591 1001 86380 86390 1
405997 99405997 1001 86380 86390 1
406695 99406695 1001 86380 86390 1
406759 99406759 1001 86380 86390 1
406904 99406904 1001 86380 86390 1
407504 99407504 1001 86380 86390 1
407450 99407450 1001 86380 86390 1
407740 99407740 1001 86380 86390 1
408241 99408241 1001 86380 86390 1
408918 99408918 1001 86380 86390 1
409005 99409005 1001 86380 86390 1
409201 99409201 1001 86380 86390 1
410159 99410159 1001 86380 86390 1
410134 99410134 1001 86380 86390 1
410145 99410145 1001 86380 86390 1
410236 99410236 1001 86380 86390 1
410287 99410287 1001 86380 86390 1
410754 99410754 1001 86380 86390 1
410853 99410853 1001 86380 86390 1
410852 99410852 1001 86380 86390 1
411384 99411384 1001 86380 86390 1
411566 99411566 1001 86380 86390 1
411955 99411955 1001 86380 86390 1
411986 99411986 1001 86380 86390 1
412242 99412242 1001 86380 86390 1
413648 99413648 1001 86380 86390 1
413111 99413111 1001 86380 86390 1
413239 99413239 1001 86380 86390 1
412698 99412698 1001 86380 86390 1
413923 99413923 1001 86380 86390 1
413977 99413977 1001 86380 86390 1
415055 99415055 1001 86380 86390 1
415295 99415295 1001 86380 86390 1
414643 99414643 1001 86380 86390 1
414125 99414125 1001 86380 86390 1
414236 99414236 1001 86380 86390 1
414390 99414390 1001 86380 86390 1
416792 99416792 1001 86380 86390 1
416641 99416641 1001 86380 86390 1
416438 99416438 1001 86380 86390 1
416166 99416166 1001 86380 86390 1
416106 99416106 1001 86380 86390 1
417584 99417584 1001 86380 86390 1
418483 99418483 1001 86380 86390 1
418308 99418308 1001 86380 86390 1
418258 99418258 1001 86380 86390 1
418295 99418295 1001 86380 86390 1
418427 99418427 1001 86380 86390 1
418883 99418883 1001 86380 86390 1
420171 99420171 1001 86380 86390 1
419803 99419803 1001 86380 86390 1
419929 99419929 1001 86380 86390 1
419991 99419991 1001 86380 86390 1
419796 99419796 1001 86380 86390 1
419269 99419269 1001 86380 86390 1
419512 99419512 1001 86380 86390 1
420679 99420679 1001 86380 86390 1
420480 99420480 1001 86380 86390 1
421511 99421511 1001 86380 86390 1
421600 99421600 1001 86380 86390 1
421424 99421424 1001 86380 86390 1
422324 99422324 1001 86380 86390 1
423547 99423547 1001 86380 86390 1
423488 99423488 1001 86380 86390 1
423344 99423344 1001 86380 86390 1
423484 99423484 1001 86380 86390 1
422637 99422637 1001 86380 86390 1
422590 99422590 1001 86380 86390 1
425209 99425209 1001 86380 86390 1
424714 99424714 1001 86380 86390 1
424868 99424868 1001 86380 86390 1
424334 99424334 1001 86380 86390 1
425466 99425466 1001 86380 86390 1
426744 99426744 1001 86380 86390 1
426822 99426822 1001 86380 86390 1
426996 99426996 1001 86380 86390 1
426232 99426232 1001 86380 86390 1
425858 99425858 1001 86380 86390 1
427439 99427439 1001 86380 86390 1
427399 99427399 1001 86380 86390 1
427450 99427450 1001 86380 86390 1
428489 99428489 1001 86380 86390 1
427566 99427566 1001 86380 86390 1
427665 99427665 1001 86380 86390 1
427547 99427547 1001 86380 86390 1
429129 99429129 1001 86380 86390 1
429157 99429157 1001 86380 86390 1
430114 99430114 1001 86380 86390 1
429397 99429397 1001 86380 86390 1
430709 99430709 1001 86380 86390 1
430805 99430805 1001 86380 86390 1
430806 99430806 1001 86380 86390 1
431963 99431963 1001 86380 86390 1
430876 99430876 1001 86380 86390 1
433504 99433504 1001 86380 86390 1
432915 99432915 1001 86380 86390 1
432940 99432940 1001 86380 86390 1
433802 99433802 1001 86380 86390 1
434130 99434130 1001 86380 86390 1
434967 99434967 1001 86380 86390 1
434855 99434855 1001 86380 86390 1
434832 99434832 1001 86380 86390 1
434261 99434261 1001 86380 86390 1
435792 99435792 1001 86380 86390 1
435489 99435489 1001 86380 86390 1
435833 99435833 1001 86380 86390 1
435675 99435675 1001 86380 86390 1
436786 99436786 1001 86380 86390 1
436792 99436792 1001 86380 86390 1
436886 99436886 1001 86380 86390 1
436463 99436463 1001 86380 86390 1
436040 99436040 1001 86380 86390 1
436018 99436018 1001 86380 86390 1
437344 99437344 1001 86380 86390 1
300021 99300021 1001 86380 86390 1
300041 99300041 1001 86380 86390 1
300538 99300538 1001 86380 86390 1
300660 99300660 1001 86380 86390 1
300559 99300559 1001 86380 86390 1
300231 99300231 1001 86380 86390 1
300924 99300924 1001 86380 86390 1
300736 99300736 1001 86380 86390 1
301553 99301553 1001 86380 86390 1
301491 99301491 1001 86380 86390 1
301417 99301417 1001 86380 86390 1
301463 99301463 1001 86380 86390 1
301329 99301329 1001 86380 86390 1
301317 99301317 1001 86380 86390 1
301244 99301244 1001 86380 86390 1
301059 99301059 1001 86380 86390 1
301101 99301101 1001 86380 86390 1
301677 99301677 1001 86380 86390 1
301716 99301716 1001 86380 86390 1
302255 99302255 1001 86380 86390 1
302282 99302282 1001 86380 86390 1
302022 99302022 1001 86380 86390 1
301807 99301807 1001 86380 86390 1
302539 99302539 1001 86380 86390 1
303029 99303029 1001 86380 86390 1
303178 99303178 1001 86380 86390 1
303186 99303186 1001 86380 86390 1
303166 99303166 1001 86380 86390 1
302941 99302941 1001 86380 86390 1
302943 99302943 1001 86380 86390 1
302625 99302625 1001 86380 86390 1
302615 99302615 1001 86380 86390 1
302681 99302681 1001 86380 86390 1
303320 99303320 1001 86380 86390 1
303998 99303998 1001 86380 86390 1
303506 99303506 1001 86380 86390 1
303448 99303448 1001 86380 86390 1
304050 99304050 1001 86380 86390 1
304182 99304182 1001 86380 86390 1
304773 99304773 1001 86380 86390 1
304565 99304565 1001 86380 86390 1
304504 99304504 1001 86380 86390 1
304635 99304635 1001 86380 86390 1
304612 99304612 1001 86380 86390 1
304437 99304437 1001 86380 86390 1
304897 99304897 1001 86380 86390 1
305520 99305520 1001 86380 86390 1
305604 99305604 1001 86380 86390 1
305680 99305680 1001 86380 86390 1
305367 99305367 1001 86380 86390 1
305453 99305453 1001 86380 86390 1
305256 99305256 1001 86380 86390 1
500127 99500127 1001 86380 86390 1
500759 99500759 1001 86380 86390 1
500631 99500631 1001 86380 86390 1
500607 99500607 1001 86380 86390 1
500197 99500197 1001 86380 86390 1
500921 99500921 1001 86380 86390 1
501491 99501491 1001 86380 86390 1
501620 99501620 1001 86380 86390 1
501072 99501072 1001 86380 86390 1
501162 99501162 1001 86380 86390 1
501105 99501105 1001 86380 86390 1
501806 99501806 1001 86380 86390 1
501733 99501733 1001 86380 86390 1
501803 99501803 1001 86380 86390 1
502292 99502292 1001 86380 86390 1
502414 99502414 1001 86380 86390 1
502212 99502212 1001 86380 86390 1
502240 99502240 1001 86380 86390 1
502139 99502139 1001 86380 86390 1
502192 99502192 1001 86380 86390 1
502116 99502116 1001 86380 86390 1
502003 99502003 1001 86380 86390 1
502598 99502598 1001 86380 86390 1
502483 99502483 1001 86380 86390 1
502512 99502512 1001 86380 86390 1
502911 99502911 1001 86380 86390 1
503017 99503017 1001 86380 86390 1
502695 99502695 1001 86380 86390 1
502786 99502786 1001 86380 86390 1
503942 99503942 1001 86380 86390 1
503834 99503834 1001 86380 86390 1
503577 99503577 1001 86380 86390 1
503668 99503668 1001 86380 86390 1
503646 99503646 1001 86380 86390 1
504313 99504313 1001 86380 86390 1
504147 99504147 1001 86380 86390 1
504935 99504935 1001 86380 86390 1
504562 99504562 1001 86380 86390 1
504707 99504707 1001 86380 86390 1
504365 99504365 1001 86380 86390 1
505020 99505020 1001 86380 86390 1
504977 99504977 1001 86380 86390 1
504990 99504990 1001 86380 86390 1
504978 99504978 1001 86380 86390 1
505030 99505030 1001 86380 86390 1
505666 99505666 1001 86380 86390 1
505462 99505462 1001 86380 86390 1
505432 99505432 1001 86380 86390 1
505264 99505264 1001 86380 86390 1
505948 99505948 1001 86380 86390 1
505795 99505795 1001 86380 86390 1
505929 99505929 1001 86380 86390 1
505869 99505869 1001 86380 86390 1
506611 99506611 1001 86380 86390 1
506663 99506663 1001 86380 86390 1
507216 99507216 1001 86380 86390 1
506881 99506881 1001 86380 86390 1
507614 99507614 1001 86380 86390 1
507477 99507477 1001 86380 86390 1
507535 99507535 1001 86380 86390 1
508032 99508032 1001 86380 86390 1
507975 99507975 1001 86380 86390 1
507652 99507652 1001 86380 86390 1
508946 99508946 1001 86380 86390 1
508822 99508822 1001 86380 86390 1
509179 99509179 1001 86380 86390 1
509798 99509798 1001 86380 86390 1
509832 99509832 1001 86380 86390 1
509742 99509742 1001 86380 86390 1
509809 99509809 1001 86380 86390 1
509429 99509429 1001 86380 86390 1
510066 99510066 1001 86380 86390 1
510704 99510704 1001 86380 86390 1
510571 99510571 1001 86380 86390 1
510649 99510649 1001 86380 86390 1
510430 99510430 1001 86380 86390 1
510376 99510376 1001 86380 86390 1
510133 99510133 1001 86380 86390 1
510786 99510786 1001 86380 86390 1
511351 99511351 1001 86380 86390 1
511431 99511431 1001 86380 86390 1
511544 99511544 1001 86380 86390 1
512376 99512376 1001 86380 86390 1
512216 99512216 1001 86380 86390 1
512148 99512148 1001 86380 86390 1
511982 99511982 1001 86380 86390 1
511825 99511825 1001 86380 86390 1
512476 99512476 1001 86380 86390 1
513189 99513189 1001 86380 86390 1
513047 99513047 1001 86380 86390 1
513981 99513981 1001 86380 86390 1
513833 99513833 1001 86380 86390 1
513632 99513632 1001 86380 86390 1
513788 99513788 1001 86380 86390 1
513526 99513526 1001 86380 86390 1
514172 99514172 1001 86380 86390 1
514176 99514176 1001 86380 86390 1
514053 99514053 1001 86380 86390 1
514813 99514813 1001 86380 86390 1
514855 99514855 1001 86380 86390 1
514527 99514527 1001 86380 86390 1
514353 99514353 1001 86380 86390 1
514278 99514278 1001 86380 86390 1
514399 99514399 1001 86380 86390 1
515027 99515027 1001 86380 86390 1
514859 99514859 1001 86380 86390 1
515569 99515569 1001 86380 86390 1
515290 99515290 1001 86380 86390 1
515168 99515168 1001 86380 86390 1
516381 99516381 1001 86380 86390 1
516438 99516438 1001 86380 86390 1
515999 99515999 1001 86380 86390 1
516064 99516064 1001 86380 86390 1
516526 99516526 1001 86380 86390 1
516542 99516542 1001 86380 86390 1
517234 99517234 1001 86380 86390 1
517117 99517117 1001 86380 86390 1
517018 99517018 1001 86380 86390 1
517009 99517009 1001 86380 86390 1
516766 99516766 1001 86380 86390 1
516810 99516810 1001 86380 86390 1
516824 99516824 1001 86380 86390 1
517379 99517379 1001 86380 86390 1
517828 99517828 1001 86380 86390 1
517938 99517938 1001 86380 86390 1
518901 99518901 1001 86380 86390 1
518980 99518980 1001 86380 86390 1
518478 99518478 1001 86380 86390 1
518534 99518534 1001 86380 86390 1
519038 99519038 1001 86380 86390 1
519769 99519769 1001 86380 86390 1
519681 99519681 1001 86380 86390 1
519419 99519419 1001 86380 86390 1
520549 99520549 1001 86380 86390 1
520354 99520354 1001 86380 86390 1
520238 99520238 1001 86380 86390 1
520113 99520113 1001 86380 86390 1
520130 99520130 1001 86380 86390 1
520080 99520080 1001 86380 86390 1
521325 99521325 1001 86380 86390 1
521145 99521145 1001 86380 86390 1
521184 99521184 1001 86380 86390 1
521589 99521589 1001 86380 86390 1
522106 99522106 1001 86380 86390 1
521913 99521913 1001 86380 86390 1
521978 99521978 1001 86380 86390 1
521727 99521727 1001 86380 86390 1
521704 99521704 1001 86380 86390 1
522342 99522342 1001 86380 86390 1
522806 99522806 1001 86380 86390 1
522833 99522833 1001 86380 86390 1
522688 99522688 1001 86380 86390 1
522690 99522690 1001 86380 86390 1
523160 99523160 1001 86380 86390 1
523135 99523135 1001 86380 86390 1
523804 99523804 1001 86380 86390 1
523583 99523583 1001 86380 86390 1
524067 99524067 1001 86380 86390 1
524738 99524738 1001 86380 86390 1
524648 99524648 1001 86380 86390 1
524530 99524530 1001 86380 86390 1
524389 99524389 1001 86380 86390 1
524549 99524549 1001 86380 86390 1
525534 99525534 1001 86380 86390 1
525433 99525433 1001 86380 86390 1
525190 99525190 1001 86380 86390 1
525020 99525020 1001 86380 86390 1
525652 99525652 1001 86380 86390 1
526418 99526418 1001 86380 86390 1
526055 99526055 1001 86380 86390 1
525955 99525955 1001 86380 86390 1
526512 99526512 1001 86380 86390 1
526449 99526449 1001 86380 86390 1
526559 99526559 1001 86380 86390 1
527175 99527175 1001 86380 86390 1
526956 99526956 1001 86380 86390 1
526840 99526840 1001 86380 86390 1
527349 99527349 1001 86380 86390 1
527970 99527970 1001 86380 86390 1
527698 99527698 1001 86380 86390 1
527551 99527551 1001 86380 86390 1
527477 99527477 1001 86380 86390 1
528086 99528086 1001 86380 86390 1
528255 99528255 1001 86380 86390 1
528756 99528756 1001 86380 86390 1
528521 99528521 1001 86380 86390 1
528682 99528682 1001 86380 86390 1
528358 99528358 1001 86380 86390 1
528379 99528379 1001 86380 86390 1
528302 99528302 1001 86380 86390 1
528981 99528981 1001 86380 86390 1
528945 99528945 1001 86380 86390 1
529039 99529039 1001 86380 86390 1
529721 99529721 1001 86380 86390 1
529359 99529359 1001 86380 86390 1
529752 99529752 1001 86380 86390 1
530533 99530533 1001 86380 86390 1
530405 99530405 1001 86380 86390 1
530182 99530182 1001 86380 86390 1
530175 99530175 1001 86380 86390 1
529945 99529945 1001 86380 86390 1
529943 99529943 1001 86380 86390 1
530671 99530671 1001 86380 86390 1
530555 99530555 1001 86380 86390 1
530652 99530652 1001 86380 86390 1
531347 99531347 1001 86380 86390 1
531357 99531357 1001 86380 86390 1
530915 99530915 1001 86380 86390 1
530802 99530802 1001 86380 86390 1
530815 99530815 1001 86380 86390 1
530763 99530763 1001 86380 86390 1
531482 99531482 1001 86380 86390 1
532204 99532204 1001 86380 86390 1
532009 99532009 1001 86380 86390 1
532201 99532201 1001 86380 86390 1
531864 99531864 1001 86380 86390 1
531983 99531983 1001 86380 86390 1
531612 99531612 1001 86380 86390 1
532337 99532337 1001 86380 86390 1
532239 99532239 1001 86380 86390 1
532409 99532409 1001 86380 86390 1
532634 99532634 1001 86380 86390 1
532438 99532438 1001 86380 86390 1
533210 99533210 1001 86380 86390 1
533051 99533051 1001 86380 86390 1
533669 99533669 1001 86380 86390 1
533640 99533640 1001 86380 86390 1
533314 99533314 1001 86380 86390 1
534049 99534049 1001 86380 86390 1
533961 99533961 1001 86380 86390 1
534595 99534595 1001 86380 86390 1
534511 99534511 1001 86380 86390 1
534564 99534564 1001 86380 86390 1
534645 99534645 1001 86380 86390 1
534428 99534428 1001 86380 86390 1
534434 99534434 1001 86380 86390 1
534399 99534399 1001 86380 86390 1
534374 99534374 1001 86380 86390 1
534123 99534123 1001 86380 86390 1
534882 99534882 1001 86380 86390 1
535463 99535463 1001 86380 86390 1
535123 99535123 1001 86380 86390 1
535110 99535110 1001 86380 86390 1
535266 99535266 1001 86380 86390 1
535046 99535046 1001 86380 86390 1
535703 99535703 1001 86380 86390 1
535626 99535626 1001 86380 86390 1
535682 99535682 1001 86380 86390 1
536172 99536172 1001 86380 86390 1
536006 99536006 1001 86380 86390 1
535998 99535998 1001 86380 86390 1
535999 99535999 1001 86380 86390 1
536104 99536104 1001 86380 86390 1
536408 99536408 1001 86380 86390 1
536616 99536616 1001 86380 86390 1
537765 99537765 1001 86380 86390 1
537637 99537637 1001 86380 86390 1
537460 99537460 1001 86380 86390 1
537574 99537574 1001 86380 86390 1
538100 99538100 1001 86380 86390 1
538752 99538752 1001 86380 86390 1
538760 99538760 1001 86380 86390 1
538509 99538509 1001 86380 86390 1
538283 99538283 1001 86380 86390 1
538844 99538844 1001 86380 86390 1
538871 99538871 1001 86380 86390 1
539541 99539541 1001 86380 86390 1
539451 99539451 1001 86380 86390 1
539558 99539558 1001 86380 86390 1
539571 99539571 1001 86380 86390 1
539624 99539624 1001 86380 86390 1
539328 99539328 1001 86380 86390 1
539316 99539316 1001 86380 86390 1
539102 99539102 1001 86380 86390 1
539053 99539053 1001 86380 86390 1
539784 99539784 1001 86380 86390 1
540276 99540276 1001 86380 86390 1
540394 99540394 1001 86380 86390 1
539937 99539937 1001 86380 86390 1
541101 99541101 1001 86380 86390 1
541180 99541180 1001 86380 86390 1
541143 99541143 1001 86380 86390 1
541286 99541286 1001 86380 86390 1
541058 99541058 1001 86380 86390 1
540855 99540855 1001 86380 86390 1
540858 99540858 1001 86380 86390 1
540864 99540864 1001 86380 86390 1
542053 99542053 1001 86380 86390 1
541823 99541823 1001 86380 86390 1
541772 99541772 1001 86380 86390 1
541914 99541914 1001 86380 86390 1
541877 99541877 1001 86380 86390 1
541890 99541890 1001 86380 86390 1
541725 99541725 1001 86380 86390 1
541858 99541858 1001 86380 86390 1
541807 99541807 1001 86380 86390 1
541616 99541616 1001 86380 86390 1
541502 99541502 1001 86380 86390 1
542318 99542318 1001 86380 86390 1
542217 99542217 1001 86380 86390 1
542330 99542330 1001 86380 86390 1
542385 99542385 1001 86380 86390 1
542453 99542453 1001 86380 86390 1
543702 99543702 1001 86380 86390 1
543719 99543719 1001 86380 86390 1
543283 99543283 1001 86380 86390 1
543265 99543265 1001 86380 86390 1
543807 99543807 1001 86380 86390 1
543909 99543909 1001 86380 86390 1
544592 99544592 1001 86380 86390 1
544595 99544595 1001 86380 86390 1
544111 99544111 1001 86380 86390 1
544026 99544026 1001 86380 86390 1
544039 99544039 1001 86380 86390 1
410395 1144 1001 16560 17337 1
400357 99400357 1001 86380 86390 1
400709 99400709 1001 86380 86390 1
401044 99401044 1001 86380 86390 1
401143 99401143 1001 86380 86390 1
401151 99401151 1001 86380 86390 1
401230 99401230 1001 86380 86390 1
401354 99401354 1001 86380 86390 1
401618 99401618 1001 86380 86390 1
401846 99401846 1001 86380 86390 1
402582 99402582 1001 86380 86390 1
403434 99403434 1001 86380 86390 1
403456 99403456 1001 86380 86390 1
403962 99403962 1001 86380 86390 1
404073 99404073 1001 86380 86390 1
404161 99404161 1001 86380 86390 1
404211 99404211 1001 86380 86390 1
404413 99404413 1001 86380 86390 1
404603 99404603 1001 86380 86390 1
404668 99404668 1001 86380 86390 1
405393 99405393 1001 86380 86390 1
405344 99405344 1001 86380 86390 1
405373 99405373 1001 86380 86390 1
405761 99405761 1001 86380 86390 1
406282 99406282 1001 86380 86390 1
406932 99406932 1001 86380 86390 1
407329 99407329 1001 86380 86390 1
407278 99407278 1001 86380 86390 1
407488 99407488 1001 86380 86390 1
407593 99407593 1001 86380 86390 1
407887 99407887 1001 86380 86390 1
408009 99408009 1001 86380 86390 1
408240 99408240 1001 86380 86390 1
408377 99408377 1001 86380 86390 1
408578 99408578 1001 86380 86390 1
408540 99408540 1001 86380 86390 1
408780 99408780 1001 86380 86390 1
409058 99409058 1001 86380 86390 1
409659 99409659 1001 86380 86390 1
409711 99409711 1001 86380 86390 1
409813 99409813 1001 86380 86390 1
410111 99410111 1001 86380 86390 1
411144 99411144 1001 86380 86390 1
411344 99411344 1001 86380 86390 1
411476 99411476 1001 86380 86390 1
411715 99411715 1001 86380 86390 1
412017 99412017 1001 86380 86390 1
412132 99412132 1001 86380 86390 1
412341 99412341 1001 86380 86390 1
412345 99412345 1001 86380 86390 1
412310 99412310 1001 86380 86390 1
413043 99413043 1001 86380 86390 1
413173 99413173 1001 86380 86390 1
412725 99412725 1001 86380 86390 1
412831 99412831 1001 86380 86390 1
413834 99413834 1001 86380 86390 1
415033 99415033 1001 86380 86390 1
414886 99414886 1001 86380 86390 1
414526 99414526 1001 86380 86390 1
414119 99414119 1001 86380 86390 1
414350 99414350 1001 86380 86390 1
415697 99415697 1001 86380 86390 1
415401 99415401 1001 86380 86390 1
415667 99415667 1001 86380 86390 1
416620 99416620 1001 86380 86390 1
416411 99416411 1001 86380 86390 1
416038 99416038 1001 86380 86390 1
417311 99417311 1001 86380 86390 1
417011 99417011 1001 86380 86390 1
417505 99417505 1001 86380 86390 1
417419 99417419 1001 86380 86390 1
418742 99418742 1001 86380 86390 1
418467 99418467 1001 86380 86390 1
418783 99418783 1001 86380 86390 1
418431 99418431 1001 86380 86390 1
418314 99418314 1001 86380 86390 1
418263 99418263 1001 86380 86390 1
418405 99418405 1001 86380 86390 1
418101 99418101 1001 86380 86390 1
417767 99417767 1001 86380 86390 1
417848 99417848 1001 86380 86390 1
418847 99418847 1001 86380 86390 1
419166 99419166 1001 86380 86390 1
418837 99418837 1001 86380 86390 1
420061 99420061 1001 86380 86390 1
420090 99420090 1001 86380 86390 1
419938 99419938 1001 86380 86390 1
419905 99419905 1001 86380 86390 1
419529 99419529 1001 86380 86390 1
420646 99420646 1001 86380 86390 1
422033 99422033 1001 86380 86390 1
421857 99421857 1001 86380 86390 1
421812 99421812 1001 86380 86390 1
421961 99421961 1001 86380 86390 1
421589 99421589 1001 86380 86390 1
420912 99420912 1001 86380 86390 1
421252 99421252 1001 86380 86390 1
422311 99422311 1001 86380 86390 1
423681 99423681 1001 86380 86390 1
423417 99423417 1001 86380 86390 1
423333 99423333 1001 86380 86390 1
423091 99423091 1001 86380 86390 1
423204 99423204 1001 86380 86390 1
422896 99422896 1001 86380 86390 1
425056 99425056 1001 86380 86390 1
425111 99425111 1001 86380 86390 1
424657 99424657 1001 86380 86390 1
425715 99425715 1001 86380 86390 1
425640 99425640 1001 86380 86390 1
425768 99425768 1001 86380 86390 1
425792 99425792 1001 86380 86390 1
426765 99426765 1001 86380 86390 1
426490 99426490 1001 86380 86390 1
426659 99426659 1001 86380 86390 1
426250 99426250 1001 86380 86390 1
426099 99426099 1001 86380 86390 1
426057 99426057 1001 86380 86390 1
427281 99427281 1001 86380 86390 1
427387 99427387 1001 86380 86390 1
428318 99428318 1001 86380 86390 1
428007 99428007 1001 86380 86390 1
428330 99428330 1001 86380 86390 1
428247 99428247 1001 86380 86390 1
428135 99428135 1001 86380 86390 1
427568 99427568 1001 86380 86390 1
427913 99427913 1001 86380 86390 1
428964 99428964 1001 86380 86390 1
428828 99428828 1001 86380 86390 1
429009 99429009 1001 86380 86390 1
430222 99430222 1001 86380 86390 1
429635 99429635 1001 86380 86390 1
429738 99429738 1001 86380 86390 1
429764 99429764 1001 86380 86390 1
429562 99429562 1001 86380 86390 1
430737 99430737 1001 86380 86390 1
430488 99430488 1001 86380 86390 1
430489 99430489 1001 86380 86390 1
430556 99430556 1001 86380 86390 1
431980 99431980 1001 86380 86390 1
431577 99431577 1001 86380 86390 1
432439 99432439 1001 86380 86390 1
432164 99432164 1001 86380 86390 1
432260 99432260 1001 86380 86390 1
433410 99433410 1001 86380 86390 1
432871 99432871 1001 86380 86390 1
435286 99435286 1001 86380 86390 1
434817 99434817 1001 86380 86390 1
434699 99434699 1001 86380 86390 1
435517 99435517 1001 86380 86390 1
435476 99435476 1001 86380 86390 1
437003 99437003 1001 86380 86390 1
436916 99436916 1001 86380 86390 1
436559 99436559 1001 86380 86390 1
437359 99437359 1001 86380 86390 1
300727 99300727 1001 86380 86390 1
300651 99300651 1001 86380 86390 1
300317 99300317 1001 86380 86390 1
300486 99300486 1001 86380 86390 1
300425 99300425 1001 86380 86390 1
300439 99300439 1001 86380 86390 1
300442 99300442 1001 86380 86390 1
300115 99300115 1001 86380 86390 1
300286 99300286 1001 86380 86390 1
300920 99300920 1001 86380 86390 1
300784 99300784 1001 86380 86390 1
300866 99300866 1001 86380 86390 1
301554 99301554 1001 86380 86390 1
301498 99301498 1001 86380 86390 1
301462 99301462 1001 86380 86390 1
301272 99301272 1001 86380 86390 1
301287 99301287 1001 86380 86390 1
300951 99300951 1001 86380 86390 1
301668 99301668 1001 86380 86390 1
301687 99301687 1001 86380 86390 1
302201 99302201 1001 86380 86390 1
302137 99302137 1001 86380 86390 1
302008 99302008 1001 86380 86390 1
302101 99302101 1001 86380 86390 1
302102 99302102 1001 86380 86390 1
301808 99301808 1001 86380 86390 1
302421 99302421 1001 86380 86390 1
302848 99302848 1001 86380 86390 1
302900 99302900 1001 86380 86390 1
302929 99302929 1001 86380 86390 1
302804 99302804 1001 86380 86390 1
302896 99302896 1001 86380 86390 1
302784 99302784 1001 86380 86390 1
302603 99302603 1001 86380 86390 1
303957 99303957 1001 86380 86390 1
303902 99303902 1001 86380 86390 1
303788 99303788 1001 86380 86390 1
303711 99303711 1001 86380 86390 1
303661 99303661 1001 86380 86390 1
303786 99303786 1001 86380 86390 1
303443 99303443 1001 86380 86390 1
303549 99303549 1001 86380 86390 1
303473 99303473 1001 86380 86390 1
303501 99303501 1001 86380 86390 1
304085 99304085 1001 86380 86390 1
304658 99304658 1001 86380 86390 1
304503 99304503 1001 86380 86390 1
304479 99304479 1001 86380 86390 1
304368 99304368 1001 86380 86390 1
304345 99304345 1001 86380 86390 1
304414 99304414 1001 86380 86390 1
305484 99305484 1001 86380 86390 1
305537 99305537 1001 86380 86390 1
305325 99305325 1001 86380 86390 1
305258 99305258 1001 86380 86390 1
305169 99305169 1001 86380 86390 1
305191 99305191 1001 86380 86390 1
500182 99500182 1001 86380 86390 1
500716 99500716 1001 86380 86390 1
500428 99500428 1001 86380 86390 1
500430 99500430 1001 86380 86390 1
500446 99500446 1001 86380 86390 1
500233 99500233 1001 86380 86390 1
501598 99501598 1001 86380 86390 1
501025 99501025 1001 86380 86390 1
501030 99501030 1001 86380 86390 1
501804 99501804 1001 86380 86390 1
502314 99502314 1001 86380 86390 1
502374 99502374 1001 86380 86390 1
502065 99502065 1001 86380 86390 1
502211 99502211 1001 86380 86390 1
501902 99501902 1001 86380 86390 1
502476 99502476 1001 86380 86390 1
502610 99502610 1001 86380 86390 1
502494 99502494 1001 86380 86390 1
503269 99503269 1001 86380 86390 1
503233 99503233 1001 86380 86390 1
502894 99502894 1001 86380 86390 1
502686 99502686 1001 86380 86390 1
503351 99503351 1001 86380 86390 1
504018 99504018 1001 86380 86390 1
504087 99504087 1001 86380 86390 1
503900 99503900 1001 86380 86390 1
503709 99503709 1001 86380 86390 1
503683 99503683 1001 86380 86390 1
503571 99503571 1001 86380 86390 1
503690 99503690 1001 86380 86390 1
504273 99504273 1001 86380 86390 1
504269 99504269 1001 86380 86390 1
504743 99504743 1001 86380 86390 1
504773 99504773 1001 86380 86390 1
504840 99504840 1001 86380 86390 1
504544 99504544 1001 86380 86390 1
504736 99504736 1001 86380 86390 1
504465 99504465 1001 86380 86390 1
505118 99505118 1001 86380 86390 1
505069 99505069 1001 86380 86390 1
505669 99505669 1001 86380 86390 1
505753 99505753 1001 86380 86390 1
505731 99505731 1001 86380 86390 1
505385 99505385 1001 86380 86390 1
505823 99505823 1001 86380 86390 1
505914 99505914 1001 86380 86390 1
505957 99505957 1001 86380 86390 1
505867 99505867 1001 86380 86390 1
506550 99506550 1001 86380 86390 1
506538 99506538 1001 86380 86390 1
506203 99506203 1001 86380 86390 1
506685 99506685 1001 86380 86390 1
506627 99506627 1001 86380 86390 1
506668 99506668 1001 86380 86390 1
506682 99506682 1001 86380 86390 1
507406 99507406 1001 86380 86390 1
507126 99507126 1001 86380 86390 1
507050 99507050 1001 86380 86390 1
507424 99507424 1001 86380 86390 1
507861 99507861 1001 86380 86390 1
507880 99507880 1001 86380 86390 1
507643 99507643 1001 86380 86390 1
507665 99507665 1001 86380 86390 1
507717 99507717 1001 86380 86390 1
508347 99508347 1001 86380 86390 1
508999 99508999 1001 86380 86390 1
508808 99508808 1001 86380 86390 1
508637 99508637 1001 86380 86390 1
509178 99509178 1001 86380 86390 1
509244 99509244 1001 86380 86390 1
509219 99509219 1001 86380 86390 1
509211 99509211 1001 86380 86390 1
509782 99509782 1001 86380 86390 1
509463 99509463 1001 86380 86390 1
509414 99509414 1001 86380 86390 1
509301 99509301 1001 86380 86390 1
510597 99510597 1001 86380 86390 1
510354 99510354 1001 86380 86390 1
510498 99510498 1001 86380 86390 1
510513 99510513 1001 86380 86390 1
510896 99510896 1001 86380 86390 1
510800 99510800 1001 86380 86390 1
511179 99511179 1001 86380 86390 1
511226 99511226 1001 86380 86390 1
511227 99511227 1001 86380 86390 1
511010 99511010 1001 86380 86390 1
511608 99511608 1001 86380 86390 1
512218 99512218 1001 86380 86390 1
512325 99512325 1001 86380 86390 1
512009 99512009 1001 86380 86390 1
512455 99512455 1001 86380 86390 1
512564 99512564 1001 86380 86390 1
512540 99512540 1001 86380 86390 1
512675 99512675 1001 86380 86390 1
512605 99512605 1001 86380 86390 1
513387 99513387 1001 86380 86390 1
513225 99513225 1001 86380 86390 1
513845 99513845 1001 86380 86390 1
513679 99513679 1001 86380 86390 1
513515 99513515 1001 86380 86390 1
513480 99513480 1001 86380 86390 1
514553 99514553 1001 86380 86390 1
514318 99514318 1001 86380 86390 1
514283 99514283 1001 86380 86390 1
514364 99514364 1001 86380 86390 1
514946 99514946 1001 86380 86390 1
515643 99515643 1001 86380 86390 1
515553 99515553 1001 86380 86390 1
515541 99515541 1001 86380 86390 1
515318 99515318 1001 86380 86390 1
515307 99515307 1001 86380 86390 1
515180 99515180 1001 86380 86390 1
515233 99515233 1001 86380 86390 1
515237 99515237 1001 86380 86390 1
515147 99515147 1001 86380 86390 1
515097 99515097 1001 86380 86390 1
515768 99515768 1001 86380 86390 1
515887 99515887 1001 86380 86390 1
516423 99516423 1001 86380 86390 1
516500 99516500 1001 86380 86390 1
516138 99516138 1001 86380 86390 1
516259 99516259 1001 86380 86390 1
516199 99516199 1001 86380 86390 1
515898 99515898 1001 86380 86390 1
517134 99517134 1001 86380 86390 1
516720 99516720 1001 86380 86390 1
516777 99516777 1001 86380 86390 1
517361 99517361 1001 86380 86390 1
517388 99517388 1001 86380 86390 1
517341 99517341 1001 86380 86390 1
517930 99517930 1001 86380 86390 1
517957 99517957 1001 86380 86390 1
517926 99517926 1001 86380 86390 1
517672 99517672 1001 86380 86390 1
517595 99517595 1001 86380 86390 1
517584 99517584 1001 86380 86390 1
517680 99517680 1001 86380 86390 1
518352 99518352 1001 86380 86390 1
518908 99518908 1001 86380 86390 1
518595 99518595 1001 86380 86390 1
518510 99518510 1001 86380 86390 1
518515 99518515 1001 86380 86390 1
519155 99519155 1001 86380 86390 1
519145 99519145 1001 86380 86390 1
519124 99519124 1001 86380 86390 1
519022 99519022 1001 86380 86390 1
519627 99519627 1001 86380 86390 1
519906 99519906 1001 86380 86390 1
519856 99519856 1001 86380 86390 1
520389 99520389 1001 86380 86390 1
520023 99520023 1001 86380 86390 1
520689 99520689 1001 86380 86390 1
520690 99520690 1001 86380 86390 1
520679 99520679 1001 86380 86390 1
521340 99521340 1001 86380 86390 1
521396 99521396 1001 86380 86390 1
521153 99521153 1001 86380 86390 1
520894 99520894 1001 86380 86390 1
520961 99520961 1001 86380 86390 1
521474 99521474 1001 86380 86390 1
522249 99522249 1001 86380 86390 1
522061 99522061 1001 86380 86390 1
521935 99521935 1001 86380 86390 1
521831 99521831 1001 86380 86390 1
521730 99521730 1001 86380 86390 1
521708 99521708 1001 86380 86390 1
522468 99522468 1001 86380 86390 1
522915 99522915 1001 86380 86390 1
523084 99523084 1001 86380 86390 1
523092 99523092 1001 86380 86390 1
523023 99523023 1001 86380 86390 1
523108 99523108 1001 86380 86390 1
522887 99522887 1001 86380 86390 1
522708 99522708 1001 86380 86390 1
522662 99522662 1001 86380 86390 1
523130 99523130 1001 86380 86390 1
523144 99523144 1001 86380 86390 1
523837 99523837 1001 86380 86390 1
523607 99523607 1001 86380 86390 1
523362 99523362 1001 86380 86390 1
523503 99523503 1001 86380 86390 1
523504 99523504 1001 86380 86390 1
523947 99523947 1001 86380 86390 1
524134 99524134 1001 86380 86390 1
524654 99524654 1001 86380 86390 1
524667 99524667 1001 86380 86390 1
524629 99524629 1001 86380 86390 1
524666 99524666 1001 86380 86390 1
524385 99524385 1001 86380 86390 1
524450 99524450 1001 86380 86390 1
524496 99524496 1001 86380 86390 1
524349 99524349 1001 86380 86390 1
524250 99524250 1001 86380 86390 1
524901 99524901 1001 86380 86390 1
524798 99524798 1001 86380 86390 1
524824 99524824 1001 86380 86390 1
525576 99525576 1001 86380 86390 1
525515 99525515 1001 86380 86390 1
525401 99525401 1001 86380 86390 1
525627 99525627 1001 86380 86390 1
525863 99525863 1001 86380 86390 1
526427 99526427 1001 86380 86390 1
526480 99526480 1001 86380 86390 1
526493 99526493 1001 86380 86390 1
526851 99526851 1001 86380 86390 1
526970 99526970 1001 86380 86390 1
526898 99526898 1001 86380 86390 1
526642 99526642 1001 86380 86390 1
527369 99527369 1001 86380 86390 1
527920 99527920 1001 86380 86390 1
528041 99528041 1001 86380 86390 1
527703 99527703 1001 86380 86390 1
527821 99527821 1001 86380 86390 1
527722 99527722 1001 86380 86390 1
527787 99527787 1001 86380 86390 1
527868 99527868 1001 86380 86390 1
527649 99527649 1001 86380 86390 1
528757 99528757 1001 86380 86390 1
529034 99529034 1001 86380 86390 1
529316 99529316 1001 86380 86390 1
529502 99529502 1001 86380 86390 1
529177 99529177 1001 86380 86390 1
529207 99529207 1001 86380 86390 1
529208 99529208 1001 86380 86390 1
529808 99529808 1001 86380 86390 1
529915 99529915 1001 86380 86390 1
530270 99530270 1001 86380 86390 1
530299 99530299 1001 86380 86390 1
530008 99530008 1001 86380 86390 1
530684 99530684 1001 86380 86390 1
530651 99530651 1001 86380 86390 1
530614 99530614 1001 86380 86390 1
531284 99531284 1001 86380 86390 1
531235 99531235 1001 86380 86390 1
531274 99531274 1001 86380 86390 1
531249 99531249 1001 86380 86390 1
531116 99531116 1001 86380 86390 1
530988 99530988 1001 86380 86390 1
530768 99530768 1001 86380 86390 1
532047 99532047 1001 86380 86390 1
531897 99531897 1001 86380 86390 1
531936 99531936 1001 86380 86390 1
531947 99531947 1001 86380 86390 1
531741 99531741 1001 86380 86390 1
531787 99531787 1001 86380 86390 1
532247 99532247 1001 86380 86390 1
532821 99532821 1001 86380 86390 1
532640 99532640 1001 86380 86390 1
533108 99533108 1001 86380 86390 1
533176 99533176 1001 86380 86390 1
533707 99533707 1001 86380 86390 1
533802 99533802 1001 86380 86390 1
533336 99533336 1001 86380 86390 1
534583 99534583 1001 86380 86390 1
534410 99534410 1001 86380 86390 1
534097 99534097 1001 86380 86390 1
534771 99534771 1001 86380 86390 1
535429 99535429 1001 86380 86390 1
535508 99535508 1001 86380 86390 1
535139 99535139 1001 86380 86390 1
535167 99535167 1001 86380 86390 1
535183 99535183 1001 86380 86390 1
535224 99535224 1001 86380 86390 1
535277 99535277 1001 86380 86390 1
534937 99534937 1001 86380 86390 1
536158 99536158 1001 86380 86390 1
536225 99536225 1001 86380 86390 1
536437 99536437 1001 86380 86390 1
536990 99536990 1001 86380 86390 1
536689 99536689 1001 86380 86390 1
537354 99537354 1001 86380 86390 1
537350 99537350 1001 86380 86390 1
537957 99537957 1001 86380 86390 1
537969 99537969 1001 86380 86390 1
537855 99537855 1001 86380 86390 1
537818 99537818 1001 86380 86390 1
537591 99537591 1001 86380 86390 1
537639 99537639 1001 86380 86390 1
537496 99537496 1001 86380 86390 1
538615 99538615 1001 86380 86390 1
538223 99538223 1001 86380 86390 1
538277 99538277 1001 86380 86390 1
538394 99538394 1001 86380 86390 1
539003 99539003 1001 86380 86390 1
539534 99539534 1001 86380 86390 1
539269 99539269 1001 86380 86390 1
539175 99539175 1001 86380 86390 1
539204 99539204 1001 86380 86390 1
539096 99539096 1001 86380 86390 1
540318 99540318 1001 86380 86390 1
540103 99540103 1001 86380 86390 1
539942 99539942 1001 86380 86390 1
540007 99540007 1001 86380 86390 1
540504 99540504 1001 86380 86390 1
541293 99541293 1001 86380 86390 1
540997 99540997 1001 86380 86390 1
541043 99541043 1001 86380 86390 1
540981 99540981 1001 86380 86390 1
540768 99540768 1001 86380 86390 1
540878 99540878 1001 86380 86390 1
541945 99541945 1001 86380 86390 1
541708 99541708 1001 86380 86390 1
541711 99541711 1001 86380 86390 1
541883 99541883 1001 86380 86390 1
541781 99541781 1001 86380 86390 1
542314 99542314 1001 86380 86390 1
542250 99542250 1001 86380 86390 1
542793 99542793 1001 86380 86390 1
542538 99542538 1001 86380 86390 1
542661 99542661 1001 86380 86390 1
542948 99542948 1001 86380 86390 1
543002 99543002 1001 86380 86390 1
543097 99543097 1001 86380 86390 1
543628 99543628 1001 86380 86390 1
543480 99543480 1001 86380 86390 1
543232 99543232 1001 86380 86390 1
544250 99544250 1001 86380 86390 1
544310 99544310 1001 86380 86390 1
544104 99544104 1001 86380 86390 1
544696 99544696 1001 86380 86390 1
519674 1112 1001 32294 32594 1
519674 1112 1002 32604 38797 1
400109 99400109 1001 86380 86390 1
400285 99400285 1001 86380 86390 1
400637 99400637 1001 86380 86390 1
400834 99400834 1001 86380 86390 1
401260 99401260 1001 86380 86390 1
401189 99401189 1001 86380 86390 1
401311 99401311 1001 86380 86390 1
402471 99402471 1001 86380 86390 1
402734 99402734 1001 86380 86390 1
402716 99402716 1001 86380 86390 1
403532 99403532 1001 86380 86390 1
403476 99403476 1001 86380 86390 1
403641 99403641 1001 86380 86390 1
404157 99404157 1001 86380 86390 1
404545 99404545 1001 86380 86390 1
404656 99404656 1001 86380 86390 1
404682 99404682 1001 86380 86390 1
404742 99404742 1001 86380 86390 1
404973 99404973 1001 86380 86390 1
404923 99404923 1001 86380 86390 1
405466 99405466 1001 86380 86390 1
405487 99405487 1001 86380 86390 1
405727 99405727 1001 86380 86390 1
405692 99405692 1001 86380 86390 1
405824 99405824 1001 86380 86390 1
406508 99406508 1001 86380 86390 1
407262 99407262 1001 86380 86390 1
407300 99407300 1001 86380 86390 1
407415 99407415 1001 86380 86390 1
408204 99408204 1001 86380 86390 1
408245 99408245 1001 86380 86390 1
408371 99408371 1001 86380 86390 1
408472 99408472 1001 86380 86390 1
408738 99408738 1001 86380 86390 1
408748 99408748 1001 86380 86390 1
409639 99409639 1001 86380 86390 1
409856 99409856 1001 86380 86390 1
409970 99409970 1001 86380 86390 1
409934 99409934 1001 86380 86390 1
410114 99410114 1001 86380 86390 1
410671 99410671 1001 86380 86390 1
410891 99410891 1001 86380 86390 1
410866 99410866 1001 86380 86390 1
411102 99411102 1001 86380 86390 1
412369 99412369 1001 86380 86390 1
413322 99413322 1001 86380 86390 1
412949 99412949 1001 86380 86390 1
412528 99412528 1001 86380 86390 1
413964 99413964 1001 86380 86390 1
413785 99413785 1001 86380 86390 1
413990 99413990 1001 86380 86390 1
414014 99414014 1001 86380 86390 1
414100 99414100 1001 86380 86390 1
414112 99414112 1001 86380 86390 1
415106 99415106 1001 86380 86390 1
414677 99414677 1001 86380 86390 1
414527 99414527 1001 86380 86390 1
414673 99414673 1001 86380 86390 1
414467 99414467 1001 86380 86390 1
416609 99416609 1001 86380 86390 1
416938 99416938 1001 86380 86390 1
416957 99416957 1001 86380 86390 1
416596 99416596 1001 86380 86390 1
416550 99416550 1001 86380 86390 1
416416 99416416 1001 86380 86390 1
416313 99416313 1001 86380 86390 1
415937 99415937 1001 86380 86390 1
417400 99417400 1001 86380 86390 1
417235 99417235 1001 86380 86390 1
417183 99417183 1001 86380 86390 1
417472 99417472 1001 86380 86390 1
418599 99418599 1001 86380 86390 1
418681 99418681 1001 86380 86390 1
418054 99418054 1001 86380 86390 1
418992 99418992 1001 86380 86390 1
420421 99420421 1001 86380 86390 1
420044 99420044 1001 86380 86390 1
420003 99420003 1001 86380 86390 1
419411 99419411 1001 86380 86390 1
420682 99420682 1001 86380 86390 1
422013 99422013 1001 86380 86390 1
421760 99421760 1001 86380 86390 1
422081 99422081 1001 86380 86390 1
421856 99421856 1001 86380 86390 1
421937 99421937 1001 86380 86390 1
421331 99421331 1001 86380 86390 1
420990 99420990 1001 86380 86390 1
421129 99421129 1001 86380 86390 1
421196 99421196 1001 86380 86390 1
422196 99422196 1001 86380 86390 1
422369 99422369 1001 86380 86390 1
423465 99423465 1001 86380 86390 1
423347 99423347 1001 86380 86390 1
423496 99423496 1001 86380 86390 1
423504 99423504 1001 86380 86390 1
423740 99423740 1001 86380 86390 1
423251 99423251 1001 86380 86390 1
425334 99425334 1001 86380 86390 1
425237 99425237 1001 86380 86390 1
424799 99424799 1001 86380 86390 1
425389 99425389 1001 86380 86390 1
425460 99425460 1001 86380 86390 1
426764 99426764 1001 86380 86390 1
426871 99426871 1001 86380 86390 1
426377 99426377 1001 86380 86390 1
426317 99426317 1001 86380 86390 1
425897 99425897 1001 86380 86390 1
426162 99426162 1001 86380 86390 1
427288 99427288 1001 86380 86390 1
427268 99427268 1001 86380 86390 1
428470 99428470 1001 86380 86390 1
428481 99428481 1001 86380 86390 1
428377 99428377 1001 86380 86390 1
428624 99428624 1001 86380 86390 1
428054 99428054 1001 86380 86390 1
427807 99427807 1001 86380 86390 1
428866 99428866 1001 86380 86390 1
428974 99428974 1001 86380 86390 1
430276 99430276 1001 86380 86390 1
430040 99430040 1001 86380 86390 1
430206 99430206 1001 86380 86390 1
429682 99429682 1001 86380 86390 1
432013 99432013 1001 86380 86390 1
432181 99432181 1001 86380 86390 1
432141 99432141 1001 86380 86390 1
433548 99433548 1001 86380 86390 1
433662 99433662 1001 86380 86390 1
433045 99433045 1001 86380 86390 1
432694 99432694 1001 86380 86390 1
433936 99433936 1001 86380 86390 1
433811 99433811 1001 86380 86390 1
434015 99434015 1001 86380 86390 1
435383 99435383 1001 86380 86390 1
435408 99435408 1001 86380 86390 1
435176 99435176 1001 86380 86390 1
435428 99435428 1001 86380 86390 1
434870 99434870 1001 86380 86390 1
434829 99434829 1001 86380 86390 1
434774 99434774 1001 86380 86390 1
434380 99434380 1001 86380 86390 1
434174 99434174 1001 86380 86390 1
434146 99434146 1001 86380 86390 1
436953 99436953 1001 86380 86390 1
436833 99436833 1001 86380 86390 1
437143 99437143 1001 86380 86390 1
436217 99436217 1001 86380 86390 1
436125 99436125 1001 86380 86390 1
437352 99437352 1001 86380 86390 1
300712 99300712 1001 86380 86390 1
300676 99300676 1001 86380 86390 1
300370 99300370 1001 86380 86390 1
300192 99300192 1001 86380 86390 1
300821 99300821 1001 86380 86390 1
300785 99300785 1001 86380 86390 1
300814 99300814 1001 86380 86390 1
301444 99301444 1001 86380 86390 1
301544 99301544 1001 86380 86390 1
301550 99301550 1001 86380 86390 1
301616 99301616 1001 86380 86390 1
301640 99301640 1001 86380 86390 1
302278 99302278 1001 86380 86390 1
302234 99302234 1001 86380 86390 1
302050 99302050 1001 86380 86390 1
302156 99302156 1001 86380 86390 1
301886 99301886 1001 86380 86390 1
303004 99303004 1001 86380 86390 1
303068 99303068 1001 86380 86390 1
303084 99303084 1001 86380 86390 1
303196 99303196 1001 86380 86390 1
302809 99302809 1001 86380 86390 1
302948 99302948 1001 86380 86390 1
302631 99302631 1001 86380 86390 1
302674 99302674 1001 86380 86390 1
302687 99302687 1001 86380 86390 1
303391 99303391 1001 86380 86390 1
303873 99303873 1001 86380 86390 1
303819 99303819 1001 86380 86390 1
303718 99303718 1001 86380 86390 1
303544 99303544 1001 86380 86390 1
304809 99304809 1001 86380 86390 1
304693 99304693 1001 86380 86390 1
304580 99304580 1001 86380 86390 1
304882 99304882 1001 86380 86390 1
305011 99305011 1001 86380 86390 1
305519 99305519 1001 86380 86390 1
305571 99305571 1001 86380 86390 1
305252 99305252 1001 86380 86390 1
500177 99500177 1001 86380 86390 1
500505 99500505 1001 86380 86390 1
500512 99500512 1001 86380 86390 1
500577 99500577 1001 86380 86390 1
500594 99500594 1001 86380 86390 1
500374 99500374 1001 86380 86390 1
500837 99500837 1001 86380 86390 1
500857 99500857 1001 86380 86390 1
500818 99500818 1001 86380 86390 1
500964 99500964 1001 86380 86390 1
501611 99501611 1001 86380 86390 1
501451 99501451 1001 86380 86390 1
501147 99501147 1001 86380 86390 1
501667 99501667 1001 86380 86390 1
501764 99501764 1001 86380 86390 1
501713 99501713 1001 86380 86390 1
502270 99502270 1001 86380 86390 1
502158 99502158 1001 86380 86390 1
501939 99501939 1001 86380 86390 1
501969 99501969 1001 86380 86390 1
502490 99502490 1001 86380 86390 1
502612 99502612 1001 86380 86390 1
503253 99503253 1001 86380 86390 1
502933 99502933 1001 86380 86390 1
502704 99502704 1001 86380 86390 1
503344 99503344 1001 86380 86390 1
504002 99504002 1001 86380 86390 1
504003 99504003 1001 86380 86390 1
503997 99503997 1001 86380 86390 1
503865 99503865 1001 86380 86390 1
503884 99503884 1001 86380 86390 1
503527 99503527 1001 86380 86390 1
504128 99504128 1001 86380 86390 1
504781 99504781 1001 86380 86390 1
504838 99504838 1001 86380 86390 1
504714 99504714 1001 86380 86390 1
504591 99504591 1001 86380 86390 1
504721 99504721 1001 86380 86390 1
504384 99504384 1001 86380 86390 1
504514 99504514 1001 86380 86390 1
504994 99504994 1001 86380 86390 1
505079 99505079 1001 86380 86390 1
505667 99505667 1001 86380 86390 1
505719 99505719 1001 86380 86390 1
505732 99505732 1001 86380 86390 1
505617 99505617 1001 86380 86390 1
505692 99505692 1001 86380 86390 1
505469 99505469 1001 86380 86390 1
505510 99505510 1001 86380 86390 1
505952 99505952 1001 86380 86390 1
505829 99505829 1001 86380 86390 1
506512 99506512 1001 86380 86390 1
506449 99506449 1001 86380 86390 1
506248 99506248 1001 86380 86390 1
506342 99506342 1001 86380 86390 1
506073 99506073 1001 86380 86390 1
505987 99505987 1001 86380 86390 1
506684 99506684 1001 86380 86390 1
506692 99506692 1001 86380 86390 1
506709 99506709 1001 86380 86390 1
507230 99507230 1001 86380 86390 1
507269 99507269 1001 86380 86390 1
507241 99507241 1001 86380 86390 1
507043 99507043 1001 86380 86390 1
507467 99507467 1001 86380 86390 1
508225 99508225 1001 86380 86390 1
508229 99508229 1001 86380 86390 1
507901 99507901 1001 86380 86390 1
507878 99507878 1001 86380 86390 1
507917 99507917 1001 86380 86390 1
507996 99507996 1001 86380 86390 1
508009 99508009 1001 86380 86390 1
508403 99508403 1001 86380 86390 1
508422 99508422 1001 86380 86390 1
508984 99508984 1001 86380 86390 1
508807 99508807 1001 86380 86390 1
508735 99508735 1001 86380 86390 1
509815 99509815 1001 86380 86390 1
509887 99509887 1001 86380 86390 1
509492 99509492 1001 86380 86390 1
509589 99509589 1001 86380 86390 1
509692 99509692 1001 86380 86390 1
509498 99509498 1001 86380 86390 1
509422 99509422 1001 86380 86390 1
509387 99509387 1001 86380 86390 1
509302 99509302 1001 86380 86390 1
510676 99510676 1001 86380 86390 1
510573 99510573 1001 86380 86390 1
510188 99510188 1001 86380 86390 1
510110 99510110 1001 86380 86390 1
510115 99510115 1001 86380 86390 1
511400 99511400 1001 86380 86390 1
511454 99511454 1001 86380 86390 1
511480 99511480 1001 86380 86390 1
511377 99511377 1001 86380 86390 1
511146 99511146 1001 86380 86390 1
511642 99511642 1001 86380 86390 1
512230 99512230 1001 86380 86390 1
512287 99512287 1001 86380 86390 1
512025 99512025 1001 86380 86390 1
511783 99511783 1001 86380 86390 1
512428 99512428 1001 86380 86390 1
512393 99512393 1001 86380 86390 1
512562 99512562 1001 86380 86390 1
512411 99512411 1001 86380 86390 1
512385 99512385 1001 86380 86390 1
513119 99513119 1001 86380 86390 1
513181 99513181 1001 86380 86390 1
512990 99512990 1001 86380 86390 1
512907 99512907 1001 86380 86390 1
513237 99513237 1001 86380 86390 1
513837 99513837 1001 86380 86390 1
514029 99514029 1001 86380 86390 1
513428 99513428 1001 86380 86390 1
513559 99513559 1001 86380 86390 1
513585 99513585 1001 86380 86390 1
513508 99513508 1001 86380 86390 1
514231 99514231 1001 86380 86390 1
514458 99514458 1001 86380 86390 1
514243 99514243 1001 86380 86390 1
514287 99514287 1001 86380 86390 1
515007 99515007 1001 86380 86390 1
514944 99514944 1001 86380 86390 1
515653 99515653 1001 86380 86390 1
515355 99515355 1001 86380 86390 1
515199 99515199 1001 86380 86390 1
515163 99515163 1001 86380 86390 1
515243 99515243 1001 86380 86390 1
515863 99515863 1001 86380 86390 1
515748 99515748 1001 86380 86390 1
515827 99515827 1001 86380 86390 1
515702 99515702 1001 86380 86390 1
516348 99516348 1001 86380 86390 1
516636 99516636 1001 86380 86390 1
516552 99516552 1001 86380 86390 1
517302 99517302 1001 86380 86390 1
517225 99517225 1001 86380 86390 1
517316 99517316 1001 86380 86390 1
517177 99517177 1001 86380 86390 1
517112 99517112 1001 86380 86390 1
516986 99516986 1001 86380 86390 1
516846 99516846 1001 86380 86390 1
516760 99516760 1001 86380 86390 1
516752 99516752 1001 86380 86390 1
517464 99517464 1001 86380 86390 1
517961 99517961 1001 86380 86390 1
518038 99518038 1001 86380 86390 1
517892 99517892 1001 86380 86390 1
517949 99517949 1001 86380 86390 1
517914 99517914 1001 86380 86390 1
517666 99517666 1001 86380 86390 1
517705 99517705 1001 86380 86390 1
517602 99517602 1001 86380 86390 1
518177 99518177 1001 86380 86390 1
518736 99518736 1001 86380 86390 1
518646 99518646 1001 86380 86390 1
518392 99518392 1001 86380 86390 1
519187 99519187 1001 86380 86390 1
519628 99519628 1001 86380 86390 1
519734 99519734 1001 86380 86390 1
519810 99519810 1001 86380 86390 1
519413 99519413 1001 86380 86390 1
519370 99519370 1001 86380 86390 1
519243 99519243 1001 86380 86390 1
519980 99519980 1001 86380 86390 1
520378 99520378 1001 86380 86390 1
520264 99520264 1001 86380 86390 1
520395 99520395 1001 86380 86390 1
521229 99521229 1001 86380 86390 1
521052 99521052 1001 86380 86390 1
520955 99520955 1001 86380 86390 1
520881 99520881 1001 86380 86390 1
520933 99520933 1001 86380 86390 1
521559 99521559 1001 86380 86390 1
522113 99522113 1001 86380 86390 1
522277 99522277 1001 86380 86390 1
522108 99522108 1001 86380 86390 1
522047 99522047 1001 86380 86390 1
522394 99522394 1001 86380 86390 1
522326 99522326 1001 86380 86390 1
522937 99522937 1001 86380 86390 1
522876 99522876 1001 86380 86390 1
522510 99522510 1001 86380 86390 1
522568 99522568 1001 86380 86390 1
522594 99522594 1001 86380 86390 1
522506 99522506 1001 86380 86390 1
522507 99522507 1001 86380 86390 1
523286 99523286 1001 86380 86390 1
523308 99523308 1001 86380 86390 1
523783 99523783 1001 86380 86390 1
523892 99523892 1001 86380 86390 1
523776 99523776 1001 86380 86390 1
523709 99523709 1001 86380 86390 1
524101 99524101 1001 86380 86390 1
524070 99524070 1001 86380 86390 1
524752 99524752 1001 86380 86390 1
524168 99524168 1001 86380 86390 1
524314 99524314 1001 86380 86390 1
524212 99524212 1001 86380 86390 1
524918 99524918 1001 86380 86390 1
525506 99525506 1001 86380 86390 1
525381 99525381 1001 86380 86390 1
525189 99525189 1001 86380 86390 1
525281 99525281 1001 86380 86390 1
525363 99525363 1001 86380 86390 1
525029 99525029 1001 86380 86390 1
525151 99525151 1001 86380 86390 1
525013 99525013 1001 86380 86390 1
525759 99525759 1001 86380 86390 1
526398 99526398 1001 86380 86390 1
526089 99526089 1001 86380 86390 1
526104 99526104 1001 86380 86390 1
526130 99526130 1001 86380 86390 1
526060 99526060 1001 86380 86390 1
525916 99525916 1001 86380 86390 1
526937 99526937 1001 86380 86390 1
527337 99527337 1001 86380 86390 1
527305 99527305 1001 86380 86390 1
527266 99527266 1001 86380 86390 1
528006 99528006 1001 86380 86390 1
527678 99527678 1001 86380 86390 1
527534 99527534 1001 86380 86390 1
527561 99527561 1001 86380 86390 1
527613 99527613 1001 86380 86390 1
527578 99527578 1001 86380 86390 1
528139 99528139 1001 86380 86390 1
528805 99528805 1001 86380 86390 1
528810 99528810 1001 86380 86390 1
528685 99528685 1001 86380 86390 1
528634 99528634 1001 86380 86390 1
528348 99528348 1001 86380 86390 1
529095 99529095 1001 86380 86390 1
529051 99529051 1001 86380 86390 1
529618 99529618 1001 86380 86390 1
529328 99529328 1001 86380 86390 1
529521 99529521 1001 86380 86390 1
529118 99529118 1001 86380 86390 1
529315 99529315 1001 86380 86390 1
530490 99530490 1001 86380 86390 1
530453 99530453 1001 86380 86390 1
530363 99530363 1001 86380 86390 1
530482 99530482 1001 86380 86390 1
530012 99530012 1001 86380 86390 1
530097 99530097 1001 86380 86390 1
530616 99530616 1001 86380 86390 1
530744 99530744 1001 86380 86390 1
531373 99531373 1001 86380 86390 1
531148 99531148 1001 86380 86390 1
531151 99531151 1001 86380 86390 1
530933 99530933 1001 86380 86390 1
531389 99531389 1001 86380 86390 1
531420 99531420 1001 86380 86390 1
531422 99531422 1001 86380 86390 1
532109 99532109 1001 86380 86390 1
532164 99532164 1001 86380 86390 1
532141 99532141 1001 86380 86390 1
531791 99531791 1001 86380 86390 1
532241 99532241 1001 86380 86390 1
532398 99532398 1001 86380 86390 1
532922 99532922 1001 86380 86390 1
532583 99532583 1001 86380 86390 1
532539 99532539 1001 86380 86390 1
533755 99533755 1001 86380 86390 1
533825 99533825 1001 86380 86390 1
533731 99533731 1001 86380 86390 1
533833 99533833 1001 86380 86390 1
533264 99533264 1001 86380 86390 1
533382 99533382 1001 86380 86390 1
533950 99533950 1001 86380 86390 1
534684 99534684 1001 86380 86390 1
534141 99534141 1001 86380 86390 1
534079 99534079 1001 86380 86390 1
534149 99534149 1001 86380 86390 1
534101 99534101 1001 86380 86390 1
534866 99534866 1001 86380 86390 1
534881 99534881 1001 86380 86390 1
535200 99535200 1001 86380 86390 1
534901 99534901 1001 86380 86390 1
535650 99535650 1001 86380 86390 1
535656 99535656 1001 86380 86390 1
535592 99535592 1001 86380 86390 1
536314 99536314 1001 86380 86390 1
536295 99536295 1001 86380 86390 1
535964 99535964 1001 86380 86390 1
536109 99536109 1001 86380 86390 1
535757 99535757 1001 86380 86390 1
536521 99536521 1001 86380 86390 1
537074 99537074 1001 86380 86390 1
537138 99537138 1001 86380 86390 1
536929 99536929 1001 86380 86390 1
536620 99536620 1001 86380 86390 1
536602 99536602 1001 86380 86390 1
537212 99537212 1001 86380 86390 1
537297 99537297 1001 86380 86390 1
537363 99537363 1001 86380 86390 1
537851 99537851 1001 86380 86390 1
537762 99537762 1001 86380 86390 1
537777 99537777 1001 86380 86390 1
537769 99537769 1001 86380 86390 1
537526 99537526 1001 86380 86390 1
537392 99537392 1001 86380 86390 1
537992 99537992 1001 86380 86390 1
538178 99538178 1001 86380 86390 1
538716 99538716 1001 86380 86390 1
538670 99538670 1001 86380 86390 1
538632 99538632 1001 86380 86390 1
538479 99538479 1001 86380 86390 1
538514 99538514 1001 86380 86390 1
538300 99538300 1001 86380 86390 1
538238 99538238 1001 86380 86390 1
538372 99538372 1001 86380 86390 1
538878 99538878 1001 86380 86390 1
539340 99539340 1001 86380 86390 1
539130 99539130 1001 86380 86390 1
539755 99539755 1001 86380 86390 1
540312 99540312 1001 86380 86390 1
540304 99540304 1001 86380 86390 1
540137 99540137 1001 86380 86390 1
539903 99539903 1001 86380 86390 1
539906 99539906 1001 86380 86390 1
540583 99540583 1001 86380 86390 1
541191 99541191 1001 86380 86390 1
540985 99540985 1001 86380 86390 1
541967 99541967 1001 86380 86390 1
541555 99541555 1001 86380 86390 1
541649 99541649 1001 86380 86390 1
542159 99542159 1001 86380 86390 1
542123 99542123 1001 86380 86390 1
542215 99542215 1001 86380 86390 1
542907 99542907 1001 86380 86390 1
542923 99542923 1001 86380 86390 1
542865 99542865 1001 86380 86390 1
542726 99542726 1001 86380 86390 1
542505 99542505 1001 86380 86390 1
542498 99542498 1001 86380 86390 1
543112 99543112 1001 86380 86390 1
542984 99542984 1001 86380 86390 1
543103 99543103 1001 86380 86390 1
542951 99542951 1001 86380 86390 1
543756 99543756 1001 86380 86390 1
543477 99543477 1001 86380 86390 1
543465 99543465 1001 86380 86390 1
543235 99543235 1001 86380 86390 1
543359 99543359 1001 86380 86390 1
544440 99544440 1001 86380 86390 1
544275 99544275 1001 86380 86390 1
544363 99544363 1001 86380 86390 1
544646 99544646 1001 86380 86390 1
544725 99544725 1001 86380 86390 1
413808 381 1001 17700 18357 1
542275 657 1002 54479 57247 1
400013 99400013 1001 86380 86390 1
400200 99400200 1001 86380 86390 1
400306 99400306 1001 86380 86390 1
400339 99400339 1001 86380 86390 1
400362 99400362 1001 86380 86390 1
401033 99401033 1001 86380 86390 1
401351 99401351 1001 86380 86390 1
401834 99401834 1001 86380 86390 1
403397 99403397 1001 86380 86390 1
403336 99403336 1001 86380 86390 1
403477 99403477 1001 86380 86390 1
403643 99403643 1001 86380 86390 1
403746 99403746 1001 86380 86390 1
403922 99403922 1001 86380 86390 1
404110 99404110 1001 86380 86390 1
404192 99404192 1001 86380 86390 1
404304 99404304 1001 86380 86390 1
405205 99405205 1001 86380 86390 1
405261 99405261 1001 86380 86390 1
405423 99405423 1001 86380 86390 1
405568 99405568 1001 86380 86390 1
405416 99405416 1001 86380 86390 1
405417 99405417 1001 86380 86390 1
405656 99405656 1001 86380 86390 1
405975 99405975 1001 86380 86390 1
406073 99406073 1001 86380 86390 1
406310 99406310 1001 86380 86390 1
406613 99406613 1001 86380 86390 1
406913 99406913 1001 86380 86390 1
407250 99407250 1001 86380 86390 1
408260 99408260 1001 86380 86390 1
408460 99408460 1001 86380 86390 1
408744 99408744 1001 86380 86390 1
408782 99408782 1001 86380 86390 1
409360 99409360 1001 86380 86390 1
410260 99410260 1001 86380 86390 1
410457 99410457 1001 86380 86390 1
410595 99410595 1001 86380 86390 1
410553 99410553 1001 86380 86390 1
410864 99410864 1001 86380 86390 1
411163 99411163 1001 86380 86390 1
411263 99411263 1001 86380 86390 1
411554 99411554 1001 86380 86390 1
411683 99411683 1001 86380 86390 1
411760 99411760 1001 86380 86390 1
411838 99411838 1001 86380 86390 1
412040 99412040 1001 86380 86390 1
412277 99412277 1001 86380 86390 1
413698 99413698 1001 86380 86390 1
413245 99413245 1001 86380 86390 1
412781 99412781 1001 86380 86390 1
412730 99412730 1001 86380 86390 1
413794 99413794 1001 86380 86390 1
415093 99415093 1001 86380 86390 1
414892 99414892 1001 86380 86390 1
414571 99414571 1001 86380 86390 1
414214 99414214 1001 86380 86390 1
415355 99415355 1001 86380 86390 1
415589 99415589 1001 86380 86390 1
416903 99416903 1001 86380 86390 1
416791 99416791 1001 86380 86390 1
416941 99416941 1001 86380 86390 1
416425 99416425 1001 86380 86390 1
416210 99416210 1001 86380 86390 1
415753 99415753 1001 86380 86390 1
416044 99416044 1001 86380 86390 1
417202 99417202 1001 86380 86390 1
417345 99417345 1001 86380 86390 1
417129 99417129 1001 86380 86390 1
417396 99417396 1001 86380 86390 1
417193 99417193 1001 86380 86390 1
418693 99418693 1001 86380 86390 1
418249 99418249 1001 86380 86390 1
418216 99418216 1001 86380 86390 1
417964 99417964 1001 86380 86390 1
417723 99417723 1001 86380 86390 1
419201 99419201 1001 86380 86390 1
420367 99420367 1001 86380 86390 1
420170 99420170 1001 86380 86390 1
419866 99419866 1001 86380 86390 1
420056 99420056 1001 86380 86390 1
419332 99419332 1001 86380 86390 1
420777 99420777 1001 86380 86390 1
420626 99420626 1001 86380 86390 1
421771 99421771 1001 86380 86390 1
421566 99421566 1001 86380 86390 1
421615 99421615 1001 86380 86390 1
421332 99421332 1001 86380 86390 1
421178 99421178 1001 86380 86390 1
422405 99422405 1001 86380 86390 1
422283 99422283 1001 86380 86390 1
423464 99423464 1001 86380 86390 1
423095 99423095 1001 86380 86390 1
423188 99423188 1001 86380 86390 1
422760 99422760 1001 86380 86390 1
425339 99425339 1001 86380 86390 1
425181 99425181 1001 86380 86390 1
425232 99425232 1001 86380 86390 1
425206 99425206 1001 86380 86390 1
425296 99425296 1001 86380 86390 1
424882 99424882 1001 86380 86390 1
424935 99424935 1001 86380 86390 1
424919 99424919 1001 86380 86390 1
424818 99424818 1001 86380 86390 1
424186 99424186 1001 86380 86390 1
425705 99425705 1001 86380 86390 1
426894 99426894 1001 86380 86390 1
426931 99426931 1001 86380 86390 1
427089 99427089 1001 86380 86390 1
427001 99427001 1001 86380 86390 1
426692 99426692 1001 86380 86390 1
426645 99426645 1001 86380 86390 1
425922 99425922 1001 86380 86390 1
428425 99428425 1001 86380 86390 1
428184 99428184 1001 86380 86390 1
427930 99427930 1001 86380 86390 1
427745 99427745 1001 86380 86390 1
428960 99428960 1001 86380 86390 1
429012 99429012 1001 86380 86390 1
430049 99430049 1001 86380 86390 1
429903 99429903 1001 86380 86390 1
429743 99429743 1001 86380 86390 1
429840 99429840 1001 86380 86390 1
429446 99429446 1001 86380 86390 1
432021 99432021 1001 86380 86390 1
431305 99431305 1001 86380 86390 1
430897 99430897 1001 86380 86390 1
431139 99431139 1001 86380 86390 1
430907 99430907 1001 86380 86390 1
430885 99430885 1001 86380 86390 1
432065 99432065 1001 86380 86390 1
432318 99432318 1001 86380 86390 1
433618 99433618 1001 86380 86390 1
433386 99433386 1001 86380 86390 1
433545 99433545 1001 86380 86390 1
432918 99432918 1001 86380 86390 1
432627 99432627 1001 86380 86390 1
432854 99432854 1001 86380 86390 1
432835 99432835 1001 86380 86390 1
432621 99432621 1001 86380 86390 1
434065 99434065 1001 86380 86390 1
433792 99433792 1001 86380 86390 1
434104 99434104 1001 86380 86390 1
434608 99434608 1001 86380 86390 1
434423 99434423 1001 86380 86390 1
434324 99434324 1001 86380 86390 1
435777 99435777 1001 86380 86390 1
437134 99437134 1001 86380 86390 1
436426 99436426 1001 86380 86390 1
436166 99436166 1001 86380 86390 1
436290 99436290 1001 86380 86390 1
436195 99436195 1001 86380 86390 1
436306 99436306 1001 86380 86390 1
300019 99300019 1001 86380 86390 1
437281 99437281 1001 86380 86390 1
437309 99437309 1001 86380 86390 1
300014 99300014 1001 86380 86390 1
300626 99300626 1001 86380 86390 1
300536 99300536 1001 86380 86390 1
300715 99300715 1001 86380 86390 1
300637 99300637 1001 86380 86390 1
300471 99300471 1001 86380 86390 1
300396 99300396 1001 86380 86390 1
300349 99300349 1001 86380 86390 1
300212 99300212 1001 86380 86390 1
300264 99300264 1001 86380 86390 1
300241 99300241 1001 86380 86390 1
300233 99300233 1001 86380 86390 1
301465 99301465 1001 86380 86390 1
301254 99301254 1001 86380 86390 1
300938 99300938 1001 86380 86390 1
301022 99301022 1001 86380 86390 1
301619 99301619 1001 86380 86390 1
301615 99301615 1001 86380 86390 1
302305 99302305 1001 86380 86390 1
302130 99302130 1001 86380 86390 1
301774 99301774 1001 86380 86390 1
301840 99301840 1001 86380 86390 1
302383 99302383 1001 86380 86390 1
302505 99302505 1001 86380 86390 1
302935 99302935 1001 86380 86390 1
302612 99302612 1001 86380 86390 1
302774 99302774 1001 86380 86390 1
303399 99303399 1001 86380 86390 1
303898 99303898 1001 86380 86390 1
303954 99303954 1001 86380 86390 1
303633 99303633 1001 86380 86390 1
303681 99303681 1001 86380 86390 1
303490 99303490 1001 86380 86390 1
304657 99304657 1001 86380 86390 1
304734 99304734 1001 86380 86390 1
304789 99304789 1001 86380 86390 1
304853 99304853 1001 86380 86390 1
304460 99304460 1001 86380 86390 1
304461 99304461 1001 86380 86390 1
304355 99304355 1001 86380 86390 1
304947 99304947 1001 86380 86390 1
305486 99305486 1001 86380 86390 1
305617 99305617 1001 86380 86390 1
305294 99305294 1001 86380 86390 1
305437 99305437 1001 86380 86390 1
305400 99305400 1001 86380 86390 1
305110 99305110 1001 86380 86390 1
305227 99305227 1001 86380 86390 1
305192 99305192 1001 86380 86390 1
500004 99500004 1001 86380 86390 1
500164 99500164 1001 86380 86390 1
500008 99500008 1001 86380 86390 1
500666 99500666 1001 86380 86390 1
500746 99500746 1001 86380 86390 1
500535 99500535 1001 86380 86390 1
500300 99500300 1001 86380 86390 1
500924 99500924 1001 86380 86390 1
501472 99501472 1001 86380 86390 1
501436 99501436 1001 86380 86390 1
501615 99501615 1001 86380 86390 1
501556 99501556 1001 86380 86390 1
501584 99501584 1001 86380 86390 1
501246 99501246 1001 86380 86390 1
501429 99501429 1001 86380 86390 1
501089 99501089 1001 86380 86390 1
501143 99501143 1001 86380 86390 1
501053 99501053 1001 86380 86390 1
502433 99502433 1001 86380 86390 1
502130 99502130 1001 86380 86390 1
502110 99502110 1001 86380 86390 1
502568 99502568 1001 86380 86390 1
502469 99502469 1001 86380 86390 1
502485 99502485 1001 86380 86390 1
502972 99502972 1001 86380 86390 1
503043 99503043 1001 86380 86390 1
503426 99503426 1001 86380 86390 1
504099 99504099 1001 86380 86390 1
504013 99504013 1001 86380 86390 1
503849 99503849 1001 86380 86390 1
503706 99503706 1001 86380 86390 1
503734 99503734 1001 86380 86390 1
503876 99503876 1001 86380 86390 1
503776 99503776 1001 86380 86390 1
503778 99503778 1001 86380 86390 1
503883 99503883 1001 86380 86390 1
503619 99503619 1001 86380 86390 1
504262 99504262 1001 86380 86390 1
504301 99504301 1001 86380 86390 1
504726 99504726 1001 86380 86390 1
504716 99504716 1001 86380 86390 1
504510 99504510 1001 86380 86390 1
504373 99504373 1001 86380 86390 1
505122 99505122 1001 86380 86390 1
504967 99504967 1001 86380 86390 1
505042 99505042 1001 86380 86390 1
505641 99505641 1001 86380 86390 1
505720 99505720 1001 86380 86390 1
505213 99505213 1001 86380 86390 1
505870 99505870 1001 86380 86390 1
505919 99505919 1001 86380 86390 1
506511 99506511 1001 86380 86390 1
506525 99506525 1001 86380 86390 1
506577 99506577 1001 86380 86390 1
506501 99506501 1001 86380 86390 1
506587 99506587 1001 86380 86390 1
505992 99505992 1001 86380 86390 1
506083 99506083 1001 86380 86390 1
506008 99506008 1001 86380 86390 1
506653 99506653 1001 86380 86390 1
506773 99506773 1001 86380 86390 1
507421 99507421 1001 86380 86390 1
507322 99507322 1001 86380 86390 1
507153 99507153 1001 86380 86390 1
507206 99507206 1001 86380 86390 1
507051 99507051 1001 86380 86390 1
507150 99507150 1001 86380 86390 1
506809 99506809 1001 86380 86390 1
507459 99507459 1001 86380 86390 1
507434 99507434 1001 86380 86390 1
507983 99507983 1001 86380 86390 1
507718 99507718 1001 86380 86390 1
507674 99507674 1001 86380 86390 1
508898 99508898 1001 86380 86390 1
509029 99509029 1001 86380 86390 1
508889 99508889 1001 86380 86390 1
509023 99509023 1001 86380 86390 1
508719 99508719 1001 86380 86390 1
509700 99509700 1001 86380 86390 1
509739 99509739 1001 86380 86390 1
509617 99509617 1001 86380 86390 1
509322 99509322 1001 86380 86390 1
509354 99509354 1001 86380 86390 1
509976 99509976 1001 86380 86390 1
509953 99509953 1001 86380 86390 1
510024 99510024 1001 86380 86390 1
510013 99510013 1001 86380 86390 1
510641 99510641 1001 86380 86390 1
510392 99510392 1001 86380 86390 1
510510 99510510 1001 86380 86390 1
510517 99510517 1001 86380 86390 1
510403 99510403 1001 86380 86390 1
510157 99510157 1001 86380 86390 1
510112 99510112 1001 86380 86390 1
510191 99510191 1001 86380 86390 1
511177 99511177 1001 86380 86390 1
511139 99511139 1001 86380 86390 1
511705 99511705 1001 86380 86390 1
511734 99511734 1001 86380 86390 1
512005 99512005 1001 86380 86390 1
512061 99512061 1001 86380 86390 1
512531 99512531 1001 86380 86390 1
513112 99513112 1001 86380 86390 1
512844 99512844 1001 86380 86390 1
512959 99512959 1001 86380 86390 1
512737 99512737 1001 86380 86390 1
513852 99513852 1001 86380 86390 1
513516 99513516 1001 86380 86390 1
513479 99513479 1001 86380 86390 1
513499 99513499 1001 86380 86390 1
513539 99513539 1001 86380 86390 1
514202 99514202 1001 86380 86390 1
514077 99514077 1001 86380 86390 1
514849 99514849 1001 86380 86390 1
514662 99514662 1001 86380 86390 1
514423 99514423 1001 86380 86390 1
514860 99514860 1001 86380 86390 1
514888 99514888 1001 86380 86390 1
515005 99515005 1001 86380 86390 1
515483 99515483 1001 86380 86390 1
515674 99515674 1001 86380 86390 1
515478 99515478 1001 86380 86390 1
515381 99515381 1001 86380 86390 1
515128 99515128 1001 86380 86390 1
515148 99515148 1001 86380 86390 1
515110 99515110 1001 86380 86390 1
515741 99515741 1001 86380 86390 1
516433 99516433 1001 86380 86390 1
516331 99516331 1001 86380 86390 1
516213 99516213 1001 86380 86390 1
516105 99516105 1001 86380 86390 1
515974 99515974 1001 86380 86390 1
516558 99516558 1001 86380 86390 1
517305 99517305 1001 86380 86390 1
517160 99517160 1001 86380 86390 1
517199 99517199 1001 86380 86390 1
517257 99517257 1001 86380 86390 1
517029 99517029 1001 86380 86390 1
516933 99516933 1001 86380 86390 1
516792 99516792 1001 86380 86390 1
516837 99516837 1001 86380 86390 1
516748 99516748 1001 86380 86390 1
518140 99518140 1001 86380 86390 1
518082 99518082 1001 86380 86390 1
518071 99518071 1001 86380 86390 1
517818 99517818 1001 86380 86390 1
517793 99517793 1001 86380 86390 1
518811 99518811 1001 86380 86390 1
518968 99518968 1001 86380 86390 1
518731 99518731 1001 86380 86390 1
518752 99518752 1001 86380 86390 1
518651 99518651 1001 86380 86390 1
518586 99518586 1001 86380 86390 1
518536 99518536 1001 86380 86390 1
518382 99518382 1001 86380 86390 1
518416 99518416 1001 86380 86390 1
518560 99518560 1001 86380 86390 1
519097 99519097 1001 86380 86390 1
519686 99519686 1001 86380 86390 1
519774 99519774 1001 86380 86390 1
519208 99519208 1001 86380 86390 1
519372 99519372 1001 86380 86390 1
519283 99519283 1001 86380 86390 1
519967 99519967 1001 86380 86390 1
519946 99519946 1001 86380 86390 1
520514 99520514 1001 86380 86390 1
520568 99520568 1001 86380 86390 1
520596 99520596 1001 86380 86390 1
520197 99520197 1001 86380 86390 1
521363 99521363 1001 86380 86390 1
521276 99521276 1001 86380 86390 1
521446 99521446 1001 86380 86390 1
521412 99521412 1001 86380 86390 1
521180 99521180 1001 86380 86390 1
521007 99521007 1001 86380 86390 1
520893 99520893 1001 86380 86390 1
521655 99521655 1001 86380 86390 1
522171 99522171 1001 86380 86390 1
522212 99522212 1001 86380 86390 1
521984 99521984 1001 86380 86390 1
521797 99521797 1001 86380 86390 1
522338 99522338 1001 86380 86390 1
523109 99523109 1001 86380 86390 1
523013 99523013 1001 86380 86390 1
522975 99522975 1001 86380 86390 1
522711 99522711 1001 86380 86390 1
522816 99522816 1001 86380 86390 1
522909 99522909 1001 86380 86390 1
522781 99522781 1001 86380 86390 1
522846 99522846 1001 86380 86390 1
522610 99522610 1001 86380 86390 1
523570 99523570 1001 86380 86390 1
523959 99523959 1001 86380 86390 1
524626 99524626 1001 86380 86390 1
524478 99524478 1001 86380 86390 1
524557 99524557 1001 86380 86390 1
524324 99524324 1001 86380 86390 1
524807 99524807 1001 86380 86390 1
524862 99524862 1001 86380 86390 1
524811 99524811 1001 86380 86390 1
524959 99524959 1001 86380 86390 1
525533 99525533 1001 86380 86390 1
525546 99525546 1001 86380 86390 1
525536 99525536 1001 86380 86390 1
525277 99525277 1001 86380 86390 1
525221 99525221 1001 86380 86390 1
525065 99525065 1001 86380 86390 1
525620 99525620 1001 86380 86390 1
526274 99526274 1001 86380 86390 1
526073 99526073 1001 86380 86390 1
525871 99525871 1001 86380 86390 1
526011 99526011 1001 86380 86390 1
526508 99526508 1001 86380 86390 1
527070 99527070 1001 86380 86390 1
527074 99527074 1001 86380 86390 1
526891 99526891 1001 86380 86390 1
526856 99526856 1001 86380 86390 1
526795 99526795 1001 86380 86390 1
527289 99527289 1001 86380 86390 1
527396 99527396 1001 86380 86390 1
527921 99527921 1001 86380 86390 1
527975 99527975 1001 86380 86390 1
527886 99527886 1001 86380 86390 1
527713 99527713 1001 86380 86390 1
527474 99527474 1001 86380 86390 1
527566 99527566 1001 86380 86390 1
527657 99527657 1001 86380 86390 1
527479 99527479 1001 86380 86390 1
528840 99528840 1001 86380 86390 1
528791 99528791 1001 86380 86390 1
528323 99528323 1001 86380 86390 1
528383 99528383 1001 86380 86390 1
528913 99528913 1001 86380 86390 1
528956 99528956 1001 86380 86390 1
529680 99529680 1001 86380 86390 1
529554 99529554 1001 86380 86390 1
529722 99529722 1001 86380 86390 1
529346 99529346 1001 86380 86390 1
529414 99529414 1001 86380 86390 1
529113 99529113 1001 86380 86390 1
529183 99529183 1001 86380 86390 1
530440 99530440 1001 86380 86390 1
530506 99530506 1001 86380 86390 1
530525 99530525 1001 86380 86390 1
530366 99530366 1001 86380 86390 1
530548 99530548 1001 86380 86390 1
530281 99530281 1001 86380 86390 1
530129 99530129 1001 86380 86390 1
530104 99530104 1001 86380 86390 1
530053 99530053 1001 86380 86390 1
530591 99530591 1001 86380 86390 1
530619 99530619 1001 86380 86390 1
531016 99531016 1001 86380 86390 1
531172 99531172 1001 86380 86390 1
530829 99530829 1001 86380 86390 1
530870 99530870 1001 86380 86390 1
530769 99530769 1001 86380 86390 1
531520 99531520 1001 86380 86390 1
531470 99531470 1001 86380 86390 1
531384 99531384 1001 86380 86390 1
531896 99531896 1001 86380 86390 1
531965 99531965 1001 86380 86390 1
531967 99531967 1001 86380 86390 1
531882 99531882 1001 86380 86390 1
531780 99531780 1001 86380 86390 1
531615 99531615 1001 86380 86390 1
532383 99532383 1001 86380 86390 1
532909 99532909 1001 86380 86390 1
532847 99532847 1001 86380 86390 1
532659 99532659 1001 86380 86390 1
532777 99532777 1001 86380 86390 1
532547 99532547 1001 86380 86390 1
532417 99532417 1001 86380 86390 1
532588 99532588 1001 86380 86390 1
533057 99533057 1001 86380 86390 1
533089 99533089 1001 86380 86390 1
533769 99533769 1001 86380 86390 1
533687 99533687 1001 86380 86390 1
533688 99533688 1001 86380 86390 1
533530 99533530 1001 86380 86390 1
533441 99533441 1001 86380 86390 1
533326 99533326 1001 86380 86390 1
533967 99533967 1001 86380 86390 1
534633 99534633 1001 86380 86390 1
534526 99534526 1001 86380 86390 1
534438 99534438 1001 86380 86390 1
534724 99534724 1001 86380 86390 1
534842 99534842 1001 86380 86390 1
534856 99534856 1001 86380 86390 1
535386 99535386 1001 86380 86390 1
535171 99535171 1001 86380 86390 1
535287 99535287 1001 86380 86390 1
536256 99536256 1001 86380 86390 1
535978 99535978 1001 86380 86390 1
536074 99536074 1001 86380 86390 1
535806 99535806 1001 86380 86390 1
536534 99536534 1001 86380 86390 1
537049 99537049 1001 86380 86390 1
536777 99536777 1001 86380 86390 1
536914 99536914 1001 86380 86390 1
536669 99536669 1001 86380 86390 1
537219 99537219 1001 86380 86390 1
537976 99537976 1001 86380 86390 1
537411 99537411 1001 86380 86390 1
537404 99537404 1001 86380 86390 1
538093 99538093 1001 86380 86390 1
538159 99538159 1001 86380 86390 1
538649 99538649 1001 86380 86390 1
538557 99538557 1001 86380 86390 1
538249 99538249 1001 86380 86390 1
538849 99538849 1001 86380 86390 1
539504 99539504 1001 86380 86390 1
539469 99539469 1001 86380 86390 1
539280 99539280 1001 86380 86390 1
539665 99539665 1001 86380 86390 1
539756 99539756 1001 86380 86390 1
539722 99539722 1001 86380 86390 1
540056 99540056 1001 86380 86390 1
540057 99540057 1001 86380 86390 1
540232 99540232 1001 86380 86390 1
540142 99540142 1001 86380 86390 1
539872 99539872 1001 86380 86390 1
539961 99539961 1001 86380 86390 1
540469 99540469 1001 86380 86390 1
540923 99540923 1001 86380 86390 1
540913 99540913 1001 86380 86390 1
540940 99540940 1001 86380 86390 1
541391 99541391 1001 86380 86390 1
542056 99542056 1001 86380 86390 1
542048 99542048 1001 86380 86390 1
542027 99542027 1001 86380 86390 1
541773 99541773 1001 86380 86390 1
541716 99541716 1001 86380 86390 1
542285 99542285 1001 86380 86390 1
542863 99542863 1001 86380 86390 1
542825 99542825 1001 86380 86390 1
542702 99542702 1001 86380 86390 1
543074 99543074 1001 86380 86390 1
543038 99543038 1001 86380 86390 1
543771 99543771 1001 86380 86390 1
543746 99543746 1001 86380 86390 1
543750 99543750 1001 86380 86390 1
543627 99543627 1001 86380 86390 1
543416 99543416 1001 86380 86390 1
543290 99543290 1001 86380 86390 1
543846 99543846 1001 86380 86390 1
544515 99544515 1001 86380 86390 1
544506 99544506 1001 86380 86390 1
544351 99544351 1001 86380 86390 1
544003 99544003 1001 86380 86390 1
544120 99544120 1001 86380 86390 1
544673 99544673 1001 86380 86390 1
544661 99544661 1001 86380 86390 1
544600 99544600 1001 86380 86390 1
405648 213 1001 33780 34377 1
400579 99400579 1001 86380 86390 1
400742 99400742 1001 86380 86390 1
401235 99401235 1001 86380 86390 1
401320 99401320 1001 86380 86390 1
401529 99401529 1001 86380 86390 1
402063 99402063 1001 86380 86390 1
402424 99402424 1001 86380 86390 1
403256 99403256 1001 86380 86390 1
403844 99403844 1001 86380 86390 1
403978 99403978 1001 86380 86390 1
404115 99404115 1001 86380 86390 1
404560 99404560 1001 86380 86390 1
405163 99405163 1001 86380 86390 1
405210 99405210 1001 86380 86390 1
405552 99405552 1001 86380 86390 1
405554 99405554 1001 86380 86390 1
406172 99406172 1001 86380 86390 1
406103 99406103 1001 86380 86390 1
406397 99406397 1001 86380 86390 1
406878 99406878 1001 86380 86390 1
406843 99406843 1001 86380 86390 1
407208 99407208 1001 86380 86390 1
407296 99407296 1001 86380 86390 1
407876 99407876 1001 86380 86390 1
407893 99407893 1001 86380 86390 1
408935 99408935 1001 86380 86390 1
409043 99409043 1001 86380 86390 1
409349 99409349 1001 86380 86390 1
409756 99409756 1001 86380 86390 1
410385 99410385 1001 86380 86390 1
410975 99410975 1001 86380 86390 1
411048 99411048 1001 86380 86390 1
411229 99411229 1001 86380 86390 1
411515 99411515 1001 86380 86390 1
411444 99411444 1001 86380 86390 1
411670 99411670 1001 86380 86390 1
413542 99413542 1001 86380 86390 1
413453 99413453 1001 86380 86390 1
413148 99413148 1001 86380 86390 1
413096 99413096 1001 86380 86390 1
412821 99412821 1001 86380 86390 1
412486 99412486 1001 86380 86390 1
413743 99413743 1001 86380 86390 1
414616 99414616 1001 86380 86390 1
414714 99414714 1001 86380 86390 1
414782 99414782 1001 86380 86390 1
414728 99414728 1001 86380 86390 1
414205 99414205 1001 86380 86390 1
414276 99414276 1001 86380 86390 1
414391 99414391 1001 86380 86390 1
416832 99416832 1001 86380 86390 1
416966 99416966 1001 86380 86390 1
416387 99416387 1001 86380 86390 1
416277 99416277 1001 86380 86390 1
417300 99417300 1001 86380 86390 1
417035 99417035 1001 86380 86390 1
418726 99418726 1001 86380 86390 1
418744 99418744 1001 86380 86390 1
418385 99418385 1001 86380 86390 1
417915 99417915 1001 86380 86390 1
417667 99417667 1001 86380 86390 1
417753 99417753 1001 86380 86390 1
418027 99418027 1001 86380 86390 1
418895 99418895 1001 86380 86390 1
420186 99420186 1001 86380 86390 1
420372 99420372 1001 86380 86390 1
420114 99420114 1001 86380 86390 1
419968 99419968 1001 86380 86390 1
419979 99419979 1001 86380 86390 1
419282 99419282 1001 86380 86390 1
419510 99419510 1001 86380 86390 1
421935 99421935 1001 86380 86390 1
421453 99421453 1001 86380 86390 1
421461 99421461 1001 86380 86390 1
420948 99420948 1001 86380 86390 1
422194 99422194 1001 86380 86390 1
422359 99422359 1001 86380 86390 1
422462 99422462 1001 86380 86390 1
422341 99422341 1001 86380 86390 1
422499 99422499 1001 86380 86390 1
423351 99423351 1001 86380 86390 1
423329 99423329 1001 86380 86390 1
423736 99423736 1001 86380 86390 1
422908 99422908 1001 86380 86390 1
423796 99423796 1001 86380 86390 1
424058 99424058 1001 86380 86390 1
424625 99424625 1001 86380 86390 1
424996 99424996 1001 86380 86390 1
424573 99424573 1001 86380 86390 1
424203 99424203 1001 86380 86390 1
425531 99425531 1001 86380 86390 1
425679 99425679 1001 86380 86390 1
427055 99427055 1001 86380 86390 1
426929 99426929 1001 86380 86390 1
426587 99426587 1001 86380 86390 1
425957 99425957 1001 86380 86390 1
426066 99426066 1001 86380 86390 1
426053 99426053 1001 86380 86390 1
427529 99427529 1001 86380 86390 1
428586 99428586 1001 86380 86390 1
428372 99428372 1001 86380 86390 1
428646 99428646 1001 86380 86390 1
428597 99428597 1001 86380 86390 1
427574 99427574 1001 86380 86390 1
429024 99429024 1001 86380 86390 1
430021 99430021 1001 86380 86390 1
429971 99429971 1001 86380 86390 1
430228 99430228 1001 86380 86390 1
430154 99430154 1001 86380 86390 1
429888 99429888 1001 86380 86390 1
430529 99430529 1001 86380 86390 1
430774 99430774 1001 86380 86390 1
430467 99430467 1001 86380 86390 1
430787 99430787 1001 86380 86390 1
430788 99430788 1001 86380 86390 1
431769 99431769 1001 86380 86390 1
431998 99431998 1001 86380 86390 1
431645 99431645 1001 86380 86390 1
431389 99431389 1001 86380 86390 1
431220 99431220 1001 86380 86390 1
432396 99432396 1001 86380 86390 1
432274 99432274 1001 86380 86390 1
432130 99432130 1001 86380 86390 1
432279 99432279 1001 86380 86390 1
433549 99433549 1001 86380 86390 1
433472 99433472 1001 86380 86390 1
433474 99433474 1001 86380 86390 1
433216 99433216 1001 86380 86390 1
433285 99433285 1001 86380 86390 1
432884 99432884 1001 86380 86390 1
432709 99432709 1001 86380 86390 1
433820 99433820 1001 86380 86390 1
433990 99433990 1001 86380 86390 1
435354 99435354 1001 86380 86390 1
435178 99435178 1001 86380 86390 1
436917 99436917 1001 86380 86390 1
436919 99436919 1001 86380 86390 1
436842 99436842 1001 86380 86390 1
436230 99436230 1001 86380 86390 1
300489 99300489 1001 86380 86390 1
300392 99300392 1001 86380 86390 1
300306 99300306 1001 86380 86390 1
300219 99300219 1001 86380 86390 1
300181 99300181 1001 86380 86390 1
300809 99300809 1001 86380 86390 1
300887 99300887 1001 86380 86390 1
301539 99301539 1001 86380 86390 1
301383 99301383 1001 86380 86390 1
301151 99301151 1001 86380 86390 1
302260 99302260 1001 86380 86390 1
302048 99302048 1001 86380 86390 1
302074 99302074 1001 86380 86390 1
302027 99302027 1001 86380 86390 1
302096 99302096 1001 86380 86390 1
301857 99301857 1001 86380 86390 1
302546 99302546 1001 86380 86390 1
302562 99302562 1001 86380 86390 1
302501 99302501 1001 86380 86390 1
302398 99302398 1001 86380 86390 1
303180 99303180 1001 86380 86390 1
302978 99302978 1001 86380 86390 1
302811 99302811 1001 86380 86390 1
302903 99302903 1001 86380 86390 1
302853 99302853 1001 86380 86390 1
302883 99302883 1001 86380 86390 1
302653 99302653 1001 86380 86390 1
302739 99302739 1001 86380 86390 1
303359 99303359 1001 86380 86390 1
303347 99303347 1001 86380 86390 1
303245 99303245 1001 86380 86390 1
303855 99303855 1001 86380 86390 1
303768 99303768 1001 86380 86390 1
304109 99304109 1001 86380 86390 1
304213 99304213 1001 86380 86390 1
304759 99304759 1001 86380 86390 1
304632 99304632 1001 86380 86390 1
304607 99304607 1001 86380 86390 1
305644 99305644 1001 86380 86390 1
305460 99305460 1001 86380 86390 1
305199 99305199 1001 86380 86390 1
500091 99500091 1001 86380 86390 1
305686 99305686 1001 86380 86390 1
500019 99500019 1001 86380 86390 1
500811 99500811 1001 86380 86390 1
500596 99500596 1001 86380 86390 1
500407 99500407 1001 86380 86390 1
500550 99500550 1001 86380 86390 1
500476 99500476 1001 86380 86390 1
500226 99500226 1001 86380 86390 1
500888 99500888 1001 86380 86390 1
500865 99500865 1001 86380 86390 1
500845 99500845 1001 86380 86390 1
500859 99500859 1001 86380 86390 1
501532 99501532 1001 86380 86390 1
501561 99501561 1001 86380 86390 1
501384 99501384 1001 86380 86390 1
501423 99501423 1001 86380 86390 1
501211 99501211 1001 86380 86390 1
501669 99501669 1001 86380 86390 1
502327 99502327 1001 86380 86390 1
502353 99502353 1001 86380 86390 1
502405 99502405 1001 86380 86390 1
502455 99502455 1001 86380 86390 1
502083 99502083 1001 86380 86390 1
502063 99502063 1001 86380 86390 1
501924 99501924 1001 86380 86390 1
502043 99502043 1001 86380 86390 1
501914 99501914 1001 86380 86390 1
502480 99502480 1001 86380 86390 1
502535 99502535 1001 86380 86390 1
503035 99503035 1001 86380 86390 1
502881 99502881 1001 86380 86390 1
503342 99503342 1001 86380 86390 1
503386 99503386 1001 86380 86390 1
503940 99503940 1001 86380 86390 1
503943 99503943 1001 86380 86390 1
503836 99503836 1001 86380 86390 1
503854 99503854 1001 86380 86390 1
503738 99503738 1001 86380 86390 1
503626 99503626 1001 86380 86390 1
503590 99503590 1001 86380 86390 1
504218 99504218 1001 86380 86390 1
504886 99504886 1001 86380 86390 1
504890 99504890 1001 86380 86390 1
504762 99504762 1001 86380 86390 1
504466 99504466 1001 86380 86390 1
505081 99505081 1001 86380 86390 1
505094 99505094 1001 86380 86390 1
505589 99505589 1001 86380 86390 1
505431 99505431 1001 86380 86390 1
505257 99505257 1001 86380 86390 1
505337 99505337 1001 86380 86390 1
505923 99505923 1001 86380 86390 1
506441 99506441 1001 86380 86390 1
506471 99506471 1001 86380 86390 1
506582 99506582 1001 86380 86390 1
506201 99506201 1001 86380 86390 1
506292 99506292 1001 86380 86390 1
506284 99506284 1001 86380 86390 1
506176 99506176 1001 86380 86390 1
506607 99506607 1001 86380 86390 1
506791 99506791 1001 86380 86390 1
507058 99507058 1001 86380 86390 1
507123 99507123 1001 86380 86390 1
506900 99506900 1001 86380 86390 1
507978 99507978 1001 86380 86390 1
507854 99507854 1001 86380 86390 1
507811 99507811 1001 86380 86390 1
508342 99508342 1001 86380 86390 1
508330 99508330 1001 86380 86390 1
508890 99508890 1001 86380 86390 1
509036 99509036 1001 86380 86390 1
508783 99508783 1001 86380 86390 1
509114 99509114 1001 86380 86390 1
509120 99509120 1001 86380 86390 1
509791 99509791 1001 86380 86390 1
509808 99509808 1001 86380 86390 1
509719 99509719 1001 86380 86390 1
509608 99509608 1001 86380 86390 1
509574 99509574 1001 86380 86390 1
509396 99509396 1001 86380 86390 1
509410 99509410 1001 86380 86390 1
509373 99509373 1001 86380 86390 1
509327 99509327 1001 86380 86390 1
510098 99510098 1001 86380 86390 1
509972 99509972 1001 86380 86390 1
510565 99510565 1001 86380 86390 1
510503 99510503 1001 86380 86390 1
510145 99510145 1001 86380 86390 1
510308 99510308 1001 86380 86390 1
510208 99510208 1001 86380 86390 1
510891 99510891 1001 86380 86390 1
511284 99511284 1001 86380 86390 1
511241 99511241 1001 86380 86390 1
511590 99511590 1001 86380 86390 1
512252 99512252 1001 86380 86390 1
512266 99512266 1001 86380 86390 1
512094 99512094 1001 86380 86390 1
512409 99512409 1001 86380 86390 1
512872 99512872 1001 86380 86390 1
512625 99512625 1001 86380 86390 1
512770 99512770 1001 86380 86390 1
512631 99512631 1001 86380 86390 1
513228 99513228 1001 86380 86390 1
513424 99513424 1001 86380 86390 1
513425 99513425 1001 86380 86390 1
513521 99513521 1001 86380 86390 1
513432 99513432 1001 86380 86390 1
514042 99514042 1001 86380 86390 1
514104 99514104 1001 86380 86390 1
514117 99514117 1001 86380 86390 1
514677 99514677 1001 86380 86390 1
514742 99514742 1001 86380 86390 1
514804 99514804 1001 86380 86390 1
514525 99514525 1001 86380 86390 1
514355 99514355 1001 86380 86390 1
514240 99514240 1001 86380 86390 1
514335 99514335 1001 86380 86390 1
514404 99514404 1001 86380 86390 1
515023 99515023 1001 86380 86390 1
514959 99514959 1001 86380 86390 1
514865 99514865 1001 86380 86390 1
515562 99515562 1001 86380 86390 1
515277 99515277 1001 86380 86390 1
515397 99515397 1001 86380 86390 1
515449 99515449 1001 86380 86390 1
515153 99515153 1001 86380 86390 1
515246 99515246 1001 86380 86390 1
515092 99515092 1001 86380 86390 1
515271 99515271 1001 86380 86390 1
515853 99515853 1001 86380 86390 1
515790 99515790 1001 86380 86390 1
515705 99515705 1001 86380 86390 1
516123 99516123 1001 86380 86390 1
516096 99516096 1001 86380 86390 1
515890 99515890 1001 86380 86390 1
516000 99516000 1001 86380 86390 1
515911 99515911 1001 86380 86390 1
516517 99516517 1001 86380 86390 1
517156 99517156 1001 86380 86390 1
517186 99517186 1001 86380 86390 1
517267 99517267 1001 86380 86390 1
517070 99517070 1001 86380 86390 1
516754 99516754 1001 86380 86390 1
516888 99516888 1001 86380 86390 1
517483 99517483 1001 86380 86390 1
517342 99517342 1001 86380 86390 1
518073 99518073 1001 86380 86390 1
518105 99518105 1001 86380 86390 1
517965 99517965 1001 86380 86390 1
518058 99518058 1001 86380 86390 1
517832 99517832 1001 86380 86390 1
517890 99517890 1001 86380 86390 1
517929 99517929 1001 86380 86390 1
517634 99517634 1001 86380 86390 1
517572 99517572 1001 86380 86390 1
518267 99518267 1001 86380 86390 1
518911 99518911 1001 86380 86390 1
518657 99518657 1001 86380 86390 1
518727 99518727 1001 86380 86390 1
519685 99519685 1001 86380 86390 1
519750 99519750 1001 86380 86390 1
519777 99519777 1001 86380 86390 1
519658 99519658 1001 86380 86390 1
519493 99519493 1001 86380 86390 1
519543 99519543 1001 86380 86390 1
519261 99519261 1001 86380 86390 1
519199 99519199 1001 86380 86390 1
519975 99519975 1001 86380 86390 1
520254 99520254 1001 86380 86390 1
520229 99520229 1001 86380 86390 1
520138 99520138 1001 86380 86390 1
520641 99520641 1001 86380 86390 1
521129 99521129 1001 86380 86390 1
520854 99520854 1001 86380 86390 1
521650 99521650 1001 86380 86390 1
521547 99521547 1001 86380 86390 1
522107 99522107 1001 86380 86390 1
521902 99521902 1001 86380 86390 1
521694 99521694 1001 86380 86390 1
522447 99522447 1001 86380 86390 1
522332 99522332 1001 86380 86390 1
523110 99523110 1001 86380 86390 1
523002 99523002 1001 86380 86390 1
522782 99522782 1001 86380 86390 1
522834 99522834 1001 86380 86390 1
522563 99522563 1001 86380 86390 1
522502 99522502 1001 86380 86390 1
523209 99523209 1001 86380 86390 1
523177 99523177 1001 86380 86390 1
523269 99523269 1001 86380 86390 1
523996 99523996 1001 86380 86390 1
524027 99524027 1001 86380 86390 1
524031 99524031 1001 86380 86390 1
524719 99524719 1001 86380 86390 1
524685 99524685 1001 86380 86390 1
524487 99524487 1001 86380 86390 1
524516 99524516 1001 86380 86390 1
524388 99524388 1001 86380 86390 1
524300 99524300 1001 86380 86390 1
525525 99525525 1001 86380 86390 1
525526 99525526 1001 86380 86390 1
525194 99525194 1001 86380 86390 1
525131 99525131 1001 86380 86390 1
524984 99524984 1001 86380 86390 1
525167 99525167 1001 86380 86390 1
525648 99525648 1001 86380 86390 1
525782 99525782 1001 86380 86390 1
525602 99525602 1001 86380 86390 1
526388 99526388 1001 86380 86390 1
526349 99526349 1001 86380 86390 1
526298 99526298 1001 86380 86390 1
526410 99526410 1001 86380 86390 1
526015 99526015 1001 86380 86390 1
526031 99526031 1001 86380 86390 1
526001 99526001 1001 86380 86390 1
526564 99526564 1001 86380 86390 1
526469 99526469 1001 86380 86390 1
527104 99527104 1001 86380 86390 1
527117 99527117 1001 86380 86390 1
526697 99526697 1001 86380 86390 1
527899 99527899 1001 86380 86390 1
527964 99527964 1001 86380 86390 1
527894 99527894 1001 86380 86390 1
527818 99527818 1001 86380 86390 1
528247 99528247 1001 86380 86390 1
528844 99528844 1001 86380 86390 1
528767 99528767 1001 86380 86390 1
528578 99528578 1001 86380 86390 1
528284 99528284 1001 86380 86390 1
528376 99528376 1001 86380 86390 1
528467 99528467 1001 86380 86390 1
528329 99528329 1001 86380 86390 1
529080 99529080 1001 86380 86390 1
529710 99529710 1001 86380 86390 1
529582 99529582 1001 86380 86390 1
529323 99529323 1001 86380 86390 1
530040 99530040 1001 86380 86390 1
530123 99530123 1001 86380 86390 1
531113 99531113 1001 86380 86390 1
531090 99531090 1001 86380 86390 1
530909 99530909 1001 86380 86390 1
530963 99530963 1001 86380 86390 1
531567 99531567 1001 86380 86390 1
532138 99532138 1001 86380 86390 1
532194 99532194 1001 86380 86390 1
531801 99531801 1001 86380 86390 1
531744 99531744 1001 86380 86390 1
531635 99531635 1001 86380 86390 1
531764 99531764 1001 86380 86390 1
533000 99533000 1001 86380 86390 1
532716 99532716 1001 86380 86390 1
532554 99532554 1001 86380 86390 1
532442 99532442 1001 86380 86390 1
532468 99532468 1001 86380 86390 1
533832 99533832 1001 86380 86390 1
533813 99533813 1001 86380 86390 1
533814 99533814 1001 86380 86390 1
533751 99533751 1001 86380 86390 1
533277 99533277 1001 86380 86390 1
533295 99533295 1001 86380 86390 1
533261 99533261 1001 86380 86390 1
533881 99533881 1001 86380 86390 1
533948 99533948 1001 86380 86390 1
534530 99534530 1001 86380 86390 1
534509 99534509 1001 86380 86390 1
534394 99534394 1001 86380 86390 1
534239 99534239 1001 86380 86390 1
534227 99534227 1001 86380 86390 1
534725 99534725 1001 86380 86390 1
534868 99534868 1001 86380 86390 1
535399 99535399 1001 86380 86390 1
535418 99535418 1001 86380 86390 1
535228 99535228 1001 86380 86390 1
535267 99535267 1001 86380 86390 1
535303 99535303 1001 86380 86390 1
535524 99535524 1001 86380 86390 1
535657 99535657 1001 86380 86390 1
535633 99535633 1001 86380 86390 1
536191 99536191 1001 86380 86390 1
536119 99536119 1001 86380 86390 1
536046 99536046 1001 86380 86390 1
536450 99536450 1001 86380 86390 1
537065 99537065 1001 86380 86390 1
536646 99536646 1001 86380 86390 1
536612 99536612 1001 86380 86390 1
536628 99536628 1001 86380 86390 1
536551 99536551 1001 86380 86390 1
536682 99536682 1001 86380 86390 1
536721 99536721 1001 86380 86390 1
537366 99537366 1001 86380 86390 1
537977 99537977 1001 86380 86390 1
537857 99537857 1001 86380 86390 1
537763 99537763 1001 86380 86390 1
537525 99537525 1001 86380 86390 1
537399 99537399 1001 86380 86390 1
537378 99537378 1001 86380 86390 1
538075 99538075 1001 86380 86390 1
538024 99538024 1001 86380 86390 1
538737 99538737 1001 86380 86390 1
538442 99538442 1001 86380 86390 1
538337 99538337 1001 86380 86390 1
538344 99538344 1001 86380 86390 1
538255 99538255 1001 86380 86390 1
538270 99538270 1001 86380 86390 1
538884 99538884 1001 86380 86390 1
539014 99539014 1001 86380 86390 1
538990 99538990 1001 86380 86390 1
538823 99538823 1001 86380 86390 1
539577 99539577 1001 86380 86390 1
539438 99539438 1001 86380 86390 1
539625 99539625 1001 86380 86390 1
539314 99539314 1001 86380 86390 1
539225 99539225 1001 86380 86390 1
539653 99539653 1001 86380 86390 1
539654 99539654 1001 86380 86390 1
540411 99540411 1001 86380 86390 1
540271 99540271 1001 86380 86390 1
540183 99540183 1001 86380 86390 1
540036 99540036 1001 86380 86390 1
540506 99540506 1001 86380 86390 1
540535 99540535 1001 86380 86390 1
541106 99541106 1001 86380 86390 1
540959 99540959 1001 86380 86390 1
540897 99540897 1001 86380 86390 1
541006 99541006 1001 86380 86390 1
541402 99541402 1001 86380 86390 1
541973 99541973 1001 86380 86390 1
541776 99541776 1001 86380 86390 1
542310 99542310 1001 86380 86390 1
542276 99542276 1001 86380 86390 1
542252 99542252 1001 86380 86390 1
542175 99542175 1001 86380 86390 1
542792 99542792 1001 86380 86390 1
542934 99542934 1001 86380 86390 1
542393 99542393 1001 86380 86390 1
542394 99542394 1001 86380 86390 1
542451 99542451 1001 86380 86390 1
543141 99543141 1001 86380 86390 1
543080 99543080 1001 86380 86390 1
543135 99543135 1001 86380 86390 1
543572 99543572 1001 86380 86390 1
543692 99543692 1001 86380 86390 1
543629 99543629 1001 86380 86390 1
543533 99543533 1001 86380 86390 1
543526 99543526 1001 86380 86390 1
543203 99543203 1001 86380 86390 1
543782 99543782 1001 86380 86390 1
543828 99543828 1001 86380 86390 1
543818 99543818 1001 86380 86390 1
544427 99544427 1001 86380 86390 1
544265 99544265 1001 86380 86390 1
544369 99544369 1001 86380 86390 1
544293 99544293 1001 86380 86390 1
544160 99544160 1001 86380 86390 1
544730 99544730 1001 86380 86390 1
420054 1135 1001 37980 38637 1
533752 905 1001 28078 28377 1
400086 99400086 1001 86380 86390 1
400436 99400436 1001 86380 86390 1
401008 99401008 1001 86380 86390 1
401248 99401248 1001 86380 86390 1
401597 99401597 1001 86380 86390 1
401764 99401764 1001 86380 86390 1
402068 99402068 1001 86380 86390 1
402493 99402493 1001 86380 86390 1
402491 99402491 1001 86380 86390 1
402762 99402762 1001 86380 86390 1
402740 99402740 1001 86380 86390 1
402989 99402989 1001 86380 86390 1
403712 99403712 1001 86380 86390 1
403776 99403776 1001 86380 86390 1
404710 99404710 1001 86380 86390 1
404878 99404878 1001 86380 86390 1
404887 99404887 1001 86380 86390 1
405290 99405290 1001 86380 86390 1
405390 99405390 1001 86380 86390 1
405445 99405445 1001 86380 86390 1
405485 99405485 1001 86380 86390 1
405493 99405493 1001 86380 86390 1
405601 99405601 1001 86380 86390 1
406193 99406193 1001 86380 86390 1
406319 99406319 1001 86380 86390 1
406575 99406575 1001 86380 86390 1
406513 99406513 1001 86380 86390 1
406672 99406672 1001 86380 86390 1
406895 99406895 1001 86380 86390 1
407012 99407012 1001 86380 86390 1
407052 99407052 1001 86380 86390 1
407631 99407631 1001 86380 86390 1
407672 99407672 1001 86380 86390 1
407835 99407835 1001 86380 86390 1
408331 99408331 1001 86380 86390 1
408865 99408865 1001 86380 86390 1
409237 99409237 1001 86380 86390 1
409548 99409548 1001 86380 86390 1
410239 99410239 1001 86380 86390 1
410404 99410404 1001 86380 86390 1
410835 99410835 1001 86380 86390 1
411006 99411006 1001 86380 86390 1
411023 99411023 1001 86380 86390 1
411084 99411084 1001 86380 86390 1
411385 99411385 1001 86380 86390 1
411419 99411419 1001 86380 86390 1
411592 99411592 1001 86380 86390 1
411698 99411698 1001 86380 86390 1
411895 99411895 1001 86380 86390 1
412248 99412248 1001 86380 86390 1
412294 99412294 1001 86380 86390 1
413630 99413630 1001 86380 86390 1
413476 99413476 1001 86380 86390 1
413028 99413028 1001 86380 86390 1
412765 99412765 1001 86380 86390 1
413861 99413861 1001 86380 86390 1
413786 99413786 1001 86380 86390 1
413971 99413971 1001 86380 86390 1
413774 99413774 1001 86380 86390 1
414107 99414107 1001 86380 86390 1
413751 99413751 1001 86380 86390 1
414925 99414925 1001 86380 86390 1
414195 99414195 1001 86380 86390 1
415699 99415699 1001 86380 86390 1
415621 99415621 1001 86380 86390 1
416796 99416796 1001 86380 86390 1
416779 99416779 1001 86380 86390 1
416140 99416140 1001 86380 86390 1
416142 99416142 1001 86380 86390 1
416294 99416294 1001 86380 86390 1
416458 99416458 1001 86380 86390 1
415780 99415780 1001 86380 86390 1
416128 99416128 1001 86380 86390 1
415822 99415822 1001 86380 86390 1
415806 99415806 1001 86380 86390 1
417248 99417248 1001 86380 86390 1
417517 99417517 1001 86380 86390 1
418801 99418801 1001 86380 86390 1
418412 99418412 1001 86380 86390 1
418340 99418340 1001 86380 86390 1
417871 99417871 1001 86380 86390 1
417638 99417638 1001 86380 86390 1
417926 99417926 1001 86380 86390 1
419157 99419157 1001 86380 86390 1
419080 99419080 1001 86380 86390 1
418891 99418891 1001 86380 86390 1
418903 99418903 1001 86380 86390 1
419663 99419663 1001 86380 86390 1
420034 99420034 1001 86380 86390 1
419284 99419284 1001 86380 86390 1
419482 99419482 1001 86380 86390 1
420678 99420678 1001 86380 86390 1
420698 99420698 1001 86380 86390 1
420570 99420570 1001 86380 86390 1
421809 99421809 1001 86380 86390 1
422106 99422106 1001 86380 86390 1
421735 99421735 1001 86380 86390 1
421267 99421267 1001 86380 86390 1
421567 99421567 1001 86380 86390 1
421446 99421446 1001 86380 86390 1
421422 99421422 1001 86380 86390 1
420942 99420942 1001 86380 86390 1
421150 99421150 1001 86380 86390 1
422507 99422507 1001 86380 86390 1
422251 99422251 1001 86380 86390 1
422395 99422395 1001 86380 86390 1
423469 99423469 1001 86380 86390 1
423471 99423471 1001 86380 86390 1
423395 99423395 1001 86380 86390 1
423600 99423600 1001 86380 86390 1
423019 99423019 1001 86380 86390 1
422828 99422828 1001 86380 86390 1
422545 99422545 1001 86380 86390 1
424067 99424067 1001 86380 86390 1
423795 99423795 1001 86380 86390 1
423306 99423306 1001 86380 86390 1
424007 99424007 1001 86380 86390 1
425331 99425331 1001 86380 86390 1
424905 99424905 1001 86380 86390 1
424307 99424307 1001 86380 86390 1
424486 99424486 1001 86380 86390 1
425711 99425711 1001 86380 86390 1
425744 99425744 1001 86380 86390 1
425596 99425596 1001 86380 86390 1
426771 99426771 1001 86380 86390 1
426712 99426712 1001 86380 86390 1
426547 99426547 1001 86380 86390 1
426385 99426385 1001 86380 86390 1
426343 99426343 1001 86380 86390 1
426253 99426253 1001 86380 86390 1
426195 99426195 1001 86380 86390 1
425995 99425995 1001 86380 86390 1
427195 99427195 1001 86380 86390 1
428731 99428731 1001 86380 86390 1
429017 99429017 1001 86380 86390 1
430241 99430241 1001 86380 86390 1
429989 99429989 1001 86380 86390 1
430009 99430009 1001 86380 86390 1
429834 99429834 1001 86380 86390 1
429911 99429911 1001 86380 86390 1
429375 99429375 1001 86380 86390 1
429240 99429240 1001 86380 86390 1
430782 99430782 1001 86380 86390 1
431678 99431678 1001 86380 86390 1
431680 99431680 1001 86380 86390 1
431456 99431456 1001 86380 86390 1
431597 99431597 1001 86380 86390 1
431199 99431199 1001 86380 86390 1
430974 99430974 1001 86380 86390 1
430956 99430956 1001 86380 86390 1
431154 99431154 1001 86380 86390 1
431015 99431015 1001 86380 86390 1
432479 99432479 1001 86380 86390 1
432340 99432340 1001 86380 86390 1
433204 99433204 1001 86380 86390 1
432736 99432736 1001 86380 86390 1
434057 99434057 1001 86380 86390 1
435106 99435106 1001 86380 86390 1
435296 99435296 1001 86380 86390 1
435165 99435165 1001 86380 86390 1
434924 99434924 1001 86380 86390 1
434431 99434431 1001 86380 86390 1
434463 99434463 1001 86380 86390 1
435636 99435636 1001 86380 86390 1
437136 99437136 1001 86380 86390 1
436671 99436671 1001 86380 86390 1
436177 99436177 1001 86380 86390 1
436262 99436262 1001 86380 86390 1
300094 99300094 1001 86380 86390 1
300062 99300062 1001 86380 86390 1
300078 99300078 1001 86380 86390 1
300002 99300002 1001 86380 86390 1
300564 99300564 1001 86380 86390 1
300797 99300797 1001 86380 86390 1
300759 99300759 1001 86380 86390 1
301249 99301249 1001 86380 86390 1
301341 99301341 1001 86380 86390 1
301267 99301267 1001 86380 86390 1
301079 99301079 1001 86380 86390 1
301123 99301123 1001 86380 86390 1
301568 99301568 1001 86380 86390 1
301715 99301715 1001 86380 86390 1
301651 99301651 1001 86380 86390 1
302274 99302274 1001 86380 86390 1
302238 99302238 1001 86380 86390 1
302057 99302057 1001 86380 86390 1
301956 99301956 1001 86380 86390 1
301938 99301938 1001 86380 86390 1
302403 99302403 1001 86380 86390 1
302473 99302473 1001 86380 86390 1
302452 99302452 1001 86380 86390 1
303011 99303011 1001 86380 86390 1
303236 99303236 1001 86380 86390 1
303250 99303250 1001 86380 86390 1
303328 99303328 1001 86380 86390 1
303342 99303342 1001 86380 86390 1
304018 99304018 1001 86380 86390 1
303422 99303422 1001 86380 86390 1
303579 99303579 1001 86380 86390 1
304203 99304203 1001 86380 86390 1
304208 99304208 1001 86380 86390 1
304157 99304157 1001 86380 86390 1
304822 99304822 1001 86380 86390 1
304722 99304722 1001 86380 86390 1
304564 99304564 1001 86380 86390 1
304496 99304496 1001 86380 86390 1
304304 99304304 1001 86380 86390 1
304883 99304883 1001 86380 86390 1
305652 99305652 1001 86380 86390 1
305511 99305511 1001 86380 86390 1
305620 99305620 1001 86380 86390 1
305272 99305272 1001 86380 86390 1
305184 99305184 1001 86380 86390 1
305696 99305696 1001 86380 86390 1
500118 99500118 1001 86380 86390 1
500125 99500125 1001 86380 86390 1
500752 99500752 1001 86380 86390 1
500663 99500663 1001 86380 86390 1
500501 99500501 1001 86380 86390 1
500423 99500423 1001 86380 86390 1
500380 99500380 1001 86380 86390 1
500251 99500251 1001 86380 86390 1
500267 99500267 1001 86380 86390 1
500839 99500839 1001 86380 86390 1
501540 99501540 1001 86380 86390 1
501271 99501271 1001 86380 86390 1
501393 99501393 1001 86380 86390 1
501070 99501070 1001 86380 86390 1
501087 99501087 1001 86380 86390 1
501081 99501081 1001 86380 86390 1
501657 99501657 1001 86380 86390 1
501699 99501699 1001 86380 86390 1
502255 99502255 1001 86380 86390 1
501846 99501846 1001 86380 86390 1
503262 99503262 1001 86380 86390 1
503281 99503281 1001 86380 86390 1
502970 99502970 1001 86380 86390 1
503054 99503054 1001 86380 86390 1
503315 99503315 1001 86380 86390 1
503328 99503328 1001 86380 86390 1
503938 99503938 1001 86380 86390 1
504064 99504064 1001 86380 86390 1
503821 99503821 1001 86380 86390 1
503860 99503860 1001 86380 86390 1
503724 99503724 1001 86380 86390 1
503678 99503678 1001 86380 86390 1
503555 99503555 1001 86380 86390 1
504135 99504135 1001 86380 86390 1
504936 99504936 1001 86380 86390 1
504599 99504599 1001 86380 86390 1
504536 99504536 1001 86380 86390 1
504667 99504667 1001 86380 86390 1
504646 99504646 1001 86380 86390 1
504404 99504404 1001 86380 86390 1
505050 99505050 1001 86380 86390 1
505607 99505607 1001 86380 86390 1
505700 99505700 1001 86380 86390 1
505426 99505426 1001 86380 86390 1
505504 99505504 1001 86380 86390 1
505377 99505377 1001 86380 86390 1
505302 99505302 1001 86380 86390 1
505965 99505965 1001 86380 86390 1
506442 99506442 1001 86380 86390 1
506027 99506027 1001 86380 86390 1
506113 99506113 1001 86380 86390 1
506116 99506116 1001 86380 86390 1
507402 99507402 1001 86380 86390 1
507261 99507261 1001 86380 86390 1
507090 99507090 1001 86380 86390 1
507082 99507082 1001 86380 86390 1
506957 99506957 1001 86380 86390 1
506816 99506816 1001 86380 86390 1
506921 99506921 1001 86380 86390 1
506883 99506883 1001 86380 86390 1
506939 99506939 1001 86380 86390 1
506955 99506955 1001 86380 86390 1
508061 99508061 1001 86380 86390 1
508075 99508075 1001 86380 86390 1
508144 99508144 1001 86380 86390 1
508132 99508132 1001 86380 86390 1
508992 99508992 1001 86380 86390 1
508869 99508869 1001 86380 86390 1
508753 99508753 1001 86380 86390 1
508544 99508544 1001 86380 86390 1
508562 99508562 1001 86380 86390 1
508646 99508646 1001 86380 86390 1
509140 99509140 1001 86380 86390 1
509106 99509106 1001 86380 86390 1
509237 99509237 1001 86380 86390 1
509226 99509226 1001 86380 86390 1
509787 99509787 1001 86380 86390 1
509736 99509736 1001 86380 86390 1
509593 99509593 1001 86380 86390 1
509490 99509490 1001 86380 86390 1
509495 99509495 1001 86380 86390 1
509337 99509337 1001 86380 86390 1
509935 99509935 1001 86380 86390 1
510534 99510534 1001 86380 86390 1
510638 99510638 1001 86380 86390 1
510614 99510614 1001 86380 86390 1
510603 99510603 1001 86380 86390 1
510557 99510557 1001 86380 86390 1
510871 99510871 1001 86380 86390 1
511362 99511362 1001 86380 86390 1
511527 99511527 1001 86380 86390 1
511316 99511316 1001 86380 86390 1
511279 99511279 1001 86380 86390 1
511129 99511129 1001 86380 86390 1
511655 99511655 1001 86380 86390 1
511681 99511681 1001 86380 86390 1
511721 99511721 1001 86380 86390 1
511748 99511748 1001 86380 86390 1
511736 99511736 1001 86380 86390 1
511863 99511863 1001 86380 86390 1
511870 99511870 1001 86380 86390 1
511782 99511782 1001 86380 86390 1
511925 99511925 1001 86380 86390 1
512441 99512441 1001 86380 86390 1
512504 99512504 1001 86380 86390 1
512909 99512909 1001 86380 86390 1
512676 99512676 1001 86380 86390 1
512693 99512693 1001 86380 86390 1
512748 99512748 1001 86380 86390 1
512606 99512606 1001 86380 86390 1
512684 99512684 1001 86380 86390 1
513386 99513386 1001 86380 86390 1
514027 99514027 1001 86380 86390 1
513624 99513624 1001 86380 86390 1
513810 99513810 1001 86380 86390 1
513746 99513746 1001 86380 86390 1
513551 99513551 1001 86380 86390 1
514107 99514107 1001 86380 86390 1
514186 99514186 1001 86380 86390 1
514201 99514201 1001 86380 86390 1
514227 99514227 1001 86380 86390 1
514704 99514704 1001 86380 86390 1
514670 99514670 1001 86380 86390 1
514536 99514536 1001 86380 86390 1
514337 99514337 1001 86380 86390 1
514958 99514958 1001 86380 86390 1
515629 99515629 1001 86380 86390 1
515111 99515111 1001 86380 86390 1
515699 99515699 1001 86380 86390 1
515886 99515886 1001 86380 86390 1
516458 99516458 1001 86380 86390 1
516216 99516216 1001 86380 86390 1
516022 99516022 1001 86380 86390 1
516522 99516522 1001 86380 86390 1
516574 99516574 1001 86380 86390 1
516596 99516596 1001 86380 86390 1
517239 99517239 1001 86380 86390 1
516931 99516931 1001 86380 86390 1
517022 99517022 1001 86380 86390 1
516913 99516913 1001 86380 86390 1
516915 99516915 1001 86380 86390 1
516905 99516905 1001 86380 86390 1
517490 99517490 1001 86380 86390 1
517404 99517404 1001 86380 86390 1
518113 99518113 1001 86380 86390 1
517845 99517845 1001 86380 86390 1
517771 99517771 1001 86380 86390 1
517670 99517670 1001 86380 86390 1
517648 99517648 1001 86380 86390 1
517743 99517743 1001 86380 86390 1
518281 99518281 1001 86380 86390 1
518294 99518294 1001 86380 86390 1
518164 99518164 1001 86380 86390 1
518979 99518979 1001 86380 86390 1
518490 99518490 1001 86380 86390 1
519049 99519049 1001 86380 86390 1
519180 99519180 1001 86380 86390 1
519051 99519051 1001 86380 86390 1
519133 99519133 1001 86380 86390 1
519087 99519087 1001 86380 86390 1
519699 99519699 1001 86380 86390 1
519428 99519428 1001 86380 86390 1
519350 99519350 1001 86380 86390 1
519294 99519294 1001 86380 86390 1
520010 99520010 1001 86380 86390 1
519873 99519873 1001 86380 86390 1
520603 99520603 1001 86380 86390 1
520298 99520298 1001 86380 86390 1
521173 99521173 1001 86380 86390 1
521109 99521109 1001 86380 86390 1
521135 99521135 1001 86380 86390 1
521658 99521658 1001 86380 86390 1
521505 99521505 1001 86380 86390 1
521574 99521574 1001 86380 86390 1
521551 99521551 1001 86380 86390 1
522162 99522162 1001 86380 86390 1
521921 99521921 1001 86380 86390 1
521712 99521712 1001 86380 86390 1
521765 99521765 1001 86380 86390 1
522716 99522716 1001 86380 86390 1
522683 99522683 1001 86380 86390 1
522647 99522647 1001 86380 86390 1
523259 99523259 1001 86380 86390 1
523741 99523741 1001 86380 86390 1
523810 99523810 1001 86380 86390 1
523592 99523592 1001 86380 86390 1
523605 99523605 1001 86380 86390 1
524710 99524710 1001 86380 86390 1
524767 99524767 1001 86380 86390 1
524898 99524898 1001 86380 86390 1
525520 99525520 1001 86380 86390 1
525459 99525459 1001 86380 86390 1
525285 99525285 1001 86380 86390 1
525144 99525144 1001 86380 86390 1
524980 99524980 1001 86380 86390 1
525061 99525061 1001 86380 86390 1
525762 99525762 1001 86380 86390 1
525777 99525777 1001 86380 86390 1
525936 99525936 1001 86380 86390 1
525924 99525924 1001 86380 86390 1
525814 99525814 1001 86380 86390 1
526463 99526463 1001 86380 86390 1
526477 99526477 1001 86380 86390 1
526581 99526581 1001 86380 86390 1
526441 99526441 1001 86380 86390 1
527059 99527059 1001 86380 86390 1
526892 99526892 1001 86380 86390 1
526987 99526987 1001 86380 86390 1
526644 99526644 1001 86380 86390 1
526714 99526714 1001 86380 86390 1
527960 99527960 1001 86380 86390 1
527701 99527701 1001 86380 86390 1
527810 99527810 1001 86380 86390 1
527536 99527536 1001 86380 86390 1
527647 99527647 1001 86380 86390 1
527663 99527663 1001 86380 86390 1
528272 99528272 1001 86380 86390 1
528273 99528273 1001 86380 86390 1
528880 99528880 1001 86380 86390 1
528888 99528888 1001 86380 86390 1
528538 99528538 1001 86380 86390 1
528304 99528304 1001 86380 86390 1
529633 99529633 1001 86380 86390 1
529473 99529473 1001 86380 86390 1
529518 99529518 1001 86380 86390 1
529301 99529301 1001 86380 86390 1
529214 99529214 1001 86380 86390 1
529180 99529180 1001 86380 86390 1
530177 99530177 1001 86380 86390 1
530090 99530090 1001 86380 86390 1
529957 99529957 1001 86380 86390 1
530634 99530634 1001 86380 86390 1
530661 99530661 1001 86380 86390 1
531212 99531212 1001 86380 86390 1
531265 99531265 1001 86380 86390 1
531229 99531229 1001 86380 86390 1
531183 99531183 1001 86380 86390 1
531056 99531056 1001 86380 86390 1
530929 99530929 1001 86380 86390 1
530857 99530857 1001 86380 86390 1
531434 99531434 1001 86380 86390 1
532185 99532185 1001 86380 86390 1
531992 99531992 1001 86380 86390 1
531920 99531920 1001 86380 86390 1
531649 99531649 1001 86380 86390 1
531737 99531737 1001 86380 86390 1
532399 99532399 1001 86380 86390 1
532866 99532866 1001 86380 86390 1
532857 99532857 1001 86380 86390 1
532966 99532966 1001 86380 86390 1
532850 99532850 1001 86380 86390 1
532641 99532641 1001 86380 86390 1
532812 99532812 1001 86380 86390 1
532578 99532578 1001 86380 86390 1
533128 99533128 1001 86380 86390 1
533604 99533604 1001 86380 86390 1
533548 99533548 1001 86380 86390 1
533333 99533333 1001 86380 86390 1
533325 99533325 1001 86380 86390 1
534070 99534070 1001 86380 86390 1
534836 99534836 1001 86380 86390 1
534773 99534773 1001 86380 86390 1
534696 99534696 1001 86380 86390 1
535369 99535369 1001 86380 86390 1
535371 99535371 1001 86380 86390 1
535441 99535441 1001 86380 86390 1
535099 99535099 1001 86380 86390 1
535112 99535112 1001 86380 86390 1
535028 99535028 1001 86380 86390 1
535054 99535054 1001 86380 86390 1
535056 99535056 1001 86380 86390 1
535571 99535571 1001 86380 86390 1
536058 99536058 1001 86380 86390 1
535973 99535973 1001 86380 86390 1
535796 99535796 1001 86380 86390 1
535784 99535784 1001 86380 86390 1
536337 99536337 1001 86380 86390 1
536339 99536339 1001 86380 86390 1
536436 99536436 1001 86380 86390 1
536761 99536761 1001 86380 86390 1
536710 99536710 1001 86380 86390 1
537163 99537163 1001 86380 86390 1
537165 99537165 1001 86380 86390 1
537285 99537285 1001 86380 86390 1
537868 99537868 1001 86380 86390 1
537975 99537975 1001 86380 86390 1
537882 99537882 1001 86380 86390 1
537692 99537692 1001 86380 86390 1
537583 99537583 1001 86380 86390 1
537541 99537541 1001 86380 86390 1
538002 99538002 1001 86380 86390 1
538725 99538725 1001 86380 86390 1
538590 99538590 1001 86380 86390 1
538351 99538351 1001 86380 86390 1
538950 99538950 1001 86380 86390 1
539578 99539578 1001 86380 86390 1
539631 99539631 1001 86380 86390 1
539589 99539589 1001 86380 86390 1
539346 99539346 1001 86380 86390 1
539361 99539361 1001 86380 86390 1
539329 99539329 1001 86380 86390 1
539200 99539200 1001 86380 86390 1
539673 99539673 1001 86380 86390 1
540170 99540170 1001 86380 86390 1
540087 99540087 1001 86380 86390 1
539925 99539925 1001 86380 86390 1
539867 99539867 1001 86380 86390 1
539948 99539948 1001 86380 86390 1
540608 99540608 1001 86380 86390 1
541168 99541168 1001 86380 86390 1
541163 99541163 1001 86380 86390 1
541082 99541082 1001 86380 86390 1
540904 99540904 1001 86380 86390 1
540724 99540724 1001 86380 86390 1
540728 99540728 1001 86380 86390 1
540834 99540834 1001 86380 86390 1
540680 99540680 1001 86380 86390 1
541900 99541900 1001 86380 86390 1
541740 99541740 1001 86380 86390 1
541519 99541519 1001 86380 86390 1
542170 99542170 1001 86380 86390 1
542212 99542212 1001 86380 86390 1
542908 99542908 1001 86380 86390 1
542770 99542770 1001 86380 86390 1
542866 99542866 1001 86380 86390 1
542402 99542402 1001 86380 86390 1
542391 99542391 1001 86380 86390 1
542392 99542392 1001 86380 86390 1
542419 99542419 1001 86380 86390 1
543065 99543065 1001 86380 86390 1
543643 99543643 1001 86380 86390 1
543767 99543767 1001 86380 86390 1
543399 99543399 1001 86380 86390 1
543375 99543375 1001 86380 86390 1
543276 99543276 1001 86380 86390 1
543820 99543820 1001 86380 86390 1
544460 99544460 1001 86380 86390 1
544525 99544525 1001 86380 86390 1
544046 99544046 1001 86380 86390 1
544179 99544179 1001 86380 86390 1
544606 99544606 1001 86380 86390 1
536577 636 1001 43335 43634 1
400228 99400228 1001 86380 86390 1
400632 99400632 1001 86380 86390 1
400817 99400817 1001 86380 86390 1
400941 99400941 1001 86380 86390 1
401121 99401121 1001 86380 86390 1
401097 99401097 1001 86380 86390 1
401207 99401207 1001 86380 86390 1
401455 99401455 1001 86380 86390 1
401852 99401852 1001 86380 86390 1
401968 99401968 1001 86380 86390 1
402134 99402134 1001 86380 86390 1
402270 99402270 1001 86380 86390 1
402587 99402587 1001 86380 86390 1
402595 99402595 1001 86380 86390 1
402586 99402586 1001 86380 86390 1
403401 99403401 1001 86380 86390 1
403588 99403588 1001 86380 86390 1
403777 99403777 1001 86380 86390 1
403843 99403843 1001 86380 86390 1
404103 99404103 1001 86380 86390 1
404303 99404303 1001 86380 86390 1
404681 99404681 1001 86380 86390 1
404728 99404728 1001 86380 86390 1
404856 99404856 1001 86380 86390 1
405593 99405593 1001 86380 86390 1
405978 99405978 1001 86380 86390 1
406469 99406469 1001 86380 86390 1
406925 99406925 1001 86380 86390 1
406909 99406909 1001 86380 86390 1
407177 99407177 1001 86380 86390 1
407363 99407363 1001 86380 86390 1
407731 99407731 1001 86380 86390 1
407779 99407779 1001 86380 86390 1
407989 99407989 1001 86380 86390 1
408174 99408174 1001 86380 86390 1
408607 99408607 1001 86380 86390 1
408827 99408827 1001 86380 86390 1
409098 99409098 1001 86380 86390 1
409243 99409243 1001 86380 86390 1
410044 99410044 1001 86380 86390 1
410261 99410261 1001 86380 86390 1
410243 99410243 1001 86380 86390 1
410448 99410448 1001 86380 86390 1
410528 99410528 1001 86380 86390 1
410684 99410684 1001 86380 86390 1
410771 99410771 1001 86380 86390 1
410930 99410930 1001 86380 86390 1
411445 99411445 1001 86380 86390 1
412071 99412071 1001 86380 86390 1
413420 99413420 1001 86380 86390 1
413549 99413549 1001 86380 86390 1
412513 99412513 1001 86380 86390 1
413842 99413842 1001 86380 86390 1
414968 99414968 1001 86380 86390 1
414972 99414972 1001 86380 86390 1
415149 99415149 1001 86380 86390 1
414832 99414832 1001 86380 86390 1
414371 99414371 1001 86380 86390 1
415574 99415574 1001 86380 86390 1
416997 99416997 1001 86380 86390 1
416813 99416813 1001 86380 86390 1
416743 99416743 1001 86380 86390 1
416250 99416250 1001 86380 86390 1
417256 99417256 1001 86380 86390 1
417683 99417683 1001 86380 86390 1
417674 99417674 1001 86380 86390 1
419055 99419055 1001 86380 86390 1
419133 99419133 1001 86380 86390 1
419057 99419057 1001 86380 86390 1
420179 99420179 1001 86380 86390 1
420256 99420256 1001 86380 86390 1
419851 99419851 1001 86380 86390 1
419470 99419470 1001 86380 86390 1
419248 99419248 1001 86380 86390 1
419600 99419600 1001 86380 86390 1
419399 99419399 1001 86380 86390 1
420919 99420919 1001 86380 86390 1
421048 99421048 1001 86380 86390 1
420883 99420883 1001 86380 86390 1
421115 99421115 1001 86380 86390 1
422293 99422293 1001 86380 86390 1
422380 99422380 1001 86380 86390 1
422159 99422159 1001 86380 86390 1
423436 99423436 1001 86380 86390 1
423513 99423513 1001 86380 86390 1
423724 99423724 1001 86380 86390 1
422679 99422679 1001 86380 86390 1
425336 99425336 1001 86380 86390 1
425346 99425346 1001 86380 86390 1
425271 99425271 1001 86380 86390 1
424667 99424667 1001 86380 86390 1
424711 99424711 1001 86380 86390 1
424894 99424894 1001 86380 86390 1
424474 99424474 1001 86380 86390 1
424380 99424380 1001 86380 86390 1
425597 99425597 1001 86380 86390 1
427014 99427014 1001 86380 86390 1
427015 99427015 1001 86380 86390 1
425932 99425932 1001 86380 86390 1
426109 99426109 1001 86380 86390 1
427438 99427438 1001 86380 86390 1
428573 99428573 1001 86380 86390 1
428457 99428457 1001 86380 86390 1
427949 99427949 1001 86380 86390 1
428107 99428107 1001 86380 86390 1
427554 99427554 1001 86380 86390 1
428941 99428941 1001 86380 86390 1
430229 99430229 1001 86380 86390 1
429779 99429779 1001 86380 86390 1
429617 99429617 1001 86380 86390 1
429772 99429772 1001 86380 86390 1
429469 99429469 1001 86380 86390 1
429555 99429555 1001 86380 86390 1
429210 99429210 1001 86380 86390 1
432048 99432048 1001 86380 86390 1
431478 99431478 1001 86380 86390 1
431288 99431288 1001 86380 86390 1
431464 99431464 1001 86380 86390 1
431468 99431468 1001 86380 86390 1
432233 99432233 1001 86380 86390 1
433706 99433706 1001 86380 86390 1
433209 99433209 1001 86380 86390 1
432651 99432651 1001 86380 86390 1
434039 99434039 1001 86380 86390 1
433916 99433916 1001 86380 86390 1
433734 99433734 1001 86380 86390 1
434269 99434269 1001 86380 86390 1
436544 99436544 1001 86380 86390 1
436461 99436461 1001 86380 86390 1
436374 99436374 1001 86380 86390 1
436508 99436508 1001 86380 86390 1
436540 99436540 1001 86380 86390 1
300016 99300016 1001 86380 86390 1
300630 99300630 1001 86380 86390 1
300657 99300657 1001 86380 86390 1
300570 99300570 1001 86380 86390 1
300327 99300327 1001 86380 86390 1
300431 99300431 1001 86380 86390 1
300194 99300194 1001 86380 86390 1
300752 99300752 1001 86380 86390 1
300831 99300831 1001 86380 86390 1
300916 99300916 1001 86380 86390 1
301525 99301525 1001 86380 86390 1
301315 99301315 1001 86380 86390 1
300996 99300996 1001 86380 86390 1
301589 99301589 1001 86380 86390 1
302344 99302344 1001 86380 86390 1
302211 99302211 1001 86380 86390 1
301894 99301894 1001 86380 86390 1
302598 99302598 1001 86380 86390 1
303232 99303232 1001 86380 86390 1
303258 99303258 1001 86380 86390 1
303464 99303464 1001 86380 86390 1
303560 99303560 1001 86380 86390 1
304127 99304127 1001 86380 86390 1
304179 99304179 1001 86380 86390 1
304841 99304841 1001 86380 86390 1
304764 99304764 1001 86380 86390 1
304805 99304805 1001 86380 86390 1
304480 99304480 1001 86380 86390 1
304597 99304597 1001 86380 86390 1
304429 99304429 1001 86380 86390 1
304933 99304933 1001 86380 86390 1
305557 99305557 1001 86380 86390 1
305635 99305635 1001 86380 86390 1
305536 99305536 1001 86380 86390 1
305542 99305542 1001 86380 86390 1
305473 99305473 1001 86380 86390 1
305206 99305206 1001 86380 86390 1
500152 99500152 1001 86380 86390 1
500038 99500038 1001 86380 86390 1
500188 99500188 1001 86380 86390 1
305694 99305694 1001 86380 86390 1
500739 99500739 1001 86380 86390 1
500743 99500743 1001 86380 86390 1
500681 99500681 1001 86380 86390 1
500571 99500571 1001 86380 86390 1
500579 99500579 1001 86380 86390 1
500379 99500379 1001 86380 86390 1
500858 99500858 1001 86380 86390 1
501000 99501000 1001 86380 86390 1
501003 99501003 1001 86380 86390 1
501308 99501308 1001 86380 86390 1
501250 99501250 1001 86380 86390 1
501180 99501180 1001 86380 86390 1
501220 99501220 1001 86380 86390 1
501836 99501836 1001 86380 86390 1
502288 99502288 1001 86380 86390 1
502156 99502156 1001 86380 86390 1
502600 99502600 1001 86380 86390 1
502526 99502526 1001 86380 86390 1
502552 99502552 1001 86380 86390 1
503226 99503226 1001 86380 86390 1
503381 99503381 1001 86380 86390 1
503391 99503391 1001 86380 86390 1
503935 99503935 1001 86380 86390 1
504001 99504001 1001 86380 86390 1
503766 99503766 1001 86380 86390 1
503695 99503695 1001 86380 86390 1
504316 99504316 1001 86380 86390 1
504452 99504452 1001 86380 86390 1
504968 99504968 1001 86380 86390 1
505111 99505111 1001 86380 86390 1
504982 99504982 1001 86380 86390 1
505144 99505144 1001 86380 86390 1
505350 99505350 1001 86380 86390 1
506204 99506204 1001 86380 86390 1
506174 99506174 1001 86380 86390 1
506089 99506089 1001 86380 86390 1
507165 99507165 1001 86380 86390 1
506894 99506894 1001 86380 86390 1
506826 99506826 1001 86380 86390 1
507600 99507600 1001 86380 86390 1
507513 99507513 1001 86380 86390 1
507430 99507430 1001 86380 86390 1
507574 99507574 1001 86380 86390 1
508187 99508187 1001 86380 86390 1
508156 99508156 1001 86380 86390 1
508028 99508028 1001 86380 86390 1
507860 99507860 1001 86380 86390 1
507825 99507825 1001 86380 86390 1
507657 99507657 1001 86380 86390 1
507683 99507683 1001 86380 86390 1
507736 99507736 1001 86380 86390 1
508948 99508948 1001 86380 86390 1
508863 99508863 1001 86380 86390 1
508775 99508775 1001 86380 86390 1
508547 99508547 1001 86380 86390 1
509087 99509087 1001 86380 86390 1
509702 99509702 1001 86380 86390 1
509285 99509285 1001 86380 86390 1
509353 99509353 1001 86380 86390 1
509995 99509995 1001 86380 86390 1
509958 99509958 1001 86380 86390 1
510536 99510536 1001 86380 86390 1
510667 99510667 1001 86380 86390 1
510321 99510321 1001 86380 86390 1
510184 99510184 1001 86380 86390 1
510275 99510275 1001 86380 86390 1
510121 99510121 1001 86380 86390 1
511425 99511425 1001 86380 86390 1
511182 99511182 1001 86380 86390 1
511170 99511170 1001 86380 86390 1
511261 99511261 1001 86380 86390 1
511163 99511163 1001 86380 86390 1
511268 99511268 1001 86380 86390 1
510999 99510999 1001 86380 86390 1
511653 99511653 1001 86380 86390 1
511744 99511744 1001 86380 86390 1
512268 99512268 1001 86380 86390 1
511839 99511839 1001 86380 86390 1
511867 99511867 1001 86380 86390 1
512537 99512537 1001 86380 86390 1
512487 99512487 1001 86380 86390 1
513170 99513170 1001 86380 86390 1
513018 99513018 1001 86380 86390 1
513140 99513140 1001 86380 86390 1
512630 99512630 1001 86380 86390 1
512594 99512594 1001 86380 86390 1
513208 99513208 1001 86380 86390 1
513735 99513735 1001 86380 86390 1
513755 99513755 1001 86380 86390 1
513618 99513618 1001 86380 86390 1
513601 99513601 1001 86380 86390 1
514097 99514097 1001 86380 86390 1
514191 99514191 1001 86380 86390 1
514431 99514431 1001 86380 86390 1
514253 99514253 1001 86380 86390 1
514310 99514310 1001 86380 86390 1
514429 99514429 1001 86380 86390 1
514872 99514872 1001 86380 86390 1
514954 99514954 1001 86380 86390 1
515521 99515521 1001 86380 86390 1
515628 99515628 1001 86380 86390 1
515579 99515579 1001 86380 86390 1
515854 99515854 1001 86380 86390 1
516490 99516490 1001 86380 86390 1
516189 99516189 1001 86380 86390 1
516215 99516215 1001 86380 86390 1
516297 99516297 1001 86380 86390 1
516272 99516272 1001 86380 86390 1
516169 99516169 1001 86380 86390 1
516020 99516020 1001 86380 86390 1
515973 99515973 1001 86380 86390 1
516069 99516069 1001 86380 86390 1
516669 99516669 1001 86380 86390 1
517334 99517334 1001 86380 86390 1
517263 99517263 1001 86380 86390 1
517014 99517014 1001 86380 86390 1
517045 99517045 1001 86380 86390 1
516928 99516928 1001 86380 86390 1
516767 99516767 1001 86380 86390 1
516745 99516745 1001 86380 86390 1
516892 99516892 1001 86380 86390 1
516920 99516920 1001 86380 86390 1
517426 99517426 1001 86380 86390 1
517465 99517465 1001 86380 86390 1
517517 99517517 1001 86380 86390 1
517421 99517421 1001 86380 86390 1
517513 99517513 1001 86380 86390 1
518128 99518128 1001 86380 86390 1
517984 99517984 1001 86380 86390 1
517998 99517998 1001 86380 86390 1
518138 99518138 1001 86380 86390 1
517968 99517968 1001 86380 86390 1
517605 99517605 1001 86380 86390 1
518296 99518296 1001 86380 86390 1
518977 99518977 1001 86380 86390 1
518591 99518591 1001 86380 86390 1
518713 99518713 1001 86380 86390 1
518521 99518521 1001 86380 86390 1
519174 99519174 1001 86380 86390 1
519702 99519702 1001 86380 86390 1
519495 99519495 1001 86380 86390 1
519488 99519488 1001 86380 86390 1
519901 99519901 1001 86380 86390 1
519847 99519847 1001 86380 86390 1
520565 99520565 1001 86380 86390 1
520305 99520305 1001 86380 86390 1
520832 99520832 1001 86380 86390 1
520669 99520669 1001 86380 86390 1
520695 99520695 1001 86380 86390 1
521148 99521148 1001 86380 86390 1
521643 99521643 1001 86380 86390 1
522208 99522208 1001 86380 86390 1
522160 99522160 1001 86380 86390 1
521988 99521988 1001 86380 86390 1
521967 99521967 1001 86380 86390 1
521815 99521815 1001 86380 86390 1
521818 99521818 1001 86380 86390 1
521822 99521822 1001 86380 86390 1
522758 99522758 1001 86380 86390 1
522863 99522863 1001 86380 86390 1
522742 99522742 1001 86380 86390 1
522572 99522572 1001 86380 86390 1
523223 99523223 1001 86380 86390 1
523924 99523924 1001 86380 86390 1
523533 99523533 1001 86380 86390 1
523347 99523347 1001 86380 86390 1
524014 99524014 1001 86380 86390 1
524030 99524030 1001 86380 86390 1
524108 99524108 1001 86380 86390 1
524649 99524649 1001 86380 86390 1
524201 99524201 1001 86380 86390 1
524211 99524211 1001 86380 86390 1
524925 99524925 1001 86380 86390 1
525567 99525567 1001 86380 86390 1
525434 99525434 1001 86380 86390 1
525070 99525070 1001 86380 86390 1
526376 99526376 1001 86380 86390 1
526340 99526340 1001 86380 86390 1
526080 99526080 1001 86380 86390 1
526085 99526085 1001 86380 86390 1
525993 99525993 1001 86380 86390 1
526453 99526453 1001 86380 86390 1
526982 99526982 1001 86380 86390 1
526815 99526815 1001 86380 86390 1
526660 99526660 1001 86380 86390 1
526686 99526686 1001 86380 86390 1
526664 99526664 1001 86380 86390 1
526638 99526638 1001 86380 86390 1
527909 99527909 1001 86380 86390 1
527902 99527902 1001 86380 86390 1
527995 99527995 1001 86380 86390 1
527708 99527708 1001 86380 86390 1
527699 99527699 1001 86380 86390 1
527575 99527575 1001 86380 86390 1
527655 99527655 1001 86380 86390 1
528135 99528135 1001 86380 86390 1
528751 99528751 1001 86380 86390 1
528545 99528545 1001 86380 86390 1
528585 99528585 1001 86380 86390 1
528681 99528681 1001 86380 86390 1
528997 99528997 1001 86380 86390 1
529697 99529697 1001 86380 86390 1
529709 99529709 1001 86380 86390 1
529517 99529517 1001 86380 86390 1
529443 99529443 1001 86380 86390 1
529482 99529482 1001 86380 86390 1
529276 99529276 1001 86380 86390 1
529233 99529233 1001 86380 86390 1
530470 99530470 1001 86380 86390 1
530499 99530499 1001 86380 86390 1
530360 99530360 1001 86380 86390 1
530171 99530171 1001 86380 86390 1
530302 99530302 1001 86380 86390 1
530318 99530318 1001 86380 86390 1
530065 99530065 1001 86380 86390 1
530670 99530670 1001 86380 86390 1
531349 99531349 1001 86380 86390 1
531280 99531280 1001 86380 86390 1
531288 99531288 1001 86380 86390 1
531071 99531071 1001 86380 86390 1
531047 99531047 1001 86380 86390 1
530990 99530990 1001 86380 86390 1
530890 99530890 1001 86380 86390 1
530801 99530801 1001 86380 86390 1
531402 99531402 1001 86380 86390 1
531458 99531458 1001 86380 86390 1
531476 99531476 1001 86380 86390 1
532205 99532205 1001 86380 86390 1
532120 99532120 1001 86380 86390 1
531785 99531785 1001 86380 86390 1
531761 99531761 1001 86380 86390 1
531596 99531596 1001 86380 86390 1
532290 99532290 1001 86380 86390 1
532668 99532668 1001 86380 86390 1
532430 99532430 1001 86380 86390 1
532522 99532522 1001 86380 86390 1
532523 99532523 1001 86380 86390 1
532435 99532435 1001 86380 86390 1
532411 99532411 1001 86380 86390 1
533109 99533109 1001 86380 86390 1
533052 99533052 1001 86380 86390 1
533196 99533196 1001 86380 86390 1
533704 99533704 1001 86380 86390 1
533503 99533503 1001 86380 86390 1
533293 99533293 1001 86380 86390 1
533268 99533268 1001 86380 86390 1
534680 99534680 1001 86380 86390 1
534423 99534423 1001 86380 86390 1
534400 99534400 1001 86380 86390 1
534182 99534182 1001 86380 86390 1
534066 99534066 1001 86380 86390 1
534158 99534158 1001 86380 86390 1
534146 99534146 1001 86380 86390 1
534199 99534199 1001 86380 86390 1
534700 99534700 1001 86380 86390 1
535486 99535486 1001 86380 86390 1
535432 99535432 1001 86380 86390 1
535089 99535089 1001 86380 86390 1
535691 99535691 1001 86380 86390 1
536259 99536259 1001 86380 86390 1
536287 99536287 1001 86380 86390 1
536174 99536174 1001 86380 86390 1
536110 99536110 1001 86380 86390 1
536072 99536072 1001 86380 86390 1
536047 99536047 1001 86380 86390 1
535931 99535931 1001 86380 86390 1
535781 99535781 1001 86380 86390 1
535888 99535888 1001 86380 86390 1
535751 99535751 1001 86380 86390 1
536367 99536367 1001 86380 86390 1
537149 99537149 1001 86380 86390 1
536921 99536921 1001 86380 86390 1
536896 99536896 1001 86380 86390 1
536806 99536806 1001 86380 86390 1
536863 99536863 1001 86380 86390 1
536726 99536726 1001 86380 86390 1
536728 99536728 1001 86380 86390 1
536718 99536718 1001 86380 86390 1
537667 99537667 1001 86380 86390 1
537754 99537754 1001 86380 86390 1
538095 99538095 1001 86380 86390 1
538634 99538634 1001 86380 86390 1
538686 99538686 1001 86380 86390 1
538764 99538764 1001 86380 86390 1
538688 99538688 1001 86380 86390 1
538656 99538656 1001 86380 86390 1
538761 99538761 1001 86380 86390 1
538533 99538533 1001 86380 86390 1
538456 99538456 1001 86380 86390 1
538587 99538587 1001 86380 86390 1
538523 99538523 1001 86380 86390 1
538981 99538981 1001 86380 86390 1
538883 99538883 1001 86380 86390 1
539604 99539604 1001 86380 86390 1
539456 99539456 1001 86380 86390 1
539600 99539600 1001 86380 86390 1
540352 99540352 1001 86380 86390 1
540296 99540296 1001 86380 86390 1
540017 99540017 1001 86380 86390 1
539986 99539986 1001 86380 86390 1
540614 99540614 1001 86380 86390 1
540526 99540526 1001 86380 86390 1
541203 99541203 1001 86380 86390 1
541020 99541020 1001 86380 86390 1
540715 99540715 1001 86380 86390 1
540741 99540741 1001 86380 86390 1
541342 99541342 1001 86380 86390 1
541411 99541411 1001 86380 86390 1
541455 99541455 1001 86380 86390 1
542010 99542010 1001 86380 86390 1
541862 99541862 1001 86380 86390 1
541843 99541843 1001 86380 86390 1
541857 99541857 1001 86380 86390 1
541743 99541743 1001 86380 86390 1
541537 99541537 1001 86380 86390 1
541527 99541527 1001 86380 86390 1
541671 99541671 1001 86380 86390 1
541674 99541674 1001 86380 86390 1
542184 99542184 1001 86380 86390 1
542842 99542842 1001 86380 86390 1
542895 99542895 1001 86380 86390 1
542755 99542755 1001 86380 86390 1
542590 99542590 1001 86380 86390 1
542556 99542556 1001 86380 86390 1
542378 99542378 1001 86380 86390 1
542346 99542346 1001 86380 86390 1
542492 99542492 1001 86380 86390 1
543665 99543665 1001 86380 86390 1
543393 99543393 1001 86380 86390 1
543311 99543311 1001 86380 86390 1
543317 99543317 1001 86380 86390 1
543331 99543331 1001 86380 86390 1
543959 99543959 1001 86380 86390 1
544457 99544457 1001 86380 86390 1
544550 99544550 1001 86380 86390 1
543978 99543978 1001 86380 86390 1
544149 99544149 1001 86380 86390 1
544040 99544040 1001 86380 86390 1
544738 99544738 1001 86380 86390 1
544649 99544649 1001 86380 86390 1
426456 258 1001 52260 52797 1
533752 905 1002 28388 34480 1
400149 99400149 1001 86380 86390 1
400133 99400133 1001 86380 86390 1
400406 99400406 1001 86380 86390 1
400394 99400394 1001 86380 86390 1
400371 99400371 1001 86380 86390 1
400488 99400488 1001 86380 86390 1
400466 99400466 1001 86380 86390 1
400542 99400542 1001 86380 86390 1
401575 99401575 1001 86380 86390 1
401790 99401790 1001 86380 86390 1
402248 99402248 1001 86380 86390 1
402280 99402280 1001 86380 86390 1
402319 99402319 1001 86380 86390 1
402765 99402765 1001 86380 86390 1
402848 99402848 1001 86380 86390 1
403072 99403072 1001 86380 86390 1
403225 99403225 1001 86380 86390 1
403240 99403240 1001 86380 86390 1
403536 99403536 1001 86380 86390 1
404056 99404056 1001 86380 86390 1
404418 99404418 1001 86380 86390 1
405240 99405240 1001 86380 86390 1
405658 99405658 1001 86380 86390 1
405728 99405728 1001 86380 86390 1
405709 99405709 1001 86380 86390 1
406331 99406331 1001 86380 86390 1
406767 99406767 1001 86380 86390 1
406860 99406860 1001 86380 86390 1
407171 99407171 1001 86380 86390 1
407320 99407320 1001 86380 86390 1
407302 99407302 1001 86380 86390 1
407421 99407421 1001 86380 86390 1
407973 99407973 1001 86380 86390 1
408090 99408090 1001 86380 86390 1
408164 99408164 1001 86380 86390 1
408320 99408320 1001 86380 86390 1
408568 99408568 1001 86380 86390 1
409100 99409100 1001 86380 86390 1
409115 99409115 1001 86380 86390 1
409810 99409810 1001 86380 86390 1
410034 99410034 1001 86380 86390 1
410297 99410297 1001 86380 86390 1
410726 99410726 1001 86380 86390 1
411066 99411066 1001 86380 86390 1
411397 99411397 1001 86380 86390 1
411608 99411608 1001 86380 86390 1
411717 99411717 1001 86380 86390 1
411808 99411808 1001 86380 86390 1
411904 99411904 1001 86380 86390 1
412155 99412155 1001 86380 86390 1
412140 99412140 1001 86380 86390 1
412402 99412402 1001 86380 86390 1
413652 99413652 1001 86380 86390 1
413655 99413655 1001 86380 86390 1
413288 99413288 1001 86380 86390 1
412973 99412973 1001 86380 86390 1
412616 99412616 1001 86380 86390 1
414059 99414059 1001 86380 86390 1
415100 99415100 1001 86380 86390 1
414980 99414980 1001 86380 86390 1
414748 99414748 1001 86380 86390 1
414386 99414386 1001 86380 86390 1
415347 99415347 1001 86380 86390 1
415442 99415442 1001 86380 86390 1
416464 99416464 1001 86380 86390 1
415910 99415910 1001 86380 86390 1
417021 99417021 1001 86380 86390 1
417350 99417350 1001 86380 86390 1
417013 99417013 1001 86380 86390 1
417089 99417089 1001 86380 86390 1
418502 99418502 1001 86380 86390 1
418603 99418603 1001 86380 86390 1
418609 99418609 1001 86380 86390 1
418332 99418332 1001 86380 86390 1
418013 99418013 1001 86380 86390 1
418830 99418830 1001 86380 86390 1
419010 99419010 1001 86380 86390 1
419151 99419151 1001 86380 86390 1
420386 99420386 1001 86380 86390 1
420279 99420279 1001 86380 86390 1
419932 99419932 1001 86380 86390 1
419452 99419452 1001 86380 86390 1
419302 99419302 1001 86380 86390 1
419315 99419315 1001 86380 86390 1
419420 99419420 1001 86380 86390 1
420787 99420787 1001 86380 86390 1
420655 99420655 1001 86380 86390 1
420724 99420724 1001 86380 86390 1
420751 99420751 1001 86380 86390 1
420481 99420481 1001 86380 86390 1
421900 99421900 1001 86380 86390 1
422102 99422102 1001 86380 86390 1
421598 99421598 1001 86380 86390 1
421099 99421099 1001 86380 86390 1
423352 99423352 1001 86380 86390 1
423571 99423571 1001 86380 86390 1
422571 99422571 1001 86380 86390 1
422622 99422622 1001 86380 86390 1
423943 99423943 1001 86380 86390 1
424103 99424103 1001 86380 86390 1
423932 99423932 1001 86380 86390 1
423764 99423764 1001 86380 86390 1
424762 99424762 1001 86380 86390 1
424992 99424992 1001 86380 86390 1
424810 99424810 1001 86380 86390 1
425566 99425566 1001 86380 86390 1
425735 99425735 1001 86380 86390 1
427057 99427057 1001 86380 86390 1
426853 99426853 1001 86380 86390 1
426382 99426382 1001 86380 86390 1
426026 99426026 1001 86380 86390 1
427263 99427263 1001 86380 86390 1
428553 99428553 1001 86380 86390 1
429161 99429161 1001 86380 86390 1
428982 99428982 1001 86380 86390 1
430094 99430094 1001 86380 86390 1
429614 99429614 1001 86380 86390 1
429866 99429866 1001 86380 86390 1
429409 99429409 1001 86380 86390 1
431922 99431922 1001 86380 86390 1
431685 99431685 1001 86380 86390 1
431489 99431489 1001 86380 86390 1
430947 99430947 1001 86380 86390 1
431145 99431145 1001 86380 86390 1
431001 99431001 1001 86380 86390 1
431135 99431135 1001 86380 86390 1
432194 99432194 1001 86380 86390 1
433615 99433615 1001 86380 86390 1
433483 99433483 1001 86380 86390 1
433050 99433050 1001 86380 86390 1
432959 99432959 1001 86380 86390 1
433265 99433265 1001 86380 86390 1
435132 99435132 1001 86380 86390 1
434750 99434750 1001 86380 86390 1
434367 99434367 1001 86380 86390 1
436964 99436964 1001 86380 86390 1
436578 99436578 1001 86380 86390 1
437216 99437216 1001 86380 86390 1
300035 99300035 1001 86380 86390 1
300380 99300380 1001 86380 86390 1
300357 99300357 1001 86380 86390 1
300422 99300422 1001 86380 86390 1
300912 99300912 1001 86380 86390 1
301331 99301331 1001 86380 86390 1
301092 99301092 1001 86380 86390 1
301132 99301132 1001 86380 86390 1
301016 99301016 1001 86380 86390 1
301107 99301107 1001 86380 86390 1
301705 99301705 1001 86380 86390 1
302380 99302380 1001 86380 86390 1
302182 99302182 1001 86380 86390 1
302337 99302337 1001 86380 86390 1
302061 99302061 1001 86380 86390 1
302006 99302006 1001 86380 86390 1
301870 99301870 1001 86380 86390 1
301909 99301909 1001 86380 86390 1
301965 99301965 1001 86380 86390 1
302536 99302536 1001 86380 86390 1
303175 99303175 1001 86380 86390 1
303096 99303096 1001 86380 86390 1
303022 99303022 1001 86380 86390 1
302908 99302908 1001 86380 86390 1
302668 99302668 1001 86380 86390 1
303373 99303373 1001 86380 86390 1
303944 99303944 1001 86380 86390 1
303880 99303880 1001 86380 86390 1
303932 99303932 1001 86380 86390 1
303547 99303547 1001 86380 86390 1
304081 99304081 1001 86380 86390 1
304800 99304800 1001 86380 86390 1
304701 99304701 1001 86380 86390 1
304589 99304589 1001 86380 86390 1
304313 99304313 1001 86380 86390 1
304909 99304909 1001 86380 86390 1
304944 99304944 1001 86380 86390 1
304879 99304879 1001 86380 86390 1
304972 99304972 1001 86380 86390 1
305599 99305599 1001 86380 86390 1
305379 99305379 1001 86380 86390 1
305304 99305304 1001 86380 86390 1
305360 99305360 1001 86380 86390 1
305107 99305107 1001 86380 86390 1
305263 99305263 1001 86380 86390 1
500657 99500657 1001 86380 86390 1
500508 99500508 1001 86380 86390 1
500241 99500241 1001 86380 86390 1
500308 99500308 1001 86380 86390 1
500979 99500979 1001 86380 86390 1
500891 99500891 1001 86380 86390 1
500856 99500856 1001 86380 86390 1
500950 99500950 1001 86380 86390 1
501516 99501516 1001 86380 86390 1
501286 99501286 1001 86380 86390 1
501078 99501078 1001 86380 86390 1
501196 99501196 1001 86380 86390 1
501767 99501767 1001 86380 86390 1
501814 99501814 1001 86380 86390 1
501830 99501830 1001 86380 86390 1
501843 99501843 1001 86380 86390 1
502228 99502228 1001 86380 86390 1
502190 99502190 1001 86380 86390 1
502853 99502853 1001 86380 86390 1
503455 99503455 1001 86380 86390 1
504041 99504041 1001 86380 86390 1
503941 99503941 1001 86380 86390 1
503844 99503844 1001 86380 86390 1
503741 99503741 1001 86380 86390 1
503579 99503579 1001 86380 86390 1
503686 99503686 1001 86380 86390 1
504296 99504296 1001 86380 86390 1
504272 99504272 1001 86380 86390 1
504881 99504881 1001 86380 86390 1
504909 99504909 1001 86380 86390 1
504761 99504761 1001 86380 86390 1
504546 99504546 1001 86380 86390 1
504400 99504400 1001 86380 86390 1
504380 99504380 1001 86380 86390 1
504525 99504525 1001 86380 86390 1
505340 99505340 1001 86380 86390 1
505912 99505912 1001 86380 86390 1
505967 99505967 1001 86380 86390 1
505802 99505802 1001 86380 86390 1
505855 99505855 1001 86380 86390 1
506409 99506409 1001 86380 86390 1
506513 99506513 1001 86380 86390 1
506250 99506250 1001 86380 86390 1
506385 99506385 1001 86380 86390 1
506282 99506282 1001 86380 86390 1
506286 99506286 1001 86380 86390 1
506183 99506183 1001 86380 86390 1
506055 99506055 1001 86380 86390 1
506044 99506044 1001 86380 86390 1
506665 99506665 1001 86380 86390 1
506783 99506783 1001 86380 86390 1
507199 99507199 1001 86380 86390 1
506945 99506945 1001 86380 86390 1
506991 99506991 1001 86380 86390 1
506969 99506969 1001 86380 86390 1
506813 99506813 1001 86380 86390 1
508234 99508234 1001 86380 86390 1
507847 99507847 1001 86380 86390 1
507695 99507695 1001 86380 86390 1
507722 99507722 1001 86380 86390 1
507776 99507776 1001 86380 86390 1
507662 99507662 1001 86380 86390 1
508376 99508376 1001 86380 86390 1
508332 99508332 1001 86380 86390 1
508372 99508372 1001 86380 86390 1
508321 99508321 1001 86380 86390 1
509008 99509008 1001 86380 86390 1
508782 99508782 1001 86380 86390 1
508837 99508837 1001 86380 86390 1
508864 99508864 1001 86380 86390 1
508711 99508711 1001 86380 86390 1
508533 99508533 1001 86380 86390 1
508548 99508548 1001 86380 86390 1
508640 99508640 1001 86380 86390 1
508564 99508564 1001 86380 86390 1
508526 99508526 1001 86380 86390 1
509080 99509080 1001 86380 86390 1
509094 99509094 1001 86380 86390 1
509822 99509822 1001 86380 86390 1
509732 99509732 1001 86380 86390 1
509592 99509592 1001 86380 86390 1
509346 99509346 1001 86380 86390 1
509400 99509400 1001 86380 86390 1
510081 99510081 1001 86380 86390 1
509931 99509931 1001 86380 86390 1
509932 99509932 1001 86380 86390 1
510037 99510037 1001 86380 86390 1
510078 99510078 1001 86380 86390 1
510686 99510686 1001 86380 86390 1
510512 99510512 1001 86380 86390 1
510286 99510286 1001 86380 86390 1
510817 99510817 1001 86380 86390 1
510860 99510860 1001 86380 86390 1
510852 99510852 1001 86380 86390 1
511399 99511399 1001 86380 86390 1
511420 99511420 1001 86380 86390 1
511459 99511459 1001 86380 86390 1
511541 99511541 1001 86380 86390 1
511462 99511462 1001 86380 86390 1
511222 99511222 1001 86380 86390 1
511050 99511050 1001 86380 86390 1
511115 99511115 1001 86380 86390 1
511614 99511614 1001 86380 86390 1
511604 99511604 1001 86380 86390 1
512251 99512251 1001 86380 86390 1
512180 99512180 1001 86380 86390 1
512375 99512375 1001 86380 86390 1
511972 99511972 1001 86380 86390 1
512080 99512080 1001 86380 86390 1
511958 99511958 1001 86380 86390 1
513082 99513082 1001 86380 86390 1
513185 99513185 1001 86380 86390 1
513083 99513083 1001 86380 86390 1
512876 99512876 1001 86380 86390 1
512957 99512957 1001 86380 86390 1
512790 99512790 1001 86380 86390 1
513404 99513404 1001 86380 86390 1
513943 99513943 1001 86380 86390 1
513880 99513880 1001 86380 86390 1
513658 99513658 1001 86380 86390 1
513668 99513668 1001 86380 86390 1
513570 99513570 1001 86380 86390 1
513571 99513571 1001 86380 86390 1
514093 99514093 1001 86380 86390 1
514222 99514222 1001 86380 86390 1
514138 99514138 1001 86380 86390 1
514781 99514781 1001 86380 86390 1
514370 99514370 1001 86380 86390 1
514950 99514950 1001 86380 86390 1
515583 99515583 1001 86380 86390 1
515502 99515502 1001 86380 86390 1
515283 99515283 1001 86380 86390 1
515469 99515469 1001 86380 86390 1
515167 99515167 1001 86380 86390 1
515103 99515103 1001 86380 86390 1
515131 99515131 1001 86380 86390 1
516338 99516338 1001 86380 86390 1
516304 99516304 1001 86380 86390 1
516102 99516102 1001 86380 86390 1
516276 99516276 1001 86380 86390 1
515914 99515914 1001 86380 86390 1
516039 99516039 1001 86380 86390 1
516521 99516521 1001 86380 86390 1
516554 99516554 1001 86380 86390 1
517015 99517015 1001 86380 86390 1
517488 99517488 1001 86380 86390 1
517429 99517429 1001 86380 86390 1
517338 99517338 1001 86380 86390 1
517365 99517365 1001 86380 86390 1
518000 99518000 1001 86380 86390 1
518041 99518041 1001 86380 86390 1
517966 99517966 1001 86380 86390 1
518109 99518109 1001 86380 86390 1
517593 99517593 1001 86380 86390 1
517594 99517594 1001 86380 86390 1
517611 99517611 1001 86380 86390 1
517715 99517715 1001 86380 86390 1
517627 99517627 1001 86380 86390 1
518316 99518316 1001 86380 86390 1
517958 99517958 1001 86380 86390 1
518853 99518853 1001 86380 86390 1
518841 99518841 1001 86380 86390 1
518933 99518933 1001 86380 86390 1
518718 99518718 1001 86380 86390 1
518739 99518739 1001 86380 86390 1
518754 99518754 1001 86380 86390 1
518428 99518428 1001 86380 86390 1
519018 99519018 1001 86380 86390 1
519665 99519665 1001 86380 86390 1
519583 99519583 1001 86380 86390 1
519408 99519408 1001 86380 86390 1
519272 99519272 1001 86380 86390 1
519994 99519994 1001 86380 86390 1
519879 99519879 1001 86380 86390 1
519918 99519918 1001 86380 86390 1
519939 99519939 1001 86380 86390 1
520537 99520537 1001 86380 86390 1
520587 99520587 1001 86380 86390 1
520048 99520048 1001 86380 86390 1
520654 99520654 1001 86380 86390 1
520696 99520696 1001 86380 86390 1
520840 99520840 1001 86380 86390 1
520816 99520816 1001 86380 86390 1
521407 99521407 1001 86380 86390 1
521397 99521397 1001 86380 86390 1
521460 99521460 1001 86380 86390 1
520962 99520962 1001 86380 86390 1
521002 99521002 1001 86380 86390 1
522198 99522198 1001 86380 86390 1
522019 99522019 1001 86380 86390 1
521737 99521737 1001 86380 86390 1
521779 99521779 1001 86380 86390 1
521681 99521681 1001 86380 86390 1
522333 99522333 1001 86380 86390 1
522449 99522449 1001 86380 86390 1
522307 99522307 1001 86380 86390 1
522444 99522444 1001 86380 86390 1
523071 99523071 1001 86380 86390 1
522731 99522731 1001 86380 86390 1
522878 99522878 1001 86380 86390 1
522710 99522710 1001 86380 86390 1
522751 99522751 1001 86380 86390 1
522832 99522832 1001 86380 86390 1
522630 99522630 1001 86380 86390 1
523276 99523276 1001 86380 86390 1
523226 99523226 1001 86380 86390 1
523203 99523203 1001 86380 86390 1
523243 99523243 1001 86380 86390 1
523270 99523270 1001 86380 86390 1
523849 99523849 1001 86380 86390 1
523798 99523798 1001 86380 86390 1
523609 99523609 1001 86380 86390 1
523740 99523740 1001 86380 86390 1
523329 99523329 1001 86380 86390 1
523342 99523342 1001 86380 86390 1
523486 99523486 1001 86380 86390 1
523515 99523515 1001 86380 86390 1
523991 99523991 1001 86380 86390 1
524641 99524641 1001 86380 86390 1
524632 99524632 1001 86380 86390 1
524425 99524425 1001 86380 86390 1
524490 99524490 1001 86380 86390 1
524493 99524493 1001 86380 86390 1
524392 99524392 1001 86380 86390 1
524214 99524214 1001 86380 86390 1
524272 99524272 1001 86380 86390 1
524291 99524291 1001 86380 86390 1
524847 99524847 1001 86380 86390 1
525544 99525544 1001 86380 86390 1
525195 99525195 1001 86380 86390 1
525060 99525060 1001 86380 86390 1
525048 99525048 1001 86380 86390 1
525700 99525700 1001 86380 86390 1
525631 99525631 1001 86380 86390 1
526261 99526261 1001 86380 86390 1
526181 99526181 1001 86380 86390 1
525933 99525933 1001 86380 86390 1
525960 99525960 1001 86380 86390 1
526553 99526553 1001 86380 86390 1
527008 99527008 1001 86380 86390 1
526990 99526990 1001 86380 86390 1
526799 99526799 1001 86380 86390 1
526666 99526666 1001 86380 86390 1
527428 99527428 1001 86380 86390 1
527366 99527366 1001 86380 86390 1
527398 99527398 1001 86380 86390 1
527411 99527411 1001 86380 86390 1
527271 99527271 1001 86380 86390 1
527933 99527933 1001 86380 86390 1
527959 99527959 1001 86380 86390 1
527714 99527714 1001 86380 86390 1
527689 99527689 1001 86380 86390 1
527545 99527545 1001 86380 86390 1
527495 99527495 1001 86380 86390 1
528208 99528208 1001 86380 86390 1
528105 99528105 1001 86380 86390 1
528841 99528841 1001 86380 86390 1
528594 99528594 1001 86380 86390 1
528647 99528647 1001 86380 86390 1
528362 99528362 1001 86380 86390 1
528976 99528976 1001 86380 86390 1
529707 99529707 1001 86380 86390 1
529470 99529470 1001 86380 86390 1
529319 99529319 1001 86380 86390 1
529481 99529481 1001 86380 86390 1
529294 99529294 1001 86380 86390 1
529220 99529220 1001 86380 86390 1
529259 99529259 1001 86380 86390 1
529797 99529797 1001 86380 86390 1
529798 99529798 1001 86380 86390 1
530184 99530184 1001 86380 86390 1
530210 99530210 1001 86380 86390 1
530070 99530070 1001 86380 86390 1
530624 99530624 1001 86380 86390 1
531292 99531292 1001 86380 86390 1
531189 99531189 1001 86380 86390 1
531269 99531269 1001 86380 86390 1
531244 99531244 1001 86380 86390 1
531193 99531193 1001 86380 86390 1
531185 99531185 1001 86380 86390 1
531058 99531058 1001 86380 86390 1
531144 99531144 1001 86380 86390 1
530825 99530825 1001 86380 86390 1
531431 99531431 1001 86380 86390 1
531561 99531561 1001 86380 86390 1
531549 99531549 1001 86380 86390 1
531472 99531472 1001 86380 86390 1
531427 99531427 1001 86380 86390 1
532025 99532025 1001 86380 86390 1
532132 99532132 1001 86380 86390 1
532126 99532126 1001 86380 86390 1
532127 99532127 1001 86380 86390 1
531862 99531862 1001 86380 86390 1
531929 99531929 1001 86380 86390 1
531921 99531921 1001 86380 86390 1
531685 99531685 1001 86380 86390 1
531776 99531776 1001 86380 86390 1
531595 99531595 1001 86380 86390 1
532291 99532291 1001 86380 86390 1
532753 99532753 1001 86380 86390 1
532818 99532818 1001 86380 86390 1
532490 99532490 1001 86380 86390 1
532467 99532467 1001 86380 86390 1
533136 99533136 1001 86380 86390 1
533690 99533690 1001 86380 86390 1
533689 99533689 1001 86380 86390 1
533477 99533477 1001 86380 86390 1
533583 99533583 1001 86380 86390 1
533341 99533341 1001 86380 86390 1
533919 99533919 1001 86380 86390 1
534403 99534403 1001 86380 86390 1
534132 99534132 1001 86380 86390 1
534100 99534100 1001 86380 86390 1
534711 99534711 1001 86380 86390 1
534802 99534802 1001 86380 86390 1
534690 99534690 1001 86380 86390 1
535394 99535394 1001 86380 86390 1
535387 99535387 1001 86380 86390 1
535365 99535365 1001 86380 86390 1
535354 99535354 1001 86380 86390 1
535116 99535116 1001 86380 86390 1
535274 99535274 1001 86380 86390 1
534920 99534920 1001 86380 86390 1
534907 99534907 1001 86380 86390 1
535069 99535069 1001 86380 86390 1
535530 99535530 1001 86380 86390 1
536305 99536305 1001 86380 86390 1
535930 99535930 1001 86380 86390 1
536086 99536086 1001 86380 86390 1
535736 99535736 1001 86380 86390 1
536971 99536971 1001 86380 86390 1
537076 99537076 1001 86380 86390 1
536987 99536987 1001 86380 86390 1
536642 99536642 1001 86380 86390 1
536750 99536750 1001 86380 86390 1
537171 99537171 1001 86380 86390 1
537821 99537821 1001 86380 86390 1
537764 99537764 1001 86380 86390 1
537756 99537756 1001 86380 86390 1
537477 99537477 1001 86380 86390 1
538796 99538796 1001 86380 86390 1
538466 99538466 1001 86380 86390 1
538469 99538469 1001 86380 86390 1
538487 99538487 1001 86380 86390 1
538338 99538338 1001 86380 86390 1
539229 99539229 1001 86380 86390 1
539309 99539309 1001 86380 86390 1
539343 99539343 1001 86380 86390 1
539203 99539203 1001 86380 86390 1
539833 99539833 1001 86380 86390 1
540299 99540299 1001 86380 86390 1
540405 99540405 1001 86380 86390 1
539888 99539888 1001 86380 86390 1
540595 99540595 1001 86380 86390 1
540597 99540597 1001 86380 86390 1
540588 99540588 1001 86380 86390 1
541179 99541179 1001 86380 86390 1
541268 99541268 1001 86380 86390 1
540749 99540749 1001 86380 86390 1
540881 99540881 1001 86380 86390 1
541358 99541358 1001 86380 86390 1
541438 99541438 1001 86380 86390 1
541326 99541326 1001 86380 86390 1
541797 99541797 1001 86380 86390 1
541642 99541642 1001 86380 86390 1
541647 99541647 1001 86380 86390 1
541704 99541704 1001 86380 86390 1
542265 99542265 1001 86380 86390 1
542816 99542816 1001 86380 86390 1
542844 99542844 1001 86380 86390 1
542748 99542748 1001 86380 86390 1
542604 99542604 1001 86380 86390 1
542684 99542684 1001 86380 86390 1
542518 99542518 1001 86380 86390 1
542338 99542338 1001 86380 86390 1
542955 99542955 1001 86380 86390 1
542985 99542985 1001 86380 86390 1
543067 99543067 1001 86380 86390 1
543640 99543640 1001 86380 86390 1
543493 99543493 1001 86380 86390 1
543199 99543199 1001 86380 86390 1
543900 99543900 1001 86380 86390 1
543904 99543904 1001 86380 86390 1
543777 99543777 1001 86380 86390 1
544435 99544435 1001 86380 86390 1
544291 99544291 1001 86380 86390 1
544159 99544159 1001 86380 86390 1
544150 99544150 1001 86380 86390 1
544027 99544027 1001 86380 86390 1
544705 99544705 1001 86380 86390 1
544654 99544654 1001 86380 86390 1
400046 99400046 1001 86380 86390 1
400036 99400036 1001 86380 86390 1
400264 99400264 1001 86380 86390 1
400571 99400571 1001 86380 86390 1
400675 99400675 1001 86380 86390 1
400986 99400986 1001 86380 86390 1
401123 99401123 1001 86380 86390 1
401229 99401229 1001 86380 86390 1
401564 99401564 1001 86380 86390 1
401805 99401805 1001 86380 86390 1
403057 99403057 1001 86380 86390 1
403296 99403296 1001 86380 86390 1
403346 99403346 1001 86380 86390 1
403622 99403622 1001 86380 86390 1
403675 99403675 1001 86380 86390 1
403817 99403817 1001 86380 86390 1
404119 99404119 1001 86380 86390 1
404176 99404176 1001 86380 86390 1
405323 99405323 1001 86380 86390 1
405516 99405516 1001 86380 86390 1
405848 99405848 1001 86380 86390 1
406122 99406122 1001 86380 86390 1
406240 99406240 1001 86380 86390 1
406725 99406725 1001 86380 86390 1
406639 99406639 1001 86380 86390 1
406720 99406720 1001 86380 86390 1
406739 99406739 1001 86380 86390 1
406962 99406962 1001 86380 86390 1
407226 99407226 1001 86380 86390 1
407335 99407335 1001 86380 86390 1
407856 99407856 1001 86380 86390 1
408593 99408593 1001 86380 86390 1
408529 99408529 1001 86380 86390 1
408925 99408925 1001 86380 86390 1
409763 99409763 1001 86380 86390 1
410072 99410072 1001 86380 86390 1
410113 99410113 1001 86380 86390 1
410657 99410657 1001 86380 86390 1
410877 99410877 1001 86380 86390 1
410992 99410992 1001 86380 86390 1
411942 99411942 1001 86380 86390 1
412178 99412178 1001 86380 86390 1
413305 99413305 1001 86380 86390 1
413193 99413193 1001 86380 86390 1
412519 99412519 1001 86380 86390 1
413897 99413897 1001 86380 86390 1
413703 99413703 1001 86380 86390 1
415116 99415116 1001 86380 86390 1
415124 99415124 1001 86380 86390 1
415293 99415293 1001 86380 86390 1
414741 99414741 1001 86380 86390 1
414700 99414700 1001 86380 86390 1
414423 99414423 1001 86380 86390 1
414446 99414446 1001 86380 86390 1
415408 99415408 1001 86380 86390 1
416426 99416426 1001 86380 86390 1
415854 99415854 1001 86380 86390 1
416582 99416582 1001 86380 86390 1
417252 99417252 1001 86380 86390 1
417420 99417420 1001 86380 86390 1
418713 99418713 1001 86380 86390 1
418179 99418179 1001 86380 86390 1
418169 99418169 1001 86380 86390 1
417988 99417988 1001 86380 86390 1
417651 99417651 1001 86380 86390 1
420213 99420213 1001 86380 86390 1
420198 99420198 1001 86380 86390 1
420100 99420100 1001 86380 86390 1
420609 99420609 1001 86380 86390 1
420705 99420705 1001 86380 86390 1
421949 99421949 1001 86380 86390 1
421875 99421875 1001 86380 86390 1
421168 99421168 1001 86380 86390 1
422125 99422125 1001 86380 86390 1
423617 99423617 1001 86380 86390 1
423303 99423303 1001 86380 86390 1
423752 99423752 1001 86380 86390 1
425345 99425345 1001 86380 86390 1
424839 99424839 1001 86380 86390 1
424362 99424362 1001 86380 86390 1
424591 99424591 1001 86380 86390 1
425459 99425459 1001 86380 86390 1
426743 99426743 1001 86380 86390 1
427048 99427048 1001 86380 86390 1
426296 99426296 1001 86380 86390 1
426658 99426658 1001 86380 86390 1
426108 99426108 1001 86380 86390 1
427505 99427505 1001 86380 86390 1
428436 99428436 1001 86380 86390 1
427875 99427875 1001 86380 86390 1
427630 99427630 1001 86380 86390 1
427664 99427664 1001 86380 86390 1
427666 99427666 1001 86380 86390 1
427548 99427548 1001 86380 86390 1
427552 99427552 1001 86380 86390 1
429174 99429174 1001 86380 86390 1
429176 99429176 1001 86380 86390 1
429052 99429052 1001 86380 86390 1
429134 99429134 1001 86380 86390 1
428980 99428980 1001 86380 86390 1
428759 99428759 1001 86380 86390 1
430056 99430056 1001 86380 86390 1
429909 99429909 1001 86380 86390 1
429675 99429675 1001 86380 86390 1
429847 99429847 1001 86380 86390 1
429949 99429949 1001 86380 86390 1
429607 99429607 1001 86380 86390 1
429431 99429431 1001 86380 86390 1
430401 99430401 1001 86380 86390 1
430614 99430614 1001 86380 86390 1
430639 99430639 1001 86380 86390 1
430554 99430554 1001 86380 86390 1
430711 99430711 1001 86380 86390 1
430474 99430474 1001 86380 86390 1
432014 99432014 1001 86380 86390 1
431307 99431307 1001 86380 86390 1
431609 99431609 1001 86380 86390 1
431350 99431350 1001 86380 86390 1
430872 99430872 1001 86380 86390 1
431219 99431219 1001 86380 86390 1
432452 99432452 1001 86380 86390 1
432206 99432206 1001 86380 86390 1
432166 99432166 1001 86380 86390 1
433638 99433638 1001 86380 86390 1
433428 99433428 1001 86380 86390 1
433299 99433299 1001 86380 86390 1
432938 99432938 1001 86380 86390 1
432755 99432755 1001 86380 86390 1
432829 99432829 1001 86380 86390 1
432493 99432493 1001 86380 86390 1
432759 99432759 1001 86380 86390 1
432592 99432592 1001 86380 86390 1
432899 99432899 1001 86380 86390 1
434119 99434119 1001 86380 86390 1
435342 99435342 1001 86380 86390 1
435134 99435134 1001 86380 86390 1
434919 99434919 1001 86380 86390 1
434725 99434725 1001 86380 86390 1
434989 99434989 1001 86380 86390 1
434700 99434700 1001 86380 86390 1
434227 99434227 1001 86380 86390 1
434543 99434543 1001 86380 86390 1
434417 99434417 1001 86380 86390 1
434509 99434509 1001 86380 86390 1
435739 99435739 1001 86380 86390 1
436517 99436517 1001 86380 86390 1
436699 99436699 1001 86380 86390 1
300577 99300577 1001 86380 86390 1
300582 99300582 1001 86380 86390 1
300648 99300648 1001 86380 86390 1
300445 99300445 1001 86380 86390 1
300332 99300332 1001 86380 86390 1
300334 99300334 1001 86380 86390 1
300250 99300250 1001 86380 86390 1
300856 99300856 1001 86380 86390 1
300889 99300889 1001 86380 86390 1
301080 99301080 1001 86380 86390 1
301110 99301110 1001 86380 86390 1
301655 99301655 1001 86380 86390 1
302307 99302307 1001 86380 86390 1
302021 99302021 1001 86380 86390 1
301972 99301972 1001 86380 86390 1
301826 99301826 1001 86380 86390 1
302486 99302486 1001 86380 86390 1
302409 99302409 1001 86380 86390 1
302556 99302556 1001 86380 86390 1
303148 99303148 1001 86380 86390 1
303126 99303126 1001 86380 86390 1
303153 99303153 1001 86380 86390 1
303260 99303260 1001 86380 86390 1
303252 99303252 1001 86380 86390 1
303358 99303358 1001 86380 86390 1
303950 99303950 1001 86380 86390 1
303938 99303938 1001 86380 86390 1
303901 99303901 1001 86380 86390 1
303679 99303679 1001 86380 86390 1
303692 99303692 1001 86380 86390 1
303516 99303516 1001 86380 86390 1
303431 99303431 1001 86380 86390 1
303550 99303550 1001 86380 86390 1
304121 99304121 1001 86380 86390 1
304683 99304683 1001 86380 86390 1
304816 99304816 1001 86380 86390 1
304662 99304662 1001 86380 86390 1
304598 99304598 1001 86380 86390 1
304561 99304561 1001 86380 86390 1
304337 99304337 1001 86380 86390 1
304286 99304286 1001 86380 86390 1
304876 99304876 1001 86380 86390 1
305062 99305062 1001 86380 86390 1
305545 99305545 1001 86380 86390 1
305079 99305079 1001 86380 86390 1
305226 99305226 1001 86380 86390 1
305140 99305140 1001 86380 86390 1
500027 99500027 1001 86380 86390 1
500655 99500655 1001 86380 86390 1
500668 99500668 1001 86380 86390 1
500200 99500200 1001 86380 86390 1
500933 99500933 1001 86380 86390 1
501465 99501465 1001 86380 86390 1
501633 99501633 1001 86380 86390 1
501278 99501278 1001 86380 86390 1
501371 99501371 1001 86380 86390 1
501296 99501296 1001 86380 86390 1
501123 99501123 1001 86380 86390 1
501202 99501202 1001 86380 86390 1
501047 99501047 1001 86380 86390 1
501091 99501091 1001 86380 86390 1
501744 99501744 1001 86380 86390 1
501798 99501798 1001 86380 86390 1
501736 99501736 1001 86380 86390 1
501841 99501841 1001 86380 86390 1
502358 99502358 1001 86380 86390 1
502412 99502412 1001 86380 86390 1
502096 99502096 1001 86380 86390 1
501895 99501895 1001 86380 86390 1
502516 99502516 1001 86380 86390 1
502545 99502545 1001 86380 86390 1
503159 99503159 1001 86380 86390 1
502920 99502920 1001 86380 86390 1
502977 99502977 1001 86380 86390 1
503029 99503029 1001 86380 86390 1
502795 99502795 1001 86380 86390 1
503435 99503435 1001 86380 86390 1
503298 99503298 1001 86380 86390 1
504095 99504095 1001 86380 86390 1
503783 99503783 1001 86380 86390 1
503733 99503733 1001 86380 86390 1
503775 99503775 1001 86380 86390 1
503866 99503866 1001 86380 86390 1
503804 99503804 1001 86380 86390 1
503740 99503740 1001 86380 86390 1
503792 99503792 1001 86380 86390 1
503910 99503910 1001 86380 86390 1
504219 99504219 1001 86380 86390 1
504134 99504134 1001 86380 86390 1
504757 99504757 1001 86380 86390 1
504585 99504585 1001 86380 86390 1
504695 99504695 1001 86380 86390 1
504453 99504453 1001 86380 86390 1
504429 99504429 1001 86380 86390 1
505070 99505070 1001 86380 86390 1
505128 99505128 1001 86380 86390 1
505383 99505383 1001 86380 86390 1
505398 99505398 1001 86380 86390 1
505411 99505411 1001 86380 86390 1
505518 99505518 1001 86380 86390 1
505509 99505509 1001 86380 86390 1
505177 99505177 1001 86380 86390 1
505222 99505222 1001 86380 86390 1
505935 99505935 1001 86380 86390 1
505865 99505865 1001 86380 86390 1
506404 99506404 1001 86380 86390 1
506502 99506502 1001 86380 86390 1
506226 99506226 1001 86380 86390 1
506239 99506239 1001 86380 86390 1
506320 99506320 1001 86380 86390 1
507415 99507415 1001 86380 86390 1
507056 99507056 1001 86380 86390 1
506828 99506828 1001 86380 86390 1
506997 99506997 1001 86380 86390 1
506972 99506972 1001 86380 86390 1
507511 99507511 1001 86380 86390 1
507875 99507875 1001 86380 86390 1
507784 99507784 1001 86380 86390 1
507774 99507774 1001 86380 86390 1
507729 99507729 1001 86380 86390 1
508327 99508327 1001 86380 86390 1
508885 99508885 1001 86380 86390 1
509057 99509057 1001 86380 86390 1
508728 99508728 1001 86380 86390 1
508561 99508561 1001 86380 86390 1
508620 99508620 1001 86380 86390 1
509195 99509195 1001 86380 86390 1
509716 99509716 1001 86380 86390 1
509672 99509672 1001 86380 86390 1
509388 99509388 1001 86380 86390 1
509913 99509913 1001 86380 86390 1
510546 99510546 1001 86380 86390 1
510553 99510553 1001 86380 86390 1
510367 99510367 1001 86380 86390 1
510436 99510436 1001 86380 86390 1
510265 99510265 1001 86380 86390 1
510283 99510283 1001 86380 86390 1
510854 99510854 1001 86380 86390 1
510768 99510768 1001 86380 86390 1
510743 99510743 1001 86380 86390 1
510875 99510875 1001 86380 86390 1
511318 99511318 1001 86380 86390 1
511203 99511203 1001 86380 86390 1
510997 99510997 1001 86380 86390 1
510946 99510946 1001 86380 86390 1
511719 99511719 1001 86380 86390 1
511659 99511659 1001 86380 86390 1
512256 99512256 1001 86380 86390 1
512365 99512365 1001 86380 86390 1
511969 99511969 1001 86380 86390 1
512155 99512155 1001 86380 86390 1
511954 99511954 1001 86380 86390 1
511774 99511774 1001 86380 86390 1
512548 99512548 1001 86380 86390 1
513094 99513094 1001 86380 86390 1
512649 99512649 1001 86380 86390 1
512700 99512700 1001 86380 86390 1
512596 99512596 1001 86380 86390 1
513374 99513374 1001 86380 86390 1
513233 99513233 1001 86380 86390 1
513352 99513352 1001 86380 86390 1
513367 99513367 1001 86380 86390 1
513490 99513490 1001 86380 86390 1
513467 99513467 1001 86380 86390 1
513584 99513584 1001 86380 86390 1
513458 99513458 1001 86380 86390 1
513615 99513615 1001 86380 86390 1
514779 99514779 1001 86380 86390 1
514453 99514453 1001 86380 86390 1
514469 99514469 1001 86380 86390 1
514376 99514376 1001 86380 86390 1
515544 99515544 1001 86380 86390 1
515561 99515561 1001 86380 86390 1
515276 99515276 1001 86380 86390 1
515162 99515162 1001 86380 86390 1
515697 99515697 1001 86380 86390 1
515776 99515776 1001 86380 86390 1
515815 99515815 1001 86380 86390 1
515739 99515739 1001 86380 86390 1
515831 99515831 1001 86380 86390 1
516454 99516454 1001 86380 86390 1
516253 99516253 1001 86380 86390 1
516183 99516183 1001 86380 86390 1
516274 99516274 1001 86380 86390 1
516651 99516651 1001 86380 86390 1
516706 99516706 1001 86380 86390 1
517147 99517147 1001 86380 86390 1
517269 99517269 1001 86380 86390 1
517076 99517076 1001 86380 86390 1
516771 99516771 1001 86380 86390 1
517386 99517386 1001 86380 86390 1
518007 99518007 1001 86380 86390 1
518126 99518126 1001 86380 86390 1
517980 99517980 1001 86380 86390 1
517801 99517801 1001 86380 86390 1
517950 99517950 1001 86380 86390 1
517873 99517873 1001 86380 86390 1
517851 99517851 1001 86380 86390 1
517746 99517746 1001 86380 86390 1
518329 99518329 1001 86380 86390 1
518257 99518257 1001 86380 86390 1
518335 99518335 1001 86380 86390 1
518169 99518169 1001 86380 86390 1
518924 99518924 1001 86380 86390 1
518760 99518760 1001 86380 86390 1
519141 99519141 1001 86380 86390 1
519040 99519040 1001 86380 86390 1
519098 99519098 1001 86380 86390 1
519812 99519812 1001 86380 86390 1
519796 99519796 1001 86380 86390 1
519518 99519518 1001 86380 86390 1
519499 99519499 1001 86380 86390 1
519592 99519592 1001 86380 86390 1
520607 99520607 1001 86380 86390 1
520526 99520526 1001 86380 86390 1
520567 99520567 1001 86380 86390 1
520342 99520342 1001 86380 86390 1
520202 99520202 1001 86380 86390 1
520116 99520116 1001 86380 86390 1
520078 99520078 1001 86380 86390 1
520108 99520108 1001 86380 86390 1
520744 99520744 1001 86380 86390 1
520836 99520836 1001 86380 86390 1
521416 99521416 1001 86380 86390 1
521378 99521378 1001 86380 86390 1
521289 99521289 1001 86380 86390 1
521413 99521413 1001 86380 86390 1
521464 99521464 1001 86380 86390 1
521581 99521581 1001 86380 86390 1
521597 99521597 1001 86380 86390 1
522091 99522091 1001 86380 86390 1
522266 99522266 1001 86380 86390 1
522251 99522251 1001 86380 86390 1
522253 99522253 1001 86380 86390 1
521972 99521972 1001 86380 86390 1
523029 99523029 1001 86380 86390 1
522810 99522810 1001 86380 86390 1
522549 99522549 1001 86380 86390 1
522628 99522628 1001 86380 86390 1
522616 99522616 1001 86380 86390 1
523124 99523124 1001 86380 86390 1
523895 99523895 1001 86380 86390 1
523774 99523774 1001 86380 86390 1
523939 99523939 1001 86380 86390 1
523661 99523661 1001 86380 86390 1
523717 99523717 1001 86380 86390 1
523553 99523553 1001 86380 86390 1
524052 99524052 1001 86380 86390 1
524735 99524735 1001 86380 86390 1
524386 99524386 1001 86380 86390 1
524181 99524181 1001 86380 86390 1
524353 99524353 1001 86380 86390 1
524186 99524186 1001 86380 86390 1
524939 99524939 1001 86380 86390 1
525478 99525478 1001 86380 86390 1
525320 99525320 1001 86380 86390 1
525057 99525057 1001 86380 86390 1
525038 99525038 1001 86380 86390 1
525649 99525649 1001 86380 86390 1
525624 99525624 1001 86380 86390 1
525666 99525666 1001 86380 86390 1
525683 99525683 1001 86380 86390 1
526244 99526244 1001 86380 86390 1
525907 99525907 1001 86380 86390 1
525805 99525805 1001 86380 86390 1
525935 99525935 1001 86380 86390 1
526623 99526623 1001 86380 86390 1
527095 99527095 1001 86380 86390 1
527223 99527223 1001 86380 86390 1
527113 99527113 1001 86380 86390 1
527030 99527030 1001 86380 86390 1
526944 99526944 1001 86380 86390 1
526959 99526959 1001 86380 86390 1
527402 99527402 1001 86380 86390 1
527288 99527288 1001 86380 86390 1
527340 99527340 1001 86380 86390 1
527262 99527262 1001 86380 86390 1
527276 99527276 1001 86380 86390 1
528035 99528035 1001 86380 86390 1
527845 99527845 1001 86380 86390 1
527852 99527852 1001 86380 86390 1
527533 99527533 1001 86380 86390 1
527585 99527585 1001 86380 86390 1
527628 99527628 1001 86380 86390 1
528496 99528496 1001 86380 86390 1
528453 99528453 1001 86380 86390 1
528939 99528939 1001 86380 86390 1
528927 99528927 1001 86380 86390 1
529539 99529539 1001 86380 86390 1
529706 99529706 1001 86380 86390 1
529462 99529462 1001 86380 86390 1
529439 99529439 1001 86380 86390 1
529119 99529119 1001 86380 86390 1
529278 99529278 1001 86380 86390 1
529777 99529777 1001 86380 86390 1
529834 99529834 1001 86380 86390 1
530510 99530510 1001 86380 86390 1
530408 99530408 1001 86380 86390 1
530274 99530274 1001 86380 86390 1
530252 99530252 1001 86380 86390 1
530021 99530021 1001 86380 86390 1
530099 99530099 1001 86380 86390 1
530718 99530718 1001 86380 86390 1
531203 99531203 1001 86380 86390 1
531162 99531162 1001 86380 86390 1
530987 99530987 1001 86380 86390 1
530847 99530847 1001 86380 86390 1
531450 99531450 1001 86380 86390 1
531438 99531438 1001 86380 86390 1
531516 99531516 1001 86380 86390 1
532041 99532041 1001 86380 86390 1
532193 99532193 1001 86380 86390 1
531982 99531982 1001 86380 86390 1
531985 99531985 1001 86380 86390 1
532320 99532320 1001 86380 86390 1
532838 99532838 1001 86380 86390 1
532645 99532645 1001 86380 86390 1
532648 99532648 1001 86380 86390 1
532739 99532739 1001 86380 86390 1
532793 99532793 1001 86380 86390 1
532653 99532653 1001 86380 86390 1
532485 99532485 1001 86380 86390 1
533849 99533849 1001 86380 86390 1
533780 99533780 1001 86380 86390 1
533449 99533449 1001 86380 86390 1
533529 99533529 1001 86380 86390 1
534513 99534513 1001 86380 86390 1
534363 99534363 1001 86380 86390 1
534430 99534430 1001 86380 86390 1
534367 99534367 1001 86380 86390 1
534329 99534329 1001 86380 86390 1
534306 99534306 1001 86380 86390 1
534361 99534361 1001 86380 86390 1
534210 99534210 1001 86380 86390 1
534187 99534187 1001 86380 86390 1
534791 99534791 1001 86380 86390 1
534795 99534795 1001 86380 86390 1
535363 99535363 1001 86380 86390 1
535292 99535292 1001 86380 86390 1
534984 99534984 1001 86380 86390 1
535539 99535539 1001 86380 86390 1
535513 99535513 1001 86380 86390 1
535623 99535623 1001 86380 86390 1
536153 99536153 1001 86380 86390 1
536083 99536083 1001 86380 86390 1
536090 99536090 1001 86380 86390 1
535734 99535734 1001 86380 86390 1
536347 99536347 1001 86380 86390 1
536453 99536453 1001 86380 86390 1
536390 99536390 1001 86380 86390 1
537105 99537105 1001 86380 86390 1
536702 99536702 1001 86380 86390 1
537189 99537189 1001 86380 86390 1
537282 99537282 1001 86380 86390 1
537671 99537671 1001 86380 86390 1
537554 99537554 1001 86380 86390 1
537388 99537388 1001 86380 86390 1
538652 99538652 1001 86380 86390 1
538227 99538227 1001 86380 86390 1
538398 99538398 1001 86380 86390 1
538983 99538983 1001 86380 86390 1
539422 99539422 1001 86380 86390 1
539661 99539661 1001 86380 86390 1
540344 99540344 1001 86380 86390 1
540332 99540332 1001 86380 86390 1
540324 99540324 1001 86380 86390 1
540106 99540106 1001 86380 86390 1
540095 99540095 1001 86380 86390 1
540176 99540176 1001 86380 86390 1
540031 99540031 1001 86380 86390 1
540046 99540046 1001 86380 86390 1
540607 99540607 1001 86380 86390 1
540610 99540610 1001 86380 86390 1
540653 99540653 1001 86380 86390 1
540579 99540579 1001 86380 86390 1
540986 99540986 1001 86380 86390 1
540916 99540916 1001 86380 86390 1
541007 99541007 1001 86380 86390 1
540982 99540982 1001 86380 86390 1
540857 99540857 1001 86380 86390 1
542107 99542107 1001 86380 86390 1
542115 99542115 1001 86380 86390 1
541564 99541564 1001 86380 86390 1
541577 99541577 1001 86380 86390 1
541625 99541625 1001 86380 86390 1
542167 99542167 1001 86380 86390 1
542945 99542945 1001 86380 86390 1
542368 99542368 1001 86380 86390 1
543705 99543705 1001 86380 86390 1
543602 99543602 1001 86380 86390 1
543284 99543284 1001 86380 86390 1
543185 99543185 1001 86380 86390 1
543239 99543239 1001 86380 86390 1
544551 99544551 1001 86380 86390 1
544528 99544528 1001 86380 86390 1
544481 99544481 1001 86380 86390 1
544328 99544328 1001 86380 86390 1
544218 99544218 1001 86380 86390 1
544196 99544196 1001 86380 86390 1
544107 99544107 1001 86380 86390 1
544664 99544664 1001 86380 86390 1
400070 99400070 1001 86380 86390 1
400190 99400190 1001 86380 86390 1
400868 99400868 1001 86380 86390 1
401053 99401053 1001 86380 86390 1
401478 99401478 1001 86380 86390 1
401512 99401512 1001 86380 86390 1
401609 99401609 1001 86380 86390 1
401731 99401731 1001 86380 86390 1
401905 99401905 1001 86380 86390 1
402600 99402600 1001 86380 86390 1
403426 99403426 1001 86380 86390 1
403491 99403491 1001 86380 86390 1
403731 99403731 1001 86380 86390 1
403689 99403689 1001 86380 86390 1
403664 99403664 1001 86380 86390 1
403801 99403801 1001 86380 86390 1
403925 99403925 1001 86380 86390 1
404106 99404106 1001 86380 86390 1
404302 99404302 1001 86380 86390 1
404477 99404477 1001 86380 86390 1
404526 99404526 1001 86380 86390 1
405089 99405089 1001 86380 86390 1
405132 99405132 1001 86380 86390 1
405171 99405171 1001 86380 86390 1
405391 99405391 1001 86380 86390 1
405318 99405318 1001 86380 86390 1
405515 99405515 1001 86380 86390 1
405746 99405746 1001 86380 86390 1
405585 99405585 1001 86380 86390 1
405927 99405927 1001 86380 86390 1
406535 99406535 1001 86380 86390 1
406772 99406772 1001 86380 86390 1
406870 99406870 1001 86380 86390 1
407231 99407231 1001 86380 86390 1
407323 99407323 1001 86380 86390 1
407792 99407792 1001 86380 86390 1
408374 99408374 1001 86380 86390 1
408580 99408580 1001 86380 86390 1
408597 99408597 1001 86380 86390 1
408785 99408785 1001 86380 86390 1
409662 99409662 1001 86380 86390 1
409776 99409776 1001 86380 86390 1
409755 99409755 1001 86380 86390 1
410065 99410065 1001 86380 86390 1
410014 99410014 1001 86380 86390 1
409990 99409990 1001 86380 86390 1
410331 99410331 1001 86380 86390 1
411082 99411082 1001 86380 86390 1
411087 99411087 1001 86380 86390 1
411251 99411251 1001 86380 86390 1
411686 99411686 1001 86380 86390 1
411958 99411958 1001 86380 86390 1
412425 99412425 1001 86380 86390 1
413546 99413546 1001 86380 86390 1
413356 99413356 1001 86380 86390 1
413017 99413017 1001 86380 86390 1
413063 99413063 1001 86380 86390 1
413077 99413077 1001 86380 86390 1
412796 99412796 1001 86380 86390 1
413810 99413810 1001 86380 86390 1
415243 99415243 1001 86380 86390 1
415257 99415257 1001 86380 86390 1
415103 99415103 1001 86380 86390 1
414646 99414646 1001 86380 86390 1
414251 99414251 1001 86380 86390 1
414434 99414434 1001 86380 86390 1
414234 99414234 1001 86380 86390 1
414445 99414445 1001 86380 86390 1
414419 99414419 1001 86380 86390 1
415622 99415622 1001 86380 86390 1
415583 99415583 1001 86380 86390 1
415608 99415608 1001 86380 86390 1
416820 99416820 1001 86380 86390 1
416327 99416327 1001 86380 86390 1
415832 99415832 1001 86380 86390 1
416065 99416065 1001 86380 86390 1
415953 99415953 1001 86380 86390 1
417140 99417140 1001 86380 86390 1
417111 99417111 1001 86380 86390 1
417455 99417455 1001 86380 86390 1
417534 99417534 1001 86380 86390 1
418601 99418601 1001 86380 86390 1
418710 99418710 1001 86380 86390 1
418321 99418321 1001 86380 86390 1
418386 99418386 1001 86380 86390 1
418072 99418072 1001 86380 86390 1
418853 99418853 1001 86380 86390 1
418859 99418859 1001 86380 86390 1
418919 99418919 1001 86380 86390 1
419066 99419066 1001 86380 86390 1
418975 99418975 1001 86380 86390 1
419830 99419830 1001 86380 86390 1
419716 99419716 1001 86380 86390 1
419449 99419449 1001 86380 86390 1
421794 99421794 1001 86380 86390 1
421426 99421426 1001 86380 86390 1
421298 99421298 1001 86380 86390 1
421443 99421443 1001 86380 86390 1
421147 99421147 1001 86380 86390 1
421255 99421255 1001 86380 86390 1
422168 99422168 1001 86380 86390 1
422489 99422489 1001 86380 86390 1
422389 99422389 1001 86380 86390 1
422132 99422132 1001 86380 86390 1
423554 99423554 1001 86380 86390 1
425369 99425369 1001 86380 86390 1
424869 99424869 1001 86380 86390 1
425559 99425559 1001 86380 86390 1
425581 99425581 1001 86380 86390 1
425672 99425672 1001 86380 86390 1
425959 99425959 1001 86380 86390 1
425949 99425949 1001 86380 86390 1
428014 99428014 1001 86380 86390 1
427708 99427708 1001 86380 86390 1
427819 99427819 1001 86380 86390 1
429149 99429149 1001 86380 86390 1
429097 99429097 1001 86380 86390 1
428924 99428924 1001 86380 86390 1
429116 99429116 1001 86380 86390 1
428757 99428757 1001 86380 86390 1
430089 99430089 1001 86380 86390 1
429765 99429765 1001 86380 86390 1
429752 99429752 1001 86380 86390 1
430487 99430487 1001 86380 86390 1
430540 99430540 1001 86380 86390 1
431702 99431702 1001 86380 86390 1
431735 99431735 1001 86380 86390 1
431575 99431575 1001 86380 86390 1
431370 99431370 1001 86380 86390 1
431090 99431090 1001 86380 86390 1
430911 99430911 1001 86380 86390 1
432252 99432252 1001 86380 86390 1
432328 99432328 1001 86380 86390 1
433656 99433656 1001 86380 86390 1
433572 99433572 1001 86380 86390 1
432917 99432917 1001 86380 86390 1
432885 99432885 1001 86380 86390 1
435243 99435243 1001 86380 86390 1
434702 99434702 1001 86380 86390 1
434353 99434353 1001 86380 86390 1
434313 99434313 1001 86380 86390 1
435461 99435461 1001 86380 86390 1
435772 99435772 1001 86380 86390 1
435662 99435662 1001 86380 86390 1
437090 99437090 1001 86380 86390 1
436920 99436920 1001 86380 86390 1
437072 99437072 1001 86380 86390 1
436383 99436383 1001 86380 86390 1
436683 99436683 1001 86380 86390 1
436695 99436695 1001 86380 86390 1
436008 99436008 1001 86380 86390 1
436274 99436274 1001 86380 86390 1
300097 99300097 1001 86380 86390 1
300662 99300662 1001 86380 86390 1
300625 99300625 1001 86380 86390 1
300454 99300454 1001 86380 86390 1
300253 99300253 1001 86380 86390 1
300825 99300825 1001 86380 86390 1
300775 99300775 1001 86380 86390 1
301493 99301493 1001 86380 86390 1
301385 99301385 1001 86380 86390 1
301258 99301258 1001 86380 86390 1
301129 99301129 1001 86380 86390 1
301109 99301109 1001 86380 86390 1
300980 99300980 1001 86380 86390 1
301596 99301596 1001 86380 86390 1
302372 99302372 1001 86380 86390 1
301958 99301958 1001 86380 86390 1
301822 99301822 1001 86380 86390 1
303206 99303206 1001 86380 86390 1
303008 99303008 1001 86380 86390 1
303197 99303197 1001 86380 86390 1
302913 99302913 1001 86380 86390 1
302960 99302960 1001 86380 86390 1
302639 99302639 1001 86380 86390 1
302757 99302757 1001 86380 86390 1
302596 99302596 1001 86380 86390 1
302701 99302701 1001 86380 86390 1
303299 99303299 1001 86380 86390 1
303325 99303325 1001 86380 86390 1
303331 99303331 1001 86380 86390 1
304079 99304079 1001 86380 86390 1
304197 99304197 1001 86380 86390 1
304666 99304666 1001 86380 86390 1
304439 99304439 1001 86380 86390 1
304288 99304288 1001 86380 86390 1
304911 99304911 1001 86380 86390 1
305018 99305018 1001 86380 86390 1
305044 99305044 1001 86380 86390 1
305485 99305485 1001 86380 86390 1
305300 99305300 1001 86380 86390 1
305091 99305091 1001 86380 86390 1
500133 99500133 1001 86380 86390 1
500097 99500097 1001 86380 86390 1
500073 99500073 1001 86380 86390 1
500022 99500022 1001 86380 86390 1
500639 99500639 1001 86380 86390 1
500491 99500491 1001 86380 86390 1
500605 99500605 1001 86380 86390 1
500359 99500359 1001 86380 86390 1
500945 99500945 1001 86380 86390 1
501498 99501498 1001 86380 86390 1
501546 99501546 1001 86380 86390 1
501344 99501344 1001 86380 86390 1
501404 99501404 1001 86380 86390 1
501120 99501120 1001 86380 86390 1
502632 99502632 1001 86380 86390 1
502505 99502505 1001 86380 86390 1
502611 99502611 1001 86380 86390 1
502601 99502601 1001 86380 86390 1
503205 99503205 1001 86380 86390 1
502985 99502985 1001 86380 86390 1
502910 99502910 1001 86380 86390 1
502981 99502981 1001 86380 86390 1
502683 99502683 1001 86380 86390 1
502782 99502782 1001 86380 86390 1
502681 99502681 1001 86380 86390 1
503320 99503320 1001 86380 86390 1
504057 99504057 1001 86380 86390 1
503961 99503961 1001 86380 86390 1
503541 99503541 1001 86380 86390 1
504136 99504136 1001 86380 86390 1
504164 99504164 1001 86380 86390 1
504941 99504941 1001 86380 86390 1
504858 99504858 1001 86380 86390 1
504700 99504700 1001 86380 86390 1
504577 99504577 1001 86380 86390 1
504435 99504435 1001 86380 86390 1
504526 99504526 1001 86380 86390 1
505091 99505091 1001 86380 86390 1
505650 99505650 1001 86380 86390 1
505652 99505652 1001 86380 86390 1
505761 99505761 1001 86380 86390 1
505494 99505494 1001 86380 86390 1
505801 99505801 1001 86380 86390 1
505947 99505947 1001 86380 86390 1
506458 99506458 1001 86380 86390 1
506574 99506574 1001 86380 86390 1
506474 99506474 1001 86380 86390 1
506465 99506465 1001 86380 86390 1
506492 99506492 1001 86380 86390 1
506202 99506202 1001 86380 86390 1
506195 99506195 1001 86380 86390 1
506003 99506003 1001 86380 86390 1
506011 99506011 1001 86380 86390 1
506661 99506661 1001 86380 86390 1
506754 99506754 1001 86380 86390 1
506733 99506733 1001 86380 86390 1
507275 99507275 1001 86380 86390 1
508096 99508096 1001 86380 86390 1
508202 99508202 1001 86380 86390 1
508091 99508091 1001 86380 86390 1
507871 99507871 1001 86380 86390 1
507924 99507924 1001 86380 86390 1
507673 99507673 1001 86380 86390 1
507777 99507777 1001 86380 86390 1
508297 99508297 1001 86380 86390 1
508323 99508323 1001 86380 86390 1
508921 99508921 1001 86380 86390 1
508929 99508929 1001 86380 86390 1
508666 99508666 1001 86380 86390 1
508574 99508574 1001 86380 86390 1
508475 99508475 1001 86380 86390 1
509233 99509233 1001 86380 86390 1
509762 99509762 1001 86380 86390 1
509790 99509790 1001 86380 86390 1
509783 99509783 1001 86380 86390 1
509439 99509439 1001 86380 86390 1
509287 99509287 1001 86380 86390 1
509956 99509956 1001 86380 86390 1
510694 99510694 1001 86380 86390 1
510682 99510682 1001 86380 86390 1
510708 99510708 1001 86380 86390 1
510724 99510724 1001 86380 86390 1
510363 99510363 1001 86380 86390 1
511485 99511485 1001 86380 86390 1
510972 99510972 1001 86380 86390 1
510940 99510940 1001 86380 86390 1
511704 99511704 1001 86380 86390 1
512349 99512349 1001 86380 86390 1
512281 99512281 1001 86380 86390 1
512320 99512320 1001 86380 86390 1
512117 99512117 1001 86380 86390 1
511853 99511853 1001 86380 86390 1
511945 99511945 1001 86380 86390 1
511883 99511883 1001 86380 86390 1
512482 99512482 1001 86380 86390 1
512511 99512511 1001 86380 86390 1
512438 99512438 1001 86380 86390 1
513193 99513193 1001 86380 86390 1
512810 99512810 1001 86380 86390 1
512888 99512888 1001 86380 86390 1
512919 99512919 1001 86380 86390 1
512642 99512642 1001 86380 86390 1
513831 99513831 1001 86380 86390 1
514236 99514236 1001 86380 86390 1
514096 99514096 1001 86380 86390 1
514778 99514778 1001 86380 86390 1
514597 99514597 1001 86380 86390 1
514374 99514374 1001 86380 86390 1
514413 99514413 1001 86380 86390 1
514873 99514873 1001 86380 86390 1
515043 99515043 1001 86380 86390 1
515608 99515608 1001 86380 86390 1
515662 99515662 1001 86380 86390 1
515476 99515476 1001 86380 86390 1
515745 99515745 1001 86380 86390 1
515824 99515824 1001 86380 86390 1
515752 99515752 1001 86380 86390 1
516390 99516390 1001 86380 86390 1
516128 99516128 1001 86380 86390 1
516223 99516223 1001 86380 86390 1
516302 99516302 1001 86380 86390 1
516033 99516033 1001 86380 86390 1
516037 99516037 1001 86380 86390 1
516017 99516017 1001 86380 86390 1
516539 99516539 1001 86380 86390 1
516647 99516647 1001 86380 86390 1
517246 99517246 1001 86380 86390 1
517132 99517132 1001 86380 86390 1
517027 99517027 1001 86380 86390 1
517004 99517004 1001 86380 86390 1
517036 99517036 1001 86380 86390 1
516831 99516831 1001 86380 86390 1
516742 99516742 1001 86380 86390 1
516716 99516716 1001 86380 86390 1
517463 99517463 1001 86380 86390 1
517373 99517373 1001 86380 86390 1
517525 99517525 1001 86380 86390 1
518046 99518046 1001 86380 86390 1
518106 99518106 1001 86380 86390 1
518004 99518004 1001 86380 86390 1
517951 99517951 1001 86380 86390 1
517850 99517850 1001 86380 86390 1
517714 99517714 1001 86380 86390 1
517727 99517727 1001 86380 86390 1
518302 99518302 1001 86380 86390 1
518284 99518284 1001 86380 86390 1
518325 99518325 1001 86380 86390 1
518838 99518838 1001 86380 86390 1
518964 99518964 1001 86380 86390 1
518831 99518831 1001 86380 86390 1
518697 99518697 1001 86380 86390 1
518781 99518781 1001 86380 86390 1
518556 99518556 1001 86380 86390 1
519111 99519111 1001 86380 86390 1
519637 99519637 1001 86380 86390 1
519731 99519731 1001 86380 86390 1
519195 99519195 1001 86380 86390 1
519326 99519326 1001 86380 86390 1
519905 99519905 1001 86380 86390 1
519945 99519945 1001 86380 86390 1
520464 99520464 1001 86380 86390 1
520454 99520454 1001 86380 86390 1
520061 99520061 1001 86380 86390 1
520196 99520196 1001 86380 86390 1
520119 99520119 1001 86380 86390 1
520029 99520029 1001 86380 86390 1
520767 99520767 1001 86380 86390 1
520752 99520752 1001 86380 86390 1
521285 99521285 1001 86380 86390 1
521096 99521096 1001 86380 86390 1
521099 99521099 1001 86380 86390 1
521166 99521166 1001 86380 86390 1
521104 99521104 1001 86380 86390 1
521504 99521504 1001 86380 86390 1
522092 99522092 1001 86380 86390 1
521750 99521750 1001 86380 86390 1
521683 99521683 1001 86380 86390 1
523117 99523117 1001 86380 86390 1
523005 99523005 1001 86380 86390 1
522864 99522864 1001 86380 86390 1
522737 99522737 1001 86380 86390 1
522588 99522588 1001 86380 86390 1
522620 99522620 1001 86380 86390 1
522651 99522651 1001 86380 86390 1
522639 99522639 1001 86380 86390 1
523316 99523316 1001 86380 86390 1
523176 99523176 1001 86380 86390 1
523773 99523773 1001 86380 86390 1
523800 99523800 1001 86380 86390 1
523332 99523332 1001 86380 86390 1
523945 99523945 1001 86380 86390 1
524439 99524439 1001 86380 86390 1
524402 99524402 1001 86380 86390 1
524298 99524298 1001 86380 86390 1
524156 99524156 1001 86380 86390 1
524833 99524833 1001 86380 86390 1
524810 99524810 1001 86380 86390 1
524955 99524955 1001 86380 86390 1
524945 99524945 1001 86380 86390 1
525517 99525517 1001 86380 86390 1
525308 99525308 1001 86380 86390 1
525042 99525042 1001 86380 86390 1
525148 99525148 1001 86380 86390 1
526475 99526475 1001 86380 86390 1
526535 99526535 1001 86380 86390 1
527221 99527221 1001 86380 86390 1
527014 99527014 1001 86380 86390 1
526822 99526822 1001 86380 86390 1
526706 99526706 1001 86380 86390 1
526671 99526671 1001 86380 86390 1
526701 99526701 1001 86380 86390 1
527976 99527976 1001 86380 86390 1
527667 99527667 1001 86380 86390 1
527720 99527720 1001 86380 86390 1
527563 99527563 1001 86380 86390 1
528101 99528101 1001 86380 86390 1
528077 99528077 1001 86380 86390 1
529092 99529092 1001 86380 86390 1
528961 99528961 1001 86380 86390 1
529242 99529242 1001 86380 86390 1
529179 99529179 1001 86380 86390 1
529131 99529131 1001 86380 86390 1
529807 99529807 1001 86380 86390 1
529757 99529757 1001 86380 86390 1
530547 99530547 1001 86380 86390 1
530214 99530214 1001 86380 86390 1
530682 99530682 1001 86380 86390 1
531099 99531099 1001 86380 86390 1
530935 99530935 1001 86380 86390 1
531404 99531404 1001 86380 86390 1
531508 99531508 1001 86380 86390 1
531407 99531407 1001 86380 86390 1
532116 99532116 1001 86380 86390 1
532094 99532094 1001 86380 86390 1
531871 99531871 1001 86380 86390 1
531960 99531960 1001 86380 86390 1
531656 99531656 1001 86380 86390 1
531591 99531591 1001 86380 86390 1
531790 99531790 1001 86380 86390 1
532385 99532385 1001 86380 86390 1
533040 99533040 1001 86380 86390 1
533471 99533471 1001 86380 86390 1
534052 99534052 1001 86380 86390 1
534568 99534568 1001 86380 86390 1
534401 99534401 1001 86380 86390 1
534382 99534382 1001 86380 86390 1
534243 99534243 1001 86380 86390 1
534785 99534785 1001 86380 86390 1
535421 99535421 1001 86380 86390 1
535404 99535404 1001 86380 86390 1
534916 99534916 1001 86380 86390 1
535058 99535058 1001 86380 86390 1
535000 99535000 1001 86380 86390 1
535664 99535664 1001 86380 86390 1
535707 99535707 1001 86380 86390 1
536277 99536277 1001 86380 86390 1
536329 99536329 1001 86380 86390 1
535977 99535977 1001 86380 86390 1
535980 99535980 1001 86380 86390 1
535974 99535974 1001 86380 86390 1
535836 99535836 1001 86380 86390 1
535843 99535843 1001 86380 86390 1
536471 99536471 1001 86380 86390 1
536765 99536765 1001 86380 86390 1
536856 99536856 1001 86380 86390 1
536909 99536909 1001 86380 86390 1
536851 99536851 1001 86380 86390 1
536698 99536698 1001 86380 86390 1
537230 99537230 1001 86380 86390 1
537274 99537274 1001 86380 86390 1
537236 99537236 1001 86380 86390 1
537666 99537666 1001 86380 86390 1
537432 99537432 1001 86380 86390 1
538571 99538571 1001 86380 86390 1
538451 99538451 1001 86380 86390 1
538464 99538464 1001 86380 86390 1
538855 99538855 1001 86380 86390 1
538987 99538987 1001 86380 86390 1
539535 99539535 1001 86380 86390 1
539575 99539575 1001 86380 86390 1
539260 99539260 1001 86380 86390 1
539325 99539325 1001 86380 86390 1
539139 99539139 1001 86380 86390 1
539143 99539143 1001 86380 86390 1
540445 99540445 1001 86380 86390 1
540094 99540094 1001 86380 86390 1
540203 99540203 1001 86380 86390 1
540013 99540013 1001 86380 86390 1
540604 99540604 1001 86380 86390 1
541178 99541178 1001 86380 86390 1
540883 99540883 1001 86380 86390 1
540914 99540914 1001 86380 86390 1
540891 99540891 1001 86380 86390 1
541022 99541022 1001 86380 86390 1
540751 99540751 1001 86380 86390 1
541381 99541381 1001 86380 86390 1
541932 99541932 1001 86380 86390 1
542109 99542109 1001 86380 86390 1
541937 99541937 1001 86380 86390 1
541640 99541640 1001 86380 86390 1
541645 99541645 1001 86380 86390 1
541568 99541568 1001 86380 86390 1
542214 99542214 1001 86380 86390 1
542823 99542823 1001 86380 86390 1
542623 99542623 1001 86380 86390 1
542720 99542720 1001 86380 86390 1
543148 99543148 1001 86380 86390 1
543604 99543604 1001 86380 86390 1
543685 99543685 1001 86380 86390 1
543698 99543698 1001 86380 86390 1
543366 99543366 1001 86380 86390 1
543348 99543348 1001 86380 86390 1
543279 99543279 1001 86380 86390 1
543811 99543811 1001 86380 86390 1
544512 99544512 1001 86380 86390 1
544371 99544371 1001 86380 86390 1
544235 99544235 1001 86380 86390 1
544097 99544097 1001 86380 86390 1
539402 663 1001 27540 27839 1
400006 99400006 1001 86380 86390 1
400638 99400638 1001 86380 86390 1
400646 99400646 1001 86380 86390 1
401048 99401048 1001 86380 86390 1
401369 99401369 1001 86380 86390 1
401480 99401480 1001 86380 86390 1
401496 99401496 1001 86380 86390 1
402732 99402732 1001 86380 86390 1
402695 99402695 1001 86380 86390 1
403151 99403151 1001 86380 86390 1
403322 99403322 1001 86380 86390 1
403413 99403413 1001 86380 86390 1
403557 99403557 1001 86380 86390 1
403694 99403694 1001 86380 86390 1
403756 99403756 1001 86380 86390 1
403934 99403934 1001 86380 86390 1
404044 99404044 1001 86380 86390 1
404523 99404523 1001 86380 86390 1
404643 99404643 1001 86380 86390 1
404876 99404876 1001 86380 86390 1
405172 99405172 1001 86380 86390 1
405586 99405586 1001 86380 86390 1
405826 99405826 1001 86380 86390 1
405994 99405994 1001 86380 86390 1
406014 99406014 1001 86380 86390 1
405983 99405983 1001 86380 86390 1
406307 99406307 1001 86380 86390 1
406401 99406401 1001 86380 86390 1
406819 99406819 1001 86380 86390 1
406995 99406995 1001 86380 86390 1
407122 99407122 1001 86380 86390 1
407229 99407229 1001 86380 86390 1
407345 99407345 1001 86380 86390 1
407367 99407367 1001 86380 86390 1
407577 99407577 1001 86380 86390 1
408102 99408102 1001 86380 86390 1
408755 99408755 1001 86380 86390 1
408723 99408723 1001 86380 86390 1
409188 99409188 1001 86380 86390 1
409466 99409466 1001 86380 86390 1
409561 99409561 1001 86380 86390 1
409588 99409588 1001 86380 86390 1
409554 99409554 1001 86380 86390 1
409887 99409887 1001 86380 86390 1
410798 99410798 1001 86380 86390 1
410958 99410958 1001 86380 86390 1
410998 99410998 1001 86380 86390 1
411070 99411070 1001 86380 86390 1
411261 99411261 1001 86380 86390 1
411271 99411271 1001 86380 86390 1
411360 99411360 1001 86380 86390 1
411349 99411349 1001 86380 86390 1
412092 99412092 1001 86380 86390 1
412329 99412329 1001 86380 86390 1
412967 99412967 1001 86380 86390 1
413254 99413254 1001 86380 86390 1
413132 99413132 1001 86380 86390 1
413154 99413154 1001 86380 86390 1
412652 99412652 1001 86380 86390 1
413886 99413886 1001 86380 86390 1
414657 99414657 1001 86380 86390 1
414633 99414633 1001 86380 86390 1
414180 99414180 1001 86380 86390 1
415681 99415681 1001 86380 86390 1
416612 99416612 1001 86380 86390 1
416913 99416913 1001 86380 86390 1
416437 99416437 1001 86380 86390 1
415766 99415766 1001 86380 86390 1
416002 99416002 1001 86380 86390 1
417319 99417319 1001 86380 86390 1
417250 99417250 1001 86380 86390 1
417522 99417522 1001 86380 86390 1
417532 99417532 1001 86380 86390 1
418163 99418163 1001 86380 86390 1
418890 99418890 1001 86380 86390 1
420251 99420251 1001 86380 86390 1
420345 99420345 1001 86380 86390 1
419720 99419720 1001 86380 86390 1
419590 99419590 1001 86380 86390 1
420653 99420653 1001 86380 86390 1
421404 99421404 1001 86380 86390 1
421382 99421382 1001 86380 86390 1
421683 99421683 1001 86380 86390 1
421119 99421119 1001 86380 86390 1
420944 99420944 1001 86380 86390 1
420909 99420909 1001 86380 86390 1
422256 99422256 1001 86380 86390 1
422266 99422266 1001 86380 86390 1
422209 99422209 1001 86380 86390 1
423398 99423398 1001 86380 86390 1
423118 99423118 1001 86380 86390 1
423014 99423014 1001 86380 86390 1
423264 99423264 1001 86380 86390 1
422630 99422630 1001 86380 86390 1
422735 99422735 1001 86380 86390 1
424035 99424035 1001 86380 86390 1
424115 99424115 1001 86380 86390 1
424885 99424885 1001 86380 86390 1
424739 99424739 1001 86380 86390 1
424344 99424344 1001 86380 86390 1
424417 99424417 1001 86380 86390 1
425703 99425703 1001 86380 86390 1
426973 99426973 1001 86380 86390 1
426897 99426897 1001 86380 86390 1
426751 99426751 1001 86380 86390 1
426833 99426833 1001 86380 86390 1
426578 99426578 1001 86380 86390 1
426500 99426500 1001 86380 86390 1
426012 99426012 1001 86380 86390 1
425869 99425869 1001 86380 86390 1
425924 99425924 1001 86380 86390 1
427429 99427429 1001 86380 86390 1
427159 99427159 1001 86380 86390 1
427341 99427341 1001 86380 86390 1
428468 99428468 1001 86380 86390 1
428641 99428641 1001 86380 86390 1
428072 99428072 1001 86380 86390 1
428275 99428275 1001 86380 86390 1
427643 99427643 1001 86380 86390 1
428748 99428748 1001 86380 86390 1
430164 99430164 1001 86380 86390 1
430280 99430280 1001 86380 86390 1
430185 99430185 1001 86380 86390 1
429674 99429674 1001 86380 86390 1
429730 99429730 1001 86380 86390 1
429496 99429496 1001 86380 86390 1
429425 99429425 1001 86380 86390 1
430688 99430688 1001 86380 86390 1
431508 99431508 1001 86380 86390 1
430890 99430890 1001 86380 86390 1
432200 99432200 1001 86380 86390 1
432242 99432242 1001 86380 86390 1
432127 99432127 1001 86380 86390 1
432161 99432161 1001 86380 86390 1
432334 99432334 1001 86380 86390 1
432804 99432804 1001 86380 86390 1
432739 99432739 1001 86380 86390 1
433735 99433735 1001 86380 86390 1
433841 99433841 1001 86380 86390 1
435172 99435172 1001 86380 86390 1
434745 99434745 1001 86380 86390 1
434332 99434332 1001 86380 86390 1
435757 99435757 1001 86380 86390 1
435445 99435445 1001 86380 86390 1
435664 99435664 1001 86380 86390 1
435756 99435756 1001 86380 86390 1
436818 99436818 1001 86380 86390 1
436295 99436295 1001 86380 86390 1
436107 99436107 1001 86380 86390 1
300095 99300095 1001 86380 86390 1
300076 99300076 1001 86380 86390 1
300725 99300725 1001 86380 86390 1
300664 99300664 1001 86380 86390 1
300368 99300368 1001 86380 86390 1
300331 99300331 1001 86380 86390 1
300287 99300287 1001 86380 86390 1
300108 99300108 1001 86380 86390 1
300901 99300901 1001 86380 86390 1
301280 99301280 1001 86380 86390 1
301191 99301191 1001 86380 86390 1
301257 99301257 1001 86380 86390 1
301013 99301013 1001 86380 86390 1
301697 99301697 1001 86380 86390 1
301674 99301674 1001 86380 86390 1
301729 99301729 1001 86380 86390 1
301587 99301587 1001 86380 86390 1
302357 99302357 1001 86380 86390 1
302210 99302210 1001 86380 86390 1
302225 99302225 1001 86380 86390 1
301998 99301998 1001 86380 86390 1
302069 99302069 1001 86380 86390 1
301823 99301823 1001 86380 86390 1
302382 99302382 1001 86380 86390 1
302500 99302500 1001 86380 86390 1
302873 99302873 1001 86380 86390 1
302783 99302783 1001 86380 86390 1
302642 99302642 1001 86380 86390 1
302657 99302657 1001 86380 86390 1
302605 99302605 1001 86380 86390 1
302792 99302792 1001 86380 86390 1
303540 99303540 1001 86380 86390 1
304161 99304161 1001 86380 86390 1
304112 99304112 1001 86380 86390 1
304821 99304821 1001 86380 86390 1
304833 99304833 1001 86380 86390 1
304604 99304604 1001 86380 86390 1
304348 99304348 1001 86380 86390 1
305001 99305001 1001 86380 86390 1
305143 99305143 1001 86380 86390 1
305165 99305165 1001 86380 86390 1
500000 99500000 1001 86380 86390 1
500751 99500751 1001 86380 86390 1
500813 99500813 1001 86380 86390 1
500753 99500753 1001 86380 86390 1
500298 99500298 1001 86380 86390 1
501012 99501012 1001 86380 86390 1
501575 99501575 1001 86380 86390 1
501618 99501618 1001 86380 86390 1
501506 99501506 1001 86380 86390 1
501630 99501630 1001 86380 86390 1
501294 99501294 1001 86380 86390 1
501310 99501310 1001 86380 86390 1
501226 99501226 1001 86380 86390 1
501054 99501054 1001 86380 86390 1
501222 99501222 1001 86380 86390 1
501041 99501041 1001 86380 86390 1
501696 99501696 1001 86380 86390 1
501840 99501840 1001 86380 86390 1
502428 99502428 1001 86380 86390 1
502364 99502364 1001 86380 86390 1
502463 99502463 1001 86380 86390 1
502153 99502153 1001 86380 86390 1
502015 99502015 1001 86380 86390 1
503265 99503265 1001 86380 86390 1
502945 99502945 1001 86380 86390 1
502815 99502815 1001 86380 86390 1
502874 99502874 1001 86380 86390 1
502708 99502708 1001 86380 86390 1
503798 99503798 1001 86380 86390 1
503818 99503818 1001 86380 86390 1
503755 99503755 1001 86380 86390 1
503670 99503670 1001 86380 86390 1
503677 99503677 1001 86380 86390 1
504205 99504205 1001 86380 86390 1
504146 99504146 1001 86380 86390 1
504242 99504242 1001 86380 86390 1
504191 99504191 1001 86380 86390 1
504842 99504842 1001 86380 86390 1
504911 99504911 1001 86380 86390 1
504785 99504785 1001 86380 86390 1
504826 99504826 1001 86380 86390 1
504554 99504554 1001 86380 86390 1
504530 99504530 1001 86380 86390 1
504370 99504370 1001 86380 86390 1
505770 99505770 1001 86380 86390 1
505741 99505741 1001 86380 86390 1
505415 99505415 1001 86380 86390 1
505430 99505430 1001 86380 86390 1
505418 99505418 1001 86380 86390 1
505321 99505321 1001 86380 86390 1
506356 99506356 1001 86380 86390 1
506029 99506029 1001 86380 86390 1
506009 99506009 1001 86380 86390 1
506061 99506061 1001 86380 86390 1
505996 99505996 1001 86380 86390 1
506725 99506725 1001 86380 86390 1
506642 99506642 1001 86380 86390 1
507371 99507371 1001 86380 86390 1
507393 99507393 1001 86380 86390 1
507074 99507074 1001 86380 86390 1
507049 99507049 1001 86380 86390 1
507025 99507025 1001 86380 86390 1
507159 99507159 1001 86380 86390 1
507213 99507213 1001 86380 86390 1
507009 99507009 1001 86380 86390 1
506824 99506824 1001 86380 86390 1
507497 99507497 1001 86380 86390 1
507966 99507966 1001 86380 86390 1
507973 99507973 1001 86380 86390 1
508015 99508015 1001 86380 86390 1
507712 99507712 1001 86380 86390 1
507691 99507691 1001 86380 86390 1
508429 99508429 1001 86380 86390 1
508331 99508331 1001 86380 86390 1
508423 99508423 1001 86380 86390 1
509052 99509052 1001 86380 86390 1
509065 99509065 1001 86380 86390 1
509067 99509067 1001 86380 86390 1
508833 99508833 1001 86380 86390 1
508750 99508750 1001 86380 86390 1
508500 99508500 1001 86380 86390 1
509892 99509892 1001 86380 86390 1
509536 99509536 1001 86380 86390 1
509425 99509425 1001 86380 86390 1
510695 99510695 1001 86380 86390 1
510531 99510531 1001 86380 86390 1
510508 99510508 1001 86380 86390 1
510463 99510463 1001 86380 86390 1
510185 99510185 1001 86380 86390 1
510762 99510762 1001 86380 86390 1
510842 99510842 1001 86380 86390 1
510862 99510862 1001 86380 86390 1
510773 99510773 1001 86380 86390 1
511403 99511403 1001 86380 86390 1
511429 99511429 1001 86380 86390 1
511383 99511383 1001 86380 86390 1
511207 99511207 1001 86380 86390 1
511223 99511223 1001 86380 86390 1
511077 99511077 1001 86380 86390 1
511688 99511688 1001 86380 86390 1
512330 99512330 1001 86380 86390 1
512368 99512368 1001 86380 86390 1
512131 99512131 1001 86380 86390 1
511811 99511811 1001 86380 86390 1
511929 99511929 1001 86380 86390 1
511942 99511942 1001 86380 86390 1
511895 99511895 1001 86380 86390 1
512560 99512560 1001 86380 86390 1
512426 99512426 1001 86380 86390 1
513095 99513095 1001 86380 86390 1
512949 99512949 1001 86380 86390 1
512925 99512925 1001 86380 86390 1
512926 99512926 1001 86380 86390 1
512598 99512598 1001 86380 86390 1
513397 99513397 1001 86380 86390 1
513229 99513229 1001 86380 86390 1
513825 99513825 1001 86380 86390 1
513754 99513754 1001 86380 86390 1
513681 99513681 1001 86380 86390 1
513530 99513530 1001 86380 86390 1
513513 99513513 1001 86380 86390 1
514856 99514856 1001 86380 86390 1
514734 99514734 1001 86380 86390 1
514812 99514812 1001 86380 86390 1
514474 99514474 1001 86380 86390 1
514480 99514480 1001 86380 86390 1
514985 99514985 1001 86380 86390 1
514928 99514928 1001 86380 86390 1
514929 99514929 1001 86380 86390 1
515171 99515171 1001 86380 86390 1
515185 99515185 1001 86380 86390 1
515241 99515241 1001 86380 86390 1
515784 99515784 1001 86380 86390 1
515787 99515787 1001 86380 86390 1
515780 99515780 1001 86380 86390 1
516368 99516368 1001 86380 86390 1
516374 99516374 1001 86380 86390 1
516150 99516150 1001 86380 86390 1
516024 99516024 1001 86380 86390 1
515962 99515962 1001 86380 86390 1
516699 99516699 1001 86380 86390 1
517307 99517307 1001 86380 86390 1
517073 99517073 1001 86380 86390 1
517129 99517129 1001 86380 86390 1
516738 99516738 1001 86380 86390 1
517503 99517503 1001 86380 86390 1
517861 99517861 1001 86380 86390 1
517575 99517575 1001 86380 86390 1
518347 99518347 1001 86380 86390 1
518960 99518960 1001 86380 86390 1
518789 99518789 1001 86380 86390 1
518828 99518828 1001 86380 86390 1
519072 99519072 1001 86380 86390 1
519177 99519177 1001 86380 86390 1
519730 99519730 1001 86380 86390 1
519772 99519772 1001 86380 86390 1
519800 99519800 1001 86380 86390 1
519355 99519355 1001 86380 86390 1
519231 99519231 1001 86380 86390 1
519816 99519816 1001 86380 86390 1
519884 99519884 1001 86380 86390 1
519964 99519964 1001 86380 86390 1
520350 99520350 1001 86380 86390 1
520316 99520316 1001 86380 86390 1
520291 99520291 1001 86380 86390 1
520025 99520025 1001 86380 86390 1
520096 99520096 1001 86380 86390 1
521350 99521350 1001 86380 86390 1
521399 99521399 1001 86380 86390 1
520856 99520856 1001 86380 86390 1
521470 99521470 1001 86380 86390 1
521614 99521614 1001 86380 86390 1
521628 99521628 1001 86380 86390 1
521473 99521473 1001 86380 86390 1
522230 99522230 1001 86380 86390 1
522117 99522117 1001 86380 86390 1
522271 99522271 1001 86380 86390 1
522054 99522054 1001 86380 86390 1
521890 99521890 1001 86380 86390 1
521782 99521782 1001 86380 86390 1
521705 99521705 1001 86380 86390 1
522345 99522345 1001 86380 86390 1
522347 99522347 1001 86380 86390 1
522465 99522465 1001 86380 86390 1
522619 99522619 1001 86380 86390 1
522607 99522607 1001 86380 86390 1
522543 99522543 1001 86380 86390 1
522608 99522608 1001 86380 86390 1
523137 99523137 1001 86380 86390 1
523598 99523598 1001 86380 86390 1
523712 99523712 1001 86380 86390 1
523325 99523325 1001 86380 86390 1
523471 99523471 1001 86380 86390 1
524122 99524122 1001 86380 86390 1
524625 99524625 1001 86380 86390 1
524521 99524521 1001 86380 86390 1
524188 99524188 1001 86380 86390 1
524340 99524340 1001 86380 86390 1
524252 99524252 1001 86380 86390 1
524962 99524962 1001 86380 86390 1
524866 99524866 1001 86380 86390 1
525403 99525403 1001 86380 86390 1
525207 99525207 1001 86380 86390 1
525052 99525052 1001 86380 86390 1
525764 99525764 1001 86380 86390 1
525722 99525722 1001 86380 86390 1
526074 99526074 1001 86380 86390 1
525904 99525904 1001 86380 86390 1
526556 99526556 1001 86380 86390 1
526597 99526597 1001 86380 86390 1
526547 99526547 1001 86380 86390 1
527169 99527169 1001 86380 86390 1
527144 99527144 1001 86380 86390 1
526768 99526768 1001 86380 86390 1
527926 99527926 1001 86380 86390 1
527956 99527956 1001 86380 86390 1
528065 99528065 1001 86380 86390 1
527459 99527459 1001 86380 86390 1
528120 99528120 1001 86380 86390 1
528786 99528786 1001 86380 86390 1
528609 99528609 1001 86380 86390 1
528575 99528575 1001 86380 86390 1
529559 99529559 1001 86380 86390 1
529384 99529384 1001 86380 86390 1
529324 99529324 1001 86380 86390 1
529161 99529161 1001 86380 86390 1
529167 99529167 1001 86380 86390 1
529822 99529822 1001 86380 86390 1
529850 99529850 1001 86380 86390 1
530412 99530412 1001 86380 86390 1
530419 99530419 1001 86380 86390 1
529960 99529960 1001 86380 86390 1
530116 99530116 1001 86380 86390 1
530604 99530604 1001 86380 86390 1
530554 99530554 1001 86380 86390 1
530583 99530583 1001 86380 86390 1
530701 99530701 1001 86380 86390 1
530844 99530844 1001 86380 86390 1
530794 99530794 1001 86380 86390 1
531502 99531502 1001 86380 86390 1
532168 99532168 1001 86380 86390 1
532119 99532119 1001 86380 86390 1
531853 99531853 1001 86380 86390 1
531958 99531958 1001 86380 86390 1
531869 99531869 1001 86380 86390 1
531638 99531638 1001 86380 86390 1
531607 99531607 1001 86380 86390 1
532362 99532362 1001 86380 86390 1
532366 99532366 1001 86380 86390 1
532369 99532369 1001 86380 86390 1
532842 99532842 1001 86380 86390 1
532883 99532883 1001 86380 86390 1
533016 99533016 1001 86380 86390 1
532751 99532751 1001 86380 86390 1
532792 99532792 1001 86380 86390 1
533774 99533774 1001 86380 86390 1
533605 99533605 1001 86380 86390 1
533420 99533420 1001 86380 86390 1
533266 99533266 1001 86380 86390 1
533870 99533870 1001 86380 86390 1
533912 99533912 1001 86380 86390 1
533977 99533977 1001 86380 86390 1
534029 99534029 1001 86380 86390 1
534483 99534483 1001 86380 86390 1
534390 99534390 1001 86380 86390 1
534457 99534457 1001 86380 86390 1
534369 99534369 1001 86380 86390 1
534078 99534078 1001 86380 86390 1
534688 99534688 1001 86380 86390 1
534702 99534702 1001 86380 86390 1
534819 99534819 1001 86380 86390 1
535273 99535273 1001 86380 86390 1
534956 99534956 1001 86380 86390 1
535038 99535038 1001 86380 86390 1
535031 99535031 1001 86380 86390 1
535555 99535555 1001 86380 86390 1
536274 99536274 1001 86380 86390 1
536308 99536308 1001 86380 86390 1
536154 99536154 1001 86380 86390 1
536121 99536121 1001 86380 86390 1
535798 99535798 1001 86380 86390 1
535905 99535905 1001 86380 86390 1
536495 99536495 1001 86380 86390 1
536828 99536828 1001 86380 86390 1
536891 99536891 1001 86380 86390 1
536609 99536609 1001 86380 86390 1
536573 99536573 1001 86380 86390 1
537193 99537193 1001 86380 86390 1
537412 99537412 1001 86380 86390 1
537425 99537425 1001 86380 86390 1
537465 99537465 1001 86380 86390 1
538088 99538088 1001 86380 86390 1
538090 99538090 1001 86380 86390 1
538187 99538187 1001 86380 86390 1
538647 99538647 1001 86380 86390 1
538636 99538636 1001 86380 86390 1
538639 99538639 1001 86380 86390 1
538685 99538685 1001 86380 86390 1
538698 99538698 1001 86380 86390 1
538534 99538534 1001 86380 86390 1
538510 99538510 1001 86380 86390 1
538219 99538219 1001 86380 86390 1
538261 99538261 1001 86380 86390 1
538873 99538873 1001 86380 86390 1
538821 99538821 1001 86380 86390 1
538927 99538927 1001 86380 86390 1
539439 99539439 1001 86380 86390 1
539596 99539596 1001 86380 86390 1
539392 99539392 1001 86380 86390 1
539394 99539394 1001 86380 86390 1
539077 99539077 1001 86380 86390 1
539199 99539199 1001 86380 86390 1
539714 99539714 1001 86380 86390 1
540274 99540274 1001 86380 86390 1
540393 99540393 1001 86380 86390 1
540388 99540388 1001 86380 86390 1
540136 99540136 1001 86380 86390 1
540098 99540098 1001 86380 86390 1
540064 99540064 1001 86380 86390 1
539899 99539899 1001 86380 86390 1
539938 99539938 1001 86380 86390 1
539915 99539915 1001 86380 86390 1
539968 99539968 1001 86380 86390 1
539857 99539857 1001 86380 86390 1
540533 99540533 1001 86380 86390 1
540611 99540611 1001 86380 86390 1
541208 99541208 1001 86380 86390 1
541096 99541096 1001 86380 86390 1
540814 99540814 1001 86380 86390 1
540813 99540813 1001 86380 86390 1
541958 99541958 1001 86380 86390 1
542066 99542066 1001 86380 86390 1
541669 99541669 1001 86380 86390 1
541672 99541672 1001 86380 86390 1
541588 99541588 1001 86380 86390 1
542273 99542273 1001 86380 86390 1
542315 99542315 1001 86380 86390 1
542280 99542280 1001 86380 86390 1
542165 99542165 1001 86380 86390 1
542822 99542822 1001 86380 86390 1
542382 99542382 1001 86380 86390 1
543020 99543020 1001 86380 86390 1
543732 99543732 1001 86380 86390 1
543412 99543412 1001 86380 86390 1
543426 99543426 1001 86380 86390 1
543369 99543369 1001 86380 86390 1
543294 99543294 1001 86380 86390 1
543787 99543787 1001 86380 86390 1
543905 99543905 1001 86380 86390 1
544295 99544295 1001 86380 86390 1
544122 99544122 1001 86380 86390 1
544071 99544071 1001 86380 86390 1
544087 99544087 1001 86380 86390 1
544141 99544141 1001 86380 86390 1
544712 99544712 1001 86380 86390 1
544706 99544706 1001 86380 86390 1
400613 99400613 1001 86380 86390 1
400604 99400604 1001 86380 86390 1
400851 99400851 1001 86380 86390 1
401016 99401016 1001 86380 86390 1
401261 99401261 1001 86380 86390 1
401440 99401440 1001 86380 86390 1
401579 99401579 1001 86380 86390 1
401558 99401558 1001 86380 86390 1
401776 99401776 1001 86380 86390 1
401859 99401859 1001 86380 86390 1
402114 99402114 1001 86380 86390 1
402568 99402568 1001 86380 86390 1
402731 99402731 1001 86380 86390 1
403050 99403050 1001 86380 86390 1
403486 99403486 1001 86380 86390 1
404005 99404005 1001 86380 86390 1
404023 99404023 1001 86380 86390 1
404806 99404806 1001 86380 86390 1
405704 99405704 1001 86380 86390 1
406280 99406280 1001 86380 86390 1
406591 99406591 1001 86380 86390 1
406604 99406604 1001 86380 86390 1
406906 99406906 1001 86380 86390 1
407026 99407026 1001 86380 86390 1
407238 99407238 1001 86380 86390 1
408363 99408363 1001 86380 86390 1
408438 99408438 1001 86380 86390 1
408616 99408616 1001 86380 86390 1
408858 99408858 1001 86380 86390 1
409194 99409194 1001 86380 86390 1
409460 99409460 1001 86380 86390 1
409489 99409489 1001 86380 86390 1
409660 99409660 1001 86380 86390 1
409641 99409641 1001 86380 86390 1
409707 99409707 1001 86380 86390 1
409957 99409957 1001 86380 86390 1
410465 99410465 1001 86380 86390 1
410714 99410714 1001 86380 86390 1
410643 99410643 1001 86380 86390 1
410983 99410983 1001 86380 86390 1
411398 99411398 1001 86380 86390 1
411661 99411661 1001 86380 86390 1
411879 99411879 1001 86380 86390 1
411900 99411900 1001 86380 86390 1
411971 99411971 1001 86380 86390 1
412137 99412137 1001 86380 86390 1
413297 99413297 1001 86380 86390 1
413404 99413404 1001 86380 86390 1
412901 99412901 1001 86380 86390 1
412548 99412548 1001 86380 86390 1
412824 99412824 1001 86380 86390 1
412703 99412703 1001 86380 86390 1
413888 99413888 1001 86380 86390 1
414944 99414944 1001 86380 86390 1
414548 99414548 1001 86380 86390 1
414474 99414474 1001 86380 86390 1
414274 99414274 1001 86380 86390 1
414247 99414247 1001 86380 86390 1
415538 99415538 1001 86380 86390 1
416749 99416749 1001 86380 86390 1
416480 99416480 1001 86380 86390 1
416244 99416244 1001 86380 86390 1
416339 99416339 1001 86380 86390 1
415987 99415987 1001 86380 86390 1
415888 99415888 1001 86380 86390 1
415824 99415824 1001 86380 86390 1
417059 99417059 1001 86380 86390 1
417504 99417504 1001 86380 86390 1
417567 99417567 1001 86380 86390 1
418432 99418432 1001 86380 86390 1
418155 99418155 1001 86380 86390 1
418000 99418000 1001 86380 86390 1
417692 99417692 1001 86380 86390 1
417933 99417933 1001 86380 86390 1
418928 99418928 1001 86380 86390 1
418826 99418826 1001 86380 86390 1
420235 99420235 1001 86380 86390 1
420084 99420084 1001 86380 86390 1
420192 99420192 1001 86380 86390 1
419873 99419873 1001 86380 86390 1
419685 99419685 1001 86380 86390 1
419382 99419382 1001 86380 86390 1
420710 99420710 1001 86380 86390 1
420783 99420783 1001 86380 86390 1
421776 99421776 1001 86380 86390 1
421848 99421848 1001 86380 86390 1
421729 99421729 1001 86380 86390 1
421609 99421609 1001 86380 86390 1
420895 99420895 1001 86380 86390 1
421148 99421148 1001 86380 86390 1
421092 99421092 1001 86380 86390 1
422181 99422181 1001 86380 86390 1
423459 99423459 1001 86380 86390 1
423307 99423307 1001 86380 86390 1
423121 99423121 1001 86380 86390 1
422691 99422691 1001 86380 86390 1
423915 99423915 1001 86380 86390 1
424012 99424012 1001 86380 86390 1
422941 99422941 1001 86380 86390 1
425356 99425356 1001 86380 86390 1
425098 99425098 1001 86380 86390 1
424715 99424715 1001 86380 86390 1
424742 99424742 1001 86380 86390 1
424915 99424915 1001 86380 86390 1
424407 99424407 1001 86380 86390 1
425495 99425495 1001 86380 86390 1
425585 99425585 1001 86380 86390 1
425804 99425804 1001 86380 86390 1
426719 99426719 1001 86380 86390 1
426984 99426984 1001 86380 86390 1
426991 99426991 1001 86380 86390 1
426286 99426286 1001 86380 86390 1
426361 99426361 1001 86380 86390 1
426342 99426342 1001 86380 86390 1
426591 99426591 1001 86380 86390 1
425889 99425889 1001 86380 86390 1
427422 99427422 1001 86380 86390 1
428156 99428156 1001 86380 86390 1
427793 99427793 1001 86380 86390 1
427800 99427800 1001 86380 86390 1
430285 99430285 1001 86380 86390 1
430010 99430010 1001 86380 86390 1
429576 99429576 1001 86380 86390 1
429603 99429603 1001 86380 86390 1
429918 99429918 1001 86380 86390 1
429320 99429320 1001 86380 86390 1
429346 99429346 1001 86380 86390 1
429411 99429411 1001 86380 86390 1
429307 99429307 1001 86380 86390 1
430456 99430456 1001 86380 86390 1
430741 99430741 1001 86380 86390 1
430402 99430402 1001 86380 86390 1
431961 99431961 1001 86380 86390 1
431172 99431172 1001 86380 86390 1
431247 99431247 1001 86380 86390 1
431074 99431074 1001 86380 86390 1
431141 99431141 1001 86380 86390 1
432323 99432323 1001 86380 86390 1
433251 99433251 1001 86380 86390 1
432527 99432527 1001 86380 86390 1
435105 99435105 1001 86380 86390 1
434451 99434451 1001 86380 86390 1
434497 99434497 1001 86380 86390 1
435550 99435550 1001 86380 86390 1
436993 99436993 1001 86380 86390 1
436847 99436847 1001 86380 86390 1
436460 99436460 1001 86380 86390 1
436356 99436356 1001 86380 86390 1
436532 99436532 1001 86380 86390 1
435923 99435923 1001 86380 86390 1
437198 99437198 1001 86380 86390 1
300541 99300541 1001 86380 86390 1
300672 99300672 1001 86380 86390 1
300423 99300423 1001 86380 86390 1
300453 99300453 1001 86380 86390 1
300365 99300365 1001 86380 86390 1
300187 99300187 1001 86380 86390 1
300249 99300249 1001 86380 86390 1
301284 99301284 1001 86380 86390 1
301349 99301349 1001 86380 86390 1
301578 99301578 1001 86380 86390 1
301663 99301663 1001 86380 86390 1
302080 99302080 1001 86380 86390 1
301951 99301951 1001 86380 86390 1
303073 99303073 1001 86380 86390 1
302861 99302861 1001 86380 86390 1
302889 99302889 1001 86380 86390 1
302980 99302980 1001 86380 86390 1
302890 99302890 1001 86380 86390 1
302755 99302755 1001 86380 86390 1
303374 99303374 1001 86380 86390 1
303388 99303388 1001 86380 86390 1
303522 99303522 1001 86380 86390 1
304144 99304144 1001 86380 86390 1
304820 99304820 1001 86380 86390 1
304568 99304568 1001 86380 86390 1
304558 99304558 1001 86380 86390 1
304650 99304650 1001 86380 86390 1
304601 99304601 1001 86380 86390 1
304903 99304903 1001 86380 86390 1
305058 99305058 1001 86380 86390 1
305539 99305539 1001 86380 86390 1
305677 99305677 1001 86380 86390 1
305287 99305287 1001 86380 86390 1
305253 99305253 1001 86380 86390 1
305072 99305072 1001 86380 86390 1
500184 99500184 1001 86380 86390 1
500096 99500096 1001 86380 86390 1
500301 99500301 1001 86380 86390 1
500314 99500314 1001 86380 86390 1
500366 99500366 1001 86380 86390 1
500317 99500317 1001 86380 86390 1
500344 99500344 1001 86380 86390 1
501629 99501629 1001 86380 86390 1
501422 99501422 1001 86380 86390 1
501031 99501031 1001 86380 86390 1
501208 99501208 1001 86380 86390 1
501753 99501753 1001 86380 86390 1
502284 99502284 1001 86380 86390 1
502349 99502349 1001 86380 86390 1
502181 99502181 1001 86380 86390 1
501949 99501949 1001 86380 86390 1
502467 99502467 1001 86380 86390 1
503151 99503151 1001 86380 86390 1
503136 99503136 1001 86380 86390 1
503000 99503000 1001 86380 86390 1
503483 99503483 1001 86380 86390 1
504017 99504017 1001 86380 86390 1
504060 99504060 1001 86380 86390 1
503748 99503748 1001 86380 86390 1
503656 99503656 1001 86380 86390 1
[truncated: 4,093,508 more chars]
