# Supplementary material for: Fast and near-optimal monitoring for healthcare acquired infection outbreaks
Source: PLoS Comput Biol. 2019 Sep 16;15(9):e1007284. doi: 10.1371/journal.pcbi.1007284 (PMC6762212; doi:10.1371/journal.pcbi.1007284)
Supplement: S1 Data — (ZIP) [file pcbi.1007284.s006.zip › MobilityLogs1/HAISE_Carilion_all_visits_day_33.txt]

#Person location Sublocation StartTime EndTime Type
508400 983 1001 69784 70083 1
400087 99400087 1001 86380 86390 1
400596 99400596 1001 86380 86390 1
400928 99400928 1001 86380 86390 1
401041 99401041 1001 86380 86390 1
401236 99401236 1001 86380 86390 1
401661 99401661 1001 86380 86390 1
401699 99401699 1001 86380 86390 1
402104 99402104 1001 86380 86390 1
402131 99402131 1001 86380 86390 1
403032 99403032 1001 86380 86390 1
403176 99403176 1001 86380 86390 1
403213 99403213 1001 86380 86390 1
403620 99403620 1001 86380 86390 1
403701 99403701 1001 86380 86390 1
403709 99403709 1001 86380 86390 1
403777 99403777 1001 86380 86390 1
403761 99403761 1001 86380 86390 1
404217 99404217 1001 86380 86390 1
404648 99404648 1001 86380 86390 1
404908 99404908 1001 86380 86390 1
405415 99405415 1001 86380 86390 1
405534 99405534 1001 86380 86390 1
405609 99405609 1001 86380 86390 1
405717 99405717 1001 86380 86390 1
405776 99405776 1001 86380 86390 1
405994 99405994 1001 86380 86390 1
406322 99406322 1001 86380 86390 1
406398 99406398 1001 86380 86390 1
406777 99406777 1001 86380 86390 1
406806 99406806 1001 86380 86390 1
406905 99406905 1001 86380 86390 1
407565 99407565 1001 86380 86390 1
408010 99408010 1001 86380 86390 1
408167 99408167 1001 86380 86390 1
408147 99408147 1001 86380 86390 1
408908 99408908 1001 86380 86390 1
409006 99409006 1001 86380 86390 1
409881 99409881 1001 86380 86390 1
410161 99410161 1001 86380 86390 1
409990 99409990 1001 86380 86390 1
410269 99410269 1001 86380 86390 1
410395 99410395 1001 86380 86390 1
411172 99411172 1001 86380 86390 1
411298 99411298 1001 86380 86390 1
411227 99411227 1001 86380 86390 1
411338 99411338 1001 86380 86390 1
411346 99411346 1001 86380 86390 1
411442 99411442 1001 86380 86390 1
411443 99411443 1001 86380 86390 1
411637 99411637 1001 86380 86390 1
411621 99411621 1001 86380 86390 1
411746 99411746 1001 86380 86390 1
411655 99411655 1001 86380 86390 1
411694 99411694 1001 86380 86390 1
411760 99411760 1001 86380 86390 1
412041 99412041 1001 86380 86390 1
412069 99412069 1001 86380 86390 1
412155 99412155 1001 86380 86390 1
413661 99413661 1001 86380 86390 1
413306 99413306 1001 86380 86390 1
413443 99413443 1001 86380 86390 1
413258 99413258 1001 86380 86390 1
412934 99412934 1001 86380 86390 1
412940 99412940 1001 86380 86390 1
412775 99412775 1001 86380 86390 1
412872 99412872 1001 86380 86390 1
412733 99412733 1001 86380 86390 1
415033 99415033 1001 86380 86390 1
414820 99414820 1001 86380 86390 1
414809 99414809 1001 86380 86390 1
416753 99416753 1001 86380 86390 1
416620 99416620 1001 86380 86390 1
416805 99416805 1001 86380 86390 1
416559 99416559 1001 86380 86390 1
416175 99416175 1001 86380 86390 1
415810 99415810 1001 86380 86390 1
415813 99415813 1001 86380 86390 1
415995 99415995 1001 86380 86390 1
415772 99415772 1001 86380 86390 1
415879 99415879 1001 86380 86390 1
417106 99417106 1001 86380 86390 1
417135 99417135 1001 86380 86390 1
417474 99417474 1001 86380 86390 1
417563 99417563 1001 86380 86390 1
418308 99418308 1001 86380 86390 1
418427 99418427 1001 86380 86390 1
417659 99417659 1001 86380 86390 1
417663 99417663 1001 86380 86390 1
417646 99417646 1001 86380 86390 1
417728 99417728 1001 86380 86390 1
419118 99419118 1001 86380 86390 1
419045 99419045 1001 86380 86390 1
418870 99418870 1001 86380 86390 1
419963 99419963 1001 86380 86390 1
419427 99419427 1001 86380 86390 1
419477 99419477 1001 86380 86390 1
419399 99419399 1001 86380 86390 1
420692 99420692 1001 86380 86390 1
420601 99420601 1001 86380 86390 1
422088 99422088 1001 86380 86390 1
421986 99421986 1001 86380 86390 1
421735 99421735 1001 86380 86390 1
421277 99421277 1001 86380 86390 1
421447 99421447 1001 86380 86390 1
421529 99421529 1001 86380 86390 1
420902 99420902 1001 86380 86390 1
421196 99421196 1001 86380 86390 1
422459 99422459 1001 86380 86390 1
422152 99422152 1001 86380 86390 1
422319 99422319 1001 86380 86390 1
423653 99423653 1001 86380 86390 1
423441 99423441 1001 86380 86390 1
423293 99423293 1001 86380 86390 1
422610 99422610 1001 86380 86390 1
422674 99422674 1001 86380 86390 1
424133 99424133 1001 86380 86390 1
423876 99423876 1001 86380 86390 1
425123 99425123 1001 86380 86390 1
424730 99424730 1001 86380 86390 1
424645 99424645 1001 86380 86390 1
424794 99424794 1001 86380 86390 1
424796 99424796 1001 86380 86390 1
424207 99424207 1001 86380 86390 1
424488 99424488 1001 86380 86390 1
424459 99424459 1001 86380 86390 1
424297 99424297 1001 86380 86390 1
425529 99425529 1001 86380 86390 1
425604 99425604 1001 86380 86390 1
425693 99425693 1001 86380 86390 1
425489 99425489 1001 86380 86390 1
427059 99427059 1001 86380 86390 1
426446 99426446 1001 86380 86390 1
426625 99426625 1001 86380 86390 1
426458 99426458 1001 86380 86390 1
425903 99425903 1001 86380 86390 1
427424 99427424 1001 86380 86390 1
428566 99428566 1001 86380 86390 1
428006 99428006 1001 86380 86390 1
428959 99428959 1001 86380 86390 1
428834 99428834 1001 86380 86390 1
430229 99430229 1001 86380 86390 1
430204 99430204 1001 86380 86390 1
429248 99429248 1001 86380 86390 1
429334 99429334 1001 86380 86390 1
429556 99429556 1001 86380 86390 1
429290 99429290 1001 86380 86390 1
430705 99430705 1001 86380 86390 1
431882 99431882 1001 86380 86390 1
431835 99431835 1001 86380 86390 1
431751 99431751 1001 86380 86390 1
431973 99431973 1001 86380 86390 1
431587 99431587 1001 86380 86390 1
431240 99431240 1001 86380 86390 1
431178 99431178 1001 86380 86390 1
432350 99432350 1001 86380 86390 1
432233 99432233 1001 86380 86390 1
433465 99433465 1001 86380 86390 1
433686 99433686 1001 86380 86390 1
432970 99432970 1001 86380 86390 1
432976 99432976 1001 86380 86390 1
433821 99433821 1001 86380 86390 1
433906 99433906 1001 86380 86390 1
433929 99433929 1001 86380 86390 1
435119 99435119 1001 86380 86390 1
435403 99435403 1001 86380 86390 1
434161 99434161 1001 86380 86390 1
434593 99434593 1001 86380 86390 1
436988 99436988 1001 86380 86390 1
436963 99436963 1001 86380 86390 1
436977 99436977 1001 86380 86390 1
436433 99436433 1001 86380 86390 1
436269 99436269 1001 86380 86390 1
436208 99436208 1001 86380 86390 1
437337 99437337 1001 86380 86390 1
437209 99437209 1001 86380 86390 1
300644 99300644 1001 86380 86390 1
300340 99300340 1001 86380 86390 1
300151 99300151 1001 86380 86390 1
300907 99300907 1001 86380 86390 1
301297 99301297 1001 86380 86390 1
300947 99300947 1001 86380 86390 1
300957 99300957 1001 86380 86390 1
301619 99301619 1001 86380 86390 1
302257 99302257 1001 86380 86390 1
302130 99302130 1001 86380 86390 1
302031 99302031 1001 86380 86390 1
301904 99301904 1001 86380 86390 1
301763 99301763 1001 86380 86390 1
302403 99302403 1001 86380 86390 1
302524 99302524 1001 86380 86390 1
303034 99303034 1001 86380 86390 1
302899 99302899 1001 86380 86390 1
302939 99302939 1001 86380 86390 1
302856 99302856 1001 86380 86390 1
302896 99302896 1001 86380 86390 1
303635 99303635 1001 86380 86390 1
303650 99303650 1001 86380 86390 1
303723 99303723 1001 86380 86390 1
303762 99303762 1001 86380 86390 1
303531 99303531 1001 86380 86390 1
303560 99303560 1001 86380 86390 1
303420 99303420 1001 86380 86390 1
304075 99304075 1001 86380 86390 1
304823 99304823 1001 86380 86390 1
304562 99304562 1001 86380 86390 1
304962 99304962 1001 86380 86390 1
305035 99305035 1001 86380 86390 1
305632 99305632 1001 86380 86390 1
500116 99500116 1001 86380 86390 1
500078 99500078 1001 86380 86390 1
500156 99500156 1001 86380 86390 1
500097 99500097 1001 86380 86390 1
500035 99500035 1001 86380 86390 1
500639 99500639 1001 86380 86390 1
500717 99500717 1001 86380 86390 1
500558 99500558 1001 86380 86390 1
500482 99500482 1001 86380 86390 1
500223 99500223 1001 86380 86390 1
500199 99500199 1001 86380 86390 1
500396 99500396 1001 86380 86390 1
500865 99500865 1001 86380 86390 1
500857 99500857 1001 86380 86390 1
501125 99501125 1001 86380 86390 1
501061 99501061 1001 86380 86390 1
501706 99501706 1001 86380 86390 1
502015 99502015 1001 86380 86390 1
501867 99501867 1001 86380 86390 1
502648 99502648 1001 86380 86390 1
502519 99502519 1001 86380 86390 1
503126 99503126 1001 86380 86390 1
503263 99503263 1001 86380 86390 1
502880 99502880 1001 86380 86390 1
502775 99502775 1001 86380 86390 1
502725 99502725 1001 86380 86390 1
502804 99502804 1001 86380 86390 1
503799 99503799 1001 86380 86390 1
503708 99503708 1001 86380 86390 1
504861 99504861 1001 86380 86390 1
504693 99504693 1001 86380 86390 1
504719 99504719 1001 86380 86390 1
504377 99504377 1001 86380 86390 1
504445 99504445 1001 86380 86390 1
505021 99505021 1001 86380 86390 1
505731 99505731 1001 86380 86390 1
505397 99505397 1001 86380 86390 1
505485 99505485 1001 86380 86390 1
505195 99505195 1001 86380 86390 1
506291 99506291 1001 86380 86390 1
506189 99506189 1001 86380 86390 1
506110 99506110 1001 86380 86390 1
506150 99506150 1001 86380 86390 1
505981 99505981 1001 86380 86390 1
507209 99507209 1001 86380 86390 1
507197 99507197 1001 86380 86390 1
507094 99507094 1001 86380 86390 1
506905 99506905 1001 86380 86390 1
506845 99506845 1001 86380 86390 1
506849 99506849 1001 86380 86390 1
506890 99506890 1001 86380 86390 1
506969 99506969 1001 86380 86390 1
507528 99507528 1001 86380 86390 1
507509 99507509 1001 86380 86390 1
508236 99508236 1001 86380 86390 1
507850 99507850 1001 86380 86390 1
507852 99507852 1001 86380 86390 1
507725 99507725 1001 86380 86390 1
507778 99507778 1001 86380 86390 1
508376 99508376 1001 86380 86390 1
508332 99508332 1001 86380 86390 1
508903 99508903 1001 86380 86390 1
508804 99508804 1001 86380 86390 1
508699 99508699 1001 86380 86390 1
508867 99508867 1001 86380 86390 1
509154 99509154 1001 86380 86390 1
509106 99509106 1001 86380 86390 1
509837 99509837 1001 86380 86390 1
509800 99509800 1001 86380 86390 1
509692 99509692 1001 86380 86390 1
509390 99509390 1001 86380 86390 1
510096 99510096 1001 86380 86390 1
509930 99509930 1001 86380 86390 1
510077 99510077 1001 86380 86390 1
510556 99510556 1001 86380 86390 1
510460 99510460 1001 86380 86390 1
510463 99510463 1001 86380 86390 1
510520 99510520 1001 86380 86390 1
510268 99510268 1001 86380 86390 1
510182 99510182 1001 86380 86390 1
510312 99510312 1001 86380 86390 1
510779 99510779 1001 86380 86390 1
510837 99510837 1001 86380 86390 1
511521 99511521 1001 86380 86390 1
511466 99511466 1001 86380 86390 1
511482 99511482 1001 86380 86390 1
511514 99511514 1001 86380 86390 1
511180 99511180 1001 86380 86390 1
511286 99511286 1001 86380 86390 1
510962 99510962 1001 86380 86390 1
511073 99511073 1001 86380 86390 1
512279 99512279 1001 86380 86390 1
512120 99512120 1001 86380 86390 1
512460 99512460 1001 86380 86390 1
512395 99512395 1001 86380 86390 1
512580 99512580 1001 86380 86390 1
512440 99512440 1001 86380 86390 1
513059 99513059 1001 86380 86390 1
512925 99512925 1001 86380 86390 1
512836 99512836 1001 86380 86390 1
512799 99512799 1001 86380 86390 1
512588 99512588 1001 86380 86390 1
512747 99512747 1001 86380 86390 1
512620 99512620 1001 86380 86390 1
513928 99513928 1001 86380 86390 1
513835 99513835 1001 86380 86390 1
513720 99513720 1001 86380 86390 1
513616 99513616 1001 86380 86390 1
514821 99514821 1001 86380 86390 1
514541 99514541 1001 86380 86390 1
514453 99514453 1001 86380 86390 1
514558 99514558 1001 86380 86390 1
514456 99514456 1001 86380 86390 1
514392 99514392 1001 86380 86390 1
514318 99514318 1001 86380 86390 1
514268 99514268 1001 86380 86390 1
514971 99514971 1001 86380 86390 1
514975 99514975 1001 86380 86390 1
515578 99515578 1001 86380 86390 1
515079 99515079 1001 86380 86390 1
515187 99515187 1001 86380 86390 1
515086 99515086 1001 86380 86390 1
515795 99515795 1001 86380 86390 1
516318 99516318 1001 86380 86390 1
516351 99516351 1001 86380 86390 1
516353 99516353 1001 86380 86390 1
516105 99516105 1001 86380 86390 1
515950 99515950 1001 86380 86390 1
515989 99515989 1001 86380 86390 1
516519 99516519 1001 86380 86390 1
516599 99516599 1001 86380 86390 1
516682 99516682 1001 86380 86390 1
517299 99517299 1001 86380 86390 1
517273 99517273 1001 86380 86390 1
517068 99517068 1001 86380 86390 1
517125 99517125 1001 86380 86390 1
516884 99516884 1001 86380 86390 1
516861 99516861 1001 86380 86390 1
517365 99517365 1001 86380 86390 1
517448 99517448 1001 86380 86390 1
518115 99518115 1001 86380 86390 1
517991 99517991 1001 86380 86390 1
517993 99517993 1001 86380 86390 1
517750 99517750 1001 86380 86390 1
517844 99517844 1001 86380 86390 1
517888 99517888 1001 86380 86390 1
517672 99517672 1001 86380 86390 1
517724 99517724 1001 86380 86390 1
518185 99518185 1001 86380 86390 1
518294 99518294 1001 86380 86390 1
518667 99518667 1001 86380 86390 1
518661 99518661 1001 86380 86390 1
518751 99518751 1001 86380 86390 1
518509 99518509 1001 86380 86390 1
518510 99518510 1001 86380 86390 1
518524 99518524 1001 86380 86390 1
518410 99518410 1001 86380 86390 1
519156 99519156 1001 86380 86390 1
519185 99519185 1001 86380 86390 1
519674 99519674 1001 86380 86390 1
519779 99519779 1001 86380 86390 1
519755 99519755 1001 86380 86390 1
519774 99519774 1001 86380 86390 1
519564 99519564 1001 86380 86390 1
519462 99519462 1001 86380 86390 1
519413 99519413 1001 86380 86390 1
519400 99519400 1001 86380 86390 1
519352 99519352 1001 86380 86390 1
519277 99519277 1001 86380 86390 1
519200 99519200 1001 86380 86390 1
519244 99519244 1001 86380 86390 1
519863 99519863 1001 86380 86390 1
519838 99519838 1001 86380 86390 1
519958 99519958 1001 86380 86390 1
519894 99519894 1001 86380 86390 1
519924 99519924 1001 86380 86390 1
520578 99520578 1001 86380 86390 1
520567 99520567 1001 86380 86390 1
520297 99520297 1001 86380 86390 1
520406 99520406 1001 86380 86390 1
520191 99520191 1001 86380 86390 1
520792 99520792 1001 86380 86390 1
520760 99520760 1001 86380 86390 1
521438 99521438 1001 86380 86390 1
521200 99521200 1001 86380 86390 1
521215 99521215 1001 86380 86390 1
520858 99520858 1001 86380 86390 1
520957 99520957 1001 86380 86390 1
521521 99521521 1001 86380 86390 1
522261 99522261 1001 86380 86390 1
521952 99521952 1001 86380 86390 1
521700 99521700 1001 86380 86390 1
521675 99521675 1001 86380 86390 1
521848 99521848 1001 86380 86390 1
521850 99521850 1001 86380 86390 1
521813 99521813 1001 86380 86390 1
522811 99522811 1001 86380 86390 1
522676 99522676 1001 86380 86390 1
522652 99522652 1001 86380 86390 1
523310 99523310 1001 86380 86390 1
523185 99523185 1001 86380 86390 1
523849 99523849 1001 86380 86390 1
523939 99523939 1001 86380 86390 1
523350 99523350 1001 86380 86390 1
523496 99523496 1001 86380 86390 1
523458 99523458 1001 86380 86390 1
523526 99523526 1001 86380 86390 1
523996 99523996 1001 86380 86390 1
524613 99524613 1001 86380 86390 1
524359 99524359 1001 86380 86390 1
524379 99524379 1001 86380 86390 1
524304 99524304 1001 86380 86390 1
525405 99525405 1001 86380 86390 1
525094 99525094 1001 86380 86390 1
525100 99525100 1001 86380 86390 1
526387 99526387 1001 86380 86390 1
526302 99526302 1001 86380 86390 1
526107 99526107 1001 86380 86390 1
525843 99525843 1001 86380 86390 1
525988 99525988 1001 86380 86390 1
526475 99526475 1001 86380 86390 1
526463 99526463 1001 86380 86390 1
526456 99526456 1001 86380 86390 1
527155 99527155 1001 86380 86390 1
526867 99526867 1001 86380 86390 1
526998 99526998 1001 86380 86390 1
526842 99526842 1001 86380 86390 1
526706 99526706 1001 86380 86390 1
526732 99526732 1001 86380 86390 1
526679 99526679 1001 86380 86390 1
527440 99527440 1001 86380 86390 1
527453 99527453 1001 86380 86390 1
527363 99527363 1001 86380 86390 1
527392 99527392 1001 86380 86390 1
527758 99527758 1001 86380 86390 1
528219 99528219 1001 86380 86390 1
528846 99528846 1001 86380 86390 1
528686 99528686 1001 86380 86390 1
528650 99528650 1001 86380 86390 1
528616 99528616 1001 86380 86390 1
528947 99528947 1001 86380 86390 1
528986 99528986 1001 86380 86390 1
529649 99529649 1001 86380 86390 1
529443 99529443 1001 86380 86390 1
529207 99529207 1001 86380 86390 1
529747 99529747 1001 86380 86390 1
530450 99530450 1001 86380 86390 1
530338 99530338 1001 86380 86390 1
530170 99530170 1001 86380 86390 1
530758 99530758 1001 86380 86390 1
530554 99530554 1001 86380 86390 1
530718 99530718 1001 86380 86390 1
531201 99531201 1001 86380 86390 1
531193 99531193 1001 86380 86390 1
531096 99531096 1001 86380 86390 1
531087 99531087 1001 86380 86390 1
530798 99530798 1001 86380 86390 1
530913 99530913 1001 86380 86390 1
532108 99532108 1001 86380 86390 1
532001 99532001 1001 86380 86390 1
531616 99531616 1001 86380 86390 1
532228 99532228 1001 86380 86390 1
532269 99532269 1001 86380 86390 1
532334 99532334 1001 86380 86390 1
532395 99532395 1001 86380 86390 1
532862 99532862 1001 86380 86390 1
532788 99532788 1001 86380 86390 1
532797 99532797 1001 86380 86390 1
532619 99532619 1001 86380 86390 1
532555 99532555 1001 86380 86390 1
533783 99533783 1001 86380 86390 1
533841 99533841 1001 86380 86390 1
533751 99533751 1001 86380 86390 1
533713 99533713 1001 86380 86390 1
533575 99533575 1001 86380 86390 1
533451 99533451 1001 86380 86390 1
533404 99533404 1001 86380 86390 1
533951 99533951 1001 86380 86390 1
534521 99534521 1001 86380 86390 1
534284 99534284 1001 86380 86390 1
535397 99535397 1001 86380 86390 1
535493 99535493 1001 86380 86390 1
535418 99535418 1001 86380 86390 1
535329 99535329 1001 86380 86390 1
535281 99535281 1001 86380 86390 1
535132 99535132 1001 86380 86390 1
535095 99535095 1001 86380 86390 1
535666 99535666 1001 86380 86390 1
535570 99535570 1001 86380 86390 1
535648 99535648 1001 86380 86390 1
536185 99536185 1001 86380 86390 1
536201 99536201 1001 86380 86390 1
536329 99536329 1001 86380 86390 1
536034 99536034 1001 86380 86390 1
535845 99535845 1001 86380 86390 1
535862 99535862 1001 86380 86390 1
535829 99535829 1001 86380 86390 1
536436 99536436 1001 86380 86390 1
537086 99537086 1001 86380 86390 1
537053 99537053 1001 86380 86390 1
536892 99536892 1001 86380 86390 1
536907 99536907 1001 86380 86390 1
536793 99536793 1001 86380 86390 1
536809 99536809 1001 86380 86390 1
536926 99536926 1001 86380 86390 1
536772 99536772 1001 86380 86390 1
536685 99536685 1001 86380 86390 1
536611 99536611 1001 86380 86390 1
536577 99536577 1001 86380 86390 1
536694 99536694 1001 86380 86390 1
537358 99537358 1001 86380 86390 1
537244 99537244 1001 86380 86390 1
537874 99537874 1001 86380 86390 1
537927 99537927 1001 86380 86390 1
537889 99537889 1001 86380 86390 1
537922 99537922 1001 86380 86390 1
537579 99537579 1001 86380 86390 1
537519 99537519 1001 86380 86390 1
537429 99537429 1001 86380 86390 1
538076 99538076 1001 86380 86390 1
538055 99538055 1001 86380 86390 1
538618 99538618 1001 86380 86390 1
538723 99538723 1001 86380 86390 1
538405 99538405 1001 86380 86390 1
538553 99538553 1001 86380 86390 1
538369 99538369 1001 86380 86390 1
539540 99539540 1001 86380 86390 1
539617 99539617 1001 86380 86390 1
539563 99539563 1001 86380 86390 1
539261 99539261 1001 86380 86390 1
539098 99539098 1001 86380 86390 1
539222 99539222 1001 86380 86390 1
539119 99539119 1001 86380 86390 1
539662 99539662 1001 86380 86390 1
539925 99539925 1001 86380 86390 1
539916 99539916 1001 86380 86390 1
539908 99539908 1001 86380 86390 1
540563 99540563 1001 86380 86390 1
541107 99541107 1001 86380 86390 1
540831 99540831 1001 86380 86390 1
541347 99541347 1001 86380 86390 1
541314 99541314 1001 86380 86390 1
542080 99542080 1001 86380 86390 1
541748 99541748 1001 86380 86390 1
541878 99541878 1001 86380 86390 1
541541 99541541 1001 86380 86390 1
541568 99541568 1001 86380 86390 1
541651 99541651 1001 86380 86390 1
542125 99542125 1001 86380 86390 1
542816 99542816 1001 86380 86390 1
542887 99542887 1001 86380 86390 1
542849 99542849 1001 86380 86390 1
542736 99542736 1001 86380 86390 1
542633 99542633 1001 86380 86390 1
543698 99543698 1001 86380 86390 1
543704 99543704 1001 86380 86390 1
543762 99543762 1001 86380 86390 1
543206 99543206 1001 86380 86390 1
543260 99543260 1001 86380 86390 1
543212 99543212 1001 86380 86390 1
543214 99543214 1001 86380 86390 1
543807 99543807 1001 86380 86390 1
543802 99543802 1001 86380 86390 1
543841 99543841 1001 86380 86390 1
544244 99544244 1001 86380 86390 1
544120 99544120 1001 86380 86390 1
544163 99544163 1001 86380 86390 1
544164 99544164 1001 86380 86390 1
411980 479 1001 31680 42057 1
503166 849 1001 27501 27800 1
519619 863 1001 37026 37325 1
516931 659 1001 68860 69159 1
400451 99400451 1001 86380 86390 1
400925 99400925 1001 86380 86390 1
401437 99401437 1001 86380 86390 1
401679 99401679 1001 86380 86390 1
402471 99402471 1001 86380 86390 1
402380 99402380 1001 86380 86390 1
402550 99402550 1001 86380 86390 1
402730 99402730 1001 86380 86390 1
402699 99402699 1001 86380 86390 1
402816 99402816 1001 86380 86390 1
402995 99402995 1001 86380 86390 1
403250 99403250 1001 86380 86390 1
403311 99403311 1001 86380 86390 1
403469 99403469 1001 86380 86390 1
403636 99403636 1001 86380 86390 1
403903 99403903 1001 86380 86390 1
404455 99404455 1001 86380 86390 1
404583 99404583 1001 86380 86390 1
404855 99404855 1001 86380 86390 1
405337 99405337 1001 86380 86390 1
406038 99406038 1001 86380 86390 1
406492 99406492 1001 86380 86390 1
406605 99406605 1001 86380 86390 1
406805 99406805 1001 86380 86390 1
407074 99407074 1001 86380 86390 1
407165 99407165 1001 86380 86390 1
407626 99407626 1001 86380 86390 1
408410 99408410 1001 86380 86390 1
408857 99408857 1001 86380 86390 1
408906 99408906 1001 86380 86390 1
409792 99409792 1001 86380 86390 1
409963 99409963 1001 86380 86390 1
410152 99410152 1001 86380 86390 1
410293 99410293 1001 86380 86390 1
410376 99410376 1001 86380 86390 1
410701 99410701 1001 86380 86390 1
410620 99410620 1001 86380 86390 1
411081 99411081 1001 86380 86390 1
411249 99411249 1001 86380 86390 1
411713 99411713 1001 86380 86390 1
412090 99412090 1001 86380 86390 1
412218 99412218 1001 86380 86390 1
412267 99412267 1001 86380 86390 1
413399 99413399 1001 86380 86390 1
412566 99412566 1001 86380 86390 1
412495 99412495 1001 86380 86390 1
415317 99415317 1001 86380 86390 1
415175 99415175 1001 86380 86390 1
414932 99414932 1001 86380 86390 1
414224 99414224 1001 86380 86390 1
414438 99414438 1001 86380 86390 1
414282 99414282 1001 86380 86390 1
415486 99415486 1001 86380 86390 1
416906 99416906 1001 86380 86390 1
416863 99416863 1001 86380 86390 1
416762 99416762 1001 86380 86390 1
416825 99416825 1001 86380 86390 1
416313 99416313 1001 86380 86390 1
416032 99416032 1001 86380 86390 1
415835 99415835 1001 86380 86390 1
416038 99416038 1001 86380 86390 1
418545 99418545 1001 86380 86390 1
418206 99418206 1001 86380 86390 1
420197 99420197 1001 86380 86390 1
420222 99420222 1001 86380 86390 1
420161 99420161 1001 86380 86390 1
420208 99420208 1001 86380 86390 1
420233 99420233 1001 86380 86390 1
419845 99419845 1001 86380 86390 1
419482 99419482 1001 86380 86390 1
419368 99419368 1001 86380 86390 1
420677 99420677 1001 86380 86390 1
420654 99420654 1001 86380 86390 1
420797 99420797 1001 86380 86390 1
421712 99421712 1001 86380 86390 1
421968 99421968 1001 86380 86390 1
422113 99422113 1001 86380 86390 1
421316 99421316 1001 86380 86390 1
421404 99421404 1001 86380 86390 1
422179 99422179 1001 86380 86390 1
423583 99423583 1001 86380 86390 1
423066 99423066 1001 86380 86390 1
422896 99422896 1001 86380 86390 1
422867 99422867 1001 86380 86390 1
423923 99423923 1001 86380 86390 1
424108 99424108 1001 86380 86390 1
423963 99423963 1001 86380 86390 1
424905 99424905 1001 86380 86390 1
424592 99424592 1001 86380 86390 1
424238 99424238 1001 86380 86390 1
426577 99426577 1001 86380 86390 1
427438 99427438 1001 86380 86390 1
428363 99428363 1001 86380 86390 1
427753 99427753 1001 86380 86390 1
427759 99427759 1001 86380 86390 1
430157 99430157 1001 86380 86390 1
430064 99430064 1001 86380 86390 1
429574 99429574 1001 86380 86390 1
429628 99429628 1001 86380 86390 1
429408 99429408 1001 86380 86390 1
430532 99430532 1001 86380 86390 1
430495 99430495 1001 86380 86390 1
431584 99431584 1001 86380 86390 1
431385 99431385 1001 86380 86390 1
430974 99430974 1001 86380 86390 1
430833 99430833 1001 86380 86390 1
433272 99433272 1001 86380 86390 1
432707 99432707 1001 86380 86390 1
432731 99432731 1001 86380 86390 1
433753 99433753 1001 86380 86390 1
433835 99433835 1001 86380 86390 1
433917 99433917 1001 86380 86390 1
433947 99433947 1001 86380 86390 1
433933 99433933 1001 86380 86390 1
435367 99435367 1001 86380 86390 1
435057 99435057 1001 86380 86390 1
434471 99434471 1001 86380 86390 1
434290 99434290 1001 86380 86390 1
434356 99434356 1001 86380 86390 1
435733 99435733 1001 86380 86390 1
435868 99435868 1001 86380 86390 1
435741 99435741 1001 86380 86390 1
435610 99435610 1001 86380 86390 1
435592 99435592 1001 86380 86390 1
436863 99436863 1001 86380 86390 1
436777 99436777 1001 86380 86390 1
436524 99436524 1001 86380 86390 1
436532 99436532 1001 86380 86390 1
436214 99436214 1001 86380 86390 1
435989 99435989 1001 86380 86390 1
436173 99436173 1001 86380 86390 1
300008 99300008 1001 86380 86390 1
300562 99300562 1001 86380 86390 1
300629 99300629 1001 86380 86390 1
300362 99300362 1001 86380 86390 1
300417 99300417 1001 86380 86390 1
300482 99300482 1001 86380 86390 1
300887 99300887 1001 86380 86390 1
301373 99301373 1001 86380 86390 1
301232 99301232 1001 86380 86390 1
301158 99301158 1001 86380 86390 1
301302 99301302 1001 86380 86390 1
301031 99301031 1001 86380 86390 1
302004 99302004 1001 86380 86390 1
301824 99301824 1001 86380 86390 1
301902 99301902 1001 86380 86390 1
303145 99303145 1001 86380 86390 1
302959 99302959 1001 86380 86390 1
302831 99302831 1001 86380 86390 1
302871 99302871 1001 86380 86390 1
302732 99302732 1001 86380 86390 1
302779 99302779 1001 86380 86390 1
304013 99304013 1001 86380 86390 1
303547 99303547 1001 86380 86390 1
303604 99303604 1001 86380 86390 1
304176 99304176 1001 86380 86390 1
304170 99304170 1001 86380 86390 1
304756 99304756 1001 86380 86390 1
304753 99304753 1001 86380 86390 1
304308 99304308 1001 86380 86390 1
305611 99305611 1001 86380 86390 1
305512 99305512 1001 86380 86390 1
305330 99305330 1001 86380 86390 1
305293 99305293 1001 86380 86390 1
305347 99305347 1001 86380 86390 1
305136 99305136 1001 86380 86390 1
305084 99305084 1001 86380 86390 1
305165 99305165 1001 86380 86390 1
305256 99305256 1001 86380 86390 1
500054 99500054 1001 86380 86390 1
500057 99500057 1001 86380 86390 1
500648 99500648 1001 86380 86390 1
500491 99500491 1001 86380 86390 1
500508 99500508 1001 86380 86390 1
500444 99500444 1001 86380 86390 1
500433 99500433 1001 86380 86390 1
500602 99500602 1001 86380 86390 1
500828 99500828 1001 86380 86390 1
501570 99501570 1001 86380 86390 1
501383 99501383 1001 86380 86390 1
501376 99501376 1001 86380 86390 1
501063 99501063 1001 86380 86390 1
501091 99501091 1001 86380 86390 1
501728 99501728 1001 86380 86390 1
501780 99501780 1001 86380 86390 1
501659 99501659 1001 86380 86390 1
502296 99502296 1001 86380 86390 1
502189 99502189 1001 86380 86390 1
502202 99502202 1001 86380 86390 1
502102 99502102 1001 86380 86390 1
502155 99502155 1001 86380 86390 1
501910 99501910 1001 86380 86390 1
501915 99501915 1001 86380 86390 1
502540 99502540 1001 86380 86390 1
503112 99503112 1001 86380 86390 1
503143 99503143 1001 86380 86390 1
502890 99502890 1001 86380 86390 1
502774 99502774 1001 86380 86390 1
502713 99502713 1001 86380 86390 1
502716 99502716 1001 86380 86390 1
502862 99502862 1001 86380 86390 1
503336 99503336 1001 86380 86390 1
503979 99503979 1001 86380 86390 1
504036 99504036 1001 86380 86390 1
503912 99503912 1001 86380 86390 1
503902 99503902 1001 86380 86390 1
503870 99503870 1001 86380 86390 1
503539 99503539 1001 86380 86390 1
504716 99504716 1001 86380 86390 1
504617 99504617 1001 86380 86390 1
504472 99504472 1001 86380 86390 1
505137 99505137 1001 86380 86390 1
505054 99505054 1001 86380 86390 1
505705 99505705 1001 86380 86390 1
505559 99505559 1001 86380 86390 1
505522 99505522 1001 86380 86390 1
505295 99505295 1001 86380 86390 1
505882 99505882 1001 86380 86390 1
506486 99506486 1001 86380 86390 1
506398 99506398 1001 86380 86390 1
506378 99506378 1001 86380 86390 1
506213 99506213 1001 86380 86390 1
505985 99505985 1001 86380 86390 1
506700 99506700 1001 86380 86390 1
506694 99506694 1001 86380 86390 1
507378 99507378 1001 86380 86390 1
507162 99507162 1001 86380 86390 1
506875 99506875 1001 86380 86390 1
507459 99507459 1001 86380 86390 1
507565 99507565 1001 86380 86390 1
507555 99507555 1001 86380 86390 1
508149 99508149 1001 86380 86390 1
508181 99508181 1001 86380 86390 1
508016 99508016 1001 86380 86390 1
507785 99507785 1001 86380 86390 1
507806 99507806 1001 86380 86390 1
509001 99509001 1001 86380 86390 1
508678 99508678 1001 86380 86390 1
508720 99508720 1001 86380 86390 1
508538 99508538 1001 86380 86390 1
509119 99509119 1001 86380 86390 1
509121 99509121 1001 86380 86390 1
509251 99509251 1001 86380 86390 1
509746 99509746 1001 86380 86390 1
509737 99509737 1001 86380 86390 1
509739 99509739 1001 86380 86390 1
509888 99509888 1001 86380 86390 1
509861 99509861 1001 86380 86390 1
509662 99509662 1001 86380 86390 1
509461 99509461 1001 86380 86390 1
509415 99509415 1001 86380 86390 1
509329 99509329 1001 86380 86390 1
510445 99510445 1001 86380 86390 1
510428 99510428 1001 86380 86390 1
510211 99510211 1001 86380 86390 1
510279 99510279 1001 86380 86390 1
510112 99510112 1001 86380 86390 1
510909 99510909 1001 86380 86390 1
510924 99510924 1001 86380 86390 1
511223 99511223 1001 86380 86390 1
511328 99511328 1001 86380 86390 1
511586 99511586 1001 86380 86390 1
512346 99512346 1001 86380 86390 1
512359 99512359 1001 86380 86390 1
512275 99512275 1001 86380 86390 1
512018 99512018 1001 86380 86390 1
511862 99511862 1001 86380 86390 1
511811 99511811 1001 86380 86390 1
511786 99511786 1001 86380 86390 1
511936 99511936 1001 86380 86390 1
512419 99512419 1001 86380 86390 1
512497 99512497 1001 86380 86390 1
512411 99512411 1001 86380 86390 1
513101 99513101 1001 86380 86390 1
512978 99512978 1001 86380 86390 1
512660 99512660 1001 86380 86390 1
513287 99513287 1001 86380 86390 1
513788 99513788 1001 86380 86390 1
513801 99513801 1001 86380 86390 1
513803 99513803 1001 86380 86390 1
513822 99513822 1001 86380 86390 1
513579 99513579 1001 86380 86390 1
513529 99513529 1001 86380 86390 1
513491 99513491 1001 86380 86390 1
514782 99514782 1001 86380 86390 1
514826 99514826 1001 86380 86390 1
514787 99514787 1001 86380 86390 1
514553 99514553 1001 86380 86390 1
514557 99514557 1001 86380 86390 1
514932 99514932 1001 86380 86390 1
514920 99514920 1001 86380 86390 1
514889 99514889 1001 86380 86390 1
514931 99514931 1001 86380 86390 1
515622 99515622 1001 86380 86390 1
515362 99515362 1001 86380 86390 1
515414 99515414 1001 86380 86390 1
515299 99515299 1001 86380 86390 1
515468 99515468 1001 86380 86390 1
515244 99515244 1001 86380 86390 1
515254 99515254 1001 86380 86390 1
515725 99515725 1001 86380 86390 1
516398 99516398 1001 86380 86390 1
516439 99516439 1001 86380 86390 1
516112 99516112 1001 86380 86390 1
516696 99516696 1001 86380 86390 1
516710 99516710 1001 86380 86390 1
517056 99517056 1001 86380 86390 1
516992 99516992 1001 86380 86390 1
517109 99517109 1001 86380 86390 1
517099 99517099 1001 86380 86390 1
517100 99517100 1001 86380 86390 1
517400 99517400 1001 86380 86390 1
518029 99518029 1001 86380 86390 1
517979 99517979 1001 86380 86390 1
517868 99517868 1001 86380 86390 1
517894 99517894 1001 86380 86390 1
517831 99517831 1001 86380 86390 1
517738 99517738 1001 86380 86390 1
518886 99518886 1001 86380 86390 1
518877 99518877 1001 86380 86390 1
518595 99518595 1001 86380 86390 1
518511 99518511 1001 86380 86390 1
519791 99519791 1001 86380 86390 1
519596 99519596 1001 86380 86390 1
519306 99519306 1001 86380 86390 1
520584 99520584 1001 86380 86390 1
520390 99520390 1001 86380 86390 1
520049 99520049 1001 86380 86390 1
520080 99520080 1001 86380 86390 1
520109 99520109 1001 86380 86390 1
520659 99520659 1001 86380 86390 1
521393 99521393 1001 86380 86390 1
521345 99521345 1001 86380 86390 1
521360 99521360 1001 86380 86390 1
521046 99521046 1001 86380 86390 1
521036 99521036 1001 86380 86390 1
521497 99521497 1001 86380 86390 1
522124 99522124 1001 86380 86390 1
521889 99521889 1001 86380 86390 1
522341 99522341 1001 86380 86390 1
522463 99522463 1001 86380 86390 1
522476 99522476 1001 86380 86390 1
522439 99522439 1001 86380 86390 1
522298 99522298 1001 86380 86390 1
523067 99523067 1001 86380 86390 1
522978 99522978 1001 86380 86390 1
523086 99523086 1001 86380 86390 1
522786 99522786 1001 86380 86390 1
522767 99522767 1001 86380 86390 1
522513 99522513 1001 86380 86390 1
523323 99523323 1001 86380 86390 1
523311 99523311 1001 86380 86390 1
523223 99523223 1001 86380 86390 1
523159 99523159 1001 86380 86390 1
523912 99523912 1001 86380 86390 1
523819 99523819 1001 86380 86390 1
523770 99523770 1001 86380 86390 1
523891 99523891 1001 86380 86390 1
523560 99523560 1001 86380 86390 1
523625 99523625 1001 86380 86390 1
524123 99524123 1001 86380 86390 1
524499 99524499 1001 86380 86390 1
524419 99524419 1001 86380 86390 1
524798 99524798 1001 86380 86390 1
524921 99524921 1001 86380 86390 1
525567 99525567 1001 86380 86390 1
525378 99525378 1001 86380 86390 1
525205 99525205 1001 86380 86390 1
525349 99525349 1001 86380 86390 1
525162 99525162 1001 86380 86390 1
525620 99525620 1001 86380 86390 1
526361 99526361 1001 86380 86390 1
526399 99526399 1001 86380 86390 1
526403 99526403 1001 86380 86390 1
526315 99526315 1001 86380 86390 1
526344 99526344 1001 86380 86390 1
526109 99526109 1001 86380 86390 1
526138 99526138 1001 86380 86390 1
525963 99525963 1001 86380 86390 1
525951 99525951 1001 86380 86390 1
525888 99525888 1001 86380 86390 1
525840 99525840 1001 86380 86390 1
526483 99526483 1001 86380 86390 1
527211 99527211 1001 86380 86390 1
527117 99527117 1001 86380 86390 1
526970 99526970 1001 86380 86390 1
526926 99526926 1001 86380 86390 1
526787 99526787 1001 86380 86390 1
526749 99526749 1001 86380 86390 1
528021 99528021 1001 86380 86390 1
527457 99527457 1001 86380 86390 1
527591 99527591 1001 86380 86390 1
528865 99528865 1001 86380 86390 1
528666 99528666 1001 86380 86390 1
529023 99529023 1001 86380 86390 1
529600 99529600 1001 86380 86390 1
529568 99529568 1001 86380 86390 1
529409 99529409 1001 86380 86390 1
529883 99529883 1001 86380 86390 1
529740 99529740 1001 86380 86390 1
529781 99529781 1001 86380 86390 1
529887 99529887 1001 86380 86390 1
530440 99530440 1001 86380 86390 1
530493 99530493 1001 86380 86390 1
530354 99530354 1001 86380 86390 1
530532 99530532 1001 86380 86390 1
530534 99530534 1001 86380 86390 1
530498 99530498 1001 86380 86390 1
530142 99530142 1001 86380 86390 1
531267 99531267 1001 86380 86390 1
530983 99530983 1001 86380 86390 1
531165 99531165 1001 86380 86390 1
531132 99531132 1001 86380 86390 1
530901 99530901 1001 86380 86390 1
530776 99530776 1001 86380 86390 1
531442 99531442 1001 86380 86390 1
531518 99531518 1001 86380 86390 1
532014 99532014 1001 86380 86390 1
532206 99532206 1001 86380 86390 1
531838 99531838 1001 86380 86390 1
531609 99531609 1001 86380 86390 1
532289 99532289 1001 86380 86390 1
532856 99532856 1001 86380 86390 1
532832 99532832 1001 86380 86390 1
532787 99532787 1001 86380 86390 1
532782 99532782 1001 86380 86390 1
532469 99532469 1001 86380 86390 1
533140 99533140 1001 86380 86390 1
533154 99533154 1001 86380 86390 1
533766 99533766 1001 86380 86390 1
533487 99533487 1001 86380 86390 1
533263 99533263 1001 86380 86390 1
533291 99533291 1001 86380 86390 1
533410 99533410 1001 86380 86390 1
533971 99533971 1001 86380 86390 1
533935 99533935 1001 86380 86390 1
534000 99534000 1001 86380 86390 1
533916 99533916 1001 86380 86390 1
534021 99534021 1001 86380 86390 1
534639 99534639 1001 86380 86390 1
534108 99534108 1001 86380 86390 1
534164 99534164 1001 86380 86390 1
534737 99534737 1001 86380 86390 1
534739 99534739 1001 86380 86390 1
534791 99534791 1001 86380 86390 1
535422 99535422 1001 86380 86390 1
535390 99535390 1001 86380 86390 1
535171 99535171 1001 86380 86390 1
535161 99535161 1001 86380 86390 1
535072 99535072 1001 86380 86390 1
534897 99534897 1001 86380 86390 1
534991 99534991 1001 86380 86390 1
535617 99535617 1001 86380 86390 1
535594 99535594 1001 86380 86390 1
536289 99536289 1001 86380 86390 1
535991 99535991 1001 86380 86390 1
535817 99535817 1001 86380 86390 1
535830 99535830 1001 86380 86390 1
535716 99535716 1001 86380 86390 1
537064 99537064 1001 86380 86390 1
537039 99537039 1001 86380 86390 1
536988 99536988 1001 86380 86390 1
536771 99536771 1001 86380 86390 1
536567 99536567 1001 86380 86390 1
536559 99536559 1001 86380 86390 1
537291 99537291 1001 86380 86390 1
537988 99537988 1001 86380 86390 1
537979 99537979 1001 86380 86390 1
537665 99537665 1001 86380 86390 1
537678 99537678 1001 86380 86390 1
537388 99537388 1001 86380 86390 1
537546 99537546 1001 86380 86390 1
538033 99538033 1001 86380 86390 1
538690 99538690 1001 86380 86390 1
538703 99538703 1001 86380 86390 1
538614 99538614 1001 86380 86390 1
538642 99538642 1001 86380 86390 1
538669 99538669 1001 86380 86390 1
538592 99538592 1001 86380 86390 1
538605 99538605 1001 86380 86390 1
538593 99538593 1001 86380 86390 1
538503 99538503 1001 86380 86390 1
538332 99538332 1001 86380 86390 1
538359 99538359 1001 86380 86390 1
538231 99538231 1001 86380 86390 1
538963 99538963 1001 86380 86390 1
538978 99538978 1001 86380 86390 1
539539 99539539 1001 86380 86390 1
539467 99539467 1001 86380 86390 1
539469 99539469 1001 86380 86390 1
539243 99539243 1001 86380 86390 1
539181 99539181 1001 86380 86390 1
539172 99539172 1001 86380 86390 1
540408 99540408 1001 86380 86390 1
540163 99540163 1001 86380 86390 1
540090 99540090 1001 86380 86390 1
540017 99540017 1001 86380 86390 1
540045 99540045 1001 86380 86390 1
540625 99540625 1001 86380 86390 1
540653 99540653 1001 86380 86390 1
540670 99540670 1001 86380 86390 1
541114 99541114 1001 86380 86390 1
541170 99541170 1001 86380 86390 1
540764 99540764 1001 86380 86390 1
541879 99541879 1001 86380 86390 1
541892 99541892 1001 86380 86390 1
541871 99541871 1001 86380 86390 1
542263 99542263 1001 86380 86390 1
542232 99542232 1001 86380 86390 1
542756 99542756 1001 86380 86390 1
542542 99542542 1001 86380 86390 1
542700 99542700 1001 86380 86390 1
542495 99542495 1001 86380 86390 1
542405 99542405 1001 86380 86390 1
542959 99542959 1001 86380 86390 1
543648 99543648 1001 86380 86390 1
543913 99543913 1001 86380 86390 1
544405 99544405 1001 86380 86390 1
544554 99544554 1001 86380 86390 1
544299 99544299 1001 86380 86390 1
543979 99543979 1001 86380 86390 1
543982 99543982 1001 86380 86390 1
519638 1129 1002 40060 41926 1
528065 706 1001 30492 30791 1
400278 99400278 1001 86380 86390 1
400683 99400683 1001 86380 86390 1
400721 99400721 1001 86380 86390 1
401313 99401313 1001 86380 86390 1
401273 99401273 1001 86380 86390 1
401596 99401596 1001 86380 86390 1
402137 99402137 1001 86380 86390 1
402125 99402125 1001 86380 86390 1
402372 99402372 1001 86380 86390 1
403266 99403266 1001 86380 86390 1
403301 99403301 1001 86380 86390 1
403244 99403244 1001 86380 86390 1
403386 99403386 1001 86380 86390 1
404187 99404187 1001 86380 86390 1
404974 99404974 1001 86380 86390 1
405114 99405114 1001 86380 86390 1
405188 99405188 1001 86380 86390 1
405193 99405193 1001 86380 86390 1
405428 99405428 1001 86380 86390 1
405817 99405817 1001 86380 86390 1
406548 99406548 1001 86380 86390 1
406767 99406767 1001 86380 86390 1
407017 99407017 1001 86380 86390 1
407003 99407003 1001 86380 86390 1
407354 99407354 1001 86380 86390 1
407370 99407370 1001 86380 86390 1
407669 99407669 1001 86380 86390 1
407729 99407729 1001 86380 86390 1
408141 99408141 1001 86380 86390 1
408173 99408173 1001 86380 86390 1
408608 99408608 1001 86380 86390 1
408716 99408716 1001 86380 86390 1
409262 99409262 1001 86380 86390 1
409449 99409449 1001 86380 86390 1
409708 99409708 1001 86380 86390 1
409761 99409761 1001 86380 86390 1
409811 99409811 1001 86380 86390 1
409906 99409906 1001 86380 86390 1
410203 99410203 1001 86380 86390 1
410464 99410464 1001 86380 86390 1
410636 99410636 1001 86380 86390 1
410865 99410865 1001 86380 86390 1
410926 99410926 1001 86380 86390 1
411167 99411167 1001 86380 86390 1
411271 99411271 1001 86380 86390 1
411433 99411433 1001 86380 86390 1
411587 99411587 1001 86380 86390 1
412469 99412469 1001 86380 86390 1
413312 99413312 1001 86380 86390 1
413428 99413428 1001 86380 86390 1
413458 99413458 1001 86380 86390 1
413015 99413015 1001 86380 86390 1
412680 99412680 1001 86380 86390 1
414034 99414034 1001 86380 86390 1
413991 99413991 1001 86380 86390 1
413751 99413751 1001 86380 86390 1
415198 99415198 1001 86380 86390 1
414953 99414953 1001 86380 86390 1
414991 99414991 1001 86380 86390 1
414294 99414294 1001 86380 86390 1
414193 99414193 1001 86380 86390 1
415536 99415536 1001 86380 86390 1
415492 99415492 1001 86380 86390 1
416212 99416212 1001 86380 86390 1
416291 99416291 1001 86380 86390 1
416447 99416447 1001 86380 86390 1
416510 99416510 1001 86380 86390 1
415743 99415743 1001 86380 86390 1
417223 99417223 1001 86380 86390 1
418757 99418757 1001 86380 86390 1
418765 99418765 1001 86380 86390 1
418080 99418080 1001 86380 86390 1
417756 99417756 1001 86380 86390 1
418821 99418821 1001 86380 86390 1
418845 99418845 1001 86380 86390 1
418834 99418834 1001 86380 86390 1
420213 99420213 1001 86380 86390 1
420386 99420386 1001 86380 86390 1
419729 99419729 1001 86380 86390 1
419936 99419936 1001 86380 86390 1
420725 99420725 1001 86380 86390 1
420503 99420503 1001 86380 86390 1
420732 99420732 1001 86380 86390 1
420584 99420584 1001 86380 86390 1
421873 99421873 1001 86380 86390 1
421258 99421258 1001 86380 86390 1
422256 99422256 1001 86380 86390 1
422298 99422298 1001 86380 86390 1
423581 99423581 1001 86380 86390 1
423427 99423427 1001 86380 86390 1
422963 99422963 1001 86380 86390 1
423281 99423281 1001 86380 86390 1
423163 99423163 1001 86380 86390 1
422722 99422722 1001 86380 86390 1
423979 99423979 1001 86380 86390 1
424086 99424086 1001 86380 86390 1
425040 99425040 1001 86380 86390 1
425096 99425096 1001 86380 86390 1
425271 99425271 1001 86380 86390 1
424880 99424880 1001 86380 86390 1
424981 99424981 1001 86380 86390 1
424899 99424899 1001 86380 86390 1
424486 99424486 1001 86380 86390 1
425695 99425695 1001 86380 86390 1
426862 99426862 1001 86380 86390 1
426092 99426092 1001 86380 86390 1
426154 99426154 1001 86380 86390 1
427146 99427146 1001 86380 86390 1
428423 99428423 1001 86380 86390 1
428680 99428680 1001 86380 86390 1
428501 99428501 1001 86380 86390 1
428702 99428702 1001 86380 86390 1
428456 99428456 1001 86380 86390 1
427923 99427923 1001 86380 86390 1
428247 99428247 1001 86380 86390 1
428136 99428136 1001 86380 86390 1
429071 99429071 1001 86380 86390 1
429129 99429129 1001 86380 86390 1
430147 99430147 1001 86380 86390 1
430291 99430291 1001 86380 86390 1
429797 99429797 1001 86380 86390 1
429731 99429731 1001 86380 86390 1
429923 99429923 1001 86380 86390 1
429411 99429411 1001 86380 86390 1
429558 99429558 1001 86380 86390 1
430701 99430701 1001 86380 86390 1
430783 99430783 1001 86380 86390 1
431791 99431791 1001 86380 86390 1
431976 99431976 1001 86380 86390 1
430948 99430948 1001 86380 86390 1
432422 99432422 1001 86380 86390 1
433521 99433521 1001 86380 86390 1
433660 99433660 1001 86380 86390 1
433694 99433694 1001 86380 86390 1
433403 99433403 1001 86380 86390 1
432902 99432902 1001 86380 86390 1
433139 99433139 1001 86380 86390 1
433085 99433085 1001 86380 86390 1
432496 99432496 1001 86380 86390 1
432661 99432661 1001 86380 86390 1
433828 99433828 1001 86380 86390 1
433967 99433967 1001 86380 86390 1
433871 99433871 1001 86380 86390 1
434014 99434014 1001 86380 86390 1
435084 99435084 1001 86380 86390 1
435044 99435044 1001 86380 86390 1
435414 99435414 1001 86380 86390 1
434510 99434510 1001 86380 86390 1
435822 99435822 1001 86380 86390 1
436850 99436850 1001 86380 86390 1
437143 99437143 1001 86380 86390 1
436476 99436476 1001 86380 86390 1
436573 99436573 1001 86380 86390 1
436230 99436230 1001 86380 86390 1
435896 99435896 1001 86380 86390 1
437194 99437194 1001 86380 86390 1
300000 99300000 1001 86380 86390 1
300679 99300679 1001 86380 86390 1
300685 99300685 1001 86380 86390 1
300419 99300419 1001 86380 86390 1
300357 99300357 1001 86380 86390 1
300331 99300331 1001 86380 86390 1
300372 99300372 1001 86380 86390 1
300161 99300161 1001 86380 86390 1
300182 99300182 1001 86380 86390 1
300820 99300820 1001 86380 86390 1
301521 99301521 1001 86380 86390 1
301376 99301376 1001 86380 86390 1
301467 99301467 1001 86380 86390 1
301541 99301541 1001 86380 86390 1
301284 99301284 1001 86380 86390 1
301220 99301220 1001 86380 86390 1
301211 99301211 1001 86380 86390 1
301054 99301054 1001 86380 86390 1
301754 99301754 1001 86380 86390 1
301576 99301576 1001 86380 86390 1
302000 99302000 1001 86380 86390 1
302032 99302032 1001 86380 86390 1
301761 99301761 1001 86380 86390 1
303028 99303028 1001 86380 86390 1
303099 99303099 1001 86380 86390 1
302838 99302838 1001 86380 86390 1
302733 99302733 1001 86380 86390 1
302708 99302708 1001 86380 86390 1
302644 99302644 1001 86380 86390 1
302736 99302736 1001 86380 86390 1
302672 99302672 1001 86380 86390 1
303268 99303268 1001 86380 86390 1
303256 99303256 1001 86380 86390 1
303266 99303266 1001 86380 86390 1
303357 99303357 1001 86380 86390 1
303889 99303889 1001 86380 86390 1
303509 99303509 1001 86380 86390 1
304084 99304084 1001 86380 86390 1
304181 99304181 1001 86380 86390 1
304759 99304759 1001 86380 86390 1
304748 99304748 1001 86380 86390 1
304762 99304762 1001 86380 86390 1
304794 99304794 1001 86380 86390 1
304587 99304587 1001 86380 86390 1
304266 99304266 1001 86380 86390 1
304412 99304412 1001 86380 86390 1
304260 99304260 1001 86380 86390 1
304275 99304275 1001 86380 86390 1
304929 99304929 1001 86380 86390 1
305622 99305622 1001 86380 86390 1
305584 99305584 1001 86380 86390 1
305281 99305281 1001 86380 86390 1
305466 99305466 1001 86380 86390 1
305130 99305130 1001 86380 86390 1
305198 99305198 1001 86380 86390 1
500531 99500531 1001 86380 86390 1
500334 99500334 1001 86380 86390 1
500958 99500958 1001 86380 86390 1
500938 99500938 1001 86380 86390 1
501475 99501475 1001 86380 86390 1
501593 99501593 1001 86380 86390 1
501557 99501557 1001 86380 86390 1
501628 99501628 1001 86380 86390 1
501298 99501298 1001 86380 86390 1
501417 99501417 1001 86380 86390 1
501236 99501236 1001 86380 86390 1
501057 99501057 1001 86380 86390 1
501152 99501152 1001 86380 86390 1
501221 99501221 1001 86380 86390 1
501714 99501714 1001 86380 86390 1
501715 99501715 1001 86380 86390 1
502464 99502464 1001 86380 86390 1
502325 99502325 1001 86380 86390 1
502292 99502292 1001 86380 86390 1
502370 99502370 1001 86380 86390 1
501957 99501957 1001 86380 86390 1
502627 99502627 1001 86380 86390 1
502654 99502654 1001 86380 86390 1
503140 99503140 1001 86380 86390 1
502954 99502954 1001 86380 86390 1
503854 99503854 1001 86380 86390 1
503894 99503894 1001 86380 86390 1
503651 99503651 1001 86380 86390 1
504285 99504285 1001 86380 86390 1
504263 99504263 1001 86380 86390 1
504303 99504303 1001 86380 86390 1
504818 99504818 1001 86380 86390 1
504706 99504706 1001 86380 86390 1
504538 99504538 1001 86380 86390 1
504336 99504336 1001 86380 86390 1
505047 99505047 1001 86380 86390 1
505011 99505011 1001 86380 86390 1
504979 99504979 1001 86380 86390 1
505617 99505617 1001 86380 86390 1
505583 99505583 1001 86380 86390 1
505575 99505575 1001 86380 86390 1
505600 99505600 1001 86380 86390 1
505422 99505422 1001 86380 86390 1
505304 99505304 1001 86380 86390 1
505305 99505305 1001 86380 86390 1
505224 99505224 1001 86380 86390 1
505885 99505885 1001 86380 86390 1
506394 99506394 1001 86380 86390 1
506210 99506210 1001 86380 86390 1
506192 99506192 1001 86380 86390 1
506122 99506122 1001 86380 86390 1
506748 99506748 1001 86380 86390 1
506689 99506689 1001 86380 86390 1
507386 99507386 1001 86380 86390 1
507136 99507136 1001 86380 86390 1
506991 99506991 1001 86380 86390 1
506903 99506903 1001 86380 86390 1
507619 99507619 1001 86380 86390 1
507492 99507492 1001 86380 86390 1
507546 99507546 1001 86380 86390 1
507915 99507915 1001 86380 86390 1
507883 99507883 1001 86380 86390 1
507637 99507637 1001 86380 86390 1
508398 99508398 1001 86380 86390 1
509041 99509041 1001 86380 86390 1
509002 99509002 1001 86380 86390 1
508833 99508833 1001 86380 86390 1
508492 99508492 1001 86380 86390 1
509079 99509079 1001 86380 86390 1
509133 99509133 1001 86380 86390 1
509871 99509871 1001 86380 86390 1
509832 99509832 1001 86380 86390 1
509670 99509670 1001 86380 86390 1
509413 99509413 1001 86380 86390 1
510559 99510559 1001 86380 86390 1
510592 99510592 1001 86380 86390 1
510190 99510190 1001 86380 86390 1
511187 99511187 1001 86380 86390 1
511203 99511203 1001 86380 86390 1
511081 99511081 1001 86380 86390 1
511595 99511595 1001 86380 86390 1
512136 99512136 1001 86380 86390 1
512021 99512021 1001 86380 86390 1
512000 99512000 1001 86380 86390 1
511785 99511785 1001 86380 86390 1
511818 99511818 1001 86380 86390 1
511938 99511938 1001 86380 86390 1
513033 99513033 1001 86380 86390 1
512814 99512814 1001 86380 86390 1
512636 99512636 1001 86380 86390 1
512791 99512791 1001 86380 86390 1
512654 99512654 1001 86380 86390 1
513276 99513276 1001 86380 86390 1
513251 99513251 1001 86380 86390 1
513745 99513745 1001 86380 86390 1
513475 99513475 1001 86380 86390 1
513501 99513501 1001 86380 86390 1
513580 99513580 1001 86380 86390 1
513457 99513457 1001 86380 86390 1
513575 99513575 1001 86380 86390 1
514851 99514851 1001 86380 86390 1
514509 99514509 1001 86380 86390 1
514275 99514275 1001 86380 86390 1
514368 99514368 1001 86380 86390 1
515675 99515675 1001 86380 86390 1
515421 99515421 1001 86380 86390 1
515193 99515193 1001 86380 86390 1
515225 99515225 1001 86380 86390 1
515216 99515216 1001 86380 86390 1
515814 99515814 1001 86380 86390 1
515809 99515809 1001 86380 86390 1
516452 99516452 1001 86380 86390 1
516246 99516246 1001 86380 86390 1
516173 99516173 1001 86380 86390 1
515940 99515940 1001 86380 86390 1
516044 99516044 1001 86380 86390 1
516579 99516579 1001 86380 86390 1
517032 99517032 1001 86380 86390 1
516854 99516854 1001 86380 86390 1
516894 99516894 1001 86380 86390 1
517436 99517436 1001 86380 86390 1
517512 99517512 1001 86380 86390 1
518015 99518015 1001 86380 86390 1
518054 99518054 1001 86380 86390 1
517800 99517800 1001 86380 86390 1
518199 99518199 1001 86380 86390 1
518207 99518207 1001 86380 86390 1
518922 99518922 1001 86380 86390 1
518652 99518652 1001 86380 86390 1
518425 99518425 1001 86380 86390 1
519006 99519006 1001 86380 86390 1
519100 99519100 1001 86380 86390 1
519750 99519750 1001 86380 86390 1
519781 99519781 1001 86380 86390 1
519756 99519756 1001 86380 86390 1
519429 99519429 1001 86380 86390 1
519241 99519241 1001 86380 86390 1
519293 99519293 1001 86380 86390 1
520475 99520475 1001 86380 86390 1
520592 99520592 1001 86380 86390 1
520266 99520266 1001 86380 86390 1
520229 99520229 1001 86380 86390 1
520243 99520243 1001 86380 86390 1
520161 99520161 1001 86380 86390 1
520167 99520167 1001 86380 86390 1
520766 99520766 1001 86380 86390 1
521189 99521189 1001 86380 86390 1
521559 99521559 1001 86380 86390 1
521572 99521572 1001 86380 86390 1
522193 99522193 1001 86380 86390 1
522271 99522271 1001 86380 86390 1
522076 99522076 1001 86380 86390 1
522027 99522027 1001 86380 86390 1
522034 99522034 1001 86380 86390 1
521802 99521802 1001 86380 86390 1
521844 99521844 1001 86380 86390 1
521833 99521833 1001 86380 86390 1
522385 99522385 1001 86380 86390 1
522479 99522479 1001 86380 86390 1
522835 99522835 1001 86380 86390 1
522851 99522851 1001 86380 86390 1
522740 99522740 1001 86380 86390 1
522831 99522831 1001 86380 86390 1
522524 99522524 1001 86380 86390 1
523752 99523752 1001 86380 86390 1
523926 99523926 1001 86380 86390 1
523773 99523773 1001 86380 86390 1
523604 99523604 1001 86380 86390 1
523673 99523673 1001 86380 86390 1
523531 99523531 1001 86380 86390 1
524098 99524098 1001 86380 86390 1
524022 99524022 1001 86380 86390 1
524113 99524113 1001 86380 86390 1
524615 99524615 1001 86380 86390 1
524673 99524673 1001 86380 86390 1
524718 99524718 1001 86380 86390 1
524360 99524360 1001 86380 86390 1
524563 99524563 1001 86380 86390 1
524252 99524252 1001 86380 86390 1
524904 99524904 1001 86380 86390 1
524789 99524789 1001 86380 86390 1
525531 99525531 1001 86380 86390 1
525532 99525532 1001 86380 86390 1
525262 99525262 1001 86380 86390 1
525278 99525278 1001 86380 86390 1
525333 99525333 1001 86380 86390 1
525062 99525062 1001 86380 86390 1
525782 99525782 1001 86380 86390 1
525735 99525735 1001 86380 86390 1
526355 99526355 1001 86380 86390 1
526412 99526412 1001 86380 86390 1
526036 99526036 1001 86380 86390 1
526105 99526105 1001 86380 86390 1
526567 99526567 1001 86380 86390 1
526559 99526559 1001 86380 86390 1
526496 99526496 1001 86380 86390 1
526444 99526444 1001 86380 86390 1
527151 99527151 1001 86380 86390 1
527126 99527126 1001 86380 86390 1
527210 99527210 1001 86380 86390 1
527012 99527012 1001 86380 86390 1
526693 99526693 1001 86380 86390 1
526773 99526773 1001 86380 86390 1
527407 99527407 1001 86380 86390 1
527448 99527448 1001 86380 86390 1
527994 99527994 1001 86380 86390 1
527819 99527819 1001 86380 86390 1
527865 99527865 1001 86380 86390 1
527568 99527568 1001 86380 86390 1
528168 99528168 1001 86380 86390 1
528209 99528209 1001 86380 86390 1
528097 99528097 1001 86380 86390 1
528740 99528740 1001 86380 86390 1
528569 99528569 1001 86380 86390 1
528531 99528531 1001 86380 86390 1
528488 99528488 1001 86380 86390 1
528455 99528455 1001 86380 86390 1
528930 99528930 1001 86380 86390 1
529651 99529651 1001 86380 86390 1
529601 99529601 1001 86380 86390 1
529705 99529705 1001 86380 86390 1
529330 99529330 1001 86380 86390 1
529219 99529219 1001 86380 86390 1
529222 99529222 1001 86380 86390 1
529131 99529131 1001 86380 86390 1
529795 99529795 1001 86380 86390 1
530438 99530438 1001 86380 86390 1
530501 99530501 1001 86380 86390 1
530232 99530232 1001 86380 86390 1
530246 99530246 1001 86380 86390 1
530195 99530195 1001 86380 86390 1
530275 99530275 1001 86380 86390 1
530148 99530148 1001 86380 86390 1
529933 99529933 1001 86380 86390 1
530141 99530141 1001 86380 86390 1
530899 99530899 1001 86380 86390 1
532164 99532164 1001 86380 86390 1
531863 99531863 1001 86380 86390 1
531946 99531946 1001 86380 86390 1
531601 99531601 1001 86380 86390 1
532975 99532975 1001 86380 86390 1
532697 99532697 1001 86380 86390 1
532811 99532811 1001 86380 86390 1
532527 99532527 1001 86380 86390 1
532585 99532585 1001 86380 86390 1
533170 99533170 1001 86380 86390 1
533657 99533657 1001 86380 86390 1
533477 99533477 1001 86380 86390 1
533408 99533408 1001 86380 86390 1
533389 99533389 1001 86380 86390 1
534042 99534042 1001 86380 86390 1
533927 99533927 1001 86380 86390 1
534649 99534649 1001 86380 86390 1
534668 99534668 1001 86380 86390 1
534814 99534814 1001 86380 86390 1
535127 99535127 1001 86380 86390 1
534994 99534994 1001 86380 86390 1
535033 99535033 1001 86380 86390 1
535047 99535047 1001 86380 86390 1
535048 99535048 1001 86380 86390 1
534988 99534988 1001 86380 86390 1
535663 99535663 1001 86380 86390 1
535626 99535626 1001 86380 86390 1
535541 99535541 1001 86380 86390 1
536144 99536144 1001 86380 86390 1
536181 99536181 1001 86380 86390 1
536105 99536105 1001 86380 86390 1
536003 99536003 1001 86380 86390 1
535858 99535858 1001 86380 86390 1
536388 99536388 1001 86380 86390 1
536466 99536466 1001 86380 86390 1
536338 99536338 1001 86380 86390 1
536507 99536507 1001 86380 86390 1
537158 99537158 1001 86380 86390 1
536764 99536764 1001 86380 86390 1
536894 99536894 1001 86380 86390 1
536946 99536946 1001 86380 86390 1
536849 99536849 1001 86380 86390 1
536543 99536543 1001 86380 86390 1
537302 99537302 1001 86380 86390 1
537875 99537875 1001 86380 86390 1
537971 99537971 1001 86380 86390 1
537854 99537854 1001 86380 86390 1
537898 99537898 1001 86380 86390 1
537621 99537621 1001 86380 86390 1
537635 99537635 1001 86380 86390 1
537525 99537525 1001 86380 86390 1
537398 99537398 1001 86380 86390 1
538702 99538702 1001 86380 86390 1
538956 99538956 1001 86380 86390 1
538909 99538909 1001 86380 86390 1
539605 99539605 1001 86380 86390 1
539565 99539565 1001 86380 86390 1
539523 99539523 1001 86380 86390 1
539267 99539267 1001 86380 86390 1
539372 99539372 1001 86380 86390 1
539296 99539296 1001 86380 86390 1
539107 99539107 1001 86380 86390 1
539096 99539096 1001 86380 86390 1
539719 99539719 1001 86380 86390 1
539739 99539739 1001 86380 86390 1
540340 99540340 1001 86380 86390 1
540421 99540421 1001 86380 86390 1
540298 99540298 1001 86380 86390 1
539957 99539957 1001 86380 86390 1
539934 99539934 1001 86380 86390 1
540671 99540671 1001 86380 86390 1
541190 99541190 1001 86380 86390 1
541024 99541024 1001 86380 86390 1
541003 99541003 1001 86380 86390 1
540994 99540994 1001 86380 86390 1
540758 99540758 1001 86380 86390 1
540761 99540761 1001 86380 86390 1
541406 99541406 1001 86380 86390 1
541309 99541309 1001 86380 86390 1
541955 99541955 1001 86380 86390 1
542062 99542062 1001 86380 86390 1
541853 99541853 1001 86380 86390 1
542180 99542180 1001 86380 86390 1
542930 99542930 1001 86380 86390 1
542854 99542854 1001 86380 86390 1
542740 99542740 1001 86380 86390 1
542599 99542599 1001 86380 86390 1
542568 99542568 1001 86380 86390 1
543060 99543060 1001 86380 86390 1
542325 99542325 1001 86380 86390 1
543048 99543048 1001 86380 86390 1
543663 99543663 1001 86380 86390 1
543428 99543428 1001 86380 86390 1
543406 99543406 1001 86380 86390 1
543433 99543433 1001 86380 86390 1
543204 99543204 1001 86380 86390 1
543862 99543862 1001 86380 86390 1
544477 99544477 1001 86380 86390 1
544441 99544441 1001 86380 86390 1
544262 99544262 1001 86380 86390 1
544324 99544324 1001 86380 86390 1
544148 99544148 1001 86380 86390 1
544647 99544647 1001 86380 86390 1
500306 890 1002 43351 57245 1
400015 99400015 1001 86380 86390 1
400671 99400671 1001 86380 86390 1
401542 99401542 1001 86380 86390 1
402499 99402499 1001 86380 86390 1
402779 99402779 1001 86380 86390 1
402696 99402696 1001 86380 86390 1
402853 99402853 1001 86380 86390 1
404028 99404028 1001 86380 86390 1
404052 99404052 1001 86380 86390 1
404436 99404436 1001 86380 86390 1
404824 99404824 1001 86380 86390 1
405303 99405303 1001 86380 86390 1
405459 99405459 1001 86380 86390 1
405773 99405773 1001 86380 86390 1
405978 99405978 1001 86380 86390 1
406162 99406162 1001 86380 86390 1
406128 99406128 1001 86380 86390 1
406203 99406203 1001 86380 86390 1
406711 99406711 1001 86380 86390 1
407276 99407276 1001 86380 86390 1
407270 99407270 1001 86380 86390 1
407590 99407590 1001 86380 86390 1
407705 99407705 1001 86380 86390 1
408543 99408543 1001 86380 86390 1
408742 99408742 1001 86380 86390 1
409233 99409233 1001 86380 86390 1
409290 99409290 1001 86380 86390 1
409331 99409331 1001 86380 86390 1
409531 99409531 1001 86380 86390 1
409754 99409754 1001 86380 86390 1
409756 99409756 1001 86380 86390 1
409734 99409734 1001 86380 86390 1
409966 99409966 1001 86380 86390 1
410527 99410527 1001 86380 86390 1
410657 99410657 1001 86380 86390 1
411320 99411320 1001 86380 86390 1
411260 99411260 1001 86380 86390 1
411488 99411488 1001 86380 86390 1
411737 99411737 1001 86380 86390 1
411931 99411931 1001 86380 86390 1
413311 99413311 1001 86380 86390 1
413186 99413186 1001 86380 86390 1
413143 99413143 1001 86380 86390 1
413221 99413221 1001 86380 86390 1
412914 99412914 1001 86380 86390 1
412884 99412884 1001 86380 86390 1
412613 99412613 1001 86380 86390 1
412699 99412699 1001 86380 86390 1
414041 99414041 1001 86380 86390 1
415098 99415098 1001 86380 86390 1
414714 99414714 1001 86380 86390 1
416268 99416268 1001 86380 86390 1
416463 99416463 1001 86380 86390 1
415876 99415876 1001 86380 86390 1
415942 99415942 1001 86380 86390 1
416027 99416027 1001 86380 86390 1
417228 99417228 1001 86380 86390 1
417450 99417450 1001 86380 86390 1
417469 99417469 1001 86380 86390 1
418443 99418443 1001 86380 86390 1
418611 99418611 1001 86380 86390 1
418230 99418230 1001 86380 86390 1
418258 99418258 1001 86380 86390 1
418404 99418404 1001 86380 86390 1
417945 99417945 1001 86380 86390 1
418916 99418916 1001 86380 86390 1
418947 99418947 1001 86380 86390 1
418949 99418949 1001 86380 86390 1
420196 99420196 1001 86380 86390 1
420102 99420102 1001 86380 86390 1
420143 99420143 1001 86380 86390 1
419457 99419457 1001 86380 86390 1
420806 99420806 1001 86380 86390 1
420712 99420712 1001 86380 86390 1
422004 99422004 1001 86380 86390 1
421758 99421758 1001 86380 86390 1
421431 99421431 1001 86380 86390 1
421666 99421666 1001 86380 86390 1
421489 99421489 1001 86380 86390 1
421560 99421560 1001 86380 86390 1
421117 99421117 1001 86380 86390 1
422371 99422371 1001 86380 86390 1
422154 99422154 1001 86380 86390 1
423709 99423709 1001 86380 86390 1
423731 99423731 1001 86380 86390 1
423007 99423007 1001 86380 86390 1
423234 99423234 1001 86380 86390 1
423039 99423039 1001 86380 86390 1
423210 99423210 1001 86380 86390 1
422678 99422678 1001 86380 86390 1
424028 99424028 1001 86380 86390 1
425324 99425324 1001 86380 86390 1
425346 99425346 1001 86380 86390 1
425100 99425100 1001 86380 86390 1
424888 99424888 1001 86380 86390 1
424999 99424999 1001 86380 86390 1
424658 99424658 1001 86380 86390 1
424186 99424186 1001 86380 86390 1
424450 99424450 1001 86380 86390 1
426764 99426764 1001 86380 86390 1
426984 99426984 1001 86380 86390 1
426810 99426810 1001 86380 86390 1
426619 99426619 1001 86380 86390 1
426482 99426482 1001 86380 86390 1
426650 99426650 1001 86380 86390 1
426641 99426641 1001 86380 86390 1
426319 99426319 1001 86380 86390 1
425922 99425922 1001 86380 86390 1
426005 99426005 1001 86380 86390 1
427200 99427200 1001 86380 86390 1
427439 99427439 1001 86380 86390 1
427120 99427120 1001 86380 86390 1
427472 99427472 1001 86380 86390 1
427450 99427450 1001 86380 86390 1
428733 99428733 1001 86380 86390 1
427922 99427922 1001 86380 86390 1
428223 99428223 1001 86380 86390 1
428253 99428253 1001 86380 86390 1
430027 99430027 1001 86380 86390 1
430129 99430129 1001 86380 86390 1
429654 99429654 1001 86380 86390 1
429586 99429586 1001 86380 86390 1
429265 99429265 1001 86380 86390 1
429235 99429235 1001 86380 86390 1
430771 99430771 1001 86380 86390 1
430488 99430488 1001 86380 86390 1
430531 99430531 1001 86380 86390 1
430604 99430604 1001 86380 86390 1
431789 99431789 1001 86380 86390 1
431998 99431998 1001 86380 86390 1
431307 99431307 1001 86380 86390 1
431527 99431527 1001 86380 86390 1
431172 99431172 1001 86380 86390 1
431092 99431092 1001 86380 86390 1
431032 99431032 1001 86380 86390 1
430829 99430829 1001 86380 86390 1
433220 99433220 1001 86380 86390 1
433176 99433176 1001 86380 86390 1
432942 99432942 1001 86380 86390 1
432538 99432538 1001 86380 86390 1
432789 99432789 1001 86380 86390 1
433946 99433946 1001 86380 86390 1
434108 99434108 1001 86380 86390 1
435217 99435217 1001 86380 86390 1
434251 99434251 1001 86380 86390 1
435735 99435735 1001 86380 86390 1
435713 99435713 1001 86380 86390 1
435527 99435527 1001 86380 86390 1
435476 99435476 1001 86380 86390 1
436871 99436871 1001 86380 86390 1
436897 99436897 1001 86380 86390 1
436824 99436824 1001 86380 86390 1
436666 99436666 1001 86380 86390 1
436642 99436642 1001 86380 86390 1
436677 99436677 1001 86380 86390 1
436218 99436218 1001 86380 86390 1
437239 99437239 1001 86380 86390 1
300498 99300498 1001 86380 86390 1
300499 99300499 1001 86380 86390 1
300448 99300448 1001 86380 86390 1
300391 99300391 1001 86380 86390 1
300225 99300225 1001 86380 86390 1
300779 99300779 1001 86380 86390 1
300905 99300905 1001 86380 86390 1
300918 99300918 1001 86380 86390 1
301182 99301182 1001 86380 86390 1
301231 99301231 1001 86380 86390 1
301753 99301753 1001 86380 86390 1
302202 99302202 1001 86380 86390 1
302146 99302146 1001 86380 86390 1
301968 99301968 1001 86380 86390 1
301817 99301817 1001 86380 86390 1
302563 99302563 1001 86380 86390 1
302421 99302421 1001 86380 86390 1
302388 99302388 1001 86380 86390 1
303204 99303204 1001 86380 86390 1
302962 99302962 1001 86380 86390 1
302836 99302836 1001 86380 86390 1
302901 99302901 1001 86380 86390 1
302979 99302979 1001 86380 86390 1
302611 99302611 1001 86380 86390 1
303370 99303370 1001 86380 86390 1
303751 99303751 1001 86380 86390 1
303689 99303689 1001 86380 86390 1
303444 99303444 1001 86380 86390 1
304721 99304721 1001 86380 86390 1
304751 99304751 1001 86380 86390 1
304475 99304475 1001 86380 86390 1
304449 99304449 1001 86380 86390 1
304580 99304580 1001 86380 86390 1
304423 99304423 1001 86380 86390 1
304270 99304270 1001 86380 86390 1
304312 99304312 1001 86380 86390 1
304417 99304417 1001 86380 86390 1
304964 99304964 1001 86380 86390 1
305651 99305651 1001 86380 86390 1
305592 99305592 1001 86380 86390 1
305555 99305555 1001 86380 86390 1
305160 99305160 1001 86380 86390 1
305085 99305085 1001 86380 86390 1
500545 99500545 1001 86380 86390 1
500251 99500251 1001 86380 86390 1
500905 99500905 1001 86380 86390 1
501550 99501550 1001 86380 86390 1
501461 99501461 1001 86380 86390 1
501452 99501452 1001 86380 86390 1
501394 99501394 1001 86380 86390 1
501100 99501100 1001 86380 86390 1
501128 99501128 1001 86380 86390 1
501675 99501675 1001 86380 86390 1
501650 99501650 1001 86380 86390 1
502350 99502350 1001 86380 86390 1
502423 99502423 1001 86380 86390 1
502217 99502217 1001 86380 86390 1
501950 99501950 1001 86380 86390 1
502655 99502655 1001 86380 86390 1
503233 99503233 1001 86380 86390 1
503213 99503213 1001 86380 86390 1
502827 99502827 1001 86380 86390 1
502755 99502755 1001 86380 86390 1
502784 99502784 1001 86380 86390 1
503466 99503466 1001 86380 86390 1
504093 99504093 1001 86380 86390 1
504052 99504052 1001 86380 86390 1
503732 99503732 1001 86380 86390 1
503889 99503889 1001 86380 86390 1
503721 99503721 1001 86380 86390 1
503800 99503800 1001 86380 86390 1
503878 99503878 1001 86380 86390 1
503857 99503857 1001 86380 86390 1
503807 99503807 1001 86380 86390 1
503655 99503655 1001 86380 86390 1
503540 99503540 1001 86380 86390 1
503594 99503594 1001 86380 86390 1
503637 99503637 1001 86380 86390 1
504272 99504272 1001 86380 86390 1
504316 99504316 1001 86380 86390 1
504757 99504757 1001 86380 86390 1
504684 99504684 1001 86380 86390 1
504446 99504446 1001 86380 86390 1
504356 99504356 1001 86380 86390 1
504449 99504449 1001 86380 86390 1
505086 99505086 1001 86380 86390 1
505131 99505131 1001 86380 86390 1
505596 99505596 1001 86380 86390 1
505753 99505753 1001 86380 86390 1
505756 99505756 1001 86380 86390 1
505409 99505409 1001 86380 86390 1
505370 99505370 1001 86380 86390 1
505372 99505372 1001 86380 86390 1
505164 99505164 1001 86380 86390 1
505776 99505776 1001 86380 86390 1
506383 99506383 1001 86380 86390 1
506309 99506309 1001 86380 86390 1
506053 99506053 1001 86380 86390 1
506152 99506152 1001 86380 86390 1
506049 99506049 1001 86380 86390 1
506614 99506614 1001 86380 86390 1
506629 99506629 1001 86380 86390 1
507298 99507298 1001 86380 86390 1
507235 99507235 1001 86380 86390 1
507328 99507328 1001 86380 86390 1
507292 99507292 1001 86380 86390 1
507142 99507142 1001 86380 86390 1
507130 99507130 1001 86380 86390 1
507533 99507533 1001 86380 86390 1
508096 99508096 1001 86380 86390 1
508066 99508066 1001 86380 86390 1
508022 99508022 1001 86380 86390 1
508023 99508023 1001 86380 86390 1
508028 99508028 1001 86380 86390 1
507815 99507815 1001 86380 86390 1
507726 99507726 1001 86380 86390 1
508297 99508297 1001 86380 86390 1
508453 99508453 1001 86380 86390 1
508329 99508329 1001 86380 86390 1
508448 99508448 1001 86380 86390 1
508936 99508936 1001 86380 86390 1
508845 99508845 1001 86380 86390 1
508797 99508797 1001 86380 86390 1
508746 99508746 1001 86380 86390 1
508562 99508562 1001 86380 86390 1
509231 99509231 1001 86380 86390 1
509795 99509795 1001 86380 86390 1
509284 99509284 1001 86380 86390 1
509339 99509339 1001 86380 86390 1
510725 99510725 1001 86380 86390 1
510563 99510563 1001 86380 86390 1
510391 99510391 1001 86380 86390 1
510374 99510374 1001 86380 86390 1
510125 99510125 1001 86380 86390 1
510299 99510299 1001 86380 86390 1
511166 99511166 1001 86380 86390 1
511282 99511282 1001 86380 86390 1
510987 99510987 1001 86380 86390 1
511030 99511030 1001 86380 86390 1
512057 99512057 1001 86380 86390 1
512164 99512164 1001 86380 86390 1
511904 99511904 1001 86380 86390 1
511820 99511820 1001 86380 86390 1
512393 99512393 1001 86380 86390 1
512513 99512513 1001 86380 86390 1
513022 99513022 1001 86380 86390 1
512901 99512901 1001 86380 86390 1
512920 99512920 1001 86380 86390 1
512642 99512642 1001 86380 86390 1
512605 99512605 1001 86380 86390 1
512738 99512738 1001 86380 86390 1
513942 99513942 1001 86380 86390 1
513673 99513673 1001 86380 86390 1
513713 99513713 1001 86380 86390 1
513572 99513572 1001 86380 86390 1
514143 99514143 1001 86380 86390 1
514487 99514487 1001 86380 86390 1
514461 99514461 1001 86380 86390 1
514521 99514521 1001 86380 86390 1
514972 99514972 1001 86380 86390 1
514974 99514974 1001 86380 86390 1
515502 99515502 1001 86380 86390 1
515319 99515319 1001 86380 86390 1
515734 99515734 1001 86380 86390 1
515755 99515755 1001 86380 86390 1
516483 99516483 1001 86380 86390 1
516334 99516334 1001 86380 86390 1
516271 99516271 1001 86380 86390 1
516143 99516143 1001 86380 86390 1
515927 99515927 1001 86380 86390 1
516026 99516026 1001 86380 86390 1
516638 99516638 1001 86380 86390 1
517209 99517209 1001 86380 86390 1
517052 99517052 1001 86380 86390 1
516973 99516973 1001 86380 86390 1
516825 99516825 1001 86380 86390 1
517348 99517348 1001 86380 86390 1
517531 99517531 1001 86380 86390 1
517519 99517519 1001 86380 86390 1
517792 99517792 1001 86380 86390 1
517736 99517736 1001 86380 86390 1
518225 99518225 1001 86380 86390 1
518277 99518277 1001 86380 86390 1
518338 99518338 1001 86380 86390 1
518352 99518352 1001 86380 86390 1
518956 99518956 1001 86380 86390 1
518787 99518787 1001 86380 86390 1
518879 99518879 1001 86380 86390 1
518791 99518791 1001 86380 86390 1
518910 99518910 1001 86380 86390 1
518684 99518684 1001 86380 86390 1
518575 99518575 1001 86380 86390 1
519138 99519138 1001 86380 86390 1
519804 99519804 1001 86380 86390 1
519415 99519415 1001 86380 86390 1
519584 99519584 1001 86380 86390 1
519876 99519876 1001 86380 86390 1
519880 99519880 1001 86380 86390 1
520505 99520505 1001 86380 86390 1
520630 99520630 1001 86380 86390 1
520333 99520333 1001 86380 86390 1
520428 99520428 1001 86380 86390 1
520312 99520312 1001 86380 86390 1
520416 99520416 1001 86380 86390 1
520369 99520369 1001 86380 86390 1
520111 99520111 1001 86380 86390 1
520064 99520064 1001 86380 86390 1
520194 99520194 1001 86380 86390 1
520763 99520763 1001 86380 86390 1
521402 99521402 1001 86380 86390 1
521293 99521293 1001 86380 86390 1
520902 99520902 1001 86380 86390 1
520941 99520941 1001 86380 86390 1
521585 99521585 1001 86380 86390 1
521625 99521625 1001 86380 86390 1
521600 99521600 1001 86380 86390 1
522219 99522219 1001 86380 86390 1
522137 99522137 1001 86380 86390 1
521920 99521920 1001 86380 86390 1
521888 99521888 1001 86380 86390 1
521859 99521859 1001 86380 86390 1
522969 99522969 1001 86380 86390 1
522900 99522900 1001 86380 86390 1
522736 99522736 1001 86380 86390 1
522879 99522879 1001 86380 86390 1
522829 99522829 1001 86380 86390 1
522602 99522602 1001 86380 86390 1
523180 99523180 1001 86380 86390 1
523191 99523191 1001 86380 86390 1
523727 99523727 1001 86380 86390 1
523730 99523730 1001 86380 86390 1
523505 99523505 1001 86380 86390 1
523393 99523393 1001 86380 86390 1
523988 99523988 1001 86380 86390 1
524070 99524070 1001 86380 86390 1
524753 99524753 1001 86380 86390 1
524651 99524651 1001 86380 86390 1
524473 99524473 1001 86380 86390 1
524444 99524444 1001 86380 86390 1
524257 99524257 1001 86380 86390 1
524193 99524193 1001 86380 86390 1
524288 99524288 1001 86380 86390 1
524955 99524955 1001 86380 86390 1
525379 99525379 1001 86380 86390 1
525131 99525131 1001 86380 86390 1
525002 99525002 1001 86380 86390 1
525033 99525033 1001 86380 86390 1
525737 99525737 1001 86380 86390 1
525739 99525739 1001 86380 86390 1
525664 99525664 1001 86380 86390 1
526397 99526397 1001 86380 86390 1
526192 99526192 1001 86380 86390 1
526163 99526163 1001 86380 86390 1
525935 99525935 1001 86380 86390 1
525979 99525979 1001 86380 86390 1
525928 99525928 1001 86380 86390 1
526449 99526449 1001 86380 86390 1
526490 99526490 1001 86380 86390 1
527081 99527081 1001 86380 86390 1
527447 99527447 1001 86380 86390 1
527293 99527293 1001 86380 86390 1
527872 99527872 1001 86380 86390 1
528001 99528001 1001 86380 86390 1
528067 99528067 1001 86380 86390 1
527839 99527839 1001 86380 86390 1
527840 99527840 1001 86380 86390 1
527641 99527641 1001 86380 86390 1
527461 99527461 1001 86380 86390 1
528794 99528794 1001 86380 86390 1
528579 99528579 1001 86380 86390 1
528509 99528509 1001 86380 86390 1
528591 99528591 1001 86380 86390 1
528407 99528407 1001 86380 86390 1
528999 99528999 1001 86380 86390 1
529438 99529438 1001 86380 86390 1
529785 99529785 1001 86380 86390 1
530543 99530543 1001 86380 86390 1
530208 99530208 1001 86380 86390 1
530183 99530183 1001 86380 86390 1
530200 99530200 1001 86380 86390 1
530214 99530214 1001 86380 86390 1
530255 99530255 1001 86380 86390 1
531188 99531188 1001 86380 86390 1
531044 99531044 1001 86380 86390 1
530839 99530839 1001 86380 86390 1
532113 99532113 1001 86380 86390 1
531847 99531847 1001 86380 86390 1
531995 99531995 1001 86380 86390 1
531767 99531767 1001 86380 86390 1
531781 99531781 1001 86380 86390 1
531705 99531705 1001 86380 86390 1
531721 99531721 1001 86380 86390 1
532313 99532313 1001 86380 86390 1
532213 99532213 1001 86380 86390 1
532908 99532908 1001 86380 86390 1
532860 99532860 1001 86380 86390 1
532875 99532875 1001 86380 86390 1
532927 99532927 1001 86380 86390 1
532673 99532673 1001 86380 86390 1
532562 99532562 1001 86380 86390 1
533129 99533129 1001 86380 86390 1
533660 99533660 1001 86380 86390 1
533849 99533849 1001 86380 86390 1
533444 99533444 1001 86380 86390 1
533242 99533242 1001 86380 86390 1
533966 99533966 1001 86380 86390 1
534056 99534056 1001 86380 86390 1
533993 99533993 1001 86380 86390 1
533983 99533983 1001 86380 86390 1
534563 99534563 1001 86380 86390 1
534292 99534292 1001 86380 86390 1
534231 99534231 1001 86380 86390 1
534141 99534141 1001 86380 86390 1
534080 99534080 1001 86380 86390 1
534111 99534111 1001 86380 86390 1
534824 99534824 1001 86380 86390 1
535472 99535472 1001 86380 86390 1
535326 99535326 1001 86380 86390 1
535456 99535456 1001 86380 86390 1
535470 99535470 1001 86380 86390 1
534980 99534980 1001 86380 86390 1
534938 99534938 1001 86380 86390 1
534992 99534992 1001 86380 86390 1
535690 99535690 1001 86380 86390 1
535629 99535629 1001 86380 86390 1
535519 99535519 1001 86380 86390 1
536285 99536285 1001 86380 86390 1
536286 99536286 1001 86380 86390 1
536284 99536284 1001 86380 86390 1
536006 99536006 1001 86380 86390 1
535876 99535876 1001 86380 86390 1
537006 99537006 1001 86380 86390 1
536848 99536848 1001 86380 86390 1
536637 99536637 1001 86380 86390 1
536651 99536651 1001 86380 86390 1
536708 99536708 1001 86380 86390 1
537957 99537957 1001 86380 86390 1
537789 99537789 1001 86380 86390 1
537606 99537606 1001 86380 86390 1
537613 99537613 1001 86380 86390 1
537391 99537391 1001 86380 86390 1
538650 99538650 1001 86380 86390 1
538691 99538691 1001 86380 86390 1
538488 99538488 1001 86380 86390 1
538527 99538527 1001 86380 86390 1
538209 99538209 1001 86380 86390 1
539432 99539432 1001 86380 86390 1
539142 99539142 1001 86380 86390 1
539224 99539224 1001 86380 86390 1
539083 99539083 1001 86380 86390 1
539658 99539658 1001 86380 86390 1
539815 99539815 1001 86380 86390 1
539660 99539660 1001 86380 86390 1
540287 99540287 1001 86380 86390 1
540439 99540439 1001 86380 86390 1
540204 99540204 1001 86380 86390 1
540194 99540194 1001 86380 86390 1
540233 99540233 1001 86380 86390 1
540144 99540144 1001 86380 86390 1
539996 99539996 1001 86380 86390 1
539871 99539871 1001 86380 86390 1
541061 99541061 1001 86380 86390 1
541077 99541077 1001 86380 86390 1
540889 99540889 1001 86380 86390 1
540715 99540715 1001 86380 86390 1
540832 99540832 1001 86380 86390 1
540773 99540773 1001 86380 86390 1
541461 99541461 1001 86380 86390 1
541477 99541477 1001 86380 86390 1
541414 99541414 1001 86380 86390 1
542004 99542004 1001 86380 86390 1
541798 99541798 1001 86380 86390 1
541725 99541725 1001 86380 86390 1
541740 99541740 1001 86380 86390 1
541687 99541687 1001 86380 86390 1
542261 99542261 1001 86380 86390 1
542139 99542139 1001 86380 86390 1
542810 99542810 1001 86380 86390 1
542560 99542560 1001 86380 86390 1
542707 99542707 1001 86380 86390 1
542683 99542683 1001 86380 86390 1
543072 99543072 1001 86380 86390 1
543064 99543064 1001 86380 86390 1
543118 99543118 1001 86380 86390 1
543669 99543669 1001 86380 86390 1
543491 99543491 1001 86380 86390 1
543816 99543816 1001 86380 86390 1
543971 99543971 1001 86380 86390 1
543830 99543830 1001 86380 86390 1
543948 99543948 1001 86380 86390 1
544407 99544407 1001 86380 86390 1
544202 99544202 1001 86380 86390 1
544218 99544218 1001 86380 86390 1
503136 1056 1002 48579 60281 1
400017 99400017 1001 86380 86390 1
401562 99401562 1001 86380 86390 1
401625 99401625 1001 86380 86390 1
401710 99401710 1001 86380 86390 1
402133 99402133 1001 86380 86390 1
402123 99402123 1001 86380 86390 1
402224 99402224 1001 86380 86390 1
402809 99402809 1001 86380 86390 1
403944 99403944 1001 86380 86390 1
403978 99403978 1001 86380 86390 1
404193 99404193 1001 86380 86390 1
404211 99404211 1001 86380 86390 1
404363 99404363 1001 86380 86390 1
404391 99404391 1001 86380 86390 1
404684 99404684 1001 86380 86390 1
405100 99405100 1001 86380 86390 1
405412 99405412 1001 86380 86390 1
405616 99405616 1001 86380 86390 1
406909 99406909 1001 86380 86390 1
406866 99406866 1001 86380 86390 1
407098 99407098 1001 86380 86390 1
407420 99407420 1001 86380 86390 1
407816 99407816 1001 86380 86390 1
407986 99407986 1001 86380 86390 1
407887 99407887 1001 86380 86390 1
408164 99408164 1001 86380 86390 1
409028 99409028 1001 86380 86390 1
409472 99409472 1001 86380 86390 1
409435 99409435 1001 86380 86390 1
409477 99409477 1001 86380 86390 1
410068 99410068 1001 86380 86390 1
410236 99410236 1001 86380 86390 1
411459 99411459 1001 86380 86390 1
412022 99412022 1001 86380 86390 1
413630 99413630 1001 86380 86390 1
413641 99413641 1001 86380 86390 1
413305 99413305 1001 86380 86390 1
413166 99413166 1001 86380 86390 1
415075 99415075 1001 86380 86390 1
415095 99415095 1001 86380 86390 1
414984 99414984 1001 86380 86390 1
414894 99414894 1001 86380 86390 1
414533 99414533 1001 86380 86390 1
414543 99414543 1001 86380 86390 1
414750 99414750 1001 86380 86390 1
414701 99414701 1001 86380 86390 1
415548 99415548 1001 86380 86390 1
415425 99415425 1001 86380 86390 1
415658 99415658 1001 86380 86390 1
415608 99415608 1001 86380 86390 1
416534 99416534 1001 86380 86390 1
416395 99416395 1001 86380 86390 1
416432 99416432 1001 86380 86390 1
415787 99415787 1001 86380 86390 1
417280 99417280 1001 86380 86390 1
417102 99417102 1001 86380 86390 1
417034 99417034 1001 86380 86390 1
418487 99418487 1001 86380 86390 1
418662 99418662 1001 86380 86390 1
418378 99418378 1001 86380 86390 1
418004 99418004 1001 86380 86390 1
417624 99417624 1001 86380 86390 1
420311 99420311 1001 86380 86390 1
419748 99419748 1001 86380 86390 1
419787 99419787 1001 86380 86390 1
419544 99419544 1001 86380 86390 1
420830 99420830 1001 86380 86390 1
421550 99421550 1001 86380 86390 1
421424 99421424 1001 86380 86390 1
421071 99421071 1001 86380 86390 1
420948 99420948 1001 86380 86390 1
422185 99422185 1001 86380 86390 1
423744 99423744 1001 86380 86390 1
423344 99423344 1001 86380 86390 1
423048 99423048 1001 86380 86390 1
423162 99423162 1001 86380 86390 1
422729 99422729 1001 86380 86390 1
422783 99422783 1001 86380 86390 1
423792 99423792 1001 86380 86390 1
423998 99423998 1001 86380 86390 1
424932 99424932 1001 86380 86390 1
424907 99424907 1001 86380 86390 1
424164 99424164 1001 86380 86390 1
426805 99426805 1001 86380 86390 1
426833 99426833 1001 86380 86390 1
426423 99426423 1001 86380 86390 1
426598 99426598 1001 86380 86390 1
426608 99426608 1001 86380 86390 1
426247 99426247 1001 86380 86390 1
427419 99427419 1001 86380 86390 1
428216 99428216 1001 86380 86390 1
427696 99427696 1001 86380 86390 1
429017 99429017 1001 86380 86390 1
430247 99430247 1001 86380 86390 1
429465 99429465 1001 86380 86390 1
429458 99429458 1001 86380 86390 1
429492 99429492 1001 86380 86390 1
430744 99430744 1001 86380 86390 1
431957 99431957 1001 86380 86390 1
431980 99431980 1001 86380 86390 1
431357 99431357 1001 86380 86390 1
431535 99431535 1001 86380 86390 1
432169 99432169 1001 86380 86390 1
433545 99433545 1001 86380 86390 1
432830 99432830 1001 86380 86390 1
434094 99434094 1001 86380 86390 1
433865 99433865 1001 86380 86390 1
433843 99433843 1001 86380 86390 1
433877 99433877 1001 86380 86390 1
435009 99435009 1001 86380 86390 1
435140 99435140 1001 86380 86390 1
435356 99435356 1001 86380 86390 1
434984 99434984 1001 86380 86390 1
434319 99434319 1001 86380 86390 1
434485 99434485 1001 86380 86390 1
434364 99434364 1001 86380 86390 1
435585 99435585 1001 86380 86390 1
435851 99435851 1001 86380 86390 1
437002 99437002 1001 86380 86390 1
436672 99436672 1001 86380 86390 1
436194 99436194 1001 86380 86390 1
435902 99435902 1001 86380 86390 1
436172 99436172 1001 86380 86390 1
300050 99300050 1001 86380 86390 1
300712 99300712 1001 86380 86390 1
300720 99300720 1001 86380 86390 1
300384 99300384 1001 86380 86390 1
300476 99300476 1001 86380 86390 1
300269 99300269 1001 86380 86390 1
300298 99300298 1001 86380 86390 1
300131 99300131 1001 86380 86390 1
300759 99300759 1001 86380 86390 1
300811 99300811 1001 86380 86390 1
300747 99300747 1001 86380 86390 1
300776 99300776 1001 86380 86390 1
300737 99300737 1001 86380 86390 1
301380 99301380 1001 86380 86390 1
301410 99301410 1001 86380 86390 1
301360 99301360 1001 86380 86390 1
301299 99301299 1001 86380 86390 1
301122 99301122 1001 86380 86390 1
301669 99301669 1001 86380 86390 1
301558 99301558 1001 86380 86390 1
302200 99302200 1001 86380 86390 1
302230 99302230 1001 86380 86390 1
302283 99302283 1001 86380 86390 1
302222 99302222 1001 86380 86390 1
302301 99302301 1001 86380 86390 1
302007 99302007 1001 86380 86390 1
302143 99302143 1001 86380 86390 1
301953 99301953 1001 86380 86390 1
302448 99302448 1001 86380 86390 1
302943 99302943 1001 86380 86390 1
302691 99302691 1001 86380 86390 1
302633 99302633 1001 86380 86390 1
303412 99303412 1001 86380 86390 1
303271 99303271 1001 86380 86390 1
303311 99303311 1001 86380 86390 1
303288 99303288 1001 86380 86390 1
303957 99303957 1001 86380 86390 1
303983 99303983 1001 86380 86390 1
303861 99303861 1001 86380 86390 1
303827 99303827 1001 86380 86390 1
303674 99303674 1001 86380 86390 1
303422 99303422 1001 86380 86390 1
303579 99303579 1001 86380 86390 1
304224 99304224 1001 86380 86390 1
304138 99304138 1001 86380 86390 1
304204 99304204 1001 86380 86390 1
304092 99304092 1001 86380 86390 1
304769 99304769 1001 86380 86390 1
304810 99304810 1001 86380 86390 1
304661 99304661 1001 86380 86390 1
304754 99304754 1001 86380 86390 1
304853 99304853 1001 86380 86390 1
304364 99304364 1001 86380 86390 1
304340 99304340 1001 86380 86390 1
304973 99304973 1001 86380 86390 1
304992 99304992 1001 86380 86390 1
305504 99305504 1001 86380 86390 1
305471 99305471 1001 86380 86390 1
305411 99305411 1001 86380 86390 1
305263 99305263 1001 86380 86390 1
500555 99500555 1001 86380 86390 1
500376 99500376 1001 86380 86390 1
500333 99500333 1001 86380 86390 1
500989 99500989 1001 86380 86390 1
500835 99500835 1001 86380 86390 1
501224 99501224 1001 86380 86390 1
501705 99501705 1001 86380 86390 1
502314 99502314 1001 86380 86390 1
502082 99502082 1001 86380 86390 1
502187 99502187 1001 86380 86390 1
502253 99502253 1001 86380 86390 1
502254 99502254 1001 86380 86390 1
501963 99501963 1001 86380 86390 1
501955 99501955 1001 86380 86390 1
501994 99501994 1001 86380 86390 1
502592 99502592 1001 86380 86390 1
502478 99502478 1001 86380 86390 1
502613 99502613 1001 86380 86390 1
503261 99503261 1001 86380 86390 1
503209 99503209 1001 86380 86390 1
503002 99503002 1001 86380 86390 1
502980 99502980 1001 86380 86390 1
502856 99502856 1001 86380 86390 1
502860 99502860 1001 86380 86390 1
502773 99502773 1001 86380 86390 1
503394 99503394 1001 86380 86390 1
504062 99504062 1001 86380 86390 1
503849 99503849 1001 86380 86390 1
503719 99503719 1001 86380 86390 1
503734 99503734 1001 86380 86390 1
503763 99503763 1001 86380 86390 1
503608 99503608 1001 86380 86390 1
503611 99503611 1001 86380 86390 1
504301 99504301 1001 86380 86390 1
504253 99504253 1001 86380 86390 1
504176 99504176 1001 86380 86390 1
504942 99504942 1001 86380 86390 1
504932 99504932 1001 86380 86390 1
504563 99504563 1001 86380 86390 1
504619 99504619 1001 86380 86390 1
504582 99504582 1001 86380 86390 1
505032 99505032 1001 86380 86390 1
505062 99505062 1001 86380 86390 1
504952 99504952 1001 86380 86390 1
505645 99505645 1001 86380 86390 1
505743 99505743 1001 86380 86390 1
505712 99505712 1001 86380 86390 1
505572 99505572 1001 86380 86390 1
505478 99505478 1001 86380 86390 1
505276 99505276 1001 86380 86390 1
506397 99506397 1001 86380 86390 1
506197 99506197 1001 86380 86390 1
506334 99506334 1001 86380 86390 1
506058 99506058 1001 86380 86390 1
506685 99506685 1001 86380 86390 1
506695 99506695 1001 86380 86390 1
507203 99507203 1001 86380 86390 1
507496 99507496 1001 86380 86390 1
507980 99507980 1001 86380 86390 1
507925 99507925 1001 86380 86390 1
507763 99507763 1001 86380 86390 1
508337 99508337 1001 86380 86390 1
508300 99508300 1001 86380 86390 1
508264 99508264 1001 86380 86390 1
508254 99508254 1001 86380 86390 1
508883 99508883 1001 86380 86390 1
508916 99508916 1001 86380 86390 1
508737 99508737 1001 86380 86390 1
508855 99508855 1001 86380 86390 1
508518 99508518 1001 86380 86390 1
509132 99509132 1001 86380 86390 1
509823 99509823 1001 86380 86390 1
509672 99509672 1001 86380 86390 1
510019 99510019 1001 86380 86390 1
509944 99509944 1001 86380 86390 1
510023 99510023 1001 86380 86390 1
510389 99510389 1001 86380 86390 1
510135 99510135 1001 86380 86390 1
510853 99510853 1001 86380 86390 1
510872 99510872 1001 86380 86390 1
510902 99510902 1001 86380 86390 1
511505 99511505 1001 86380 86390 1
511485 99511485 1001 86380 86390 1
511153 99511153 1001 86380 86390 1
511246 99511246 1001 86380 86390 1
511311 99511311 1001 86380 86390 1
511340 99511340 1001 86380 86390 1
511329 99511329 1001 86380 86390 1
511346 99511346 1001 86380 86390 1
511114 99511114 1001 86380 86390 1
510960 99510960 1001 86380 86390 1
511116 99511116 1001 86380 86390 1
511069 99511069 1001 86380 86390 1
510970 99510970 1001 86380 86390 1
512354 99512354 1001 86380 86390 1
512311 99512311 1001 86380 86390 1
512045 99512045 1001 86380 86390 1
512123 99512123 1001 86380 86390 1
512138 99512138 1001 86380 86390 1
513063 99513063 1001 86380 86390 1
512939 99512939 1001 86380 86390 1
512810 99512810 1001 86380 86390 1
513344 99513344 1001 86380 86390 1
513267 99513267 1001 86380 86390 1
513242 99513242 1001 86380 86390 1
513791 99513791 1001 86380 86390 1
513796 99513796 1001 86380 86390 1
513707 99513707 1001 86380 86390 1
513583 99513583 1001 86380 86390 1
513508 99513508 1001 86380 86390 1
514046 99514046 1001 86380 86390 1
514727 99514727 1001 86380 86390 1
514652 99514652 1001 86380 86390 1
514554 99514554 1001 86380 86390 1
514466 99514466 1001 86380 86390 1
514363 99514363 1001 86380 86390 1
514859 99514859 1001 86380 86390 1
514872 99514872 1001 86380 86390 1
514912 99514912 1001 86380 86390 1
515003 99515003 1001 86380 86390 1
514955 99514955 1001 86380 86390 1
515034 99515034 1001 86380 86390 1
515640 99515640 1001 86380 86390 1
515081 99515081 1001 86380 86390 1
515239 99515239 1001 86380 86390 1
516477 99516477 1001 86380 86390 1
516430 99516430 1001 86380 86390 1
516117 99516117 1001 86380 86390 1
516083 99516083 1001 86380 86390 1
515919 99515919 1001 86380 86390 1
516051 99516051 1001 86380 86390 1
516077 99516077 1001 86380 86390 1
516040 99516040 1001 86380 86390 1
515978 99515978 1001 86380 86390 1
516567 99516567 1001 86380 86390 1
516808 99516808 1001 86380 86390 1
517399 99517399 1001 86380 86390 1
517451 99517451 1001 86380 86390 1
517429 99517429 1001 86380 86390 1
517482 99517482 1001 86380 86390 1
517354 99517354 1001 86380 86390 1
517829 99517829 1001 86380 86390 1
517658 99517658 1001 86380 86390 1
518367 99518367 1001 86380 86390 1
518874 99518874 1001 86380 86390 1
518852 99518852 1001 86380 86390 1
518711 99518711 1001 86380 86390 1
518377 99518377 1001 86380 86390 1
519767 99519767 1001 86380 86390 1
519680 99519680 1001 86380 86390 1
519670 99519670 1001 86380 86390 1
519632 99519632 1001 86380 86390 1
519486 99519486 1001 86380 86390 1
519412 99519412 1001 86380 86390 1
519335 99519335 1001 86380 86390 1
519320 99519320 1001 86380 86390 1
519917 99519917 1001 86380 86390 1
519944 99519944 1001 86380 86390 1
519996 99519996 1001 86380 86390 1
520240 99520240 1001 86380 86390 1
520324 99520324 1001 86380 86390 1
520379 99520379 1001 86380 86390 1
520022 99520022 1001 86380 86390 1
520091 99520091 1001 86380 86390 1
521209 99521209 1001 86380 86390 1
521225 99521225 1001 86380 86390 1
520874 99520874 1001 86380 86390 1
521006 99521006 1001 86380 86390 1
521541 99521541 1001 86380 86390 1
521656 99521656 1001 86380 86390 1
521976 99521976 1001 86380 86390 1
521829 99521829 1001 86380 86390 1
521855 99521855 1001 86380 86390 1
522497 99522497 1001 86380 86390 1
522451 99522451 1001 86380 86390 1
522337 99522337 1001 86380 86390 1
522377 99522377 1001 86380 86390 1
523033 99523033 1001 86380 86390 1
523041 99523041 1001 86380 86390 1
522850 99522850 1001 86380 86390 1
522517 99522517 1001 86380 86390 1
523842 99523842 1001 86380 86390 1
523809 99523809 1001 86380 86390 1
523701 99523701 1001 86380 86390 1
523612 99523612 1001 86380 86390 1
523547 99523547 1001 86380 86390 1
523654 99523654 1001 86380 86390 1
523708 99523708 1001 86380 86390 1
523543 99523543 1001 86380 86390 1
523530 99523530 1001 86380 86390 1
524089 99524089 1001 86380 86390 1
524027 99524027 1001 86380 86390 1
524053 99524053 1001 86380 86390 1
524515 99524515 1001 86380 86390 1
524559 99524559 1001 86380 86390 1
524560 99524560 1001 86380 86390 1
524307 99524307 1001 86380 86390 1
524207 99524207 1001 86380 86390 1
524315 99524315 1001 86380 86390 1
524843 99524843 1001 86380 86390 1
525396 99525396 1001 86380 86390 1
525478 99525478 1001 86380 86390 1
525353 99525353 1001 86380 86390 1
525776 99525776 1001 86380 86390 1
525662 99525662 1001 86380 86390 1
525741 99525741 1001 86380 86390 1
525680 99525680 1001 86380 86390 1
526196 99526196 1001 86380 86390 1
525984 99525984 1001 86380 86390 1
525874 99525874 1001 86380 86390 1
526003 99526003 1001 86380 86390 1
526566 99526566 1001 86380 86390 1
526453 99526453 1001 86380 86390 1
526557 99526557 1001 86380 86390 1
526613 99526613 1001 86380 86390 1
527047 99527047 1001 86380 86390 1
527176 99527176 1001 86380 86390 1
527170 99527170 1001 86380 86390 1
527034 99527034 1001 86380 86390 1
526771 99526771 1001 86380 86390 1
526631 99526631 1001 86380 86390 1
527428 99527428 1001 86380 86390 1
527878 99527878 1001 86380 86390 1
527958 99527958 1001 86380 86390 1
527761 99527761 1001 86380 86390 1
527619 99527619 1001 86380 86390 1
527594 99527594 1001 86380 86390 1
528141 99528141 1001 86380 86390 1
528274 99528274 1001 86380 86390 1
528080 99528080 1001 86380 86390 1
528265 99528265 1001 86380 86390 1
528872 99528872 1001 86380 86390 1
528895 99528895 1001 86380 86390 1
528542 99528542 1001 86380 86390 1
528672 99528672 1001 86380 86390 1
528597 99528597 1001 86380 86390 1
528427 99528427 1001 86380 86390 1
528378 99528378 1001 86380 86390 1
528420 99528420 1001 86380 86390 1
528938 99528938 1001 86380 86390 1
528959 99528959 1001 86380 86390 1
528910 99528910 1001 86380 86390 1
529524 99529524 1001 86380 86390 1
529273 99529273 1001 86380 86390 1
529791 99529791 1001 86380 86390 1
529742 99529742 1001 86380 86390 1
529797 99529797 1001 86380 86390 1
530480 99530480 1001 86380 86390 1
530416 99530416 1001 86380 86390 1
530495 99530495 1001 86380 86390 1
530192 99530192 1001 86380 86390 1
530247 99530247 1001 86380 86390 1
530157 99530157 1001 86380 86390 1
530006 99530006 1001 86380 86390 1
530126 99530126 1001 86380 86390 1
530602 99530602 1001 86380 86390 1
530749 99530749 1001 86380 86390 1
531378 99531378 1001 86380 86390 1
531162 99531162 1001 86380 86390 1
531062 99531062 1001 86380 86390 1
530857 99530857 1001 86380 86390 1
531382 99531382 1001 86380 86390 1
531383 99531383 1001 86380 86390 1
532116 99532116 1001 86380 86390 1
532173 99532173 1001 86380 86390 1
532095 99532095 1001 86380 86390 1
532375 99532375 1001 86380 86390 1
532329 99532329 1001 86380 86390 1
532857 99532857 1001 86380 86390 1
532645 99532645 1001 86380 86390 1
532750 99532750 1001 86380 86390 1
532649 99532649 1001 86380 86390 1
532716 99532716 1001 86380 86390 1
532515 99532515 1001 86380 86390 1
532425 99532425 1001 86380 86390 1
532428 99532428 1001 86380 86390 1
532485 99532485 1001 86380 86390 1
533717 99533717 1001 86380 86390 1
533702 99533702 1001 86380 86390 1
533341 99533341 1001 86380 86390 1
533362 99533362 1001 86380 86390 1
533972 99533972 1001 86380 86390 1
533994 99533994 1001 86380 86390 1
534022 99534022 1001 86380 86390 1
534512 99534512 1001 86380 86390 1
534380 99534380 1001 86380 86390 1
534374 99534374 1001 86380 86390 1
534260 99534260 1001 86380 86390 1
534085 99534085 1001 86380 86390 1
534857 99534857 1001 86380 86390 1
534833 99534833 1001 86380 86390 1
534745 99534745 1001 86380 86390 1
535384 99535384 1001 86380 86390 1
535215 99535215 1001 86380 86390 1
535301 99535301 1001 86380 86390 1
535597 99535597 1001 86380 86390 1
536234 99536234 1001 86380 86390 1
536238 99536238 1001 86380 86390 1
535976 99535976 1001 86380 86390 1
535782 99535782 1001 86380 86390 1
535849 99535849 1001 86380 86390 1
535909 99535909 1001 86380 86390 1
536451 99536451 1001 86380 86390 1
536474 99536474 1001 86380 86390 1
537146 99537146 1001 86380 86390 1
537005 99537005 1001 86380 86390 1
537171 99537171 1001 86380 86390 1
537445 99537445 1001 86380 86390 1
537401 99537401 1001 86380 86390 1
538125 99538125 1001 86380 86390 1
538814 99538814 1001 86380 86390 1
538789 99538789 1001 86380 86390 1
538730 99538730 1001 86380 86390 1
538585 99538585 1001 86380 86390 1
538233 99538233 1001 86380 86390 1
538935 99538935 1001 86380 86390 1
539598 99539598 1001 86380 86390 1
539637 99539637 1001 86380 86390 1
539309 99539309 1001 86380 86390 1
539024 99539024 1001 86380 86390 1
539118 99539118 1001 86380 86390 1
539777 99539777 1001 86380 86390 1
539661 99539661 1001 86380 86390 1
540342 99540342 1001 86380 86390 1
540420 99540420 1001 86380 86390 1
540323 99540323 1001 86380 86390 1
540216 99540216 1001 86380 86390 1
540114 99540114 1001 86380 86390 1
540127 99540127 1001 86380 86390 1
539847 99539847 1001 86380 86390 1
539860 99539860 1001 86380 86390 1
539906 99539906 1001 86380 86390 1
540508 99540508 1001 86380 86390 1
540496 99540496 1001 86380 86390 1
541192 99541192 1001 86380 86390 1
541049 99541049 1001 86380 86390 1
541062 99541062 1001 86380 86390 1
540982 99540982 1001 86380 86390 1
540677 99540677 1001 86380 86390 1
540730 99540730 1001 86380 86390 1
541375 99541375 1001 86380 86390 1
541967 99541967 1001 86380 86390 1
541863 99541863 1001 86380 86390 1
541864 99541864 1001 86380 86390 1
541750 99541750 1001 86380 86390 1
541724 99541724 1001 86380 86390 1
541566 99541566 1001 86380 86390 1
541532 99541532 1001 86380 86390 1
541915 99541915 1001 86380 86390 1
542746 99542746 1001 86380 86390 1
542623 99542623 1001 86380 86390 1
542696 99542696 1001 86380 86390 1
542354 99542354 1001 86380 86390 1
543449 99543449 1001 86380 86390 1
543505 99543505 1001 86380 86390 1
543441 99543441 1001 86380 86390 1
543184 99543184 1001 86380 86390 1
543249 99543249 1001 86380 86390 1
543812 99543812 1001 86380 86390 1
544459 99544459 1001 86380 86390 1
544519 99544519 1001 86380 86390 1
543992 99543992 1001 86380 86390 1
544686 99544686 1001 86380 86390 1
544719 99544719 1001 86380 86390 1
544644 99544644 1001 86380 86390 1
400420 99400420 1001 86380 86390 1
400530 99400530 1001 86380 86390 1
401102 99401102 1001 86380 86390 1
401342 99401342 1001 86380 86390 1
402233 99402233 1001 86380 86390 1
402900 99402900 1001 86380 86390 1
403005 99403005 1001 86380 86390 1
403385 99403385 1001 86380 86390 1
403553 99403553 1001 86380 86390 1
403561 99403561 1001 86380 86390 1
403711 99403711 1001 86380 86390 1
403907 99403907 1001 86380 86390 1
403848 99403848 1001 86380 86390 1
404041 99404041 1001 86380 86390 1
403942 99403942 1001 86380 86390 1
404085 99404085 1001 86380 86390 1
404482 99404482 1001 86380 86390 1
404626 99404626 1001 86380 86390 1
404900 99404900 1001 86380 86390 1
405104 99405104 1001 86380 86390 1
405210 99405210 1001 86380 86390 1
405240 99405240 1001 86380 86390 1
405323 99405323 1001 86380 86390 1
405384 99405384 1001 86380 86390 1
405421 99405421 1001 86380 86390 1
405513 99405513 1001 86380 86390 1
405718 99405718 1001 86380 86390 1
405967 99405967 1001 86380 86390 1
406233 99406233 1001 86380 86390 1
406722 99406722 1001 86380 86390 1
406775 99406775 1001 86380 86390 1
407939 99407939 1001 86380 86390 1
409339 99409339 1001 86380 86390 1
409340 99409340 1001 86380 86390 1
409300 99409300 1001 86380 86390 1
410155 99410155 1001 86380 86390 1
410356 99410356 1001 86380 86390 1
410384 99410384 1001 86380 86390 1
410525 99410525 1001 86380 86390 1
410655 99410655 1001 86380 86390 1
410991 99410991 1001 86380 86390 1
411135 99411135 1001 86380 86390 1
411466 99411466 1001 86380 86390 1
412070 99412070 1001 86380 86390 1
413447 99413447 1001 86380 86390 1
413546 99413546 1001 86380 86390 1
413059 99413059 1001 86380 86390 1
412950 99412950 1001 86380 86390 1
412886 99412886 1001 86380 86390 1
413987 99413987 1001 86380 86390 1
414015 99414015 1001 86380 86390 1
415264 99415264 1001 86380 86390 1
415287 99415287 1001 86380 86390 1
414590 99414590 1001 86380 86390 1
414741 99414741 1001 86380 86390 1
414536 99414536 1001 86380 86390 1
414515 99414515 1001 86380 86390 1
414450 99414450 1001 86380 86390 1
414430 99414430 1001 86380 86390 1
414167 99414167 1001 86380 86390 1
416688 99416688 1001 86380 86390 1
416503 99416503 1001 86380 86390 1
416487 99416487 1001 86380 86390 1
416228 99416228 1001 86380 86390 1
418720 99418720 1001 86380 86390 1
418035 99418035 1001 86380 86390 1
418418 99418418 1001 86380 86390 1
418144 99418144 1001 86380 86390 1
418217 99418217 1001 86380 86390 1
417677 99417677 1001 86380 86390 1
417895 99417895 1001 86380 86390 1
417725 99417725 1001 86380 86390 1
418012 99418012 1001 86380 86390 1
417902 99417902 1001 86380 86390 1
418941 99418941 1001 86380 86390 1
419886 99419886 1001 86380 86390 1
419731 99419731 1001 86380 86390 1
419838 99419838 1001 86380 86390 1
420028 99420028 1001 86380 86390 1
419324 99419324 1001 86380 86390 1
419455 99419455 1001 86380 86390 1
421865 99421865 1001 86380 86390 1
422040 99422040 1001 86380 86390 1
420969 99420969 1001 86380 86390 1
422330 99422330 1001 86380 86390 1
422401 99422401 1001 86380 86390 1
423389 99423389 1001 86380 86390 1
422952 99422952 1001 86380 86390 1
423074 99423074 1001 86380 86390 1
423083 99423083 1001 86380 86390 1
422940 99422940 1001 86380 86390 1
422577 99422577 1001 86380 86390 1
422637 99422637 1001 86380 86390 1
422898 99422898 1001 86380 86390 1
423836 99423836 1001 86380 86390 1
425246 99425246 1001 86380 86390 1
425326 99425326 1001 86380 86390 1
425303 99425303 1001 86380 86390 1
424646 99424646 1001 86380 86390 1
424993 99424993 1001 86380 86390 1
425719 99425719 1001 86380 86390 1
425673 99425673 1001 86380 86390 1
425576 99425576 1001 86380 86390 1
426812 99426812 1001 86380 86390 1
426816 99426816 1001 86380 86390 1
426323 99426323 1001 86380 86390 1
426629 99426629 1001 86380 86390 1
426226 99426226 1001 86380 86390 1
426073 99426073 1001 86380 86390 1
426206 99426206 1001 86380 86390 1
427167 99427167 1001 86380 86390 1
427172 99427172 1001 86380 86390 1
428366 99428366 1001 86380 86390 1
428513 99428513 1001 86380 86390 1
428139 99428139 1001 86380 86390 1
427930 99427930 1001 86380 86390 1
427816 99427816 1001 86380 86390 1
429046 99429046 1001 86380 86390 1
428848 99428848 1001 86380 86390 1
429704 99429704 1001 86380 86390 1
429527 99429527 1001 86380 86390 1
429238 99429238 1001 86380 86390 1
431293 99431293 1001 86380 86390 1
430975 99430975 1001 86380 86390 1
430881 99430881 1001 86380 86390 1
432220 99432220 1001 86380 86390 1
432476 99432476 1001 86380 86390 1
433391 99433391 1001 86380 86390 1
433609 99433609 1001 86380 86390 1
433207 99433207 1001 86380 86390 1
432894 99432894 1001 86380 86390 1
432699 99432699 1001 86380 86390 1
432694 99432694 1001 86380 86390 1
433899 99433899 1001 86380 86390 1
435212 99435212 1001 86380 86390 1
434704 99434704 1001 86380 86390 1
434648 99434648 1001 86380 86390 1
434567 99434567 1001 86380 86390 1
434481 99434481 1001 86380 86390 1
437111 99437111 1001 86380 86390 1
436846 99436846 1001 86380 86390 1
436967 99436967 1001 86380 86390 1
436913 99436913 1001 86380 86390 1
436581 99436581 1001 86380 86390 1
435993 99435993 1001 86380 86390 1
437350 99437350 1001 86380 86390 1
300101 99300101 1001 86380 86390 1
300491 99300491 1001 86380 86390 1
300442 99300442 1001 86380 86390 1
300192 99300192 1001 86380 86390 1
300274 99300274 1001 86380 86390 1
301429 99301429 1001 86380 86390 1
301494 99301494 1001 86380 86390 1
301469 99301469 1001 86380 86390 1
301473 99301473 1001 86380 86390 1
301503 99301503 1001 86380 86390 1
301306 99301306 1001 86380 86390 1
300935 99300935 1001 86380 86390 1
302349 99302349 1001 86380 86390 1
302289 99302289 1001 86380 86390 1
302036 99302036 1001 86380 86390 1
302485 99302485 1001 86380 86390 1
303042 99303042 1001 86380 86390 1
303189 99303189 1001 86380 86390 1
303198 99303198 1001 86380 86390 1
303201 99303201 1001 86380 86390 1
303141 99303141 1001 86380 86390 1
302742 99302742 1001 86380 86390 1
302596 99302596 1001 86380 86390 1
302675 99302675 1001 86380 86390 1
303263 99303263 1001 86380 86390 1
303211 99303211 1001 86380 86390 1
303332 99303332 1001 86380 86390 1
303878 99303878 1001 86380 86390 1
303937 99303937 1001 86380 86390 1
303534 99303534 1001 86380 86390 1
303601 99303601 1001 86380 86390 1
304110 99304110 1001 86380 86390 1
304679 99304679 1001 86380 86390 1
304872 99304872 1001 86380 86390 1
305031 99305031 1001 86380 86390 1
305059 99305059 1001 86380 86390 1
304946 99304946 1001 86380 86390 1
305618 99305618 1001 86380 86390 1
305378 99305378 1001 86380 86390 1
305080 99305080 1001 86380 86390 1
305185 99305185 1001 86380 86390 1
305141 99305141 1001 86380 86390 1
500154 99500154 1001 86380 86390 1
500104 99500104 1001 86380 86390 1
500043 99500043 1001 86380 86390 1
500584 99500584 1001 86380 86390 1
500520 99500520 1001 86380 86390 1
500362 99500362 1001 86380 86390 1
500299 99500299 1001 86380 86390 1
500366 99500366 1001 86380 86390 1
500386 99500386 1001 86380 86390 1
500941 99500941 1001 86380 86390 1
500947 99500947 1001 86380 86390 1
501504 99501504 1001 86380 86390 1
501509 99501509 1001 86380 86390 1
501370 99501370 1001 86380 86390 1
501312 99501312 1001 86380 86390 1
501328 99501328 1001 86380 86390 1
501162 99501162 1001 86380 86390 1
501104 99501104 1001 86380 86390 1
501808 99501808 1001 86380 86390 1
502329 99502329 1001 86380 86390 1
502310 99502310 1001 86380 86390 1
502097 99502097 1001 86380 86390 1
502244 99502244 1001 86380 86390 1
502041 99502041 1001 86380 86390 1
502018 99502018 1001 86380 86390 1
501959 99501959 1001 86380 86390 1
502261 99502261 1001 86380 86390 1
503279 99503279 1001 86380 86390 1
503000 99503000 1001 86380 86390 1
502911 99502911 1001 86380 86390 1
502831 99502831 1001 86380 86390 1
503458 99503458 1001 86380 86390 1
503446 99503446 1001 86380 86390 1
503424 99503424 1001 86380 86390 1
503389 99503389 1001 86380 86390 1
503862 99503862 1001 86380 86390 1
503864 99503864 1001 86380 86390 1
503890 99503890 1001 86380 86390 1
503499 99503499 1001 86380 86390 1
503694 99503694 1001 86380 86390 1
503541 99503541 1001 86380 86390 1
504819 99504819 1001 86380 86390 1
504539 99504539 1001 86380 86390 1
504479 99504479 1001 86380 86390 1
504463 99504463 1001 86380 86390 1
505113 99505113 1001 86380 86390 1
504971 99504971 1001 86380 86390 1
505104 99505104 1001 86380 86390 1
504965 99504965 1001 86380 86390 1
505620 99505620 1001 86380 86390 1
505527 99505527 1001 86380 86390 1
505476 99505476 1001 86380 86390 1
505429 99505429 1001 86380 86390 1
505394 99505394 1001 86380 86390 1
505261 99505261 1001 86380 86390 1
505966 99505966 1001 86380 86390 1
505932 99505932 1001 86380 86390 1
506521 99506521 1001 86380 86390 1
506201 99506201 1001 86380 86390 1
506242 99506242 1001 86380 86390 1
506062 99506062 1001 86380 86390 1
506039 99506039 1001 86380 86390 1
506697 99506697 1001 86380 86390 1
506647 99506647 1001 86380 86390 1
506678 99506678 1001 86380 86390 1
507117 99507117 1001 86380 86390 1
507081 99507081 1001 86380 86390 1
507134 99507134 1001 86380 86390 1
507030 99507030 1001 86380 86390 1
507071 99507071 1001 86380 86390 1
507174 99507174 1001 86380 86390 1
507484 99507484 1001 86380 86390 1
508163 99508163 1001 86380 86390 1
507772 99507772 1001 86380 86390 1
508371 99508371 1001 86380 86390 1
508322 99508322 1001 86380 86390 1
509003 99509003 1001 86380 86390 1
509029 99509029 1001 86380 86390 1
508761 99508761 1001 86380 86390 1
508712 99508712 1001 86380 86390 1
508537 99508537 1001 86380 86390 1
508617 99508617 1001 86380 86390 1
508659 99508659 1001 86380 86390 1
509246 99509246 1001 86380 86390 1
509788 99509788 1001 86380 86390 1
509730 99509730 1001 86380 86390 1
509784 99509784 1001 86380 86390 1
509674 99509674 1001 86380 86390 1
509425 99509425 1001 86380 86390 1
509454 99509454 1001 86380 86390 1
510680 99510680 1001 86380 86390 1
510540 99510540 1001 86380 86390 1
510721 99510721 1001 86380 86390 1
510235 99510235 1001 86380 86390 1
510313 99510313 1001 86380 86390 1
510297 99510297 1001 86380 86390 1
510776 99510776 1001 86380 86390 1
510870 99510870 1001 86380 86390 1
510859 99510859 1001 86380 86390 1
511416 99511416 1001 86380 86390 1
511011 99511011 1001 86380 86390 1
511634 99511634 1001 86380 86390 1
511583 99511583 1001 86380 86390 1
512035 99512035 1001 86380 86390 1
511972 99511972 1001 86380 86390 1
512043 99512043 1001 86380 86390 1
511917 99511917 1001 86380 86390 1
512492 99512492 1001 86380 86390 1
512467 99512467 1001 86380 86390 1
512515 99512515 1001 86380 86390 1
513195 99513195 1001 86380 86390 1
512949 99512949 1001 86380 86390 1
512893 99512893 1001 86380 86390 1
512856 99512856 1001 86380 86390 1
513303 99513303 1001 86380 86390 1
513343 99513343 1001 86380 86390 1
513697 99513697 1001 86380 86390 1
513653 99513653 1001 86380 86390 1
513464 99513464 1001 86380 86390 1
513547 99513547 1001 86380 86390 1
513458 99513458 1001 86380 86390 1
514121 99514121 1001 86380 86390 1
514204 99514204 1001 86380 86390 1
514679 99514679 1001 86380 86390 1
514811 99514811 1001 86380 86390 1
514659 99514659 1001 86380 86390 1
514850 99514850 1001 86380 86390 1
514740 99514740 1001 86380 86390 1
514484 99514484 1001 86380 86390 1
514607 99514607 1001 86380 86390 1
514649 99514649 1001 86380 86390 1
514407 99514407 1001 86380 86390 1
514398 99514398 1001 86380 86390 1
514364 99514364 1001 86380 86390 1
514881 99514881 1001 86380 86390 1
514871 99514871 1001 86380 86390 1
514979 99514979 1001 86380 86390 1
514863 99514863 1001 86380 86390 1
514892 99514892 1001 86380 86390 1
515653 99515653 1001 86380 86390 1
515605 99515605 1001 86380 86390 1
515283 99515283 1001 86380 86390 1
515321 99515321 1001 86380 86390 1
515159 99515159 1001 86380 86390 1
515255 99515255 1001 86380 86390 1
516373 99516373 1001 86380 86390 1
516323 99516323 1001 86380 86390 1
516377 99516377 1001 86380 86390 1
516454 99516454 1001 86380 86390 1
516144 99516144 1001 86380 86390 1
516023 99516023 1001 86380 86390 1
516652 99516652 1001 86380 86390 1
516569 99516569 1001 86380 86390 1
517313 99517313 1001 86380 86390 1
517118 99517118 1001 86380 86390 1
517459 99517459 1001 86380 86390 1
517461 99517461 1001 86380 86390 1
517765 99517765 1001 86380 86390 1
517612 99517612 1001 86380 86390 1
517613 99517613 1001 86380 86390 1
518236 99518236 1001 86380 86390 1
518285 99518285 1001 86380 86390 1
518921 99518921 1001 86380 86390 1
518686 99518686 1001 86380 86390 1
518701 99518701 1001 86380 86390 1
518458 99518458 1001 86380 86390 1
518567 99518567 1001 86380 86390 1
518518 99518518 1001 86380 86390 1
519102 99519102 1001 86380 86390 1
519000 99519000 1001 86380 86390 1
519055 99519055 1001 86380 86390 1
519739 99519739 1001 86380 86390 1
519482 99519482 1001 86380 86390 1
519565 99519565 1001 86380 86390 1
519261 99519261 1001 86380 86390 1
519274 99519274 1001 86380 86390 1
519212 99519212 1001 86380 86390 1
519345 99519345 1001 86380 86390 1
519824 99519824 1001 86380 86390 1
519864 99519864 1001 86380 86390 1
519903 99519903 1001 86380 86390 1
519964 99519964 1001 86380 86390 1
520451 99520451 1001 86380 86390 1
520372 99520372 1001 86380 86390 1
520258 99520258 1001 86380 86390 1
520232 99520232 1001 86380 86390 1
520375 99520375 1001 86380 86390 1
520261 99520261 1001 86380 86390 1
520302 99520302 1001 86380 86390 1
520097 99520097 1001 86380 86390 1
520679 99520679 1001 86380 86390 1
521439 99521439 1001 86380 86390 1
521342 99521342 1001 86380 86390 1
521236 99521236 1001 86380 86390 1
520977 99520977 1001 86380 86390 1
521035 99521035 1001 86380 86390 1
521670 99521670 1001 86380 86390 1
521601 99521601 1001 86380 86390 1
521512 99521512 1001 86380 86390 1
521643 99521643 1001 86380 86390 1
522231 99522231 1001 86380 86390 1
522267 99522267 1001 86380 86390 1
522062 99522062 1001 86380 86390 1
521972 99521972 1001 86380 86390 1
521686 99521686 1001 86380 86390 1
521706 99521706 1001 86380 86390 1
522367 99522367 1001 86380 86390 1
522373 99522373 1001 86380 86390 1
522438 99522438 1001 86380 86390 1
522959 99522959 1001 86380 86390 1
522772 99522772 1001 86380 86390 1
522833 99522833 1001 86380 86390 1
523297 99523297 1001 86380 86390 1
523288 99523288 1001 86380 86390 1
523215 99523215 1001 86380 86390 1
523228 99523228 1001 86380 86390 1
523871 99523871 1001 86380 86390 1
523936 99523936 1001 86380 86390 1
523840 99523840 1001 86380 86390 1
523467 99523467 1001 86380 86390 1
524708 99524708 1001 86380 86390 1
524754 99524754 1001 86380 86390 1
524420 99524420 1001 86380 86390 1
524323 99524323 1001 86380 86390 1
524185 99524185 1001 86380 86390 1
524918 99524918 1001 86380 86390 1
525428 99525428 1001 86380 86390 1
525161 99525161 1001 86380 86390 1
525611 99525611 1001 86380 86390 1
526346 99526346 1001 86380 86390 1
526516 99526516 1001 86380 86390 1
526522 99526522 1001 86380 86390 1
527198 99527198 1001 86380 86390 1
527234 99527234 1001 86380 86390 1
527156 99527156 1001 86380 86390 1
527028 99527028 1001 86380 86390 1
526656 99526656 1001 86380 86390 1
526689 99526689 1001 86380 86390 1
527778 99527778 1001 86380 86390 1
527656 99527656 1001 86380 86390 1
527531 99527531 1001 86380 86390 1
528227 99528227 1001 86380 86390 1
528104 99528104 1001 86380 86390 1
528096 99528096 1001 86380 86390 1
528812 99528812 1001 86380 86390 1
528492 99528492 1001 86380 86390 1
528641 99528641 1001 86380 86390 1
528306 99528306 1001 86380 86390 1
528326 99528326 1001 86380 86390 1
529097 99529097 1001 86380 86390 1
528972 99528972 1001 86380 86390 1
529666 99529666 1001 86380 86390 1
529603 99529603 1001 86380 86390 1
529477 99529477 1001 86380 86390 1
529491 99529491 1001 86380 86390 1
529415 99529415 1001 86380 86390 1
529153 99529153 1001 86380 86390 1
529284 99529284 1001 86380 86390 1
529854 99529854 1001 86380 86390 1
529760 99529760 1001 86380 86390 1
530386 99530386 1001 86380 86390 1
530431 99530431 1001 86380 86390 1
530325 99530325 1001 86380 86390 1
530223 99530223 1001 86380 86390 1
530201 99530201 1001 86380 86390 1
530121 99530121 1001 86380 86390 1
530044 99530044 1001 86380 86390 1
530653 99530653 1001 86380 86390 1
531295 99531295 1001 86380 86390 1
531003 99531003 1001 86380 86390 1
530960 99530960 1001 86380 86390 1
532003 99532003 1001 86380 86390 1
532151 99532151 1001 86380 86390 1
531664 99531664 1001 86380 86390 1
531729 99531729 1001 86380 86390 1
532969 99532969 1001 86380 86390 1
532868 99532868 1001 86380 86390 1
532925 99532925 1001 86380 86390 1
532735 99532735 1001 86380 86390 1
532756 99532756 1001 86380 86390 1
533707 99533707 1001 86380 86390 1
533599 99533599 1001 86380 86390 1
533303 99533303 1001 86380 86390 1
534024 99534024 1001 86380 86390 1
534502 99534502 1001 86380 86390 1
534384 99534384 1001 86380 86390 1
534296 99534296 1001 86380 86390 1
534156 99534156 1001 86380 86390 1
534747 99534747 1001 86380 86390 1
534838 99534838 1001 86380 86390 1
534757 99534757 1001 86380 86390 1
535369 99535369 1001 86380 86390 1
535282 99535282 1001 86380 86390 1
534894 99534894 1001 86380 86390 1
535030 99535030 1001 86380 86390 1
535667 99535667 1001 86380 86390 1
535571 99535571 1001 86380 86390 1
536235 99536235 1001 86380 86390 1
536176 99536176 1001 86380 86390 1
535923 99535923 1001 86380 86390 1
535751 99535751 1001 86380 86390 1
535867 99535867 1001 86380 86390 1
535791 99535791 1001 86380 86390 1
535818 99535818 1001 86380 86390 1
536371 99536371 1001 86380 86390 1
536980 99536980 1001 86380 86390 1
536814 99536814 1001 86380 86390 1
536932 99536932 1001 86380 86390 1
536863 99536863 1001 86380 86390 1
537339 99537339 1001 86380 86390 1
537742 99537742 1001 86380 86390 1
537543 99537543 1001 86380 86390 1
538693 99538693 1001 86380 86390 1
538825 99538825 1001 86380 86390 1
538894 99538894 1001 86380 86390 1
538896 99538896 1001 86380 86390 1
539500 99539500 1001 86380 86390 1
539528 99539528 1001 86380 86390 1
539742 99539742 1001 86380 86390 1
539821 99539821 1001 86380 86390 1
539671 99539671 1001 86380 86390 1
540294 99540294 1001 86380 86390 1
540146 99540146 1001 86380 86390 1
540104 99540104 1001 86380 86390 1
540054 99540054 1001 86380 86390 1
539877 99539877 1001 86380 86390 1
539905 99539905 1001 86380 86390 1
539997 99539997 1001 86380 86390 1
540664 99540664 1001 86380 86390 1
540644 99540644 1001 86380 86390 1
540972 99540972 1001 86380 86390 1
541067 99541067 1001 86380 86390 1
540991 99540991 1001 86380 86390 1
541083 99541083 1001 86380 86390 1
540954 99540954 1001 86380 86390 1
541046 99541046 1001 86380 86390 1
540995 99540995 1001 86380 86390 1
540675 99540675 1001 86380 86390 1
540871 99540871 1001 86380 86390 1
540683 99540683 1001 86380 86390 1
542098 99542098 1001 86380 86390 1
541787 99541787 1001 86380 86390 1
541909 99541909 1001 86380 86390 1
541538 99541538 1001 86380 86390 1
541531 99541531 1001 86380 86390 1
541508 99541508 1001 86380 86390 1
542224 99542224 1001 86380 86390 1
542268 99542268 1001 86380 86390 1
542738 99542738 1001 86380 86390 1
542531 99542531 1001 86380 86390 1
543580 99543580 1001 86380 86390 1
543371 99543371 1001 86380 86390 1
543422 99543422 1001 86380 86390 1
543513 99543513 1001 86380 86390 1
543179 99543179 1001 86380 86390 1
543251 99543251 1001 86380 86390 1
543976 99543976 1001 86380 86390 1
543782 99543782 1001 86380 86390 1
544535 99544535 1001 86380 86390 1
544484 99544484 1001 86380 86390 1
544573 99544573 1001 86380 86390 1
544330 99544330 1001 86380 86390 1
544136 99544136 1001 86380 86390 1
544620 99544620 1001 86380 86390 1
544741 99544741 1001 86380 86390 1
544655 99544655 1001 86380 86390 1
511390 1060 1002 30848 38992 1
400075 99400075 1001 86380 86390 1
400086 99400086 1001 86380 86390 1
400516 99400516 1001 86380 86390 1
400524 99400524 1001 86380 86390 1
401172 99401172 1001 86380 86390 1
401380 99401380 1001 86380 86390 1
401567 99401567 1001 86380 86390 1
401974 99401974 1001 86380 86390 1
402264 99402264 1001 86380 86390 1
402179 99402179 1001 86380 86390 1
402389 99402389 1001 86380 86390 1
402519 99402519 1001 86380 86390 1
403306 99403306 1001 86380 86390 1
403497 99403497 1001 86380 86390 1
403710 99403710 1001 86380 86390 1
404330 99404330 1001 86380 86390 1
404427 99404427 1001 86380 86390 1
404460 99404460 1001 86380 86390 1
404831 99404831 1001 86380 86390 1
404799 99404799 1001 86380 86390 1
404806 99404806 1001 86380 86390 1
405391 99405391 1001 86380 86390 1
405610 99405610 1001 86380 86390 1
405676 99405676 1001 86380 86390 1
406073 99406073 1001 86380 86390 1
406842 99406842 1001 86380 86390 1
406955 99406955 1001 86380 86390 1
407436 99407436 1001 86380 86390 1
407470 99407470 1001 86380 86390 1
407745 99407745 1001 86380 86390 1
407807 99407807 1001 86380 86390 1
407783 99407783 1001 86380 86390 1
408260 99408260 1001 86380 86390 1
409218 99409218 1001 86380 86390 1
409270 99409270 1001 86380 86390 1
409520 99409520 1001 86380 86390 1
409862 99409862 1001 86380 86390 1
409908 99409908 1001 86380 86390 1
410652 99410652 1001 86380 86390 1
411863 99411863 1001 86380 86390 1
412265 99412265 1001 86380 86390 1
413466 99413466 1001 86380 86390 1
413289 99413289 1001 86380 86390 1
413026 99413026 1001 86380 86390 1
412548 99412548 1001 86380 86390 1
415191 99415191 1001 86380 86390 1
414766 99414766 1001 86380 86390 1
414365 99414365 1001 86380 86390 1
414367 99414367 1001 86380 86390 1
414374 99414374 1001 86380 86390 1
415449 99415449 1001 86380 86390 1
415337 99415337 1001 86380 86390 1
415606 99415606 1001 86380 86390 1
415559 99415559 1001 86380 86390 1
416865 99416865 1001 86380 86390 1
415963 99415963 1001 86380 86390 1
415784 99415784 1001 86380 86390 1
416024 99416024 1001 86380 86390 1
417094 99417094 1001 86380 86390 1
417095 99417095 1001 86380 86390 1
417129 99417129 1001 86380 86390 1
418554 99418554 1001 86380 86390 1
418413 99418413 1001 86380 86390 1
418187 99418187 1001 86380 86390 1
418910 99418910 1001 86380 86390 1
418803 99418803 1001 86380 86390 1
419063 99419063 1001 86380 86390 1
418837 99418837 1001 86380 86390 1
418903 99418903 1001 86380 86390 1
419815 99419815 1001 86380 86390 1
419215 99419215 1001 86380 86390 1
419430 99419430 1001 86380 86390 1
419487 99419487 1001 86380 86390 1
420618 99420618 1001 86380 86390 1
421643 99421643 1001 86380 86390 1
421683 99421683 1001 86380 86390 1
420994 99420994 1001 86380 86390 1
423317 99423317 1001 86380 86390 1
423251 99423251 1001 86380 86390 1
422798 99422798 1001 86380 86390 1
422807 99422807 1001 86380 86390 1
423777 99423777 1001 86380 86390 1
425030 99425030 1001 86380 86390 1
425244 99425244 1001 86380 86390 1
424437 99424437 1001 86380 86390 1
424156 99424156 1001 86380 86390 1
424417 99424417 1001 86380 86390 1
424558 99424558 1001 86380 86390 1
425787 99425787 1001 86380 86390 1
425418 99425418 1001 86380 86390 1
427117 99427117 1001 86380 86390 1
426871 99426871 1001 86380 86390 1
426906 99426906 1001 86380 86390 1
426150 99426150 1001 86380 86390 1
427286 99427286 1001 86380 86390 1
427513 99427513 1001 86380 86390 1
427352 99427352 1001 86380 86390 1
428590 99428590 1001 86380 86390 1
428375 99428375 1001 86380 86390 1
428656 99428656 1001 86380 86390 1
428434 99428434 1001 86380 86390 1
428417 99428417 1001 86380 86390 1
427953 99427953 1001 86380 86390 1
428304 99428304 1001 86380 86390 1
428207 99428207 1001 86380 86390 1
428087 99428087 1001 86380 86390 1
427897 99427897 1001 86380 86390 1
427914 99427914 1001 86380 86390 1
429149 99429149 1001 86380 86390 1
430243 99430243 1001 86380 86390 1
430182 99430182 1001 86380 86390 1
429935 99429935 1001 86380 86390 1
430807 99430807 1001 86380 86390 1
431858 99431858 1001 86380 86390 1
431709 99431709 1001 86380 86390 1
431766 99431766 1001 86380 86390 1
431990 99431990 1001 86380 86390 1
431490 99431490 1001 86380 86390 1
431590 99431590 1001 86380 86390 1
431299 99431299 1001 86380 86390 1
431280 99431280 1001 86380 86390 1
430873 99430873 1001 86380 86390 1
430875 99430875 1001 86380 86390 1
433462 99433462 1001 86380 86390 1
433160 99433160 1001 86380 86390 1
433241 99433241 1001 86380 86390 1
432553 99432553 1001 86380 86390 1
432532 99432532 1001 86380 86390 1
433982 99433982 1001 86380 86390 1
434013 99434013 1001 86380 86390 1
433991 99433991 1001 86380 86390 1
435253 99435253 1001 86380 86390 1
434660 99434660 1001 86380 86390 1
434976 99434976 1001 86380 86390 1
435765 99435765 1001 86380 86390 1
435495 99435495 1001 86380 86390 1
436772 99436772 1001 86380 86390 1
436724 99436724 1001 86380 86390 1
436183 99436183 1001 86380 86390 1
300525 99300525 1001 86380 86390 1
300608 99300608 1001 86380 86390 1
300121 99300121 1001 86380 86390 1
300277 99300277 1001 86380 86390 1
300235 99300235 1001 86380 86390 1
300824 99300824 1001 86380 86390 1
301144 99301144 1001 86380 86390 1
301214 99301214 1001 86380 86390 1
301037 99301037 1001 86380 86390 1
301743 99301743 1001 86380 86390 1
302265 99302265 1001 86380 86390 1
302293 99302293 1001 86380 86390 1
302351 99302351 1001 86380 86390 1
302178 99302178 1001 86380 86390 1
302206 99302206 1001 86380 86390 1
302208 99302208 1001 86380 86390 1
301997 99301997 1001 86380 86390 1
301915 99301915 1001 86380 86390 1
302420 99302420 1001 86380 86390 1
303040 99303040 1001 86380 86390 1
303059 99303059 1001 86380 86390 1
303086 99303086 1001 86380 86390 1
302823 99302823 1001 86380 86390 1
302670 99302670 1001 86380 86390 1
303977 99303977 1001 86380 86390 1
303624 99303624 1001 86380 86390 1
303665 99303665 1001 86380 86390 1
303680 99303680 1001 86380 86390 1
303694 99303694 1001 86380 86390 1
303454 99303454 1001 86380 86390 1
303474 99303474 1001 86380 86390 1
304125 99304125 1001 86380 86390 1
304796 99304796 1001 86380 86390 1
304732 99304732 1001 86380 86390 1
304845 99304845 1001 86380 86390 1
304644 99304644 1001 86380 86390 1
304316 99304316 1001 86380 86390 1
304322 99304322 1001 86380 86390 1
304909 99304909 1001 86380 86390 1
304989 99304989 1001 86380 86390 1
305599 99305599 1001 86380 86390 1
305576 99305576 1001 86380 86390 1
305443 99305443 1001 86380 86390 1
305175 99305175 1001 86380 86390 1
305189 99305189 1001 86380 86390 1
500033 99500033 1001 86380 86390 1
500612 99500612 1001 86380 86390 1
500666 99500666 1001 86380 86390 1
500748 99500748 1001 86380 86390 1
500475 99500475 1001 86380 86390 1
500578 99500578 1001 86380 86390 1
500980 99500980 1001 86380 86390 1
500943 99500943 1001 86380 86390 1
500957 99500957 1001 86380 86390 1
501498 99501498 1001 86380 86390 1
501528 99501528 1001 86380 86390 1
501519 99501519 1001 86380 86390 1
501634 99501634 1001 86380 86390 1
501343 99501343 1001 86380 86390 1
501381 99501381 1001 86380 86390 1
501828 99501828 1001 86380 86390 1
502101 99502101 1001 86380 86390 1
501931 99501931 1001 86380 86390 1
501986 99501986 1001 86380 86390 1
502503 99502503 1001 86380 86390 1
502581 99502581 1001 86380 86390 1
503274 99503274 1001 86380 86390 1
503035 99503035 1001 86380 86390 1
503005 99503005 1001 86380 86390 1
502801 99502801 1001 86380 86390 1
502765 99502765 1001 86380 86390 1
502729 99502729 1001 86380 86390 1
503977 99503977 1001 86380 86390 1
503723 99503723 1001 86380 86390 1
503654 99503654 1001 86380 86390 1
504231 99504231 1001 86380 86390 1
504150 99504150 1001 86380 86390 1
504911 99504911 1001 86380 86390 1
504686 99504686 1001 86380 86390 1
504571 99504571 1001 86380 86390 1
504613 99504613 1001 86380 86390 1
504578 99504578 1001 86380 86390 1
504646 99504646 1001 86380 86390 1
505109 99505109 1001 86380 86390 1
505633 99505633 1001 86380 86390 1
505227 99505227 1001 86380 86390 1
505951 99505951 1001 86380 86390 1
505895 99505895 1001 86380 86390 1
506550 99506550 1001 86380 86390 1
506099 99506099 1001 86380 86390 1
506064 99506064 1001 86380 86390 1
506751 99506751 1001 86380 86390 1
507295 99507295 1001 86380 86390 1
507362 99507362 1001 86380 86390 1
506939 99506939 1001 86380 86390 1
506878 99506878 1001 86380 86390 1
508134 99508134 1001 86380 86390 1
508196 99508196 1001 86380 86390 1
508017 99508017 1001 86380 86390 1
507949 99507949 1001 86380 86390 1
507821 99507821 1001 86380 86390 1
508934 99508934 1001 86380 86390 1
509059 99509059 1001 86380 86390 1
508811 99508811 1001 86380 86390 1
508506 99508506 1001 86380 86390 1
509865 99509865 1001 86380 86390 1
509437 99509437 1001 86380 86390 1
509457 99509457 1001 86380 86390 1
509395 99509395 1001 86380 86390 1
509951 99509951 1001 86380 86390 1
509919 99509919 1001 86380 86390 1
510103 99510103 1001 86380 86390 1
510602 99510602 1001 86380 86390 1
510551 99510551 1001 86380 86390 1
510630 99510630 1001 86380 86390 1
510541 99510541 1001 86380 86390 1
510583 99510583 1001 86380 86390 1
510157 99510157 1001 86380 86390 1
510221 99510221 1001 86380 86390 1
510807 99510807 1001 86380 86390 1
511467 99511467 1001 86380 86390 1
511364 99511364 1001 86380 86390 1
511258 99511258 1001 86380 86390 1
511141 99511141 1001 86380 86390 1
511719 99511719 1001 86380 86390 1
511603 99511603 1001 86380 86390 1
511647 99511647 1001 86380 86390 1
512178 99512178 1001 86380 86390 1
511968 99511968 1001 86380 86390 1
511995 99511995 1001 86380 86390 1
511974 99511974 1001 86380 86390 1
511828 99511828 1001 86380 86390 1
512528 99512528 1001 86380 86390 1
513104 99513104 1001 86380 86390 1
513157 99513157 1001 86380 86390 1
513121 99513121 1001 86380 86390 1
512995 99512995 1001 86380 86390 1
512750 99512750 1001 86380 86390 1
512622 99512622 1001 86380 86390 1
513356 99513356 1001 86380 86390 1
513823 99513823 1001 86380 86390 1
513760 99513760 1001 86380 86390 1
513595 99513595 1001 86380 86390 1
514638 99514638 1001 86380 86390 1
514425 99514425 1001 86380 86390 1
515442 99515442 1001 86380 86390 1
515261 99515261 1001 86380 86390 1
515094 99515094 1001 86380 86390 1
515147 99515147 1001 86380 86390 1
515824 99515824 1001 86380 86390 1
515839 99515839 1001 86380 86390 1
515855 99515855 1001 86380 86390 1
516362 99516362 1001 86380 86390 1
516291 99516291 1001 86380 86390 1
516003 99516003 1001 86380 86390 1
517214 99517214 1001 86380 86390 1
517284 99517284 1001 86380 86390 1
517030 99517030 1001 86380 86390 1
516933 99516933 1001 86380 86390 1
516830 99516830 1001 86380 86390 1
517782 99517782 1001 86380 86390 1
517723 99517723 1001 86380 86390 1
518262 99518262 1001 86380 86390 1
518356 99518356 1001 86380 86390 1
518603 99518603 1001 86380 86390 1
518621 99518621 1001 86380 86390 1
518613 99518613 1001 86380 86390 1
518470 99518470 1001 86380 86390 1
518463 99518463 1001 86380 86390 1
518428 99518428 1001 86380 86390 1
519020 99519020 1001 86380 86390 1
519664 99519664 1001 86380 86390 1
519379 99519379 1001 86380 86390 1
519855 99519855 1001 86380 86390 1
519882 99519882 1001 86380 86390 1
519922 99519922 1001 86380 86390 1
519847 99519847 1001 86380 86390 1
519849 99519849 1001 86380 86390 1
520613 99520613 1001 86380 86390 1
520200 99520200 1001 86380 86390 1
520088 99520088 1001 86380 86390 1
520770 99520770 1001 86380 86390 1
521422 99521422 1001 86380 86390 1
520862 99520862 1001 86380 86390 1
520896 99520896 1001 86380 86390 1
520909 99520909 1001 86380 86390 1
522131 99522131 1001 86380 86390 1
522061 99522061 1001 86380 86390 1
522053 99522053 1001 86380 86390 1
521982 99521982 1001 86380 86390 1
521715 99521715 1001 86380 86390 1
521849 99521849 1001 86380 86390 1
522400 99522400 1001 86380 86390 1
523077 99523077 1001 86380 86390 1
522720 99522720 1001 86380 86390 1
522738 99522738 1001 86380 86390 1
522764 99522764 1001 86380 86390 1
523182 99523182 1001 86380 86390 1
523234 99523234 1001 86380 86390 1
523133 99523133 1001 86380 86390 1
523651 99523651 1001 86380 86390 1
523601 99523601 1001 86380 86390 1
523524 99523524 1001 86380 86390 1
523372 99523372 1001 86380 86390 1
524411 99524411 1001 86380 86390 1
524548 99524548 1001 86380 86390 1
524175 99524175 1001 86380 86390 1
524312 99524312 1001 86380 86390 1
524802 99524802 1001 86380 86390 1
525471 99525471 1001 86380 86390 1
525484 99525484 1001 86380 86390 1
525433 99525433 1001 86380 86390 1
525500 99525500 1001 86380 86390 1
525313 99525313 1001 86380 86390 1
525277 99525277 1001 86380 86390 1
525305 99525305 1001 86380 86390 1
525120 99525120 1001 86380 86390 1
525057 99525057 1001 86380 86390 1
525138 99525138 1001 86380 86390 1
525657 99525657 1001 86380 86390 1
526281 99526281 1001 86380 86390 1
526326 99526326 1001 86380 86390 1
526368 99526368 1001 86380 86390 1
526330 99526330 1001 86380 86390 1
526140 99526140 1001 86380 86390 1
526205 99526205 1001 86380 86390 1
525999 99525999 1001 86380 86390 1
525850 99525850 1001 86380 86390 1
525863 99525863 1001 86380 86390 1
525955 99525955 1001 86380 86390 1
526491 99526491 1001 86380 86390 1
527160 99527160 1001 86380 86390 1
527128 99527128 1001 86380 86390 1
526936 99526936 1001 86380 86390 1
526809 99526809 1001 86380 86390 1
527975 99527975 1001 86380 86390 1
528054 99528054 1001 86380 86390 1
527941 99527941 1001 86380 86390 1
527931 99527931 1001 86380 86390 1
527830 99527830 1001 86380 86390 1
527549 99527549 1001 86380 86390 1
527538 99527538 1001 86380 86390 1
528739 99528739 1001 86380 86390 1
528556 99528556 1001 86380 86390 1
528595 99528595 1001 86380 86390 1
529020 99529020 1001 86380 86390 1
528918 99528918 1001 86380 86390 1
529040 99529040 1001 86380 86390 1
529370 99529370 1001 86380 86390 1
529210 99529210 1001 86380 86390 1
529123 99529123 1001 86380 86390 1
529270 99529270 1001 86380 86390 1
529841 99529841 1001 86380 86390 1
529872 99529872 1001 86380 86390 1
529731 99529731 1001 86380 86390 1
530519 99530519 1001 86380 86390 1
530402 99530402 1001 86380 86390 1
530366 99530366 1001 86380 86390 1
530172 99530172 1001 86380 86390 1
530224 99530224 1001 86380 86390 1
530321 99530321 1001 86380 86390 1
530010 99530010 1001 86380 86390 1
530015 99530015 1001 86380 86390 1
530692 99530692 1001 86380 86390 1
531348 99531348 1001 86380 86390 1
531364 99531364 1001 86380 86390 1
531286 99531286 1001 86380 86390 1
531010 99531010 1001 86380 86390 1
530836 99530836 1001 86380 86390 1
530894 99530894 1001 86380 86390 1
532068 99532068 1001 86380 86390 1
532199 99532199 1001 86380 86390 1
531948 99531948 1001 86380 86390 1
531974 99531974 1001 86380 86390 1
531850 99531850 1001 86380 86390 1
531618 99531618 1001 86380 86390 1
531747 99531747 1001 86380 86390 1
531597 99531597 1001 86380 86390 1
532360 99532360 1001 86380 86390 1
532877 99532877 1001 86380 86390 1
532990 99532990 1001 86380 86390 1
532804 99532804 1001 86380 86390 1
532461 99532461 1001 86380 86390 1
533207 99533207 1001 86380 86390 1
533709 99533709 1001 86380 86390 1
533532 99533532 1001 86380 86390 1
533558 99533558 1001 86380 86390 1
533382 99533382 1001 86380 86390 1
533414 99533414 1001 86380 86390 1
534039 99534039 1001 86380 86390 1
534028 99534028 1001 86380 86390 1
534516 99534516 1001 86380 86390 1
534665 99534665 1001 86380 86390 1
534469 99534469 1001 86380 86390 1
534316 99534316 1001 86380 86390 1
534477 99534477 1001 86380 86390 1
535357 99535357 1001 86380 86390 1
535354 99535354 1001 86380 86390 1
534940 99534940 1001 86380 86390 1
535616 99535616 1001 86380 86390 1
535631 99535631 1001 86380 86390 1
536222 99536222 1001 86380 86390 1
536308 99536308 1001 86380 86390 1
536135 99536135 1001 86380 86390 1
536219 99536219 1001 86380 86390 1
536072 99536072 1001 86380 86390 1
536117 99536117 1001 86380 86390 1
536484 99536484 1001 86380 86390 1
537030 99537030 1001 86380 86390 1
536779 99536779 1001 86380 86390 1
536599 99536599 1001 86380 86390 1
536548 99536548 1001 86380 86390 1
536640 99536640 1001 86380 86390 1
536705 99536705 1001 86380 86390 1
537220 99537220 1001 86380 86390 1
537899 99537899 1001 86380 86390 1
537916 99537916 1001 86380 86390 1
537973 99537973 1001 86380 86390 1
537934 99537934 1001 86380 86390 1
537833 99537833 1001 86380 86390 1
537673 99537673 1001 86380 86390 1
537596 99537596 1001 86380 86390 1
537407 99537407 1001 86380 86390 1
537503 99537503 1001 86380 86390 1
538011 99538011 1001 86380 86390 1
538072 99538072 1001 86380 86390 1
538627 99538627 1001 86380 86390 1
538426 99538426 1001 86380 86390 1
538860 99538860 1001 86380 86390 1
539630 99539630 1001 86380 86390 1
539422 99539422 1001 86380 86390 1
539346 99539346 1001 86380 86390 1
539058 99539058 1001 86380 86390 1
539023 99539023 1001 86380 86390 1
539091 99539091 1001 86380 86390 1
539185 99539185 1001 86380 86390 1
539702 99539702 1001 86380 86390 1
539780 99539780 1001 86380 86390 1
539755 99539755 1001 86380 86390 1
539785 99539785 1001 86380 86390 1
540312 99540312 1001 86380 86390 1
540386 99540386 1001 86380 86390 1
540324 99540324 1001 86380 86390 1
540082 99540082 1001 86380 86390 1
540121 99540121 1001 86380 86390 1
540240 99540240 1001 86380 86390 1
539976 99539976 1001 86380 86390 1
539850 99539850 1001 86380 86390 1
540570 99540570 1001 86380 86390 1
540900 99540900 1001 86380 86390 1
540866 99540866 1001 86380 86390 1
540751 99540751 1001 86380 86390 1
540744 99540744 1001 86380 86390 1
541332 99541332 1001 86380 86390 1
541978 99541978 1001 86380 86390 1
541933 99541933 1001 86380 86390 1
541896 99541896 1001 86380 86390 1
541874 99541874 1001 86380 86390 1
541590 99541590 1001 86380 86390 1
541570 99541570 1001 86380 86390 1
542302 99542302 1001 86380 86390 1
542910 99542910 1001 86380 86390 1
542760 99542760 1001 86380 86390 1
542852 99542852 1001 86380 86390 1
542676 99542676 1001 86380 86390 1
542575 99542575 1001 86380 86390 1
543055 99543055 1001 86380 86390 1
543702 99543702 1001 86380 86390 1
543761 99543761 1001 86380 86390 1
543692 99543692 1001 86380 86390 1
543488 99543488 1001 86380 86390 1
543372 99543372 1001 86380 86390 1
543453 99543453 1001 86380 86390 1
543383 99543383 1001 86380 86390 1
543301 99543301 1001 86380 86390 1
543188 99543188 1001 86380 86390 1
543938 99543938 1001 86380 86390 1
544467 99544467 1001 86380 86390 1
544332 99544332 1001 86380 86390 1
544191 99544191 1001 86380 86390 1
544207 99544207 1001 86380 86390 1
544018 99544018 1001 86380 86390 1
544703 99544703 1001 86380 86390 1
544729 99544729 1001 86380 86390 1
434528 382 1001 19620 20217 1
400063 99400063 1001 86380 86390 1
400161 99400161 1001 86380 86390 1
400263 99400263 1001 86380 86390 1
400310 99400310 1001 86380 86390 1
400735 99400735 1001 86380 86390 1
400932 99400932 1001 86380 86390 1
400947 99400947 1001 86380 86390 1
401541 99401541 1001 86380 86390 1
401790 99401790 1001 86380 86390 1
401931 99401931 1001 86380 86390 1
402289 99402289 1001 86380 86390 1
402378 99402378 1001 86380 86390 1
402929 99402929 1001 86380 86390 1
403271 99403271 1001 86380 86390 1
403355 99403355 1001 86380 86390 1
403364 99403364 1001 86380 86390 1
403524 99403524 1001 86380 86390 1
403664 99403664 1001 86380 86390 1
403826 99403826 1001 86380 86390 1
404218 99404218 1001 86380 86390 1
404444 99404444 1001 86380 86390 1
404474 99404474 1001 86380 86390 1
405089 99405089 1001 86380 86390 1
405582 99405582 1001 86380 86390 1
405627 99405627 1001 86380 86390 1
406177 99406177 1001 86380 86390 1
406622 99406622 1001 86380 86390 1
406980 99406980 1001 86380 86390 1
407316 99407316 1001 86380 86390 1
407872 99407872 1001 86380 86390 1
407800 99407800 1001 86380 86390 1
408287 99408287 1001 86380 86390 1
409046 99409046 1001 86380 86390 1
409180 99409180 1001 86380 86390 1
409436 99409436 1001 86380 86390 1
409641 99409641 1001 86380 86390 1
409700 99409700 1001 86380 86390 1
409704 99409704 1001 86380 86390 1
410417 99410417 1001 86380 86390 1
410784 99410784 1001 86380 86390 1
410849 99410849 1001 86380 86390 1
411403 99411403 1001 86380 86390 1
411572 99411572 1001 86380 86390 1
411730 99411730 1001 86380 86390 1
412166 99412166 1001 86380 86390 1
413420 99413420 1001 86380 86390 1
413543 99413543 1001 86380 86390 1
413338 99413338 1001 86380 86390 1
413322 99413322 1001 86380 86390 1
413148 99413148 1001 86380 86390 1
412896 99412896 1001 86380 86390 1
413925 99413925 1001 86380 86390 1
413730 99413730 1001 86380 86390 1
415141 99415141 1001 86380 86390 1
414983 99414983 1001 86380 86390 1
414436 99414436 1001 86380 86390 1
415659 99415659 1001 86380 86390 1
415325 99415325 1001 86380 86390 1
415641 99415641 1001 86380 86390 1
416832 99416832 1001 86380 86390 1
416957 99416957 1001 86380 86390 1
416344 99416344 1001 86380 86390 1
416166 99416166 1001 86380 86390 1
415933 99415933 1001 86380 86390 1
415824 99415824 1001 86380 86390 1
417030 99417030 1001 86380 86390 1
418682 99418682 1001 86380 86390 1
418705 99418705 1001 86380 86390 1
418500 99418500 1001 86380 86390 1
418078 99418078 1001 86380 86390 1
418063 99418063 1001 86380 86390 1
418242 99418242 1001 86380 86390 1
418174 99418174 1001 86380 86390 1
418126 99418126 1001 86380 86390 1
419161 99419161 1001 86380 86390 1
417611 99417611 1001 86380 86390 1
420166 99420166 1001 86380 86390 1
419844 99419844 1001 86380 86390 1
419347 99419347 1001 86380 86390 1
419519 99419519 1001 86380 86390 1
420537 99420537 1001 86380 86390 1
420505 99420505 1001 86380 86390 1
421745 99421745 1001 86380 86390 1
421958 99421958 1001 86380 86390 1
420920 99420920 1001 86380 86390 1
421191 99421191 1001 86380 86390 1
421168 99421168 1001 86380 86390 1
422408 99422408 1001 86380 86390 1
422291 99422291 1001 86380 86390 1
423450 99423450 1001 86380 86390 1
423422 99423422 1001 86380 86390 1
423135 99423135 1001 86380 86390 1
422825 99422825 1001 86380 86390 1
423832 99423832 1001 86380 86390 1
424974 99424974 1001 86380 86390 1
424381 99424381 1001 86380 86390 1
424448 99424448 1001 86380 86390 1
425536 99425536 1001 86380 86390 1
425539 99425539 1001 86380 86390 1
425792 99425792 1001 86380 86390 1
425705 99425705 1001 86380 86390 1
426664 99426664 1001 86380 86390 1
426439 99426439 1001 86380 86390 1
426162 99426162 1001 86380 86390 1
425974 99425974 1001 86380 86390 1
427202 99427202 1001 86380 86390 1
427523 99427523 1001 86380 86390 1
427281 99427281 1001 86380 86390 1
428505 99428505 1001 86380 86390 1
428352 99428352 1001 86380 86390 1
428488 99428488 1001 86380 86390 1
428731 99428731 1001 86380 86390 1
428147 99428147 1001 86380 86390 1
427757 99427757 1001 86380 86390 1
427584 99427584 1001 86380 86390 1
427760 99427760 1001 86380 86390 1
427848 99427848 1001 86380 86390 1
429157 99429157 1001 86380 86390 1
428953 99428953 1001 86380 86390 1
429758 99429758 1001 86380 86390 1
429863 99429863 1001 86380 86390 1
429371 99429371 1001 86380 86390 1
429487 99429487 1001 86380 86390 1
429339 99429339 1001 86380 86390 1
432013 99432013 1001 86380 86390 1
431707 99431707 1001 86380 86390 1
431599 99431599 1001 86380 86390 1
430845 99430845 1001 86380 86390 1
431099 99431099 1001 86380 86390 1
431168 99431168 1001 86380 86390 1
432263 99432263 1001 86380 86390 1
433397 99433397 1001 86380 86390 1
433708 99433708 1001 86380 86390 1
433124 99433124 1001 86380 86390 1
433158 99433158 1001 86380 86390 1
433784 99433784 1001 86380 86390 1
433812 99433812 1001 86380 86390 1
433809 99433809 1001 86380 86390 1
435174 99435174 1001 86380 86390 1
435357 99435357 1001 86380 86390 1
434895 99434895 1001 86380 86390 1
434764 99434764 1001 86380 86390 1
434950 99434950 1001 86380 86390 1
434470 99434470 1001 86380 86390 1
434433 99434433 1001 86380 86390 1
434509 99434509 1001 86380 86390 1
435695 99435695 1001 86380 86390 1
437024 99437024 1001 86380 86390 1
436919 99436919 1001 86380 86390 1
436682 99436682 1001 86380 86390 1
436594 99436594 1001 86380 86390 1
436066 99436066 1001 86380 86390 1
436195 99436195 1001 86380 86390 1
300083 99300083 1001 86380 86390 1
437206 99437206 1001 86380 86390 1
300614 99300614 1001 86380 86390 1
300641 99300641 1001 86380 86390 1
300711 99300711 1001 86380 86390 1
300360 99300360 1001 86380 86390 1
300483 99300483 1001 86380 86390 1
300172 99300172 1001 86380 86390 1
300110 99300110 1001 86380 86390 1
300178 99300178 1001 86380 86390 1
300871 99300871 1001 86380 86390 1
301516 99301516 1001 86380 86390 1
301021 99301021 1001 86380 86390 1
301735 99301735 1001 86380 86390 1
301738 99301738 1001 86380 86390 1
302308 99302308 1001 86380 86390 1
302316 99302316 1001 86380 86390 1
301929 99301929 1001 86380 86390 1
302411 99302411 1001 86380 86390 1
302453 99302453 1001 86380 86390 1
302402 99302402 1001 86380 86390 1
303126 99303126 1001 86380 86390 1
303025 99303025 1001 86380 86390 1
302588 99302588 1001 86380 86390 1
302787 99302787 1001 86380 86390 1
302788 99302788 1001 86380 86390 1
302595 99302595 1001 86380 86390 1
303237 99303237 1001 86380 86390 1
303277 99303277 1001 86380 86390 1
303329 99303329 1001 86380 86390 1
303923 99303923 1001 86380 86390 1
303821 99303821 1001 86380 86390 1
303796 99303796 1001 86380 86390 1
303532 99303532 1001 86380 86390 1
304233 99304233 1001 86380 86390 1
304773 99304773 1001 86380 86390 1
304834 99304834 1001 86380 86390 1
304671 99304671 1001 86380 86390 1
304710 99304710 1001 86380 86390 1
304593 99304593 1001 86380 86390 1
304385 99304385 1001 86380 86390 1
304282 99304282 1001 86380 86390 1
304439 99304439 1001 86380 86390 1
304913 99304913 1001 86380 86390 1
304969 99304969 1001 86380 86390 1
304957 99304957 1001 86380 86390 1
305009 99305009 1001 86380 86390 1
305376 99305376 1001 86380 86390 1
305147 99305147 1001 86380 86390 1
305269 99305269 1001 86380 86390 1
500004 99500004 1001 86380 86390 1
500151 99500151 1001 86380 86390 1
500757 99500757 1001 86380 86390 1
500573 99500573 1001 86380 86390 1
500892 99500892 1001 86380 86390 1
500962 99500962 1001 86380 86390 1
500861 99500861 1001 86380 86390 1
501473 99501473 1001 86380 86390 1
501242 99501242 1001 86380 86390 1
501230 99501230 1001 86380 86390 1
501270 99501270 1001 86380 86390 1
501087 99501087 1001 86380 86390 1
501209 99501209 1001 86380 86390 1
501094 99501094 1001 86380 86390 1
501225 99501225 1001 86380 86390 1
501686 99501686 1001 86380 86390 1
502300 99502300 1001 86380 86390 1
502437 99502437 1001 86380 86390 1
502420 99502420 1001 86380 86390 1
502450 99502450 1001 86380 86390 1
502457 99502457 1001 86380 86390 1
501860 99501860 1001 86380 86390 1
502475 99502475 1001 86380 86390 1
503241 99503241 1001 86380 86390 1
503127 99503127 1001 86380 86390 1
503109 99503109 1001 86380 86390 1
503149 99503149 1001 86380 86390 1
502762 99502762 1001 86380 86390 1
502836 99502836 1001 86380 86390 1
503301 99503301 1001 86380 86390 1
503432 99503432 1001 86380 86390 1
503412 99503412 1001 86380 86390 1
503873 99503873 1001 86380 86390 1
503805 99503805 1001 86380 86390 1
503530 99503530 1001 86380 86390 1
503532 99503532 1001 86380 86390 1
504322 99504322 1001 86380 86390 1
504154 99504154 1001 86380 86390 1
504196 99504196 1001 86380 86390 1
504943 99504943 1001 86380 86390 1
504349 99504349 1001 86380 86390 1
504422 99504422 1001 86380 86390 1
504398 99504398 1001 86380 86390 1
505588 99505588 1001 86380 86390 1
505521 99505521 1001 86380 86390 1
505561 99505561 1001 86380 86390 1
505290 99505290 1001 86380 86390 1
506492 99506492 1001 86380 86390 1
506222 99506222 1001 86380 86390 1
506313 99506313 1001 86380 86390 1
506359 99506359 1001 86380 86390 1
506190 99506190 1001 86380 86390 1
506321 99506321 1001 86380 86390 1
506284 99506284 1001 86380 86390 1
506338 99506338 1001 86380 86390 1
506106 99506106 1001 86380 86390 1
506758 99506758 1001 86380 86390 1
507268 99507268 1001 86380 86390 1
507267 99507267 1001 86380 86390 1
507206 99507206 1001 86380 86390 1
506935 99506935 1001 86380 86390 1
507434 99507434 1001 86380 86390 1
507501 99507501 1001 86380 86390 1
507521 99507521 1001 86380 86390 1
507734 99507734 1001 86380 86390 1
507753 99507753 1001 86380 86390 1
508314 99508314 1001 86380 86390 1
508283 99508283 1001 86380 86390 1
509815 99509815 1001 86380 86390 1
509544 99509544 1001 86380 86390 1
509996 99509996 1001 86380 86390 1
510064 99510064 1001 86380 86390 1
510552 99510552 1001 86380 86390 1
510567 99510567 1001 86380 86390 1
510717 99510717 1001 86380 86390 1
510366 99510366 1001 86380 86390 1
510823 99510823 1001 86380 86390 1
511425 99511425 1001 86380 86390 1
511405 99511405 1001 86380 86390 1
511190 99511190 1001 86380 86390 1
510975 99510975 1001 86380 86390 1
511582 99511582 1001 86380 86390 1
511574 99511574 1001 86380 86390 1
512215 99512215 1001 86380 86390 1
512183 99512183 1001 86380 86390 1
512059 99512059 1001 86380 86390 1
512093 99512093 1001 86380 86390 1
512495 99512495 1001 86380 86390 1
512461 99512461 1001 86380 86390 1
513144 99513144 1001 86380 86390 1
513177 99513177 1001 86380 86390 1
513190 99513190 1001 86380 86390 1
513125 99513125 1001 86380 86390 1
512962 99512962 1001 86380 86390 1
512887 99512887 1001 86380 86390 1
512827 99512827 1001 86380 86390 1
512740 99512740 1001 86380 86390 1
512630 99512630 1001 86380 86390 1
513333 99513333 1001 86380 86390 1
513273 99513273 1001 86380 86390 1
514028 99514028 1001 86380 86390 1
514017 99514017 1001 86380 86390 1
513862 99513862 1001 86380 86390 1
513722 99513722 1001 86380 86390 1
513735 99513735 1001 86380 86390 1
513807 99513807 1001 86380 86390 1
513479 99513479 1001 86380 86390 1
514232 99514232 1001 86380 86390 1
514776 99514776 1001 86380 86390 1
514714 99514714 1001 86380 86390 1
514561 99514561 1001 86380 86390 1
514540 99514540 1001 86380 86390 1
514544 99514544 1001 86380 86390 1
514393 99514393 1001 86380 86390 1
514264 99514264 1001 86380 86390 1
514384 99514384 1001 86380 86390 1
514270 99514270 1001 86380 86390 1
514894 99514894 1001 86380 86390 1
514968 99514968 1001 86380 86390 1
515571 99515571 1001 86380 86390 1
515612 99515612 1001 86380 86390 1
515306 99515306 1001 86380 86390 1
516345 99516345 1001 86380 86390 1
516416 99516416 1001 86380 86390 1
516086 99516086 1001 86380 86390 1
516075 99516075 1001 86380 86390 1
516681 99516681 1001 86380 86390 1
517133 99517133 1001 86380 86390 1
517094 99517094 1001 86380 86390 1
516909 99516909 1001 86380 86390 1
516856 99516856 1001 86380 86390 1
518020 99518020 1001 86380 86390 1
518076 99518076 1001 86380 86390 1
518140 99518140 1001 86380 86390 1
518052 99518052 1001 86380 86390 1
518055 99518055 1001 86380 86390 1
517857 99517857 1001 86380 86390 1
517849 99517849 1001 86380 86390 1
517657 99517657 1001 86380 86390 1
517747 99517747 1001 86380 86390 1
518252 99518252 1001 86380 86390 1
518317 99518317 1001 86380 86390 1
518849 99518849 1001 86380 86390 1
518889 99518889 1001 86380 86390 1
518826 99518826 1001 86380 86390 1
518892 99518892 1001 86380 86390 1
518842 99518842 1001 86380 86390 1
518895 99518895 1001 86380 86390 1
518640 99518640 1001 86380 86390 1
518419 99518419 1001 86380 86390 1
518500 99518500 1001 86380 86390 1
518528 99518528 1001 86380 86390 1
518452 99518452 1001 86380 86390 1
518374 99518374 1001 86380 86390 1
518990 99518990 1001 86380 86390 1
519161 99519161 1001 86380 86390 1
518997 99518997 1001 86380 86390 1
519776 99519776 1001 86380 86390 1
519795 99519795 1001 86380 86390 1
519762 99519762 1001 86380 86390 1
519506 99519506 1001 86380 86390 1
519521 99519521 1001 86380 86390 1
519605 99519605 1001 86380 86390 1
519840 99519840 1001 86380 86390 1
519830 99519830 1001 86380 86390 1
520631 99520631 1001 86380 86390 1
520284 99520284 1001 86380 86390 1
520311 99520311 1001 86380 86390 1
520236 99520236 1001 86380 86390 1
520092 99520092 1001 86380 86390 1
520826 99520826 1001 86380 86390 1
520776 99520776 1001 86380 86390 1
521453 99521453 1001 86380 86390 1
521199 99521199 1001 86380 86390 1
521752 99521752 1001 86380 86390 1
521767 99521767 1001 86380 86390 1
522332 99522332 1001 86380 86390 1
522467 99522467 1001 86380 86390 1
522431 99522431 1001 86380 86390 1
523084 99523084 1001 86380 86390 1
522931 99522931 1001 86380 86390 1
523048 99523048 1001 86380 86390 1
522901 99522901 1001 86380 86390 1
522878 99522878 1001 86380 86390 1
522661 99522661 1001 86380 86390 1
522650 99522650 1001 86380 86390 1
523873 99523873 1001 86380 86390 1
523396 99523396 1001 86380 86390 1
524109 99524109 1001 86380 86390 1
524769 99524769 1001 86380 86390 1
524636 99524636 1001 86380 86390 1
524437 99524437 1001 86380 86390 1
524387 99524387 1001 86380 86390 1
524519 99524519 1001 86380 86390 1
524294 99524294 1001 86380 86390 1
524245 99524245 1001 86380 86390 1
524887 99524887 1001 86380 86390 1
524913 99524913 1001 86380 86390 1
524855 99524855 1001 86380 86390 1
525515 99525515 1001 86380 86390 1
525588 99525588 1001 86380 86390 1
525557 99525557 1001 86380 86390 1
525252 99525252 1001 86380 86390 1
525107 99525107 1001 86380 86390 1
525164 99525164 1001 86380 86390 1
524999 99524999 1001 86380 86390 1
525734 99525734 1001 86380 86390 1
525773 99525773 1001 86380 86390 1
526335 99526335 1001 86380 86390 1
526389 99526389 1001 86380 86390 1
526394 99526394 1001 86380 86390 1
526254 99526254 1001 86380 86390 1
525812 99525812 1001 86380 86390 1
526479 99526479 1001 86380 86390 1
526427 99526427 1001 86380 86390 1
526596 99526596 1001 86380 86390 1
526521 99526521 1001 86380 86390 1
527049 99527049 1001 86380 86390 1
527145 99527145 1001 86380 86390 1
526928 99526928 1001 86380 86390 1
526883 99526883 1001 86380 86390 1
526734 99526734 1001 86380 86390 1
527356 99527356 1001 86380 86390 1
527437 99527437 1001 86380 86390 1
527297 99527297 1001 86380 86390 1
527937 99527937 1001 86380 86390 1
527820 99527820 1001 86380 86390 1
527771 99527771 1001 86380 86390 1
527748 99527748 1001 86380 86390 1
528897 99528897 1001 86380 86390 1
529047 99529047 1001 86380 86390 1
529075 99529075 1001 86380 86390 1
529667 99529667 1001 86380 86390 1
529413 99529413 1001 86380 86390 1
529162 99529162 1001 86380 86390 1
529311 99529311 1001 86380 86390 1
529260 99529260 1001 86380 86390 1
529870 99529870 1001 86380 86390 1
530503 99530503 1001 86380 86390 1
530521 99530521 1001 86380 86390 1
530221 99530221 1001 86380 86390 1
530239 99530239 1001 86380 86390 1
529942 99529942 1001 86380 86390 1
530669 99530669 1001 86380 86390 1
531278 99531278 1001 86380 86390 1
531057 99531057 1001 86380 86390 1
530957 99530957 1001 86380 86390 1
532132 99532132 1001 86380 86390 1
532045 99532045 1001 86380 86390 1
531965 99531965 1001 86380 86390 1
531849 99531849 1001 86380 86390 1
531979 99531979 1001 86380 86390 1
531754 99531754 1001 86380 86390 1
531710 99531710 1001 86380 86390 1
532282 99532282 1001 86380 86390 1
532968 99532968 1001 86380 86390 1
532913 99532913 1001 86380 86390 1
532720 99532720 1001 86380 86390 1
532581 99532581 1001 86380 86390 1
532604 99532604 1001 86380 86390 1
533120 99533120 1001 86380 86390 1
533658 99533658 1001 86380 86390 1
533659 99533659 1001 86380 86390 1
534158 99534158 1001 86380 86390 1
535450 99535450 1001 86380 86390 1
535374 99535374 1001 86380 86390 1
535294 99535294 1001 86380 86390 1
535067 99535067 1001 86380 86390 1
535649 99535649 1001 86380 86390 1
536320 99536320 1001 86380 86390 1
536079 99536079 1001 86380 86390 1
535980 99535980 1001 86380 86390 1
536039 99536039 1001 86380 86390 1
535760 99535760 1001 86380 86390 1
535727 99535727 1001 86380 86390 1
536479 99536479 1001 86380 86390 1
536339 99536339 1001 86380 86390 1
536511 99536511 1001 86380 86390 1
537132 99537132 1001 86380 86390 1
537071 99537071 1001 86380 86390 1
536893 99536893 1001 86380 86390 1
536920 99536920 1001 86380 86390 1
536934 99536934 1001 86380 86390 1
537290 99537290 1001 86380 86390 1
537826 99537826 1001 86380 86390 1
537945 99537945 1001 86380 86390 1
537846 99537846 1001 86380 86390 1
537518 99537518 1001 86380 86390 1
537532 99537532 1001 86380 86390 1
538000 99538000 1001 86380 86390 1
538181 99538181 1001 86380 86390 1
538119 99538119 1001 86380 86390 1
538464 99538464 1001 86380 86390 1
538393 99538393 1001 86380 86390 1
538253 99538253 1001 86380 86390 1
538929 99538929 1001 86380 86390 1
539594 99539594 1001 86380 86390 1
539376 99539376 1001 86380 86390 1
539377 99539377 1001 86380 86390 1
539129 99539129 1001 86380 86390 1
540313 99540313 1001 86380 86390 1
540213 99540213 1001 86380 86390 1
540039 99540039 1001 86380 86390 1
540521 99540521 1001 86380 86390 1
540482 99540482 1001 86380 86390 1
540497 99540497 1001 86380 86390 1
541152 99541152 1001 86380 86390 1
541259 99541259 1001 86380 86390 1
541272 99541272 1001 86380 86390 1
541041 99541041 1001 86380 86390 1
540722 99540722 1001 86380 86390 1
541484 99541484 1001 86380 86390 1
541452 99541452 1001 86380 86390 1
541465 99541465 1001 86380 86390 1
542006 99542006 1001 86380 86390 1
541948 99541948 1001 86380 86390 1
541642 99541642 1001 86380 86390 1
541557 99541557 1001 86380 86390 1
541636 99541636 1001 86380 86390 1
541638 99541638 1001 86380 86390 1
541704 99541704 1001 86380 86390 1
542279 99542279 1001 86380 86390 1
542241 99542241 1001 86380 86390 1
542829 99542829 1001 86380 86390 1
542689 99542689 1001 86380 86390 1
542677 99542677 1001 86380 86390 1
543106 99543106 1001 86380 86390 1
543606 99543606 1001 86380 86390 1
543659 99543659 1001 86380 86390 1
543590 99543590 1001 86380 86390 1
543410 99543410 1001 86380 86390 1
543335 99543335 1001 86380 86390 1
543154 99543154 1001 86380 86390 1
543975 99543975 1001 86380 86390 1
543890 99543890 1001 86380 86390 1
543893 99543893 1001 86380 86390 1
544419 99544419 1001 86380 86390 1
544475 99544475 1001 86380 86390 1
544582 99544582 1001 86380 86390 1
544426 99544426 1001 86380 86390 1
544687 99544687 1001 86380 86390 1
423932 816 1001 30000 36177 1
411718 556 1001 21480 24357 1
400582 99400582 1001 86380 86390 1
401742 99401742 1001 86380 86390 1
401852 99401852 1001 86380 86390 1
402515 99402515 1001 86380 86390 1
402591 99402591 1001 86380 86390 1
402685 99402685 1001 86380 86390 1
403405 99403405 1001 86380 86390 1
403543 99403543 1001 86380 86390 1
403694 99403694 1001 86380 86390 1
403741 99403741 1001 86380 86390 1
404068 99404068 1001 86380 86390 1
404972 99404972 1001 86380 86390 1
405045 99405045 1001 86380 86390 1
405251 99405251 1001 86380 86390 1
405274 99405274 1001 86380 86390 1
405238 99405238 1001 86380 86390 1
405494 99405494 1001 86380 86390 1
405554 99405554 1001 86380 86390 1
405783 99405783 1001 86380 86390 1
407429 99407429 1001 86380 86390 1
407862 99407862 1001 86380 86390 1
408501 99408501 1001 86380 86390 1
408625 99408625 1001 86380 86390 1
409051 99409051 1001 86380 86390 1
409102 99409102 1001 86380 86390 1
409129 99409129 1001 86380 86390 1
409570 99409570 1001 86380 86390 1
409639 99409639 1001 86380 86390 1
409891 99409891 1001 86380 86390 1
409910 99409910 1001 86380 86390 1
409926 99409926 1001 86380 86390 1
410458 99410458 1001 86380 86390 1
410416 99410416 1001 86380 86390 1
410448 99410448 1001 86380 86390 1
411373 99411373 1001 86380 86390 1
411738 99411738 1001 86380 86390 1
411723 99411723 1001 86380 86390 1
412164 99412164 1001 86380 86390 1
412480 99412480 1001 86380 86390 1
413519 99413519 1001 86380 86390 1
413077 99413077 1001 86380 86390 1
413835 99413835 1001 86380 86390 1
414022 99414022 1001 86380 86390 1
414971 99414971 1001 86380 86390 1
414664 99414664 1001 86380 86390 1
414501 99414501 1001 86380 86390 1
414143 99414143 1001 86380 86390 1
414410 99414410 1001 86380 86390 1
416831 99416831 1001 86380 86390 1
416926 99416926 1001 86380 86390 1
416221 99416221 1001 86380 86390 1
415918 99415918 1001 86380 86390 1
417011 99417011 1001 86380 86390 1
417038 99417038 1001 86380 86390 1
417423 99417423 1001 86380 86390 1
418177 99418177 1001 86380 86390 1
418219 99418219 1001 86380 86390 1
418322 99418322 1001 86380 86390 1
418425 99418425 1001 86380 86390 1
418429 99418429 1001 86380 86390 1
417854 99417854 1001 86380 86390 1
417759 99417759 1001 86380 86390 1
419074 99419074 1001 86380 86390 1
418954 99418954 1001 86380 86390 1
418994 99418994 1001 86380 86390 1
418995 99418995 1001 86380 86390 1
418978 99418978 1001 86380 86390 1
419019 99419019 1001 86380 86390 1
420309 99420309 1001 86380 86390 1
420337 99420337 1001 86380 86390 1
420130 99420130 1001 86380 86390 1
420422 99420422 1001 86380 86390 1
420058 99420058 1001 86380 86390 1
419348 99419348 1001 86380 86390 1
419476 99419476 1001 86380 86390 1
420768 99420768 1001 86380 86390 1
420589 99420589 1001 86380 86390 1
420469 99420469 1001 86380 86390 1
421966 99421966 1001 86380 86390 1
421691 99421691 1001 86380 86390 1
421759 99421759 1001 86380 86390 1
421763 99421763 1001 86380 86390 1
421729 99421729 1001 86380 86390 1
422018 99422018 1001 86380 86390 1
421704 99421704 1001 86380 86390 1
421391 99421391 1001 86380 86390 1
421642 99421642 1001 86380 86390 1
421598 99421598 1001 86380 86390 1
420944 99420944 1001 86380 86390 1
420952 99420952 1001 86380 86390 1
423559 99423559 1001 86380 86390 1
423535 99423535 1001 86380 86390 1
423544 99423544 1001 86380 86390 1
423304 99423304 1001 86380 86390 1
422598 99422598 1001 86380 86390 1
422579 99422579 1001 86380 86390 1
422638 99422638 1001 86380 86390 1
422733 99422733 1001 86380 86390 1
423842 99423842 1001 86380 86390 1
423919 99423919 1001 86380 86390 1
424103 99424103 1001 86380 86390 1
425125 99425125 1001 86380 86390 1
425199 99425199 1001 86380 86390 1
425263 99425263 1001 86380 86390 1
424780 99424780 1001 86380 86390 1
424904 99424904 1001 86380 86390 1
424871 99424871 1001 86380 86390 1
424306 99424306 1001 86380 86390 1
424429 99424429 1001 86380 86390 1
425796 99425796 1001 86380 86390 1
425577 99425577 1001 86380 86390 1
426719 99426719 1001 86380 86390 1
426758 99426758 1001 86380 86390 1
426655 99426655 1001 86380 86390 1
425952 99425952 1001 86380 86390 1
427361 99427361 1001 86380 86390 1
428490 99428490 1001 86380 86390 1
428725 99428725 1001 86380 86390 1
427704 99427704 1001 86380 86390 1
429052 99429052 1001 86380 86390 1
429934 99429934 1001 86380 86390 1
429440 99429440 1001 86380 86390 1
429375 99429375 1001 86380 86390 1
429397 99429397 1001 86380 86390 1
429562 99429562 1001 86380 86390 1
430454 99430454 1001 86380 86390 1
430502 99430502 1001 86380 86390 1
431877 99431877 1001 86380 86390 1
431633 99431633 1001 86380 86390 1
431597 99431597 1001 86380 86390 1
430868 99430868 1001 86380 86390 1
430824 99430824 1001 86380 86390 1
433478 99433478 1001 86380 86390 1
433262 99433262 1001 86380 86390 1
432811 99432811 1001 86380 86390 1
432891 99432891 1001 86380 86390 1
434088 99434088 1001 86380 86390 1
433757 99433757 1001 86380 86390 1
434759 99434759 1001 86380 86390 1
434692 99434692 1001 86380 86390 1
434700 99434700 1001 86380 86390 1
434469 99434469 1001 86380 86390 1
435623 99435623 1001 86380 86390 1
435658 99435658 1001 86380 86390 1
437015 99437015 1001 86380 86390 1
436394 99436394 1001 86380 86390 1
436374 99436374 1001 86380 86390 1
436512 99436512 1001 86380 86390 1
435992 99435992 1001 86380 86390 1
435937 99435937 1001 86380 86390 1
436105 99436105 1001 86380 86390 1
435965 99435965 1001 86380 86390 1
436119 99436119 1001 86380 86390 1
437336 99437336 1001 86380 86390 1
300666 99300666 1001 86380 86390 1
300580 99300580 1001 86380 86390 1
300710 99300710 1001 86380 86390 1
300511 99300511 1001 86380 86390 1
300453 99300453 1001 86380 86390 1
300454 99300454 1001 86380 86390 1
300251 99300251 1001 86380 86390 1
300181 99300181 1001 86380 86390 1
300926 99300926 1001 86380 86390 1
301525 99301525 1001 86380 86390 1
301475 99301475 1001 86380 86390 1
301476 99301476 1001 86380 86390 1
301335 99301335 1001 86380 86390 1
301578 99301578 1001 86380 86390 1
301748 99301748 1001 86380 86390 1
301582 99301582 1001 86380 86390 1
301712 99301712 1001 86380 86390 1
301599 99301599 1001 86380 86390 1
302319 99302319 1001 86380 86390 1
302217 99302217 1001 86380 86390 1
302106 99302106 1001 86380 86390 1
302551 99302551 1001 86380 86390 1
302516 99302516 1001 86380 86390 1
303161 99303161 1001 86380 86390 1
303162 99303162 1001 86380 86390 1
302911 99302911 1001 86380 86390 1
302900 99302900 1001 86380 86390 1
302651 99302651 1001 86380 86390 1
302643 99302643 1001 86380 86390 1
303318 99303318 1001 86380 86390 1
303846 99303846 1001 86380 86390 1
303899 99303899 1001 86380 86390 1
303902 99303902 1001 86380 86390 1
303994 99303994 1001 86380 86390 1
303807 99303807 1001 86380 86390 1
303720 99303720 1001 86380 86390 1
303595 99303595 1001 86380 86390 1
303574 99303574 1001 86380 86390 1
303435 99303435 1001 86380 86390 1
304086 99304086 1001 86380 86390 1
304813 99304813 1001 86380 86390 1
304846 99304846 1001 86380 86390 1
304781 99304781 1001 86380 86390 1
304301 99304301 1001 86380 86390 1
304999 99304999 1001 86380 86390 1
304896 99304896 1001 86380 86390 1
305625 99305625 1001 86380 86390 1
305613 99305613 1001 86380 86390 1
305646 99305646 1001 86380 86390 1
500109 99500109 1001 86380 86390 1
500124 99500124 1001 86380 86390 1
500653 99500653 1001 86380 86390 1
500657 99500657 1001 86380 86390 1
500493 99500493 1001 86380 86390 1
500304 99500304 1001 86380 86390 1
500916 99500916 1001 86380 86390 1
500996 99500996 1001 86380 86390 1
501423 99501423 1001 86380 86390 1
501435 99501435 1001 86380 86390 1
501825 99501825 1001 86380 86390 1
502340 99502340 1001 86380 86390 1
502205 99502205 1001 86380 86390 1
502562 99502562 1001 86380 86390 1
503291 99503291 1001 86380 86390 1
503089 99503089 1001 86380 86390 1
502777 99502777 1001 86380 86390 1
502771 99502771 1001 86380 86390 1
503425 99503425 1001 86380 86390 1
503477 99503477 1001 86380 86390 1
503313 99503313 1001 86380 86390 1
504030 99504030 1001 86380 86390 1
503797 99503797 1001 86380 86390 1
503695 99503695 1001 86380 86390 1
503690 99503690 1001 86380 86390 1
504311 99504311 1001 86380 86390 1
504121 99504121 1001 86380 86390 1
504865 99504865 1001 86380 86390 1
505045 99505045 1001 86380 86390 1
505762 99505762 1001 86380 86390 1
505473 99505473 1001 86380 86390 1
505184 99505184 1001 86380 86390 1
505872 99505872 1001 86380 86390 1
505854 99505854 1001 86380 86390 1
506438 99506438 1001 86380 86390 1
506258 99506258 1001 86380 86390 1
506298 99506298 1001 86380 86390 1
506080 99506080 1001 86380 86390 1
506085 99506085 1001 86380 86390 1
506672 99506672 1001 86380 86390 1
506789 99506789 1001 86380 86390 1
506597 99506597 1001 86380 86390 1
506701 99506701 1001 86380 86390 1
507402 99507402 1001 86380 86390 1
506907 99506907 1001 86380 86390 1
506936 99506936 1001 86380 86390 1
507461 99507461 1001 86380 86390 1
507466 99507466 1001 86380 86390 1
508207 99508207 1001 86380 86390 1
507679 99507679 1001 86380 86390 1
507764 99507764 1001 86380 86390 1
508379 99508379 1001 86380 86390 1
509027 99509027 1001 86380 86390 1
508842 99508842 1001 86380 86390 1
508480 99508480 1001 86380 86390 1
508459 99508459 1001 86380 86390 1
509790 99509790 1001 86380 86390 1
509631 99509631 1001 86380 86390 1
509625 99509625 1001 86380 86390 1
509928 99509928 1001 86380 86390 1
509984 99509984 1001 86380 86390 1
510716 99510716 1001 86380 86390 1
510337 99510337 1001 86380 86390 1
510113 99510113 1001 86380 86390 1
510181 99510181 1001 86380 86390 1
510767 99510767 1001 86380 86390 1
510887 99510887 1001 86380 86390 1
511527 99511527 1001 86380 86390 1
511396 99511396 1001 86380 86390 1
511306 99511306 1001 86380 86390 1
510983 99510983 1001 86380 86390 1
511006 99511006 1001 86380 86390 1
511720 99511720 1001 86380 86390 1
511578 99511578 1001 86380 86390 1
511682 99511682 1001 86380 86390 1
511748 99511748 1001 86380 86390 1
512149 99512149 1001 86380 86390 1
511894 99511894 1001 86380 86390 1
511795 99511795 1001 86380 86390 1
512940 99512940 1001 86380 86390 1
512603 99512603 1001 86380 86390 1
513244 99513244 1001 86380 86390 1
513364 99513364 1001 86380 86390 1
513916 99513916 1001 86380 86390 1
514007 99514007 1001 86380 86390 1
513831 99513831 1001 86380 86390 1
513991 99513991 1001 86380 86390 1
513638 99513638 1001 86380 86390 1
513568 99513568 1001 86380 86390 1
513453 99513453 1001 86380 86390 1
513608 99513608 1001 86380 86390 1
514119 99514119 1001 86380 86390 1
514057 99514057 1001 86380 86390 1
514840 99514840 1001 86380 86390 1
514592 99514592 1001 86380 86390 1
514621 99514621 1001 86380 86390 1
514329 99514329 1001 86380 86390 1
514929 99514929 1001 86380 86390 1
515600 99515600 1001 86380 86390 1
515626 99515626 1001 86380 86390 1
515341 99515341 1001 86380 86390 1
515778 99515778 1001 86380 86390 1
516434 99516434 1001 86380 86390 1
516425 99516425 1001 86380 86390 1
516465 99516465 1001 86380 86390 1
516493 99516493 1001 86380 86390 1
516316 99516316 1001 86380 86390 1
516138 99516138 1001 86380 86390 1
516139 99516139 1001 86380 86390 1
516031 99516031 1001 86380 86390 1
516062 99516062 1001 86380 86390 1
515900 99515900 1001 86380 86390 1
516610 99516610 1001 86380 86390 1
516636 99516636 1001 86380 86390 1
516658 99516658 1001 86380 86390 1
516686 99516686 1001 86380 86390 1
517298 99517298 1001 86380 86390 1
517318 99517318 1001 86380 86390 1
517203 99517203 1001 86380 86390 1
517329 99517329 1001 86380 86390 1
516983 99516983 1001 86380 86390 1
516767 99516767 1001 86380 86390 1
516774 99516774 1001 86380 86390 1
516840 99516840 1001 86380 86390 1
517968 99517968 1001 86380 86390 1
518097 99518097 1001 86380 86390 1
518158 99518158 1001 86380 86390 1
517957 99517957 1001 86380 86390 1
517670 99517670 1001 86380 86390 1
517645 99517645 1001 86380 86390 1
517544 99517544 1001 86380 86390 1
518290 99518290 1001 86380 86390 1
518969 99518969 1001 86380 86390 1
518376 99518376 1001 86380 86390 1
519162 99519162 1001 86380 86390 1
519741 99519741 1001 86380 86390 1
519677 99519677 1001 86380 86390 1
519653 99519653 1001 86380 86390 1
519769 99519769 1001 86380 86390 1
519588 99519588 1001 86380 86390 1
519328 99519328 1001 86380 86390 1
519265 99519265 1001 86380 86390 1
519896 99519896 1001 86380 86390 1
519871 99519871 1001 86380 86390 1
520463 99520463 1001 86380 86390 1
520594 99520594 1001 86380 86390 1
520397 99520397 1001 86380 86390 1
520071 99520071 1001 86380 86390 1
520099 99520099 1001 86380 86390 1
520067 99520067 1001 86380 86390 1
520732 99520732 1001 86380 86390 1
521093 99521093 1001 86380 86390 1
521253 99521253 1001 86380 86390 1
520990 99520990 1001 86380 86390 1
521619 99521619 1001 86380 86390 1
521054 99521054 1001 86380 86390 1
521628 99521628 1001 86380 86390 1
522241 99522241 1001 86380 86390 1
521938 99521938 1001 86380 86390 1
521828 99521828 1001 86380 86390 1
521819 99521819 1001 86380 86390 1
522421 99522421 1001 86380 86390 1
522396 99522396 1001 86380 86390 1
522995 99522995 1001 86380 86390 1
523010 99523010 1001 86380 86390 1
522780 99522780 1001 86380 86390 1
522505 99522505 1001 86380 86390 1
523219 99523219 1001 86380 86390 1
523306 99523306 1001 86380 86390 1
523778 99523778 1001 86380 86390 1
523535 99523535 1001 86380 86390 1
523681 99523681 1001 86380 86390 1
523499 99523499 1001 86380 86390 1
523992 99523992 1001 86380 86390 1
524622 99524622 1001 86380 86390 1
524704 99524704 1001 86380 86390 1
524167 99524167 1001 86380 86390 1
524249 99524249 1001 86380 86390 1
524289 99524289 1001 86380 86390 1
524916 99524916 1001 86380 86390 1
524883 99524883 1001 86380 86390 1
525436 99525436 1001 86380 86390 1
525238 99525238 1001 86380 86390 1
525318 99525318 1001 86380 86390 1
525244 99525244 1001 86380 86390 1
525336 99525336 1001 86380 86390 1
525163 99525163 1001 86380 86390 1
525014 99525014 1001 86380 86390 1
526172 99526172 1001 86380 86390 1
526100 99526100 1001 86380 86390 1
527114 99527114 1001 86380 86390 1
526866 99526866 1001 86380 86390 1
526924 99526924 1001 86380 86390 1
526859 99526859 1001 86380 86390 1
526645 99526645 1001 86380 86390 1
526687 99526687 1001 86380 86390 1
526804 99526804 1001 86380 86390 1
526729 99526729 1001 86380 86390 1
527262 99527262 1001 86380 86390 1
527410 99527410 1001 86380 86390 1
527720 99527720 1001 86380 86390 1
527631 99527631 1001 86380 86390 1
528086 99528086 1001 86380 86390 1
528131 99528131 1001 86380 86390 1
528223 99528223 1001 86380 86390 1
528756 99528756 1001 86380 86390 1
528796 99528796 1001 86380 86390 1
528504 99528504 1001 86380 86390 1
528674 99528674 1001 86380 86390 1
528598 99528598 1001 86380 86390 1
528347 99528347 1001 86380 86390 1
528303 99528303 1001 86380 86390 1
529006 99529006 1001 86380 86390 1
529512 99529512 1001 86380 86390 1
529371 99529371 1001 86380 86390 1
529453 99529453 1001 86380 86390 1
529183 99529183 1001 86380 86390 1
529823 99529823 1001 86380 86390 1
530403 99530403 1001 86380 86390 1
530463 99530463 1001 86380 86390 1
530310 99530310 1001 86380 86390 1
529949 99529949 1001 86380 86390 1
530561 99530561 1001 86380 86390 1
531281 99531281 1001 86380 86390 1
531294 99531294 1001 86380 86390 1
531301 99531301 1001 86380 86390 1
531198 99531198 1001 86380 86390 1
531088 99531088 1001 86380 86390 1
530824 99530824 1001 86380 86390 1
530891 99530891 1001 86380 86390 1
530919 99530919 1001 86380 86390 1
530830 99530830 1001 86380 86390 1
530936 99530936 1001 86380 86390 1
531396 99531396 1001 86380 86390 1
531565 99531565 1001 86380 86390 1
531971 99531971 1001 86380 86390 1
531830 99531830 1001 86380 86390 1
531869 99531869 1001 86380 86390 1
531593 99531593 1001 86380 86390 1
532322 99532322 1001 86380 86390 1
533022 99533022 1001 86380 86390 1
532806 99532806 1001 86380 86390 1
532734 99532734 1001 86380 86390 1
532512 99532512 1001 86380 86390 1
532487 99532487 1001 86380 86390 1
532526 99532526 1001 86380 86390 1
533205 99533205 1001 86380 86390 1
533571 99533571 1001 86380 86390 1
533522 99533522 1001 86380 86390 1
533407 99533407 1001 86380 86390 1
534555 99534555 1001 86380 86390 1
534658 99534658 1001 86380 86390 1
534549 99534549 1001 86380 86390 1
534443 99534443 1001 86380 86390 1
534891 99534891 1001 86380 86390 1
536191 99536191 1001 86380 86390 1
536002 99536002 1001 86380 86390 1
536044 99536044 1001 86380 86390 1
536123 99536123 1001 86380 86390 1
535943 99535943 1001 86380 86390 1
535743 99535743 1001 86380 86390 1
535786 99535786 1001 86380 86390 1
537037 99537037 1001 86380 86390 1
536780 99536780 1001 86380 86390 1
536769 99536769 1001 86380 86390 1
536608 99536608 1001 86380 86390 1
536719 99536719 1001 86380 86390 1
537276 99537276 1001 86380 86390 1
537168 99537168 1001 86380 86390 1
537208 99537208 1001 86380 86390 1
537836 99537836 1001 86380 86390 1
537872 99537872 1001 86380 86390 1
537650 99537650 1001 86380 86390 1
537600 99537600 1001 86380 86390 1
537469 99537469 1001 86380 86390 1
538005 99538005 1001 86380 86390 1
538044 99538044 1001 86380 86390 1
538162 99538162 1001 86380 86390 1
538694 99538694 1001 86380 86390 1
538458 99538458 1001 86380 86390 1
538591 99538591 1001 86380 86390 1
538463 99538463 1001 86380 86390 1
538517 99538517 1001 86380 86390 1
538378 99538378 1001 86380 86390 1
539515 99539515 1001 86380 86390 1
539504 99539504 1001 86380 86390 1
539255 99539255 1001 86380 86390 1
539398 99539398 1001 86380 86390 1
539827 99539827 1001 86380 86390 1
540293 99540293 1001 86380 86390 1
540460 99540460 1001 86380 86390 1
540111 99540111 1001 86380 86390 1
540182 99540182 1001 86380 86390 1
539977 99539977 1001 86380 86390 1
540018 99540018 1001 86380 86390 1
540547 99540547 1001 86380 86390 1
540665 99540665 1001 86380 86390 1
540578 99540578 1001 86380 86390 1
541139 99541139 1001 86380 86390 1
541128 99541128 1001 86380 86390 1
541267 99541267 1001 86380 86390 1
541240 99541240 1001 86380 86390 1
540856 99540856 1001 86380 86390 1
541372 99541372 1001 86380 86390 1
541326 99541326 1001 86380 86390 1
541315 99541315 1001 86380 86390 1
542073 99542073 1001 86380 86390 1
542099 99542099 1001 86380 86390 1
541721 99541721 1001 86380 86390 1
541655 99541655 1001 86380 86390 1
542200 99542200 1001 86380 86390 1
542750 99542750 1001 86380 86390 1
542639 99542639 1001 86380 86390 1
542698 99542698 1001 86380 86390 1
542505 99542505 1001 86380 86390 1
543029 99543029 1001 86380 86390 1
542980 99542980 1001 86380 86390 1
543643 99543643 1001 86380 86390 1
543554 99543554 1001 86380 86390 1
543419 99543419 1001 86380 86390 1
543562 99543562 1001 86380 86390 1
543320 99543320 1001 86380 86390 1
543173 99543173 1001 86380 86390 1
543846 99543846 1001 86380 86390 1
543900 99543900 1001 86380 86390 1
544436 99544436 1001 86380 86390 1
544553 99544553 1001 86380 86390 1
544292 99544292 1001 86380 86390 1
544386 99544386 1001 86380 86390 1
544361 99544361 1001 86380 86390 1
544271 99544271 1001 86380 86390 1
544029 99544029 1001 86380 86390 1
544066 99544066 1001 86380 86390 1
544685 99544685 1001 86380 86390 1
544698 99544698 1001 86380 86390 1
405497 1188 1001 1080 3237 1
503166 849 1002 27811 32840 1
522482 1010 1001 38296 38595 1
400062 99400062 1001 86380 86390 1
400166 99400166 1001 86380 86390 1
400203 99400203 1001 86380 86390 1
400180 99400180 1001 86380 86390 1
400283 99400283 1001 86380 86390 1
400602 99400602 1001 86380 86390 1
400694 99400694 1001 86380 86390 1
400723 99400723 1001 86380 86390 1
400988 99400988 1001 86380 86390 1
402117 99402117 1001 86380 86390 1
402280 99402280 1001 86380 86390 1
402321 99402321 1001 86380 86390 1
402539 99402539 1001 86380 86390 1
403392 99403392 1001 86380 86390 1
403478 99403478 1001 86380 86390 1
403888 99403888 1001 86380 86390 1
403996 99403996 1001 86380 86390 1
404464 99404464 1001 86380 86390 1
405290 99405290 1001 86380 86390 1
405522 99405522 1001 86380 86390 1
406033 99406033 1001 86380 86390 1
406037 99406037 1001 86380 86390 1
406122 99406122 1001 86380 86390 1
406488 99406488 1001 86380 86390 1
406513 99406513 1001 86380 86390 1
406712 99406712 1001 86380 86390 1
406631 99406631 1001 86380 86390 1
407400 99407400 1001 86380 86390 1
407404 99407404 1001 86380 86390 1
407493 99407493 1001 86380 86390 1
408849 99408849 1001 86380 86390 1
409462 99409462 1001 86380 86390 1
410051 99410051 1001 86380 86390 1
410447 99410447 1001 86380 86390 1
410726 99410726 1001 86380 86390 1
410881 99410881 1001 86380 86390 1
411108 99411108 1001 86380 86390 1
411255 99411255 1001 86380 86390 1
411480 99411480 1001 86380 86390 1
411917 99411917 1001 86380 86390 1
411944 99411944 1001 86380 86390 1
412110 99412110 1001 86380 86390 1
413579 99413579 1001 86380 86390 1
413485 99413485 1001 86380 86390 1
413417 99413417 1001 86380 86390 1
413083 99413083 1001 86380 86390 1
413091 99413091 1001 86380 86390 1
412697 99412697 1001 86380 86390 1
412702 99412702 1001 86380 86390 1
412785 99412785 1001 86380 86390 1
412810 99412810 1001 86380 86390 1
413974 99413974 1001 86380 86390 1
413846 99413846 1001 86380 86390 1
415072 99415072 1001 86380 86390 1
414655 99414655 1001 86380 86390 1
414641 99414641 1001 86380 86390 1
414572 99414572 1001 86380 86390 1
414519 99414519 1001 86380 86390 1
414455 99414455 1001 86380 86390 1
414120 99414120 1001 86380 86390 1
414387 99414387 1001 86380 86390 1
414269 99414269 1001 86380 86390 1
415626 99415626 1001 86380 86390 1
415656 99415656 1001 86380 86390 1
415712 99415712 1001 86380 86390 1
415518 99415518 1001 86380 86390 1
416938 99416938 1001 86380 86390 1
416397 99416397 1001 86380 86390 1
416236 99416236 1001 86380 86390 1
416219 99416219 1001 86380 86390 1
416386 99416386 1001 86380 86390 1
415871 99415871 1001 86380 86390 1
417356 99417356 1001 86380 86390 1
417132 99417132 1001 86380 86390 1
418622 99418622 1001 86380 86390 1
418700 99418700 1001 86380 86390 1
418082 99418082 1001 86380 86390 1
418349 99418349 1001 86380 86390 1
418350 99418350 1001 86380 86390 1
418008 99418008 1001 86380 86390 1
417752 99417752 1001 86380 86390 1
417982 99417982 1001 86380 86390 1
417630 99417630 1001 86380 86390 1
420382 99420382 1001 86380 86390 1
419938 99419938 1001 86380 86390 1
419662 99419662 1001 86380 86390 1
419292 99419292 1001 86380 86390 1
419489 99419489 1001 86380 86390 1
420449 99420449 1001 86380 86390 1
421881 99421881 1001 86380 86390 1
421345 99421345 1001 86380 86390 1
421368 99421368 1001 86380 86390 1
421646 99421646 1001 86380 86390 1
421603 99421603 1001 86380 86390 1
421604 99421604 1001 86380 86390 1
420912 99420912 1001 86380 86390 1
420901 99420901 1001 86380 86390 1
421055 99421055 1001 86380 86390 1
422124 99422124 1001 86380 86390 1
422296 99422296 1001 86380 86390 1
423320 99423320 1001 86380 86390 1
423331 99423331 1001 86380 86390 1
423127 99423127 1001 86380 86390 1
423272 99423272 1001 86380 86390 1
423101 99423101 1001 86380 86390 1
423050 99423050 1001 86380 86390 1
422803 99422803 1001 86380 86390 1
423838 99423838 1001 86380 86390 1
423961 99423961 1001 86380 86390 1
425226 99425226 1001 86380 86390 1
425283 99425283 1001 86380 86390 1
424649 99424649 1001 86380 86390 1
424290 99424290 1001 86380 86390 1
424411 99424411 1001 86380 86390 1
424442 99424442 1001 86380 86390 1
424195 99424195 1001 86380 86390 1
425451 99425451 1001 86380 86390 1
427048 99427048 1001 86380 86390 1
426999 99426999 1001 86380 86390 1
426285 99426285 1001 86380 86390 1
426369 99426369 1001 86380 86390 1
426053 99426053 1001 86380 86390 1
426232 99426232 1001 86380 86390 1
426171 99426171 1001 86380 86390 1
427484 99427484 1001 86380 86390 1
427494 99427494 1001 86380 86390 1
427255 99427255 1001 86380 86390 1
428638 99428638 1001 86380 86390 1
428233 99428233 1001 86380 86390 1
429124 99429124 1001 86380 86390 1
428918 99428918 1001 86380 86390 1
429697 99429697 1001 86380 86390 1
429535 99429535 1001 86380 86390 1
429379 99429379 1001 86380 86390 1
430458 99430458 1001 86380 86390 1
430509 99430509 1001 86380 86390 1
430774 99430774 1001 86380 86390 1
430474 99430474 1001 86380 86390 1
430603 99430603 1001 86380 86390 1
431716 99431716 1001 86380 86390 1
431949 99431949 1001 86380 86390 1
431606 99431606 1001 86380 86390 1
431376 99431376 1001 86380 86390 1
430874 99430874 1001 86380 86390 1
432295 99432295 1001 86380 86390 1
432163 99432163 1001 86380 86390 1
432141 99432141 1001 86380 86390 1
433323 99433323 1001 86380 86390 1
433419 99433419 1001 86380 86390 1
433427 99433427 1001 86380 86390 1
433100 99433100 1001 86380 86390 1
432607 99432607 1001 86380 86390 1
432843 99432843 1001 86380 86390 1
435172 99435172 1001 86380 86390 1
435176 99435176 1001 86380 86390 1
434745 99434745 1001 86380 86390 1
434767 99434767 1001 86380 86390 1
434955 99434955 1001 86380 86390 1
434634 99434634 1001 86380 86390 1
434141 99434141 1001 86380 86390 1
434235 99434235 1001 86380 86390 1
434334 99434334 1001 86380 86390 1
434138 99434138 1001 86380 86390 1
435877 99435877 1001 86380 86390 1
435719 99435719 1001 86380 86390 1
435504 99435504 1001 86380 86390 1
437047 99437047 1001 86380 86390 1
437022 99437022 1001 86380 86390 1
436539 99436539 1001 86380 86390 1
436215 99436215 1001 86380 86390 1
436204 99436204 1001 86380 86390 1
436157 99436157 1001 86380 86390 1
436090 99436090 1001 86380 86390 1
300059 99300059 1001 86380 86390 1
437272 99437272 1001 86380 86390 1
437302 99437302 1001 86380 86390 1
437196 99437196 1001 86380 86390 1
437227 99437227 1001 86380 86390 1
300647 99300647 1001 86380 86390 1
300583 99300583 1001 86380 86390 1
300716 99300716 1001 86380 86390 1
300353 99300353 1001 86380 86390 1
300456 99300456 1001 86380 86390 1
300392 99300392 1001 86380 86390 1
300198 99300198 1001 86380 86390 1
300212 99300212 1001 86380 86390 1
300278 99300278 1001 86380 86390 1
300227 99300227 1001 86380 86390 1
300189 99300189 1001 86380 86390 1
300267 99300267 1001 86380 86390 1
300301 99300301 1001 86380 86390 1
300914 99300914 1001 86380 86390 1
300852 99300852 1001 86380 86390 1
301355 99301355 1001 86380 86390 1
301369 99301369 1001 86380 86390 1
301303 99301303 1001 86380 86390 1
301227 99301227 1001 86380 86390 1
301094 99301094 1001 86380 86390 1
301663 99301663 1001 86380 86390 1
301729 99301729 1001 86380 86390 1
302078 99302078 1001 86380 86390 1
302027 99302027 1001 86380 86390 1
301815 99301815 1001 86380 86390 1
302552 99302552 1001 86380 86390 1
302490 99302490 1001 86380 86390 1
303148 99303148 1001 86380 86390 1
303203 99303203 1001 86380 86390 1
302725 99302725 1001 86380 86390 1
303339 99303339 1001 86380 86390 1
303393 99303393 1001 86380 86390 1
303396 99303396 1001 86380 86390 1
303371 99303371 1001 86380 86390 1
303954 99303954 1001 86380 86390 1
303672 99303672 1001 86380 86390 1
303603 99303603 1001 86380 86390 1
304222 99304222 1001 86380 86390 1
304829 99304829 1001 86380 86390 1
304737 99304737 1001 86380 86390 1
304816 99304816 1001 86380 86390 1
304473 99304473 1001 86380 86390 1
304313 99304313 1001 86380 86390 1
304988 99304988 1001 86380 86390 1
305003 99305003 1001 86380 86390 1
304930 99304930 1001 86380 86390 1
304892 99304892 1001 86380 86390 1
305549 99305549 1001 86380 86390 1
305641 99305641 1001 86380 86390 1
305287 99305287 1001 86380 86390 1
305383 99305383 1001 86380 86390 1
305436 99305436 1001 86380 86390 1
500061 99500061 1001 86380 86390 1
500690 99500690 1001 86380 86390 1
500799 99500799 1001 86380 86390 1
500617 99500617 1001 86380 86390 1
500772 99500772 1001 86380 86390 1
500504 99500504 1001 86380 86390 1
500309 99500309 1001 86380 86390 1
500388 99500388 1001 86380 86390 1
500295 99500295 1001 86380 86390 1
500969 99500969 1001 86380 86390 1
501266 99501266 1001 86380 86390 1
501042 99501042 1001 86380 86390 1
501711 99501711 1001 86380 86390 1
502328 99502328 1001 86380 86390 1
502408 99502408 1001 86380 86390 1
502318 99502318 1001 86380 86390 1
502134 99502134 1001 86380 86390 1
501862 99501862 1001 86380 86390 1
502032 99502032 1001 86380 86390 1
502492 99502492 1001 86380 86390 1
502611 99502611 1001 86380 86390 1
502612 99502612 1001 86380 86390 1
503189 99503189 1001 86380 86390 1
502927 99502927 1001 86380 86390 1
503324 99503324 1001 86380 86390 1
504058 99504058 1001 86380 86390 1
503774 99503774 1001 86380 86390 1
504270 99504270 1001 86380 86390 1
504876 99504876 1001 86380 86390 1
504666 99504666 1001 86380 86390 1
504621 99504621 1001 86380 86390 1
504339 99504339 1001 86380 86390 1
504373 99504373 1001 86380 86390 1
505048 99505048 1001 86380 86390 1
505027 99505027 1001 86380 86390 1
505590 99505590 1001 86380 86390 1
505675 99505675 1001 86380 86390 1
505456 99505456 1001 86380 86390 1
505271 99505271 1001 86380 86390 1
505342 99505342 1001 86380 86390 1
506188 99506188 1001 86380 86390 1
506332 99506332 1001 86380 86390 1
505998 99505998 1001 86380 86390 1
506938 99506938 1001 86380 86390 1
507536 99507536 1001 86380 86390 1
507462 99507462 1001 86380 86390 1
507436 99507436 1001 86380 86390 1
507443 99507443 1001 86380 86390 1
508082 99508082 1001 86380 86390 1
507978 99507978 1001 86380 86390 1
507970 99507970 1001 86380 86390 1
508010 99508010 1001 86380 86390 1
508271 99508271 1001 86380 86390 1
508404 99508404 1001 86380 86390 1
509064 99509064 1001 86380 86390 1
508894 99508894 1001 86380 86390 1
508770 99508770 1001 86380 86390 1
509867 99509867 1001 86380 86390 1
509826 99509826 1001 86380 86390 1
509528 99509528 1001 86380 86390 1
509647 99509647 1001 86380 86390 1
509476 99509476 1001 86380 86390 1
509365 99509365 1001 86380 86390 1
509990 99509990 1001 86380 86390 1
510030 99510030 1001 86380 86390 1
510676 99510676 1001 86380 86390 1
510382 99510382 1001 86380 86390 1
510350 99510350 1001 86380 86390 1
510455 99510455 1001 86380 86390 1
510757 99510757 1001 86380 86390 1
510786 99510786 1001 86380 86390 1
511486 99511486 1001 86380 86390 1
511194 99511194 1001 86380 86390 1
511140 99511140 1001 86380 86390 1
511099 99511099 1001 86380 86390 1
512187 99512187 1001 86380 86390 1
512278 99512278 1001 86380 86390 1
512298 99512298 1001 86380 86390 1
512100 99512100 1001 86380 86390 1
512106 99512106 1001 86380 86390 1
511915 99511915 1001 86380 86390 1
511790 99511790 1001 86380 86390 1
512568 99512568 1001 86380 86390 1
513107 99513107 1001 86380 86390 1
512720 99512720 1001 86380 86390 1
512671 99512671 1001 86380 86390 1
513216 99513216 1001 86380 86390 1
513392 99513392 1001 86380 86390 1
513439 99513439 1001 86380 86390 1
514219 99514219 1001 86380 86390 1
514798 99514798 1001 86380 86390 1
514774 99514774 1001 86380 86390 1
514791 99514791 1001 86380 86390 1
514497 99514497 1001 86380 86390 1
514355 99514355 1001 86380 86390 1
514862 99514862 1001 86380 86390 1
515568 99515568 1001 86380 86390 1
515537 99515537 1001 86380 86390 1
515316 99515316 1001 86380 86390 1
515772 99515772 1001 86380 86390 1
515849 99515849 1001 86380 86390 1
515710 99515710 1001 86380 86390 1
515880 99515880 1001 86380 86390 1
515842 99515842 1001 86380 86390 1
516260 99516260 1001 86380 86390 1
516022 99516022 1001 86380 86390 1
515933 99515933 1001 86380 86390 1
516011 99516011 1001 86380 86390 1
516547 99516547 1001 86380 86390 1
516702 99516702 1001 86380 86390 1
517261 99517261 1001 86380 86390 1
516978 99516978 1001 86380 86390 1
517006 99517006 1001 86380 86390 1
516941 99516941 1001 86380 86390 1
516798 99516798 1001 86380 86390 1
517408 99517408 1001 86380 86390 1
517526 99517526 1001 86380 86390 1
518105 99518105 1001 86380 86390 1
518057 99518057 1001 86380 86390 1
517946 99517946 1001 86380 86390 1
517845 99517845 1001 86380 86390 1
517607 99517607 1001 86380 86390 1
517626 99517626 1001 86380 86390 1
518838 99518838 1001 86380 86390 1
518903 99518903 1001 86380 86390 1
518962 99518962 1001 86380 86390 1
518725 99518725 1001 86380 86390 1
519092 99519092 1001 86380 86390 1
519133 99519133 1001 86380 86390 1
519174 99519174 1001 86380 86390 1
518993 99518993 1001 86380 86390 1
519784 99519784 1001 86380 86390 1
519504 99519504 1001 86380 86390 1
519336 99519336 1001 86380 86390 1
519195 99519195 1001 86380 86390 1
519288 99519288 1001 86380 86390 1
519237 99519237 1001 86380 86390 1
519918 99519918 1001 86380 86390 1
520579 99520579 1001 86380 86390 1
520611 99520611 1001 86380 86390 1
520364 99520364 1001 86380 86390 1
520341 99520341 1001 86380 86390 1
520202 99520202 1001 86380 86390 1
520053 99520053 1001 86380 86390 1
520705 99520705 1001 86380 86390 1
520801 99520801 1001 86380 86390 1
521436 99521436 1001 86380 86390 1
521290 99521290 1001 86380 86390 1
521147 99521147 1001 86380 86390 1
521202 99521202 1001 86380 86390 1
521138 99521138 1001 86380 86390 1
520968 99520968 1001 86380 86390 1
520931 99520931 1001 86380 86390 1
521529 99521529 1001 86380 86390 1
521542 99521542 1001 86380 86390 1
522254 99522254 1001 86380 86390 1
522217 99522217 1001 86380 86390 1
522033 99522033 1001 86380 86390 1
521904 99521904 1001 86380 86390 1
521749 99521749 1001 86380 86390 1
521754 99521754 1001 86380 86390 1
522380 99522380 1001 86380 86390 1
522962 99522962 1001 86380 86390 1
522785 99522785 1001 86380 86390 1
522866 99522866 1001 86380 86390 1
523132 99523132 1001 86380 86390 1
523147 99523147 1001 86380 86390 1
523238 99523238 1001 86380 86390 1
523239 99523239 1001 86380 86390 1
523617 99523617 1001 86380 86390 1
523553 99523553 1001 86380 86390 1
523582 99523582 1001 86380 86390 1
523380 99523380 1001 86380 86390 1
523497 99523497 1001 86380 86390 1
524020 99524020 1001 86380 86390 1
524046 99524046 1001 86380 86390 1
524105 99524105 1001 86380 86390 1
524658 99524658 1001 86380 86390 1
524684 99524684 1001 86380 86390 1
524385 99524385 1001 86380 86390 1
524361 99524361 1001 86380 86390 1
524374 99524374 1001 86380 86390 1
524434 99524434 1001 86380 86390 1
524369 99524369 1001 86380 86390 1
524241 99524241 1001 86380 86390 1
524216 99524216 1001 86380 86390 1
524272 99524272 1001 86380 86390 1
524311 99524311 1001 86380 86390 1
524941 99524941 1001 86380 86390 1
524827 99524827 1001 86380 86390 1
525445 99525445 1001 86380 86390 1
525397 99525397 1001 86380 86390 1
525448 99525448 1001 86380 86390 1
525302 99525302 1001 86380 86390 1
525191 99525191 1001 86380 86390 1
525037 99525037 1001 86380 86390 1
525681 99525681 1001 86380 86390 1
526022 99526022 1001 86380 86390 1
526538 99526538 1001 86380 86390 1
526556 99526556 1001 86380 86390 1
526508 99526508 1001 86380 86390 1
526905 99526905 1001 86380 86390 1
526931 99526931 1001 86380 86390 1
526932 99526932 1001 86380 86390 1
526855 99526855 1001 86380 86390 1
527016 99527016 1001 86380 86390 1
526818 99526818 1001 86380 86390 1
527991 99527991 1001 86380 86390 1
528058 99528058 1001 86380 86390 1
527680 99527680 1001 86380 86390 1
527668 99527668 1001 86380 86390 1
527776 99527776 1001 86380 86390 1
528235 99528235 1001 86380 86390 1
528842 99528842 1001 86380 86390 1
528596 99528596 1001 86380 86390 1
528534 99528534 1001 86380 86390 1
528538 99528538 1001 86380 86390 1
528435 99528435 1001 86380 86390 1
529077 99529077 1001 86380 86390 1
528909 99528909 1001 86380 86390 1
529676 99529676 1001 86380 86390 1
529700 99529700 1001 86380 86390 1
529464 99529464 1001 86380 86390 1
529225 99529225 1001 86380 86390 1
529148 99529148 1001 86380 86390 1
529166 99529166 1001 86380 86390 1
530541 99530541 1001 86380 86390 1
530155 99530155 1001 86380 86390 1
530197 99530197 1001 86380 86390 1
530250 99530250 1001 86380 86390 1
530027 99530027 1001 86380 86390 1
529939 99529939 1001 86380 86390 1
530654 99530654 1001 86380 86390 1
530707 99530707 1001 86380 86390 1
530721 99530721 1001 86380 86390 1
530593 99530593 1001 86380 86390 1
530607 99530607 1001 86380 86390 1
530646 99530646 1001 86380 86390 1
530651 99530651 1001 86380 86390 1
531310 99531310 1001 86380 86390 1
531168 99531168 1001 86380 86390 1
531067 99531067 1001 86380 86390 1
530849 99530849 1001 86380 86390 1
530796 99530796 1001 86380 86390 1
530759 99530759 1001 86380 86390 1
531418 99531418 1001 86380 86390 1
531564 99531564 1001 86380 86390 1
531487 99531487 1001 86380 86390 1
531651 99531651 1001 86380 86390 1
531600 99531600 1001 86380 86390 1
531595 99531595 1001 86380 86390 1
532270 99532270 1001 86380 86390 1
533006 99533006 1001 86380 86390 1
532967 99532967 1001 86380 86390 1
532727 99532727 1001 86380 86390 1
532624 99532624 1001 86380 86390 1
532781 99532781 1001 86380 86390 1
532450 99532450 1001 86380 86390 1
532420 99532420 1001 86380 86390 1
533094 99533094 1001 86380 86390 1
533177 99533177 1001 86380 86390 1
533474 99533474 1001 86380 86390 1
533863 99533863 1001 86380 86390 1
533919 99533919 1001 86380 86390 1
534675 99534675 1001 86380 86390 1
534222 99534222 1001 86380 86390 1
534191 99534191 1001 86380 86390 1
534854 99534854 1001 86380 86390 1
535464 99535464 1001 86380 86390 1
535426 99535426 1001 86380 86390 1
535200 99535200 1001 86380 86390 1
535676 99535676 1001 86380 86390 1
535575 99535575 1001 86380 86390 1
535564 99535564 1001 86380 86390 1
535596 99535596 1001 86380 86390 1
535622 99535622 1001 86380 86390 1
536096 99536096 1001 86380 86390 1
535958 99535958 1001 86380 86390 1
535767 99535767 1001 86380 86390 1
535733 99535733 1001 86380 86390 1
535779 99535779 1001 86380 86390 1
536396 99536396 1001 86380 86390 1
537136 99537136 1001 86380 86390 1
537105 99537105 1001 86380 86390 1
536979 99536979 1001 86380 86390 1
536881 99536881 1001 86380 86390 1
536813 99536813 1001 86380 86390 1
536632 99536632 1001 86380 86390 1
536621 99536621 1001 86380 86390 1
536699 99536699 1001 86380 86390 1
536681 99536681 1001 86380 86390 1
537174 99537174 1001 86380 86390 1
537254 99537254 1001 86380 86390 1
537281 99537281 1001 86380 86390 1
537314 99537314 1001 86380 86390 1
537983 99537983 1001 86380 86390 1
537653 99537653 1001 86380 86390 1
537772 99537772 1001 86380 86390 1
537599 99537599 1001 86380 86390 1
537412 99537412 1001 86380 86390 1
538177 99538177 1001 86380 86390 1
538722 99538722 1001 86380 86390 1
538251 99538251 1001 86380 86390 1
538830 99538830 1001 86380 86390 1
539003 99539003 1001 86380 86390 1
538926 99538926 1001 86380 86390 1
539578 99539578 1001 86380 86390 1
539489 99539489 1001 86380 86390 1
539544 99539544 1001 86380 86390 1
539313 99539313 1001 86380 86390 1
539291 99539291 1001 86380 86390 1
539046 99539046 1001 86380 86390 1
539101 99539101 1001 86380 86390 1
539767 99539767 1001 86380 86390 1
540411 99540411 1001 86380 86390 1
540084 99540084 1001 86380 86390 1
539848 99539848 1001 86380 86390 1
539943 99539943 1001 86380 86390 1
540645 99540645 1001 86380 86390 1
540491 99540491 1001 86380 86390 1
540908 99540908 1001 86380 86390 1
540867 99540867 1001 86380 86390 1
540798 99540798 1001 86380 86390 1
541306 99541306 1001 86380 86390 1
542032 99542032 1001 86380 86390 1
541930 99541930 1001 86380 86390 1
541759 99541759 1001 86380 86390 1
541811 99541811 1001 86380 86390 1
541738 99541738 1001 86380 86390 1
541739 99541739 1001 86380 86390 1
541818 99541818 1001 86380 86390 1
541668 99541668 1001 86380 86390 1
541633 99541633 1001 86380 86390 1
542229 99542229 1001 86380 86390 1
542719 99542719 1001 86380 86390 1
542606 99542606 1001 86380 86390 1
542724 99542724 1001 86380 86390 1
542371 99542371 1001 86380 86390 1
543004 99543004 1001 86380 86390 1
543647 99543647 1001 86380 86390 1
543650 99543650 1001 86380 86390 1
543629 99543629 1001 86380 86390 1
543566 99543566 1001 86380 86390 1
543211 99543211 1001 86380 86390 1
543795 99543795 1001 86380 86390 1
544282 99544282 1001 86380 86390 1
544273 99544273 1001 86380 86390 1
544140 99544140 1001 86380 86390 1
400124 99400124 1001 86380 86390 1
400634 99400634 1001 86380 86390 1
400845 99400845 1001 86380 86390 1
401143 99401143 1001 86380 86390 1
401089 99401089 1001 86380 86390 1
400939 99400939 1001 86380 86390 1
401382 99401382 1001 86380 86390 1
401814 99401814 1001 86380 86390 1
402053 99402053 1001 86380 86390 1
402011 99402011 1001 86380 86390 1
402082 99402082 1001 86380 86390 1
402234 99402234 1001 86380 86390 1
402329 99402329 1001 86380 86390 1
402447 99402447 1001 86380 86390 1
402660 99402660 1001 86380 86390 1
403053 99403053 1001 86380 86390 1
403037 99403037 1001 86380 86390 1
403588 99403588 1001 86380 86390 1
403755 99403755 1001 86380 86390 1
404140 99404140 1001 86380 86390 1
404259 99404259 1001 86380 86390 1
405297 99405297 1001 86380 86390 1
405446 99405446 1001 86380 86390 1
405664 99405664 1001 86380 86390 1
406401 99406401 1001 86380 86390 1
406465 99406465 1001 86380 86390 1
406741 99406741 1001 86380 86390 1
406896 99406896 1001 86380 86390 1
407220 99407220 1001 86380 86390 1
407513 99407513 1001 86380 86390 1
407906 99407906 1001 86380 86390 1
409007 99409007 1001 86380 86390 1
409094 99409094 1001 86380 86390 1
409167 99409167 1001 86380 86390 1
409296 99409296 1001 86380 86390 1
409242 99409242 1001 86380 86390 1
409330 99409330 1001 86380 86390 1
409314 99409314 1001 86380 86390 1
409473 99409473 1001 86380 86390 1
409940 99409940 1001 86380 86390 1
410134 99410134 1001 86380 86390 1
410297 99410297 1001 86380 86390 1
410541 99410541 1001 86380 86390 1
412168 99412168 1001 86380 86390 1
412152 99412152 1001 86380 86390 1
412458 99412458 1001 86380 86390 1
413049 99413049 1001 86380 86390 1
412557 99412557 1001 86380 86390 1
414013 99414013 1001 86380 86390 1
413738 99413738 1001 86380 86390 1
414159 99414159 1001 86380 86390 1
414196 99414196 1001 86380 86390 1
416905 99416905 1001 86380 86390 1
416806 99416806 1001 86380 86390 1
416472 99416472 1001 86380 86390 1
415767 99415767 1001 86380 86390 1
416106 99416106 1001 86380 86390 1
418742 99418742 1001 86380 86390 1
418676 99418676 1001 86380 86390 1
418761 99418761 1001 86380 86390 1
418493 99418493 1001 86380 86390 1
418071 99418071 1001 86380 86390 1
417796 99417796 1001 86380 86390 1
419167 99419167 1001 86380 86390 1
420185 99420185 1001 86380 86390 1
420371 99420371 1001 86380 86390 1
420071 99420071 1001 86380 86390 1
419214 99419214 1001 86380 86390 1
420587 99420587 1001 86380 86390 1
420700 99420700 1001 86380 86390 1
422012 99422012 1001 86380 86390 1
421314 99421314 1001 86380 86390 1
421111 99421111 1001 86380 86390 1
421228 99421228 1001 86380 86390 1
422486 99422486 1001 86380 86390 1
423345 99423345 1001 86380 86390 1
424070 99424070 1001 86380 86390 1
423932 99423932 1001 86380 86390 1
424750 99424750 1001 86380 86390 1
424296 99424296 1001 86380 86390 1
424370 99424370 1001 86380 86390 1
424427 99424427 1001 86380 86390 1
425776 99425776 1001 86380 86390 1
425513 99425513 1001 86380 86390 1
425391 99425391 1001 86380 86390 1
427080 99427080 1001 86380 86390 1
426604 99426604 1001 86380 86390 1
426677 99426677 1001 86380 86390 1
426317 99426317 1001 86380 86390 1
426117 99426117 1001 86380 86390 1
425991 99425991 1001 86380 86390 1
425842 99425842 1001 86380 86390 1
426146 99426146 1001 86380 86390 1
427248 99427248 1001 86380 86390 1
428540 99428540 1001 86380 86390 1
428409 99428409 1001 86380 86390 1
428510 99428510 1001 86380 86390 1
427995 99427995 1001 86380 86390 1
427628 99427628 1001 86380 86390 1
427805 99427805 1001 86380 86390 1
427863 99427863 1001 86380 86390 1
427664 99427664 1001 86380 86390 1
427596 99427596 1001 86380 86390 1
428960 99428960 1001 86380 86390 1
428832 99428832 1001 86380 86390 1
430307 99430307 1001 86380 86390 1
430228 99430228 1001 86380 86390 1
430266 99430266 1001 86380 86390 1
429779 99429779 1001 86380 86390 1
429593 99429593 1001 86380 86390 1
429573 99429573 1001 86380 86390 1
429601 99429601 1001 86380 86390 1
429575 99429575 1001 86380 86390 1
429307 99429307 1001 86380 86390 1
429543 99429543 1001 86380 86390 1
431719 99431719 1001 86380 86390 1
431328 99431328 1001 86380 86390 1
431644 99431644 1001 86380 86390 1
431609 99431609 1001 86380 86390 1
431258 99431258 1001 86380 86390 1
431139 99431139 1001 86380 86390 1
433411 99433411 1001 86380 86390 1
433503 99433503 1001 86380 86390 1
433481 99433481 1001 86380 86390 1
432944 99432944 1001 86380 86390 1
433312 99433312 1001 86380 86390 1
432729 99432729 1001 86380 86390 1
433750 99433750 1001 86380 86390 1
435366 99435366 1001 86380 86390 1
435230 99435230 1001 86380 86390 1
435260 99435260 1001 86380 86390 1
434792 99434792 1001 86380 86390 1
434751 99434751 1001 86380 86390 1
434266 99434266 1001 86380 86390 1
434305 99434305 1001 86380 86390 1
435787 99435787 1001 86380 86390 1
436996 99436996 1001 86380 86390 1
437132 99437132 1001 86380 86390 1
436910 99436910 1001 86380 86390 1
436510 99436510 1001 86380 86390 1
436043 99436043 1001 86380 86390 1
300055 99300055 1001 86380 86390 1
437253 99437253 1001 86380 86390 1
300527 99300527 1001 86380 86390 1
300373 99300373 1001 86380 86390 1
300404 99300404 1001 86380 86390 1
300751 99300751 1001 86380 86390 1
300856 99300856 1001 86380 86390 1
300812 99300812 1001 86380 86390 1
301457 99301457 1001 86380 86390 1
301152 99301152 1001 86380 86390 1
301348 99301348 1001 86380 86390 1
301045 99301045 1001 86380 86390 1
301617 99301617 1001 86380 86390 1
301607 99301607 1001 86380 86390 1
302236 99302236 1001 86380 86390 1
302149 99302149 1001 86380 86390 1
302077 99302077 1001 86380 86390 1
301818 99301818 1001 86380 86390 1
302580 99302580 1001 86380 86390 1
303004 99303004 1001 86380 86390 1
302806 99302806 1001 86380 86390 1
302618 99302618 1001 86380 86390 1
303354 99303354 1001 86380 86390 1
303238 99303238 1001 86380 86390 1
303407 99303407 1001 86380 86390 1
303924 99303924 1001 86380 86390 1
303719 99303719 1001 86380 86390 1
303641 99303641 1001 86380 86390 1
303773 99303773 1001 86380 86390 1
304095 99304095 1001 86380 86390 1
304046 99304046 1001 86380 86390 1
304635 99304635 1001 86380 86390 1
304638 99304638 1001 86380 86390 1
304254 99304254 1001 86380 86390 1
305597 99305597 1001 86380 86390 1
305683 99305683 1001 86380 86390 1
305314 99305314 1001 86380 86390 1
305458 99305458 1001 86380 86390 1
305370 99305370 1001 86380 86390 1
305183 99305183 1001 86380 86390 1
305073 99305073 1001 86380 86390 1
305696 99305696 1001 86380 86390 1
500113 99500113 1001 86380 86390 1
500624 99500624 1001 86380 86390 1
500524 99500524 1001 86380 86390 1
500233 99500233 1001 86380 86390 1
500897 99500897 1001 86380 86390 1
501600 99501600 1001 86380 86390 1
501254 99501254 1001 86380 86390 1
501232 99501232 1001 86380 86390 1
501315 99501315 1001 86380 86390 1
501211 99501211 1001 86380 86390 1
502351 99502351 1001 86380 86390 1
502264 99502264 1001 86380 86390 1
502439 99502439 1001 86380 86390 1
502427 99502427 1001 86380 86390 1
502183 99502183 1001 86380 86390 1
502210 99502210 1001 86380 86390 1
502243 99502243 1001 86380 86390 1
502074 99502074 1001 86380 86390 1
502021 99502021 1001 86380 86390 1
502476 99502476 1001 86380 86390 1
502545 99502545 1001 86380 86390 1
502625 99502625 1001 86380 86390 1
503278 99503278 1001 86380 86390 1
502982 99502982 1001 86380 86390 1
502680 99502680 1001 86380 86390 1
504090 99504090 1001 86380 86390 1
503972 99503972 1001 86380 86390 1
503922 99503922 1001 86380 86390 1
503529 99503529 1001 86380 86390 1
504841 99504841 1001 86380 86390 1
504832 99504832 1001 86380 86390 1
504878 99504878 1001 86380 86390 1
504429 99504429 1001 86380 86390 1
504378 99504378 1001 86380 86390 1
504425 99504425 1001 86380 86390 1
505135 99505135 1001 86380 86390 1
505066 99505066 1001 86380 86390 1
505132 99505132 1001 86380 86390 1
505659 99505659 1001 86380 86390 1
505822 99505822 1001 86380 86390 1
505861 99505861 1001 86380 86390 1
505915 99505915 1001 86380 86390 1
505857 99505857 1001 86380 86390 1
506522 99506522 1001 86380 86390 1
506578 99506578 1001 86380 86390 1
506589 99506589 1001 86380 86390 1
506260 99506260 1001 86380 86390 1
506673 99506673 1001 86380 86390 1
506392 99506392 1001 86380 86390 1
506683 99506683 1001 86380 86390 1
507234 99507234 1001 86380 86390 1
507382 99507382 1001 86380 86390 1
507104 99507104 1001 86380 86390 1
507148 99507148 1001 86380 86390 1
506948 99506948 1001 86380 86390 1
507450 99507450 1001 86380 86390 1
507491 99507491 1001 86380 86390 1
507453 99507453 1001 86380 86390 1
508101 99508101 1001 86380 86390 1
507684 99507684 1001 86380 86390 1
507677 99507677 1001 86380 86390 1
508412 99508412 1001 86380 86390 1
508939 99508939 1001 86380 86390 1
509053 99509053 1001 86380 86390 1
508663 99508663 1001 86380 86390 1
508768 99508768 1001 86380 86390 1
508734 99508734 1001 86380 86390 1
509125 99509125 1001 86380 86390 1
509102 99509102 1001 86380 86390 1
509722 99509722 1001 86380 86390 1
509781 99509781 1001 86380 86390 1
509822 99509822 1001 86380 86390 1
509501 99509501 1001 86380 86390 1
509551 99509551 1001 86380 86390 1
509642 99509642 1001 86380 86390 1
509388 99509388 1001 86380 86390 1
509976 99509976 1001 86380 86390 1
510094 99510094 1001 86380 86390 1
510075 99510075 1001 86380 86390 1
510671 99510671 1001 86380 86390 1
510620 99510620 1001 86380 86390 1
510925 99510925 1001 86380 86390 1
511234 99511234 1001 86380 86390 1
511273 99511273 1001 86380 86390 1
511266 99511266 1001 86380 86390 1
511745 99511745 1001 86380 86390 1
511554 99511554 1001 86380 86390 1
511969 99511969 1001 86380 86390 1
511985 99511985 1001 86380 86390 1
512451 99512451 1001 86380 86390 1
512465 99512465 1001 86380 86390 1
513084 99513084 1001 86380 86390 1
512913 99512913 1001 86380 86390 1
512904 99512904 1001 86380 86390 1
512956 99512956 1001 86380 86390 1
513981 99513981 1001 86380 86390 1
513999 99513999 1001 86380 86390 1
513905 99513905 1001 86380 86390 1
513832 99513832 1001 86380 86390 1
513834 99513834 1001 86380 86390 1
514087 99514087 1001 86380 86390 1
514778 99514778 1001 86380 86390 1
514565 99514565 1001 86380 86390 1
514645 99514645 1001 86380 86390 1
514637 99514637 1001 86380 86390 1
514599 99514599 1001 86380 86390 1
515430 99515430 1001 86380 86390 1
515344 99515344 1001 86380 86390 1
515231 99515231 1001 86380 86390 1
515850 99515850 1001 86380 86390 1
515872 99515872 1001 86380 86390 1
516355 99516355 1001 86380 86390 1
516476 99516476 1001 86380 86390 1
516201 99516201 1001 86380 86390 1
516137 99516137 1001 86380 86390 1
516232 99516232 1001 86380 86390 1
516225 99516225 1001 86380 86390 1
516091 99516091 1001 86380 86390 1
516533 99516533 1001 86380 86390 1
516699 99516699 1001 86380 86390 1
516648 99516648 1001 86380 86390 1
517189 99517189 1001 86380 86390 1
517331 99517331 1001 86380 86390 1
516857 99516857 1001 86380 86390 1
516744 99516744 1001 86380 86390 1
516895 99516895 1001 86380 86390 1
517476 99517476 1001 86380 86390 1
517341 99517341 1001 86380 86390 1
518002 99518002 1001 86380 86390 1
517763 99517763 1001 86380 86390 1
517908 99517908 1001 86380 86390 1
517915 99517915 1001 86380 86390 1
517773 99517773 1001 86380 86390 1
517903 99517903 1001 86380 86390 1
517644 99517644 1001 86380 86390 1
517608 99517608 1001 86380 86390 1
517740 99517740 1001 86380 86390 1
518188 99518188 1001 86380 86390 1
518365 99518365 1001 86380 86390 1
518792 99518792 1001 86380 86390 1
518896 99518896 1001 86380 86390 1
518731 99518731 1001 86380 86390 1
518618 99518618 1001 86380 86390 1
518439 99518439 1001 86380 86390 1
519001 99519001 1001 86380 86390 1
519066 99519066 1001 86380 86390 1
519031 99519031 1001 86380 86390 1
519470 99519470 1001 86380 86390 1
519409 99519409 1001 86380 86390 1
519303 99519303 1001 86380 86390 1
519356 99519356 1001 86380 86390 1
520558 99520558 1001 86380 86390 1
520377 99520377 1001 86380 86390 1
520175 99520175 1001 86380 86390 1
520707 99520707 1001 86380 86390 1
521264 99521264 1001 86380 86390 1
521284 99521284 1001 86380 86390 1
521131 99521131 1001 86380 86390 1
521070 99521070 1001 86380 86390 1
521153 99521153 1001 86380 86390 1
521001 99521001 1001 86380 86390 1
520950 99520950 1001 86380 86390 1
520952 99520952 1001 86380 86390 1
521491 99521491 1001 86380 86390 1
521612 99521612 1001 86380 86390 1
521484 99521484 1001 86380 86390 1
521971 99521971 1001 86380 86390 1
522050 99522050 1001 86380 86390 1
522399 99522399 1001 86380 86390 1
523081 99523081 1001 86380 86390 1
522921 99522921 1001 86380 86390 1
522747 99522747 1001 86380 86390 1
522863 99522863 1001 86380 86390 1
522668 99522668 1001 86380 86390 1
522631 99522631 1001 86380 86390 1
522622 99522622 1001 86380 86390 1
523301 99523301 1001 86380 86390 1
523237 99523237 1001 86380 86390 1
523225 99523225 1001 86380 86390 1
523808 99523808 1001 86380 86390 1
523786 99523786 1001 86380 86390 1
523814 99523814 1001 86380 86390 1
523583 99523583 1001 86380 86390 1
523421 99523421 1001 86380 86390 1
524462 99524462 1001 86380 86390 1
524196 99524196 1001 86380 86390 1
524238 99524238 1001 86380 86390 1
524775 99524775 1001 86380 86390 1
524922 99524922 1001 86380 86390 1
524974 99524974 1001 86380 86390 1
525494 99525494 1001 86380 86390 1
525498 99525498 1001 86380 86390 1
525354 99525354 1001 86380 86390 1
525284 99525284 1001 86380 86390 1
525124 99525124 1001 86380 86390 1
526009 99526009 1001 86380 86390 1
525808 99525808 1001 86380 86390 1
526499 99526499 1001 86380 86390 1
526592 99526592 1001 86380 86390 1
526573 99526573 1001 86380 86390 1
527056 99527056 1001 86380 86390 1
527071 99527071 1001 86380 86390 1
527226 99527226 1001 86380 86390 1
527179 99527179 1001 86380 86390 1
526982 99526982 1001 86380 86390 1
526858 99526858 1001 86380 86390 1
526937 99526937 1001 86380 86390 1
527351 99527351 1001 86380 86390 1
527444 99527444 1001 86380 86390 1
527266 99527266 1001 86380 86390 1
527912 99527912 1001 86380 86390 1
527942 99527942 1001 86380 86390 1
527805 99527805 1001 86380 86390 1
528239 99528239 1001 86380 86390 1
528149 99528149 1001 86380 86390 1
528850 99528850 1001 86380 86390 1
528702 99528702 1001 86380 86390 1
528514 99528514 1001 86380 86390 1
528441 99528441 1001 86380 86390 1
528382 99528382 1001 86380 86390 1
528939 99528939 1001 86380 86390 1
529574 99529574 1001 86380 86390 1
529256 99529256 1001 86380 86390 1
529728 99529728 1001 86380 86390 1
529757 99529757 1001 86380 86390 1
529836 99529836 1001 86380 86390 1
530427 99530427 1001 86380 86390 1
530077 99530077 1001 86380 86390 1
529936 99529936 1001 86380 86390 1
530636 99530636 1001 86380 86390 1
531291 99531291 1001 86380 86390 1
531240 99531240 1001 86380 86390 1
531229 99531229 1001 86380 86390 1
531077 99531077 1001 86380 86390 1
530867 99530867 1001 86380 86390 1
530795 99530795 1001 86380 86390 1
531389 99531389 1001 86380 86390 1
531431 99531431 1001 86380 86390 1
531410 99531410 1001 86380 86390 1
531819 99531819 1001 86380 86390 1
531963 99531963 1001 86380 86390 1
531978 99531978 1001 86380 86390 1
531610 99531610 1001 86380 86390 1
531615 99531615 1001 86380 86390 1
531655 99531655 1001 86380 86390 1
531605 99531605 1001 86380 86390 1
531725 99531725 1001 86380 86390 1
532254 99532254 1001 86380 86390 1
532398 99532398 1001 86380 86390 1
532393 99532393 1001 86380 86390 1
532342 99532342 1001 86380 86390 1
532852 99532852 1001 86380 86390 1
532859 99532859 1001 86380 86390 1
532902 99532902 1001 86380 86390 1
532622 99532622 1001 86380 86390 1
532545 99532545 1001 86380 86390 1
533110 99533110 1001 86380 86390 1
533085 99533085 1001 86380 86390 1
533824 99533824 1001 86380 86390 1
533788 99533788 1001 86380 86390 1
533455 99533455 1001 86380 86390 1
533521 99533521 1001 86380 86390 1
533306 99533306 1001 86380 86390 1
533365 99533365 1001 86380 86390 1
533980 99533980 1001 86380 86390 1
534543 99534543 1001 86380 86390 1
534664 99534664 1001 86380 86390 1
534577 99534577 1001 86380 86390 1
534539 99534539 1001 86380 86390 1
534117 99534117 1001 86380 86390 1
534238 99534238 1001 86380 86390 1
534088 99534088 1001 86380 86390 1
535480 99535480 1001 86380 86390 1
535430 99535430 1001 86380 86390 1
535074 99535074 1001 86380 86390 1
535062 99535062 1001 86380 86390 1
535024 99535024 1001 86380 86390 1
534990 99534990 1001 86380 86390 1
535673 99535673 1001 86380 86390 1
536137 99536137 1001 86380 86390 1
536014 99536014 1001 86380 86390 1
536057 99536057 1001 86380 86390 1
536033 99536033 1001 86380 86390 1
535914 99535914 1001 86380 86390 1
536442 99536442 1001 86380 86390 1
536383 99536383 1001 86380 86390 1
536773 99536773 1001 86380 86390 1
536617 99536617 1001 86380 86390 1
537265 99537265 1001 86380 86390 1
537236 99537236 1001 86380 86390 1
537828 99537828 1001 86380 86390 1
538002 99538002 1001 86380 86390 1
538069 99538069 1001 86380 86390 1
538108 99538108 1001 86380 86390 1
538460 99538460 1001 86380 86390 1
538491 99538491 1001 86380 86390 1
538293 99538293 1001 86380 86390 1
538244 99538244 1001 86380 86390 1
538838 99538838 1001 86380 86390 1
538827 99538827 1001 86380 86390 1
538816 99538816 1001 86380 86390 1
539013 99539013 1001 86380 86390 1
539581 99539581 1001 86380 86390 1
539623 99539623 1001 86380 86390 1
539547 99539547 1001 86380 86390 1
539522 99539522 1001 86380 86390 1
539348 99539348 1001 86380 86390 1
539314 99539314 1001 86380 86390 1
539408 99539408 1001 86380 86390 1
539163 99539163 1001 86380 86390 1
539116 99539116 1001 86380 86390 1
539666 99539666 1001 86380 86390 1
540430 99540430 1001 86380 86390 1
540238 99540238 1001 86380 86390 1
539898 99539898 1001 86380 86390 1
539928 99539928 1001 86380 86390 1
539882 99539882 1001 86380 86390 1
539948 99539948 1001 86380 86390 1
540530 99540530 1001 86380 86390 1
540669 99540669 1001 86380 86390 1
541211 99541211 1001 86380 86390 1
541123 99541123 1001 86380 86390 1
541019 99541019 1001 86380 86390 1
541060 99541060 1001 86380 86390 1
540690 99540690 1001 86380 86390 1
541530 99541530 1001 86380 86390 1
541571 99541571 1001 86380 86390 1
541675 99541675 1001 86380 86390 1
541703 99541703 1001 86380 86390 1
542159 99542159 1001 86380 86390 1
542942 99542942 1001 86380 86390 1
542757 99542757 1001 86380 86390 1
542759 99542759 1001 86380 86390 1
542936 99542936 1001 86380 86390 1
542715 99542715 1001 86380 86390 1
542566 99542566 1001 86380 86390 1
542494 99542494 1001 86380 86390 1
542968 99542968 1001 86380 86390 1
543040 99543040 1001 86380 86390 1
543720 99543720 1001 86380 86390 1
543522 99543522 1001 86380 86390 1
543486 99543486 1001 86380 86390 1
543205 99543205 1001 86380 86390 1
543312 99543312 1001 86380 86390 1
543794 99543794 1001 86380 86390 1
543923 99543923 1001 86380 86390 1
544395 99544395 1001 86380 86390 1
544433 99544433 1001 86380 86390 1
544178 99544178 1001 86380 86390 1
543998 99543998 1001 86380 86390 1
413875 531 1001 44160 44577 1
528119 872 1002 50976 61214 1
400018 99400018 1001 86380 86390 1
400399 99400399 1001 86380 86390 1
400585 99400585 1001 86380 86390 1
400680 99400680 1001 86380 86390 1
400821 99400821 1001 86380 86390 1
401667 99401667 1001 86380 86390 1
401940 99401940 1001 86380 86390 1
401966 99401966 1001 86380 86390 1
402218 99402218 1001 86380 86390 1
402504 99402504 1001 86380 86390 1
402674 99402674 1001 86380 86390 1
403383 99403383 1001 86380 86390 1
403981 99403981 1001 86380 86390 1
404120 99404120 1001 86380 86390 1
404517 99404517 1001 86380 86390 1
405171 99405171 1001 86380 86390 1
405562 99405562 1001 86380 86390 1
405640 99405640 1001 86380 86390 1
405843 99405843 1001 86380 86390 1
406989 99406989 1001 86380 86390 1
407632 99407632 1001 86380 86390 1
407746 99407746 1001 86380 86390 1
407772 99407772 1001 86380 86390 1
407882 99407882 1001 86380 86390 1
408708 99408708 1001 86380 86390 1
409049 99409049 1001 86380 86390 1
409416 99409416 1001 86380 86390 1
409546 99409546 1001 86380 86390 1
409575 99409575 1001 86380 86390 1
409898 99409898 1001 86380 86390 1
410298 99410298 1001 86380 86390 1
410731 99410731 1001 86380 86390 1
411020 99411020 1001 86380 86390 1
411537 99411537 1001 86380 86390 1
411715 99411715 1001 86380 86390 1
411781 99411781 1001 86380 86390 1
411892 99411892 1001 86380 86390 1
412017 99412017 1001 86380 86390 1
412115 99412115 1001 86380 86390 1
412188 99412188 1001 86380 86390 1
413442 99413442 1001 86380 86390 1
413244 99413244 1001 86380 86390 1
412930 99412930 1001 86380 86390 1
412862 99412862 1001 86380 86390 1
412688 99412688 1001 86380 86390 1
413833 99413833 1001 86380 86390 1
414067 99414067 1001 86380 86390 1
414052 99414052 1001 86380 86390 1
413941 99413941 1001 86380 86390 1
415122 99415122 1001 86380 86390 1
415105 99415105 1001 86380 86390 1
415110 99415110 1001 86380 86390 1
414677 99414677 1001 86380 86390 1
414905 99414905 1001 86380 86390 1
415480 99415480 1001 86380 86390 1
415431 99415431 1001 86380 86390 1
415323 99415323 1001 86380 86390 1
415630 99415630 1001 86380 86390 1
416758 99416758 1001 86380 86390 1
416352 99416352 1001 86380 86390 1
416426 99416426 1001 86380 86390 1
416576 99416576 1001 86380 86390 1
415780 99415780 1001 86380 86390 1
416039 99416039 1001 86380 86390 1
417010 99417010 1001 86380 86390 1
418492 99418492 1001 86380 86390 1
418193 99418193 1001 86380 86390 1
418229 99418229 1001 86380 86390 1
418028 99418028 1001 86380 86390 1
417841 99417841 1001 86380 86390 1
419121 99419121 1001 86380 86390 1
420215 99420215 1001 86380 86390 1
420133 99420133 1001 86380 86390 1
420204 99420204 1001 86380 86390 1
420005 99420005 1001 86380 86390 1
419375 99419375 1001 86380 86390 1
419623 99419623 1001 86380 86390 1
420750 99420750 1001 86380 86390 1
421866 99421866 1001 86380 86390 1
421537 99421537 1001 86380 86390 1
421506 99421506 1001 86380 86390 1
423719 99423719 1001 86380 86390 1
423266 99423266 1001 86380 86390 1
423873 99423873 1001 86380 86390 1
425029 99425029 1001 86380 86390 1
425088 99425088 1001 86380 86390 1
425143 99425143 1001 86380 86390 1
424829 99424829 1001 86380 86390 1
424945 99424945 1001 86380 86390 1
424194 99424194 1001 86380 86390 1
424166 99424166 1001 86380 86390 1
424385 99424385 1001 86380 86390 1
425694 99425694 1001 86380 86390 1
425574 99425574 1001 86380 86390 1
427012 99427012 1001 86380 86390 1
426521 99426521 1001 86380 86390 1
426414 99426414 1001 86380 86390 1
426139 99426139 1001 86380 86390 1
427399 99427399 1001 86380 86390 1
427522 99427522 1001 86380 86390 1
428649 99428649 1001 86380 86390 1
428229 99428229 1001 86380 86390 1
427779 99427779 1001 86380 86390 1
429070 99429070 1001 86380 86390 1
429156 99429156 1001 86380 86390 1
430193 99430193 1001 86380 86390 1
430340 99430340 1001 86380 86390 1
429671 99429671 1001 86380 86390 1
429700 99429700 1001 86380 86390 1
429564 99429564 1001 86380 86390 1
429325 99429325 1001 86380 86390 1
430432 99430432 1001 86380 86390 1
431839 99431839 1001 86380 86390 1
431429 99431429 1001 86380 86390 1
431441 99431441 1001 86380 86390 1
431061 99431061 1001 86380 86390 1
432438 99432438 1001 86380 86390 1
433307 99433307 1001 86380 86390 1
432888 99432888 1001 86380 86390 1
432838 99432838 1001 86380 86390 1
432873 99432873 1001 86380 86390 1
435428 99435428 1001 86380 86390 1
434327 99434327 1001 86380 86390 1
434330 99434330 1001 86380 86390 1
435454 99435454 1001 86380 86390 1
435678 99435678 1001 86380 86390 1
435771 99435771 1001 86380 86390 1
435450 99435450 1001 86380 86390 1
436784 99436784 1001 86380 86390 1
436559 99436559 1001 86380 86390 1
436265 99436265 1001 86380 86390 1
436019 99436019 1001 86380 86390 1
300023 99300023 1001 86380 86390 1
300618 99300618 1001 86380 86390 1
300709 99300709 1001 86380 86390 1
300568 99300568 1001 86380 86390 1
300581 99300581 1001 86380 86390 1
300393 99300393 1001 86380 86390 1
300342 99300342 1001 86380 86390 1
300520 99300520 1001 86380 86390 1
300174 99300174 1001 86380 86390 1
300253 99300253 1001 86380 86390 1
300268 99300268 1001 86380 86390 1
300197 99300197 1001 86380 86390 1
300817 99300817 1001 86380 86390 1
300735 99300735 1001 86380 86390 1
301409 99301409 1001 86380 86390 1
301247 99301247 1001 86380 86390 1
301290 99301290 1001 86380 86390 1
300995 99300995 1001 86380 86390 1
301751 99301751 1001 86380 86390 1
301704 99301704 1001 86380 86390 1
302193 99302193 1001 86380 86390 1
302261 99302261 1001 86380 86390 1
302170 99302170 1001 86380 86390 1
302006 99302006 1001 86380 86390 1
301813 99301813 1001 86380 86390 1
301935 99301935 1001 86380 86390 1
301820 99301820 1001 86380 86390 1
301768 99301768 1001 86380 86390 1
301781 99301781 1001 86380 86390 1
301823 99301823 1001 86380 86390 1
301836 99301836 1001 86380 86390 1
302462 99302462 1001 86380 86390 1
302501 99302501 1001 86380 86390 1
303081 99303081 1001 86380 86390 1
303972 99303972 1001 86380 86390 1
303872 99303872 1001 86380 86390 1
303928 99303928 1001 86380 86390 1
303479 99303479 1001 86380 86390 1
303544 99303544 1001 86380 86390 1
303496 99303496 1001 86380 86390 1
303538 99303538 1001 86380 86390 1
303475 99303475 1001 86380 86390 1
304080 99304080 1001 86380 86390 1
304745 99304745 1001 86380 86390 1
304515 99304515 1001 86380 86390 1
304542 99304542 1001 86380 86390 1
304599 99304599 1001 86380 86390 1
304241 99304241 1001 86380 86390 1
305653 99305653 1001 86380 86390 1
305387 99305387 1001 86380 86390 1
305098 99305098 1001 86380 86390 1
305125 99305125 1001 86380 86390 1
305128 99305128 1001 86380 86390 1
500790 99500790 1001 86380 86390 1
500756 99500756 1001 86380 86390 1
500454 99500454 1001 86380 86390 1
500488 99500488 1001 86380 86390 1
500516 99500516 1001 86380 86390 1
500348 99500348 1001 86380 86390 1
500246 99500246 1001 86380 86390 1
500289 99500289 1001 86380 86390 1
500367 99500367 1001 86380 86390 1
501522 99501522 1001 86380 86390 1
501375 99501375 1001 86380 86390 1
501729 99501729 1001 86380 86390 1
501691 99501691 1001 86380 86390 1
501641 99501641 1001 86380 86390 1
501708 99501708 1001 86380 86390 1
501804 99501804 1001 86380 86390 1
502418 99502418 1001 86380 86390 1
502354 99502354 1001 86380 86390 1
502054 99502054 1001 86380 86390 1
501887 99501887 1001 86380 86390 1
501995 99501995 1001 86380 86390 1
503146 99503146 1001 86380 86390 1
503251 99503251 1001 86380 86390 1
503187 99503187 1001 86380 86390 1
503325 99503325 1001 86380 86390 1
504105 99504105 1001 86380 86390 1
503973 99503973 1001 86380 86390 1
503860 99503860 1001 86380 86390 1
503739 99503739 1001 86380 86390 1
503768 99503768 1001 86380 86390 1
503591 99503591 1001 86380 86390 1
503509 99503509 1001 86380 86390 1
504153 99504153 1001 86380 86390 1
504283 99504283 1001 86380 86390 1
504319 99504319 1001 86380 86390 1
504904 99504904 1001 86380 86390 1
504636 99504636 1001 86380 86390 1
504709 99504709 1001 86380 86390 1
504593 99504593 1001 86380 86390 1
504367 99504367 1001 86380 86390 1
504407 99504407 1001 86380 86390 1
505124 99505124 1001 86380 86390 1
505088 99505088 1001 86380 86390 1
505000 99505000 1001 86380 86390 1
505737 99505737 1001 86380 86390 1
505399 99505399 1001 86380 86390 1
505452 99505452 1001 86380 86390 1
505306 99505306 1001 86380 86390 1
505320 99505320 1001 86380 86390 1
505231 99505231 1001 86380 86390 1
505209 99505209 1001 86380 86390 1
505263 99505263 1001 86380 86390 1
505226 99505226 1001 86380 86390 1
505886 99505886 1001 86380 86390 1
505958 99505958 1001 86380 86390 1
506407 99506407 1001 86380 86390 1
506240 99506240 1001 86380 86390 1
506191 99506191 1001 86380 86390 1
505980 99505980 1001 86380 86390 1
506113 99506113 1001 86380 86390 1
506639 99506639 1001 86380 86390 1
506628 99506628 1001 86380 86390 1
506616 99506616 1001 86380 86390 1
507376 99507376 1001 86380 86390 1
507170 99507170 1001 86380 86390 1
507059 99507059 1001 86380 86390 1
506971 99506971 1001 86380 86390 1
506868 99506868 1001 86380 86390 1
508119 99508119 1001 86380 86390 1
507971 99507971 1001 86380 86390 1
507655 99507655 1001 86380 86390 1
508950 99508950 1001 86380 86390 1
508888 99508888 1001 86380 86390 1
508928 99508928 1001 86380 86390 1
508846 99508846 1001 86380 86390 1
508796 99508796 1001 86380 86390 1
508580 99508580 1001 86380 86390 1
509164 99509164 1001 86380 86390 1
509767 99509767 1001 86380 86390 1
509833 99509833 1001 86380 86390 1
509849 99509849 1001 86380 86390 1
509612 99509612 1001 86380 86390 1
509639 99509639 1001 86380 86390 1
509391 99509391 1001 86380 86390 1
510639 99510639 1001 86380 86390 1
510668 99510668 1001 86380 86390 1
510681 99510681 1001 86380 86390 1
510871 99510871 1001 86380 86390 1
510899 99510899 1001 86380 86390 1
510850 99510850 1001 86380 86390 1
511233 99511233 1001 86380 86390 1
511287 99511287 1001 86380 86390 1
511164 99511164 1001 86380 86390 1
511062 99511062 1001 86380 86390 1
511089 99511089 1001 86380 86390 1
511129 99511129 1001 86380 86390 1
511110 99511110 1001 86380 86390 1
511576 99511576 1001 86380 86390 1
512291 99512291 1001 86380 86390 1
512075 99512075 1001 86380 86390 1
511958 99511958 1001 86380 86390 1
511924 99511924 1001 86380 86390 1
512483 99512483 1001 86380 86390 1
512420 99512420 1001 86380 86390 1
512502 99512502 1001 86380 86390 1
513055 99513055 1001 86380 86390 1
513179 99513179 1001 86380 86390 1
512892 99512892 1001 86380 86390 1
512651 99512651 1001 86380 86390 1
513843 99513843 1001 86380 86390 1
514013 99514013 1001 86380 86390 1
513804 99513804 1001 86380 86390 1
513792 99513792 1001 86380 86390 1
513528 99513528 1001 86380 86390 1
513602 99513602 1001 86380 86390 1
513486 99513486 1001 86380 86390 1
514122 99514122 1001 86380 86390 1
514478 99514478 1001 86380 86390 1
514534 99514534 1001 86380 86390 1
514360 99514360 1001 86380 86390 1
514237 99514237 1001 86380 86390 1
515058 99515058 1001 86380 86390 1
515555 99515555 1001 86380 86390 1
515533 99515533 1001 86380 86390 1
515144 99515144 1001 86380 86390 1
515733 99515733 1001 86380 86390 1
516381 99516381 1001 86380 86390 1
516385 99516385 1001 86380 86390 1
516118 99516118 1001 86380 86390 1
516302 99516302 1001 86380 86390 1
516251 99516251 1001 86380 86390 1
515986 99515986 1001 86380 86390 1
516517 99516517 1001 86380 86390 1
516713 99516713 1001 86380 86390 1
517002 99517002 1001 86380 86390 1
517363 99517363 1001 86380 86390 1
517493 99517493 1001 86380 86390 1
517511 99517511 1001 86380 86390 1
518087 99518087 1001 86380 86390 1
518063 99518063 1001 86380 86390 1
518001 99518001 1001 86380 86390 1
517893 99517893 1001 86380 86390 1
517806 99517806 1001 86380 86390 1
517949 99517949 1001 86380 86390 1
517755 99517755 1001 86380 86390 1
517683 99517683 1001 86380 86390 1
517573 99517573 1001 86380 86390 1
518986 99518986 1001 86380 86390 1
518860 99518860 1001 86380 86390 1
518914 99518914 1001 86380 86390 1
518959 99518959 1001 86380 86390 1
518904 99518904 1001 86380 86390 1
518717 99518717 1001 86380 86390 1
518747 99518747 1001 86380 86390 1
518778 99518778 1001 86380 86390 1
518587 99518587 1001 86380 86390 1
518556 99518556 1001 86380 86390 1
518558 99518558 1001 86380 86390 1
518389 99518389 1001 86380 86390 1
519146 99519146 1001 86380 86390 1
519109 99519109 1001 86380 86390 1
519736 99519736 1001 86380 86390 1
519453 99519453 1001 86380 86390 1
519270 99519270 1001 86380 86390 1
519914 99519914 1001 86380 86390 1
519967 99519967 1001 86380 86390 1
519815 99519815 1001 86380 86390 1
519920 99519920 1001 86380 86390 1
520003 99520003 1001 86380 86390 1
520017 99520017 1001 86380 86390 1
520537 99520537 1001 86380 86390 1
520513 99520513 1001 86380 86390 1
520464 99520464 1001 86380 86390 1
520041 99520041 1001 86380 86390 1
520720 99520720 1001 86380 86390 1
521274 99521274 1001 86380 86390 1
521412 99521412 1001 86380 86390 1
521021 99521021 1001 86380 86390 1
521511 99521511 1001 86380 86390 1
521968 99521968 1001 86380 86390 1
521841 99521841 1001 86380 86390 1
521742 99521742 1001 86380 86390 1
522334 99522334 1001 86380 86390 1
523046 99523046 1001 86380 86390 1
522982 99522982 1001 86380 86390 1
522945 99522945 1001 86380 86390 1
522892 99522892 1001 86380 86390 1
522742 99522742 1001 86380 86390 1
522717 99522717 1001 86380 86390 1
522584 99522584 1001 86380 86390 1
523126 99523126 1001 86380 86390 1
523587 99523587 1001 86380 86390 1
523537 99523537 1001 86380 86390 1
523554 99523554 1001 86380 86390 1
524577 99524577 1001 86380 86390 1
524574 99524574 1001 86380 86390 1
524452 99524452 1001 86380 86390 1
525299 99525299 1001 86380 86390 1
525056 99525056 1001 86380 86390 1
524978 99524978 1001 86380 86390 1
525018 99525018 1001 86380 86390 1
525656 99525656 1001 86380 86390 1
525618 99525618 1001 86380 86390 1
526390 99526390 1001 86380 86390 1
526260 99526260 1001 86380 86390 1
526369 99526369 1001 86380 86390 1
526102 99526102 1001 86380 86390 1
526186 99526186 1001 86380 86390 1
526148 99526148 1001 86380 86390 1
526188 99526188 1001 86380 86390 1
526177 99526177 1001 86380 86390 1
526203 99526203 1001 86380 86390 1
526608 99526608 1001 86380 86390 1
527181 99527181 1001 86380 86390 1
527091 99527091 1001 86380 86390 1
527018 99527018 1001 86380 86390 1
526918 99526918 1001 86380 86390 1
526720 99526720 1001 86380 86390 1
526747 99526747 1001 86380 86390 1
527377 99527377 1001 86380 86390 1
527455 99527455 1001 86380 86390 1
528867 99528867 1001 86380 86390 1
528896 99528896 1001 86380 86390 1
528555 99528555 1001 86380 86390 1
528607 99528607 1001 86380 86390 1
528610 99528610 1001 86380 86390 1
528372 99528372 1001 86380 86390 1
528284 99528284 1001 86380 86390 1
528405 99528405 1001 86380 86390 1
528341 99528341 1001 86380 86390 1
528459 99528459 1001 86380 86390 1
528956 99528956 1001 86380 86390 1
529616 99529616 1001 86380 86390 1
529572 99529572 1001 86380 86390 1
529510 99529510 1001 86380 86390 1
529434 99529434 1001 86380 86390 1
530396 99530396 1001 86380 86390 1
530424 99530424 1001 86380 86390 1
530259 99530259 1001 86380 86390 1
530225 99530225 1001 86380 86390 1
530291 99530291 1001 86380 86390 1
530266 99530266 1001 86380 86390 1
530064 99530064 1001 86380 86390 1
530022 99530022 1001 86380 86390 1
530570 99530570 1001 86380 86390 1
531349 99531349 1001 86380 86390 1
531336 99531336 1001 86380 86390 1
531149 99531149 1001 86380 86390 1
531074 99531074 1001 86380 86390 1
531402 99531402 1001 86380 86390 1
532174 99532174 1001 86380 86390 1
532081 99532081 1001 86380 86390 1
531951 99531951 1001 86380 86390 1
531928 99531928 1001 86380 86390 1
531866 99531866 1001 86380 86390 1
531606 99531606 1001 86380 86390 1
532281 99532281 1001 86380 86390 1
532400 99532400 1001 86380 86390 1
532947 99532947 1001 86380 86390 1
533008 99533008 1001 86380 86390 1
532658 99532658 1001 86380 86390 1
532820 99532820 1001 86380 86390 1
532682 99532682 1001 86380 86390 1
532587 99532587 1001 86380 86390 1
533747 99533747 1001 86380 86390 1
533711 99533711 1001 86380 86390 1
533550 99533550 1001 86380 86390 1
534618 99534618 1001 86380 86390 1
534312 99534312 1001 86380 86390 1
534327 99534327 1001 86380 86390 1
534289 99534289 1001 86380 86390 1
534167 99534167 1001 86380 86390 1
534133 99534133 1001 86380 86390 1
534109 99534109 1001 86380 86390 1
534888 99534888 1001 86380 86390 1
534799 99534799 1001 86380 86390 1
534685 99534685 1001 86380 86390 1
534719 99534719 1001 86380 86390 1
535102 99535102 1001 86380 86390 1
535086 99535086 1001 86380 86390 1
535031 99535031 1001 86380 86390 1
535589 99535589 1001 86380 86390 1
536159 99536159 1001 86380 86390 1
536309 99536309 1001 86380 86390 1
535955 99535955 1001 86380 86390 1
535922 99535922 1001 86380 86390 1
535844 99535844 1001 86380 86390 1
536437 99536437 1001 86380 86390 1
536348 99536348 1001 86380 86390 1
536428 99536428 1001 86380 86390 1
536537 99536537 1001 86380 86390 1
536982 99536982 1001 86380 86390 1
537021 99537021 1001 86380 86390 1
537130 99537130 1001 86380 86390 1
536972 99536972 1001 86380 86390 1
536827 99536827 1001 86380 86390 1
536933 99536933 1001 86380 86390 1
536831 99536831 1001 86380 86390 1
536782 99536782 1001 86380 86390 1
536889 99536889 1001 86380 86390 1
537820 99537820 1001 86380 86390 1
537629 99537629 1001 86380 86390 1
537561 99537561 1001 86380 86390 1
538043 99538043 1001 86380 86390 1
538130 99538130 1001 86380 86390 1
538540 99538540 1001 86380 86390 1
538260 99538260 1001 86380 86390 1
539580 99539580 1001 86380 86390 1
539229 99539229 1001 86380 86390 1
539221 99539221 1001 86380 86390 1
540378 99540378 1001 86380 86390 1
540235 99540235 1001 86380 86390 1
540086 99540086 1001 86380 86390 1
539947 99539947 1001 86380 86390 1
540672 99540672 1001 86380 86390 1
540507 99540507 1001 86380 86390 1
541280 99541280 1001 86380 86390 1
540942 99540942 1001 86380 86390 1
540969 99540969 1001 86380 86390 1
540931 99540931 1001 86380 86390 1
540700 99540700 1001 86380 86390 1
540779 99540779 1001 86380 86390 1
540857 99540857 1001 86380 86390 1
541393 99541393 1001 86380 86390 1
541402 99541402 1001 86380 86390 1
542005 99542005 1001 86380 86390 1
542038 99542038 1001 86380 86390 1
541775 99541775 1001 86380 86390 1
541912 99541912 1001 86380 86390 1
541511 99541511 1001 86380 86390 1
541595 99541595 1001 86380 86390 1
541649 99541649 1001 86380 86390 1
541678 99541678 1001 86380 86390 1
542782 99542782 1001 86380 86390 1
542875 99542875 1001 86380 86390 1
542727 99542727 1001 86380 86390 1
543080 99543080 1001 86380 86390 1
543190 99543190 1001 86380 86390 1
543283 99543283 1001 86380 86390 1
543324 99543324 1001 86380 86390 1
543885 99543885 1001 86380 86390 1
543852 99543852 1001 86380 86390 1
544435 99544435 1001 86380 86390 1
544398 99544398 1001 86380 86390 1
544403 99544403 1001 86380 86390 1
543993 99543993 1001 86380 86390 1
544061 99544061 1001 86380 86390 1
544728 99544728 1001 86380 86390 1
544691 99544691 1001 86380 86390 1
542256 975 1002 30954 34473 1
400414 99400414 1001 86380 86390 1
400493 99400493 1001 86380 86390 1
400729 99400729 1001 86380 86390 1
400899 99400899 1001 86380 86390 1
401165 99401165 1001 86380 86390 1
401296 99401296 1001 86380 86390 1
401400 99401400 1001 86380 86390 1
401807 99401807 1001 86380 86390 1
401911 99401911 1001 86380 86390 1
401968 99401968 1001 86380 86390 1
402249 99402249 1001 86380 86390 1
402357 99402357 1001 86380 86390 1
402452 99402452 1001 86380 86390 1
402845 99402845 1001 86380 86390 1
403095 99403095 1001 86380 86390 1
403008 99403008 1001 86380 86390 1
403324 99403324 1001 86380 86390 1
403335 99403335 1001 86380 86390 1
403746 99403746 1001 86380 86390 1
403832 99403832 1001 86380 86390 1
404015 99404015 1001 86380 86390 1
404107 99404107 1001 86380 86390 1
404087 99404087 1001 86380 86390 1
404442 99404442 1001 86380 86390 1
404971 99404971 1001 86380 86390 1
405476 99405476 1001 86380 86390 1
405578 99405578 1001 86380 86390 1
405873 99405873 1001 86380 86390 1
406115 99406115 1001 86380 86390 1
406253 99406253 1001 86380 86390 1
406400 99406400 1001 86380 86390 1
406667 99406667 1001 86380 86390 1
406878 99406878 1001 86380 86390 1
406946 99406946 1001 86380 86390 1
407186 99407186 1001 86380 86390 1
407190 99407190 1001 86380 86390 1
408367 99408367 1001 86380 86390 1
408328 99408328 1001 86380 86390 1
408429 99408429 1001 86380 86390 1
408579 99408579 1001 86380 86390 1
408529 99408529 1001 86380 86390 1
408933 99408933 1001 86380 86390 1
409527 99409527 1001 86380 86390 1
409788 99409788 1001 86380 86390 1
410098 99410098 1001 86380 86390 1
410714 99410714 1001 86380 86390 1
411374 99411374 1001 86380 86390 1
411921 99411921 1001 86380 86390 1
411934 99411934 1001 86380 86390 1
413339 99413339 1001 86380 86390 1
413501 99413501 1001 86380 86390 1
412907 99412907 1001 86380 86390 1
413079 99413079 1001 86380 86390 1
412698 99412698 1001 86380 86390 1
412674 99412674 1001 86380 86390 1
415000 99415000 1001 86380 86390 1
415212 99415212 1001 86380 86390 1
415598 99415598 1001 86380 86390 1
415711 99415711 1001 86380 86390 1
415666 99415666 1001 86380 86390 1
416966 99416966 1001 86380 86390 1
416773 99416773 1001 86380 86390 1
416517 99416517 1001 86380 86390 1
416358 99416358 1001 86380 86390 1
415749 99415749 1001 86380 86390 1
415741 99415741 1001 86380 86390 1
417387 99417387 1001 86380 86390 1
417326 99417326 1001 86380 86390 1
417605 99417605 1001 86380 86390 1
418354 99418354 1001 86380 86390 1
417893 99417893 1001 86380 86390 1
417666 99417666 1001 86380 86390 1
419061 99419061 1001 86380 86390 1
420076 99420076 1001 86380 86390 1
420229 99420229 1001 86380 86390 1
419703 99419703 1001 86380 86390 1
419449 99419449 1001 86380 86390 1
419268 99419268 1001 86380 86390 1
419252 99419252 1001 86380 86390 1
419282 99419282 1001 86380 86390 1
419620 99419620 1001 86380 86390 1
420453 99420453 1001 86380 86390 1
422108 99422108 1001 86380 86390 1
421440 99421440 1001 86380 86390 1
421160 99421160 1001 86380 86390 1
422218 99422218 1001 86380 86390 1
422489 99422489 1001 86380 86390 1
423491 99423491 1001 86380 86390 1
423586 99423586 1001 86380 86390 1
423005 99423005 1001 86380 86390 1
422762 99422762 1001 86380 86390 1
424135 99424135 1001 86380 86390 1
424806 99424806 1001 86380 86390 1
424511 99424511 1001 86380 86390 1
424307 99424307 1001 86380 86390 1
424206 99424206 1001 86380 86390 1
425585 99425585 1001 86380 86390 1
425823 99425823 1001 86380 86390 1
427030 99427030 1001 86380 86390 1
426796 99426796 1001 86380 86390 1
426824 99426824 1001 86380 86390 1
426358 99426358 1001 86380 86390 1
426093 99426093 1001 86380 86390 1
426094 99426094 1001 86380 86390 1
425973 99425973 1001 86380 86390 1
426085 99426085 1001 86380 86390 1
427483 99427483 1001 86380 86390 1
427464 99427464 1001 86380 86390 1
428436 99428436 1001 86380 86390 1
428065 99428065 1001 86380 86390 1
427648 99427648 1001 86380 86390 1
427803 99427803 1001 86380 86390 1
429036 99429036 1001 86380 86390 1
430373 99430373 1001 86380 86390 1
430331 99430331 1001 86380 86390 1
429933 99429933 1001 86380 86390 1
429566 99429566 1001 86380 86390 1
429268 99429268 1001 86380 86390 1
429203 99429203 1001 86380 86390 1
430489 99430489 1001 86380 86390 1
430748 99430748 1001 86380 86390 1
430721 99430721 1001 86380 86390 1
431897 99431897 1001 86380 86390 1
431334 99431334 1001 86380 86390 1
431302 99431302 1001 86380 86390 1
432160 99432160 1001 86380 86390 1
432142 99432142 1001 86380 86390 1
433297 99433297 1001 86380 86390 1
433309 99433309 1001 86380 86390 1
432565 99432565 1001 86380 86390 1
433863 99433863 1001 86380 86390 1
433840 99433840 1001 86380 86390 1
434825 99434825 1001 86380 86390 1
434851 99434851 1001 86380 86390 1
434283 99434283 1001 86380 86390 1
434531 99434531 1001 86380 86390 1
435479 99435479 1001 86380 86390 1
435708 99435708 1001 86380 86390 1
435489 99435489 1001 86380 86390 1
436826 99436826 1001 86380 86390 1
436630 99436630 1001 86380 86390 1
300599 99300599 1001 86380 86390 1
300397 99300397 1001 86380 86390 1
300475 99300475 1001 86380 86390 1
300466 99300466 1001 86380 86390 1
301540 99301540 1001 86380 86390 1
301323 99301323 1001 86380 86390 1
301172 99301172 1001 86380 86390 1
301186 99301186 1001 86380 86390 1
301200 99301200 1001 86380 86390 1
300963 99300963 1001 86380 86390 1
301133 99301133 1001 86380 86390 1
301623 99301623 1001 86380 86390 1
301719 99301719 1001 86380 86390 1
302216 99302216 1001 86380 86390 1
302243 99302243 1001 86380 86390 1
301889 99301889 1001 86380 86390 1
301840 99301840 1001 86380 86390 1
302486 99302486 1001 86380 86390 1
302425 99302425 1001 86380 86390 1
302545 99302545 1001 86380 86390 1
302608 99302608 1001 86380 86390 1
302714 99302714 1001 86380 86390 1
303230 99303230 1001 86380 86390 1
303334 99303334 1001 86380 86390 1
303704 99303704 1001 86380 86390 1
303813 99303813 1001 86380 86390 1
303644 99303644 1001 86380 86390 1
304060 99304060 1001 86380 86390 1
304752 99304752 1001 86380 86390 1
304533 99304533 1001 86380 86390 1
304273 99304273 1001 86380 86390 1
304882 99304882 1001 86380 86390 1
305573 99305573 1001 86380 86390 1
305510 99305510 1001 86380 86390 1
305616 99305616 1001 86380 86390 1
305553 99305553 1001 86380 86390 1
305593 99305593 1001 86380 86390 1
305180 99305180 1001 86380 86390 1
305695 99305695 1001 86380 86390 1
305697 99305697 1001 86380 86390 1
500032 99500032 1001 86380 86390 1
500098 99500098 1001 86380 86390 1
500686 99500686 1001 86380 86390 1
500785 99500785 1001 86380 86390 1
500644 99500644 1001 86380 86390 1
500684 99500684 1001 86380 86390 1
500557 99500557 1001 86380 86390 1
500260 99500260 1001 86380 86390 1
500343 99500343 1001 86380 86390 1
501540 99501540 1001 86380 86390 1
501506 99501506 1001 86380 86390 1
501457 99501457 1001 86380 86390 1
501471 99501471 1001 86380 86390 1
501419 99501419 1001 86380 86390 1
501192 99501192 1001 86380 86390 1
501093 99501093 1001 86380 86390 1
501184 99501184 1001 86380 86390 1
501693 99501693 1001 86380 86390 1
501836 99501836 1001 86380 86390 1
502440 99502440 1001 86380 86390 1
502235 99502235 1001 86380 86390 1
502255 99502255 1001 86380 86390 1
501879 99501879 1001 86380 86390 1
502607 99502607 1001 86380 86390 1
502544 99502544 1001 86380 86390 1
502496 99502496 1001 86380 86390 1
503102 99503102 1001 86380 86390 1
503232 99503232 1001 86380 86390 1
503097 99503097 1001 86380 86390 1
503123 99503123 1001 86380 86390 1
502676 99502676 1001 86380 86390 1
502733 99502733 1001 86380 86390 1
503328 99503328 1001 86380 86390 1
503320 99503320 1001 86380 86390 1
503958 99503958 1001 86380 86390 1
503962 99503962 1001 86380 86390 1
503714 99503714 1001 86380 86390 1
504213 99504213 1001 86380 86390 1
504202 99504202 1001 86380 86390 1
504281 99504281 1001 86380 86390 1
504671 99504671 1001 86380 86390 1
504515 99504515 1001 86380 86390 1
505706 99505706 1001 86380 86390 1
505747 99505747 1001 86380 86390 1
505450 99505450 1001 86380 86390 1
505455 99505455 1001 86380 86390 1
506446 99506446 1001 86380 86390 1
506370 99506370 1001 86380 86390 1
506372 99506372 1001 86380 86390 1
505995 99505995 1001 86380 86390 1
505997 99505997 1001 86380 86390 1
506089 99506089 1001 86380 86390 1
507297 99507297 1001 86380 86390 1
507416 99507416 1001 86380 86390 1
507126 99507126 1001 86380 86390 1
507166 99507166 1001 86380 86390 1
506830 99506830 1001 86380 86390 1
507000 99507000 1001 86380 86390 1
506904 99506904 1001 86380 86390 1
508020 99508020 1001 86380 86390 1
507689 99507689 1001 86380 86390 1
508444 99508444 1001 86380 86390 1
509011 99509011 1001 86380 86390 1
508947 99508947 1001 86380 86390 1
508801 99508801 1001 86380 86390 1
509105 99509105 1001 86380 86390 1
509843 99509843 1001 86380 86390 1
509756 99509756 1001 86380 86390 1
509606 99509606 1001 86380 86390 1
509607 99509607 1001 86380 86390 1
509536 99509536 1001 86380 86390 1
510081 99510081 1001 86380 86390 1
509972 99509972 1001 86380 86390 1
510393 99510393 1001 86380 86390 1
510172 99510172 1001 86380 86390 1
510173 99510173 1001 86380 86390 1
510273 99510273 1001 86380 86390 1
510815 99510815 1001 86380 86390 1
510741 99510741 1001 86380 86390 1
511400 99511400 1001 86380 86390 1
511440 99511440 1001 86380 86390 1
511457 99511457 1001 86380 86390 1
511210 99511210 1001 86380 86390 1
511743 99511743 1001 86380 86390 1
512282 99512282 1001 86380 86390 1
512033 99512033 1001 86380 86390 1
512053 99512053 1001 86380 86390 1
512144 99512144 1001 86380 86390 1
512402 99512402 1001 86380 86390 1
512408 99512408 1001 86380 86390 1
512383 99512383 1001 86380 86390 1
513193 99513193 1001 86380 86390 1
513247 99513247 1001 86380 86390 1
513910 99513910 1001 86380 86390 1
513691 99513691 1001 86380 86390 1
514055 99514055 1001 86380 86390 1
514771 99514771 1001 86380 86390 1
514752 99514752 1001 86380 86390 1
514853 99514853 1001 86380 86390 1
514517 99514517 1001 86380 86390 1
514423 99514423 1001 86380 86390 1
514255 99514255 1001 86380 86390 1
514323 99514323 1001 86380 86390 1
514260 99514260 1001 86380 86390 1
515664 99515664 1001 86380 86390 1
515676 99515676 1001 86380 86390 1
515528 99515528 1001 86380 86390 1
515377 99515377 1001 86380 86390 1
515249 99515249 1001 86380 86390 1
515883 99515883 1001 86380 86390 1
516357 99516357 1001 86380 86390 1
516327 99516327 1001 86380 86390 1
516354 99516354 1001 86380 86390 1
516098 99516098 1001 86380 86390 1
516619 99516619 1001 86380 86390 1
516620 99516620 1001 86380 86390 1
517196 99517196 1001 86380 86390 1
517031 99517031 1001 86380 86390 1
517124 99517124 1001 86380 86390 1
517102 99517102 1001 86380 86390 1
516753 99516753 1001 86380 86390 1
516898 99516898 1001 86380 86390 1
516738 99516738 1001 86380 86390 1
517411 99517411 1001 86380 86390 1
518094 99518094 1001 86380 86390 1
517578 99517578 1001 86380 86390 1
518279 99518279 1001 86380 86390 1
518850 99518850 1001 86380 86390 1
518894 99518894 1001 86380 86390 1
518572 99518572 1001 86380 86390 1
518379 99518379 1001 86380 86390 1
519078 99519078 1001 86380 86390 1
519111 99519111 1001 86380 86390 1
519724 99519724 1001 86380 86390 1
519435 99519435 1001 86380 86390 1
519502 99519502 1001 86380 86390 1
520467 99520467 1001 86380 86390 1
520313 99520313 1001 86380 86390 1
520365 99520365 1001 86380 86390 1
520033 99520033 1001 86380 86390 1
520098 99520098 1001 86380 86390 1
520834 99520834 1001 86380 86390 1
520666 99520666 1001 86380 86390 1
520711 99520711 1001 86380 86390 1
521365 99521365 1001 86380 86390 1
521266 99521266 1001 86380 86390 1
521319 99521319 1001 86380 86390 1
521144 99521144 1001 86380 86390 1
521074 99521074 1001 86380 86390 1
520860 99520860 1001 86380 86390 1
520906 99520906 1001 86380 86390 1
521621 99521621 1001 86380 86390 1
521509 99521509 1001 86380 86390 1
521561 99521561 1001 86380 86390 1
521640 99521640 1001 86380 86390 1
522201 99522201 1001 86380 86390 1
521987 99521987 1001 86380 86390 1
522026 99522026 1001 86380 86390 1
522082 99522082 1001 86380 86390 1
522633 99522633 1001 86380 86390 1
522574 99522574 1001 86380 86390 1
523299 99523299 1001 86380 86390 1
523321 99523321 1001 86380 86390 1
523771 99523771 1001 86380 86390 1
523715 99523715 1001 86380 86390 1
523613 99523613 1001 86380 86390 1
523401 99523401 1001 86380 86390 1
524082 99524082 1001 86380 86390 1
524607 99524607 1001 86380 86390 1
524190 99524190 1001 86380 86390 1
524946 99524946 1001 86380 86390 1
524831 99524831 1001 86380 86390 1
525537 99525537 1001 86380 86390 1
525408 99525408 1001 86380 86390 1
525200 99525200 1001 86380 86390 1
525292 99525292 1001 86380 86390 1
525282 99525282 1001 86380 86390 1
525220 99525220 1001 86380 86390 1
525047 99525047 1001 86380 86390 1
525672 99525672 1001 86380 86390 1
526266 99526266 1001 86380 86390 1
526057 99526057 1001 86380 86390 1
526151 99526151 1001 86380 86390 1
526006 99526006 1001 86380 86390 1
526470 99526470 1001 86380 86390 1
527075 99527075 1001 86380 86390 1
527116 99527116 1001 86380 86390 1
526870 99526870 1001 86380 86390 1
526758 99526758 1001 86380 86390 1
526772 99526772 1001 86380 86390 1
528043 99528043 1001 86380 86390 1
527679 99527679 1001 86380 86390 1
527636 99527636 1001 86380 86390 1
527564 99527564 1001 86380 86390 1
527543 99527543 1001 86380 86390 1
528163 99528163 1001 86380 86390 1
528190 99528190 1001 86380 86390 1
528169 99528169 1001 86380 86390 1
528183 99528183 1001 86380 86390 1
528188 99528188 1001 86380 86390 1
528747 99528747 1001 86380 86390 1
528788 99528788 1001 86380 86390 1
528729 99528729 1001 86380 86390 1
528519 99528519 1001 86380 86390 1
528550 99528550 1001 86380 86390 1
528578 99528578 1001 86380 86390 1
528357 99528357 1001 86380 86390 1
528292 99528292 1001 86380 86390 1
528997 99528997 1001 86380 86390 1
529065 99529065 1001 86380 86390 1
529548 99529548 1001 86380 86390 1
529527 99529527 1001 86380 86390 1
529683 99529683 1001 86380 86390 1
529554 99529554 1001 86380 86390 1
529271 99529271 1001 86380 86390 1
529926 99529926 1001 86380 86390 1
530423 99530423 1001 86380 86390 1
530311 99530311 1001 86380 86390 1
530265 99530265 1001 86380 86390 1
530227 99530227 1001 86380 86390 1
530600 99530600 1001 86380 86390 1
531117 99531117 1001 86380 86390 1
531160 99531160 1001 86380 86390 1
531544 99531544 1001 86380 86390 1
531964 99531964 1001 86380 86390 1
531903 99531903 1001 86380 86390 1
531994 99531994 1001 86380 86390 1
531777 99531777 1001 86380 86390 1
532217 99532217 1001 86380 86390 1
532778 99532778 1001 86380 86390 1
532689 99532689 1001 86380 86390 1
532719 99532719 1001 86380 86390 1
532488 99532488 1001 86380 86390 1
532586 99532586 1001 86380 86390 1
533665 99533665 1001 86380 86390 1
533764 99533764 1001 86380 86390 1
533549 99533549 1001 86380 86390 1
533555 99533555 1001 86380 86390 1
533283 99533283 1001 86380 86390 1
533981 99533981 1001 86380 86390 1
534533 99534533 1001 86380 86390 1
534561 99534561 1001 86380 86390 1
534574 99534574 1001 86380 86390 1
534454 99534454 1001 86380 86390 1
534303 99534303 1001 86380 86390 1
534385 99534385 1001 86380 86390 1
534136 99534136 1001 86380 86390 1
534113 99534113 1001 86380 86390 1
534740 99534740 1001 86380 86390 1
534690 99534690 1001 86380 86390 1
535385 99535385 1001 86380 86390 1
535202 99535202 1001 86380 86390 1
535233 99535233 1001 86380 86390 1
534942 99534942 1001 86380 86390 1
534945 99534945 1001 86380 86390 1
535691 99535691 1001 86380 86390 1
535306 99535306 1001 86380 86390 1
535679 99535679 1001 86380 86390 1
536187 99536187 1001 86380 86390 1
536030 99536030 1001 86380 86390 1
536075 99536075 1001 86380 86390 1
535741 99535741 1001 86380 86390 1
535810 99535810 1001 86380 86390 1
535761 99535761 1001 86380 86390 1
536481 99536481 1001 86380 86390 1
536462 99536462 1001 86380 86390 1
536868 99536868 1001 86380 86390 1
536935 99536935 1001 86380 86390 1
536679 99536679 1001 86380 86390 1
537939 99537939 1001 86380 86390 1
537611 99537611 1001 86380 86390 1
538134 99538134 1001 86380 86390 1
538634 99538634 1001 86380 86390 1
538779 99538779 1001 86380 86390 1
538584 99538584 1001 86380 86390 1
538407 99538407 1001 86380 86390 1
538501 99538501 1001 86380 86390 1
538249 99538249 1001 86380 86390 1
538815 99538815 1001 86380 86390 1
538927 99538927 1001 86380 86390 1
539445 99539445 1001 86380 86390 1
539337 99539337 1001 86380 86390 1
539176 99539176 1001 86380 86390 1
539034 99539034 1001 86380 86390 1
539031 99539031 1001 86380 86390 1
539200 99539200 1001 86380 86390 1
539704 99539704 1001 86380 86390 1
540383 99540383 1001 86380 86390 1
540254 99540254 1001 86380 86390 1
540156 99540156 1001 86380 86390 1
539892 99539892 1001 86380 86390 1
540649 99540649 1001 86380 86390 1
540470 99540470 1001 86380 86390 1
541178 99541178 1001 86380 86390 1
541275 99541275 1001 86380 86390 1
540923 99540923 1001 86380 86390 1
540687 99540687 1001 86380 86390 1
541497 99541497 1001 86380 86390 1
541494 99541494 1001 86380 86390 1
542039 99542039 1001 86380 86390 1
541743 99541743 1001 86380 86390 1
542298 99542298 1001 86380 86390 1
542183 99542183 1001 86380 86390 1
542184 99542184 1001 86380 86390 1
542684 99542684 1001 86380 86390 1
543059 99543059 1001 86380 86390 1
543096 99543096 1001 86380 86390 1
543640 99543640 1001 86380 86390 1
543374 99543374 1001 86380 86390 1
543177 99543177 1001 86380 86390 1
543284 99543284 1001 86380 86390 1
543834 99543834 1001 86380 86390 1
543914 99543914 1001 86380 86390 1
544564 99544564 1001 86380 86390 1
544440 99544440 1001 86380 86390 1
544545 99544545 1001 86380 86390 1
544045 99544045 1001 86380 86390 1
544139 99544139 1001 86380 86390 1
544665 99544665 1001 86380 86390 1
400044 99400044 1001 86380 86390 1
400036 99400036 1001 86380 86390 1
400238 99400238 1001 86380 86390 1
400676 99400676 1001 86380 86390 1
401054 99401054 1001 86380 86390 1
401503 99401503 1001 86380 86390 1
401730 99401730 1001 86380 86390 1
401821 99401821 1001 86380 86390 1
401854 99401854 1001 86380 86390 1
401971 99401971 1001 86380 86390 1
402190 99402190 1001 86380 86390 1
402501 99402501 1001 86380 86390 1
402489 99402489 1001 86380 86390 1
402700 99402700 1001 86380 86390 1
402815 99402815 1001 86380 86390 1
403209 99403209 1001 86380 86390 1
403395 99403395 1001 86380 86390 1
403532 99403532 1001 86380 86390 1
403607 99403607 1001 86380 86390 1
403627 99403627 1001 86380 86390 1
403714 99403714 1001 86380 86390 1
404003 99404003 1001 86380 86390 1
403991 99403991 1001 86380 86390 1
404104 99404104 1001 86380 86390 1
404275 99404275 1001 86380 86390 1
404675 99404675 1001 86380 86390 1
404692 99404692 1001 86380 86390 1
405354 99405354 1001 86380 86390 1
405577 99405577 1001 86380 86390 1
405876 99405876 1001 86380 86390 1
405997 99405997 1001 86380 86390 1
406061 99406061 1001 86380 86390 1
406786 99406786 1001 86380 86390 1
407004 99407004 1001 86380 86390 1
407095 99407095 1001 86380 86390 1
407335 99407335 1001 86380 86390 1
407419 99407419 1001 86380 86390 1
407792 99407792 1001 86380 86390 1
407854 99407854 1001 86380 86390 1
408606 99408606 1001 86380 86390 1
409123 99409123 1001 86380 86390 1
409459 99409459 1001 86380 86390 1
409537 99409537 1001 86380 86390 1
409660 99409660 1001 86380 86390 1
409695 99409695 1001 86380 86390 1
409860 99409860 1001 86380 86390 1
410069 99410069 1001 86380 86390 1
410592 99410592 1001 86380 86390 1
410537 99410537 1001 86380 86390 1
411485 99411485 1001 86380 86390 1
411538 99411538 1001 86380 86390 1
412314 99412314 1001 86380 86390 1
412290 99412290 1001 86380 86390 1
413613 99413613 1001 86380 86390 1
413119 99413119 1001 86380 86390 1
413109 99413109 1001 86380 86390 1
412644 99412644 1001 86380 86390 1
412563 99412563 1001 86380 86390 1
412707 99412707 1001 86380 86390 1
413786 99413786 1001 86380 86390 1
414099 99414099 1001 86380 86390 1
414251 99414251 1001 86380 86390 1
414205 99414205 1001 86380 86390 1
414276 99414276 1001 86380 86390 1
415494 99415494 1001 86380 86390 1
417041 99417041 1001 86380 86390 1
417496 99417496 1001 86380 86390 1
417427 99417427 1001 86380 86390 1
417494 99417494 1001 86380 86390 1
418638 99418638 1001 86380 86390 1
418470 99418470 1001 86380 86390 1
418420 99418420 1001 86380 86390 1
418399 99418399 1001 86380 86390 1
417709 99417709 1001 86380 86390 1
417966 99417966 1001 86380 86390 1
418023 99418023 1001 86380 86390 1
417762 99417762 1001 86380 86390 1
419102 99419102 1001 86380 86390 1
418987 99418987 1001 86380 86390 1
419823 99419823 1001 86380 86390 1
419578 99419578 1001 86380 86390 1
419257 99419257 1001 86380 86390 1
419315 99419315 1001 86380 86390 1
421926 99421926 1001 86380 86390 1
421720 99421720 1001 86380 86390 1
421480 99421480 1001 86380 86390 1
421667 99421667 1001 86380 86390 1
421676 99421676 1001 86380 86390 1
422151 99422151 1001 86380 86390 1
423403 99423403 1001 86380 86390 1
423585 99423585 1001 86380 86390 1
423468 99423468 1001 86380 86390 1
423068 99423068 1001 86380 86390 1
422555 99422555 1001 86380 86390 1
422578 99422578 1001 86380 86390 1
423868 99423868 1001 86380 86390 1
423869 99423869 1001 86380 86390 1
423874 99423874 1001 86380 86390 1
424030 99424030 1001 86380 86390 1
423790 99423790 1001 86380 86390 1
425225 99425225 1001 86380 86390 1
424868 99424868 1001 86380 86390 1
425666 99425666 1001 86380 86390 1
425810 99425810 1001 86380 86390 1
425518 99425518 1001 86380 86390 1
425485 99425485 1001 86380 86390 1
426406 99426406 1001 86380 86390 1
426634 99426634 1001 86380 86390 1
425957 99425957 1001 86380 86390 1
427184 99427184 1001 86380 86390 1
428441 99428441 1001 86380 86390 1
428416 99428416 1001 86380 86390 1
428727 99428727 1001 86380 86390 1
427762 99427762 1001 86380 86390 1
427619 99427619 1001 86380 86390 1
429055 99429055 1001 86380 86390 1
429145 99429145 1001 86380 86390 1
430319 99430319 1001 86380 86390 1
429954 99429954 1001 86380 86390 1
429859 99429859 1001 86380 86390 1
429224 99429224 1001 86380 86390 1
429551 99429551 1001 86380 86390 1
429443 99429443 1001 86380 86390 1
429180 99429180 1001 86380 86390 1
430683 99430683 1001 86380 86390 1
431708 99431708 1001 86380 86390 1
431943 99431943 1001 86380 86390 1
431358 99431358 1001 86380 86390 1
430963 99430963 1001 86380 86390 1
430940 99430940 1001 86380 86390 1
432286 99432286 1001 86380 86390 1
433484 99433484 1001 86380 86390 1
433491 99433491 1001 86380 86390 1
433329 99433329 1001 86380 86390 1
433628 99433628 1001 86380 86390 1
432977 99432977 1001 86380 86390 1
433208 99433208 1001 86380 86390 1
433770 99433770 1001 86380 86390 1
435274 99435274 1001 86380 86390 1
434944 99434944 1001 86380 86390 1
434564 99434564 1001 86380 86390 1
434224 99434224 1001 86380 86390 1
435616 99435616 1001 86380 86390 1
437048 99437048 1001 86380 86390 1
436773 99436773 1001 86380 86390 1
436358 99436358 1001 86380 86390 1
435996 99435996 1001 86380 86390 1
436003 99436003 1001 86380 86390 1
437293 99437293 1001 86380 86390 1
300082 99300082 1001 86380 86390 1
300701 99300701 1001 86380 86390 1
300545 99300545 1001 86380 86390 1
300356 99300356 1001 86380 86390 1
300500 99300500 1001 86380 86390 1
300323 99300323 1001 86380 86390 1
300281 99300281 1001 86380 86390 1
300762 99300762 1001 86380 86390 1
301493 99301493 1001 86380 86390 1
301508 99301508 1001 86380 86390 1
301537 99301537 1001 86380 86390 1
301463 99301463 1001 86380 86390 1
301451 99301451 1001 86380 86390 1
301153 99301153 1001 86380 86390 1
300976 99300976 1001 86380 86390 1
301637 99301637 1001 86380 86390 1
301702 99301702 1001 86380 86390 1
301639 99301639 1001 86380 86390 1
301653 99301653 1001 86380 86390 1
302346 99302346 1001 86380 86390 1
302241 99302241 1001 86380 86390 1
302080 99302080 1001 86380 86390 1
301900 99301900 1001 86380 86390 1
302406 99302406 1001 86380 86390 1
302476 99302476 1001 86380 86390 1
302386 99302386 1001 86380 86390 1
302705 99302705 1001 86380 86390 1
302698 99302698 1001 86380 86390 1
302648 99302648 1001 86380 86390 1
303378 99303378 1001 86380 86390 1
303252 99303252 1001 86380 86390 1
303965 99303965 1001 86380 86390 1
303445 99303445 1001 86380 86390 1
304226 99304226 1001 86380 86390 1
304097 99304097 1001 86380 86390 1
304064 99304064 1001 86380 86390 1
304857 99304857 1001 86380 86390 1
304555 99304555 1001 86380 86390 1
304903 99304903 1001 86380 86390 1
305301 99305301 1001 86380 86390 1
305692 99305692 1001 86380 86390 1
500663 99500663 1001 86380 86390 1
500760 99500760 1001 86380 86390 1
500585 99500585 1001 86380 86390 1
500592 99500592 1001 86380 86390 1
500197 99500197 1001 86380 86390 1
500906 99500906 1001 86380 86390 1
501360 99501360 1001 86380 86390 1
501047 99501047 1001 86380 86390 1
502324 99502324 1001 86380 86390 1
502137 99502137 1001 86380 86390 1
502126 99502126 1001 86380 86390 1
502115 99502115 1001 86380 86390 1
501873 99501873 1001 86380 86390 1
501978 99501978 1001 86380 86390 1
501866 99501866 1001 86380 86390 1
502501 99502501 1001 86380 86390 1
502529 99502529 1001 86380 86390 1
503229 99503229 1001 86380 86390 1
503250 99503250 1001 86380 86390 1
503008 99503008 1001 86380 86390 1
502989 99502989 1001 86380 86390 1
503031 99503031 1001 86380 86390 1
502688 99502688 1001 86380 86390 1
502678 99502678 1001 86380 86390 1
503875 99503875 1001 86380 86390 1
503812 99503812 1001 86380 86390 1
503866 99503866 1001 86380 86390 1
503581 99503581 1001 86380 86390 1
504132 99504132 1001 86380 86390 1
504778 99504778 1001 86380 86390 1
504746 99504746 1001 86380 86390 1
504588 99504588 1001 86380 86390 1
504740 99504740 1001 86380 86390 1
505724 99505724 1001 86380 86390 1
505218 99505218 1001 86380 86390 1
505308 99505308 1001 86380 86390 1
505964 99505964 1001 86380 86390 1
506519 99506519 1001 86380 86390 1
506532 99506532 1001 86380 86390 1
506437 99506437 1001 86380 86390 1
506346 99506346 1001 86380 86390 1
506042 99506042 1001 86380 86390 1
506078 99506078 1001 86380 86390 1
506762 99506762 1001 86380 86390 1
506765 99506765 1001 86380 86390 1
507309 99507309 1001 86380 86390 1
507330 99507330 1001 86380 86390 1
507143 99507143 1001 86380 86390 1
506985 99506985 1001 86380 86390 1
508216 99508216 1001 86380 86390 1
508176 99508176 1001 86380 86390 1
508230 99508230 1001 86380 86390 1
508233 99508233 1001 86380 86390 1
507897 99507897 1001 86380 86390 1
507910 99507910 1001 86380 86390 1
507759 99507759 1001 86380 86390 1
508256 99508256 1001 86380 86390 1
508948 99508948 1001 86380 86390 1
509017 99509017 1001 86380 86390 1
508904 99508904 1001 86380 86390 1
508713 99508713 1001 86380 86390 1
508500 99508500 1001 86380 86390 1
508489 99508489 1001 86380 86390 1
509744 99509744 1001 86380 86390 1
509498 99509498 1001 86380 86390 1
509386 99509386 1001 86380 86390 1
510678 99510678 1001 86380 86390 1
510588 99510588 1001 86380 86390 1
510722 99510722 1001 86380 86390 1
510488 99510488 1001 86380 86390 1
510334 99510334 1001 86380 86390 1
510207 99510207 1001 86380 86390 1
511437 99511437 1001 86380 86390 1
511520 99511520 1001 86380 86390 1
511460 99511460 1001 86380 86390 1
511100 99511100 1001 86380 86390 1
511715 99511715 1001 86380 86390 1
512201 99512201 1001 86380 86390 1
512240 99512240 1001 86380 86390 1
512216 99512216 1001 86380 86390 1
512294 99512294 1001 86380 86390 1
512363 99512363 1001 86380 86390 1
512288 99512288 1001 86380 86390 1
512375 99512375 1001 86380 86390 1
512051 99512051 1001 86380 86390 1
511830 99511830 1001 86380 86390 1
513130 99513130 1001 86380 86390 1
513072 99513072 1001 86380 86390 1
512970 99512970 1001 86380 86390 1
512907 99512907 1001 86380 86390 1
512934 99512934 1001 86380 86390 1
512612 99512612 1001 86380 86390 1
512709 99512709 1001 86380 86390 1
512751 99512751 1001 86380 86390 1
513262 99513262 1001 86380 86390 1
513892 99513892 1001 86380 86390 1
513975 99513975 1001 86380 86390 1
513714 99513714 1001 86380 86390 1
513426 99513426 1001 86380 86390 1
513532 99513532 1001 86380 86390 1
513483 99513483 1001 86380 86390 1
514199 99514199 1001 86380 86390 1
514048 99514048 1001 86380 86390 1
514128 99514128 1001 86380 86390 1
514704 99514704 1001 86380 86390 1
514747 99514747 1001 86380 86390 1
514288 99514288 1001 86380 86390 1
514358 99514358 1001 86380 86390 1
514286 99514286 1001 86380 86390 1
514903 99514903 1001 86380 86390 1
515683 99515683 1001 86380 86390 1
515508 99515508 1001 86380 86390 1
515603 99515603 1001 86380 86390 1
515389 99515389 1001 86380 86390 1
515397 99515397 1001 86380 86390 1
515150 99515150 1001 86380 86390 1
516497 99516497 1001 86380 86390 1
516045 99516045 1001 86380 86390 1
516020 99516020 1001 86380 86390 1
515969 99515969 1001 86380 86390 1
515948 99515948 1001 86380 86390 1
516053 99516053 1001 86380 86390 1
516067 99516067 1001 86380 86390 1
516615 99516615 1001 86380 86390 1
516924 99516924 1001 86380 86390 1
516956 99516956 1001 86380 86390 1
516831 99516831 1001 86380 86390 1
516742 99516742 1001 86380 86390 1
517438 99517438 1001 86380 86390 1
517415 99517415 1001 86380 86390 1
518071 99518071 1001 86380 86390 1
517944 99517944 1001 86380 86390 1
517662 99517662 1001 86380 86390 1
517675 99517675 1001 86380 86390 1
517743 99517743 1001 86380 86390 1
517680 99517680 1001 86380 86390 1
518203 99518203 1001 86380 86390 1
518925 99518925 1001 86380 86390 1
518822 99518822 1001 86380 86390 1
518854 99518854 1001 86380 86390 1
518979 99518979 1001 86380 86390 1
518745 99518745 1001 86380 86390 1
519153 99519153 1001 86380 86390 1
519723 99519723 1001 86380 86390 1
519457 99519457 1001 86380 86390 1
519432 99519432 1001 86380 86390 1
519233 99519233 1001 86380 86390 1
520005 99520005 1001 86380 86390 1
519973 99519973 1001 86380 86390 1
520411 99520411 1001 86380 86390 1
520136 99520136 1001 86380 86390 1
520169 99520169 1001 86380 86390 1
520706 99520706 1001 86380 86390 1
520799 99520799 1001 86380 86390 1
520736 99520736 1001 86380 86390 1
521322 99521322 1001 86380 86390 1
521216 99521216 1001 86380 86390 1
520953 99520953 1001 86380 86390 1
522174 99522174 1001 86380 86390 1
522002 99522002 1001 86380 86390 1
521711 99521711 1001 86380 86390 1
521676 99521676 1001 86380 86390 1
521811 99521811 1001 86380 86390 1
522445 99522445 1001 86380 86390 1
522920 99522920 1001 86380 86390 1
522973 99522973 1001 86380 86390 1
522599 99522599 1001 86380 86390 1
523146 99523146 1001 86380 86390 1
523164 99523164 1001 86380 86390 1
523229 99523229 1001 86380 86390 1
523700 99523700 1001 86380 86390 1
523717 99523717 1001 86380 86390 1
523607 99523607 1001 86380 86390 1
523954 99523954 1001 86380 86390 1
524140 99524140 1001 86380 86390 1
523973 99523973 1001 86380 86390 1
524142 99524142 1001 86380 86390 1
523977 99523977 1001 86380 86390 1
524639 99524639 1001 86380 86390 1
524703 99524703 1001 86380 86390 1
524435 99524435 1001 86380 86390 1
524418 99524418 1001 86380 86390 1
524432 99524432 1001 86380 86390 1
524336 99524336 1001 86380 86390 1
524902 99524902 1001 86380 86390 1
525437 99525437 1001 86380 86390 1
525190 99525190 1001 86380 86390 1
524996 99524996 1001 86380 86390 1
526220 99526220 1001 86380 86390 1
525859 99525859 1001 86380 86390 1
526461 99526461 1001 86380 86390 1
526429 99526429 1001 86380 86390 1
526801 99526801 1001 86380 86390 1
526678 99526678 1001 86380 86390 1
526743 99526743 1001 86380 86390 1
527300 99527300 1001 86380 86390 1
527394 99527394 1001 86380 86390 1
527358 99527358 1001 86380 86390 1
527919 99527919 1001 86380 86390 1
527567 99527567 1001 86380 86390 1
528222 99528222 1001 86380 86390 1
528545 99528545 1001 86380 86390 1
528639 99528639 1001 86380 86390 1
528445 99528445 1001 86380 86390 1
528962 99528962 1001 86380 86390 1
529563 99529563 1001 86380 86390 1
529590 99529590 1001 86380 86390 1
529702 99529702 1001 86380 86390 1
529318 99529318 1001 86380 86390 1
529440 99529440 1001 86380 86390 1
529175 99529175 1001 86380 86390 1
529911 99529911 1001 86380 86390 1
530428 99530428 1001 86380 86390 1
530456 99530456 1001 86380 86390 1
530488 99530488 1001 86380 86390 1
530306 99530306 1001 86380 86390 1
530191 99530191 1001 86380 86390 1
531282 99531282 1001 86380 86390 1
530994 99530994 1001 86380 86390 1
530971 99530971 1001 86380 86390 1
530905 99530905 1001 86380 86390 1
530931 99530931 1001 86380 86390 1
530819 99530819 1001 86380 86390 1
531545 99531545 1001 86380 86390 1
531472 99531472 1001 86380 86390 1
531479 99531479 1001 86380 86390 1
532005 99532005 1001 86380 86390 1
532194 99532194 1001 86380 86390 1
531949 99531949 1001 86380 86390 1
531886 99531886 1001 86380 86390 1
531816 99531816 1001 86380 86390 1
531613 99531613 1001 86380 86390 1
533014 99533014 1001 86380 86390 1
532470 99532470 1001 86380 86390 1
533230 99533230 1001 86380 86390 1
533725 99533725 1001 86380 86390 1
533846 99533846 1001 86380 86390 1
533554 99533554 1001 86380 86390 1
533406 99533406 1001 86380 86390 1
533437 99533437 1001 86380 86390 1
534050 99534050 1001 86380 86390 1
534623 99534623 1001 86380 86390 1
534496 99534496 1001 86380 86390 1
534552 99534552 1001 86380 86390 1
534445 99534445 1001 86380 86390 1
535350 99535350 1001 86380 86390 1
535416 99535416 1001 86380 86390 1
535299 99535299 1001 86380 86390 1
535211 99535211 1001 86380 86390 1
535637 99535637 1001 86380 86390 1
535684 99535684 1001 86380 86390 1
536224 99536224 1001 86380 86390 1
536058 99536058 1001 86380 86390 1
535736 99535736 1001 86380 86390 1
535765 99535765 1001 86380 86390 1
536432 99536432 1001 86380 86390 1
536368 99536368 1001 86380 86390 1
536459 99536459 1001 86380 86390 1
536875 99536875 1001 86380 86390 1
536839 99536839 1001 86380 86390 1
537344 99537344 1001 86380 86390 1
537321 99537321 1001 86380 86390 1
537270 99537270 1001 86380 86390 1
537644 99537644 1001 86380 86390 1
537737 99537737 1001 86380 86390 1
537739 99537739 1001 86380 86390 1
538092 99538092 1001 86380 86390 1
538675 99538675 1001 86380 86390 1
538631 99538631 1001 86380 86390 1
538632 99538632 1001 86380 86390 1
538812 99538812 1001 86380 86390 1
538330 99538330 1001 86380 86390 1
538384 99538384 1001 86380 86390 1
538230 99538230 1001 86380 86390 1
538398 99538398 1001 86380 86390 1
538837 99538837 1001 86380 86390 1
538938 99538938 1001 86380 86390 1
539477 99539477 1001 86380 86390 1
539495 99539495 1001 86380 86390 1
539602 99539602 1001 86380 86390 1
539268 99539268 1001 86380 86390 1
539374 99539374 1001 86380 86390 1
539300 99539300 1001 86380 86390 1
539124 99539124 1001 86380 86390 1
539138 99539138 1001 86380 86390 1
539063 99539063 1001 86380 86390 1
539194 99539194 1001 86380 86390 1
539146 99539146 1001 86380 86390 1
539814 99539814 1001 86380 86390 1
540166 99540166 1001 86380 86390 1
540142 99540142 1001 86380 86390 1
539975 99539975 1001 86380 86390 1
539963 99539963 1001 86380 86390 1
539849 99539849 1001 86380 86390 1
540548 99540548 1001 86380 86390 1
540540 99540540 1001 86380 86390 1
541260 99541260 1001 86380 86390 1
541002 99541002 1001 86380 86390 1
540890 99540890 1001 86380 86390 1
541345 99541345 1001 86380 86390 1
541436 99541436 1001 86380 86390 1
542102 99542102 1001 86380 86390 1
541960 99541960 1001 86380 86390 1
542113 99542113 1001 86380 86390 1
541849 99541849 1001 86380 86390 1
541728 99541728 1001 86380 86390 1
541717 99541717 1001 86380 86390 1
541552 99541552 1001 86380 86390 1
541504 99541504 1001 86380 86390 1
541622 99541622 1001 86380 86390 1
541702 99541702 1001 86380 86390 1
542135 99542135 1001 86380 86390 1
542192 99542192 1001 86380 86390 1
542883 99542883 1001 86380 86390 1
542824 99542824 1001 86380 86390 1
542934 99542934 1001 86380 86390 1
542762 99542762 1001 86380 86390 1
542695 99542695 1001 86380 86390 1
542418 99542418 1001 86380 86390 1
542345 99542345 1001 86380 86390 1
542349 99542349 1001 86380 86390 1
542982 99542982 1001 86380 86390 1
543062 99543062 1001 86380 86390 1
543030 99543030 1001 86380 86390 1
543708 99543708 1001 86380 86390 1
543622 99543622 1001 86380 86390 1
543626 99543626 1001 86380 86390 1
543665 99543665 1001 86380 86390 1
543666 99543666 1001 86380 86390 1
543426 99543426 1001 86380 86390 1
543482 99543482 1001 86380 86390 1
543355 99543355 1001 86380 86390 1
543940 99543940 1001 86380 86390 1
544508 99544508 1001 86380 86390 1
544524 99544524 1001 86380 86390 1
544530 99544530 1001 86380 86390 1
544506 99544506 1001 86380 86390 1
544283 99544283 1001 86380 86390 1
544258 99544258 1001 86380 86390 1
544172 99544172 1001 86380 86390 1
544175 99544175 1001 86380 86390 1
544035 99544035 1001 86380 86390 1
544165 99544165 1001 86380 86390 1
544737 99544737 1001 86380 86390 1
544739 99544739 1001 86380 86390 1
544701 99544701 1001 86380 86390 1
508515 476 1001 56119 56419 1
511362 1026 1002 36814 48382 1
536549 790 1001 58548 58847 1
536600 905 1001 49953 50253 1
400534 99400534 1001 86380 86390 1
401221 99401221 1001 86380 86390 1
401856 99401856 1001 86380 86390 1
402228 99402228 1001 86380 86390 1
402481 99402481 1001 86380 86390 1
402575 99402575 1001 86380 86390 1
403044 99403044 1001 86380 86390 1
403125 99403125 1001 86380 86390 1
404265 99404265 1001 86380 86390 1
404274 99404274 1001 86380 86390 1
404379 99404379 1001 86380 86390 1
404404 99404404 1001 86380 86390 1
405103 99405103 1001 86380 86390 1
405159 99405159 1001 86380 86390 1
405129 99405129 1001 86380 86390 1
405320 99405320 1001 86380 86390 1
405953 99405953 1001 86380 86390 1
406024 99406024 1001 86380 86390 1
406216 99406216 1001 86380 86390 1
406539 99406539 1001 86380 86390 1
406818 99406818 1001 86380 86390 1
406913 99406913 1001 86380 86390 1
406958 99406958 1001 86380 86390 1
407892 99407892 1001 86380 86390 1
407993 99407993 1001 86380 86390 1
408097 99408097 1001 86380 86390 1
408243 99408243 1001 86380 86390 1
408568 99408568 1001 86380 86390 1
408533 99408533 1001 86380 86390 1
409403 99409403 1001 86380 86390 1
409589 99409589 1001 86380 86390 1
409658 99409658 1001 86380 86390 1
409738 99409738 1001 86380 86390 1
410077 99410077 1001 86380 86390 1
410060 99410060 1001 86380 86390 1
410329 99410329 1001 86380 86390 1
411076 99411076 1001 86380 86390 1
411148 99411148 1001 86380 86390 1
411408 99411408 1001 86380 86390 1
412094 99412094 1001 86380 86390 1
412255 99412255 1001 86380 86390 1
413317 99413317 1001 86380 86390 1
412511 99412511 1001 86380 86390 1
412828 99412828 1001 86380 86390 1
412592 99412592 1001 86380 86390 1
412791 99412791 1001 86380 86390 1
412637 99412637 1001 86380 86390 1
412607 99412607 1001 86380 86390 1
413834 99413834 1001 86380 86390 1
413764 99413764 1001 86380 86390 1
414707 99414707 1001 86380 86390 1
414618 99414618 1001 86380 86390 1
414814 99414814 1001 86380 86390 1
414447 99414447 1001 86380 86390 1
415675 99415675 1001 86380 86390 1
415432 99415432 1001 86380 86390 1
416601 99416601 1001 86380 86390 1
416501 99416501 1001 86380 86390 1
416170 99416170 1001 86380 86390 1
416250 99416250 1001 86380 86390 1
417545 99417545 1001 86380 86390 1
418569 99418569 1001 86380 86390 1
418257 99418257 1001 86380 86390 1
417613 99417613 1001 86380 86390 1
417799 99417799 1001 86380 86390 1
419110 99419110 1001 86380 86390 1
418829 99418829 1001 86380 86390 1
419037 99419037 1001 86380 86390 1
418925 99418925 1001 86380 86390 1
419643 99419643 1001 86380 86390 1
419973 99419973 1001 86380 86390 1
419548 99419548 1001 86380 86390 1
420738 99420738 1001 86380 86390 1
421871 99421871 1001 86380 86390 1
421802 99421802 1001 86380 86390 1
421695 99421695 1001 86380 86390 1
421487 99421487 1001 86380 86390 1
421331 99421331 1001 86380 86390 1
421559 99421559 1001 86380 86390 1
420838 99420838 1001 86380 86390 1
422172 99422172 1001 86380 86390 1
422178 99422178 1001 86380 86390 1
422270 99422270 1001 86380 86390 1
423244 99423244 1001 86380 86390 1
422949 99422949 1001 86380 86390 1
422889 99422889 1001 86380 86390 1
422618 99422618 1001 86380 86390 1
425176 99425176 1001 86380 86390 1
424800 99424800 1001 86380 86390 1
424338 99424338 1001 86380 86390 1
424213 99424213 1001 86380 86390 1
424391 99424391 1001 86380 86390 1
424219 99424219 1001 86380 86390 1
424288 99424288 1001 86380 86390 1
424454 99424454 1001 86380 86390 1
426806 99426806 1001 86380 86390 1
426382 99426382 1001 86380 86390 1
425889 99425889 1001 86380 86390 1
426138 99426138 1001 86380 86390 1
426174 99426174 1001 86380 86390 1
428532 99428532 1001 86380 86390 1
428128 99428128 1001 86380 86390 1
427701 99427701 1001 86380 86390 1
428828 99428828 1001 86380 86390 1
428847 99428847 1001 86380 86390 1
430190 99430190 1001 86380 86390 1
430040 99430040 1001 86380 86390 1
429708 99429708 1001 86380 86390 1
429907 99429907 1001 86380 86390 1
429498 99429498 1001 86380 86390 1
429555 99429555 1001 86380 86390 1
430749 99430749 1001 86380 86390 1
432355 99432355 1001 86380 86390 1
432103 99432103 1001 86380 86390 1
433299 99433299 1001 86380 86390 1
433095 99433095 1001 86380 86390 1
432791 99432791 1001 86380 86390 1
432555 99432555 1001 86380 86390 1
432881 99432881 1001 86380 86390 1
432770 99432770 1001 86380 86390 1
434026 99434026 1001 86380 86390 1
434396 99434396 1001 86380 86390 1
435763 99435763 1001 86380 86390 1
436853 99436853 1001 86380 86390 1
436426 99436426 1001 86380 86390 1
436438 99436438 1001 86380 86390 1
300006 99300006 1001 86380 86390 1
300100 99300100 1001 86380 86390 1
300540 99300540 1001 86380 86390 1
300434 99300434 1001 86380 86390 1
300302 99300302 1001 86380 86390 1
300230 99300230 1001 86380 86390 1
300846 99300846 1001 86380 86390 1
300774 99300774 1001 86380 86390 1
301464 99301464 1001 86380 86390 1
301288 99301288 1001 86380 86390 1
301051 99301051 1001 86380 86390 1
301636 99301636 1001 86380 86390 1
302466 99302466 1001 86380 86390 1
303107 99303107 1001 86380 86390 1
302892 99302892 1001 86380 86390 1
302689 99302689 1001 86380 86390 1
302767 99302767 1001 86380 86390 1
302590 99302590 1001 86380 86390 1
302662 99302662 1001 86380 86390 1
303307 99303307 1001 86380 86390 1
303309 99303309 1001 86380 86390 1
303368 99303368 1001 86380 86390 1
303395 99303395 1001 86380 86390 1
304033 99304033 1001 86380 86390 1
303890 99303890 1001 86380 86390 1
303752 99303752 1001 86380 86390 1
303727 99303727 1001 86380 86390 1
303554 99303554 1001 86380 86390 1
304811 99304811 1001 86380 86390 1
304787 99304787 1001 86380 86390 1
304664 99304664 1001 86380 86390 1
304504 99304504 1001 86380 86390 1
304546 99304546 1001 86380 86390 1
304424 99304424 1001 86380 86390 1
500128 99500128 1001 86380 86390 1
500627 99500627 1001 86380 86390 1
500732 99500732 1001 86380 86390 1
500452 99500452 1001 86380 86390 1
500513 99500513 1001 86380 86390 1
500313 99500313 1001 86380 86390 1
500196 99500196 1001 86380 86390 1
500979 99500979 1001 86380 86390 1
500982 99500982 1001 86380 86390 1
500856 99500856 1001 86380 86390 1
500908 99500908 1001 86380 86390 1
501431 99501431 1001 86380 86390 1
501697 99501697 1001 86380 86390 1
501739 99501739 1001 86380 86390 1
502286 99502286 1001 86380 86390 1
502275 99502275 1001 86380 86390 1
502453 99502453 1001 86380 86390 1
502361 99502361 1001 86380 86390 1
502375 99502375 1001 86380 86390 1
501913 99501913 1001 86380 86390 1
502531 99502531 1001 86380 86390 1
503093 99503093 1001 86380 86390 1
502892 99502892 1001 86380 86390 1
503012 99503012 1001 86380 86390 1
503402 99503402 1001 86380 86390 1
503377 99503377 1001 86380 86390 1
503966 99503966 1001 86380 86390 1
504060 99504060 1001 86380 86390 1
503848 99503848 1001 86380 86390 1
503804 99503804 1001 86380 86390 1
503909 99503909 1001 86380 86390 1
503898 99503898 1001 86380 86390 1
503604 99503604 1001 86380 86390 1
504239 99504239 1001 86380 86390 1
504307 99504307 1001 86380 86390 1
504859 99504859 1001 86380 86390 1
504838 99504838 1001 86380 86390 1
504562 99504562 1001 86380 86390 1
504448 99504448 1001 86380 86390 1
504475 99504475 1001 86380 86390 1
505090 99505090 1001 86380 86390 1
505628 99505628 1001 86380 86390 1
505350 99505350 1001 86380 86390 1
505287 99505287 1001 86380 86390 1
505301 99505301 1001 86380 86390 1
505200 99505200 1001 86380 86390 1
505846 99505846 1001 86380 86390 1
505814 99505814 1001 86380 86390 1
505893 99505893 1001 86380 86390 1
506352 99506352 1001 86380 86390 1
506198 99506198 1001 86380 86390 1
506384 99506384 1001 86380 86390 1
506148 99506148 1001 86380 86390 1
506600 99506600 1001 86380 86390 1
507260 99507260 1001 86380 86390 1
507331 99507331 1001 86380 86390 1
507229 99507229 1001 86380 86390 1
507138 99507138 1001 86380 86390 1
506827 99506827 1001 86380 86390 1
506940 99506940 1001 86380 86390 1
506864 99506864 1001 86380 86390 1
507564 99507564 1001 86380 86390 1
508234 99508234 1001 86380 86390 1
508170 99508170 1001 86380 86390 1
507952 99507952 1001 86380 86390 1
507903 99507903 1001 86380 86390 1
507969 99507969 1001 86380 86390 1
507995 99507995 1001 86380 86390 1
507964 99507964 1001 86380 86390 1
507718 99507718 1001 86380 86390 1
507740 99507740 1001 86380 86390 1
508847 99508847 1001 86380 86390 1
508613 99508613 1001 86380 86390 1
508556 99508556 1001 86380 86390 1
509219 99509219 1001 86380 86390 1
509194 99509194 1001 86380 86390 1
509131 99509131 1001 86380 86390 1
509690 99509690 1001 86380 86390 1
509613 99509613 1001 86380 86390 1
509287 99509287 1001 86380 86390 1
509290 99509290 1001 86380 86390 1
510059 99510059 1001 86380 86390 1
510049 99510049 1001 86380 86390 1
510561 99510561 1001 86380 86390 1
510707 99510707 1001 86380 86390 1
510344 99510344 1001 86380 86390 1
510119 99510119 1001 86380 86390 1
510134 99510134 1001 86380 86390 1
510192 99510192 1001 86380 86390 1
510916 99510916 1001 86380 86390 1
511444 99511444 1001 86380 86390 1
511458 99511458 1001 86380 86390 1
511216 99511216 1001 86380 86390 1
511090 99511090 1001 86380 86390 1
511041 99511041 1001 86380 86390 1
511614 99511614 1001 86380 86390 1
511587 99511587 1001 86380 86390 1
512238 99512238 1001 86380 86390 1
512135 99512135 1001 86380 86390 1
511863 99511863 1001 86380 86390 1
511867 99511867 1001 86380 86390 1
511808 99511808 1001 86380 86390 1
511809 99511809 1001 86380 86390 1
512404 99512404 1001 86380 86390 1
513203 99513203 1001 86380 86390 1
512967 99512967 1001 86380 86390 1
512946 99512946 1001 86380 86390 1
512768 99512768 1001 86380 86390 1
513257 99513257 1001 86380 86390 1
513839 99513839 1001 86380 86390 1
513944 99513944 1001 86380 86390 1
513893 99513893 1001 86380 86390 1
513945 99513945 1001 86380 86390 1
513776 99513776 1001 86380 86390 1
513739 99513739 1001 86380 86390 1
513729 99513729 1001 86380 86390 1
513669 99513669 1001 86380 86390 1
513419 99513419 1001 86380 86390 1
514072 99514072 1001 86380 86390 1
514149 99514149 1001 86380 86390 1
514667 99514667 1001 86380 86390 1
514498 99514498 1001 86380 86390 1
514911 99514911 1001 86380 86390 1
515594 99515594 1001 86380 86390 1
515320 99515320 1001 86380 86390 1
516174 99516174 1001 86380 86390 1
516085 99516085 1001 86380 86390 1
516588 99516588 1001 86380 86390 1
516576 99516576 1001 86380 86390 1
516632 99516632 1001 86380 86390 1
517010 99517010 1001 86380 86390 1
517342 99517342 1001 86380 86390 1
517395 99517395 1001 86380 86390 1
517998 99517998 1001 86380 86390 1
518014 99518014 1001 86380 86390 1
518119 99518119 1001 86380 86390 1
517992 99517992 1001 86380 86390 1
517777 99517777 1001 86380 86390 1
517546 99517546 1001 86380 86390 1
517690 99517690 1001 86380 86390 1
518361 99518361 1001 86380 86390 1
518862 99518862 1001 86380 86390 1
518681 99518681 1001 86380 86390 1
518468 99518468 1001 86380 86390 1
519075 99519075 1001 86380 86390 1
518784 99518784 1001 86380 86390 1
519137 99519137 1001 86380 86390 1
519087 99519087 1001 86380 86390 1
519614 99519614 1001 86380 86390 1
519361 99519361 1001 86380 86390 1
519228 99519228 1001 86380 86390 1
519269 99519269 1001 86380 86390 1
519857 99519857 1001 86380 86390 1
519935 99519935 1001 86380 86390 1
520608 99520608 1001 86380 86390 1
520279 99520279 1001 86380 86390 1
520435 99520435 1001 86380 86390 1
520427 99520427 1001 86380 86390 1
520433 99520433 1001 86380 86390 1
520076 99520076 1001 86380 86390 1
520805 99520805 1001 86380 86390 1
520724 99520724 1001 86380 86390 1
521435 99521435 1001 86380 86390 1
521347 99521347 1001 86380 86390 1
521413 99521413 1001 86380 86390 1
521184 99521184 1001 86380 86390 1
521204 99521204 1001 86380 86390 1
520954 99520954 1001 86380 86390 1
520980 99520980 1001 86380 86390 1
521618 99521618 1001 86380 86390 1
522235 99522235 1001 86380 86390 1
521919 99521919 1001 86380 86390 1
522067 99522067 1001 86380 86390 1
522043 99522043 1001 86380 86390 1
522442 99522442 1001 86380 86390 1
522946 99522946 1001 86380 86390 1
523037 99523037 1001 86380 86390 1
522837 99522837 1001 86380 86390 1
522840 99522840 1001 86380 86390 1
522641 99522641 1001 86380 86390 1
522604 99522604 1001 86380 86390 1
523292 99523292 1001 86380 86390 1
523137 99523137 1001 86380 86390 1
523320 99523320 1001 86380 86390 1
523783 99523783 1001 86380 86390 1
523572 99523572 1001 86380 86390 1
523446 99523446 1001 86380 86390 1
524112 99524112 1001 86380 86390 1
524744 99524744 1001 86380 86390 1
524423 99524423 1001 86380 86390 1
524306 99524306 1001 86380 86390 1
524347 99524347 1001 86380 86390 1
524356 99524356 1001 86380 86390 1
524834 99524834 1001 86380 86390 1
524953 99524953 1001 86380 86390 1
525577 99525577 1001 86380 86390 1
525214 99525214 1001 86380 86390 1
525204 99525204 1001 86380 86390 1
525283 99525283 1001 86380 86390 1
525194 99525194 1001 86380 86390 1
525389 99525389 1001 86380 86390 1
526297 99526297 1001 86380 86390 1
526183 99526183 1001 86380 86390 1
526171 99526171 1001 86380 86390 1
526110 99526110 1001 86380 86390 1
525809 99525809 1001 86380 86390 1
525822 99525822 1001 86380 86390 1
525890 99525890 1001 86380 86390 1
525943 99525943 1001 86380 86390 1
526500 99526500 1001 86380 86390 1
526594 99526594 1001 86380 86390 1
527112 99527112 1001 86380 86390 1
527233 99527233 1001 86380 86390 1
526972 99526972 1001 86380 86390 1
526744 99526744 1001 86380 86390 1
527432 99527432 1001 86380 86390 1
527335 99527335 1001 86380 86390 1
527711 99527711 1001 86380 86390 1
527737 99527737 1001 86380 86390 1
527650 99527650 1001 86380 86390 1
527658 99527658 1001 86380 86390 1
528266 99528266 1001 86380 86390 1
528117 99528117 1001 86380 86390 1
528106 99528106 1001 86380 86390 1
528119 99528119 1001 86380 86390 1
528662 99528662 1001 86380 86390 1
528637 99528637 1001 86380 86390 1
528522 99528522 1001 86380 86390 1
528293 99528293 1001 86380 86390 1
528429 99528429 1001 86380 86390 1
528965 99528965 1001 86380 86390 1
528971 99528971 1001 86380 86390 1
529482 99529482 1001 86380 86390 1
529831 99529831 1001 86380 86390 1
529913 99529913 1001 86380 86390 1
529772 99529772 1001 86380 86390 1
529749 99529749 1001 86380 86390 1
530492 99530492 1001 86380 86390 1
530522 99530522 1001 86380 86390 1
530449 99530449 1001 86380 86390 1
530205 99530205 1001 86380 86390 1
530094 99530094 1001 86380 86390 1
530071 99530071 1001 86380 86390 1
531340 99531340 1001 86380 86390 1
530972 99530972 1001 86380 86390 1
530785 99530785 1001 86380 86390 1
531429 99531429 1001 86380 86390 1
531714 99531714 1001 86380 86390 1
531691 99531691 1001 86380 86390 1
532378 99532378 1001 86380 86390 1
532895 99532895 1001 86380 86390 1
532873 99532873 1001 86380 86390 1
532939 99532939 1001 86380 86390 1
532698 99532698 1001 86380 86390 1
532554 99532554 1001 86380 86390 1
532557 99532557 1001 86380 86390 1
532614 99532614 1001 86380 86390 1
532448 99532448 1001 86380 86390 1
533145 99533145 1001 86380 86390 1
533079 99533079 1001 86380 86390 1
533842 99533842 1001 86380 86390 1
533853 99533853 1001 86380 86390 1
533499 99533499 1001 86380 86390 1
533644 99533644 1001 86380 86390 1
533454 99533454 1001 86380 86390 1
533625 99533625 1001 86380 86390 1
533276 99533276 1001 86380 86390 1
533871 99533871 1001 86380 86390 1
533964 99533964 1001 86380 86390 1
533928 99533928 1001 86380 86390 1
533906 99533906 1001 86380 86390 1
534628 99534628 1001 86380 86390 1
534403 99534403 1001 86380 86390 1
534460 99534460 1001 86380 86390 1
534319 99534319 1001 86380 86390 1
534280 99534280 1001 86380 86390 1
534436 99534436 1001 86380 86390 1
534348 99534348 1001 86380 86390 1
534234 99534234 1001 86380 86390 1
534204 99534204 1001 86380 86390 1
534722 99534722 1001 86380 86390 1
534731 99534731 1001 86380 86390 1
535325 99535325 1001 86380 86390 1
535378 99535378 1001 86380 86390 1
535261 99535261 1001 86380 86390 1
534909 99534909 1001 86380 86390 1
535573 99535573 1001 86380 86390 1
534890 99534890 1001 86380 86390 1
535593 99535593 1001 86380 86390 1
536157 99536157 1001 86380 86390 1
536170 99536170 1001 86380 86390 1
536111 99536111 1001 86380 86390 1
536089 99536089 1001 86380 86390 1
536465 99536465 1001 86380 86390 1
536380 99536380 1001 86380 86390 1
536498 99536498 1001 86380 86390 1
536801 99536801 1001 86380 86390 1
536928 99536928 1001 86380 86390 1
536549 99536549 1001 86380 86390 1
537299 99537299 1001 86380 86390 1
537786 99537786 1001 86380 86390 1
537863 99537863 1001 86380 86390 1
537803 99537803 1001 86380 86390 1
537830 99537830 1001 86380 86390 1
537776 99537776 1001 86380 86390 1
537421 99537421 1001 86380 86390 1
537453 99537453 1001 86380 86390 1
538019 99538019 1001 86380 86390 1
538176 99538176 1001 86380 86390 1
538798 99538798 1001 86380 86390 1
538696 99538696 1001 86380 86390 1
538282 99538282 1001 86380 86390 1
538906 99538906 1001 86380 86390 1
538848 99538848 1001 86380 86390 1
539552 99539552 1001 86380 86390 1
539610 99539610 1001 86380 86390 1
539493 99539493 1001 86380 86390 1
539549 99539549 1001 86380 86390 1
539326 99539326 1001 86380 86390 1
539368 99539368 1001 86380 86390 1
539173 99539173 1001 86380 86390 1
539810 99539810 1001 86380 86390 1
540444 99540444 1001 86380 86390 1
540398 99540398 1001 86380 86390 1
540295 99540295 1001 86380 86390 1
540097 99540097 1001 86380 86390 1
540129 99540129 1001 86380 86390 1
539876 99539876 1001 86380 86390 1
539851 99539851 1001 86380 86390 1
539852 99539852 1001 86380 86390 1
539933 99539933 1001 86380 86390 1
540888 99540888 1001 86380 86390 1
541031 99541031 1001 86380 86390 1
540811 99540811 1001 86380 86390 1
541365 99541365 1001 86380 86390 1
541963 99541963 1001 86380 86390 1
541790 99541790 1001 86380 86390 1
541679 99541679 1001 86380 86390 1
542246 99542246 1001 86380 86390 1
542164 99542164 1001 86380 86390 1
542869 99542869 1001 86380 86390 1
542420 99542420 1001 86380 86390 1
542475 99542475 1001 86380 86390 1
543020 99543020 1001 86380 86390 1
543103 99543103 1001 86380 86390 1
543630 99543630 1001 86380 86390 1
543638 99543638 1001 86380 86390 1
543478 99543478 1001 86380 86390 1
543409 99543409 1001 86380 86390 1
543300 99543300 1001 86380 86390 1
543882 99543882 1001 86380 86390 1
544473 99544473 1001 86380 86390 1
544414 99544414 1001 86380 86390 1
544316 99544316 1001 86380 86390 1
544363 99544363 1001 86380 86390 1
544126 99544126 1001 86380 86390 1
544662 99544662 1001 86380 86390 1
544602 99544602 1001 86380 86390 1
437057 213 1001 38700 39177 1
432158 1138 1001 26940 28557 1
400003 99400003 1001 86380 86390 1
400108 99400108 1001 86380 86390 1
400259 99400259 1001 86380 86390 1
400275 99400275 1001 86380 86390 1
400348 99400348 1001 86380 86390 1
400425 99400425 1001 86380 86390 1
400679 99400679 1001 86380 86390 1
400637 99400637 1001 86380 86390 1
400795 99400795 1001 86380 86390 1
400734 99400734 1001 86380 86390 1
400742 99400742 1001 86380 86390 1
401136 99401136 1001 86380 86390 1
401355 99401355 1001 86380 86390 1
402248 99402248 1001 86380 86390 1
402641 99402641 1001 86380 86390 1
402731 99402731 1001 86380 86390 1
403171 99403171 1001 86380 86390 1
403264 99403264 1001 86380 86390 1
403528 99403528 1001 86380 86390 1
403793 99403793 1001 86380 86390 1
403880 99403880 1001 86380 86390 1
404065 99404065 1001 86380 86390 1
404753 99404753 1001 86380 86390 1
405120 99405120 1001 86380 86390 1
405259 99405259 1001 86380 86390 1
405475 99405475 1001 86380 86390 1
405592 99405592 1001 86380 86390 1
405588 99405588 1001 86380 86390 1
406706 99406706 1001 86380 86390 1
406851 99406851 1001 86380 86390 1
406948 99406948 1001 86380 86390 1
407137 99407137 1001 86380 86390 1
407415 99407415 1001 86380 86390 1
408014 99408014 1001 86380 86390 1
408761 99408761 1001 86380 86390 1
408944 99408944 1001 86380 86390 1
409439 99409439 1001 86380 86390 1
409715 99409715 1001 86380 86390 1
410198 99410198 1001 86380 86390 1
410280 99410280 1001 86380 86390 1
410807 99410807 1001 86380 86390 1
411056 99411056 1001 86380 86390 1
411353 99411353 1001 86380 86390 1
411742 99411742 1001 86380 86390 1
411704 99411704 1001 86380 86390 1
411846 99411846 1001 86380 86390 1
412075 99412075 1001 86380 86390 1
412106 99412106 1001 86380 86390 1
412221 99412221 1001 86380 86390 1
413566 99413566 1001 86380 86390 1
413690 99413690 1001 86380 86390 1
413179 99413179 1001 86380 86390 1
413130 99413130 1001 86380 86390 1
413132 99413132 1001 86380 86390 1
412851 99412851 1001 86380 86390 1
412560 99412560 1001 86380 86390 1
412660 99412660 1001 86380 86390 1
412883 99412883 1001 86380 86390 1
413910 99413910 1001 86380 86390 1
415057 99415057 1001 86380 86390 1
415052 99415052 1001 86380 86390 1
414571 99414571 1001 86380 86390 1
414853 99414853 1001 86380 86390 1
414789 99414789 1001 86380 86390 1
414332 99414332 1001 86380 86390 1
414233 99414233 1001 86380 86390 1
415718 99415718 1001 86380 86390 1
415478 99415478 1001 86380 86390 1
415623 99415623 1001 86380 86390 1
415488 99415488 1001 86380 86390 1
416891 99416891 1001 86380 86390 1
416229 99416229 1001 86380 86390 1
417238 99417238 1001 86380 86390 1
417458 99417458 1001 86380 86390 1
417562 99417562 1001 86380 86390 1
417441 99417441 1001 86380 86390 1
418714 99418714 1001 86380 86390 1
418460 99418460 1001 86380 86390 1
418447 99418447 1001 86380 86390 1
418026 99418026 1001 86380 86390 1
418887 99418887 1001 86380 86390 1
419137 99419137 1001 86380 86390 1
420094 99420094 1001 86380 86390 1
419230 99419230 1001 86380 86390 1
420490 99420490 1001 86380 86390 1
420502 99420502 1001 86380 86390 1
422116 99422116 1001 86380 86390 1
422060 99422060 1001 86380 86390 1
421760 99421760 1001 86380 86390 1
421267 99421267 1001 86380 86390 1
421048 99421048 1001 86380 86390 1
421193 99421193 1001 86380 86390 1
422271 99422271 1001 86380 86390 1
422309 99422309 1001 86380 86390 1
422390 99422390 1001 86380 86390 1
422380 99422380 1001 86380 86390 1
422397 99422397 1001 86380 86390 1
422242 99422242 1001 86380 86390 1
423212 99423212 1001 86380 86390 1
422775 99422775 1001 86380 86390 1
422539 99422539 1001 86380 86390 1
424098 99424098 1001 86380 86390 1
423858 99423858 1001 86380 86390 1
425087 99425087 1001 86380 86390 1
425318 99425318 1001 86380 86390 1
425471 99425471 1001 86380 86390 1
425474 99425474 1001 86380 86390 1
425411 99425411 1001 86380 86390 1
425540 99425540 1001 86380 86390 1
425788 99425788 1001 86380 86390 1
426895 99426895 1001 86380 86390 1
426808 99426808 1001 86380 86390 1
426596 99426596 1001 86380 86390 1
426534 99426534 1001 86380 86390 1
425969 99425969 1001 86380 86390 1
427456 99427456 1001 86380 86390 1
427427 99427427 1001 86380 86390 1
427337 99427337 1001 86380 86390 1
427504 99427504 1001 86380 86390 1
428541 99428541 1001 86380 86390 1
428663 99428663 1001 86380 86390 1
427601 99427601 1001 86380 86390 1
427853 99427853 1001 86380 86390 1
427579 99427579 1001 86380 86390 1
429141 99429141 1001 86380 86390 1
430088 99430088 1001 86380 86390 1
430237 99430237 1001 86380 86390 1
429717 99429717 1001 86380 86390 1
429782 99429782 1001 86380 86390 1
429751 99429751 1001 86380 86390 1
430546 99430546 1001 86380 86390 1
430376 99430376 1001 86380 86390 1
430500 99430500 1001 86380 86390 1
431628 99431628 1001 86380 86390 1
431521 99431521 1001 86380 86390 1
431254 99431254 1001 86380 86390 1
433588 99433588 1001 86380 86390 1
433188 99433188 1001 86380 86390 1
433811 99433811 1001 86380 86390 1
434130 99434130 1001 86380 86390 1
435179 99435179 1001 86380 86390 1
435202 99435202 1001 86380 86390 1
435203 99435203 1001 86380 86390 1
434902 99434902 1001 86380 86390 1
434989 99434989 1001 86380 86390 1
434270 99434270 1001 86380 86390 1
434148 99434148 1001 86380 86390 1
435473 99435473 1001 86380 86390 1
435777 99435777 1001 86380 86390 1
435882 99435882 1001 86380 86390 1
436693 99436693 1001 86380 86390 1
436649 99436649 1001 86380 86390 1
436213 99436213 1001 86380 86390 1
300027 99300027 1001 86380 86390 1
300598 99300598 1001 86380 86390 1
300245 99300245 1001 86380 86390 1
300754 99300754 1001 86380 86390 1
301028 99301028 1001 86380 86390 1
300938 99300938 1001 86380 86390 1
301072 99301072 1001 86380 86390 1
302348 99302348 1001 86380 86390 1
302198 99302198 1001 86380 86390 1
302176 99302176 1001 86380 86390 1
302101 99302101 1001 86380 86390 1
301833 99301833 1001 86380 86390 1
303022 99303022 1001 86380 86390 1
302915 99302915 1001 86380 86390 1
302879 99302879 1001 86380 86390 1
302921 99302921 1001 86380 86390 1
302606 99302606 1001 86380 86390 1
302659 99302659 1001 86380 86390 1
302764 99302764 1001 86380 86390 1
302765 99302765 1001 86380 86390 1
303686 99303686 1001 86380 86390 1
303436 99303436 1001 86380 86390 1
304809 99304809 1001 86380 86390 1
304684 99304684 1001 86380 86390 1
304697 99304697 1001 86380 86390 1
304474 99304474 1001 86380 86390 1
304571 99304571 1001 86380 86390 1
304401 99304401 1001 86380 86390 1
304923 99304923 1001 86380 86390 1
305583 99305583 1001 86380 86390 1
305482 99305482 1001 86380 86390 1
305678 99305678 1001 86380 86390 1
305325 99305325 1001 86380 86390 1
305116 99305116 1001 86380 86390 1
305253 99305253 1001 86380 86390 1
500102 99500102 1001 86380 86390 1
500065 99500065 1001 86380 86390 1
500053 99500053 1001 86380 86390 1
500060 99500060 1001 86380 86390 1
500738 99500738 1001 86380 86390 1
500661 99500661 1001 86380 86390 1
500611 99500611 1001 86380 86390 1
500212 99500212 1001 86380 86390 1
500847 99500847 1001 86380 86390 1
501016 99501016 1001 86380 86390 1
501474 99501474 1001 86380 86390 1
501395 99501395 1001 86380 86390 1
501415 99501415 1001 86380 86390 1
501247 99501247 1001 86380 86390 1
501167 99501167 1001 86380 86390 1
501105 99501105 1001 86380 86390 1
501752 99501752 1001 86380 86390 1
502336 99502336 1001 86380 86390 1
502414 99502414 1001 86380 86390 1
502107 99502107 1001 86380 86390 1
502237 99502237 1001 86380 86390 1
502108 99502108 1001 86380 86390 1
501949 99501949 1001 86380 86390 1
501886 99501886 1001 86380 86390 1
502030 99502030 1001 86380 86390 1
503228 99503228 1001 86380 86390 1
503153 99503153 1001 86380 86390 1
503264 99503264 1001 86380 86390 1
503021 99503021 1001 86380 86390 1
502728 99502728 1001 86380 86390 1
502872 99502872 1001 86380 86390 1
502695 99502695 1001 86380 86390 1
503417 99503417 1001 86380 86390 1
503964 99503964 1001 86380 86390 1
503918 99503918 1001 86380 86390 1
504063 99504063 1001 86380 86390 1
504026 99504026 1001 86380 86390 1
503892 99503892 1001 86380 86390 1
503609 99503609 1001 86380 86390 1
503584 99503584 1001 86380 86390 1
503546 99503546 1001 86380 86390 1
504271 99504271 1001 86380 86390 1
504789 99504789 1001 86380 86390 1
504850 99504850 1001 86380 86390 1
504637 99504637 1001 86380 86390 1
504499 99504499 1001 86380 86390 1
505058 99505058 1001 86380 86390 1
504947 99504947 1001 86380 86390 1
505427 99505427 1001 86380 86390 1
505870 99505870 1001 86380 86390 1
506227 99506227 1001 86380 86390 1
506137 99506137 1001 86380 86390 1
506047 99506047 1001 86380 86390 1
506664 99506664 1001 86380 86390 1
507334 99507334 1001 86380 86390 1
507233 99507233 1001 86380 86390 1
507326 99507326 1001 86380 86390 1
507365 99507365 1001 86380 86390 1
507080 99507080 1001 86380 86390 1
506961 99506961 1001 86380 86390 1
508143 99508143 1001 86380 86390 1
508243 99508243 1001 86380 86390 1
507907 99507907 1001 86380 86390 1
507986 99507986 1001 86380 86390 1
507797 99507797 1001 86380 86390 1
507681 99507681 1001 86380 86390 1
507696 99507696 1001 86380 86390 1
508334 99508334 1001 86380 86390 1
508973 99508973 1001 86380 86390 1
508986 99508986 1001 86380 86390 1
508824 99508824 1001 86380 86390 1
508764 99508764 1001 86380 86390 1
508514 99508514 1001 86380 86390 1
509261 99509261 1001 86380 86390 1
509725 99509725 1001 86380 86390 1
509793 99509793 1001 86380 86390 1
509579 99509579 1001 86380 86390 1
509532 99509532 1001 86380 86390 1
509679 99509679 1001 86380 86390 1
509465 99509465 1001 86380 86390 1
509466 99509466 1001 86380 86390 1
509431 99509431 1001 86380 86390 1
509380 99509380 1001 86380 86390 1
510002 99510002 1001 86380 86390 1
510068 99510068 1001 86380 86390 1
510048 99510048 1001 86380 86390 1
510608 99510608 1001 86380 86390 1
510448 99510448 1001 86380 86390 1
510183 99510183 1001 86380 86390 1
510261 99510261 1001 86380 86390 1
510201 99510201 1001 86380 86390 1
510257 99510257 1001 86380 86390 1
510804 99510804 1001 86380 86390 1
511523 99511523 1001 86380 86390 1
511366 99511366 1001 86380 86390 1
511274 99511274 1001 86380 86390 1
511267 99511267 1001 86380 86390 1
511132 99511132 1001 86380 86390 1
511138 99511138 1001 86380 86390 1
512372 99512372 1001 86380 86390 1
511929 99511929 1001 86380 86390 1
511955 99511955 1001 86380 86390 1
511911 99511911 1001 86380 86390 1
513039 99513039 1001 86380 86390 1
512863 99512863 1001 86380 86390 1
513237 99513237 1001 86380 86390 1
513852 99513852 1001 86380 86390 1
513798 99513798 1001 86380 86390 1
513504 99513504 1001 86380 86390 1
513433 99513433 1001 86380 86390 1
514716 99514716 1001 86380 86390 1
514781 99514781 1001 86380 86390 1
514750 99514750 1001 86380 86390 1
514789 99514789 1001 86380 86390 1
514600 99514600 1001 86380 86390 1
514459 99514459 1001 86380 86390 1
514589 99514589 1001 86380 86390 1
514556 99514556 1001 86380 86390 1
514240 99514240 1001 86380 86390 1
514242 99514242 1001 86380 86390 1
515671 99515671 1001 86380 86390 1
515567 99515567 1001 86380 86390 1
515416 99515416 1001 86380 86390 1
515294 99515294 1001 86380 86390 1
515693 99515693 1001 86380 86390 1
516213 99516213 1001 86380 86390 1
516300 99516300 1001 86380 86390 1
516119 99516119 1001 86380 86390 1
516237 99516237 1001 86380 86390 1
516238 99516238 1001 86380 86390 1
515951 99515951 1001 86380 86390 1
516537 99516537 1001 86380 86390 1
516525 99516525 1001 86380 86390 1
516656 99516656 1001 86380 86390 1
516712 99516712 1001 86380 86390 1
516674 99516674 1001 86380 86390 1
517181 99517181 1001 86380 86390 1
517246 99517246 1001 86380 86390 1
517182 99517182 1001 86380 86390 1
516974 99516974 1001 86380 86390 1
517092 99517092 1001 86380 86390 1
516844 99516844 1001 86380 86390 1
516872 99516872 1001 86380 86390 1
516736 99516736 1001 86380 86390 1
516763 99516763 1001 86380 86390 1
517532 99517532 1001 86380 86390 1
517858 99517858 1001 86380 86390 1
517700 99517700 1001 86380 86390 1
517682 99517682 1001 86380 86390 1
518341 99518341 1001 86380 86390 1
518267 99518267 1001 86380 86390 1
518268 99518268 1001 86380 86390 1
518234 99518234 1001 86380 86390 1
518539 99518539 1001 86380 86390 1
518375 99518375 1001 86380 86390 1
519082 99519082 1001 86380 86390 1
519108 99519108 1001 86380 86390 1
519725 99519725 1001 86380 86390 1
519642 99519642 1001 86380 86390 1
519480 99519480 1001 86380 86390 1
519357 99519357 1001 86380 86390 1
519929 99519929 1001 86380 86390 1
519994 99519994 1001 86380 86390 1
520448 99520448 1001 86380 86390 1
520514 99520514 1001 86380 86390 1
520159 99520159 1001 86380 86390 1
521430 99521430 1001 86380 86390 1
521465 99521465 1001 86380 86390 1
521407 99521407 1001 86380 86390 1
521092 99521092 1001 86380 86390 1
520897 99520897 1001 86380 86390 1
520910 99520910 1001 86380 86390 1
520938 99520938 1001 86380 86390 1
520876 99520876 1001 86380 86390 1
521530 99521530 1001 86380 86390 1
521664 99521664 1001 86380 86390 1
521642 99521642 1001 86380 86390 1
521474 99521474 1001 86380 86390 1
522202 99522202 1001 86380 86390 1
522262 99522262 1001 86380 86390 1
522123 99522123 1001 86380 86390 1
521854 99521854 1001 86380 86390 1
521832 99521832 1001 86380 86390 1
521672 99521672 1001 86380 86390 1
522621 99522621 1001 86380 86390 1
523317 99523317 1001 86380 86390 1
523138 99523138 1001 86380 86390 1
523886 99523886 1001 86380 86390 1
523430 99523430 1001 86380 86390 1
523418 99523418 1001 86380 86390 1
524044 99524044 1001 86380 86390 1
524659 99524659 1001 86380 86390 1
524170 99524170 1001 86380 86390 1
524782 99524782 1001 86380 86390 1
524863 99524863 1001 86380 86390 1
524972 99524972 1001 86380 86390 1
525462 99525462 1001 86380 86390 1
525589 99525589 1001 86380 86390 1
525197 99525197 1001 86380 86390 1
525380 99525380 1001 86380 86390 1
525093 99525093 1001 86380 86390 1
525659 99525659 1001 86380 86390 1
525615 99525615 1001 86380 86390 1
525799 99525799 1001 86380 86390 1
526230 99526230 1001 86380 86390 1
526309 99526309 1001 86380 86390 1
526162 99526162 1001 86380 86390 1
526615 99526615 1001 86380 86390 1
526595 99526595 1001 86380 86390 1
526519 99526519 1001 86380 86390 1
527150 99527150 1001 86380 86390 1
526917 99526917 1001 86380 86390 1
526893 99526893 1001 86380 86390 1
527038 99527038 1001 86380 86390 1
526813 99526813 1001 86380 86390 1
526664 99526664 1001 86380 86390 1
527332 99527332 1001 86380 86390 1
528071 99528071 1001 86380 86390 1
527459 99527459 1001 86380 86390 1
528112 99528112 1001 86380 86390 1
528138 99528138 1001 86380 86390 1
528157 99528157 1001 86380 86390 1
528809 99528809 1001 86380 86390 1
528373 99528373 1001 86380 86390 1
528348 99528348 1001 86380 86390 1
528287 99528287 1001 86380 86390 1
528331 99528331 1001 86380 86390 1
528926 99528926 1001 86380 86390 1
529632 99529632 1001 86380 86390 1
529224 99529224 1001 86380 86390 1
529212 99529212 1001 86380 86390 1
529201 99529201 1001 86380 86390 1
530367 99530367 1001 86380 86390 1
530547 99530547 1001 86380 86390 1
530297 99530297 1001 86380 86390 1
530249 99530249 1001 86380 86390 1
530314 99530314 1001 86380 86390 1
530564 99530564 1001 86380 86390 1
531069 99531069 1001 86380 86390 1
530773 99530773 1001 86380 86390 1
530844 99530844 1001 86380 86390 1
531477 99531477 1001 86380 86390 1
532078 99532078 1001 86380 86390 1
532084 99532084 1001 86380 86390 1
532123 99532123 1001 86380 86390 1
531900 99531900 1001 86380 86390 1
531954 99531954 1001 86380 86390 1
532245 99532245 1001 86380 86390 1
532403 99532403 1001 86380 86390 1
532869 99532869 1001 86380 86390 1
532977 99532977 1001 86380 86390 1
532900 99532900 1001 86380 86390 1
532495 99532495 1001 86380 86390 1
532445 99532445 1001 86380 86390 1
532511 99532511 1001 86380 86390 1
533043 99533043 1001 86380 86390 1
533226 99533226 1001 86380 86390 1
533193 99533193 1001 86380 86390 1
533038 99533038 1001 86380 86390 1
533066 99533066 1001 86380 86390 1
533196 99533196 1001 86380 86390 1
533795 99533795 1001 86380 86390 1
533821 99533821 1001 86380 86390 1
533671 99533671 1001 86380 86390 1
533475 99533475 1001 86380 86390 1
533592 99533592 1001 86380 86390 1
534594 99534594 1001 86380 86390 1
534603 99534603 1001 86380 86390 1
534273 99534273 1001 86380 86390 1
534078 99534078 1001 86380 86390 1
534266 99534266 1001 86380 86390 1
535324 99535324 1001 86380 86390 1
535367 99535367 1001 86380 86390 1
535229 99535229 1001 86380 86390 1
535289 99535289 1001 86380 86390 1
534920 99534920 1001 86380 86390 1
535054 99535054 1001 86380 86390 1
535581 99535581 1001 86380 86390 1
536216 99536216 1001 86380 86390 1
535720 99535720 1001 86380 86390 1
535766 99535766 1001 86380 86390 1
536493 99536493 1001 86380 86390 1
536445 99536445 1001 86380 86390 1
537161 99537161 1001 86380 86390 1
537090 99537090 1001 86380 86390 1
537139 99537139 1001 86380 86390 1
536851 99536851 1001 86380 86390 1
537259 99537259 1001 86380 86390 1
537604 99537604 1001 86380 86390 1
537749 99537749 1001 86380 86390 1
537659 99537659 1001 86380 86390 1
537750 99537750 1001 86380 86390 1
537690 99537690 1001 86380 86390 1
537704 99537704 1001 86380 86390 1
537497 99537497 1001 86380 86390 1
538079 99538079 1001 86380 86390 1
537990 99537990 1001 86380 86390 1
538007 99538007 1001 86380 86390 1
538184 99538184 1001 86380 86390 1
538739 99538739 1001 86380 86390 1
538466 99538466 1001 86380 86390 1
538376 99538376 1001 86380 86390 1
538356 99538356 1001 86380 86390 1
538919 99538919 1001 86380 86390 1
539461 99539461 1001 86380 86390 1
539474 99539474 1001 86380 86390 1
539488 99539488 1001 86380 86390 1
539628 99539628 1001 86380 86390 1
539361 99539361 1001 86380 86390 1
539252 99539252 1001 86380 86390 1
539775 99539775 1001 86380 86390 1
540325 99540325 1001 86380 86390 1
540317 99540317 1001 86380 86390 1
540446 99540446 1001 86380 86390 1
540223 99540223 1001 86380 86390 1
541168 99541168 1001 86380 86390 1
540674 99540674 1001 86380 86390 1
540727 99540727 1001 86380 86390 1
541435 99541435 1001 86380 86390 1
541359 99541359 1001 86380 86390 1
541942 99541942 1001 86380 86390 1
542012 99542012 1001 86380 86390 1
541950 99541950 1001 86380 86390 1
541815 99541815 1001 86380 86390 1
541828 99541828 1001 86380 86390 1
541795 99541795 1001 86380 86390 1
541600 99541600 1001 86380 86390 1
541536 99541536 1001 86380 86390 1
542153 99542153 1001 86380 86390 1
542257 99542257 1001 86380 86390 1
542758 99542758 1001 86380 86390 1
542663 99542663 1001 86380 86390 1
542710 99542710 1001 86380 86390 1
542712 99542712 1001 86380 86390 1
542437 99542437 1001 86380 86390 1
543108 99543108 1001 86380 86390 1
542979 99542979 1001 86380 86390 1
543612 99543612 1001 86380 86390 1
543241 99543241 1001 86380 86390 1
543314 99543314 1001 86380 86390 1
544410 99544410 1001 86380 86390 1
544439 99544439 1001 86380 86390 1
544402 99544402 1001 86380 86390 1
543990 99543990 1001 86380 86390 1
544176 99544176 1001 86380 86390 1
544116 99544116 1001 86380 86390 1
544117 99544117 1001 86380 86390 1
544599 99544599 1001 86380 86390 1
544653 99544653 1001 86380 86390 1
500324 853 1001 36489 36788 1
542272 860 1002 46973 58089 1
536549 790 1002 58858 70267 1
400250 99400250 1001 86380 86390 1
400485 99400485 1001 86380 86390 1
401142 99401142 1001 86380 86390 1
401216 99401216 1001 86380 86390 1
401402 99401402 1001 86380 86390 1
401478 99401478 1001 86380 86390 1
401487 99401487 1001 86380 86390 1
401949 99401949 1001 86380 86390 1
402308 99402308 1001 86380 86390 1
402747 99402747 1001 86380 86390 1
402946 99402946 1001 86380 86390 1
402896 99402896 1001 86380 86390 1
403082 99403082 1001 86380 86390 1
403593 99403593 1001 86380 86390 1
403742 99403742 1001 86380 86390 1
403860 99403860 1001 86380 86390 1
403847 99403847 1001 86380 86390 1
404106 99404106 1001 86380 86390 1
404696 99404696 1001 86380 86390 1
404822 99404822 1001 86380 86390 1
404964 99404964 1001 86380 86390 1
405511 99405511 1001 86380 86390 1
405901 99405901 1001 86380 86390 1
406226 99406226 1001 86380 86390 1
406438 99406438 1001 86380 86390 1
406650 99406650 1001 86380 86390 1
406670 99406670 1001 86380 86390 1
406911 99406911 1001 86380 86390 1
407325 99407325 1001 86380 86390 1
407428 99407428 1001 86380 86390 1
408009 99408009 1001 86380 86390 1
408521 99408521 1001 86380 86390 1
408701 99408701 1001 86380 86390 1
408858 99408858 1001 86380 86390 1
409592 99409592 1001 86380 86390 1
410122 99410122 1001 86380 86390 1
410650 99410650 1001 86380 86390 1
410810 99410810 1001 86380 86390 1
411004 99411004 1001 86380 86390 1
411206 99411206 1001 86380 86390 1
411360 99411360 1001 86380 86390 1
411950 99411950 1001 86380 86390 1
412174 99412174 1001 86380 86390 1
412334 99412334 1001 86380 86390 1
413334 99413334 1001 86380 86390 1
413337 99413337 1001 86380 86390 1
413415 99413415 1001 86380 86390 1
413239 99413239 1001 86380 86390 1
413024 99413024 1001 86380 86390 1
413960 99413960 1001 86380 86390 1
413744 99413744 1001 86380 86390 1
413859 99413859 1001 86380 86390 1
415061 99415061 1001 86380 86390 1
415266 99415266 1001 86380 86390 1
414929 99414929 1001 86380 86390 1
415269 99415269 1001 86380 86390 1
414690 99414690 1001 86380 86390 1
414357 99414357 1001 86380 86390 1
414237 99414237 1001 86380 86390 1
414153 99414153 1001 86380 86390 1
415570 99415570 1001 86380 86390 1
415354 99415354 1001 86380 86390 1
415376 99415376 1001 86380 86390 1
415331 99415331 1001 86380 86390 1
415472 99415472 1001 86380 86390 1
416622 99416622 1001 86380 86390 1
416320 99416320 1001 86380 86390 1
415761 99415761 1001 86380 86390 1
417111 99417111 1001 86380 86390 1
417017 99417017 1001 86380 86390 1
417438 99417438 1001 86380 86390 1
417516 99417516 1001 86380 86390 1
418620 99418620 1001 86380 86390 1
418512 99418512 1001 86380 86390 1
418639 99418639 1001 86380 86390 1
418077 99418077 1001 86380 86390 1
417850 99417850 1001 86380 86390 1
417639 99417639 1001 86380 86390 1
417780 99417780 1001 86380 86390 1
417811 99417811 1001 86380 86390 1
419168 99419168 1001 86380 86390 1
418807 99418807 1001 86380 86390 1
419012 99419012 1001 86380 86390 1
420411 99420411 1001 86380 86390 1
420373 99420373 1001 86380 86390 1
419786 99419786 1001 86380 86390 1
421818 99421818 1001 86380 86390 1
422073 99422073 1001 86380 86390 1
421934 99421934 1001 86380 86390 1
421454 99421454 1001 86380 86390 1
421395 99421395 1001 86380 86390 1
421285 99421285 1001 86380 86390 1
420955 99420955 1001 86380 86390 1
420956 99420956 1001 86380 86390 1
422385 99422385 1001 86380 86390 1
422232 99422232 1001 86380 86390 1
423642 99423642 1001 86380 86390 1
422984 99422984 1001 86380 86390 1
422806 99422806 1001 86380 86390 1
424053 99424053 1001 86380 86390 1
425056 99425056 1001 86380 86390 1
424808 99424808 1001 86380 86390 1
424944 99424944 1001 86380 86390 1
424637 99424637 1001 86380 86390 1
425664 99425664 1001 86380 86390 1
425633 99425633 1001 86380 86390 1
425721 99425721 1001 86380 86390 1
427066 99427066 1001 86380 86390 1
426576 99426576 1001 86380 86390 1
426457 99426457 1001 86380 86390 1
426442 99426442 1001 86380 86390 1
425917 99425917 1001 86380 86390 1
426148 99426148 1001 86380 86390 1
427156 99427156 1001 86380 86390 1
427366 99427366 1001 86380 86390 1
428372 99428372 1001 86380 86390 1
428574 99428574 1001 86380 86390 1
427736 99427736 1001 86380 86390 1
430025 99430025 1001 86380 86390 1
430188 99430188 1001 86380 86390 1
429938 99429938 1001 86380 86390 1
429891 99429891 1001 86380 86390 1
429293 99429293 1001 86380 86390 1
429369 99429369 1001 86380 86390 1
429233 99429233 1001 86380 86390 1
429353 99429353 1001 86380 86390 1
429560 99429560 1001 86380 86390 1
430380 99430380 1001 86380 86390 1
430556 99430556 1001 86380 86390 1
431937 99431937 1001 86380 86390 1
431762 99431762 1001 86380 86390 1
431905 99431905 1001 86380 86390 1
431316 99431316 1001 86380 86390 1
431268 99431268 1001 86380 86390 1
430832 99430832 1001 86380 86390 1
430905 99430905 1001 86380 86390 1
433200 99433200 1001 86380 86390 1
433205 99433205 1001 86380 86390 1
432629 99432629 1001 86380 86390 1
432766 99432766 1001 86380 86390 1
435056 99435056 1001 86380 86390 1
435043 99435043 1001 86380 86390 1
435204 99435204 1001 86380 86390 1
434638 99434638 1001 86380 86390 1
434640 99434640 1001 86380 86390 1
434662 99434662 1001 86380 86390 1
434614 99434614 1001 86380 86390 1
434729 99434729 1001 86380 86390 1
434445 99434445 1001 86380 86390 1
437034 99437034 1001 86380 86390 1
436867 99436867 1001 86380 86390 1
436490 99436490 1001 86380 86390 1
436450 99436450 1001 86380 86390 1
436698 99436698 1001 86380 86390 1
436217 99436217 1001 86380 86390 1
300076 99300076 1001 86380 86390 1
300604 99300604 1001 86380 86390 1
300488 99300488 1001 86380 86390 1
300514 99300514 1001 86380 86390 1
300755 99300755 1001 86380 86390 1
300849 99300849 1001 86380 86390 1
301414 99301414 1001 86380 86390 1
301545 99301545 1001 86380 86390 1
301436 99301436 1001 86380 86390 1
301312 99301312 1001 86380 86390 1
301692 99301692 1001 86380 86390 1
301969 99301969 1001 86380 86390 1
302090 99302090 1001 86380 86390 1
301837 99301837 1001 86380 86390 1
301940 99301940 1001 86380 86390 1
302537 99302537 1001 86380 86390 1
302967 99302967 1001 86380 86390 1
302731 99302731 1001 86380 86390 1
302770 99302770 1001 86380 86390 1
302700 99302700 1001 86380 86390 1
302609 99302609 1001 86380 86390 1
303247 99303247 1001 86380 86390 1
303391 99303391 1001 86380 86390 1
303909 99303909 1001 86380 86390 1
303833 99303833 1001 86380 86390 1
303898 99303898 1001 86380 86390 1
303760 99303760 1001 86380 86390 1
303599 99303599 1001 86380 86390 1
304541 99304541 1001 86380 86390 1
304609 99304609 1001 86380 86390 1
304393 99304393 1001 86380 86390 1
305014 99305014 1001 86380 86390 1
305028 99305028 1001 86380 86390 1
305010 99305010 1001 86380 86390 1
305508 99305508 1001 86380 86390 1
500018 99500018 1001 86380 86390 1
500187 99500187 1001 86380 86390 1
500429 99500429 1001 86380 86390 1
500481 99500481 1001 86380 86390 1
500417 99500417 1001 86380 86390 1
500562 99500562 1001 86380 86390 1
500537 99500537 1001 86380 86390 1
500974 99500974 1001 86380 86390 1
500950 99500950 1001 86380 86390 1
501446 99501446 1001 86380 86390 1
501281 99501281 1001 86380 86390 1
501412 99501412 1001 86380 86390 1
501215 99501215 1001 86380 86390 1
501182 99501182 1001 86380 86390 1
501196 99501196 1001 86380 86390 1
501688 99501688 1001 86380 86390 1
502353 99502353 1001 86380 86390 1
502309 99502309 1001 86380 86390 1
502105 99502105 1001 86380 86390 1
502135 99502135 1001 86380 86390 1
502059 99502059 1001 86380 86390 1
501987 99501987 1001 86380 86390 1
501884 99501884 1001 86380 86390 1
502043 99502043 1001 86380 86390 1
501918 99501918 1001 86380 86390 1
502556 99502556 1001 86380 86390 1
502599 99502599 1001 86380 86390 1
503159 99503159 1001 86380 86390 1
502851 99502851 1001 86380 86390 1
503926 99503926 1001 86380 86390 1
504111 99504111 1001 86380 86390 1
503822 99503822 1001 86380 86390 1
503709 99503709 1001 86380 86390 1
504306 99504306 1001 86380 86390 1
504696 99504696 1001 86380 86390 1
504474 99504474 1001 86380 86390 1
505083 99505083 1001 86380 86390 1
505004 99505004 1001 86380 86390 1
505501 99505501 1001 86380 86390 1
505428 99505428 1001 86380 86390 1
505470 99505470 1001 86380 86390 1
505205 99505205 1001 86380 86390 1
505965 99505965 1001 86380 86390 1
505799 99505799 1001 86380 86390 1
505864 99505864 1001 86380 86390 1
505960 99505960 1001 86380 86390 1
506558 99506558 1001 86380 86390 1
506421 99506421 1001 86380 86390 1
506353 99506353 1001 86380 86390 1
506362 99506362 1001 86380 86390 1
506008 99506008 1001 86380 86390 1
506165 99506165 1001 86380 86390 1
506601 99506601 1001 86380 86390 1
507392 99507392 1001 86380 86390 1
507163 99507163 1001 86380 86390 1
506817 99506817 1001 86380 86390 1
507439 99507439 1001 86380 86390 1
508220 99508220 1001 86380 86390 1
508027 99508027 1001 86380 86390 1
507643 99507643 1001 86380 86390 1
507662 99507662 1001 86380 86390 1
508436 99508436 1001 86380 86390 1
508921 99508921 1001 86380 86390 1
508980 99508980 1001 86380 86390 1
508890 99508890 1001 86380 86390 1
508589 99508589 1001 86380 86390 1
509235 99509235 1001 86380 86390 1
509772 99509772 1001 86380 86390 1
509895 99509895 1001 86380 86390 1
509519 99509519 1001 86380 86390 1
509561 99509561 1001 86380 86390 1
509640 99509640 1001 86380 86390 1
509282 99509282 1001 86380 86390 1
510054 99510054 1001 86380 86390 1
509904 99509904 1001 86380 86390 1
510021 99510021 1001 86380 86390 1
509909 99509909 1001 86380 86390 1
510694 99510694 1001 86380 86390 1
510465 99510465 1001 86380 86390 1
510167 99510167 1001 86380 86390 1
510737 99510737 1001 86380 86390 1
511215 99511215 1001 86380 86390 1
510953 99510953 1001 86380 86390 1
511589 99511589 1001 86380 86390 1
511663 99511663 1001 86380 86390 1
511837 99511837 1001 86380 86390 1
511954 99511954 1001 86380 86390 1
511871 99511871 1001 86380 86390 1
512443 99512443 1001 86380 86390 1
512523 99512523 1001 86380 86390 1
513100 99513100 1001 86380 86390 1
512909 99512909 1001 86380 86390 1
512691 99512691 1001 86380 86390 1
513736 99513736 1001 86380 86390 1
513750 99513750 1001 86380 86390 1
513816 99513816 1001 86380 86390 1
513679 99513679 1001 86380 86390 1
513605 99513605 1001 86380 86390 1
513455 99513455 1001 86380 86390 1
514794 99514794 1001 86380 86390 1
514431 99514431 1001 86380 86390 1
514904 99514904 1001 86380 86390 1
515596 99515596 1001 86380 86390 1
515613 99515613 1001 86380 86390 1
515222 99515222 1001 86380 86390 1
515135 99515135 1001 86380 86390 1
515841 99515841 1001 86380 86390 1
516329 99516329 1001 86380 86390 1
516462 99516462 1001 86380 86390 1
516386 99516386 1001 86380 86390 1
516469 99516469 1001 86380 86390 1
516100 99516100 1001 86380 86390 1
516141 99516141 1001 86380 86390 1
516130 99516130 1001 86380 86390 1
515953 99515953 1001 86380 86390 1
516088 99516088 1001 86380 86390 1
516536 99516536 1001 86380 86390 1
516654 99516654 1001 86380 86390 1
516594 99516594 1001 86380 86390 1
517259 99517259 1001 86380 86390 1
517228 99517228 1001 86380 86390 1
517178 99517178 1001 86380 86390 1
517015 99517015 1001 86380 86390 1
516757 99516757 1001 86380 86390 1
517484 99517484 1001 86380 86390 1
518085 99518085 1001 86380 86390 1
518137 99518137 1001 86380 86390 1
517936 99517936 1001 86380 86390 1
517912 99517912 1001 86380 86390 1
518245 99518245 1001 86380 86390 1
518208 99518208 1001 86380 86390 1
518861 99518861 1001 86380 86390 1
518823 99518823 1001 86380 86390 1
518936 99518936 1001 86380 86390 1
518779 99518779 1001 86380 86390 1
518395 99518395 1001 86380 86390 1
518989 99518989 1001 86380 86390 1
519248 99519248 1001 86380 86390 1
519302 99519302 1001 86380 86390 1
520000 99520000 1001 86380 86390 1
519937 99519937 1001 86380 86390 1
520473 99520473 1001 86380 86390 1
520597 99520597 1001 86380 86390 1
520231 99520231 1001 86380 86390 1
520404 99520404 1001 86380 86390 1
520192 99520192 1001 86380 86390 1
520650 99520650 1001 86380 86390 1
520819 99520819 1001 86380 86390 1
520756 99520756 1001 86380 86390 1
520764 99520764 1001 86380 86390 1
520662 99520662 1001 86380 86390 1
521416 99521416 1001 86380 86390 1
521326 99521326 1001 86380 86390 1
521432 99521432 1001 86380 86390 1
521421 99521421 1001 86380 86390 1
521361 99521361 1001 86380 86390 1
521203 99521203 1001 86380 86390 1
520928 99520928 1001 86380 86390 1
521032 99521032 1001 86380 86390 1
520922 99520922 1001 86380 86390 1
521602 99521602 1001 86380 86390 1
522233 99522233 1001 86380 86390 1
522022 99522022 1001 86380 86390 1
522025 99522025 1001 86380 86390 1
522081 99522081 1001 86380 86390 1
522017 99522017 1001 86380 86390 1
521673 99521673 1001 86380 86390 1
521743 99521743 1001 86380 86390 1
522352 99522352 1001 86380 86390 1
523118 99523118 1001 86380 86390 1
522967 99522967 1001 86380 86390 1
522996 99522996 1001 86380 86390 1
523000 99523000 1001 86380 86390 1
522861 99522861 1001 86380 86390 1
523226 99523226 1001 86380 86390 1
523549 99523549 1001 86380 86390 1
523518 99523518 1001 86380 86390 1
523444 99523444 1001 86380 86390 1
523472 99523472 1001 86380 86390 1
523410 99523410 1001 86380 86390 1
523374 99523374 1001 86380 86390 1
523387 99523387 1001 86380 86390 1
524045 99524045 1001 86380 86390 1
523958 99523958 1001 86380 86390 1
524707 99524707 1001 86380 86390 1
524611 99524611 1001 86380 86390 1
524915 99524915 1001 86380 86390 1
524957 99524957 1001 86380 86390 1
524869 99524869 1001 86380 86390 1
524818 99524818 1001 86380 86390 1
525595 99525595 1001 86380 86390 1
525413 99525413 1001 86380 86390 1
525251 99525251 1001 86380 86390 1
525306 99525306 1001 86380 86390 1
525113 99525113 1001 86380 86390 1
525762 99525762 1001 86380 86390 1
525740 99525740 1001 86380 86390 1
525716 99525716 1001 86380 86390 1
525795 99525795 1001 86380 86390 1
526271 99526271 1001 86380 86390 1
526089 99526089 1001 86380 86390 1
526211 99526211 1001 86380 86390 1
525833 99525833 1001 86380 86390 1
525807 99525807 1001 86380 86390 1
526446 99526446 1001 86380 86390 1
526589 99526589 1001 86380 86390 1
526478 99526478 1001 86380 86390 1
527202 99527202 1001 86380 86390 1
526792 99526792 1001 86380 86390 1
527362 99527362 1001 86380 86390 1
527274 99527274 1001 86380 86390 1
527257 99527257 1001 86380 86390 1
527843 99527843 1001 86380 86390 1
527515 99527515 1001 86380 86390 1
528172 99528172 1001 86380 86390 1
528709 99528709 1001 86380 86390 1
528853 99528853 1001 86380 86390 1
528699 99528699 1001 86380 86390 1
528543 99528543 1001 86380 86390 1
528416 99528416 1001 86380 86390 1
528353 99528353 1001 86380 86390 1
528366 99528366 1001 86380 86390 1
528484 99528484 1001 86380 86390 1
528472 99528472 1001 86380 86390 1
529004 99529004 1001 86380 86390 1
529070 99529070 1001 86380 86390 1
529037 99529037 1001 86380 86390 1
529090 99529090 1001 86380 86390 1
529329 99529329 1001 86380 86390 1
529377 99529377 1001 86380 86390 1
529236 99529236 1001 86380 86390 1
529264 99529264 1001 86380 86390 1
529780 99529780 1001 86380 86390 1
529819 99529819 1001 86380 86390 1
530509 99530509 1001 86380 86390 1
530244 99530244 1001 86380 86390 1
530065 99530065 1001 86380 86390 1
530059 99530059 1001 86380 86390 1
530137 99530137 1001 86380 86390 1
530714 99530714 1001 86380 86390 1
531086 99531086 1001 86380 86390 1
530952 99530952 1001 86380 86390 1
531454 99531454 1001 86380 86390 1
531506 99531506 1001 86380 86390 1
532103 99532103 1001 86380 86390 1
532156 99532156 1001 86380 86390 1
531815 99531815 1001 86380 86390 1
532385 99532385 1001 86380 86390 1
532984 99532984 1001 86380 86390 1
532755 99532755 1001 86380 86390 1
532464 99532464 1001 86380 86390 1
533126 99533126 1001 86380 86390 1
533128 99533128 1001 86380 86390 1
533666 99533666 1001 86380 86390 1
533762 99533762 1001 86380 86390 1
533484 99533484 1001 86380 86390 1
533631 99533631 1001 86380 86390 1
533387 99533387 1001 86380 86390 1
534624 99534624 1001 86380 86390 1
534670 99534670 1001 86380 86390 1
534673 99534673 1001 86380 86390 1
534247 99534247 1001 86380 86390 1
534839 99534839 1001 86380 86390 1
535498 99535498 1001 86380 86390 1
535196 99535196 1001 86380 86390 1
535172 99535172 1001 86380 86390 1
535709 99535709 1001 86380 86390 1
536204 99536204 1001 86380 86390 1
535942 99535942 1001 86380 86390 1
535822 99535822 1001 86380 86390 1
535915 99535915 1001 86380 86390 1
535918 99535918 1001 86380 86390 1
536532 99536532 1001 86380 86390 1
536345 99536345 1001 86380 86390 1
536984 99536984 1001 86380 86390 1
536844 99536844 1001 86380 86390 1
536664 99536664 1001 86380 86390 1
536718 99536718 1001 86380 86390 1
537320 99537320 1001 86380 86390 1
537348 99537348 1001 86380 86390 1
537745 99537745 1001 86380 86390 1
537624 99537624 1001 86380 86390 1
537526 99537526 1001 86380 86390 1
537569 99537569 1001 86380 86390 1
537375 99537375 1001 86380 86390 1
538027 99538027 1001 86380 86390 1
537995 99537995 1001 86380 86390 1
538806 99538806 1001 86380 86390 1
538479 99538479 1001 86380 86390 1
538434 99538434 1001 86380 86390 1
538934 99538934 1001 86380 86390 1
538990 99538990 1001 86380 86390 1
539538 99539538 1001 86380 86390 1
539596 99539596 1001 86380 86390 1
539203 99539203 1001 86380 86390 1
539183 99539183 1001 86380 86390 1
539690 99539690 1001 86380 86390 1
539758 99539758 1001 86380 86390 1
539837 99539837 1001 86380 86390 1
539674 99539674 1001 86380 86390 1
540300 99540300 1001 86380 86390 1
540265 99540265 1001 86380 86390 1
540358 99540358 1001 86380 86390 1
540423 99540423 1001 86380 86390 1
540257 99540257 1001 86380 86390 1
540531 99540531 1001 86380 86390 1
540641 99540641 1001 86380 86390 1
540948 99540948 1001 86380 86390 1
540860 99540860 1001 86380 86390 1
540747 99540747 1001 86380 86390 1
541441 99541441 1001 86380 86390 1
542107 99542107 1001 86380 86390 1
542114 99542114 1001 86380 86390 1
541891 99541891 1001 86380 86390 1
541727 99541727 1001 86380 86390 1
541616 99541616 1001 86380 86390 1
542324 99542324 1001 86380 86390 1
542864 99542864 1001 86380 86390 1
542563 99542563 1001 86380 86390 1
542680 99542680 1001 86380 86390 1
542565 99542565 1001 86380 86390 1
542657 99542657 1001 86380 86390 1
542389 99542389 1001 86380 86390 1
542365 99542365 1001 86380 86390 1
542419 99542419 1001 86380 86390 1
543649 99543649 1001 86380 86390 1
543387 99543387 1001 86380 86390 1
543391 99543391 1001 86380 86390 1
543270 99543270 1001 86380 86390 1
543245 99543245 1001 86380 86390 1
543899 99543899 1001 86380 86390 1
543918 99543918 1001 86380 86390 1
543883 99543883 1001 86380 86390 1
544399 99544399 1001 86380 86390 1
544077 99544077 1001 86380 86390 1
432158 1132 1001 26520 26937 1
400043 99400043 1001 86380 86390 1
400060 99400060 1001 86380 86390 1
400192 99400192 1001 86380 86390 1
400153 99400153 1001 86380 86390 1
400284 99400284 1001 86380 86390 1
400378 99400378 1001 86380 86390 1
400459 99400459 1001 86380 86390 1
400873 99400873 1001 86380 86390 1
402932 99402932 1001 86380 86390 1
402916 99402916 1001 86380 86390 1
403033 99403033 1001 86380 86390 1
403034 99403034 1001 86380 86390 1
403150 99403150 1001 86380 86390 1
403341 99403341 1001 86380 86390 1
403521 99403521 1001 86380 86390 1
404287 99404287 1001 86380 86390 1
404916 99404916 1001 86380 86390 1
405075 99405075 1001 86380 86390 1
405026 99405026 1001 86380 86390 1
405212 99405212 1001 86380 86390 1
405656 99405656 1001 86380 86390 1
405811 99405811 1001 86380 86390 1
405949 99405949 1001 86380 86390 1
405983 99405983 1001 86380 86390 1
407129 99407129 1001 86380 86390 1
407357 99407357 1001 86380 86390 1
407994 99407994 1001 86380 86390 1
408157 99408157 1001 86380 86390 1
408641 99408641 1001 86380 86390 1
408863 99408863 1001 86380 86390 1
409207 99409207 1001 86380 86390 1
409813 99409813 1001 86380 86390 1
410291 99410291 1001 86380 86390 1
410496 99410496 1001 86380 86390 1
411285 99411285 1001 86380 86390 1
412428 99412428 1001 86380 86390 1
413638 99413638 1001 86380 86390 1
413505 99413505 1001 86380 86390 1
413257 99413257 1001 86380 86390 1
413145 99413145 1001 86380 86390 1
412848 99412848 1001 86380 86390 1
412728 99412728 1001 86380 86390 1
413842 99413842 1001 86380 86390 1
414020 99414020 1001 86380 86390 1
414025 99414025 1001 86380 86390 1
415058 99415058 1001 86380 86390 1
415239 99415239 1001 86380 86390 1
414352 99414352 1001 86380 86390 1
414446 99414446 1001 86380 86390 1
415367 99415367 1001 86380 86390 1
415601 99415601 1001 86380 86390 1
415469 99415469 1001 86380 86390 1
415541 99415541 1001 86380 86390 1
416810 99416810 1001 86380 86390 1
416669 99416669 1001 86380 86390 1
416464 99416464 1001 86380 86390 1
416355 99416355 1001 86380 86390 1
416310 99416310 1001 86380 86390 1
417311 99417311 1001 86380 86390 1
417361 99417361 1001 86380 86390 1
417395 99417395 1001 86380 86390 1
418656 99418656 1001 86380 86390 1
418709 99418709 1001 86380 86390 1
418307 99418307 1001 86380 86390 1
418116 99418116 1001 86380 86390 1
418952 99418952 1001 86380 86390 1
419031 99419031 1001 86380 86390 1
419003 99419003 1001 86380 86390 1
418945 99418945 1001 86380 86390 1
419017 99419017 1001 86380 86390 1
419050 99419050 1001 86380 86390 1
420198 99420198 1001 86380 86390 1
420351 99420351 1001 86380 86390 1
419796 99419796 1001 86380 86390 1
419797 99419797 1001 86380 86390 1
419279 99419279 1001 86380 86390 1
420724 99420724 1001 86380 86390 1
420785 99420785 1001 86380 86390 1
421820 99421820 1001 86380 86390 1
421503 99421503 1001 86380 86390 1
420976 99420976 1001 86380 86390 1
422457 99422457 1001 86380 86390 1
422405 99422405 1001 86380 86390 1
422220 99422220 1001 86380 86390 1
423577 99423577 1001 86380 86390 1
423658 99423658 1001 86380 86390 1
423493 99423493 1001 86380 86390 1
423596 99423596 1001 86380 86390 1
423199 99423199 1001 86380 86390 1
425104 99425104 1001 86380 86390 1
425032 99425032 1001 86380 86390 1
425214 99425214 1001 86380 86390 1
425218 99425218 1001 86380 86390 1
424935 99424935 1001 86380 86390 1
425639 99425639 1001 86380 86390 1
425619 99425619 1001 86380 86390 1
425708 99425708 1001 86380 86390 1
426831 99426831 1001 86380 86390 1
426490 99426490 1001 86380 86390 1
425938 99425938 1001 86380 86390 1
426196 99426196 1001 86380 86390 1
426076 99426076 1001 86380 86390 1
427489 99427489 1001 86380 86390 1
428553 99428553 1001 86380 86390 1
428159 99428159 1001 86380 86390 1
427946 99427946 1001 86380 86390 1
428966 99428966 1001 86380 86390 1
428968 99428968 1001 86380 86390 1
428750 99428750 1001 86380 86390 1
428936 99428936 1001 86380 86390 1
429169 99429169 1001 86380 86390 1
430167 99430167 1001 86380 86390 1
430341 99430341 1001 86380 86390 1
430258 99430258 1001 86380 86390 1
430082 99430082 1001 86380 86390 1
429474 99429474 1001 86380 86390 1
429446 99429446 1001 86380 86390 1
429188 99429188 1001 86380 86390 1
430470 99430470 1001 86380 86390 1
430393 99430393 1001 86380 86390 1
431783 99431783 1001 86380 86390 1
431310 99431310 1001 86380 86390 1
431508 99431508 1001 86380 86390 1
430857 99430857 1001 86380 86390 1
432473 99432473 1001 86380 86390 1
433586 99433586 1001 86380 86390 1
433726 99433726 1001 86380 86390 1
433350 99433350 1001 86380 86390 1
433247 99433247 1001 86380 86390 1
432501 99432501 1001 86380 86390 1
433941 99433941 1001 86380 86390 1
434097 99434097 1001 86380 86390 1
435318 99435318 1001 86380 86390 1
435108 99435108 1001 86380 86390 1
435158 99435158 1001 86380 86390 1
435401 99435401 1001 86380 86390 1
434828 99434828 1001 86380 86390 1
434520 99434520 1001 86380 86390 1
435522 99435522 1001 86380 86390 1
436899 99436899 1001 86380 86390 1
436992 99436992 1001 86380 86390 1
436550 99436550 1001 86380 86390 1
436477 99436477 1001 86380 86390 1
436097 99436097 1001 86380 86390 1
436196 99436196 1001 86380 86390 1
300690 99300690 1001 86380 86390 1
300697 99300697 1001 86380 86390 1
300610 99300610 1001 86380 86390 1
300348 99300348 1001 86380 86390 1
300366 99300366 1001 86380 86390 1
300496 99300496 1001 86380 86390 1
300272 99300272 1001 86380 86390 1
300923 99300923 1001 86380 86390 1
300736 99300736 1001 86380 86390 1
301495 99301495 1001 86380 86390 1
301359 99301359 1001 86380 86390 1
301314 99301314 1001 86380 86390 1
301038 99301038 1001 86380 86390 1
301048 99301048 1001 86380 86390 1
301023 99301023 1001 86380 86390 1
301727 99301727 1001 86380 86390 1
301740 99301740 1001 86380 86390 1
302272 99302272 1001 86380 86390 1
302162 99302162 1001 86380 86390 1
302115 99302115 1001 86380 86390 1
302122 99302122 1001 86380 86390 1
301899 99301899 1001 86380 86390 1
302529 99302529 1001 86380 86390 1
302415 99302415 1001 86380 86390 1
302989 99302989 1001 86380 86390 1
302617 99302617 1001 86380 86390 1
303291 99303291 1001 86380 86390 1
304010 99304010 1001 86380 86390 1
303776 99303776 1001 86380 86390 1
303794 99303794 1001 86380 86390 1
303692 99303692 1001 86380 86390 1
303517 99303517 1001 86380 86390 1
303415 99303415 1001 86380 86390 1
304056 99304056 1001 86380 86390 1
304109 99304109 1001 86380 86390 1
304229 99304229 1001 86380 86390 1
304208 99304208 1001 86380 86390 1
304833 99304833 1001 86380 86390 1
304304 99304304 1001 86380 86390 1
304315 99304315 1001 86380 86390 1
304431 99304431 1001 86380 86390 1
304239 99304239 1001 86380 86390 1
304904 99304904 1001 86380 86390 1
305118 99305118 1001 86380 86390 1
305083 99305083 1001 86380 86390 1
305257 99305257 1001 86380 86390 1
500074 99500074 1001 86380 86390 1
500677 99500677 1001 86380 86390 1
500202 99500202 1001 86380 86390 1
500966 99500966 1001 86380 86390 1
500902 99500902 1001 86380 86390 1
500842 99500842 1001 86380 86390 1
500913 99500913 1001 86380 86390 1
501612 99501612 1001 86380 86390 1
501310 99501310 1001 86380 86390 1
501143 99501143 1001 86380 86390 1
502360 99502360 1001 86380 86390 1
502400 99502400 1001 86380 86390 1
502249 99502249 1001 86380 86390 1
502550 99502550 1001 86380 86390 1
502630 99502630 1001 86380 86390 1
503198 99503198 1001 86380 86390 1
503285 99503285 1001 86380 86390 1
502984 99502984 1001 86380 86390 1
503026 99503026 1001 86380 86390 1
503015 99503015 1001 86380 86390 1
502938 99502938 1001 86380 86390 1
502698 99502698 1001 86380 86390 1
502738 99502738 1001 86380 86390 1
502832 99502832 1001 86380 86390 1
502877 99502877 1001 86380 86390 1
503450 99503450 1001 86380 86390 1
503364 99503364 1001 86380 86390 1
503916 99503916 1001 86380 86390 1
503975 99503975 1001 86380 86390 1
503692 99503692 1001 86380 86390 1
503605 99503605 1001 86380 86390 1
504156 99504156 1001 86380 86390 1
504909 99504909 1001 86380 86390 1
504796 99504796 1001 86380 86390 1
504862 99504862 1001 86380 86390 1
504358 99504358 1001 86380 86390 1
505035 99505035 1001 86380 86390 1
505657 99505657 1001 86380 86390 1
505571 99505571 1001 86380 86390 1
505715 99505715 1001 86380 86390 1
505362 99505362 1001 86380 86390 1
505330 99505330 1001 86380 86390 1
505162 99505162 1001 86380 86390 1
505270 99505270 1001 86380 86390 1
505862 99505862 1001 86380 86390 1
506469 99506469 1001 86380 86390 1
506523 99506523 1001 86380 86390 1
506344 99506344 1001 86380 86390 1
506207 99506207 1001 86380 86390 1
506018 99506018 1001 86380 86390 1
506087 99506087 1001 86380 86390 1
506781 99506781 1001 86380 86390 1
506717 99506717 1001 86380 86390 1
506631 99506631 1001 86380 86390 1
507403 99507403 1001 86380 86390 1
507040 99507040 1001 86380 86390 1
507027 99507027 1001 86380 86390 1
507133 99507133 1001 86380 86390 1
506837 99506837 1001 86380 86390 1
507458 99507458 1001 86380 86390 1
507590 99507590 1001 86380 86390 1
507530 99507530 1001 86380 86390 1
508214 99508214 1001 86380 86390 1
508074 99508074 1001 86380 86390 1
508167 99508167 1001 86380 86390 1
508116 99508116 1001 86380 86390 1
508142 99508142 1001 86380 86390 1
507957 99507957 1001 86380 86390 1
507906 99507906 1001 86380 86390 1
507868 99507868 1001 86380 86390 1
508341 99508341 1001 86380 86390 1
508330 99508330 1001 86380 86390 1
508308 99508308 1001 86380 86390 1
509047 99509047 1001 86380 86390 1
508849 99508849 1001 86380 86390 1
509137 99509137 1001 86380 86390 1
509151 99509151 1001 86380 86390 1
509094 99509094 1001 86380 86390 1
509856 99509856 1001 86380 86390 1
509741 99509741 1001 86380 86390 1
509806 99509806 1001 86380 86390 1
509859 99509859 1001 86380 86390 1
509475 99509475 1001 86380 86390 1
509343 99509343 1001 86380 86390 1
510062 99510062 1001 86380 86390 1
510560 99510560 1001 86380 86390 1
510523 99510523 1001 86380 86390 1
510581 99510581 1001 86380 86390 1
510378 99510378 1001 86380 86390 1
510491 99510491 1001 86380 86390 1
510123 99510123 1001 86380 86390 1
510254 99510254 1001 86380 86390 1
510841 99510841 1001 86380 86390 1
510829 99510829 1001 86380 86390 1
510858 99510858 1001 86380 86390 1
510734 99510734 1001 86380 86390 1
511368 99511368 1001 86380 86390 1
511369 99511369 1001 86380 86390 1
511057 99511057 1001 86380 86390 1
511601 99511601 1001 86380 86390 1
512186 99512186 1001 86380 86390 1
512329 99512329 1001 86380 86390 1
512226 99512226 1001 86380 86390 1
512379 99512379 1001 86380 86390 1
512324 99512324 1001 86380 86390 1
512208 99512208 1001 86380 86390 1
512185 99512185 1001 86380 86390 1
512050 99512050 1001 86380 86390 1
511957 99511957 1001 86380 86390 1
511873 99511873 1001 86380 86390 1
512487 99512487 1001 86380 86390 1
512385 99512385 1001 86380 86390 1
512412 99512412 1001 86380 86390 1
512387 99512387 1001 86380 86390 1
512401 99512401 1001 86380 86390 1
513175 99513175 1001 86380 86390 1
513068 99513068 1001 86380 86390 1
513094 99513094 1001 86380 86390 1
513126 99513126 1001 86380 86390 1
512922 99512922 1001 86380 86390 1
512807 99512807 1001 86380 86390 1
512938 99512938 1001 86380 86390 1
512602 99512602 1001 86380 86390 1
512648 99512648 1001 86380 86390 1
513881 99513881 1001 86380 86390 1
513914 99513914 1001 86380 86390 1
513810 99513810 1001 86380 86390 1
513708 99513708 1001 86380 86390 1
513423 99513423 1001 86380 86390 1
513581 99513581 1001 86380 86390 1
514758 99514758 1001 86380 86390 1
514804 99514804 1001 86380 86390 1
514352 99514352 1001 86380 86390 1
514943 99514943 1001 86380 86390 1
515326 99515326 1001 86380 86390 1
515266 99515266 1001 86380 86390 1
515837 99515837 1001 86380 86390 1
515812 99515812 1001 86380 86390 1
516423 99516423 1001 86380 86390 1
516313 99516313 1001 86380 86390 1
516417 99516417 1001 86380 86390 1
516445 99516445 1001 86380 86390 1
516239 99516239 1001 86380 86390 1
516142 99516142 1001 86380 86390 1
515934 99515934 1001 86380 86390 1
516614 99516614 1001 86380 86390 1
516603 99516603 1001 86380 86390 1
516609 99516609 1001 86380 86390 1
516700 99516700 1001 86380 86390 1
517300 99517300 1001 86380 86390 1
517175 99517175 1001 86380 86390 1
516994 99516994 1001 86380 86390 1
516947 99516947 1001 86380 86390 1
516722 99516722 1001 86380 86390 1
516800 99516800 1001 86380 86390 1
517360 99517360 1001 86380 86390 1
517528 99517528 1001 86380 86390 1
517370 99517370 1001 86380 86390 1
517751 99517751 1001 86380 86390 1
517559 99517559 1001 86380 86390 1
518210 99518210 1001 86380 86390 1
518296 99518296 1001 86380 86390 1
518834 99518834 1001 86380 86390 1
518828 99518828 1001 86380 86390 1
518974 99518974 1001 86380 86390 1
518934 99518934 1001 86380 86390 1
518480 99518480 1001 86380 86390 1
519454 99519454 1001 86380 86390 1
519418 99519418 1001 86380 86390 1
519284 99519284 1001 86380 86390 1
519890 99519890 1001 86380 86390 1
520606 99520606 1001 86380 86390 1
520477 99520477 1001 86380 86390 1
520283 99520283 1001 86380 86390 1
520402 99520402 1001 86380 86390 1
520289 99520289 1001 86380 86390 1
520212 99520212 1001 86380 86390 1
520704 99520704 1001 86380 86390 1
520835 99520835 1001 86380 86390 1
520772 99520772 1001 86380 86390 1
521072 99521072 1001 86380 86390 1
520936 99520936 1001 86380 86390 1
520989 99520989 1001 86380 86390 1
520861 99520861 1001 86380 86390 1
520849 99520849 1001 86380 86390 1
520889 99520889 1001 86380 86390 1
520943 99520943 1001 86380 86390 1
521467 99521467 1001 86380 86390 1
521626 99521626 1001 86380 86390 1
521524 99521524 1001 86380 86390 1
521564 99521564 1001 86380 86390 1
521488 99521488 1001 86380 86390 1
522109 99522109 1001 86380 86390 1
522136 99522136 1001 86380 86390 1
521885 99521885 1001 86380 86390 1
521790 99521790 1001 86380 86390 1
522407 99522407 1001 86380 86390 1
522922 99522922 1001 86380 86390 1
522732 99522732 1001 86380 86390 1
522615 99522615 1001 86380 86390 1
522657 99522657 1001 86380 86390 1
522660 99522660 1001 86380 86390 1
522547 99522547 1001 86380 86390 1
522651 99522651 1001 86380 86390 1
523154 99523154 1001 86380 86390 1
523585 99523585 1001 86380 86390 1
523599 99523599 1001 86380 86390 1
523683 99523683 1001 86380 86390 1
524122 99524122 1001 86380 86390 1
524616 99524616 1001 86380 86390 1
524756 99524756 1001 86380 86390 1
524625 99524625 1001 86380 86390 1
524436 99524436 1001 86380 86390 1
524555 99524555 1001 86380 86390 1
524388 99524388 1001 86380 86390 1
524266 99524266 1001 86380 86390 1
524324 99524324 1001 86380 86390 1
524794 99524794 1001 86380 86390 1
525210 99525210 1001 86380 86390 1
525009 99525009 1001 86380 86390 1
525729 99525729 1001 86380 86390 1
525768 99525768 1001 86380 86390 1
526294 99526294 1001 86380 86390 1
526375 99526375 1001 86380 86390 1
526250 99526250 1001 86380 86390 1
526277 99526277 1001 86380 86390 1
526166 99526166 1001 86380 86390 1
526116 99526116 1001 86380 86390 1
526083 99526083 1001 86380 86390 1
526173 99526173 1001 86380 86390 1
526045 99526045 1001 86380 86390 1
526048 99526048 1001 86380 86390 1
525975 99525975 1001 86380 86390 1
525993 99525993 1001 86380 86390 1
526543 99526543 1001 86380 86390 1
527199 99527199 1001 86380 86390 1
526840 99526840 1001 86380 86390 1
527039 99527039 1001 86380 86390 1
527342 99527342 1001 86380 86390 1
527424 99527424 1001 86380 86390 1
527940 99527940 1001 86380 86390 1
528018 99528018 1001 86380 86390 1
527482 99527482 1001 86380 86390 1
527582 99527582 1001 86380 86390 1
528204 99528204 1001 86380 86390 1
528118 99528118 1001 86380 86390 1
528700 99528700 1001 86380 86390 1
528803 99528803 1001 86380 86390 1
528717 99528717 1001 86380 86390 1
528731 99528731 1001 86380 86390 1
528692 99528692 1001 86380 86390 1
528590 99528590 1001 86380 86390 1
528334 99528334 1001 86380 86390 1
529002 99529002 1001 86380 86390 1
529094 99529094 1001 86380 86390 1
529673 99529673 1001 86380 86390 1
529532 99529532 1001 86380 86390 1
529368 99529368 1001 86380 86390 1
529408 99529408 1001 86380 86390 1
529240 99529240 1001 86380 86390 1
529863 99529863 1001 86380 86390 1
529904 99529904 1001 86380 86390 1
530531 99530531 1001 86380 86390 1
530161 99530161 1001 86380 86390 1
530267 99530267 1001 86380 86390 1
529969 99529969 1001 86380 86390 1
530746 99530746 1001 86380 86390 1
530708 99530708 1001 86380 86390 1
530595 99530595 1001 86380 86390 1
531345 99531345 1001 86380 86390 1
531375 99531375 1001 86380 86390 1
531172 99531172 1001 86380 86390 1
531500 99531500 1001 86380 86390 1
531516 99531516 1001 86380 86390 1
531688 99531688 1001 86380 86390 1
533011 99533011 1001 86380 86390 1
532941 99532941 1001 86380 86390 1
532743 99532743 1001 86380 86390 1
532494 99532494 1001 86380 86390 1
533134 99533134 1001 86380 86390 1
533836 99533836 1001 86380 86390 1
533385 99533385 1001 86380 86390 1
534168 99534168 1001 86380 86390 1
534880 99534880 1001 86380 86390 1
534741 99534741 1001 86380 86390 1
535382 99535382 1001 86380 86390 1
535428 99535428 1001 86380 86390 1
535125 99535125 1001 86380 86390 1
535179 99535179 1001 86380 86390 1
535283 99535283 1001 86380 86390 1
535250 99535250 1001 86380 86390 1
535264 99535264 1001 86380 86390 1
535613 99535613 1001 86380 86390 1
535692 99535692 1001 86380 86390 1
536133 99536133 1001 86380 86390 1
536171 99536171 1001 86380 86390 1
536055 99536055 1001 86380 86390 1
535746 99535746 1001 86380 86390 1
535852 99535852 1001 86380 86390 1
536394 99536394 1001 86380 86390 1
536976 99536976 1001 86380 86390 1
536840 99536840 1001 86380 86390 1
536818 99536818 1001 86380 86390 1
536858 99536858 1001 86380 86390 1
536898 99536898 1001 86380 86390 1
536669 99536669 1001 86380 86390 1
536618 99536618 1001 86380 86390 1
537965 99537965 1001 86380 86390 1
537918 99537918 1001 86380 86390 1
537757 99537757 1001 86380 86390 1
537540 99537540 1001 86380 86390 1
538719 99538719 1001 86380 86390 1
538422 99538422 1001 86380 86390 1
538254 99538254 1001 86380 86390 1
538863 99538863 1001 86380 86390 1
538923 99538923 1001 86380 86390 1
538988 99538988 1001 86380 86390 1
539005 99539005 1001 86380 86390 1
539475 99539475 1001 86380 86390 1
539608 99539608 1001 86380 86390 1
539571 99539571 1001 86380 86390 1
539635 99539635 1001 86380 86390 1
539306 99539306 1001 86380 86390 1
539245 99539245 1001 86380 86390 1
539364 99539364 1001 86380 86390 1
539743 99539743 1001 86380 86390 1
539809 99539809 1001 86380 86390 1
540351 99540351 1001 86380 86390 1
540282 99540282 1001 86380 86390 1
540456 99540456 1001 86380 86390 1
540069 99540069 1001 86380 86390 1
539985 99539985 1001 86380 86390 1
539960 99539960 1001 86380 86390 1
540519 99540519 1001 86380 86390 1
540591 99540591 1001 86380 86390 1
541237 99541237 1001 86380 86390 1
541212 99541212 1001 86380 86390 1
541069 99541069 1001 86380 86390 1
540716 99540716 1001 86380 86390 1
542053 99542053 1001 86380 86390 1
542112 99542112 1001 86380 86390 1
541771 99541771 1001 86380 86390 1
541783 99541783 1001 86380 86390 1
542157 99542157 1001 86380 86390 1
542290 99542290 1001 86380 86390 1
542839 99542839 1001 86380 86390 1
542642 99542642 1001 86380 86390 1
542946 99542946 1001 86380 86390 1
543039 99543039 1001 86380 86390 1
543734 99543734 1001 86380 86390 1
543673 99543673 1001 86380 86390 1
543636 99543636 1001 86380 86390 1
543472 99543472 1001 86380 86390 1
543500 99543500 1001 86380 86390 1
543309 99543309 1001 86380 86390 1
543247 99543247 1001 86380 86390 1
543847 99543847 1001 86380 86390 1
544418 99544418 1001 86380 86390 1
544511 99544511 1001 86380 86390 1
544515 99544515 1001 86380 86390 1
544404 99544404 1001 86380 86390 1
544648 99544648 1001 86380 86390 1
544611 99544611 1001 86380 86390 1
423716 494 1001 60900 75297 1
528060 736 1002 27122 32212 1
400109 99400109 1001 86380 86390 1
400204 99400204 1001 86380 86390 1
400486 99400486 1001 86380 86390 1
400454 99400454 1001 86380 86390 1
400659 99400659 1001 86380 86390 1
401306 99401306 1001 86380 86390 1
401339 99401339 1001 86380 86390 1
401846 99401846 1001 86380 86390 1
401896 99401896 1001 86380 86390 1
401962 99401962 1001 86380 86390 1
402126 99402126 1001 86380 86390 1
402345 99402345 1001 86380 86390 1
402579 99402579 1001 86380 86390 1
402721 99402721 1001 86380 86390 1
402728 99402728 1001 86380 86390 1
402875 99402875 1001 86380 86390 1
403327 99403327 1001 86380 86390 1
403560 99403560 1001 86380 86390 1
403732 99403732 1001 86380 86390 1
404421 99404421 1001 86380 86390 1
404516 99404516 1001 86380 86390 1
404763 99404763 1001 86380 86390 1
405197 99405197 1001 86380 86390 1
405198 99405198 1001 86380 86390 1
405397 99405397 1001 86380 86390 1
405450 99405450 1001 86380 86390 1
405502 99405502 1001 86380 86390 1
405574 99405574 1001 86380 86390 1
406709 99406709 1001 86380 86390 1
406660 99406660 1001 86380 86390 1
406666 99406666 1001 86380 86390 1
406803 99406803 1001 86380 86390 1
407649 99407649 1001 86380 86390 1
407692 99407692 1001 86380 86390 1
408100 99408100 1001 86380 86390 1
408532 99408532 1001 86380 86390 1
409127 99409127 1001 86380 86390 1
409216 99409216 1001 86380 86390 1
409304 99409304 1001 86380 86390 1
409506 99409506 1001 86380 86390 1
409847 99409847 1001 86380 86390 1
410411 99410411 1001 86380 86390 1
410536 99410536 1001 86380 86390 1
410764 99410764 1001 86380 86390 1
411267 99411267 1001 86380 86390 1
411301 99411301 1001 86380 86390 1
411405 99411405 1001 86380 86390 1
411710 99411710 1001 86380 86390 1
411841 99411841 1001 86380 86390 1
412327 99412327 1001 86380 86390 1
412379 99412379 1001 86380 86390 1
413652 99413652 1001 86380 86390 1
413092 99413092 1001 86380 86390 1
412615 99412615 1001 86380 86390 1
412824 99412824 1001 86380 86390 1
414947 99414947 1001 86380 86390 1
415144 99415144 1001 86380 86390 1
414825 99414825 1001 86380 86390 1
414647 99414647 1001 86380 86390 1
414817 99414817 1001 86380 86390 1
414413 99414413 1001 86380 86390 1
414174 99414174 1001 86380 86390 1
414158 99414158 1001 86380 86390 1
415681 99415681 1001 86380 86390 1
416659 99416659 1001 86380 86390 1
416607 99416607 1001 86380 86390 1
416262 99416262 1001 86380 86390 1
416246 99416246 1001 86380 86390 1
415748 99415748 1001 86380 86390 1
416098 99416098 1001 86380 86390 1
417243 99417243 1001 86380 86390 1
417362 99417362 1001 86380 86390 1
417185 99417185 1001 86380 86390 1
417351 99417351 1001 86380 86390 1
417063 99417063 1001 86380 86390 1
418653 99418653 1001 86380 86390 1
418681 99418681 1001 86380 86390 1
418520 99418520 1001 86380 86390 1
417901 99417901 1001 86380 86390 1
417933 99417933 1001 86380 86390 1
418907 99418907 1001 86380 86390 1
418940 99418940 1001 86380 86390 1
419008 99419008 1001 86380 86390 1
419980 99419980 1001 86380 86390 1
419410 99419410 1001 86380 86390 1
419456 99419456 1001 86380 86390 1
419622 99419622 1001 86380 86390 1
420780 99420780 1001 86380 86390 1
420553 99420553 1001 86380 86390 1
420632 99420632 1001 86380 86390 1
421110 99421110 1001 86380 86390 1
420978 99420978 1001 86380 86390 1
422436 99422436 1001 86380 86390 1
423673 99423673 1001 86380 86390 1
423681 99423681 1001 86380 86390 1
423558 99423558 1001 86380 86390 1
423108 99423108 1001 86380 86390 1
423176 99423176 1001 86380 86390 1
423752 99423752 1001 86380 86390 1
424084 99424084 1001 86380 86390 1
425272 99425272 1001 86380 86390 1
424861 99424861 1001 86380 86390 1
424884 99424884 1001 86380 86390 1
424874 99424874 1001 86380 86390 1
424298 99424298 1001 86380 86390 1
424301 99424301 1001 86380 86390 1
425517 99425517 1001 86380 86390 1
427116 99427116 1001 86380 86390 1
426280 99426280 1001 86380 86390 1
425994 99425994 1001 86380 86390 1
425931 99425931 1001 86380 86390 1
425975 99425975 1001 86380 86390 1
427123 99427123 1001 86380 86390 1
428586 99428586 1001 86380 86390 1
428577 99428577 1001 86380 86390 1
428215 99428215 1001 86380 86390 1
428196 99428196 1001 86380 86390 1
427822 99427822 1001 86380 86390 1
427630 99427630 1001 86380 86390 1
427887 99427887 1001 86380 86390 1
427891 99427891 1001 86380 86390 1
428876 99428876 1001 86380 86390 1
428945 99428945 1001 86380 86390 1
430124 99430124 1001 86380 86390 1
430054 99430054 1001 86380 86390 1
430355 99430355 1001 86380 86390 1
429544 99429544 1001 86380 86390 1
429247 99429247 1001 86380 86390 1
429232 99429232 1001 86380 86390 1
429486 99429486 1001 86380 86390 1
430506 99430506 1001 86380 86390 1
430623 99430623 1001 86380 86390 1
430689 99430689 1001 86380 86390 1
431999 99431999 1001 86380 86390 1
431698 99431698 1001 86380 86390 1
431333 99431333 1001 86380 86390 1
431295 99431295 1001 86380 86390 1
431317 99431317 1001 86380 86390 1
431512 99431512 1001 86380 86390 1
430849 99430849 1001 86380 86390 1
430904 99430904 1001 86380 86390 1
430909 99430909 1001 86380 86390 1
433086 99433086 1001 86380 86390 1
432981 99432981 1001 86380 86390 1
433264 99433264 1001 86380 86390 1
432566 99432566 1001 86380 86390 1
432872 99432872 1001 86380 86390 1
433958 99433958 1001 86380 86390 1
434954 99434954 1001 86380 86390 1
434182 99434182 1001 86380 86390 1
434236 99434236 1001 86380 86390 1
434197 99434197 1001 86380 86390 1
435553 99435553 1001 86380 86390 1
435446 99435446 1001 86380 86390 1
436980 99436980 1001 86380 86390 1
436894 99436894 1001 86380 86390 1
436684 99436684 1001 86380 86390 1
436456 99436456 1001 86380 86390 1
436483 99436483 1001 86380 86390 1
437301 99437301 1001 86380 86390 1
437304 99437304 1001 86380 86390 1
437311 99437311 1001 86380 86390 1
300556 99300556 1001 86380 86390 1
300571 99300571 1001 86380 86390 1
300430 99300430 1001 86380 86390 1
300509 99300509 1001 86380 86390 1
300310 99300310 1001 86380 86390 1
300275 99300275 1001 86380 86390 1
301187 99301187 1001 86380 86390 1
301073 99301073 1001 86380 86390 1
300956 99300956 1001 86380 86390 1
302191 99302191 1001 86380 86390 1
302270 99302270 1001 86380 86390 1
302181 99302181 1001 86380 86390 1
302232 99302232 1001 86380 86390 1
302197 99302197 1001 86380 86390 1
302011 99302011 1001 86380 86390 1
303179 99303179 1001 86380 86390 1
303125 99303125 1001 86380 86390 1
302587 99302587 1001 86380 86390 1
302623 99302623 1001 86380 86390 1
304001 99304001 1001 86380 86390 1
303870 99303870 1001 86380 86390 1
303912 99303912 1001 86380 86390 1
303792 99303792 1001 86380 86390 1
303749 99303749 1001 86380 86390 1
304551 99304551 1001 86380 86390 1
304544 99304544 1001 86380 86390 1
304258 99304258 1001 86380 86390 1
305004 99305004 1001 86380 86390 1
305032 99305032 1001 86380 86390 1
305594 99305594 1001 86380 86390 1
305329 99305329 1001 86380 86390 1
305355 99305355 1001 86380 86390 1
500093 99500093 1001 86380 86390 1
500427 99500427 1001 86380 86390 1
500572 99500572 1001 86380 86390 1
500598 99500598 1001 86380 86390 1
500270 99500270 1001 86380 86390 1
500350 99500350 1001 86380 86390 1
500225 99500225 1001 86380 86390 1
501008 99501008 1001 86380 86390 1
500987 99500987 1001 86380 86390 1
501499 99501499 1001 86380 86390 1
501546 99501546 1001 86380 86390 1
501320 99501320 1001 86380 86390 1
501347 99501347 1001 86380 86390 1
501387 99501387 1001 86380 86390 1
501098 99501098 1001 86380 86390 1
501818 99501818 1001 86380 86390 1
502392 99502392 1001 86380 86390 1
502164 99502164 1001 86380 86390 1
502191 99502191 1001 86380 86390 1
501911 99501911 1001 86380 86390 1
502623 99502623 1001 86380 86390 1
502521 99502521 1001 86380 86390 1
502549 99502549 1001 86380 86390 1
502538 99502538 1001 86380 86390 1
503222 99503222 1001 86380 86390 1
502995 99502995 1001 86380 86390 1
503047 99503047 1001 86380 86390 1
503081 99503081 1001 86380 86390 1
502780 99502780 1001 86380 86390 1
502757 99502757 1001 86380 86390 1
503410 99503410 1001 86380 86390 1
503337 99503337 1001 86380 86390 1
504067 99504067 1001 86380 86390 1
504083 99504083 1001 86380 86390 1
504084 99504084 1001 86380 86390 1
504152 99504152 1001 86380 86390 1
504879 99504879 1001 86380 86390 1
504599 99504599 1001 86380 86390 1
504575 99504575 1001 86380 86390 1
504564 99504564 1001 86380 86390 1
504580 99504580 1001 86380 86390 1
504521 99504521 1001 86380 86390 1
504462 99504462 1001 86380 86390 1
505146 99505146 1001 86380 86390 1
505686 99505686 1001 86380 86390 1
505486 99505486 1001 86380 86390 1
505356 99505356 1001 86380 86390 1
505223 99505223 1001 86380 86390 1
505277 99505277 1001 86380 86390 1
505812 99505812 1001 86380 86390 1
505890 99505890 1001 86380 86390 1
505805 99505805 1001 86380 86390 1
506499 99506499 1001 86380 86390 1
506157 99506157 1001 86380 86390 1
506054 99506054 1001 86380 86390 1
506119 99506119 1001 86380 86390 1
505992 99505992 1001 86380 86390 1
506620 99506620 1001 86380 86390 1
506792 99506792 1001 86380 86390 1
506767 99506767 1001 86380 86390 1
506747 99506747 1001 86380 86390 1
507272 99507272 1001 86380 86390 1
507261 99507261 1001 86380 86390 1
507178 99507178 1001 86380 86390 1
507202 99507202 1001 86380 86390 1
507099 99507099 1001 86380 86390 1
506815 99506815 1001 86380 86390 1
506818 99506818 1001 86380 86390 1
506885 99506885 1001 86380 86390 1
507437 99507437 1001 86380 86390 1
508150 99508150 1001 86380 86390 1
507923 99507923 1001 86380 86390 1
507770 99507770 1001 86380 86390 1
507773 99507773 1001 86380 86390 1
507650 99507650 1001 86380 86390 1
508957 99508957 1001 86380 86390 1
509070 99509070 1001 86380 86390 1
508882 99508882 1001 86380 86390 1
508863 99508863 1001 86380 86390 1
508519 99508519 1001 86380 86390 1
508637 99508637 1001 86380 86390 1
509152 99509152 1001 86380 86390 1
509786 99509786 1001 86380 86390 1
509801 99509801 1001 86380 86390 1
509724 99509724 1001 86380 86390 1
509789 99509789 1001 86380 86390 1
509495 99509495 1001 86380 86390 1
509508 99509508 1001 86380 86390 1
509344 99509344 1001 86380 86390 1
509963 99509963 1001 86380 86390 1
510095 99510095 1001 86380 86390 1
510570 99510570 1001 86380 86390 1
510188 99510188 1001 86380 86390 1
510836 99510836 1001 86380 86390 1
511534 99511534 1001 86380 86390 1
511511 99511511 1001 86380 86390 1
511384 99511384 1001 86380 86390 1
511296 99511296 1001 86380 86390 1
511342 99511342 1001 86380 86390 1
511239 99511239 1001 86380 86390 1
510947 99510947 1001 86380 86390 1
511083 99511083 1001 86380 86390 1
511675 99511675 1001 86380 86390 1
512192 99512192 1001 86380 86390 1
512299 99512299 1001 86380 86390 1
512162 99512162 1001 86380 86390 1
512116 99512116 1001 86380 86390 1
511840 99511840 1001 86380 86390 1
511881 99511881 1001 86380 86390 1
511764 99511764 1001 86380 86390 1
511777 99511777 1001 86380 86390 1
511792 99511792 1001 86380 86390 1
512507 99512507 1001 86380 86390 1
512520 99512520 1001 86380 86390 1
512436 99512436 1001 86380 86390 1
513134 99513134 1001 86380 86390 1
512628 99512628 1001 86380 86390 1
513388 99513388 1001 86380 86390 1
513290 99513290 1001 86380 86390 1
513917 99513917 1001 86380 86390 1
513973 99513973 1001 86380 86390 1
514029 99514029 1001 86380 86390 1
513723 99513723 1001 86380 86390 1
513656 99513656 1001 86380 86390 1
513610 99513610 1001 86380 86390 1
513562 99513562 1001 86380 86390 1
513421 99513421 1001 86380 86390 1
514745 99514745 1001 86380 86390 1
514715 99514715 1001 86380 86390 1
514647 99514647 1001 86380 86390 1
515027 99515027 1001 86380 86390 1
514918 99514918 1001 86380 86390 1
515632 99515632 1001 86380 86390 1
515350 99515350 1001 86380 86390 1
515370 99515370 1001 86380 86390 1
515107 99515107 1001 86380 86390 1
515264 99515264 1001 86380 86390 1
516491 99516491 1001 86380 86390 1
516187 99516187 1001 86380 86390 1
516116 99516116 1001 86380 86390 1
516060 99516060 1001 86380 86390 1
516542 99516542 1001 86380 86390 1
516687 99516687 1001 86380 86390 1
517249 99517249 1001 86380 86390 1
517138 99517138 1001 86380 86390 1
517007 99517007 1001 86380 86390 1
517022 99517022 1001 86380 86390 1
517025 99517025 1001 86380 86390 1
516793 99516793 1001 86380 86390 1
516868 99516868 1001 86380 86390 1
517387 99517387 1001 86380 86390 1
518111 99518111 1001 86380 86390 1
518101 99518101 1001 86380 86390 1
518082 99518082 1001 86380 86390 1
517611 99517611 1001 86380 86390 1
518280 99518280 1001 86380 86390 1
518166 99518166 1001 86380 86390 1
518960 99518960 1001 86380 86390 1
518839 99518839 1001 86380 86390 1
518981 99518981 1001 86380 86390 1
518722 99518722 1001 86380 86390 1
518596 99518596 1001 86380 86390 1
518408 99518408 1001 86380 86390 1
518555 99518555 1001 86380 86390 1
518506 99518506 1001 86380 86390 1
518521 99518521 1001 86380 86390 1
519192 99519192 1001 86380 86390 1
519687 99519687 1001 86380 86390 1
519557 99519557 1001 86380 86390 1
519441 99519441 1001 86380 86390 1
519532 99519532 1001 86380 86390 1
519423 99519423 1001 86380 86390 1
519276 99519276 1001 86380 86390 1
519251 99519251 1001 86380 86390 1
519866 99519866 1001 86380 86390 1
520502 99520502 1001 86380 86390 1
520517 99520517 1001 86380 86390 1
520496 99520496 1001 86380 86390 1
520344 99520344 1001 86380 86390 1
520260 99520260 1001 86380 86390 1
520023 99520023 1001 86380 86390 1
520081 99520081 1001 86380 86390 1
520186 99520186 1001 86380 86390 1
520663 99520663 1001 86380 86390 1
520769 99520769 1001 86380 86390 1
521403 99521403 1001 86380 86390 1
521357 99521357 1001 86380 86390 1
521445 99521445 1001 86380 86390 1
521077 99521077 1001 86380 86390 1
521553 99521553 1001 86380 86390 1
521725 99521725 1001 86380 86390 1
521803 99521803 1001 86380 86390 1
521868 99521868 1001 86380 86390 1
521677 99521677 1001 86380 86390 1
521799 99521799 1001 86380 86390 1
522440 99522440 1001 86380 86390 1
522299 99522299 1001 86380 86390 1
522391 99522391 1001 86380 86390 1
523028 99523028 1001 86380 86390 1
522807 99522807 1001 86380 86390 1
522601 99522601 1001 86380 86390 1
522654 99522654 1001 86380 86390 1
522680 99522680 1001 86380 86390 1
522529 99522529 1001 86380 86390 1
522585 99522585 1001 86380 86390 1
522520 99522520 1001 86380 86390 1
522509 99522509 1001 86380 86390 1
523264 99523264 1001 86380 86390 1
523899 99523899 1001 86380 86390 1
523826 99523826 1001 86380 86390 1
523558 99523558 1001 86380 86390 1
523533 99523533 1001 86380 86390 1
523577 99523577 1001 86380 86390 1
523669 99523669 1001 86380 86390 1
523422 99523422 1001 86380 86390 1
523970 99523970 1001 86380 86390 1
524086 99524086 1001 86380 86390 1
524749 99524749 1001 86380 86390 1
524542 99524542 1001 86380 86390 1
524203 99524203 1001 86380 86390 1
524229 99524229 1001 86380 86390 1
524183 99524183 1001 86380 86390 1
524171 99524171 1001 86380 86390 1
524912 99524912 1001 86380 86390 1
524840 99524840 1001 86380 86390 1
524842 99524842 1001 86380 86390 1
524934 99524934 1001 86380 86390 1
525240 99525240 1001 86380 86390 1
525331 99525331 1001 86380 86390 1
525215 99525215 1001 86380 86390 1
525280 99525280 1001 86380 86390 1
525297 99525297 1001 86380 86390 1
525046 99525046 1001 86380 86390 1
525085 99525085 1001 86380 86390 1
525647 99525647 1001 86380 86390 1
525790 99525790 1001 86380 86390 1
525755 99525755 1001 86380 86390 1
525614 99525614 1001 86380 86390 1
526334 99526334 1001 86380 86390 1
526311 99526311 1001 86380 86390 1
526313 99526313 1001 86380 86390 1
526225 99526225 1001 86380 86390 1
526289 99526289 1001 86380 86390 1
526241 99526241 1001 86380 86390 1
526023 99526023 1001 86380 86390 1
526127 99526127 1001 86380 86390 1
526200 99526200 1001 86380 86390 1
526176 99526176 1001 86380 86390 1
525985 99525985 1001 86380 86390 1
525911 99525911 1001 86380 86390 1
526576 99526576 1001 86380 86390 1
527165 99527165 1001 86380 86390 1
526843 99526843 1001 86380 86390 1
526657 99526657 1001 86380 86390 1
526662 99526662 1001 86380 86390 1
527385 99527385 1001 86380 86390 1
527361 99527361 1001 86380 86390 1
527959 99527959 1001 86380 86390 1
527979 99527979 1001 86380 86390 1
527780 99527780 1001 86380 86390 1
527833 99527833 1001 86380 86390 1
527808 99527808 1001 86380 86390 1
527773 99527773 1001 86380 86390 1
527868 99527868 1001 86380 86390 1
527586 99527586 1001 86380 86390 1
527612 99527612 1001 86380 86390 1
527541 99527541 1001 86380 86390 1
527490 99527490 1001 86380 86390 1
527663 99527663 1001 86380 86390 1
528384 99528384 1001 86380 86390 1
528412 99528412 1001 86380 86390 1
528451 99528451 1001 86380 86390 1
528471 99528471 1001 86380 86390 1
529066 99529066 1001 86380 86390 1
529565 99529565 1001 86380 86390 1
529712 99529712 1001 86380 86390 1
529421 99529421 1001 86380 86390 1
529514 99529514 1001 86380 86390 1
529427 99529427 1001 86380 86390 1
529336 99529336 1001 86380 86390 1
529304 99529304 1001 86380 86390 1
529215 99529215 1001 86380 86390 1
529267 99529267 1001 86380 86390 1
530667 99530667 1001 86380 86390 1
530701 99530701 1001 86380 86390 1
530614 99530614 1001 86380 86390 1
531356 99531356 1001 86380 86390 1
531081 99531081 1001 86380 86390 1
530929 99530929 1001 86380 86390 1
530765 99530765 1001 86380 86390 1
531955 99531955 1001 86380 86390 1
532397 99532397 1001 86380 86390 1
532307 99532307 1001 86380 86390 1
532346 99532346 1001 86380 86390 1
532338 99532338 1001 86380 86390 1
532861 99532861 1001 86380 86390 1
532765 99532765 1001 86380 86390 1
532650 99532650 1001 86380 86390 1
533049 99533049 1001 86380 86390 1
533067 99533067 1001 86380 86390 1
533703 99533703 1001 86380 86390 1
533781 99533781 1001 86380 86390 1
533293 99533293 1001 86380 86390 1
533349 99533349 1001 86380 86390 1
534612 99534612 1001 86380 86390 1
534128 99534128 1001 86380 86390 1
534118 99534118 1001 86380 86390 1
534183 99534183 1001 86380 86390 1
534106 99534106 1001 86380 86390 1
534120 99534120 1001 86380 86390 1
534793 99534793 1001 86380 86390 1
535395 99535395 1001 86380 86390 1
535436 99535436 1001 86380 86390 1
535427 99535427 1001 86380 86390 1
535185 99535185 1001 86380 86390 1
535085 99535085 1001 86380 86390 1
534997 99534997 1001 86380 86390 1
535010 99535010 1001 86380 86390 1
534953 99534953 1001 86380 86390 1
535527 99535527 1001 86380 86390 1
535517 99535517 1001 86380 86390 1
536306 99536306 1001 86380 86390 1
536214 99536214 1001 86380 86390 1
536267 99536267 1001 86380 86390 1
535996 99535996 1001 86380 86390 1
536022 99536022 1001 86380 86390 1
536103 99536103 1001 86380 86390 1
535793 99535793 1001 86380 86390 1
535897 99535897 1001 86380 86390 1
536968 99536968 1001 86380 86390 1
537058 99537058 1001 86380 86390 1
536648 99536648 1001 86380 86390 1
536578 99536578 1001 86380 86390 1
537233 99537233 1001 86380 86390 1
537879 99537879 1001 86380 86390 1
537969 99537969 1001 86380 86390 1
537932 99537932 1001 86380 86390 1
537895 99537895 1001 86380 86390 1
537710 99537710 1001 86380 86390 1
537687 99537687 1001 86380 86390 1
537538 99537538 1001 86380 86390 1
537417 99537417 1001 86380 86390 1
538042 99538042 1001 86380 86390 1
538071 99538071 1001 86380 86390 1
538046 99538046 1001 86380 86390 1
538695 99538695 1001 86380 86390 1
538465 99538465 1001 86380 86390 1
538289 99538289 1001 86380 86390 1
538268 99538268 1001 86380 86390 1
538915 99538915 1001 86380 86390 1
538994 99538994 1001 86380 86390 1
538905 99538905 1001 86380 86390 1
539531 99539531 1001 86380 86390 1
539470 99539470 1001 86380 86390 1
539638 99539638 1001 86380 86390 1
539375 99539375 1001 86380 86390 1
539237 99539237 1001 86380 86390 1
539191 99539191 1001 86380 86390 1
539781 99539781 1001 86380 86390 1
539788 99539788 1001 86380 86390 1
540108 99540108 1001 86380 86390 1
539990 99539990 1001 86380 86390 1
540662 99540662 1001 86380 86390 1
540509 99540509 1001 86380 86390 1
541094 99541094 1001 86380 86390 1
541224 99541224 1001 86380 86390 1
540740 99540740 1001 86380 86390 1
540680 99540680 1001 86380 86390 1
540799 99540799 1001 86380 86390 1
541413 99541413 1001 86380 86390 1
541977 99541977 1001 86380 86390 1
541820 99541820 1001 86380 86390 1
542158 99542158 1001 86380 86390 1
542305 99542305 1001 86380 86390 1
542283 99542283 1001 86380 86390 1
542398 99542398 1001 86380 86390 1
542464 99542464 1001 86380 86390 1
542388 99542388 1001 86380 86390 1
542427 99542427 1001 86380 86390 1
542990 99542990 1001 86380 86390 1
543646 99543646 1001 86380 86390 1
543753 99543753 1001 86380 86390 1
543402 99543402 1001 86380 86390 1
543158 99543158 1001 86380 86390 1
543174 99543174 1001 86380 86390 1
544294 99544294 1001 86380 86390 1
544336 99544336 1001 86380 86390 1
544349 99544349 1001 86380 86390 1
544095 99544095 1001 86380 86390 1
544147 99544147 1001 86380 86390 1
544173 99544173 1001 86380 86390 1
543999 99543999 1001 86380 86390 1
544156 99544156 1001 86380 86390 1
544633 99544633 1001 86380 86390 1
544610 99544610 1001 86380 86390 1
511390 1060 1001 38993 39092 1
519638 1129 1001 68986 69285 1
400021 99400021 1001 86380 86390 1
400046 99400046 1001 86380 86390 1
400870 99400870 1001 86380 86390 1
401075 99401075 1001 86380 86390 1
401360 99401360 1001 86380 86390 1
401449 99401449 1001 86380 86390 1
401580 99401580 1001 86380 86390 1
401732 99401732 1001 86380 86390 1
401740 99401740 1001 86380 86390 1
401847 99401847 1001 86380 86390 1
402098 99402098 1001 86380 86390 1
402453 99402453 1001 86380 86390 1
402746 99402746 1001 86380 86390 1
403014 99403014 1001 86380 86390 1
403185 99403185 1001 86380 86390 1
403869 99403869 1001 86380 86390 1
404029 99404029 1001 86380 86390 1
404110 99404110 1001 86380 86390 1
404294 99404294 1001 86380 86390 1
404655 99404655 1001 86380 86390 1
404728 99404728 1001 86380 86390 1
404731 99404731 1001 86380 86390 1
404717 99404717 1001 86380 86390 1
405200 99405200 1001 86380 86390 1
406485 99406485 1001 86380 86390 1
406828 99406828 1001 86380 86390 1
407111 99407111 1001 86380 86390 1
407301 99407301 1001 86380 86390 1
407272 99407272 1001 86380 86390 1
407880 99407880 1001 86380 86390 1
408174 99408174 1001 86380 86390 1
408540 99408540 1001 86380 86390 1
408605 99408605 1001 86380 86390 1
408948 99408948 1001 86380 86390 1
408899 99408899 1001 86380 86390 1
409529 99409529 1001 86380 86390 1
409651 99409651 1001 86380 86390 1
409713 99409713 1001 86380 86390 1
409801 99409801 1001 86380 86390 1
409861 99409861 1001 86380 86390 1
409985 99409985 1001 86380 86390 1
410114 99410114 1001 86380 86390 1
410247 99410247 1001 86380 86390 1
410602 99410602 1001 86380 86390 1
410797 99410797 1001 86380 86390 1
410886 99410886 1001 86380 86390 1
411182 99411182 1001 86380 86390 1
411261 99411261 1001 86380 86390 1
411473 99411473 1001 86380 86390 1
411670 99411670 1001 86380 86390 1
411808 99411808 1001 86380 86390 1
412438 99412438 1001 86380 86390 1
413421 99413421 1001 86380 86390 1
413340 99413340 1001 86380 86390 1
413486 99413486 1001 86380 86390 1
413671 99413671 1001 86380 86390 1
413589 99413589 1001 86380 86390 1
413260 99413260 1001 86380 86390 1
412755 99412755 1001 86380 86390 1
412657 99412657 1001 86380 86390 1
412838 99412838 1001 86380 86390 1
413942 99413942 1001 86380 86390 1
414066 99414066 1001 86380 86390 1
413908 99413908 1001 86380 86390 1
413877 99413877 1001 86380 86390 1
415282 99415282 1001 86380 86390 1
414508 99414508 1001 86380 86390 1
414803 99414803 1001 86380 86390 1
416813 99416813 1001 86380 86390 1
416387 99416387 1001 86380 86390 1
415815 99415815 1001 86380 86390 1
416022 99416022 1001 86380 86390 1
417074 99417074 1001 86380 86390 1
417062 99417062 1001 86380 86390 1
417514 99417514 1001 86380 86390 1
418456 99418456 1001 86380 86390 1
418636 99418636 1001 86380 86390 1
418521 99418521 1001 86380 86390 1
417785 99417785 1001 86380 86390 1
419158 99419158 1001 86380 86390 1
419014 99419014 1001 86380 86390 1
420406 99420406 1001 86380 86390 1
420075 99420075 1001 86380 86390 1
420170 99420170 1001 86380 86390 1
419993 99419993 1001 86380 86390 1
419757 99419757 1001 86380 86390 1
419716 99419716 1001 86380 86390 1
419389 99419389 1001 86380 86390 1
420487 99420487 1001 86380 86390 1
420555 99420555 1001 86380 86390 1
422007 99422007 1001 86380 86390 1
421783 99421783 1001 86380 86390 1
421825 99421825 1001 86380 86390 1
421788 99421788 1001 86380 86390 1
421478 99421478 1001 86380 86390 1
421505 99421505 1001 86380 86390 1
421378 99421378 1001 86380 86390 1
422435 99422435 1001 86380 86390 1
422196 99422196 1001 86380 86390 1
422444 99422444 1001 86380 86390 1
422228 99422228 1001 86380 86390 1
422522 99422522 1001 86380 86390 1
423505 99423505 1001 86380 86390 1
423750 99423750 1001 86380 86390 1
423464 99423464 1001 86380 86390 1
423089 99423089 1001 86380 86390 1
423274 99423274 1001 86380 86390 1
423012 99423012 1001 86380 86390 1
423080 99423080 1001 86380 86390 1
423161 99423161 1001 86380 86390 1
423284 99423284 1001 86380 86390 1
423924 99423924 1001 86380 86390 1
425149 99425149 1001 86380 86390 1
425294 99425294 1001 86380 86390 1
424439 99424439 1001 86380 86390 1
424327 99424327 1001 86380 86390 1
425470 99425470 1001 86380 86390 1
427432 99427432 1001 86380 86390 1
428137 99428137 1001 86380 86390 1
428278 99428278 1001 86380 86390 1
428188 99428188 1001 86380 86390 1
428193 99428193 1001 86380 86390 1
427705 99427705 1001 86380 86390 1
427809 99427809 1001 86380 86390 1
427770 99427770 1001 86380 86390 1
428791 99428791 1001 86380 86390 1
428735 99428735 1001 86380 86390 1
428927 99428927 1001 86380 86390 1
428757 99428757 1001 86380 86390 1
430055 99430055 1001 86380 86390 1
429754 99429754 1001 86380 86390 1
429895 99429895 1001 86380 86390 1
429245 99429245 1001 86380 86390 1
432008 99432008 1001 86380 86390 1
431496 99431496 1001 86380 86390 1
431520 99431520 1001 86380 86390 1
431245 99431245 1001 86380 86390 1
433620 99433620 1001 86380 86390 1
432974 99432974 1001 86380 86390 1
434096 99434096 1001 86380 86390 1
433873 99433873 1001 86380 86390 1
434754 99434754 1001 86380 86390 1
434604 99434604 1001 86380 86390 1
434139 99434139 1001 86380 86390 1
434144 99434144 1001 86380 86390 1
434412 99434412 1001 86380 86390 1
435716 99435716 1001 86380 86390 1
435664 99435664 1001 86380 86390 1
436771 99436771 1001 86380 86390 1
436947 99436947 1001 86380 86390 1
437043 99437043 1001 86380 86390 1
436371 99436371 1001 86380 86390 1
436721 99436721 1001 86380 86390 1
436300 99436300 1001 86380 86390 1
435915 99435915 1001 86380 86390 1
436258 99436258 1001 86380 86390 1
437217 99437217 1001 86380 86390 1
300054 99300054 1001 86380 86390 1
300600 99300600 1001 86380 86390 1
300721 99300721 1001 86380 86390 1
300159 99300159 1001 86380 86390 1
301519 99301519 1001 86380 86390 1
301391 99301391 1001 86380 86390 1
301367 99301367 1001 86380 86390 1
301449 99301449 1001 86380 86390 1
301296 99301296 1001 86380 86390 1
301050 99301050 1001 86380 86390 1
301681 99301681 1001 86380 86390 1
301737 99301737 1001 86380 86390 1
301726 99301726 1001 86380 86390 1
302263 99302263 1001 86380 86390 1
301851 99301851 1001 86380 86390 1
301810 99301810 1001 86380 86390 1
302575 99302575 1001 86380 86390 1
302472 99302472 1001 86380 86390 1
302502 99302502 1001 86380 86390 1
302464 99302464 1001 86380 86390 1
303038 99303038 1001 86380 86390 1
303155 99303155 1001 86380 86390 1
303168 99303168 1001 86380 86390 1
302867 99302867 1001 86380 86390 1
302627 99302627 1001 86380 86390 1
302641 99302641 1001 86380 86390 1
302735 99302735 1001 86380 86390 1
302597 99302597 1001 86380 86390 1
303331 99303331 1001 86380 86390 1
303991 99303991 1001 86380 86390 1
303728 99303728 1001 86380 86390 1
304141 99304141 1001 86380 86390 1
304194 99304194 1001 86380 86390 1
304091 99304091 1001 86380 86390 1
304708 99304708 1001 86380 86390 1
304711 99304711 1001 86380 86390 1
304577 99304577 1001 86380 86390 1
304603 99304603 1001 86380 86390 1
304604 99304604 1001 86380 86390 1
304634 99304634 1001 86380 86390 1
305588 99305588 1001 86380 86390 1
305666 99305666 1001 86380 86390 1
305543 99305543 1001 86380 86390 1
305288 99305288 1001 86380 86390 1
305169 99305169 1001 86380 86390 1
305161 99305161 1001 86380 86390 1
305226 99305226 1001 86380 86390 1
500810 99500810 1001 86380 86390 1
500408 99500408 1001 86380 86390 1
500241 99500241 1001 86380 86390 1
500215 99500215 1001 86380 86390 1
500915 99500915 1001 86380 86390 1
500984 99500984 1001 86380 86390 1
501558 99501558 1001 86380 86390 1
501274 99501274 1001 86380 86390 1
501144 99501144 1001 86380 86390 1
501716 99501716 1001 86380 86390 1
501820 99501820 1001 86380 86390 1
501719 99501719 1001 86380 86390 1
502447 99502447 1001 86380 86390 1
502131 99502131 1001 86380 86390 1
502215 99502215 1001 86380 86390 1
502605 99502605 1001 86380 86390 1
503272 99503272 1001 86380 86390 1
502983 99502983 1001 86380 86390 1
502985 99502985 1001 86380 86390 1
502897 99502897 1001 86380 86390 1
502818 99502818 1001 86380 86390 1
502770 99502770 1001 86380 86390 1
503296 99503296 1001 86380 86390 1
503479 99503479 1001 86380 86390 1
504033 99504033 1001 86380 86390 1
504103 99504103 1001 86380 86390 1
503704 99503704 1001 86380 86390 1
503500 99503500 1001 86380 86390 1
503554 99503554 1001 86380 86390 1
503674 99503674 1001 86380 86390 1
504232 99504232 1001 86380 86390 1
504286 99504286 1001 86380 86390 1
504236 99504236 1001 86380 86390 1
504925 99504925 1001 86380 86390 1
504940 99504940 1001 86380 86390 1
504553 99504553 1001 86380 86390 1
504459 99504459 1001 86380 86390 1
504512 99504512 1001 86380 86390 1
505123 99505123 1001 86380 86390 1
505116 99505116 1001 86380 86390 1
505145 99505145 1001 86380 86390 1
505332 99505332 1001 86380 86390 1
505250 99505250 1001 86380 86390 1
506566 99506566 1001 86380 86390 1
506576 99506576 1001 86380 86390 1
505989 99505989 1001 86380 86390 1
506037 99506037 1001 86380 86390 1
505986 99505986 1001 86380 86390 1
506671 99506671 1001 86380 86390 1
507287 99507287 1001 86380 86390 1
507409 99507409 1001 86380 86390 1
507068 99507068 1001 86380 86390 1
507137 99507137 1001 86380 86390 1
506975 99506975 1001 86380 86390 1
506943 99506943 1001 86380 86390 1
507552 99507552 1001 86380 86390 1
507625 99507625 1001 86380 86390 1
508232 99508232 1001 86380 86390 1
507928 99507928 1001 86380 86390 1
507851 99507851 1001 86380 86390 1
508710 99508710 1001 86380 86390 1
508777 99508777 1001 86380 86390 1
508472 99508472 1001 86380 86390 1
508632 99508632 1001 86380 86390 1
509110 99509110 1001 86380 86390 1
509332 99509332 1001 86380 86390 1
509439 99509439 1001 86380 86390 1
509923 99509923 1001 86380 86390 1
509927 99509927 1001 86380 86390 1
509946 99509946 1001 86380 86390 1
509908 99509908 1001 86380 86390 1
510611 99510611 1001 86380 86390 1
510659 99510659 1001 86380 86390 1
510443 99510443 1001 86380 86390 1
510469 99510469 1001 86380 86390 1
510516 99510516 1001 86380 86390 1
510743 99510743 1001 86380 86390 1
510799 99510799 1001 86380 86390 1
511551 99511551 1001 86380 86390 1
511420 99511420 1001 86380 86390 1
511042 99511042 1001 86380 86390 1
511648 99511648 1001 86380 86390 1
511558 99511558 1001 86380 86390 1
512220 99512220 1001 86380 86390 1
511877 99511877 1001 86380 86390 1
511852 99511852 1001 86380 86390 1
511885 99511885 1001 86380 86390 1
512482 99512482 1001 86380 86390 1
512511 99512511 1001 86380 86390 1
513163 99513163 1001 86380 86390 1
513060 99513060 1001 86380 86390 1
512717 99512717 1001 86380 86390 1
512668 99512668 1001 86380 86390 1
512631 99512631 1001 86380 86390 1
513332 99513332 1001 86380 86390 1
513245 99513245 1001 86380 86390 1
513277 99513277 1001 86380 86390 1
513368 99513368 1001 86380 86390 1
513931 99513931 1001 86380 86390 1
513871 99513871 1001 86380 86390 1
513748 99513748 1001 86380 86390 1
513681 99513681 1001 86380 86390 1
513582 99513582 1001 86380 86390 1
513596 99513596 1001 86380 86390 1
514045 99514045 1001 86380 86390 1
514189 99514189 1001 86380 86390 1
514077 99514077 1001 86380 86390 1
514092 99514092 1001 86380 86390 1
514786 99514786 1001 86380 86390 1
514818 99514818 1001 86380 86390 1
514289 99514289 1001 86380 86390 1
514348 99514348 1001 86380 86390 1
515387 99515387 1001 86380 86390 1
515426 99515426 1001 86380 86390 1
515863 99515863 1001 86380 86390 1
516333 99516333 1001 86380 86390 1
516217 99516217 1001 86380 86390 1
516133 99516133 1001 86380 86390 1
515970 99515970 1001 86380 86390 1
515921 99515921 1001 86380 86390 1
516624 99516624 1001 86380 86390 1
516550 99516550 1001 86380 86390 1
517122 99517122 1001 86380 86390 1
517048 99517048 1001 86380 86390 1
516852 99516852 1001 86380 86390 1
516750 99516750 1001 86380 86390 1
517517 99517517 1001 86380 86390 1
517533 99517533 1001 86380 86390 1
518147 99518147 1001 86380 86390 1
517931 99517931 1001 86380 86390 1
517911 99517911 1001 86380 86390 1
517632 99517632 1001 86380 86390 1
517689 99517689 1001 86380 86390 1
518276 99518276 1001 86380 86390 1
517541 99517541 1001 86380 86390 1
518316 99518316 1001 86380 86390 1
518598 99518598 1001 86380 86390 1
518703 99518703 1001 86380 86390 1
518432 99518432 1001 86380 86390 1
518387 99518387 1001 86380 86390 1
519024 99519024 1001 86380 86390 1
519698 99519698 1001 86380 86390 1
519796 99519796 1001 86380 86390 1
519645 99519645 1001 86380 86390 1
519468 99519468 1001 86380 86390 1
519560 99519560 1001 86380 86390 1
519271 99519271 1001 86380 86390 1
519286 99519286 1001 86380 86390 1
519955 99519955 1001 86380 86390 1
520461 99520461 1001 86380 86390 1
520466 99520466 1001 86380 86390 1
520479 99520479 1001 86380 86390 1
520187 99520187 1001 86380 86390 1
520715 99520715 1001 86380 86390 1
520642 99520642 1001 86380 86390 1
520723 99520723 1001 86380 86390 1
521265 99521265 1001 86380 86390 1
521448 99521448 1001 86380 86390 1
521371 99521371 1001 86380 86390 1
521034 99521034 1001 86380 86390 1
521651 99521651 1001 86380 86390 1
522186 99522186 1001 86380 86390 1
521679 99521679 1001 86380 86390 1
521862 99521862 1001 86380 86390 1
522356 99522356 1001 86380 86390 1
522966 99522966 1001 86380 86390 1
522918 99522918 1001 86380 86390 1
522935 99522935 1001 86380 86390 1
522852 99522852 1001 86380 86390 1
522510 99522510 1001 86380 86390 1
522682 99522682 1001 86380 86390 1
523157 99523157 1001 86380 86390 1
523178 99523178 1001 86380 86390 1
523578 99523578 1001 86380 86390 1
523593 99523593 1001 86380 86390 1
523429 99523429 1001 86380 86390 1
523332 99523332 1001 86380 86390 1
523995 99523995 1001 86380 86390 1
523959 99523959 1001 86380 86390 1
524040 99524040 1001 86380 86390 1
524596 99524596 1001 86380 86390 1
524758 99524758 1001 86380 86390 1
524759 99524759 1001 86380 86390 1
524576 99524576 1001 86380 86390 1
524511 99524511 1001 86380 86390 1
524357 99524357 1001 86380 86390 1
524330 99524330 1001 86380 86390 1
524774 99524774 1001 86380 86390 1
524817 99524817 1001 86380 86390 1
525594 99525594 1001 86380 86390 1
525519 99525519 1001 86380 86390 1
525249 99525249 1001 86380 86390 1
525317 99525317 1001 86380 86390 1
525374 99525374 1001 86380 86390 1
525065 99525065 1001 86380 86390 1
525713 99525713 1001 86380 86390 1
525629 99525629 1001 86380 86390 1
526247 99526247 1001 86380 86390 1
526154 99526154 1001 86380 86390 1
525831 99525831 1001 86380 86390 1
526593 99526593 1001 86380 86390 1
526532 99526532 1001 86380 86390 1
526507 99526507 1001 86380 86390 1
526469 99526469 1001 86380 86390 1
527183 99527183 1001 86380 86390 1
527037 99527037 1001 86380 86390 1
526976 99526976 1001 86380 86390 1
526658 99526658 1001 86380 86390 1
526671 99526671 1001 86380 86390 1
527390 99527390 1001 86380 86390 1
527992 99527992 1001 86380 86390 1
528057 99528057 1001 86380 86390 1
527768 99527768 1001 86380 86390 1
527859 99527859 1001 86380 86390 1
527847 99527847 1001 86380 86390 1
527681 99527681 1001 86380 86390 1
527563 99527563 1001 86380 86390 1
527578 99527578 1001 86380 86390 1
528139 99528139 1001 86380 86390 1
528263 99528263 1001 86380 86390 1
528707 99528707 1001 86380 86390 1
528506 99528506 1001 86380 86390 1
528533 99528533 1001 86380 86390 1
528537 99528537 1001 86380 86390 1
528474 99528474 1001 86380 86390 1
528310 99528310 1001 86380 86390 1
528342 99528342 1001 86380 86390 1
528344 99528344 1001 86380 86390 1
528963 99528963 1001 86380 86390 1
528989 99528989 1001 86380 86390 1
529009 99529009 1001 86380 86390 1
529061 99529061 1001 86380 86390 1
528935 99528935 1001 86380 86390 1
529707 99529707 1001 86380 86390 1
529633 99529633 1001 86380 86390 1
529367 99529367 1001 86380 86390 1
529451 99529451 1001 86380 86390 1
529169 99529169 1001 86380 86390 1
529927 99529927 1001 86380 86390 1
530374 99530374 1001 86380 86390 1
530404 99530404 1001 86380 86390 1
530484 99530484 1001 86380 86390 1
530539 99530539 1001 86380 86390 1
530473 99530473 1001 86380 86390 1
530461 99530461 1001 86380 86390 1
530240 99530240 1001 86380 86390 1
530090 99530090 1001 86380 86390 1
529948 99529948 1001 86380 86390 1
529961 99529961 1001 86380 86390 1
530005 99530005 1001 86380 86390 1
530033 99530033 1001 86380 86390 1
531073 99531073 1001 86380 86390 1
531107 99531107 1001 86380 86390 1
530897 99530897 1001 86380 86390 1
532006 99532006 1001 86380 86390 1
532182 99532182 1001 86380 86390 1
531834 99531834 1001 86380 86390 1
531992 99531992 1001 86380 86390 1
531741 99531741 1001 86380 86390 1
531645 99531645 1001 86380 86390 1
531674 99531674 1001 86380 86390 1
532763 99532763 1001 86380 86390 1
532657 99532657 1001 86380 86390 1
532564 99532564 1001 86380 86390 1
532435 99532435 1001 86380 86390 1
533769 99533769 1001 86380 86390 1
533724 99533724 1001 86380 86390 1
533361 99533361 1001 86380 86390 1
533313 99533313 1001 86380 86390 1
533907 99533907 1001 86380 86390 1
533895 99533895 1001 86380 86390 1
533988 99533988 1001 86380 86390 1
534595 99534595 1001 86380 86390 1
534159 99534159 1001 86380 86390 1
534811 99534811 1001 86380 86390 1
534751 99534751 1001 86380 86390 1
535461 99535461 1001 86380 86390 1
535362 99535362 1001 86380 86390 1
535044 99535044 1001 86380 86390 1
535580 99535580 1001 86380 86390 1
535686 99535686 1001 86380 86390 1
536155 99536155 1001 86380 86390 1
535729 99535729 1001 86380 86390 1
535859 99535859 1001 86380 86390 1
535843 99535843 1001 86380 86390 1
536411 99536411 1001 86380 86390 1
536419 99536419 1001 86380 86390 1
537042 99537042 1001 86380 86390 1
537107 99537107 1001 86380 86390 1
536967 99536967 1001 86380 86390 1
536880 99536880 1001 86380 86390 1
536859 99536859 1001 86380 86390 1
536677 99536677 1001 86380 86390 1
537861 99537861 1001 86380 86390 1
537748 99537748 1001 86380 86390 1
537405 99537405 1001 86380 86390 1
538404 99538404 1001 86380 86390 1
538551 99538551 1001 86380 86390 1
538414 99538414 1001 86380 86390 1
538232 99538232 1001 86380 86390 1
539388 99539388 1001 86380 86390 1
539311 99539311 1001 86380 86390 1
539365 99539365 1001 86380 86390 1
539420 99539420 1001 86380 86390 1
539040 99539040 1001 86380 86390 1
539080 99539080 1001 86380 86390 1
539645 99539645 1001 86380 86390 1
539727 99539727 1001 86380 86390 1
540339 99540339 1001 86380 86390 1
540461 99540461 1001 86380 86390 1
540102 99540102 1001 86380 86390 1
539965 99539965 1001 86380 86390 1
540518 99540518 1001 86380 86390 1
541154 99541154 1001 86380 86390 1
541131 99541131 1001 86380 86390 1
541235 99541235 1001 86380 86390 1
540712 99540712 1001 86380 86390 1
540855 99540855 1001 86380 86390 1
540684 99540684 1001 86380 86390 1
541458 99541458 1001 86380 86390 1
541324 99541324 1001 86380 86390 1
541442 99541442 1001 86380 86390 1
541366 99541366 1001 86380 86390 1
541379 99541379 1001 86380 86390 1
542084 99542084 1001 86380 86390 1
541875 99541875 1001 86380 86390 1
541756 99541756 1001 86380 86390 1
541624 99541624 1001 86380 86390 1
542317 99542317 1001 86380 86390 1
542266 99542266 1001 86380 86390 1
542269 99542269 1001 86380 86390 1
542916 99542916 1001 86380 86390 1
542898 99542898 1001 86380 86390 1
542835 99542835 1001 86380 86390 1
542693 99542693 1001 86380 86390 1
542391 99542391 1001 86380 86390 1
542369 99542369 1001 86380 86390 1
542452 99542452 1001 86380 86390 1
542517 99542517 1001 86380 86390 1
542983 99542983 1001 86380 86390 1
543712 99543712 1001 86380 86390 1
543628 99543628 1001 86380 86390 1
543411 99543411 1001 86380 86390 1
543429 99543429 1001 86380 86390 1
543457 99543457 1001 86380 86390 1
543233 99543233 1001 86380 86390 1
543798 99543798 1001 86380 86390 1
543839 99543839 1001 86380 86390 1
543819 99543819 1001 86380 86390 1
544394 99544394 1001 86380 86390 1
544461 99544461 1001 86380 86390 1
544235 99544235 1001 86380 86390 1
544119 99544119 1001 86380 86390 1
543981 99543981 1001 86380 86390 1
544101 99544101 1001 86380 86390 1
544076 99544076 1001 86380 86390 1
519638 1129 1002 69296 71058 1
401267 99401267 1001 86380 86390 1
401183 99401183 1001 86380 86390 1
401537 99401537 1001 86380 86390 1
401620 99401620 1001 86380 86390 1
402733 99402733 1001 86380 86390 1
402880 99402880 1001 86380 86390 1
403011 99403011 1001 86380 86390 1
403107 99403107 1001 86380 86390 1
403097 99403097 1001 86380 86390 1
403488 99403488 1001 86380 86390 1
404322 99404322 1001 86380 86390 1
404390 99404390 1001 86380 86390 1
404847 99404847 1001 86380 86390 1
405040 99405040 1001 86380 86390 1
405134 99405134 1001 86380 86390 1
405334 99405334 1001 86380 86390 1
405343 99405343 1001 86380 86390 1
405706 99405706 1001 86380 86390 1
405864 99405864 1001 86380 86390 1
406068 99406068 1001 86380 86390 1
406423 99406423 1001 86380 86390 1
406411 99406411 1001 86380 86390 1
406397 99406397 1001 86380 86390 1
406501 99406501 1001 86380 86390 1
406823 99406823 1001 86380 86390 1
407170 99407170 1001 86380 86390 1
407497 99407497 1001 86380 86390 1
407587 99407587 1001 86380 86390 1
407752 99407752 1001 86380 86390 1
407930 99407930 1001 86380 86390 1
407965 99407965 1001 86380 86390 1
407883 99407883 1001 86380 86390 1
408136 99408136 1001 86380 86390 1
408252 99408252 1001 86380 86390 1
408213 99408213 1001 86380 86390 1
408414 99408414 1001 86380 86390 1
408604 99408604 1001 86380 86390 1
409535 99409535 1001 86380 86390 1
409753 99409753 1001 86380 86390 1
410931 99410931 1001 86380 86390 1
411012 99411012 1001 86380 86390 1
411141 99411141 1001 86380 86390 1
411714 99411714 1001 86380 86390 1
411779 99411779 1001 86380 86390 1
411879 99411879 1001 86380 86390 1
412140 99412140 1001 86380 86390 1
412353 99412353 1001 86380 86390 1
413402 99413402 1001 86380 86390 1
412669 99412669 1001 86380 86390 1
412485 99412485 1001 86380 86390 1
412497 99412497 1001 86380 86390 1
413709 99413709 1001 86380 86390 1
415176 99415176 1001 86380 86390 1
415296 99415296 1001 86380 86390 1
415621 99415621 1001 86380 86390 1
415390 99415390 1001 86380 86390 1
415347 99415347 1001 86380 86390 1
415618 99415618 1001 86380 86390 1
415333 99415333 1001 86380 86390 1
415922 99415922 1001 86380 86390 1
417236 99417236 1001 86380 86390 1
417193 99417193 1001 86380 86390 1
417090 99417090 1001 86380 86390 1
417544 99417544 1001 86380 86390 1
417475 99417475 1001 86380 86390 1
417549 99417549 1001 86380 86390 1
418717 99418717 1001 86380 86390 1
418683 99418683 1001 86380 86390 1
418178 99418178 1001 86380 86390 1
418950 99418950 1001 86380 86390 1
418938 99418938 1001 86380 86390 1
420067 99420067 1001 86380 86390 1
420190 99420190 1001 86380 86390 1
419988 99419988 1001 86380 86390 1
419651 99419651 1001 86380 86390 1
419960 99419960 1001 86380 86390 1
419329 99419329 1001 86380 86390 1
421954 99421954 1001 86380 86390 1
421353 99421353 1001 86380 86390 1
421658 99421658 1001 86380 86390 1
421389 99421389 1001 86380 86390 1
421150 99421150 1001 86380 86390 1
420954 99420954 1001 86380 86390 1
421029 99421029 1001 86380 86390 1
423576 99423576 1001 86380 86390 1
423557 99423557 1001 86380 86390 1
423347 99423347 1001 86380 86390 1
423563 99423563 1001 86380 86390 1
423573 99423573 1001 86380 86390 1
425108 99425108 1001 86380 86390 1
424636 99424636 1001 86380 86390 1
424261 99424261 1001 86380 86390 1
424294 99424294 1001 86380 86390 1
425404 99425404 1001 86380 86390 1
426966 99426966 1001 86380 86390 1
426420 99426420 1001 86380 86390 1
426221 99426221 1001 86380 86390 1
425924 99425924 1001 86380 86390 1
425858 99425858 1001 86380 86390 1
427235 99427235 1001 86380 86390 1
428518 99428518 1001 86380 86390 1
428543 99428543 1001 86380 86390 1
428438 99428438 1001 86380 86390 1
428122 99428122 1001 86380 86390 1
428322 99428322 1001 86380 86390 1
427966 99427966 1001 86380 86390 1
428763 99428763 1001 86380 86390 1
429090 99429090 1001 86380 86390 1
430165 99430165 1001 86380 86390 1
430207 99430207 1001 86380 86390 1
429854 99429854 1001 86380 86390 1
429227 99429227 1001 86380 86390 1
429328 99429328 1001 86380 86390 1
429529 99429529 1001 86380 86390 1
429305 99429305 1001 86380 86390 1
430645 99430645 1001 86380 86390 1
431818 99431818 1001 86380 86390 1
431641 99431641 1001 86380 86390 1
431423 99431423 1001 86380 86390 1
430855 99430855 1001 86380 86390 1
432236 99432236 1001 86380 86390 1
432073 99432073 1001 86380 86390 1
433617 99433617 1001 86380 86390 1
433363 99433363 1001 86380 86390 1
433017 99433017 1001 86380 86390 1
433098 99433098 1001 86380 86390 1
433219 99433219 1001 86380 86390 1
432959 99432959 1001 86380 86390 1
432792 99432792 1001 86380 86390 1
434113 99434113 1001 86380 86390 1
433918 99433918 1001 86380 86390 1
435375 99435375 1001 86380 86390 1
435063 99435063 1001 86380 86390 1
435393 99435393 1001 86380 86390 1
434918 99434918 1001 86380 86390 1
434967 99434967 1001 86380 86390 1
434937 99434937 1001 86380 86390 1
434866 99434866 1001 86380 86390 1
434440 99434440 1001 86380 86390 1
434529 99434529 1001 86380 86390 1
435767 99435767 1001 86380 86390 1
435720 99435720 1001 86380 86390 1
436858 99436858 1001 86380 86390 1
436663 99436663 1001 86380 86390 1
436460 99436460 1001 86380 86390 1
436614 99436614 1001 86380 86390 1
436011 99436011 1001 86380 86390 1
435928 99435928 1001 86380 86390 1
436102 99436102 1001 86380 86390 1
436211 99436211 1001 86380 86390 1
300035 99300035 1001 86380 86390 1
437235 99437235 1001 86380 86390 1
300667 99300667 1001 86380 86390 1
300659 99300659 1001 86380 86390 1
300558 99300558 1001 86380 86390 1
300169 99300169 1001 86380 86390 1
300920 99300920 1001 86380 86390 1
300909 99300909 1001 86380 86390 1
301415 99301415 1001 86380 86390 1
301507 99301507 1001 86380 86390 1
301213 99301213 1001 86380 86390 1
301319 99301319 1001 86380 86390 1
300949 99300949 1001 86380 86390 1
301114 99301114 1001 86380 86390 1
302114 99302114 1001 86380 86390 1
301988 99301988 1001 86380 86390 1
301811 99301811 1001 86380 86390 1
301903 99301903 1001 86380 86390 1
301931 99301931 1001 86380 86390 1
302457 99302457 1001 86380 86390 1
302384 99302384 1001 86380 86390 1
303080 99303080 1001 86380 86390 1
303093 99303093 1001 86380 86390 1
303087 99303087 1001 86380 86390 1
302914 99302914 1001 86380 86390 1
302980 99302980 1001 86380 86390 1
302857 99302857 1001 86380 86390 1
303000 99303000 1001 86380 86390 1
302706 99302706 1001 86380 86390 1
303234 99303234 1001 86380 86390 1
303397 99303397 1001 86380 86390 1
303918 99303918 1001 86380 86390 1
303933 99303933 1001 86380 86390 1
303862 99303862 1001 86380 86390 1
303626 99303626 1001 86380 86390 1
303770 99303770 1001 86380 86390 1
303824 99303824 1001 86380 86390 1
303495 99303495 1001 86380 86390 1
304069 99304069 1001 86380 86390 1
304118 99304118 1001 86380 86390 1
304093 99304093 1001 86380 86390 1
304563 99304563 1001 86380 86390 1
304625 99304625 1001 86380 86390 1
304922 99304922 1001 86380 86390 1
305511 99305511 1001 86380 86390 1
305444 99305444 1001 86380 86390 1
305259 99305259 1001 86380 86390 1
500114 99500114 1001 86380 86390 1
500886 99500886 1001 86380 86390 1
501619 99501619 1001 86380 86390 1
501478 99501478 1001 86380 86390 1
501569 99501569 1001 86380 86390 1
501307 99501307 1001 86380 86390 1
501361 99501361 1001 86380 86390 1
501722 99501722 1001 86380 86390 1
502320 99502320 1001 86380 86390 1
502386 99502386 1001 86380 86390 1
502374 99502374 1001 86380 86390 1
502016 99502016 1001 86380 86390 1
502595 99502595 1001 86380 86390 1
503164 99503164 1001 86380 86390 1
503197 99503197 1001 86380 86390 1
502933 99502933 1001 86380 86390 1
502994 99502994 1001 86380 86390 1
503419 99503419 1001 86380 86390 1
504019 99504019 1001 86380 86390 1
503986 99503986 1001 86380 86390 1
503561 99503561 1001 86380 86390 1
503610 99503610 1001 86380 86390 1
503625 99503625 1001 86380 86390 1
504175 99504175 1001 86380 86390 1
504765 99504765 1001 86380 86390 1
504853 99504853 1001 86380 86390 1
505106 99505106 1001 86380 86390 1
504977 99504977 1001 86380 86390 1
505615 99505615 1001 86380 86390 1
505279 99505279 1001 86380 86390 1
506594 99506594 1001 86380 86390 1
506233 99506233 1001 86380 86390 1
507371 99507371 1001 86380 86390 1
507283 99507283 1001 86380 86390 1
507227 99507227 1001 86380 86390 1
507317 99507317 1001 86380 86390 1
507110 99507110 1001 86380 86390 1
507003 99507003 1001 86380 86390 1
508225 99508225 1001 86380 86390 1
509066 99509066 1001 86380 86390 1
508932 99508932 1001 86380 86390 1
508640 99508640 1001 86380 86390 1
509116 99509116 1001 86380 86390 1
509652 99509652 1001 86380 86390 1
509383 99509383 1001 86380 86390 1
509907 99509907 1001 86380 86390 1
510613 99510613 1001 86380 86390 1
510529 99510529 1001 86380 86390 1
510342 99510342 1001 86380 86390 1
510302 99510302 1001 86380 86390 1
510284 99510284 1001 86380 86390 1
510285 99510285 1001 86380 86390 1
511386 99511386 1001 86380 86390 1
510997 99510997 1001 86380 86390 1
511027 99511027 1001 86380 86390 1
511120 99511120 1001 86380 86390 1
511034 99511034 1001 86380 86390 1
512345 99512345 1001 86380 86390 1
512310 99512310 1001 86380 86390 1
512373 99512373 1001 86380 86390 1
511996 99511996 1001 86380 86390 1
512584 99512584 1001 86380 86390 1
512554 99512554 1001 86380 86390 1
513011 99513011 1001 86380 86390 1
513152 99513152 1001 86380 86390 1
512838 99512838 1001 86380 86390 1
512678 99512678 1001 86380 86390 1
512615 99512615 1001 86380 86390 1
512661 99512661 1001 86380 86390 1
513375 99513375 1001 86380 86390 1
513402 99513402 1001 86380 86390 1
513325 99513325 1001 86380 86390 1
513292 99513292 1001 86380 86390 1
513971 99513971 1001 86380 86390 1
514015 99514015 1001 86380 86390 1
513696 99513696 1001 86380 86390 1
513825 99513825 1001 86380 86390 1
513749 99513749 1001 86380 86390 1
513692 99513692 1001 86380 86390 1
513643 99513643 1001 86380 86390 1
513578 99513578 1001 86380 86390 1
513523 99513523 1001 86380 86390 1
514085 99514085 1001 86380 86390 1
514039 99514039 1001 86380 86390 1
514718 99514718 1001 86380 86390 1
514790 99514790 1001 86380 86390 1
514639 99514639 1001 86380 86390 1
514515 99514515 1001 86380 86390 1
514385 99514385 1001 86380 86390 1
514272 99514272 1001 86380 86390 1
515049 99515049 1001 86380 86390 1
514926 99514926 1001 86380 86390 1
514939 99514939 1001 86380 86390 1
515620 99515620 1001 86380 86390 1
515583 99515583 1001 86380 86390 1
515550 99515550 1001 86380 86390 1
515129 99515129 1001 86380 86390 1
515070 99515070 1001 86380 86390 1
515201 99515201 1001 86380 86390 1
515736 99515736 1001 86380 86390 1
515724 99515724 1001 86380 86390 1
516343 99516343 1001 86380 86390 1
516346 99516346 1001 86380 86390 1
516374 99516374 1001 86380 86390 1
516218 99516218 1001 86380 86390 1
516180 99516180 1001 86380 86390 1
516186 99516186 1001 86380 86390 1
516535 99516535 1001 86380 86390 1
516657 99516657 1001 86380 86390 1
516583 99516583 1001 86380 86390 1
517235 99517235 1001 86380 86390 1
517161 99517161 1001 86380 86390 1
516746 99516746 1001 86380 86390 1
516748 99516748 1001 86380 86390 1
517471 99517471 1001 86380 86390 1
517446 99517446 1001 86380 86390 1
517898 99517898 1001 86380 86390 1
517576 99517576 1001 86380 86390 1
517589 99517589 1001 86380 86390 1
518355 99518355 1001 86380 86390 1
518214 99518214 1001 86380 86390 1
518281 99518281 1001 86380 86390 1
518244 99518244 1001 86380 86390 1
518929 99518929 1001 86380 86390 1
518646 99518646 1001 86380 86390 1
518776 99518776 1001 86380 86390 1
518582 99518582 1001 86380 86390 1
518494 99518494 1001 86380 86390 1
519080 99519080 1001 86380 86390 1
519032 99519032 1001 86380 86390 1
519788 99519788 1001 86380 86390 1
519757 99519757 1001 86380 86390 1
519431 99519431 1001 86380 86390 1
519448 99519448 1001 86380 86390 1
519555 99519555 1001 86380 86390 1
519266 99519266 1001 86380 86390 1
519851 99519851 1001 86380 86390 1
519879 99519879 1001 86380 86390 1
519912 99519912 1001 86380 86390 1
520455 99520455 1001 86380 86390 1
520434 99520434 1001 86380 86390 1
520035 99520035 1001 86380 86390 1
520121 99520121 1001 86380 86390 1
520148 99520148 1001 86380 86390 1
521095 99521095 1001 86380 86390 1
521083 99521083 1001 86380 86390 1
521110 99521110 1001 86380 86390 1
521040 99521040 1001 86380 86390 1
520918 99520918 1001 86380 86390 1
520908 99520908 1001 86380 86390 1
520960 99520960 1001 86380 86390 1
521494 99521494 1001 86380 86390 1
522196 99522196 1001 86380 86390 1
522199 99522199 1001 86380 86390 1
522188 99522188 1001 86380 86390 1
522041 99522041 1001 86380 86390 1
521914 99521914 1001 86380 86390 1
521766 99521766 1001 86380 86390 1
522382 99522382 1001 86380 86390 1
523080 99523080 1001 86380 86390 1
522756 99522756 1001 86380 86390 1
522506 99522506 1001 86380 86390 1
523261 99523261 1001 86380 86390 1
523200 99523200 1001 86380 86390 1
523189 99523189 1001 86380 86390 1
523815 99523815 1001 86380 86390 1
523611 99523611 1001 86380 86390 1
523600 99523600 1001 86380 86390 1
523416 99523416 1001 86380 86390 1
523407 99523407 1001 86380 86390 1
523485 99523485 1001 86380 86390 1
523998 99523998 1001 86380 86390 1
523975 99523975 1001 86380 86390 1
523950 99523950 1001 86380 86390 1
524737 99524737 1001 86380 86390 1
524582 99524582 1001 86380 86390 1
524443 99524443 1001 86380 86390 1
524936 99524936 1001 86380 86390 1
525534 99525534 1001 86380 86390 1
525562 99525562 1001 86380 86390 1
525465 99525465 1001 86380 86390 1
525241 99525241 1001 86380 86390 1
525321 99525321 1001 86380 86390 1
525375 99525375 1001 86380 86390 1
525171 99525171 1001 86380 86390 1
525060 99525060 1001 86380 86390 1
525688 99525688 1001 86380 86390 1
525779 99525779 1001 86380 86390 1
526407 99526407 1001 86380 86390 1
526279 99526279 1001 86380 86390 1
525962 99525962 1001 86380 86390 1
526004 99526004 1001 86380 86390 1
526530 99526530 1001 86380 86390 1
527190 99527190 1001 86380 86390 1
526879 99526879 1001 86380 86390 1
526798 99526798 1001 86380 86390 1
526646 99526646 1001 86380 86390 1
527272 99527272 1001 86380 86390 1
527264 99527264 1001 86380 86390 1
528042 99528042 1001 86380 86390 1
528066 99528066 1001 86380 86390 1
527752 99527752 1001 86380 86390 1
527640 99527640 1001 86380 86390 1
527653 99527653 1001 86380 86390 1
527544 99527544 1001 86380 86390 1
527570 99527570 1001 86380 86390 1
528855 99528855 1001 86380 86390 1
528670 99528670 1001 86380 86390 1
528659 99528659 1001 86380 86390 1
528495 99528495 1001 86380 86390 1
528629 99528629 1001 86380 86390 1
528552 99528552 1001 86380 86390 1
528398 99528398 1001 86380 86390 1
528450 99528450 1001 86380 86390 1
528308 99528308 1001 86380 86390 1
528444 99528444 1001 86380 86390 1
529085 99529085 1001 86380 86390 1
529078 99529078 1001 86380 86390 1
529549 99529549 1001 86380 86390 1
529703 99529703 1001 86380 86390 1
529345 99529345 1001 86380 86390 1
529489 99529489 1001 86380 86390 1
529303 99529303 1001 86380 86390 1
529741 99529741 1001 86380 86390 1
529822 99529822 1001 86380 86390 1
530453 99530453 1001 86380 86390 1
530471 99530471 1001 86380 86390 1
530475 99530475 1001 86380 86390 1
530315 99530315 1001 86380 86390 1
530316 99530316 1001 86380 86390 1
530063 99530063 1001 86380 86390 1
530031 99530031 1001 86380 86390 1
530598 99530598 1001 86380 86390 1
531187 99531187 1001 86380 86390 1
531112 99531112 1001 86380 86390 1
531169 99531169 1001 86380 86390 1
531144 99531144 1001 86380 86390 1
531159 99531159 1001 86380 86390 1
530859 99530859 1001 86380 86390 1
531434 99531434 1001 86380 86390 1
532102 99532102 1001 86380 86390 1
531969 99531969 1001 86380 86390 1
531933 99531933 1001 86380 86390 1
531632 99531632 1001 86380 86390 1
531620 99531620 1001 86380 86390 1
532347 99532347 1001 86380 86390 1
532390 99532390 1001 86380 86390 1
532379 99532379 1001 86380 86390 1
532392 99532392 1001 86380 86390 1
532918 99532918 1001 86380 86390 1
532907 99532907 1001 86380 86390 1
532993 99532993 1001 86380 86390 1
532768 99532768 1001 86380 86390 1
532759 99532759 1001 86380 86390 1
532708 99532708 1001 86380 86390 1
532550 99532550 1001 86380 86390 1
533055 99533055 1001 86380 86390 1
533103 99533103 1001 86380 86390 1
533755 99533755 1001 86380 86390 1
533776 99533776 1001 86380 86390 1
533510 99533510 1001 86380 86390 1
533429 99533429 1001 86380 86390 1
534609 99534609 1001 86380 86390 1
534590 99534590 1001 86380 86390 1
534488 99534488 1001 86380 86390 1
534298 99534298 1001 86380 86390 1
534389 99534389 1001 86380 86390 1
534366 99534366 1001 86380 86390 1
534780 99534780 1001 86380 86390 1
534846 99534846 1001 86380 86390 1
535479 99535479 1001 86380 86390 1
535414 99535414 1001 86380 86390 1
535137 99535137 1001 86380 86390 1
535274 99535274 1001 86380 86390 1
535015 99535015 1001 86380 86390 1
535675 99535675 1001 86380 86390 1
535553 99535553 1001 86380 86390 1
535646 99535646 1001 86380 86390 1
536183 99536183 1001 86380 86390 1
536177 99536177 1001 86380 86390 1
536206 99536206 1001 86380 86390 1
535770 99535770 1001 86380 86390 1
535889 99535889 1001 86380 86390 1
535803 99535803 1001 86380 86390 1
535907 99535907 1001 86380 86390 1
535908 99535908 1001 86380 86390 1
536416 99536416 1001 86380 86390 1
536800 99536800 1001 86380 86390 1
536645 99536645 1001 86380 86390 1
536652 99536652 1001 86380 86390 1
537332 99537332 1001 86380 86390 1
537670 99537670 1001 86380 86390 1
537523 99537523 1001 86380 86390 1
537512 99537512 1001 86380 86390 1
538025 99538025 1001 86380 86390 1
538091 99538091 1001 86380 86390 1
538787 99538787 1001 86380 86390 1
538446 99538446 1001 86380 86390 1
538582 99538582 1001 86380 86390 1
538338 99538338 1001 86380 86390 1
538326 99538326 1001 86380 86390 1
538380 99538380 1001 86380 86390 1
538278 99538278 1001 86380 86390 1
538997 99538997 1001 86380 86390 1
538835 99538835 1001 86380 86390 1
539480 99539480 1001 86380 86390 1
539162 99539162 1001 86380 86390 1
539644 99539644 1001 86380 86390 1
540280 99540280 1001 86380 86390 1
540362 99540362 1001 86380 86390 1
540201 99540201 1001 86380 86390 1
540176 99540176 1001 86380 86390 1
540038 99540038 1001 86380 86390 1
541276 99541276 1001 86380 86390 1
540805 99540805 1001 86380 86390 1
541453 99541453 1001 86380 86390 1
541311 99541311 1001 86380 86390 1
542017 99542017 1001 86380 86390 1
541920 99541920 1001 86380 86390 1
541974 99541974 1001 86380 86390 1
541949 99541949 1001 86380 86390 1
541671 99541671 1001 86380 86390 1
541627 99541627 1001 86380 86390 1
542249 99542249 1001 86380 86390 1
542213 99542213 1001 86380 86390 1
542292 99542292 1001 86380 86390 1
542127 99542127 1001 86380 86390 1
542881 99542881 1001 86380 86390 1
542819 99542819 1001 86380 86390 1
542562 99542562 1001 86380 86390 1
542994 99542994 1001 86380 86390 1
[truncated: 4,050,466 more chars]
