# Supplementary material for: Fast and near-optimal monitoring for healthcare acquired infection outbreaks
Source: PLoS Comput Biol. 2019 Sep 16;15(9):e1007284. doi: 10.1371/journal.pcbi.1007284 (PMC6762212; doi:10.1371/journal.pcbi.1007284)
Supplement: S1 Data — (ZIP) [file pcbi.1007284.s006.zip › MobilityLogs1/HAISE_Carilion_all_visits_day_34.txt]

#Person location Sublocation StartTime EndTime Type
432224 376 1001 37860 38217 1
539393 1062 1001 67129 67228 1
400028 99400028 1001 86380 86390 1
400104 99400104 1001 86380 86390 1
400368 99400368 1001 86380 86390 1
400396 99400396 1001 86380 86390 1
400508 99400508 1001 86380 86390 1
400585 99400585 1001 86380 86390 1
400902 99400902 1001 86380 86390 1
401257 99401257 1001 86380 86390 1
401207 99401207 1001 86380 86390 1
401195 99401195 1001 86380 86390 1
401407 99401407 1001 86380 86390 1
401567 99401567 1001 86380 86390 1
401608 99401608 1001 86380 86390 1
401834 99401834 1001 86380 86390 1
402224 99402224 1001 86380 86390 1
402573 99402573 1001 86380 86390 1
402580 99402580 1001 86380 86390 1
403942 99403942 1001 86380 86390 1
404052 99404052 1001 86380 86390 1
404353 99404353 1001 86380 86390 1
404774 99404774 1001 86380 86390 1
405619 99405619 1001 86380 86390 1
406041 99406041 1001 86380 86390 1
406316 99406316 1001 86380 86390 1
406475 99406475 1001 86380 86390 1
406501 99406501 1001 86380 86390 1
406902 99406902 1001 86380 86390 1
406852 99406852 1001 86380 86390 1
407341 99407341 1001 86380 86390 1
407705 99407705 1001 86380 86390 1
408422 99408422 1001 86380 86390 1
408457 99408457 1001 86380 86390 1
408938 99408938 1001 86380 86390 1
409239 99409239 1001 86380 86390 1
409242 99409242 1001 86380 86390 1
409773 99409773 1001 86380 86390 1
409730 99409730 1001 86380 86390 1
410809 99410809 1001 86380 86390 1
410811 99410811 1001 86380 86390 1
410943 99410943 1001 86380 86390 1
411076 99411076 1001 86380 86390 1
411346 99411346 1001 86380 86390 1
411704 99411704 1001 86380 86390 1
412185 99412185 1001 86380 86390 1
412291 99412291 1001 86380 86390 1
413161 99413161 1001 86380 86390 1
413222 99413222 1001 86380 86390 1
412699 99412699 1001 86380 86390 1
412590 99412590 1001 86380 86390 1
413987 99413987 1001 86380 86390 1
415311 99415311 1001 86380 86390 1
415028 99415028 1001 86380 86390 1
415142 99415142 1001 86380 86390 1
415125 99415125 1001 86380 86390 1
414984 99414984 1001 86380 86390 1
415294 99415294 1001 86380 86390 1
414232 99414232 1001 86380 86390 1
414382 99414382 1001 86380 86390 1
416903 99416903 1001 86380 86390 1
416711 99416711 1001 86380 86390 1
416819 99416819 1001 86380 86390 1
416850 99416850 1001 86380 86390 1
416901 99416901 1001 86380 86390 1
416370 99416370 1001 86380 86390 1
417280 99417280 1001 86380 86390 1
417179 99417179 1001 86380 86390 1
417127 99417127 1001 86380 86390 1
418595 99418595 1001 86380 86390 1
418742 99418742 1001 86380 86390 1
418555 99418555 1001 86380 86390 1
418624 99418624 1001 86380 86390 1
418512 99418512 1001 86380 86390 1
418171 99418171 1001 86380 86390 1
417769 99417769 1001 86380 86390 1
417907 99417907 1001 86380 86390 1
419019 99419019 1001 86380 86390 1
420126 99420126 1001 86380 86390 1
419654 99419654 1001 86380 86390 1
419449 99419449 1001 86380 86390 1
421865 99421865 1001 86380 86390 1
422082 99422082 1001 86380 86390 1
421592 99421592 1001 86380 86390 1
422244 99422244 1001 86380 86390 1
422217 99422217 1001 86380 86390 1
423661 99423661 1001 86380 86390 1
423266 99423266 1001 86380 86390 1
422986 99422986 1001 86380 86390 1
423176 99423176 1001 86380 86390 1
423136 99423136 1001 86380 86390 1
422605 99422605 1001 86380 86390 1
423756 99423756 1001 86380 86390 1
424145 99424145 1001 86380 86390 1
424879 99424879 1001 86380 86390 1
424641 99424641 1001 86380 86390 1
424807 99424807 1001 86380 86390 1
424633 99424633 1001 86380 86390 1
424318 99424318 1001 86380 86390 1
426767 99426767 1001 86380 86390 1
426709 99426709 1001 86380 86390 1
426762 99426762 1001 86380 86390 1
426307 99426307 1001 86380 86390 1
425915 99425915 1001 86380 86390 1
426077 99426077 1001 86380 86390 1
427219 99427219 1001 86380 86390 1
428519 99428519 1001 86380 86390 1
428578 99428578 1001 86380 86390 1
428629 99428629 1001 86380 86390 1
428120 99428120 1001 86380 86390 1
428124 99428124 1001 86380 86390 1
428191 99428191 1001 86380 86390 1
428053 99428053 1001 86380 86390 1
427703 99427703 1001 86380 86390 1
427819 99427819 1001 86380 86390 1
429983 99429983 1001 86380 86390 1
429343 99429343 1001 86380 86390 1
429254 99429254 1001 86380 86390 1
429240 99429240 1001 86380 86390 1
430458 99430458 1001 86380 86390 1
431964 99431964 1001 86380 86390 1
431889 99431889 1001 86380 86390 1
431196 99431196 1001 86380 86390 1
432365 99432365 1001 86380 86390 1
433378 99433378 1001 86380 86390 1
433003 99433003 1001 86380 86390 1
433202 99433202 1001 86380 86390 1
433047 99433047 1001 86380 86390 1
432638 99432638 1001 86380 86390 1
432762 99432762 1001 86380 86390 1
433828 99433828 1001 86380 86390 1
434134 99434134 1001 86380 86390 1
434100 99434100 1001 86380 86390 1
433872 99433872 1001 86380 86390 1
434919 99434919 1001 86380 86390 1
434708 99434708 1001 86380 86390 1
434625 99434625 1001 86380 86390 1
434751 99434751 1001 86380 86390 1
434865 99434865 1001 86380 86390 1
437047 99437047 1001 86380 86390 1
436897 99436897 1001 86380 86390 1
437065 99437065 1001 86380 86390 1
436043 99436043 1001 86380 86390 1
436138 99436138 1001 86380 86390 1
436239 99436239 1001 86380 86390 1
300709 99300709 1001 86380 86390 1
300380 99300380 1001 86380 86390 1
300226 99300226 1001 86380 86390 1
300845 99300845 1001 86380 86390 1
300873 99300873 1001 86380 86390 1
300748 99300748 1001 86380 86390 1
301456 99301456 1001 86380 86390 1
301360 99301360 1001 86380 86390 1
301297 99301297 1001 86380 86390 1
301175 99301175 1001 86380 86390 1
301739 99301739 1001 86380 86390 1
302309 99302309 1001 86380 86390 1
302363 99302363 1001 86380 86390 1
302286 99302286 1001 86380 86390 1
302302 99302302 1001 86380 86390 1
302091 99302091 1001 86380 86390 1
302019 99302019 1001 86380 86390 1
301903 99301903 1001 86380 86390 1
301848 99301848 1001 86380 86390 1
302390 99302390 1001 86380 86390 1
302901 99302901 1001 86380 86390 1
302720 99302720 1001 86380 86390 1
303274 99303274 1001 86380 86390 1
304001 99304001 1001 86380 86390 1
303885 99303885 1001 86380 86390 1
303620 99303620 1001 86380 86390 1
303543 99303543 1001 86380 86390 1
303449 99303449 1001 86380 86390 1
303566 99303566 1001 86380 86390 1
304826 99304826 1001 86380 86390 1
304489 99304489 1001 86380 86390 1
304556 99304556 1001 86380 86390 1
304411 99304411 1001 86380 86390 1
305468 99305468 1001 86380 86390 1
305426 99305426 1001 86380 86390 1
305103 99305103 1001 86380 86390 1
305113 99305113 1001 86380 86390 1
500017 99500017 1001 86380 86390 1
500070 99500070 1001 86380 86390 1
500074 99500074 1001 86380 86390 1
500639 99500639 1001 86380 86390 1
500630 99500630 1001 86380 86390 1
500695 99500695 1001 86380 86390 1
500815 99500815 1001 86380 86390 1
501617 99501617 1001 86380 86390 1
501583 99501583 1001 86380 86390 1
501345 99501345 1001 86380 86390 1
501681 99501681 1001 86380 86390 1
501802 99501802 1001 86380 86390 1
502392 99502392 1001 86380 86390 1
502297 99502297 1001 86380 86390 1
502250 99502250 1001 86380 86390 1
502047 99502047 1001 86380 86390 1
501853 99501853 1001 86380 86390 1
503045 99503045 1001 86380 86390 1
503356 99503356 1001 86380 86390 1
503331 99503331 1001 86380 86390 1
503332 99503332 1001 86380 86390 1
504069 99504069 1001 86380 86390 1
503966 99503966 1001 86380 86390 1
504013 99504013 1001 86380 86390 1
503773 99503773 1001 86380 86390 1
503840 99503840 1001 86380 86390 1
504220 99504220 1001 86380 86390 1
504794 99504794 1001 86380 86390 1
504521 99504521 1001 86380 86390 1
504360 99504360 1001 86380 86390 1
505055 99505055 1001 86380 86390 1
505147 99505147 1001 86380 86390 1
505694 99505694 1001 86380 86390 1
505571 99505571 1001 86380 86390 1
505436 99505436 1001 86380 86390 1
505488 99505488 1001 86380 86390 1
505541 99505541 1001 86380 86390 1
505542 99505542 1001 86380 86390 1
505377 99505377 1001 86380 86390 1
505268 99505268 1001 86380 86390 1
505337 99505337 1001 86380 86390 1
505847 99505847 1001 86380 86390 1
505904 99505904 1001 86380 86390 1
506472 99506472 1001 86380 86390 1
506498 99506498 1001 86380 86390 1
506511 99506511 1001 86380 86390 1
506439 99506439 1001 86380 86390 1
506254 99506254 1001 86380 86390 1
506024 99506024 1001 86380 86390 1
506685 99506685 1001 86380 86390 1
506610 99506610 1001 86380 86390 1
506733 99506733 1001 86380 86390 1
506616 99506616 1001 86380 86390 1
507413 99507413 1001 86380 86390 1
507143 99507143 1001 86380 86390 1
507550 99507550 1001 86380 86390 1
507556 99507556 1001 86380 86390 1
508096 99508096 1001 86380 86390 1
508175 99508175 1001 86380 86390 1
508209 99508209 1001 86380 86390 1
507952 99507952 1001 86380 86390 1
508032 99508032 1001 86380 86390 1
507879 99507879 1001 86380 86390 1
508012 99508012 1001 86380 86390 1
507696 99507696 1001 86380 86390 1
508044 99508044 1001 86380 86390 1
508393 99508393 1001 86380 86390 1
508933 99508933 1001 86380 86390 1
508754 99508754 1001 86380 86390 1
508810 99508810 1001 86380 86390 1
508642 99508642 1001 86380 86390 1
509257 99509257 1001 86380 86390 1
509185 99509185 1001 86380 86390 1
509734 99509734 1001 86380 86390 1
509761 99509761 1001 86380 86390 1
509741 99509741 1001 86380 86390 1
509770 99509770 1001 86380 86390 1
509848 99509848 1001 86380 86390 1
509639 99509639 1001 86380 86390 1
509614 99509614 1001 86380 86390 1
509564 99509564 1001 86380 86390 1
509359 99509359 1001 86380 86390 1
509368 99509368 1001 86380 86390 1
510690 99510690 1001 86380 86390 1
510694 99510694 1001 86380 86390 1
510149 99510149 1001 86380 86390 1
510258 99510258 1001 86380 86390 1
511481 99511481 1001 86380 86390 1
511527 99511527 1001 86380 86390 1
511409 99511409 1001 86380 86390 1
511160 99511160 1001 86380 86390 1
511094 99511094 1001 86380 86390 1
511136 99511136 1001 86380 86390 1
511698 99511698 1001 86380 86390 1
511621 99511621 1001 86380 86390 1
511740 99511740 1001 86380 86390 1
512327 99512327 1001 86380 86390 1
512073 99512073 1001 86380 86390 1
511888 99511888 1001 86380 86390 1
511831 99511831 1001 86380 86390 1
511936 99511936 1001 86380 86390 1
512437 99512437 1001 86380 86390 1
513080 99513080 1001 86380 86390 1
512796 99512796 1001 86380 86390 1
512965 99512965 1001 86380 86390 1
512983 99512983 1001 86380 86390 1
512640 99512640 1001 86380 86390 1
512708 99512708 1001 86380 86390 1
513283 99513283 1001 86380 86390 1
513284 99513284 1001 86380 86390 1
513262 99513262 1001 86380 86390 1
514030 99514030 1001 86380 86390 1
513893 99513893 1001 86380 86390 1
513911 99513911 1001 86380 86390 1
513753 99513753 1001 86380 86390 1
513449 99513449 1001 86380 86390 1
513484 99513484 1001 86380 86390 1
513473 99513473 1001 86380 86390 1
514215 99514215 1001 86380 86390 1
514182 99514182 1001 86380 86390 1
514795 99514795 1001 86380 86390 1
514562 99514562 1001 86380 86390 1
514581 99514581 1001 86380 86390 1
514287 99514287 1001 86380 86390 1
515034 99515034 1001 86380 86390 1
515247 99515247 1001 86380 86390 1
515268 99515268 1001 86380 86390 1
515878 99515878 1001 86380 86390 1
515818 99515818 1001 86380 86390 1
515744 99515744 1001 86380 86390 1
516346 99516346 1001 86380 86390 1
516379 99516379 1001 86380 86390 1
516178 99516178 1001 86380 86390 1
516191 99516191 1001 86380 86390 1
516257 99516257 1001 86380 86390 1
515981 99515981 1001 86380 86390 1
516602 99516602 1001 86380 86390 1
517210 99517210 1001 86380 86390 1
516979 99516979 1001 86380 86390 1
517122 99517122 1001 86380 86390 1
516838 99516838 1001 86380 86390 1
517529 99517529 1001 86380 86390 1
517523 99517523 1001 86380 86390 1
517525 99517525 1001 86380 86390 1
518055 99518055 1001 86380 86390 1
517709 99517709 1001 86380 86390 1
517667 99517667 1001 86380 86390 1
517551 99517551 1001 86380 86390 1
518173 99518173 1001 86380 86390 1
518763 99518763 1001 86380 86390 1
518767 99518767 1001 86380 86390 1
518664 99518664 1001 86380 86390 1
519051 99519051 1001 86380 86390 1
519082 99519082 1001 86380 86390 1
519188 99519188 1001 86380 86390 1
519576 99519576 1001 86380 86390 1
519194 99519194 1001 86380 86390 1
519217 99519217 1001 86380 86390 1
519958 99519958 1001 86380 86390 1
520474 99520474 1001 86380 86390 1
520439 99520439 1001 86380 86390 1
520415 99520415 1001 86380 86390 1
520275 99520275 1001 86380 86390 1
520166 99520166 1001 86380 86390 1
520812 99520812 1001 86380 86390 1
520661 99520661 1001 86380 86390 1
520740 99520740 1001 86380 86390 1
521282 99521282 1001 86380 86390 1
521024 99521024 1001 86380 86390 1
521646 99521646 1001 86380 86390 1
521634 99521634 1001 86380 86390 1
521597 99521597 1001 86380 86390 1
522254 99522254 1001 86380 86390 1
521912 99521912 1001 86380 86390 1
521814 99521814 1001 86380 86390 1
521767 99521767 1001 86380 86390 1
521808 99521808 1001 86380 86390 1
521693 99521693 1001 86380 86390 1
522465 99522465 1001 86380 86390 1
523011 99523011 1001 86380 86390 1
522973 99522973 1001 86380 86390 1
522885 99522885 1001 86380 86390 1
522552 99522552 1001 86380 86390 1
523270 99523270 1001 86380 86390 1
523842 99523842 1001 86380 86390 1
523931 99523931 1001 86380 86390 1
523696 99523696 1001 86380 86390 1
523660 99523660 1001 86380 86390 1
523342 99523342 1001 86380 86390 1
523436 99523436 1001 86380 86390 1
523996 99523996 1001 86380 86390 1
524630 99524630 1001 86380 86390 1
524621 99524621 1001 86380 86390 1
524600 99524600 1001 86380 86390 1
524588 99524588 1001 86380 86390 1
524514 99524514 1001 86380 86390 1
524439 99524439 1001 86380 86390 1
524388 99524388 1001 86380 86390 1
524509 99524509 1001 86380 86390 1
524279 99524279 1001 86380 86390 1
524178 99524178 1001 86380 86390 1
524167 99524167 1001 86380 86390 1
524871 99524871 1001 86380 86390 1
524958 99524958 1001 86380 86390 1
525551 99525551 1001 86380 86390 1
525027 99525027 1001 86380 86390 1
525031 99525031 1001 86380 86390 1
525021 99525021 1001 86380 86390 1
525177 99525177 1001 86380 86390 1
525010 99525010 1001 86380 86390 1
525740 99525740 1001 86380 86390 1
525641 99525641 1001 86380 86390 1
526158 99526158 1001 86380 86390 1
526429 99526429 1001 86380 86390 1
527133 99527133 1001 86380 86390 1
527178 99527178 1001 86380 86390 1
527080 99527080 1001 86380 86390 1
526901 99526901 1001 86380 86390 1
526871 99526871 1001 86380 86390 1
526695 99526695 1001 86380 86390 1
527327 99527327 1001 86380 86390 1
527941 99527941 1001 86380 86390 1
527997 99527997 1001 86380 86390 1
527793 99527793 1001 86380 86390 1
527722 99527722 1001 86380 86390 1
527671 99527671 1001 86380 86390 1
527789 99527789 1001 86380 86390 1
527601 99527601 1001 86380 86390 1
528830 99528830 1001 86380 86390 1
528896 99528896 1001 86380 86390 1
528598 99528598 1001 86380 86390 1
528444 99528444 1001 86380 86390 1
528473 99528473 1001 86380 86390 1
529101 99529101 1001 86380 86390 1
529486 99529486 1001 86380 86390 1
529215 99529215 1001 86380 86390 1
529259 99529259 1001 86380 86390 1
529803 99529803 1001 86380 86390 1
530431 99530431 1001 86380 86390 1
530539 99530539 1001 86380 86390 1
530383 99530383 1001 86380 86390 1
530235 99530235 1001 86380 86390 1
530278 99530278 1001 86380 86390 1
530069 99530069 1001 86380 86390 1
530108 99530108 1001 86380 86390 1
530667 99530667 1001 86380 86390 1
530656 99530656 1001 86380 86390 1
531068 99531068 1001 86380 86390 1
530849 99530849 1001 86380 86390 1
530773 99530773 1001 86380 86390 1
530854 99530854 1001 86380 86390 1
531390 99531390 1001 86380 86390 1
532056 99532056 1001 86380 86390 1
531959 99531959 1001 86380 86390 1
531973 99531973 1001 86380 86390 1
531736 99531736 1001 86380 86390 1
531713 99531713 1001 86380 86390 1
532955 99532955 1001 86380 86390 1
532994 99532994 1001 86380 86390 1
532905 99532905 1001 86380 86390 1
533012 99533012 1001 86380 86390 1
532966 99532966 1001 86380 86390 1
532742 99532742 1001 86380 86390 1
532733 99532733 1001 86380 86390 1
532540 99532540 1001 86380 86390 1
532567 99532567 1001 86380 86390 1
532614 99532614 1001 86380 86390 1
533158 99533158 1001 86380 86390 1
533056 99533056 1001 86380 86390 1
533161 99533161 1001 86380 86390 1
533661 99533661 1001 86380 86390 1
533674 99533674 1001 86380 86390 1
533527 99533527 1001 86380 86390 1
533574 99533574 1001 86380 86390 1
534040 99534040 1001 86380 86390 1
533886 99533886 1001 86380 86390 1
534492 99534492 1001 86380 86390 1
534622 99534622 1001 86380 86390 1
534523 99534523 1001 86380 86390 1
534343 99534343 1001 86380 86390 1
534387 99534387 1001 86380 86390 1
534188 99534188 1001 86380 86390 1
535367 99535367 1001 86380 86390 1
535071 99535071 1001 86380 86390 1
535561 99535561 1001 86380 86390 1
536277 99536277 1001 86380 86390 1
536166 99536166 1001 86380 86390 1
536245 99536245 1001 86380 86390 1
535936 99535936 1001 86380 86390 1
535719 99535719 1001 86380 86390 1
535774 99535774 1001 86380 86390 1
536364 99536364 1001 86380 86390 1
536431 99536431 1001 86380 86390 1
536871 99536871 1001 86380 86390 1
537343 99537343 1001 86380 86390 1
537267 99537267 1001 86380 86390 1
537358 99537358 1001 86380 86390 1
537311 99537311 1001 86380 86390 1
537235 99537235 1001 86380 86390 1
537910 99537910 1001 86380 86390 1
537671 99537671 1001 86380 86390 1
537370 99537370 1001 86380 86390 1
537411 99537411 1001 86380 86390 1
537416 99537416 1001 86380 86390 1
538034 99538034 1001 86380 86390 1
538146 99538146 1001 86380 86390 1
538747 99538747 1001 86380 86390 1
538455 99538455 1001 86380 86390 1
538444 99538444 1001 86380 86390 1
539479 99539479 1001 86380 86390 1
539430 99539430 1001 86380 86390 1
539083 99539083 1001 86380 86390 1
539709 99539709 1001 86380 86390 1
539697 99539697 1001 86380 86390 1
539763 99539763 1001 86380 86390 1
539792 99539792 1001 86380 86390 1
540380 99540380 1001 86380 86390 1
540250 99540250 1001 86380 86390 1
539911 99539911 1001 86380 86390 1
539900 99539900 1001 86380 86390 1
540025 99540025 1001 86380 86390 1
540596 99540596 1001 86380 86390 1
541171 99541171 1001 86380 86390 1
540967 99540967 1001 86380 86390 1
540776 99540776 1001 86380 86390 1
540739 99540739 1001 86380 86390 1
541488 99541488 1001 86380 86390 1
542015 99542015 1001 86380 86390 1
541520 99541520 1001 86380 86390 1
542218 99542218 1001 86380 86390 1
542647 99542647 1001 86380 86390 1
542405 99542405 1001 86380 86390 1
542334 99542334 1001 86380 86390 1
542373 99542373 1001 86380 86390 1
542478 99542478 1001 86380 86390 1
543098 99543098 1001 86380 86390 1
542957 99542957 1001 86380 86390 1
543144 99543144 1001 86380 86390 1
543632 99543632 1001 86380 86390 1
543620 99543620 1001 86380 86390 1
543557 99543557 1001 86380 86390 1
543362 99543362 1001 86380 86390 1
543493 99543493 1001 86380 86390 1
543396 99543396 1001 86380 86390 1
543326 99543326 1001 86380 86390 1
543278 99543278 1001 86380 86390 1
543808 99543808 1001 86380 86390 1
544415 99544415 1001 86380 86390 1
544292 99544292 1001 86380 86390 1
543980 99543980 1001 86380 86390 1
544691 99544691 1001 86380 86390 1
511340 865 1002 57078 66606 1
525363 605 1001 45799 46099 1
536571 1216 1001 28884 29184 1
400358 99400358 1001 86380 86390 1
400386 99400386 1001 86380 86390 1
400390 99400390 1001 86380 86390 1
400766 99400766 1001 86380 86390 1
401236 99401236 1001 86380 86390 1
401451 99401451 1001 86380 86390 1
401579 99401579 1001 86380 86390 1
402470 99402470 1001 86380 86390 1
402921 99402921 1001 86380 86390 1
402892 99402892 1001 86380 86390 1
403250 99403250 1001 86380 86390 1
404418 99404418 1001 86380 86390 1
404644 99404644 1001 86380 86390 1
404767 99404767 1001 86380 86390 1
404902 99404902 1001 86380 86390 1
404887 99404887 1001 86380 86390 1
405308 99405308 1001 86380 86390 1
405780 99405780 1001 86380 86390 1
406155 99406155 1001 86380 86390 1
406186 99406186 1001 86380 86390 1
406224 99406224 1001 86380 86390 1
406700 99406700 1001 86380 86390 1
406829 99406829 1001 86380 86390 1
406786 99406786 1001 86380 86390 1
406952 99406952 1001 86380 86390 1
407038 99407038 1001 86380 86390 1
407659 99407659 1001 86380 86390 1
407798 99407798 1001 86380 86390 1
407857 99407857 1001 86380 86390 1
408378 99408378 1001 86380 86390 1
408651 99408651 1001 86380 86390 1
408920 99408920 1001 86380 86390 1
409121 99409121 1001 86380 86390 1
409240 99409240 1001 86380 86390 1
409600 99409600 1001 86380 86390 1
410155 99410155 1001 86380 86390 1
410126 99410126 1001 86380 86390 1
410928 99410928 1001 86380 86390 1
411464 99411464 1001 86380 86390 1
411581 99411581 1001 86380 86390 1
411892 99411892 1001 86380 86390 1
412069 99412069 1001 86380 86390 1
412150 99412150 1001 86380 86390 1
412154 99412154 1001 86380 86390 1
413645 99413645 1001 86380 86390 1
412907 99412907 1001 86380 86390 1
413001 99413001 1001 86380 86390 1
413083 99413083 1001 86380 86390 1
413079 99413079 1001 86380 86390 1
412554 99412554 1001 86380 86390 1
412868 99412868 1001 86380 86390 1
413756 99413756 1001 86380 86390 1
413725 99413725 1001 86380 86390 1
413955 99413955 1001 86380 86390 1
414043 99414043 1001 86380 86390 1
414616 99414616 1001 86380 86390 1
414176 99414176 1001 86380 86390 1
414140 99414140 1001 86380 86390 1
414125 99414125 1001 86380 86390 1
415389 99415389 1001 86380 86390 1
415347 99415347 1001 86380 86390 1
415382 99415382 1001 86380 86390 1
416715 99416715 1001 86380 86390 1
416664 99416664 1001 86380 86390 1
416531 99416531 1001 86380 86390 1
416545 99416545 1001 86380 86390 1
415838 99415838 1001 86380 86390 1
417289 99417289 1001 86380 86390 1
417522 99417522 1001 86380 86390 1
418726 99418726 1001 86380 86390 1
418698 99418698 1001 86380 86390 1
418220 99418220 1001 86380 86390 1
418226 99418226 1001 86380 86390 1
417889 99417889 1001 86380 86390 1
417896 99417896 1001 86380 86390 1
418859 99418859 1001 86380 86390 1
420249 99420249 1001 86380 86390 1
420066 99420066 1001 86380 86390 1
419903 99419903 1001 86380 86390 1
420688 99420688 1001 86380 86390 1
421929 99421929 1001 86380 86390 1
421658 99421658 1001 86380 86390 1
420955 99420955 1001 86380 86390 1
422502 99422502 1001 86380 86390 1
423334 99423334 1001 86380 86390 1
423489 99423489 1001 86380 86390 1
423521 99423521 1001 86380 86390 1
423424 99423424 1001 86380 86390 1
422697 99422697 1001 86380 86390 1
422752 99422752 1001 86380 86390 1
425008 99425008 1001 86380 86390 1
425163 99425163 1001 86380 86390 1
425570 99425570 1001 86380 86390 1
425647 99425647 1001 86380 86390 1
426984 99426984 1001 86380 86390 1
426966 99426966 1001 86380 86390 1
426809 99426809 1001 86380 86390 1
426287 99426287 1001 86380 86390 1
426467 99426467 1001 86380 86390 1
427374 99427374 1001 86380 86390 1
427303 99427303 1001 86380 86390 1
427304 99427304 1001 86380 86390 1
428727 99428727 1001 86380 86390 1
427829 99427829 1001 86380 86390 1
427645 99427645 1001 86380 86390 1
429095 99429095 1001 86380 86390 1
428876 99428876 1001 86380 86390 1
430107 99430107 1001 86380 86390 1
429456 99429456 1001 86380 86390 1
429407 99429407 1001 86380 86390 1
430780 99430780 1001 86380 86390 1
430499 99430499 1001 86380 86390 1
431883 99431883 1001 86380 86390 1
432054 99432054 1001 86380 86390 1
431712 99431712 1001 86380 86390 1
431669 99431669 1001 86380 86390 1
431610 99431610 1001 86380 86390 1
431390 99431390 1001 86380 86390 1
432200 99432200 1001 86380 86390 1
432178 99432178 1001 86380 86390 1
432324 99432324 1001 86380 86390 1
432260 99432260 1001 86380 86390 1
432989 99432989 1001 86380 86390 1
435069 99435069 1001 86380 86390 1
434627 99434627 1001 86380 86390 1
434793 99434793 1001 86380 86390 1
434471 99434471 1001 86380 86390 1
434281 99434281 1001 86380 86390 1
434449 99434449 1001 86380 86390 1
435454 99435454 1001 86380 86390 1
435517 99435517 1001 86380 86390 1
435723 99435723 1001 86380 86390 1
436992 99436992 1001 86380 86390 1
436748 99436748 1001 86380 86390 1
436011 99436011 1001 86380 86390 1
300101 99300101 1001 86380 86390 1
300090 99300090 1001 86380 86390 1
300704 99300704 1001 86380 86390 1
300648 99300648 1001 86380 86390 1
300344 99300344 1001 86380 86390 1
300455 99300455 1001 86380 86390 1
300864 99300864 1001 86380 86390 1
300776 99300776 1001 86380 86390 1
301089 99301089 1001 86380 86390 1
301095 99301095 1001 86380 86390 1
300955 99300955 1001 86380 86390 1
302324 99302324 1001 86380 86390 1
302065 99302065 1001 86380 86390 1
302157 99302157 1001 86380 86390 1
301943 99301943 1001 86380 86390 1
302447 99302447 1001 86380 86390 1
303084 99303084 1001 86380 86390 1
302769 99302769 1001 86380 86390 1
303258 99303258 1001 86380 86390 1
303303 99303303 1001 86380 86390 1
303970 99303970 1001 86380 86390 1
303984 99303984 1001 86380 86390 1
303949 99303949 1001 86380 86390 1
303490 99303490 1001 86380 86390 1
303535 99303535 1001 86380 86390 1
303474 99303474 1001 86380 86390 1
304184 99304184 1001 86380 86390 1
304526 99304526 1001 86380 86390 1
304566 99304566 1001 86380 86390 1
304588 99304588 1001 86380 86390 1
304263 99304263 1001 86380 86390 1
304961 99304961 1001 86380 86390 1
305044 99305044 1001 86380 86390 1
305061 99305061 1001 86380 86390 1
305563 99305563 1001 86380 86390 1
305539 99305539 1001 86380 86390 1
305528 99305528 1001 86380 86390 1
305433 99305433 1001 86380 86390 1
305133 99305133 1001 86380 86390 1
305073 99305073 1001 86380 86390 1
305127 99305127 1001 86380 86390 1
500094 99500094 1001 86380 86390 1
500744 99500744 1001 86380 86390 1
500246 99500246 1001 86380 86390 1
500378 99500378 1001 86380 86390 1
501007 99501007 1001 86380 86390 1
500826 99500826 1001 86380 86390 1
500965 99500965 1001 86380 86390 1
501514 99501514 1001 86380 86390 1
501438 99501438 1001 86380 86390 1
501509 99501509 1001 86380 86390 1
501240 99501240 1001 86380 86390 1
501391 99501391 1001 86380 86390 1
501677 99501677 1001 86380 86390 1
501771 99501771 1001 86380 86390 1
501659 99501659 1001 86380 86390 1
501648 99501648 1001 86380 86390 1
502317 99502317 1001 86380 86390 1
502386 99502386 1001 86380 86390 1
502196 99502196 1001 86380 86390 1
501910 99501910 1001 86380 86390 1
502028 99502028 1001 86380 86390 1
502527 99502527 1001 86380 86390 1
502628 99502628 1001 86380 86390 1
503188 99503188 1001 86380 86390 1
503201 99503201 1001 86380 86390 1
502896 99502896 1001 86380 86390 1
503007 99503007 1001 86380 86390 1
503344 99503344 1001 86380 86390 1
503439 99503439 1001 86380 86390 1
503313 99503313 1001 86380 86390 1
504040 99504040 1001 86380 86390 1
503798 99503798 1001 86380 86390 1
504818 99504818 1001 86380 86390 1
504750 99504750 1001 86380 86390 1
504663 99504663 1001 86380 86390 1
504683 99504683 1001 86380 86390 1
504509 99504509 1001 86380 86390 1
505759 99505759 1001 86380 86390 1
505438 99505438 1001 86380 86390 1
505428 99505428 1001 86380 86390 1
505208 99505208 1001 86380 86390 1
505773 99505773 1001 86380 86390 1
505856 99505856 1001 86380 86390 1
506535 99506535 1001 86380 86390 1
506332 99506332 1001 86380 86390 1
506150 99506150 1001 86380 86390 1
506782 99506782 1001 86380 86390 1
507422 99507422 1001 86380 86390 1
507070 99507070 1001 86380 86390 1
506857 99506857 1001 86380 86390 1
508148 99508148 1001 86380 86390 1
508139 99508139 1001 86380 86390 1
508448 99508448 1001 86380 86390 1
508359 99508359 1001 86380 86390 1
508980 99508980 1001 86380 86390 1
509057 99509057 1001 86380 86390 1
509059 99509059 1001 86380 86390 1
508831 99508831 1001 86380 86390 1
508665 99508665 1001 86380 86390 1
508743 99508743 1001 86380 86390 1
508583 99508583 1001 86380 86390 1
509566 99509566 1001 86380 86390 1
509574 99509574 1001 86380 86390 1
509386 99509386 1001 86380 86390 1
509426 99509426 1001 86380 86390 1
510053 99510053 1001 86380 86390 1
509928 99509928 1001 86380 86390 1
509960 99509960 1001 86380 86390 1
510013 99510013 1001 86380 86390 1
510677 99510677 1001 86380 86390 1
510655 99510655 1001 86380 86390 1
510338 99510338 1001 86380 86390 1
510779 99510779 1001 86380 86390 1
510819 99510819 1001 86380 86390 1
510837 99510837 1001 86380 86390 1
511464 99511464 1001 86380 86390 1
511258 99511258 1001 86380 86390 1
511165 99511165 1001 86380 86390 1
511614 99511614 1001 86380 86390 1
511735 99511735 1001 86380 86390 1
511626 99511626 1001 86380 86390 1
512192 99512192 1001 86380 86390 1
512360 99512360 1001 86380 86390 1
511981 99511981 1001 86380 86390 1
512022 99512022 1001 86380 86390 1
512087 99512087 1001 86380 86390 1
512092 99512092 1001 86380 86390 1
511845 99511845 1001 86380 86390 1
512570 99512570 1001 86380 86390 1
512558 99512558 1001 86380 86390 1
512566 99512566 1001 86380 86390 1
513037 99513037 1001 86380 86390 1
513045 99513045 1001 86380 86390 1
512849 99512849 1001 86380 86390 1
512605 99512605 1001 86380 86390 1
513488 99513488 1001 86380 86390 1
513548 99513548 1001 86380 86390 1
514755 99514755 1001 86380 86390 1
514784 99514784 1001 86380 86390 1
514553 99514553 1001 86380 86390 1
514463 99514463 1001 86380 86390 1
514623 99514623 1001 86380 86390 1
514455 99514455 1001 86380 86390 1
514392 99514392 1001 86380 86390 1
514259 99514259 1001 86380 86390 1
514260 99514260 1001 86380 86390 1
514907 99514907 1001 86380 86390 1
515016 99515016 1001 86380 86390 1
514862 99514862 1001 86380 86390 1
515375 99515375 1001 86380 86390 1
515357 99515357 1001 86380 86390 1
515784 99515784 1001 86380 86390 1
515777 99515777 1001 86380 86390 1
516133 99516133 1001 86380 86390 1
515954 99515954 1001 86380 86390 1
516015 99516015 1001 86380 86390 1
516547 99516547 1001 86380 86390 1
516576 99516576 1001 86380 86390 1
517146 99517146 1001 86380 86390 1
517964 99517964 1001 86380 86390 1
518152 99518152 1001 86380 86390 1
517979 99517979 1001 86380 86390 1
517815 99517815 1001 86380 86390 1
517616 99517616 1001 86380 86390 1
518257 99518257 1001 86380 86390 1
518842 99518842 1001 86380 86390 1
518695 99518695 1001 86380 86390 1
518585 99518585 1001 86380 86390 1
518408 99518408 1001 86380 86390 1
518547 99518547 1001 86380 86390 1
519105 99519105 1001 86380 86390 1
519608 99519608 1001 86380 86390 1
519497 99519497 1001 86380 86390 1
519342 99519342 1001 86380 86390 1
519384 99519384 1001 86380 86390 1
519320 99519320 1001 86380 86390 1
520007 99520007 1001 86380 86390 1
519982 99519982 1001 86380 86390 1
520525 99520525 1001 86380 86390 1
520440 99520440 1001 86380 86390 1
520536 99520536 1001 86380 86390 1
520187 99520187 1001 86380 86390 1
520205 99520205 1001 86380 86390 1
520134 99520134 1001 86380 86390 1
520780 99520780 1001 86380 86390 1
520750 99520750 1001 86380 86390 1
520790 99520790 1001 86380 86390 1
521415 99521415 1001 86380 86390 1
521441 99521441 1001 86380 86390 1
520862 99520862 1001 86380 86390 1
520892 99520892 1001 86380 86390 1
520918 99520918 1001 86380 86390 1
521504 99521504 1001 86380 86390 1
521662 99521662 1001 86380 86390 1
521527 99521527 1001 86380 86390 1
522207 99522207 1001 86380 86390 1
521749 99521749 1001 86380 86390 1
521792 99521792 1001 86380 86390 1
521719 99521719 1001 86380 86390 1
521851 99521851 1001 86380 86390 1
521852 99521852 1001 86380 86390 1
522405 99522405 1001 86380 86390 1
523080 99523080 1001 86380 86390 1
522819 99522819 1001 86380 86390 1
522846 99522846 1001 86380 86390 1
522657 99522657 1001 86380 86390 1
522672 99522672 1001 86380 86390 1
522504 99522504 1001 86380 86390 1
523306 99523306 1001 86380 86390 1
523322 99523322 1001 86380 86390 1
523879 99523879 1001 86380 86390 1
523370 99523370 1001 86380 86390 1
524674 99524674 1001 86380 86390 1
524626 99524626 1001 86380 86390 1
524542 99524542 1001 86380 86390 1
524405 99524405 1001 86380 86390 1
524548 99524548 1001 86380 86390 1
524163 99524163 1001 86380 86390 1
524356 99524356 1001 86380 86390 1
524955 99524955 1001 86380 86390 1
525444 99525444 1001 86380 86390 1
525446 99525446 1001 86380 86390 1
525236 99525236 1001 86380 86390 1
525237 99525237 1001 86380 86390 1
525306 99525306 1001 86380 86390 1
525233 99525233 1001 86380 86390 1
525007 99525007 1001 86380 86390 1
525111 99525111 1001 86380 86390 1
525087 99525087 1001 86380 86390 1
525063 99525063 1001 86380 86390 1
524985 99524985 1001 86380 86390 1
526248 99526248 1001 86380 86390 1
526250 99526250 1001 86380 86390 1
526101 99526101 1001 86380 86390 1
526104 99526104 1001 86380 86390 1
526146 99526146 1001 86380 86390 1
525851 99525851 1001 86380 86390 1
525968 99525968 1001 86380 86390 1
526565 99526565 1001 86380 86390 1
526585 99526585 1001 86380 86390 1
526888 99526888 1001 86380 86390 1
526957 99526957 1001 86380 86390 1
527026 99527026 1001 86380 86390 1
526754 99526754 1001 86380 86390 1
526716 99526716 1001 86380 86390 1
527389 99527389 1001 86380 86390 1
527340 99527340 1001 86380 86390 1
527398 99527398 1001 86380 86390 1
527947 99527947 1001 86380 86390 1
527989 99527989 1001 86380 86390 1
527925 99527925 1001 86380 86390 1
527690 99527690 1001 86380 86390 1
527559 99527559 1001 86380 86390 1
527528 99527528 1001 86380 86390 1
527531 99527531 1001 86380 86390 1
528098 99528098 1001 86380 86390 1
528111 99528111 1001 86380 86390 1
528811 99528811 1001 86380 86390 1
528701 99528701 1001 86380 86390 1
528768 99528768 1001 86380 86390 1
528746 99528746 1001 86380 86390 1
528515 99528515 1001 86380 86390 1
528601 99528601 1001 86380 86390 1
528577 99528577 1001 86380 86390 1
528365 99528365 1001 86380 86390 1
528340 99528340 1001 86380 86390 1
529019 99529019 1001 86380 86390 1
528930 99528930 1001 86380 86390 1
528956 99528956 1001 86380 86390 1
529064 99529064 1001 86380 86390 1
528922 99528922 1001 86380 86390 1
529668 99529668 1001 86380 86390 1
529148 99529148 1001 86380 86390 1
529296 99529296 1001 86380 86390 1
529857 99529857 1001 86380 86390 1
529891 99529891 1001 86380 86390 1
529749 99529749 1001 86380 86390 1
530471 99530471 1001 86380 86390 1
530115 99530115 1001 86380 86390 1
530682 99530682 1001 86380 86390 1
530700 99530700 1001 86380 86390 1
531259 99531259 1001 86380 86390 1
531161 99531161 1001 86380 86390 1
530983 99530983 1001 86380 86390 1
531520 99531520 1001 86380 86390 1
531462 99531462 1001 86380 86390 1
531895 99531895 1001 86380 86390 1
532252 99532252 1001 86380 86390 1
532214 99532214 1001 86380 86390 1
532775 99532775 1001 86380 86390 1
532747 99532747 1001 86380 86390 1
533189 99533189 1001 86380 86390 1
533091 99533091 1001 86380 86390 1
533785 99533785 1001 86380 86390 1
533417 99533417 1001 86380 86390 1
533982 99533982 1001 86380 86390 1
534546 99534546 1001 86380 86390 1
534409 99534409 1001 86380 86390 1
534412 99534412 1001 86380 86390 1
534309 99534309 1001 86380 86390 1
534881 99534881 1001 86380 86390 1
535175 99535175 1001 86380 86390 1
535189 99535189 1001 86380 86390 1
535299 99535299 1001 86380 86390 1
535196 99535196 1001 86380 86390 1
535122 99535122 1001 86380 86390 1
536222 99536222 1001 86380 86390 1
536079 99536079 1001 86380 86390 1
535858 99535858 1001 86380 86390 1
535849 99535849 1001 86380 86390 1
536763 99536763 1001 86380 86390 1
536833 99536833 1001 86380 86390 1
536573 99536573 1001 86380 86390 1
537189 99537189 1001 86380 86390 1
537932 99537932 1001 86380 86390 1
537832 99537832 1001 86380 86390 1
537692 99537692 1001 86380 86390 1
537722 99537722 1001 86380 86390 1
537436 99537436 1001 86380 86390 1
537515 99537515 1001 86380 86390 1
537465 99537465 1001 86380 86390 1
538171 99538171 1001 86380 86390 1
538174 99538174 1001 86380 86390 1
538715 99538715 1001 86380 86390 1
538617 99538617 1001 86380 86390 1
538773 99538773 1001 86380 86390 1
538557 99538557 1001 86380 86390 1
538474 99538474 1001 86380 86390 1
538837 99538837 1001 86380 86390 1
538919 99538919 1001 86380 86390 1
539451 99539451 1001 86380 86390 1
539440 99539440 1001 86380 86390 1
539201 99539201 1001 86380 86390 1
539206 99539206 1001 86380 86390 1
539695 99539695 1001 86380 86390 1
539788 99539788 1001 86380 86390 1
540114 99540114 1001 86380 86390 1
540118 99540118 1001 86380 86390 1
540672 99540672 1001 86380 86390 1
540592 99540592 1001 86380 86390 1
541247 99541247 1001 86380 86390 1
541286 99541286 1001 86380 86390 1
540997 99540997 1001 86380 86390 1
540770 99540770 1001 86380 86390 1
541998 99541998 1001 86380 86390 1
541923 99541923 1001 86380 86390 1
541723 99541723 1001 86380 86390 1
541655 99541655 1001 86380 86390 1
541570 99541570 1001 86380 86390 1
541626 99541626 1001 86380 86390 1
542202 99542202 1001 86380 86390 1
542742 99542742 1001 86380 86390 1
542684 99542684 1001 86380 86390 1
542415 99542415 1001 86380 86390 1
542366 99542366 1001 86380 86390 1
542332 99542332 1001 86380 86390 1
543001 99543001 1001 86380 86390 1
543709 99543709 1001 86380 86390 1
543309 99543309 1001 86380 86390 1
543312 99543312 1001 86380 86390 1
543235 99543235 1001 86380 86390 1
543902 99543902 1001 86380 86390 1
543816 99543816 1001 86380 86390 1
544436 99544436 1001 86380 86390 1
544342 99544342 1001 86380 86390 1
544358 99544358 1001 86380 86390 1
544192 99544192 1001 86380 86390 1
544066 99544066 1001 86380 86390 1
544672 99544672 1001 86380 86390 1
400034 99400034 1001 86380 86390 1
400158 99400158 1001 86380 86390 1
400258 99400258 1001 86380 86390 1
400882 99400882 1001 86380 86390 1
401080 99401080 1001 86380 86390 1
401223 99401223 1001 86380 86390 1
401879 99401879 1001 86380 86390 1
402221 99402221 1001 86380 86390 1
402338 99402338 1001 86380 86390 1
402830 99402830 1001 86380 86390 1
403048 99403048 1001 86380 86390 1
403478 99403478 1001 86380 86390 1
403951 99403951 1001 86380 86390 1
404713 99404713 1001 86380 86390 1
404739 99404739 1001 86380 86390 1
404916 99404916 1001 86380 86390 1
405057 99405057 1001 86380 86390 1
405071 99405071 1001 86380 86390 1
405099 99405099 1001 86380 86390 1
405436 99405436 1001 86380 86390 1
405593 99405593 1001 86380 86390 1
405677 99405677 1001 86380 86390 1
405931 99405931 1001 86380 86390 1
405994 99405994 1001 86380 86390 1
406579 99406579 1001 86380 86390 1
407226 99407226 1001 86380 86390 1
407320 99407320 1001 86380 86390 1
407443 99407443 1001 86380 86390 1
407531 99407531 1001 86380 86390 1
407680 99407680 1001 86380 86390 1
408042 99408042 1001 86380 86390 1
408309 99408309 1001 86380 86390 1
408435 99408435 1001 86380 86390 1
408783 99408783 1001 86380 86390 1
408851 99408851 1001 86380 86390 1
409039 99409039 1001 86380 86390 1
409313 99409313 1001 86380 86390 1
409503 99409503 1001 86380 86390 1
409659 99409659 1001 86380 86390 1
409718 99409718 1001 86380 86390 1
409857 99409857 1001 86380 86390 1
410433 99410433 1001 86380 86390 1
410916 99410916 1001 86380 86390 1
411243 99411243 1001 86380 86390 1
411406 99411406 1001 86380 86390 1
411427 99411427 1001 86380 86390 1
411979 99411979 1001 86380 86390 1
412308 99412308 1001 86380 86390 1
413487 99413487 1001 86380 86390 1
413559 99413559 1001 86380 86390 1
413186 99413186 1001 86380 86390 1
412981 99412981 1001 86380 86390 1
413043 99413043 1001 86380 86390 1
412728 99412728 1001 86380 86390 1
414083 99414083 1001 86380 86390 1
414973 99414973 1001 86380 86390 1
415263 99415263 1001 86380 86390 1
415062 99415062 1001 86380 86390 1
414937 99414937 1001 86380 86390 1
414640 99414640 1001 86380 86390 1
414519 99414519 1001 86380 86390 1
416159 99416159 1001 86380 86390 1
416384 99416384 1001 86380 86390 1
415884 99415884 1001 86380 86390 1
415975 99415975 1001 86380 86390 1
415877 99415877 1001 86380 86390 1
415981 99415981 1001 86380 86390 1
416004 99416004 1001 86380 86390 1
417402 99417402 1001 86380 86390 1
417129 99417129 1001 86380 86390 1
417552 99417552 1001 86380 86390 1
418757 99418757 1001 86380 86390 1
418257 99418257 1001 86380 86390 1
417748 99417748 1001 86380 86390 1
417911 99417911 1001 86380 86390 1
419189 99419189 1001 86380 86390 1
420133 99420133 1001 86380 86390 1
420160 99420160 1001 86380 86390 1
420350 99420350 1001 86380 86390 1
419967 99419967 1001 86380 86390 1
420029 99420029 1001 86380 86390 1
419591 99419591 1001 86380 86390 1
419610 99419610 1001 86380 86390 1
420725 99420725 1001 86380 86390 1
422043 99422043 1001 86380 86390 1
421804 99421804 1001 86380 86390 1
421938 99421938 1001 86380 86390 1
422025 99422025 1001 86380 86390 1
421360 99421360 1001 86380 86390 1
421204 99421204 1001 86380 86390 1
420905 99420905 1001 86380 86390 1
422247 99422247 1001 86380 86390 1
422263 99422263 1001 86380 86390 1
422451 99422451 1001 86380 86390 1
422212 99422212 1001 86380 86390 1
423608 99423608 1001 86380 86390 1
423422 99423422 1001 86380 86390 1
423299 99423299 1001 86380 86390 1
423019 99423019 1001 86380 86390 1
422637 99422637 1001 86380 86390 1
423829 99423829 1001 86380 86390 1
423926 99423926 1001 86380 86390 1
423927 99423927 1001 86380 86390 1
425148 99425148 1001 86380 86390 1
425317 99425317 1001 86380 86390 1
424787 99424787 1001 86380 86390 1
424806 99424806 1001 86380 86390 1
424388 99424388 1001 86380 86390 1
424369 99424369 1001 86380 86390 1
424153 99424153 1001 86380 86390 1
426806 99426806 1001 86380 86390 1
426300 99426300 1001 86380 86390 1
426406 99426406 1001 86380 86390 1
427389 99427389 1001 86380 86390 1
428649 99428649 1001 86380 86390 1
428452 99428452 1001 86380 86390 1
428528 99428528 1001 86380 86390 1
427745 99427745 1001 86380 86390 1
428897 99428897 1001 86380 86390 1
430340 99430340 1001 86380 86390 1
429827 99429827 1001 86380 86390 1
429274 99429274 1001 86380 86390 1
430449 99430449 1001 86380 86390 1
430653 99430653 1001 86380 86390 1
432047 99432047 1001 86380 86390 1
431627 99431627 1001 86380 86390 1
430923 99430923 1001 86380 86390 1
431098 99431098 1001 86380 86390 1
432115 99432115 1001 86380 86390 1
433058 99433058 1001 86380 86390 1
433086 99433086 1001 86380 86390 1
432532 99432532 1001 86380 86390 1
432770 99432770 1001 86380 86390 1
434069 99434069 1001 86380 86390 1
433755 99433755 1001 86380 86390 1
434106 99434106 1001 86380 86390 1
434945 99434945 1001 86380 86390 1
434792 99434792 1001 86380 86390 1
434321 99434321 1001 86380 86390 1
434383 99434383 1001 86380 86390 1
435757 99435757 1001 86380 86390 1
436854 99436854 1001 86380 86390 1
436418 99436418 1001 86380 86390 1
436388 99436388 1001 86380 86390 1
436539 99436539 1001 86380 86390 1
436363 99436363 1001 86380 86390 1
436236 99436236 1001 86380 86390 1
435938 99435938 1001 86380 86390 1
300569 99300569 1001 86380 86390 1
300661 99300661 1001 86380 86390 1
300573 99300573 1001 86380 86390 1
300369 99300369 1001 86380 86390 1
300172 99300172 1001 86380 86390 1
300859 99300859 1001 86380 86390 1
300770 99300770 1001 86380 86390 1
301362 99301362 1001 86380 86390 1
301434 99301434 1001 86380 86390 1
301055 99301055 1001 86380 86390 1
301086 99301086 1001 86380 86390 1
301075 99301075 1001 86380 86390 1
301711 99301711 1001 86380 86390 1
301596 99301596 1001 86380 86390 1
301687 99301687 1001 86380 86390 1
301664 99301664 1001 86380 86390 1
302336 99302336 1001 86380 86390 1
302136 99302136 1001 86380 86390 1
302003 99302003 1001 86380 86390 1
301896 99301896 1001 86380 86390 1
301961 99301961 1001 86380 86390 1
301913 99301913 1001 86380 86390 1
302419 99302419 1001 86380 86390 1
302566 99302566 1001 86380 86390 1
302398 99302398 1001 86380 86390 1
303027 99303027 1001 86380 86390 1
303174 99303174 1001 86380 86390 1
302808 99302808 1001 86380 86390 1
302981 99302981 1001 86380 86390 1
302904 99302904 1001 86380 86390 1
302819 99302819 1001 86380 86390 1
302620 99302620 1001 86380 86390 1
303971 99303971 1001 86380 86390 1
304011 99304011 1001 86380 86390 1
303650 99303650 1001 86380 86390 1
303808 99303808 1001 86380 86390 1
303607 99303607 1001 86380 86390 1
303564 99303564 1001 86380 86390 1
304085 99304085 1001 86380 86390 1
304525 99304525 1001 86380 86390 1
304549 99304549 1001 86380 86390 1
304279 99304279 1001 86380 86390 1
304875 99304875 1001 86380 86390 1
304904 99304904 1001 86380 86390 1
305526 99305526 1001 86380 86390 1
305541 99305541 1001 86380 86390 1
305429 99305429 1001 86380 86390 1
305451 99305451 1001 86380 86390 1
305477 99305477 1001 86380 86390 1
305159 99305159 1001 86380 86390 1
500118 99500118 1001 86380 86390 1
500085 99500085 1001 86380 86390 1
500190 99500190 1001 86380 86390 1
500786 99500786 1001 86380 86390 1
500533 99500533 1001 86380 86390 1
500589 99500589 1001 86380 86390 1
500447 99500447 1001 86380 86390 1
500500 99500500 1001 86380 86390 1
500382 99500382 1001 86380 86390 1
500331 99500331 1001 86380 86390 1
501567 99501567 1001 86380 86390 1
501491 99501491 1001 86380 86390 1
501543 99501543 1001 86380 86390 1
501518 99501518 1001 86380 86390 1
501557 99501557 1001 86380 86390 1
501369 99501369 1001 86380 86390 1
501242 99501242 1001 86380 86390 1
501286 99501286 1001 86380 86390 1
501314 99501314 1001 86380 86390 1
501037 99501037 1001 86380 86390 1
501182 99501182 1001 86380 86390 1
501729 99501729 1001 86380 86390 1
501835 99501835 1001 86380 86390 1
501922 99501922 1001 86380 86390 1
502003 99502003 1001 86380 86390 1
501882 99501882 1001 86380 86390 1
502478 99502478 1001 86380 86390 1
502591 99502591 1001 86380 86390 1
503189 99503189 1001 86380 86390 1
503185 99503185 1001 86380 86390 1
503080 99503080 1001 86380 86390 1
502769 99502769 1001 86380 86390 1
503301 99503301 1001 86380 86390 1
503338 99503338 1001 86380 86390 1
503404 99503404 1001 86380 86390 1
503745 99503745 1001 86380 86390 1
503733 99503733 1001 86380 86390 1
503902 99503902 1001 86380 86390 1
503865 99503865 1001 86380 86390 1
503872 99503872 1001 86380 86390 1
503562 99503562 1001 86380 86390 1
503575 99503575 1001 86380 86390 1
503503 99503503 1001 86380 86390 1
504223 99504223 1001 86380 86390 1
504281 99504281 1001 86380 86390 1
504741 99504741 1001 86380 86390 1
504859 99504859 1001 86380 86390 1
504558 99504558 1001 86380 86390 1
504599 99504599 1001 86380 86390 1
504604 99504604 1001 86380 86390 1
504697 99504697 1001 86380 86390 1
504370 99504370 1001 86380 86390 1
505620 99505620 1001 86380 86390 1
505599 99505599 1001 86380 86390 1
505390 99505390 1001 86380 86390 1
505227 99505227 1001 86380 86390 1
505883 99505883 1001 86380 86390 1
505923 99505923 1001 86380 86390 1
505808 99505808 1001 86380 86390 1
505784 99505784 1001 86380 86390 1
506578 99506578 1001 86380 86390 1
506453 99506453 1001 86380 86390 1
506212 99506212 1001 86380 86390 1
506217 99506217 1001 86380 86390 1
506607 99506607 1001 86380 86390 1
507421 99507421 1001 86380 86390 1
507323 99507323 1001 86380 86390 1
507077 99507077 1001 86380 86390 1
507148 99507148 1001 86380 86390 1
507058 99507058 1001 86380 86390 1
507136 99507136 1001 86380 86390 1
506945 99506945 1001 86380 86390 1
507447 99507447 1001 86380 86390 1
507439 99507439 1001 86380 86390 1
507518 99507518 1001 86380 86390 1
507631 99507631 1001 86380 86390 1
508833 99508833 1001 86380 86390 1
508749 99508749 1001 86380 86390 1
508603 99508603 1001 86380 86390 1
508617 99508617 1001 86380 86390 1
508556 99508556 1001 86380 86390 1
509151 99509151 1001 86380 86390 1
509190 99509190 1001 86380 86390 1
509838 99509838 1001 86380 86390 1
509855 99509855 1001 86380 86390 1
509318 99509318 1001 86380 86390 1
509421 99509421 1001 86380 86390 1
509969 99509969 1001 86380 86390 1
510559 99510559 1001 86380 86390 1
510555 99510555 1001 86380 86390 1
510716 99510716 1001 86380 86390 1
510482 99510482 1001 86380 86390 1
510508 99510508 1001 86380 86390 1
510397 99510397 1001 86380 86390 1
510440 99510440 1001 86380 86390 1
510214 99510214 1001 86380 86390 1
510923 99510923 1001 86380 86390 1
510731 99510731 1001 86380 86390 1
511534 99511534 1001 86380 86390 1
511538 99511538 1001 86380 86390 1
511459 99511459 1001 86380 86390 1
511006 99511006 1001 86380 86390 1
511602 99511602 1001 86380 86390 1
511569 99511569 1001 86380 86390 1
511575 99511575 1001 86380 86390 1
512237 99512237 1001 86380 86390 1
512361 99512361 1001 86380 86390 1
512106 99512106 1001 86380 86390 1
512042 99512042 1001 86380 86390 1
511799 99511799 1001 86380 86390 1
511807 99511807 1001 86380 86390 1
512435 99512435 1001 86380 86390 1
513120 99513120 1001 86380 86390 1
513134 99513134 1001 86380 86390 1
513191 99513191 1001 86380 86390 1
513075 99513075 1001 86380 86390 1
512823 99512823 1001 86380 86390 1
512797 99512797 1001 86380 86390 1
512882 99512882 1001 86380 86390 1
512731 99512731 1001 86380 86390 1
512682 99512682 1001 86380 86390 1
512786 99512786 1001 86380 86390 1
512777 99512777 1001 86380 86390 1
513218 99513218 1001 86380 86390 1
513400 99513400 1001 86380 86390 1
513247 99513247 1001 86380 86390 1
513828 99513828 1001 86380 86390 1
513989 99513989 1001 86380 86390 1
513836 99513836 1001 86380 86390 1
513734 99513734 1001 86380 86390 1
513799 99513799 1001 86380 86390 1
513553 99513553 1001 86380 86390 1
514085 99514085 1001 86380 86390 1
514086 99514086 1001 86380 86390 1
514117 99514117 1001 86380 86390 1
514727 99514727 1001 86380 86390 1
514490 99514490 1001 86380 86390 1
514609 99514609 1001 86380 86390 1
514454 99514454 1001 86380 86390 1
514508 99514508 1001 86380 86390 1
514612 99514612 1001 86380 86390 1
514393 99514393 1001 86380 86390 1
514247 99514247 1001 86380 86390 1
514972 99514972 1001 86380 86390 1
514925 99514925 1001 86380 86390 1
515004 99515004 1001 86380 86390 1
514864 99514864 1001 86380 86390 1
515620 99515620 1001 86380 86390 1
515502 99515502 1001 86380 86390 1
515397 99515397 1001 86380 86390 1
515438 99515438 1001 86380 86390 1
515148 99515148 1001 86380 86390 1
515112 99515112 1001 86380 86390 1
515816 99515816 1001 86380 86390 1
516331 99516331 1001 86380 86390 1
516347 99516347 1001 86380 86390 1
516322 99516322 1001 86380 86390 1
515892 99515892 1001 86380 86390 1
516024 99516024 1001 86380 86390 1
515898 99515898 1001 86380 86390 1
516615 99516615 1001 86380 86390 1
516681 99516681 1001 86380 86390 1
516643 99516643 1001 86380 86390 1
517252 99517252 1001 86380 86390 1
516797 99516797 1001 86380 86390 1
516760 99516760 1001 86380 86390 1
516851 99516851 1001 86380 86390 1
517400 99517400 1001 86380 86390 1
517474 99517474 1001 86380 86390 1
518076 99518076 1001 86380 86390 1
518089 99518089 1001 86380 86390 1
517773 99517773 1001 86380 86390 1
518843 99518843 1001 86380 86390 1
518910 99518910 1001 86380 86390 1
518714 99518714 1001 86380 86390 1
518598 99518598 1001 86380 86390 1
518483 99518483 1001 86380 86390 1
518432 99518432 1001 86380 86390 1
519015 99519015 1001 86380 86390 1
519016 99519016 1001 86380 86390 1
519165 99519165 1001 86380 86390 1
519753 99519753 1001 86380 86390 1
519346 99519346 1001 86380 86390 1
520554 99520554 1001 86380 86390 1
520532 99520532 1001 86380 86390 1
520443 99520443 1001 86380 86390 1
520634 99520634 1001 86380 86390 1
520331 99520331 1001 86380 86390 1
520307 99520307 1001 86380 86390 1
520047 99520047 1001 86380 86390 1
520191 99520191 1001 86380 86390 1
520755 99520755 1001 86380 86390 1
520756 99520756 1001 86380 86390 1
520822 99520822 1001 86380 86390 1
520800 99520800 1001 86380 86390 1
520791 99520791 1001 86380 86390 1
521277 99521277 1001 86380 86390 1
521374 99521374 1001 86380 86390 1
521173 99521173 1001 86380 86390 1
521254 99521254 1001 86380 86390 1
521218 99521218 1001 86380 86390 1
521245 99521245 1001 86380 86390 1
520998 99520998 1001 86380 86390 1
521628 99521628 1001 86380 86390 1
522177 99522177 1001 86380 86390 1
521974 99521974 1001 86380 86390 1
521941 99521941 1001 86380 86390 1
521995 99521995 1001 86380 86390 1
521694 99521694 1001 86380 86390 1
521812 99521812 1001 86380 86390 1
522417 99522417 1001 86380 86390 1
522431 99522431 1001 86380 86390 1
522952 99522952 1001 86380 86390 1
523076 99523076 1001 86380 86390 1
522838 99522838 1001 86380 86390 1
522854 99522854 1001 86380 86390 1
522756 99522756 1001 86380 86390 1
522834 99522834 1001 86380 86390 1
522570 99522570 1001 86380 86390 1
523286 99523286 1001 86380 86390 1
523641 99523641 1001 86380 86390 1
523694 99523694 1001 86380 86390 1
524123 99524123 1001 86380 86390 1
524063 99524063 1001 86380 86390 1
524422 99524422 1001 86380 86390 1
524331 99524331 1001 86380 86390 1
524193 99524193 1001 86380 86390 1
524233 99524233 1001 86380 86390 1
524259 99524259 1001 86380 86390 1
524952 99524952 1001 86380 86390 1
524852 99524852 1001 86380 86390 1
525512 99525512 1001 86380 86390 1
525399 99525399 1001 86380 86390 1
525185 99525185 1001 86380 86390 1
525204 99525204 1001 86380 86390 1
525096 99525096 1001 86380 86390 1
525680 99525680 1001 86380 86390 1
525694 99525694 1001 86380 86390 1
526105 99526105 1001 86380 86390 1
525897 99525897 1001 86380 86390 1
526508 99526508 1001 86380 86390 1
527134 99527134 1001 86380 86390 1
527004 99527004 1001 86380 86390 1
526928 99526928 1001 86380 86390 1
526942 99526942 1001 86380 86390 1
526646 99526646 1001 86380 86390 1
527365 99527365 1001 86380 86390 1
527252 99527252 1001 86380 86390 1
527323 99527323 1001 86380 86390 1
527679 99527679 1001 86380 86390 1
527802 99527802 1001 86380 86390 1
527482 99527482 1001 86380 86390 1
527629 99527629 1001 86380 86390 1
527461 99527461 1001 86380 86390 1
528156 99528156 1001 86380 86390 1
528134 99528134 1001 86380 86390 1
528850 99528850 1001 86380 86390 1
528749 99528749 1001 86380 86390 1
528845 99528845 1001 86380 86390 1
528579 99528579 1001 86380 86390 1
528583 99528583 1001 86380 86390 1
528610 99528610 1001 86380 86390 1
528602 99528602 1001 86380 86390 1
528415 99528415 1001 86380 86390 1
528924 99528924 1001 86380 86390 1
529049 99529049 1001 86380 86390 1
528906 99528906 1001 86380 86390 1
528973 99528973 1001 86380 86390 1
529684 99529684 1001 86380 86390 1
529384 99529384 1001 86380 86390 1
529389 99529389 1001 86380 86390 1
529467 99529467 1001 86380 86390 1
529220 99529220 1001 86380 86390 1
529235 99529235 1001 86380 86390 1
529874 99529874 1001 86380 86390 1
530441 99530441 1001 86380 86390 1
530416 99530416 1001 86380 86390 1
530419 99530419 1001 86380 86390 1
530437 99530437 1001 86380 86390 1
530273 99530273 1001 86380 86390 1
530164 99530164 1001 86380 86390 1
530307 99530307 1001 86380 86390 1
530083 99530083 1001 86380 86390 1
530670 99530670 1001 86380 86390 1
530638 99530638 1001 86380 86390 1
530561 99530561 1001 86380 86390 1
531314 99531314 1001 86380 86390 1
531175 99531175 1001 86380 86390 1
530987 99530987 1001 86380 86390 1
530948 99530948 1001 86380 86390 1
531512 99531512 1001 86380 86390 1
531811 99531811 1001 86380 86390 1
531878 99531878 1001 86380 86390 1
531840 99531840 1001 86380 86390 1
531818 99531818 1001 86380 86390 1
531766 99531766 1001 86380 86390 1
531708 99531708 1001 86380 86390 1
532315 99532315 1001 86380 86390 1
532732 99532732 1001 86380 86390 1
532771 99532771 1001 86380 86390 1
532474 99532474 1001 86380 86390 1
533093 99533093 1001 86380 86390 1
533200 99533200 1001 86380 86390 1
533063 99533063 1001 86380 86390 1
533691 99533691 1001 86380 86390 1
533458 99533458 1001 86380 86390 1
533534 99533534 1001 86380 86390 1
533297 99533297 1001 86380 86390 1
533310 99533310 1001 86380 86390 1
533376 99533376 1001 86380 86390 1
533389 99533389 1001 86380 86390 1
533902 99533902 1001 86380 86390 1
534534 99534534 1001 86380 86390 1
534549 99534549 1001 86380 86390 1
534478 99534478 1001 86380 86390 1
534318 99534318 1001 86380 86390 1
534066 99534066 1001 86380 86390 1
535478 99535478 1001 86380 86390 1
535449 99535449 1001 86380 86390 1
535426 99535426 1001 86380 86390 1
535339 99535339 1001 86380 86390 1
535160 99535160 1001 86380 86390 1
535058 99535058 1001 86380 86390 1
534956 99534956 1001 86380 86390 1
535622 99535622 1001 86380 86390 1
535635 99535635 1001 86380 86390 1
536299 99536299 1001 86380 86390 1
536172 99536172 1001 86380 86390 1
536201 99536201 1001 86380 86390 1
536193 99536193 1001 86380 86390 1
535888 99535888 1001 86380 86390 1
537099 99537099 1001 86380 86390 1
537050 99537050 1001 86380 86390 1
536961 99536961 1001 86380 86390 1
536894 99536894 1001 86380 86390 1
536933 99536933 1001 86380 86390 1
536641 99536641 1001 86380 86390 1
536719 99536719 1001 86380 86390 1
536552 99536552 1001 86380 86390 1
536708 99536708 1001 86380 86390 1
537174 99537174 1001 86380 86390 1
537243 99537243 1001 86380 86390 1
537912 99537912 1001 86380 86390 1
537892 99537892 1001 86380 86390 1
537521 99537521 1001 86380 86390 1
538046 99538046 1001 86380 86390 1
538762 99538762 1001 86380 86390 1
538494 99538494 1001 86380 86390 1
538564 99538564 1001 86380 86390 1
538819 99538819 1001 86380 86390 1
539577 99539577 1001 86380 86390 1
539615 99539615 1001 86380 86390 1
539587 99539587 1001 86380 86390 1
539550 99539550 1001 86380 86390 1
539071 99539071 1001 86380 86390 1
539664 99539664 1001 86380 86390 1
539755 99539755 1001 86380 86390 1
539786 99539786 1001 86380 86390 1
540340 99540340 1001 86380 86390 1
540331 99540331 1001 86380 86390 1
540015 99540015 1001 86380 86390 1
539855 99539855 1001 86380 86390 1
540613 99540613 1001 86380 86390 1
541260 99541260 1001 86380 86390 1
541163 99541163 1001 86380 86390 1
540976 99540976 1001 86380 86390 1
540698 99540698 1001 86380 86390 1
540766 99540766 1001 86380 86390 1
541347 99541347 1001 86380 86390 1
541812 99541812 1001 86380 86390 1
541819 99541819 1001 86380 86390 1
541694 99541694 1001 86380 86390 1
542295 99542295 1001 86380 86390 1
542678 99542678 1001 86380 86390 1
542591 99542591 1001 86380 86390 1
542350 99542350 1001 86380 86390 1
542970 99542970 1001 86380 86390 1
543011 99543011 1001 86380 86390 1
543143 99543143 1001 86380 86390 1
543720 99543720 1001 86380 86390 1
543520 99543520 1001 86380 86390 1
543193 99543193 1001 86380 86390 1
543328 99543328 1001 86380 86390 1
543175 99543175 1001 86380 86390 1
543913 99543913 1001 86380 86390 1
543919 99543919 1001 86380 86390 1
543843 99543843 1001 86380 86390 1
544416 99544416 1001 86380 86390 1
544379 99544379 1001 86380 86390 1
544008 99544008 1001 86380 86390 1
544052 99544052 1001 86380 86390 1
544182 99544182 1001 86380 86390 1
400402 99400402 1001 86380 86390 1
400449 99400449 1001 86380 86390 1
401325 99401325 1001 86380 86390 1
401356 99401356 1001 86380 86390 1
401607 99401607 1001 86380 86390 1
401785 99401785 1001 86380 86390 1
401814 99401814 1001 86380 86390 1
402320 99402320 1001 86380 86390 1
402410 99402410 1001 86380 86390 1
402499 99402499 1001 86380 86390 1
402599 99402599 1001 86380 86390 1
402825 99402825 1001 86380 86390 1
403033 99403033 1001 86380 86390 1
403149 99403149 1001 86380 86390 1
403244 99403244 1001 86380 86390 1
403668 99403668 1001 86380 86390 1
404037 99404037 1001 86380 86390 1
404761 99404761 1001 86380 86390 1
404878 99404878 1001 86380 86390 1
405284 99405284 1001 86380 86390 1
405616 99405616 1001 86380 86390 1
405934 99405934 1001 86380 86390 1
406073 99406073 1001 86380 86390 1
406115 99406115 1001 86380 86390 1
406192 99406192 1001 86380 86390 1
406689 99406689 1001 86380 86390 1
407315 99407315 1001 86380 86390 1
407484 99407484 1001 86380 86390 1
407782 99407782 1001 86380 86390 1
407937 99407937 1001 86380 86390 1
408359 99408359 1001 86380 86390 1
408726 99408726 1001 86380 86390 1
408817 99408817 1001 86380 86390 1
410306 99410306 1001 86380 86390 1
410667 99410667 1001 86380 86390 1
411072 99411072 1001 86380 86390 1
411506 99411506 1001 86380 86390 1
411488 99411488 1001 86380 86390 1
411771 99411771 1001 86380 86390 1
413303 99413303 1001 86380 86390 1
412730 99412730 1001 86380 86390 1
413964 99413964 1001 86380 86390 1
413831 99413831 1001 86380 86390 1
415239 99415239 1001 86380 86390 1
414533 99414533 1001 86380 86390 1
414846 99414846 1001 86380 86390 1
414236 99414236 1001 86380 86390 1
415388 99415388 1001 86380 86390 1
415518 99415518 1001 86380 86390 1
417073 99417073 1001 86380 86390 1
417043 99417043 1001 86380 86390 1
417475 99417475 1001 86380 86390 1
418039 99418039 1001 86380 86390 1
418062 99418062 1001 86380 86390 1
417853 99417853 1001 86380 86390 1
419158 99419158 1001 86380 86390 1
419079 99419079 1001 86380 86390 1
419136 99419136 1001 86380 86390 1
419012 99419012 1001 86380 86390 1
420269 99420269 1001 86380 86390 1
419990 99419990 1001 86380 86390 1
419833 99419833 1001 86380 86390 1
419900 99419900 1001 86380 86390 1
419764 99419764 1001 86380 86390 1
419347 99419347 1001 86380 86390 1
419630 99419630 1001 86380 86390 1
419470 99419470 1001 86380 86390 1
419362 99419362 1001 86380 86390 1
421702 99421702 1001 86380 86390 1
421345 99421345 1001 86380 86390 1
421568 99421568 1001 86380 86390 1
421365 99421365 1001 86380 86390 1
420915 99420915 1001 86380 86390 1
422458 99422458 1001 86380 86390 1
423693 99423693 1001 86380 86390 1
423481 99423481 1001 86380 86390 1
423107 99423107 1001 86380 86390 1
423288 99423288 1001 86380 86390 1
422945 99422945 1001 86380 86390 1
423050 99423050 1001 86380 86390 1
425326 99425326 1001 86380 86390 1
425181 99425181 1001 86380 86390 1
425024 99425024 1001 86380 86390 1
425143 99425143 1001 86380 86390 1
425273 99425273 1001 86380 86390 1
424821 99424821 1001 86380 86390 1
424863 99424863 1001 86380 86390 1
424940 99424940 1001 86380 86390 1
424913 99424913 1001 86380 86390 1
424375 99424375 1001 86380 86390 1
426973 99426973 1001 86380 86390 1
426853 99426853 1001 86380 86390 1
426903 99426903 1001 86380 86390 1
427025 99427025 1001 86380 86390 1
426420 99426420 1001 86380 86390 1
426637 99426637 1001 86380 86390 1
426221 99426221 1001 86380 86390 1
428420 99428420 1001 86380 86390 1
428335 99428335 1001 86380 86390 1
427777 99427777 1001 86380 86390 1
427784 99427784 1001 86380 86390 1
427789 99427789 1001 86380 86390 1
427769 99427769 1001 86380 86390 1
429022 99429022 1001 86380 86390 1
429008 99429008 1001 86380 86390 1
430161 99430161 1001 86380 86390 1
429598 99429598 1001 86380 86390 1
429911 99429911 1001 86380 86390 1
429378 99429378 1001 86380 86390 1
429537 99429537 1001 86380 86390 1
430551 99430551 1001 86380 86390 1
430810 99430810 1001 86380 86390 1
431415 99431415 1001 86380 86390 1
430873 99430873 1001 86380 86390 1
432129 99432129 1001 86380 86390 1
432189 99432189 1001 86380 86390 1
433675 99433675 1001 86380 86390 1
433399 99433399 1001 86380 86390 1
433491 99433491 1001 86380 86390 1
432611 99432611 1001 86380 86390 1
432874 99432874 1001 86380 86390 1
433881 99433881 1001 86380 86390 1
433916 99433916 1001 86380 86390 1
433815 99433815 1001 86380 86390 1
433898 99433898 1001 86380 86390 1
434034 99434034 1001 86380 86390 1
434794 99434794 1001 86380 86390 1
434564 99434564 1001 86380 86390 1
434279 99434279 1001 86380 86390 1
435988 99435988 1001 86380 86390 1
435961 99435961 1001 86380 86390 1
437240 99437240 1001 86380 86390 1
300708 99300708 1001 86380 86390 1
300599 99300599 1001 86380 86390 1
300472 99300472 1001 86380 86390 1
300385 99300385 1001 86380 86390 1
300417 99300417 1001 86380 86390 1
300418 99300418 1001 86380 86390 1
300219 99300219 1001 86380 86390 1
300274 99300274 1001 86380 86390 1
300862 99300862 1001 86380 86390 1
301389 99301389 1001 86380 86390 1
301480 99301480 1001 86380 86390 1
301484 99301484 1001 86380 86390 1
301473 99301473 1001 86380 86390 1
301278 99301278 1001 86380 86390 1
301610 99301610 1001 86380 86390 1
301586 99301586 1001 86380 86390 1
302179 99302179 1001 86380 86390 1
302296 99302296 1001 86380 86390 1
302262 99302262 1001 86380 86390 1
302097 99302097 1001 86380 86390 1
301972 99301972 1001 86380 86390 1
302130 99302130 1001 86380 86390 1
302555 99302555 1001 86380 86390 1
302583 99302583 1001 86380 86390 1
303162 99303162 1001 86380 86390 1
303037 99303037 1001 86380 86390 1
302702 99302702 1001 86380 86390 1
302646 99302646 1001 86380 86390 1
303509 99303509 1001 86380 86390 1
303575 99303575 1001 86380 86390 1
304835 99304835 1001 86380 86390 1
304801 99304801 1001 86380 86390 1
304843 99304843 1001 86380 86390 1
304966 99304966 1001 86380 86390 1
305540 99305540 1001 86380 86390 1
305325 99305325 1001 86380 86390 1
305286 99305286 1001 86380 86390 1
305404 99305404 1001 86380 86390 1
305116 99305116 1001 86380 86390 1
500079 99500079 1001 86380 86390 1
500080 99500080 1001 86380 86390 1
500109 99500109 1001 86380 86390 1
500618 99500618 1001 86380 86390 1
500481 99500481 1001 86380 86390 1
500562 99500562 1001 86380 86390 1
500464 99500464 1001 86380 86390 1
500270 99500270 1001 86380 86390 1
500216 99500216 1001 86380 86390 1
500891 99500891 1001 86380 86390 1
500840 99500840 1001 86380 86390 1
501494 99501494 1001 86380 86390 1
501768 99501768 1001 86380 86390 1
501718 99501718 1001 86380 86390 1
501736 99501736 1001 86380 86390 1
501815 99501815 1001 86380 86390 1
502385 99502385 1001 86380 86390 1
501878 99501878 1001 86380 86390 1
501933 99501933 1001 86380 86390 1
501986 99501986 1001 86380 86390 1
502530 99502530 1001 86380 86390 1
502930 99502930 1001 86380 86390 1
503010 99503010 1001 86380 86390 1
502882 99502882 1001 86380 86390 1
502936 99502936 1001 86380 86390 1
502830 99502830 1001 86380 86390 1
502744 99502744 1001 86380 86390 1
503371 99503371 1001 86380 86390 1
503362 99503362 1001 86380 86390 1
504046 99504046 1001 86380 86390 1
503743 99503743 1001 86380 86390 1
503846 99503846 1001 86380 86390 1
503613 99503613 1001 86380 86390 1
503705 99503705 1001 86380 86390 1
503612 99503612 1001 86380 86390 1
504238 99504238 1001 86380 86390 1
504763 99504763 1001 86380 86390 1
504862 99504862 1001 86380 86390 1
504761 99504761 1001 86380 86390 1
504891 99504891 1001 86380 86390 1
504344 99504344 1001 86380 86390 1
505070 99505070 1001 86380 86390 1
505102 99505102 1001 86380 86390 1
505401 99505401 1001 86380 86390 1
505216 99505216 1001 86380 86390 1
505346 99505346 1001 86380 86390 1
505956 99505956 1001 86380 86390 1
506485 99506485 1001 86380 86390 1
506425 99506425 1001 86380 86390 1
506280 99506280 1001 86380 86390 1
506687 99506687 1001 86380 86390 1
507104 99507104 1001 86380 86390 1
507080 99507080 1001 86380 86390 1
507211 99507211 1001 86380 86390 1
506988 99506988 1001 86380 86390 1
506873 99506873 1001 86380 86390 1
507564 99507564 1001 86380 86390 1
507555 99507555 1001 86380 86390 1
507904 99507904 1001 86380 86390 1
507840 99507840 1001 86380 86390 1
508016 99508016 1001 86380 86390 1
507794 99507794 1001 86380 86390 1
508384 99508384 1001 86380 86390 1
508308 99508308 1001 86380 86390 1
508714 99508714 1001 86380 86390 1
508514 99508514 1001 86380 86390 1
509585 99509585 1001 86380 86390 1
509377 99509377 1001 86380 86390 1
509355 99509355 1001 86380 86390 1
509957 99509957 1001 86380 86390 1
509972 99509972 1001 86380 86390 1
510612 99510612 1001 86380 86390 1
510704 99510704 1001 86380 86390 1
510669 99510669 1001 86380 86390 1
510134 99510134 1001 86380 86390 1
510230 99510230 1001 86380 86390 1
510309 99510309 1001 86380 86390 1
511540 99511540 1001 86380 86390 1
511324 99511324 1001 86380 86390 1
511159 99511159 1001 86380 86390 1
511226 99511226 1001 86380 86390 1
510982 99510982 1001 86380 86390 1
511654 99511654 1001 86380 86390 1
512227 99512227 1001 86380 86390 1
512182 99512182 1001 86380 86390 1
512246 99512246 1001 86380 86390 1
512031 99512031 1001 86380 86390 1
511906 99511906 1001 86380 86390 1
511881 99511881 1001 86380 86390 1
511885 99511885 1001 86380 86390 1
511782 99511782 1001 86380 86390 1
512479 99512479 1001 86380 86390 1
512521 99512521 1001 86380 86390 1
512459 99512459 1001 86380 86390 1
513182 99513182 1001 86380 86390 1
512896 99512896 1001 86380 86390 1
512861 99512861 1001 86380 86390 1
512890 99512890 1001 86380 86390 1
512905 99512905 1001 86380 86390 1
513332 99513332 1001 86380 86390 1
514017 99514017 1001 86380 86390 1
513656 99513656 1001 86380 86390 1
513540 99513540 1001 86380 86390 1
514150 99514150 1001 86380 86390 1
514066 99514066 1001 86380 86390 1
514692 99514692 1001 86380 86390 1
514810 99514810 1001 86380 86390 1
514458 99514458 1001 86380 86390 1
514488 99514488 1001 86380 86390 1
514329 99514329 1001 86380 86390 1
514345 99514345 1001 86380 86390 1
514242 99514242 1001 86380 86390 1
514906 99514906 1001 86380 86390 1
514882 99514882 1001 86380 86390 1
514871 99514871 1001 86380 86390 1
514875 99514875 1001 86380 86390 1
514980 99514980 1001 86380 86390 1
515022 99515022 1001 86380 86390 1
515401 99515401 1001 86380 86390 1
515329 99515329 1001 86380 86390 1
515088 99515088 1001 86380 86390 1
515732 99515732 1001 86380 86390 1
515827 99515827 1001 86380 86390 1
516473 99516473 1001 86380 86390 1
516662 99516662 1001 86380 86390 1
516608 99516608 1001 86380 86390 1
517318 99517318 1001 86380 86390 1
517241 99517241 1001 86380 86390 1
517490 99517490 1001 86380 86390 1
517429 99517429 1001 86380 86390 1
517532 99517532 1001 86380 86390 1
517383 99517383 1001 86380 86390 1
518087 99518087 1001 86380 86390 1
517963 99517963 1001 86380 86390 1
518146 99518146 1001 86380 86390 1
518154 99518154 1001 86380 86390 1
518330 99518330 1001 86380 86390 1
518947 99518947 1001 86380 86390 1
518772 99518772 1001 86380 86390 1
518674 99518674 1001 86380 86390 1
518766 99518766 1001 86380 86390 1
518651 99518651 1001 86380 86390 1
518536 99518536 1001 86380 86390 1
518512 99518512 1001 86380 86390 1
518474 99518474 1001 86380 86390 1
519096 99519096 1001 86380 86390 1
519785 99519785 1001 86380 86390 1
519212 99519212 1001 86380 86390 1
519306 99519306 1001 86380 86390 1
519398 99519398 1001 86380 86390 1
519927 99519927 1001 86380 86390 1
519931 99519931 1001 86380 86390 1
519983 99519983 1001 86380 86390 1
519821 99519821 1001 86380 86390 1
519900 99519900 1001 86380 86390 1
519875 99519875 1001 86380 86390 1
520593 99520593 1001 86380 86390 1
520535 99520535 1001 86380 86390 1
520371 99520371 1001 86380 86390 1
520277 99520277 1001 86380 86390 1
520099 99520099 1001 86380 86390 1
520180 99520180 1001 86380 86390 1
520784 99520784 1001 86380 86390 1
520699 99520699 1001 86380 86390 1
521337 99521337 1001 86380 86390 1
521353 99521353 1001 86380 86390 1
521265 99521265 1001 86380 86390 1
521309 99521309 1001 86380 86390 1
520860 99520860 1001 86380 86390 1
520973 99520973 1001 86380 86390 1
520961 99520961 1001 86380 86390 1
521482 99521482 1001 86380 86390 1
521526 99521526 1001 86380 86390 1
521488 99521488 1001 86380 86390 1
521958 99521958 1001 86380 86390 1
521900 99521900 1001 86380 86390 1
522033 99522033 1001 86380 86390 1
521789 99521789 1001 86380 86390 1
522432 99522432 1001 86380 86390 1
522381 99522381 1001 86380 86390 1
522294 99522294 1001 86380 86390 1
522335 99522335 1001 86380 86390 1
522937 99522937 1001 86380 86390 1
522744 99522744 1001 86380 86390 1
522631 99522631 1001 86380 86390 1
522534 99522534 1001 86380 86390 1
523138 99523138 1001 86380 86390 1
523597 99523597 1001 86380 86390 1
523551 99523551 1001 86380 86390 1
523429 99523429 1001 86380 86390 1
523366 99523366 1001 86380 86390 1
523960 99523960 1001 86380 86390 1
524013 99524013 1001 86380 86390 1
524740 99524740 1001 86380 86390 1
524423 99524423 1001 86380 86390 1
524451 99524451 1001 86380 86390 1
524362 99524362 1001 86380 86390 1
524466 99524466 1001 86380 86390 1
524255 99524255 1001 86380 86390 1
524186 99524186 1001 86380 86390 1
524973 99524973 1001 86380 86390 1
525521 99525521 1001 86380 86390 1
525558 99525558 1001 86380 86390 1
525318 99525318 1001 86380 86390 1
525190 99525190 1001 86380 86390 1
525349 99525349 1001 86380 86390 1
525067 99525067 1001 86380 86390 1
525044 99525044 1001 86380 86390 1
525154 99525154 1001 86380 86390 1
526338 99526338 1001 86380 86390 1
526004 99526004 1001 86380 86390 1
526473 99526473 1001 86380 86390 1
526624 99526624 1001 86380 86390 1
526495 99526495 1001 86380 86390 1
526535 99526535 1001 86380 86390 1
527129 99527129 1001 86380 86390 1
527156 99527156 1001 86380 86390 1
526856 99526856 1001 86380 86390 1
526739 99526739 1001 86380 86390 1
527999 99527999 1001 86380 86390 1
528041 99528041 1001 86380 86390 1
527905 99527905 1001 86380 86390 1
527463 99527463 1001 86380 86390 1
527516 99527516 1001 86380 86390 1
527465 99527465 1001 86380 86390 1
528268 99528268 1001 86380 86390 1
528235 99528235 1001 86380 86390 1
528863 99528863 1001 86380 86390 1
528748 99528748 1001 86380 86390 1
528789 99528789 1001 86380 86390 1
528753 99528753 1001 86380 86390 1
528823 99528823 1001 86380 86390 1
528671 99528671 1001 86380 86390 1
529103 99529103 1001 86380 86390 1
529617 99529617 1001 86380 86390 1
529542 99529542 1001 86380 86390 1
529660 99529660 1001 86380 86390 1
529372 99529372 1001 86380 86390 1
529159 99529159 1001 86380 86390 1
529143 99529143 1001 86380 86390 1
529169 99529169 1001 86380 86390 1
529830 99529830 1001 86380 86390 1
529856 99529856 1001 86380 86390 1
529760 99529760 1001 86380 86390 1
529928 99529928 1001 86380 86390 1
530399 99530399 1001 86380 86390 1
530439 99530439 1001 86380 86390 1
530296 99530296 1001 86380 86390 1
530150 99530150 1001 86380 86390 1
530334 99530334 1001 86380 86390 1
531215 99531215 1001 86380 86390 1
531293 99531293 1001 86380 86390 1
531040 99531040 1001 86380 86390 1
531480 99531480 1001 86380 86390 1
531854 99531854 1001 86380 86390 1
531714 99531714 1001 86380 86390 1
531753 99531753 1001 86380 86390 1
531637 99531637 1001 86380 86390 1
531651 99531651 1001 86380 86390 1
531729 99531729 1001 86380 86390 1
531652 99531652 1001 86380 86390 1
531756 99531756 1001 86380 86390 1
532624 99532624 1001 86380 86390 1
532639 99532639 1001 86380 86390 1
532629 99532629 1001 86380 86390 1
532799 99532799 1001 86380 86390 1
533125 99533125 1001 86380 86390 1
533729 99533729 1001 86380 86390 1
533745 99533745 1001 86380 86390 1
533934 99533934 1001 86380 86390 1
534058 99534058 1001 86380 86390 1
534495 99534495 1001 86380 86390 1
534300 99534300 1001 86380 86390 1
534328 99534328 1001 86380 86390 1
534252 99534252 1001 86380 86390 1
534751 99534751 1001 86380 86390 1
534833 99534833 1001 86380 86390 1
535362 99535362 1001 86380 86390 1
535156 99535156 1001 86380 86390 1
535144 99535144 1001 86380 86390 1
534905 99534905 1001 86380 86390 1
534908 99534908 1001 86380 86390 1
534953 99534953 1001 86380 86390 1
535676 99535676 1001 86380 86390 1
535512 99535512 1001 86380 86390 1
536311 99536311 1001 86380 86390 1
536216 99536216 1001 86380 86390 1
536229 99536229 1001 86380 86390 1
536017 99536017 1001 86380 86390 1
535929 99535929 1001 86380 86390 1
535800 99535800 1001 86380 86390 1
535904 99535904 1001 86380 86390 1
536448 99536448 1001 86380 86390 1
536981 99536981 1001 86380 86390 1
536793 99536793 1001 86380 86390 1
536591 99536591 1001 86380 86390 1
537226 99537226 1001 86380 86390 1
537217 99537217 1001 86380 86390 1
537287 99537287 1001 86380 86390 1
537940 99537940 1001 86380 86390 1
537876 99537876 1001 86380 86390 1
537826 99537826 1001 86380 86390 1
537732 99537732 1001 86380 86390 1
537554 99537554 1001 86380 86390 1
538139 99538139 1001 86380 86390 1
538133 99538133 1001 86380 86390 1
538624 99538624 1001 86380 86390 1
538784 99538784 1001 86380 86390 1
538630 99538630 1001 86380 86390 1
538775 99538775 1001 86380 86390 1
538441 99538441 1001 86380 86390 1
538432 99538432 1001 86380 86390 1
538216 99538216 1001 86380 86390 1
539439 99539439 1001 86380 86390 1
539133 99539133 1001 86380 86390 1
539833 99539833 1001 86380 86390 1
539020 99539020 1001 86380 86390 1
539783 99539783 1001 86380 86390 1
539693 99539693 1001 86380 86390 1
539694 99539694 1001 86380 86390 1
540447 99540447 1001 86380 86390 1
540297 99540297 1001 86380 86390 1
540324 99540324 1001 86380 86390 1
540480 99540480 1001 86380 86390 1
541132 99541132 1001 86380 86390 1
540946 99540946 1001 86380 86390 1
540988 99540988 1001 86380 86390 1
540830 99540830 1001 86380 86390 1
540832 99540832 1001 86380 86390 1
541315 99541315 1001 86380 86390 1
541929 99541929 1001 86380 86390 1
541994 99541994 1001 86380 86390 1
541986 99541986 1001 86380 86390 1
541987 99541987 1001 86380 86390 1
541724 99541724 1001 86380 86390 1
541899 99541899 1001 86380 86390 1
541619 99541619 1001 86380 86390 1
541651 99541651 1001 86380 86390 1
542233 99542233 1001 86380 86390 1
542222 99542222 1001 86380 86390 1
542176 99542176 1001 86380 86390 1
542204 99542204 1001 86380 86390 1
542872 99542872 1001 86380 86390 1
542808 99542808 1001 86380 86390 1
542560 99542560 1001 86380 86390 1
542587 99542587 1001 86380 86390 1
542627 99542627 1001 86380 86390 1
542602 99542602 1001 86380 86390 1
542570 99542570 1001 86380 86390 1
542372 99542372 1001 86380 86390 1
542528 99542528 1001 86380 86390 1
543136 99543136 1001 86380 86390 1
542975 99542975 1001 86380 86390 1
543608 99543608 1001 86380 86390 1
543391 99543391 1001 86380 86390 1
543443 99543443 1001 86380 86390 1
543444 99543444 1001 86380 86390 1
543243 99543243 1001 86380 86390 1
543846 99543846 1001 86380 86390 1
543359 99543359 1001 86380 86390 1
543798 99543798 1001 86380 86390 1
544525 99544525 1001 86380 86390 1
544515 99544515 1001 86380 86390 1
544311 99544311 1001 86380 86390 1
544077 99544077 1001 86380 86390 1
544639 99544639 1001 86380 86390 1
426286 1146 1001 41640 42117 1
400283 99400283 1001 86380 86390 1
401669 99401669 1001 86380 86390 1
402104 99402104 1001 86380 86390 1
402293 99402293 1001 86380 86390 1
402733 99402733 1001 86380 86390 1
402699 99402699 1001 86380 86390 1
402907 99402907 1001 86380 86390 1
403624 99403624 1001 86380 86390 1
403640 99403640 1001 86380 86390 1
403832 99403832 1001 86380 86390 1
403981 99403981 1001 86380 86390 1
404555 99404555 1001 86380 86390 1
404900 99404900 1001 86380 86390 1
404944 99404944 1001 86380 86390 1
405196 99405196 1001 86380 86390 1
405224 99405224 1001 86380 86390 1
405422 99405422 1001 86380 86390 1
405945 99405945 1001 86380 86390 1
405893 99405893 1001 86380 86390 1
405950 99405950 1001 86380 86390 1
406032 99406032 1001 86380 86390 1
406553 99406553 1001 86380 86390 1
406793 99406793 1001 86380 86390 1
406843 99406843 1001 86380 86390 1
406996 99406996 1001 86380 86390 1
407326 99407326 1001 86380 86390 1
407630 99407630 1001 86380 86390 1
407588 99407588 1001 86380 86390 1
408083 99408083 1001 86380 86390 1
408014 99408014 1001 86380 86390 1
408387 99408387 1001 86380 86390 1
408858 99408858 1001 86380 86390 1
409055 99409055 1001 86380 86390 1
409593 99409593 1001 86380 86390 1
409854 99409854 1001 86380 86390 1
410158 99410158 1001 86380 86390 1
410959 99410959 1001 86380 86390 1
411267 99411267 1001 86380 86390 1
411498 99411498 1001 86380 86390 1
411705 99411705 1001 86380 86390 1
411963 99411963 1001 86380 86390 1
412218 99412218 1001 86380 86390 1
412477 99412477 1001 86380 86390 1
413542 99413542 1001 86380 86390 1
413450 99413450 1001 86380 86390 1
413413 99413413 1001 86380 86390 1
413225 99413225 1001 86380 86390 1
412798 99412798 1001 86380 86390 1
412862 99412862 1001 86380 86390 1
412827 99412827 1001 86380 86390 1
413946 99413946 1001 86380 86390 1
413290 99413290 1001 86380 86390 1
415022 99415022 1001 86380 86390 1
414801 99414801 1001 86380 86390 1
414850 99414850 1001 86380 86390 1
414643 99414643 1001 86380 86390 1
414501 99414501 1001 86380 86390 1
414224 99414224 1001 86380 86390 1
415574 99415574 1001 86380 86390 1
415621 99415621 1001 86380 86390 1
415529 99415529 1001 86380 86390 1
415603 99415603 1001 86380 86390 1
416769 99416769 1001 86380 86390 1
416914 99416914 1001 86380 86390 1
416980 99416980 1001 86380 86390 1
416511 99416511 1001 86380 86390 1
416052 99416052 1001 86380 86390 1
415780 99415780 1001 86380 86390 1
417347 99417347 1001 86380 86390 1
417413 99417413 1001 86380 86390 1
417437 99417437 1001 86380 86390 1
418177 99418177 1001 86380 86390 1
419080 99419080 1001 86380 86390 1
418814 99418814 1001 86380 86390 1
420186 99420186 1001 86380 86390 1
419966 99419966 1001 86380 86390 1
419716 99419716 1001 86380 86390 1
419963 99419963 1001 86380 86390 1
419819 99419819 1001 86380 86390 1
420485 99420485 1001 86380 86390 1
421779 99421779 1001 86380 86390 1
421332 99421332 1001 86380 86390 1
421384 99421384 1001 86380 86390 1
420953 99420953 1001 86380 86390 1
421197 99421197 1001 86380 86390 1
422166 99422166 1001 86380 86390 1
423586 99423586 1001 86380 86390 1
423431 99423431 1001 86380 86390 1
423279 99423279 1001 86380 86390 1
423166 99423166 1001 86380 86390 1
422877 99422877 1001 86380 86390 1
423765 99423765 1001 86380 86390 1
425263 99425263 1001 86380 86390 1
425028 99425028 1001 86380 86390 1
424875 99424875 1001 86380 86390 1
424251 99424251 1001 86380 86390 1
424528 99424528 1001 86380 86390 1
425611 99425611 1001 86380 86390 1
425418 99425418 1001 86380 86390 1
426829 99426829 1001 86380 86390 1
426482 99426482 1001 86380 86390 1
425937 99425937 1001 86380 86390 1
426085 99426085 1001 86380 86390 1
427433 99427433 1001 86380 86390 1
428515 99428515 1001 86380 86390 1
427980 99427980 1001 86380 86390 1
427587 99427587 1001 86380 86390 1
427808 99427808 1001 86380 86390 1
429006 99429006 1001 86380 86390 1
428885 99428885 1001 86380 86390 1
429743 99429743 1001 86380 86390 1
429209 99429209 1001 86380 86390 1
429559 99429559 1001 86380 86390 1
430689 99430689 1001 86380 86390 1
430518 99430518 1001 86380 86390 1
432011 99432011 1001 86380 86390 1
431927 99431927 1001 86380 86390 1
431439 99431439 1001 86380 86390 1
431572 99431572 1001 86380 86390 1
430966 99430966 1001 86380 86390 1
433427 99433427 1001 86380 86390 1
432972 99432972 1001 86380 86390 1
433009 99433009 1001 86380 86390 1
432524 99432524 1001 86380 86390 1
433917 99433917 1001 86380 86390 1
433735 99433735 1001 86380 86390 1
434131 99434131 1001 86380 86390 1
435154 99435154 1001 86380 86390 1
435233 99435233 1001 86380 86390 1
435330 99435330 1001 86380 86390 1
434719 99434719 1001 86380 86390 1
434798 99434798 1001 86380 86390 1
434529 99434529 1001 86380 86390 1
437003 99437003 1001 86380 86390 1
436720 99436720 1001 86380 86390 1
436235 99436235 1001 86380 86390 1
435999 99435999 1001 86380 86390 1
437344 99437344 1001 86380 86390 1
300696 99300696 1001 86380 86390 1
300525 99300525 1001 86380 86390 1
300622 99300622 1001 86380 86390 1
300326 99300326 1001 86380 86390 1
300198 99300198 1001 86380 86390 1
300145 99300145 1001 86380 86390 1
300524 99300524 1001 86380 86390 1
300795 99300795 1001 86380 86390 1
301379 99301379 1001 86380 86390 1
301444 99301444 1001 86380 86390 1
301483 99301483 1001 86380 86390 1
301065 99301065 1001 86380 86390 1
300966 99300966 1001 86380 86390 1
301755 99301755 1001 86380 86390 1
302034 99302034 1001 86380 86390 1
301768 99301768 1001 86380 86390 1
301860 99301860 1001 86380 86390 1
303182 99303182 1001 86380 86390 1
303064 99303064 1001 86380 86390 1
302775 99302775 1001 86380 86390 1
303986 99303986 1001 86380 86390 1
303928 99303928 1001 86380 86390 1
303794 99303794 1001 86380 86390 1
303639 99303639 1001 86380 86390 1
304123 99304123 1001 86380 86390 1
304176 99304176 1001 86380 86390 1
304680 99304680 1001 86380 86390 1
304696 99304696 1001 86380 86390 1
304690 99304690 1001 86380 86390 1
304395 99304395 1001 86380 86390 1
304283 99304283 1001 86380 86390 1
304938 99304938 1001 86380 86390 1
304982 99304982 1001 86380 86390 1
305613 99305613 1001 86380 86390 1
305354 99305354 1001 86380 86390 1
305321 99305321 1001 86380 86390 1
305121 99305121 1001 86380 86390 1
305686 99305686 1001 86380 86390 1
500779 99500779 1001 86380 86390 1
500701 99500701 1001 86380 86390 1
500563 99500563 1001 86380 86390 1
500849 99500849 1001 86380 86390 1
500953 99500953 1001 86380 86390 1
501455 99501455 1001 86380 86390 1
501483 99501483 1001 86380 86390 1
501228 99501228 1001 86380 86390 1
501398 99501398 1001 86380 86390 1
501823 99501823 1001 86380 86390 1
502312 99502312 1001 86380 86390 1
502339 99502339 1001 86380 86390 1
502440 99502440 1001 86380 86390 1
502278 99502278 1001 86380 86390 1
502345 99502345 1001 86380 86390 1
502321 99502321 1001 86380 86390 1
502159 99502159 1001 86380 86390 1
501997 99501997 1001 86380 86390 1
501869 99501869 1001 86380 86390 1
502668 99502668 1001 86380 86390 1
503089 99503089 1001 86380 86390 1
503280 99503280 1001 86380 86390 1
503026 99503026 1001 86380 86390 1
503081 99503081 1001 86380 86390 1
502739 99502739 1001 86380 86390 1
502791 99502791 1001 86380 86390 1
502794 99502794 1001 86380 86390 1
503315 99503315 1001 86380 86390 1
503420 99503420 1001 86380 86390 1
503451 99503451 1001 86380 86390 1
503847 99503847 1001 86380 86390 1
503716 99503716 1001 86380 86390 1
503534 99503534 1001 86380 86390 1
504265 99504265 1001 86380 86390 1
504280 99504280 1001 86380 86390 1
504815 99504815 1001 86380 86390 1
504887 99504887 1001 86380 86390 1
504800 99504800 1001 86380 86390 1
504940 99504940 1001 86380 86390 1
504551 99504551 1001 86380 86390 1
504517 99504517 1001 86380 86390 1
504325 99504325 1001 86380 86390 1
505016 99505016 1001 86380 86390 1
505760 99505760 1001 86380 86390 1
505639 99505639 1001 86380 86390 1
505391 99505391 1001 86380 86390 1
505225 99505225 1001 86380 86390 1
505834 99505834 1001 86380 86390 1
505831 99505831 1001 86380 86390 1
506595 99506595 1001 86380 86390 1
506182 99506182 1001 86380 86390 1
506023 99506023 1001 86380 86390 1
506635 99506635 1001 86380 86390 1
506745 99506745 1001 86380 86390 1
506734 99506734 1001 86380 86390 1
507394 99507394 1001 86380 86390 1
507250 99507250 1001 86380 86390 1
507071 99507071 1001 86380 86390 1
507161 99507161 1001 86380 86390 1
507099 99507099 1001 86380 86390 1
507626 99507626 1001 86380 86390 1
507480 99507480 1001 86380 86390 1
507583 99507583 1001 86380 86390 1
508094 99508094 1001 86380 86390 1
507848 99507848 1001 86380 86390 1
508403 99508403 1001 86380 86390 1
508257 99508257 1001 86380 86390 1
508935 99508935 1001 86380 86390 1
508633 99508633 1001 86380 86390 1
509136 99509136 1001 86380 86390 1
509138 99509138 1001 86380 86390 1
509727 99509727 1001 86380 86390 1
509372 99509372 1001 86380 86390 1
509443 99509443 1001 86380 86390 1
509447 99509447 1001 86380 86390 1
509951 99509951 1001 86380 86390 1
510005 99510005 1001 86380 86390 1
510651 99510651 1001 86380 86390 1
510544 99510544 1001 86380 86390 1
510303 99510303 1001 86380 86390 1
510806 99510806 1001 86380 86390 1
510771 99510771 1001 86380 86390 1
511429 99511429 1001 86380 86390 1
511236 99511236 1001 86380 86390 1
511294 99511294 1001 86380 86390 1
512283 99512283 1001 86380 86390 1
512245 99512245 1001 86380 86390 1
512160 99512160 1001 86380 86390 1
511998 99511998 1001 86380 86390 1
512068 99512068 1001 86380 86390 1
511916 99511916 1001 86380 86390 1
512580 99512580 1001 86380 86390 1
513052 99513052 1001 86380 86390 1
513338 99513338 1001 86380 86390 1
513353 99513353 1001 86380 86390 1
513997 99513997 1001 86380 86390 1
513666 99513666 1001 86380 86390 1
513784 99513784 1001 86380 86390 1
513438 99513438 1001 86380 86390 1
513513 99513513 1001 86380 86390 1
514226 99514226 1001 86380 86390 1
514192 99514192 1001 86380 86390 1
515002 99515002 1001 86380 86390 1
515046 99515046 1001 86380 86390 1
515536 99515536 1001 86380 86390 1
515298 99515298 1001 86380 86390 1
515377 99515377 1001 86380 86390 1
515319 99515319 1001 86380 86390 1
515218 99515218 1001 86380 86390 1
515134 99515134 1001 86380 86390 1
515727 99515727 1001 86380 86390 1
515835 99515835 1001 86380 86390 1
516480 99516480 1001 86380 86390 1
516424 99516424 1001 86380 86390 1
516375 99516375 1001 86380 86390 1
516214 99516214 1001 86380 86390 1
516106 99516106 1001 86380 86390 1
515908 99515908 1001 86380 86390 1
516695 99516695 1001 86380 86390 1
517287 99517287 1001 86380 86390 1
517145 99517145 1001 86380 86390 1
516924 99516924 1001 86380 86390 1
517043 99517043 1001 86380 86390 1
517009 99517009 1001 86380 86390 1
517129 99517129 1001 86380 86390 1
517416 99517416 1001 86380 86390 1
518003 99518003 1001 86380 86390 1
517867 99517867 1001 86380 86390 1
517765 99517765 1001 86380 86390 1
517798 99517798 1001 86380 86390 1
517712 99517712 1001 86380 86390 1
517637 99517637 1001 86380 86390 1
518930 99518930 1001 86380 86390 1
518705 99518705 1001 86380 86390 1
518577 99518577 1001 86380 86390 1
518747 99518747 1001 86380 86390 1
518369 99518369 1001 86380 86390 1
518451 99518451 1001 86380 86390 1
519767 99519767 1001 86380 86390 1
519986 99519986 1001 86380 86390 1
519886 99519886 1001 86380 86390 1
520462 99520462 1001 86380 86390 1
520346 99520346 1001 86380 86390 1
520324 99520324 1001 86380 86390 1
520428 99520428 1001 86380 86390 1
520416 99520416 1001 86380 86390 1
520343 99520343 1001 86380 86390 1
520175 99520175 1001 86380 86390 1
520824 99520824 1001 86380 86390 1
521385 99521385 1001 86380 86390 1
521236 99521236 1001 86380 86390 1
521129 99521129 1001 86380 86390 1
520968 99520968 1001 86380 86390 1
521644 99521644 1001 86380 86390 1
521477 99521477 1001 86380 86390 1
521510 99521510 1001 86380 86390 1
522216 99522216 1001 86380 86390 1
522126 99522126 1001 86380 86390 1
522152 99522152 1001 86380 86390 1
521884 99521884 1001 86380 86390 1
522082 99522082 1001 86380 86390 1
521916 99521916 1001 86380 86390 1
521726 99521726 1001 86380 86390 1
522419 99522419 1001 86380 86390 1
522496 99522496 1001 86380 86390 1
522375 99522375 1001 86380 86390 1
523054 99523054 1001 86380 86390 1
523061 99523061 1001 86380 86390 1
522760 99522760 1001 86380 86390 1
522813 99522813 1001 86380 86390 1
522762 99522762 1001 86380 86390 1
522702 99522702 1001 86380 86390 1
523287 99523287 1001 86380 86390 1
523224 99523224 1001 86380 86390 1
523770 99523770 1001 86380 86390 1
523622 99523622 1001 86380 86390 1
523560 99523560 1001 86380 86390 1
523591 99523591 1001 86380 86390 1
523445 99523445 1001 86380 86390 1
523994 99523994 1001 86380 86390 1
524623 99524623 1001 86380 86390 1
524729 99524729 1001 86380 86390 1
524386 99524386 1001 86380 86390 1
524208 99524208 1001 86380 86390 1
524248 99524248 1001 86380 86390 1
524889 99524889 1001 86380 86390 1
524891 99524891 1001 86380 86390 1
524853 99524853 1001 86380 86390 1
525498 99525498 1001 86380 86390 1
525717 99525717 1001 86380 86390 1
525785 99525785 1001 86380 86390 1
526263 99526263 1001 86380 86390 1
526302 99526302 1001 86380 86390 1
526049 99526049 1001 86380 86390 1
526082 99526082 1001 86380 86390 1
526017 99526017 1001 86380 86390 1
526188 99526188 1001 86380 86390 1
526022 99526022 1001 86380 86390 1
525906 99525906 1001 86380 86390 1
525973 99525973 1001 86380 86390 1
525805 99525805 1001 86380 86390 1
525837 99525837 1001 86380 86390 1
526615 99526615 1001 86380 86390 1
526506 99526506 1001 86380 86390 1
527029 99527029 1001 86380 86390 1
527402 99527402 1001 86380 86390 1
527895 99527895 1001 86380 86390 1
528001 99528001 1001 86380 86390 1
528003 99528003 1001 86380 86390 1
528049 99528049 1001 86380 86390 1
527766 99527766 1001 86380 86390 1
527830 99527830 1001 86380 86390 1
527552 99527552 1001 86380 86390 1
527617 99527617 1001 86380 86390 1
528115 99528115 1001 86380 86390 1
528077 99528077 1001 86380 86390 1
528078 99528078 1001 86380 86390 1
528737 99528737 1001 86380 86390 1
528795 99528795 1001 86380 86390 1
528621 99528621 1001 86380 86390 1
528573 99528573 1001 86380 86390 1
528669 99528669 1001 86380 86390 1
528458 99528458 1001 86380 86390 1
528448 99528448 1001 86380 86390 1
528984 99528984 1001 86380 86390 1
529530 99529530 1001 86380 86390 1
529584 99529584 1001 86380 86390 1
529353 99529353 1001 86380 86390 1
529460 99529460 1001 86380 86390 1
529451 99529451 1001 86380 86390 1
529516 99529516 1001 86380 86390 1
529375 99529375 1001 86380 86390 1
529352 99529352 1001 86380 86390 1
529257 99529257 1001 86380 86390 1
529845 99529845 1001 86380 86390 1
529794 99529794 1001 86380 86390 1
529846 99529846 1001 86380 86390 1
529732 99529732 1001 86380 86390 1
530495 99530495 1001 86380 86390 1
530432 99530432 1001 86380 86390 1
530297 99530297 1001 86380 86390 1
530342 99530342 1001 86380 86390 1
530015 99530015 1001 86380 86390 1
530021 99530021 1001 86380 86390 1
530734 99530734 1001 86380 86390 1
530631 99530631 1001 86380 86390 1
530598 99530598 1001 86380 86390 1
531279 99531279 1001 86380 86390 1
531308 99531308 1001 86380 86390 1
531193 99531193 1001 86380 86390 1
531301 99531301 1001 86380 86390 1
531059 99531059 1001 86380 86390 1
531025 99531025 1001 86380 86390 1
530975 99530975 1001 86380 86390 1
531132 99531132 1001 86380 86390 1
530783 99530783 1001 86380 86390 1
531558 99531558 1001 86380 86390 1
531392 99531392 1001 86380 86390 1
532005 99532005 1001 86380 86390 1
532060 99532060 1001 86380 86390 1
531629 99531629 1001 86380 86390 1
531723 99531723 1001 86380 86390 1
531596 99531596 1001 86380 86390 1
532345 99532345 1001 86380 86390 1
532379 99532379 1001 86380 86390 1
532917 99532917 1001 86380 86390 1
532987 99532987 1001 86380 86390 1
532884 99532884 1001 86380 86390 1
532432 99532432 1001 86380 86390 1
532411 99532411 1001 86380 86390 1
533060 99533060 1001 86380 86390 1
533461 99533461 1001 86380 86390 1
533594 99533594 1001 86380 86390 1
533620 99533620 1001 86380 86390 1
533931 99533931 1001 86380 86390 1
534654 99534654 1001 86380 86390 1
534476 99534476 1001 86380 86390 1
534092 99534092 1001 86380 86390 1
534204 99534204 1001 86380 86390 1
535409 99535409 1001 86380 86390 1
535411 99535411 1001 86380 86390 1
535392 99535392 1001 86380 86390 1
535355 99535355 1001 86380 86390 1
534898 99534898 1001 86380 86390 1
535662 99535662 1001 86380 86390 1
536319 99536319 1001 86380 86390 1
535969 99535969 1001 86380 86390 1
536038 99536038 1001 86380 86390 1
535776 99535776 1001 86380 86390 1
536478 99536478 1001 86380 86390 1
536379 99536379 1001 86380 86390 1
536483 99536483 1001 86380 86390 1
536344 99536344 1001 86380 86390 1
536423 99536423 1001 86380 86390 1
536975 99536975 1001 86380 86390 1
536937 99536937 1001 86380 86390 1
537306 99537306 1001 86380 86390 1
537257 99537257 1001 86380 86390 1
537314 99537314 1001 86380 86390 1
537654 99537654 1001 86380 86390 1
537425 99537425 1001 86380 86390 1
538064 99538064 1001 86380 86390 1
538013 99538013 1001 86380 86390 1
538725 99538725 1001 86380 86390 1
538612 99538612 1001 86380 86390 1
538641 99538641 1001 86380 86390 1
538267 99538267 1001 86380 86390 1
538934 99538934 1001 86380 86390 1
539605 99539605 1001 86380 86390 1
539522 99539522 1001 86380 86390 1
539269 99539269 1001 86380 86390 1
539301 99539301 1001 86380 86390 1
539392 99539392 1001 86380 86390 1
539431 99539431 1001 86380 86390 1
539266 99539266 1001 86380 86390 1
539051 99539051 1001 86380 86390 1
539031 99539031 1001 86380 86390 1
539768 99539768 1001 86380 86390 1
540080 99540080 1001 86380 86390 1
540107 99540107 1001 86380 86390 1
539872 99539872 1001 86380 86390 1
540047 99540047 1001 86380 86390 1
540528 99540528 1001 86380 86390 1
540516 99540516 1001 86380 86390 1
540609 99540609 1001 86380 86390 1
540935 99540935 1001 86380 86390 1
540930 99540930 1001 86380 86390 1
540777 99540777 1001 86380 86390 1
541404 99541404 1001 86380 86390 1
541996 99541996 1001 86380 86390 1
542035 99542035 1001 86380 86390 1
542102 99542102 1001 86380 86390 1
541999 99541999 1001 86380 86390 1
541574 99541574 1001 86380 86390 1
542221 99542221 1001 86380 86390 1
542858 99542858 1001 86380 86390 1
542698 99542698 1001 86380 86390 1
542448 99542448 1001 86380 86390 1
542489 99542489 1001 86380 86390 1
543751 99543751 1001 86380 86390 1
543307 99543307 1001 86380 86390 1
543339 99543339 1001 86380 86390 1
543885 99543885 1001 86380 86390 1
543882 99543882 1001 86380 86390 1
543895 99543895 1001 86380 86390 1
544420 99544420 1001 86380 86390 1
544186 99544186 1001 86380 86390 1
533784 741 1002 28026 34178 1
539375 492 1002 26726 28044 1
400124 99400124 1001 86380 86390 1
400518 99400518 1001 86380 86390 1
401212 99401212 1001 86380 86390 1
401470 99401470 1001 86380 86390 1
401365 99401365 1001 86380 86390 1
401487 99401487 1001 86380 86390 1
401789 99401789 1001 86380 86390 1
401585 99401585 1001 86380 86390 1
401746 99401746 1001 86380 86390 1
402145 99402145 1001 86380 86390 1
402177 99402177 1001 86380 86390 1
402363 99402363 1001 86380 86390 1
402539 99402539 1001 86380 86390 1
402845 99402845 1001 86380 86390 1
402805 99402805 1001 86380 86390 1
403228 99403228 1001 86380 86390 1
403869 99403869 1001 86380 86390 1
404056 99404056 1001 86380 86390 1
404073 99404073 1001 86380 86390 1
405232 99405232 1001 86380 86390 1
405500 99405500 1001 86380 86390 1
405875 99405875 1001 86380 86390 1
406620 99406620 1001 86380 86390 1
406820 99406820 1001 86380 86390 1
406871 99406871 1001 86380 86390 1
407170 99407170 1001 86380 86390 1
407250 99407250 1001 86380 86390 1
407445 99407445 1001 86380 86390 1
407670 99407670 1001 86380 86390 1
407738 99407738 1001 86380 86390 1
407700 99407700 1001 86380 86390 1
408026 99408026 1001 86380 86390 1
408198 99408198 1001 86380 86390 1
408282 99408282 1001 86380 86390 1
408578 99408578 1001 86380 86390 1
408659 99408659 1001 86380 86390 1
408803 99408803 1001 86380 86390 1
408927 99408927 1001 86380 86390 1
409208 99409208 1001 86380 86390 1
409266 99409266 1001 86380 86390 1
409452 99409452 1001 86380 86390 1
409723 99409723 1001 86380 86390 1
410154 99410154 1001 86380 86390 1
410294 99410294 1001 86380 86390 1
410869 99410869 1001 86380 86390 1
411030 99411030 1001 86380 86390 1
411061 99411061 1001 86380 86390 1
411323 99411323 1001 86380 86390 1
411887 99411887 1001 86380 86390 1
411939 99411939 1001 86380 86390 1
412415 99412415 1001 86380 86390 1
413434 99413434 1001 86380 86390 1
413133 99413133 1001 86380 86390 1
413031 99413031 1001 86380 86390 1
413263 99413263 1001 86380 86390 1
415100 99415100 1001 86380 86390 1
415089 99415089 1001 86380 86390 1
414750 99414750 1001 86380 86390 1
414814 99414814 1001 86380 86390 1
414158 99414158 1001 86380 86390 1
415651 99415651 1001 86380 86390 1
415425 99415425 1001 86380 86390 1
415692 99415692 1001 86380 86390 1
416590 99416590 1001 86380 86390 1
416341 99416341 1001 86380 86390 1
416022 99416022 1001 86380 86390 1
416105 99416105 1001 86380 86390 1
417353 99417353 1001 86380 86390 1
417575 99417575 1001 86380 86390 1
418628 99418628 1001 86380 86390 1
418636 99418636 1001 86380 86390 1
418491 99418491 1001 86380 86390 1
417725 99417725 1001 86380 86390 1
417959 99417959 1001 86380 86390 1
418950 99418950 1001 86380 86390 1
420439 99420439 1001 86380 86390 1
420183 99420183 1001 86380 86390 1
420102 99420102 1001 86380 86390 1
420417 99420417 1001 86380 86390 1
420092 99420092 1001 86380 86390 1
420170 99420170 1001 86380 86390 1
419454 99419454 1001 86380 86390 1
419273 99419273 1001 86380 86390 1
419390 99419390 1001 86380 86390 1
419392 99419392 1001 86380 86390 1
419397 99419397 1001 86380 86390 1
420060 99420060 1001 86380 86390 1
421486 99421486 1001 86380 86390 1
421520 99421520 1001 86380 86390 1
421011 99421011 1001 86380 86390 1
420971 99420971 1001 86380 86390 1
421222 99421222 1001 86380 86390 1
421037 99421037 1001 86380 86390 1
422405 99422405 1001 86380 86390 1
422334 99422334 1001 86380 86390 1
422178 99422178 1001 86380 86390 1
422207 99422207 1001 86380 86390 1
423714 99423714 1001 86380 86390 1
423432 99423432 1001 86380 86390 1
423291 99423291 1001 86380 86390 1
422592 99422592 1001 86380 86390 1
422903 99422903 1001 86380 86390 1
424043 99424043 1001 86380 86390 1
423781 99423781 1001 86380 86390 1
423901 99423901 1001 86380 86390 1
424636 99424636 1001 86380 86390 1
424253 99424253 1001 86380 86390 1
425742 99425742 1001 86380 86390 1
425421 99425421 1001 86380 86390 1
426285 99426285 1001 86380 86390 1
425942 99425942 1001 86380 86390 1
427196 99427196 1001 86380 86390 1
427256 99427256 1001 86380 86390 1
428470 99428470 1001 86380 86390 1
428523 99428523 1001 86380 86390 1
428597 99428597 1001 86380 86390 1
428049 99428049 1001 86380 86390 1
427968 99427968 1001 86380 86390 1
427660 99427660 1001 86380 86390 1
427871 99427871 1001 86380 86390 1
428873 99428873 1001 86380 86390 1
430154 99430154 1001 86380 86390 1
429721 99429721 1001 86380 86390 1
429705 99429705 1001 86380 86390 1
429308 99429308 1001 86380 86390 1
429238 99429238 1001 86380 86390 1
431791 99431791 1001 86380 86390 1
431400 99431400 1001 86380 86390 1
431062 99431062 1001 86380 86390 1
430909 99430909 1001 86380 86390 1
432308 99432308 1001 86380 86390 1
433216 99433216 1001 86380 86390 1
433185 99433185 1001 86380 86390 1
433750 99433750 1001 86380 86390 1
434066 99434066 1001 86380 86390 1
434094 99434094 1001 86380 86390 1
435055 99435055 1001 86380 86390 1
435042 99435042 1001 86380 86390 1
435296 99435296 1001 86380 86390 1
435383 99435383 1001 86380 86390 1
434970 99434970 1001 86380 86390 1
434789 99434789 1001 86380 86390 1
434875 99434875 1001 86380 86390 1
434839 99434839 1001 86380 86390 1
434327 99434327 1001 86380 86390 1
435741 99435741 1001 86380 86390 1
436899 99436899 1001 86380 86390 1
437033 99437033 1001 86380 86390 1
436613 99436613 1001 86380 86390 1
436149 99436149 1001 86380 86390 1
436161 99436161 1001 86380 86390 1
300693 99300693 1001 86380 86390 1
300616 99300616 1001 86380 86390 1
300527 99300527 1001 86380 86390 1
300393 99300393 1001 86380 86390 1
300382 99300382 1001 86380 86390 1
300346 99300346 1001 86380 86390 1
300450 99300450 1001 86380 86390 1
300494 99300494 1001 86380 86390 1
300230 99300230 1001 86380 86390 1
300921 99300921 1001 86380 86390 1
300883 99300883 1001 86380 86390 1
300775 99300775 1001 86380 86390 1
301433 99301433 1001 86380 86390 1
301373 99301373 1001 86380 86390 1
301178 99301178 1001 86380 86390 1
301080 99301080 1001 86380 86390 1
301006 99301006 1001 86380 86390 1
301125 99301125 1001 86380 86390 1
301580 99301580 1001 86380 86390 1
302345 99302345 1001 86380 86390 1
302290 99302290 1001 86380 86390 1
302074 99302074 1001 86380 86390 1
302101 99302101 1001 86380 86390 1
302133 99302133 1001 86380 86390 1
301853 99301853 1001 86380 86390 1
303056 99303056 1001 86380 86390 1
303165 99303165 1001 86380 86390 1
303012 99303012 1001 86380 86390 1
303089 99303089 1001 86380 86390 1
303102 99303102 1001 86380 86390 1
302942 99302942 1001 86380 86390 1
302855 99302855 1001 86380 86390 1
302736 99302736 1001 86380 86390 1
302790 99302790 1001 86380 86390 1
303931 99303931 1001 86380 86390 1
303872 99303872 1001 86380 86390 1
304019 99304019 1001 86380 86390 1
303767 99303767 1001 86380 86390 1
303452 99303452 1001 86380 86390 1
303494 99303494 1001 86380 86390 1
303508 99303508 1001 86380 86390 1
303599 99303599 1001 86380 86390 1
303420 99303420 1001 86380 86390 1
303592 99303592 1001 86380 86390 1
304122 99304122 1001 86380 86390 1
304149 99304149 1001 86380 86390 1
304062 99304062 1001 86380 86390 1
304720 99304720 1001 86380 86390 1
304702 99304702 1001 86380 86390 1
304366 99304366 1001 86380 86390 1
304655 99304655 1001 86380 86390 1
305302 99305302 1001 86380 86390 1
305137 99305137 1001 86380 86390 1
305099 99305099 1001 86380 86390 1
500191 99500191 1001 86380 86390 1
500090 99500090 1001 86380 86390 1
500052 99500052 1001 86380 86390 1
500071 99500071 1001 86380 86390 1
500164 99500164 1001 86380 86390 1
500811 99500811 1001 86380 86390 1
500339 99500339 1001 86380 86390 1
500940 99500940 1001 86380 86390 1
500909 99500909 1001 86380 86390 1
501501 99501501 1001 86380 86390 1
501439 99501439 1001 86380 86390 1
501454 99501454 1001 86380 86390 1
501308 99501308 1001 86380 86390 1
501399 99501399 1001 86380 86390 1
501338 99501338 1001 86380 86390 1
501420 99501420 1001 86380 86390 1
501221 99501221 1001 86380 86390 1
501222 99501222 1001 86380 86390 1
501651 99501651 1001 86380 86390 1
501837 99501837 1001 86380 86390 1
501712 99501712 1001 86380 86390 1
501817 99501817 1001 86380 86390 1
502093 99502093 1001 86380 86390 1
502199 99502199 1001 86380 86390 1
502175 99502175 1001 86380 86390 1
502233 99502233 1001 86380 86390 1
501899 99501899 1001 86380 86390 1
502572 99502572 1001 86380 86390 1
503271 99503271 1001 86380 86390 1
503175 99503175 1001 86380 86390 1
502689 99502689 1001 86380 86390 1
503316 99503316 1001 86380 86390 1
503305 99503305 1001 86380 86390 1
503401 99503401 1001 86380 86390 1
503948 99503948 1001 86380 86390 1
504051 99504051 1001 86380 86390 1
503762 99503762 1001 86380 86390 1
503854 99503854 1001 86380 86390 1
503764 99503764 1001 86380 86390 1
503855 99503855 1001 86380 86390 1
503498 99503498 1001 86380 86390 1
504270 99504270 1001 86380 86390 1
504233 99504233 1001 86380 86390 1
504925 99504925 1001 86380 86390 1
504788 99504788 1001 86380 86390 1
504569 99504569 1001 86380 86390 1
504406 99504406 1001 86380 86390 1
505481 99505481 1001 86380 86390 1
505433 99505433 1001 86380 86390 1
505499 99505499 1001 86380 86390 1
505774 99505774 1001 86380 86390 1
505970 99505970 1001 86380 86390 1
506533 99506533 1001 86380 86390 1
506584 99506584 1001 86380 86390 1
506503 99506503 1001 86380 86390 1
506198 99506198 1001 86380 86390 1
506159 99506159 1001 86380 86390 1
506672 99506672 1001 86380 86390 1
506737 99506737 1001 86380 86390 1
506657 99506657 1001 86380 86390 1
506618 99506618 1001 86380 86390 1
507267 99507267 1001 86380 86390 1
507035 99507035 1001 86380 86390 1
506892 99506892 1001 86380 86390 1
506861 99506861 1001 86380 86390 1
506930 99506930 1001 86380 86390 1
507615 99507615 1001 86380 86390 1
507538 99507538 1001 86380 86390 1
507574 99507574 1001 86380 86390 1
507431 99507431 1001 86380 86390 1
508075 99508075 1001 86380 86390 1
507645 99507645 1001 86380 86390 1
508428 99508428 1001 86380 86390 1
508416 99508416 1001 86380 86390 1
508439 99508439 1001 86380 86390 1
508884 99508884 1001 86380 86390 1
508917 99508917 1001 86380 86390 1
508796 99508796 1001 86380 86390 1
509267 99509267 1001 86380 86390 1
509234 99509234 1001 86380 86390 1
509547 99509547 1001 86380 86390 1
509480 99509480 1001 86380 86390 1
509343 99509343 1001 86380 86390 1
510695 99510695 1001 86380 86390 1
510670 99510670 1001 86380 86390 1
510390 99510390 1001 86380 86390 1
510174 99510174 1001 86380 86390 1
510204 99510204 1001 86380 86390 1
510840 99510840 1001 86380 86390 1
510898 99510898 1001 86380 86390 1
511295 99511295 1001 86380 86390 1
511272 99511272 1001 86380 86390 1
511213 99511213 1001 86380 86390 1
512248 99512248 1001 86380 86390 1
512130 99512130 1001 86380 86390 1
511876 99511876 1001 86380 86390 1
511774 99511774 1001 86380 86390 1
511790 99511790 1001 86380 86390 1
511767 99511767 1001 86380 86390 1
512442 99512442 1001 86380 86390 1
512540 99512540 1001 86380 86390 1
512859 99512859 1001 86380 86390 1
512968 99512968 1001 86380 86390 1
512714 99512714 1001 86380 86390 1
512664 99512664 1001 86380 86390 1
512641 99512641 1001 86380 86390 1
512686 99512686 1001 86380 86390 1
513950 99513950 1001 86380 86390 1
513698 99513698 1001 86380 86390 1
513663 99513663 1001 86380 86390 1
513704 99513704 1001 86380 86390 1
513720 99513720 1001 86380 86390 1
513425 99513425 1001 86380 86390 1
513547 99513547 1001 86380 86390 1
513550 99513550 1001 86380 86390 1
514063 99514063 1001 86380 86390 1
514076 99514076 1001 86380 86390 1
514812 99514812 1001 86380 86390 1
514510 99514510 1001 86380 86390 1
514518 99514518 1001 86380 86390 1
514650 99514650 1001 86380 86390 1
515458 99515458 1001 86380 86390 1
515369 99515369 1001 86380 86390 1
515194 99515194 1001 86380 86390 1
515093 99515093 1001 86380 86390 1
515070 99515070 1001 86380 86390 1
515717 99515717 1001 86380 86390 1
516396 99516396 1001 86380 86390 1
516364 99516364 1001 86380 86390 1
516497 99516497 1001 86380 86390 1
516162 99516162 1001 86380 86390 1
516706 99516706 1001 86380 86390 1
517156 99517156 1001 86380 86390 1
517315 99517315 1001 86380 86390 1
517278 99517278 1001 86380 86390 1
517280 99517280 1001 86380 86390 1
516767 99516767 1001 86380 86390 1
517397 99517397 1001 86380 86390 1
517347 99517347 1001 86380 86390 1
517418 99517418 1001 86380 86390 1
518039 99518039 1001 86380 86390 1
518104 99518104 1001 86380 86390 1
517699 99517699 1001 86380 86390 1
518266 99518266 1001 86380 86390 1
518215 99518215 1001 86380 86390 1
518362 99518362 1001 86380 86390 1
518180 99518180 1001 86380 86390 1
518287 99518287 1001 86380 86390 1
518927 99518927 1001 86380 86390 1
518907 99518907 1001 86380 86390 1
518601 99518601 1001 86380 86390 1
518428 99518428 1001 86380 86390 1
518467 99518467 1001 86380 86390 1
519134 99519134 1001 86380 86390 1
519751 99519751 1001 86380 86390 1
519661 99519661 1001 86380 86390 1
519728 99519728 1001 86380 86390 1
519768 99519768 1001 86380 86390 1
519407 99519407 1001 86380 86390 1
519604 99519604 1001 86380 86390 1
519594 99519594 1001 86380 86390 1
519271 99519271 1001 86380 86390 1
519364 99519364 1001 86380 86390 1
519898 99519898 1001 86380 86390 1
520516 99520516 1001 86380 86390 1
520598 99520598 1001 86380 86390 1
520393 99520393 1001 86380 86390 1
520181 99520181 1001 86380 86390 1
520772 99520772 1001 86380 86390 1
520843 99520843 1001 86380 86390 1
521304 99521304 1001 86380 86390 1
521401 99521401 1001 86380 86390 1
521226 99521226 1001 86380 86390 1
521188 99521188 1001 86380 86390 1
521072 99521072 1001 86380 86390 1
520913 99520913 1001 86380 86390 1
520946 99520946 1001 86380 86390 1
521558 99521558 1001 86380 86390 1
521665 99521665 1001 86380 86390 1
522239 99522239 1001 86380 86390 1
522253 99522253 1001 86380 86390 1
521961 99521961 1001 86380 86390 1
522001 99522001 1001 86380 86390 1
521890 99521890 1001 86380 86390 1
521822 99521822 1001 86380 86390 1
521862 99521862 1001 86380 86390 1
522393 99522393 1001 86380 86390 1
522395 99522395 1001 86380 86390 1
522418 99522418 1001 86380 86390 1
522986 99522986 1001 86380 86390 1
522825 99522825 1001 86380 86390 1
522820 99522820 1001 86380 86390 1
522595 99522595 1001 86380 86390 1
522521 99522521 1001 86380 86390 1
522522 99522522 1001 86380 86390 1
523245 99523245 1001 86380 86390 1
523299 99523299 1001 86380 86390 1
523170 99523170 1001 86380 86390 1
523239 99523239 1001 86380 86390 1
523912 99523912 1001 86380 86390 1
523942 99523942 1001 86380 86390 1
523592 99523592 1001 86380 86390 1
523738 99523738 1001 86380 86390 1
523362 99523362 1001 86380 86390 1
523452 99523452 1001 86380 86390 1
524026 99524026 1001 86380 86390 1
524461 99524461 1001 86380 86390 1
524494 99524494 1001 86380 86390 1
524292 99524292 1001 86380 86390 1
524326 99524326 1001 86380 86390 1
524289 99524289 1001 86380 86390 1
524239 99524239 1001 86380 86390 1
525529 99525529 1001 86380 86390 1
525402 99525402 1001 86380 86390 1
525518 99525518 1001 86380 86390 1
525506 99525506 1001 86380 86390 1
525300 99525300 1001 86380 86390 1
525392 99525392 1001 86380 86390 1
525242 99525242 1001 86380 86390 1
525311 99525311 1001 86380 86390 1
525057 99525057 1001 86380 86390 1
525135 99525135 1001 86380 86390 1
525102 99525102 1001 86380 86390 1
525025 99525025 1001 86380 86390 1
525752 99525752 1001 86380 86390 1
526369 99526369 1001 86380 86390 1
526267 99526267 1001 86380 86390 1
525944 99525944 1001 86380 86390 1
525919 99525919 1001 86380 86390 1
525940 99525940 1001 86380 86390 1
526635 99526635 1001 86380 86390 1
527881 99527881 1001 86380 86390 1
527826 99527826 1001 86380 86390 1
527650 99527650 1001 86380 86390 1
527462 99527462 1001 86380 86390 1
528128 99528128 1001 86380 86390 1
528799 99528799 1001 86380 86390 1
529079 99529079 1001 86380 86390 1
528979 99528979 1001 86380 86390 1
528960 99528960 1001 86380 86390 1
529599 99529599 1001 86380 86390 1
529464 99529464 1001 86380 86390 1
529416 99529416 1001 86380 86390 1
529429 99529429 1001 86380 86390 1
529177 99529177 1001 86380 86390 1
529747 99529747 1001 86380 86390 1
529825 99529825 1001 86380 86390 1
529892 99529892 1001 86380 86390 1
530311 99530311 1001 86380 86390 1
530299 99530299 1001 86380 86390 1
529979 99529979 1001 86380 86390 1
530698 99530698 1001 86380 86390 1
530585 99530585 1001 86380 86390 1
530757 99530757 1001 86380 86390 1
531108 99531108 1001 86380 86390 1
530786 99530786 1001 86380 86390 1
530813 99530813 1001 86380 86390 1
530778 99530778 1001 86380 86390 1
531421 99531421 1001 86380 86390 1
532123 99532123 1001 86380 86390 1
531777 99531777 1001 86380 86390 1
532856 99532856 1001 86380 86390 1
532876 99532876 1001 86380 86390 1
532412 99532412 1001 86380 86390 1
533223 99533223 1001 86380 86390 1
533726 99533726 1001 86380 86390 1
533510 99533510 1001 86380 86390 1
533511 99533511 1001 86380 86390 1
533493 99533493 1001 86380 86390 1
533433 99533433 1001 86380 86390 1
533239 99533239 1001 86380 86390 1
533279 99533279 1001 86380 86390 1
533346 99533346 1001 86380 86390 1
533255 99533255 1001 86380 86390 1
534025 99534025 1001 86380 86390 1
533889 99533889 1001 86380 86390 1
534655 99534655 1001 86380 86390 1
534273 99534273 1001 86380 86390 1
534425 99534425 1001 86380 86390 1
534139 99534139 1001 86380 86390 1
534075 99534075 1001 86380 86390 1
534734 99534734 1001 86380 86390 1
535368 99535368 1001 86380 86390 1
535359 99535359 1001 86380 86390 1
535508 99535508 1001 86380 86390 1
535223 99535223 1001 86380 86390 1
535011 99535011 1001 86380 86390 1
534987 99534987 1001 86380 86390 1
535052 99535052 1001 86380 86390 1
535028 99535028 1001 86380 86390 1
535669 99535669 1001 86380 86390 1
536273 99536273 1001 86380 86390 1
536241 99536241 1001 86380 86390 1
536002 99536002 1001 86380 86390 1
536463 99536463 1001 86380 86390 1
537070 99537070 1001 86380 86390 1
537096 99537096 1001 86380 86390 1
536844 99536844 1001 86380 86390 1
536910 99536910 1001 86380 86390 1
536663 99536663 1001 86380 86390 1
536600 99536600 1001 86380 86390 1
537618 99537618 1001 86380 86390 1
537490 99537490 1001 86380 86390 1
538053 99538053 1001 86380 86390 1
538677 99538677 1001 86380 86390 1
538666 99538666 1001 86380 86390 1
538472 99538472 1001 86380 86390 1
538526 99538526 1001 86380 86390 1
538390 99538390 1001 86380 86390 1
538987 99538987 1001 86380 86390 1
539005 99539005 1001 86380 86390 1
539582 99539582 1001 86380 86390 1
539628 99539628 1001 86380 86390 1
539033 99539033 1001 86380 86390 1
539044 99539044 1001 86380 86390 1
539646 99539646 1001 86380 86390 1
540328 99540328 1001 86380 86390 1
540187 99540187 1001 86380 86390 1
540102 99540102 1001 86380 86390 1
540167 99540167 1001 86380 86390 1
540029 99540029 1001 86380 86390 1
540017 99540017 1001 86380 86390 1
541290 99541290 1001 86380 86390 1
541182 99541182 1001 86380 86390 1
541037 99541037 1001 86380 86390 1
540705 99540705 1001 86380 86390 1
541328 99541328 1001 86380 86390 1
541944 99541944 1001 86380 86390 1
542076 99542076 1001 86380 86390 1
541772 99541772 1001 86380 86390 1
541760 99541760 1001 86380 86390 1
541794 99541794 1001 86380 86390 1
541679 99541679 1001 86380 86390 1
541681 99541681 1001 86380 86390 1
541664 99541664 1001 86380 86390 1
542776 99542776 1001 86380 86390 1
542525 99542525 1001 86380 86390 1
542461 99542461 1001 86380 86390 1
542956 99542956 1001 86380 86390 1
542995 99542995 1001 86380 86390 1
542996 99542996 1001 86380 86390 1
543122 99543122 1001 86380 86390 1
543722 99543722 1001 86380 86390 1
543599 99543599 1001 86380 86390 1
543602 99543602 1001 86380 86390 1
543306 99543306 1001 86380 86390 1
543152 99543152 1001 86380 86390 1
543232 99543232 1001 86380 86390 1
543567 99543567 1001 86380 86390 1
543824 99543824 1001 86380 86390 1
544276 99544276 1001 86380 86390 1
544123 99544123 1001 86380 86390 1
544178 99544178 1001 86380 86390 1
422982 212 1001 44040 44877 1
400006 99400006 1001 86380 86390 1
400207 99400207 1001 86380 86390 1
400239 99400239 1001 86380 86390 1
400490 99400490 1001 86380 86390 1
400625 99400625 1001 86380 86390 1
401119 99401119 1001 86380 86390 1
401235 99401235 1001 86380 86390 1
401531 99401531 1001 86380 86390 1
401538 99401538 1001 86380 86390 1
402309 99402309 1001 86380 86390 1
402932 99402932 1001 86380 86390 1
402936 99402936 1001 86380 86390 1
403346 99403346 1001 86380 86390 1
403381 99403381 1001 86380 86390 1
403418 99403418 1001 86380 86390 1
403494 99403494 1001 86380 86390 1
403746 99403746 1001 86380 86390 1
403839 99403839 1001 86380 86390 1
404016 99404016 1001 86380 86390 1
404338 99404338 1001 86380 86390 1
404718 99404718 1001 86380 86390 1
404858 99404858 1001 86380 86390 1
404960 99404960 1001 86380 86390 1
405240 99405240 1001 86380 86390 1
405546 99405546 1001 86380 86390 1
405820 99405820 1001 86380 86390 1
405976 99405976 1001 86380 86390 1
405930 99405930 1001 86380 86390 1
406147 99406147 1001 86380 86390 1
406545 99406545 1001 86380 86390 1
406530 99406530 1001 86380 86390 1
407616 99407616 1001 86380 86390 1
407776 99407776 1001 86380 86390 1
407973 99407973 1001 86380 86390 1
408003 99408003 1001 86380 86390 1
408340 99408340 1001 86380 86390 1
408778 99408778 1001 86380 86390 1
408883 99408883 1001 86380 86390 1
409102 99409102 1001 86380 86390 1
409696 99409696 1001 86380 86390 1
410331 99410331 1001 86380 86390 1
410615 99410615 1001 86380 86390 1
411182 99411182 1001 86380 86390 1
411271 99411271 1001 86380 86390 1
411326 99411326 1001 86380 86390 1
411692 99411692 1001 86380 86390 1
412914 99412914 1001 86380 86390 1
412968 99412968 1001 86380 86390 1
413027 99413027 1001 86380 86390 1
413154 99413154 1001 86380 86390 1
414010 99414010 1001 86380 86390 1
414088 99414088 1001 86380 86390 1
415030 99415030 1001 86380 86390 1
414821 99414821 1001 86380 86390 1
414667 99414667 1001 86380 86390 1
414271 99414271 1001 86380 86390 1
415476 99415476 1001 86380 86390 1
416748 99416748 1001 86380 86390 1
416624 99416624 1001 86380 86390 1
416521 99416521 1001 86380 86390 1
416401 99416401 1001 86380 86390 1
417327 99417327 1001 86380 86390 1
417258 99417258 1001 86380 86390 1
417314 99417314 1001 86380 86390 1
417345 99417345 1001 86380 86390 1
417367 99417367 1001 86380 86390 1
418486 99418486 1001 86380 86390 1
418536 99418536 1001 86380 86390 1
418130 99418130 1001 86380 86390 1
418180 99418180 1001 86380 86390 1
418071 99418071 1001 86380 86390 1
419031 99419031 1001 86380 86390 1
419198 99419198 1001 86380 86390 1
420369 99420369 1001 86380 86390 1
419677 99419677 1001 86380 86390 1
419832 99419832 1001 86380 86390 1
419430 99419430 1001 86380 86390 1
419476 99419476 1001 86380 86390 1
420769 99420769 1001 86380 86390 1
420576 99420576 1001 86380 86390 1
421812 99421812 1001 86380 86390 1
421482 99421482 1001 86380 86390 1
421362 99421362 1001 86380 86390 1
421424 99421424 1001 86380 86390 1
421140 99421140 1001 86380 86390 1
422192 99422192 1001 86380 86390 1
422359 99422359 1001 86380 86390 1
423554 99423554 1001 86380 86390 1
422910 99422910 1001 86380 86390 1
422787 99422787 1001 86380 86390 1
423788 99423788 1001 86380 86390 1
425104 99425104 1001 86380 86390 1
425359 99425359 1001 86380 86390 1
425361 99425361 1001 86380 86390 1
425294 99425294 1001 86380 86390 1
425364 99425364 1001 86380 86390 1
424663 99424663 1001 86380 86390 1
424648 99424648 1001 86380 86390 1
424870 99424870 1001 86380 86390 1
424657 99424657 1001 86380 86390 1
424184 99424184 1001 86380 86390 1
424280 99424280 1001 86380 86390 1
426743 99426743 1001 86380 86390 1
426698 99426698 1001 86380 86390 1
426522 99426522 1001 86380 86390 1
426353 99426353 1001 86380 86390 1
426065 99426065 1001 86380 86390 1
427430 99427430 1001 86380 86390 1
428349 99428349 1001 86380 86390 1
428242 99428242 1001 86380 86390 1
428269 99428269 1001 86380 86390 1
428226 99428226 1001 86380 86390 1
427701 99427701 1001 86380 86390 1
430118 99430118 1001 86380 86390 1
430028 99430028 1001 86380 86390 1
429241 99429241 1001 86380 86390 1
430795 99430795 1001 86380 86390 1
430488 99430488 1001 86380 86390 1
430497 99430497 1001 86380 86390 1
432014 99432014 1001 86380 86390 1
431266 99431266 1001 86380 86390 1
431362 99431362 1001 86380 86390 1
431057 99431057 1001 86380 86390 1
432225 99432225 1001 86380 86390 1
432438 99432438 1001 86380 86390 1
432361 99432361 1001 86380 86390 1
432080 99432080 1001 86380 86390 1
433593 99433593 1001 86380 86390 1
433191 99433191 1001 86380 86390 1
432908 99432908 1001 86380 86390 1
432920 99432920 1001 86380 86390 1
433922 99433922 1001 86380 86390 1
435203 99435203 1001 86380 86390 1
435070 99435070 1001 86380 86390 1
435239 99435239 1001 86380 86390 1
434690 99434690 1001 86380 86390 1
434770 99434770 1001 86380 86390 1
434866 99434866 1001 86380 86390 1
434679 99434679 1001 86380 86390 1
434345 99434345 1001 86380 86390 1
434324 99434324 1001 86380 86390 1
434313 99434313 1001 86380 86390 1
435452 99435452 1001 86380 86390 1
435543 99435543 1001 86380 86390 1
436871 99436871 1001 86380 86390 1
436894 99436894 1001 86380 86390 1
436937 99436937 1001 86380 86390 1
436794 99436794 1001 86380 86390 1
436886 99436886 1001 86380 86390 1
436711 99436711 1001 86380 86390 1
436556 99436556 1001 86380 86390 1
436743 99436743 1001 86380 86390 1
436376 99436376 1001 86380 86390 1
436211 99436211 1001 86380 86390 1
437212 99437212 1001 86380 86390 1
437304 99437304 1001 86380 86390 1
300012 99300012 1001 86380 86390 1
437308 99437308 1001 86380 86390 1
437286 99437286 1001 86380 86390 1
300368 99300368 1001 86380 86390 1
300435 99300435 1001 86380 86390 1
300500 99300500 1001 86380 86390 1
300423 99300423 1001 86380 86390 1
300505 99300505 1001 86380 86390 1
300522 99300522 1001 86380 86390 1
300162 99300162 1001 86380 86390 1
300221 99300221 1001 86380 86390 1
300766 99300766 1001 86380 86390 1
300812 99300812 1001 86380 86390 1
300747 99300747 1001 86380 86390 1
300906 99300906 1001 86380 86390 1
301526 99301526 1001 86380 86390 1
301396 99301396 1001 86380 86390 1
301463 99301463 1001 86380 86390 1
301262 99301262 1001 86380 86390 1
301281 99301281 1001 86380 86390 1
301644 99301644 1001 86380 86390 1
301737 99301737 1001 86380 86390 1
301689 99301689 1001 86380 86390 1
301757 99301757 1001 86380 86390 1
302058 99302058 1001 86380 86390 1
302015 99302015 1001 86380 86390 1
301938 99301938 1001 86380 86390 1
302408 99302408 1001 86380 86390 1
303066 99303066 1001 86380 86390 1
303029 99303029 1001 86380 86390 1
303166 99303166 1001 86380 86390 1
302995 99302995 1001 86380 86390 1
302760 99302760 1001 86380 86390 1
303411 99303411 1001 86380 86390 1
303401 99303401 1001 86380 86390 1
303405 99303405 1001 86380 86390 1
303358 99303358 1001 86380 86390 1
303626 99303626 1001 86380 86390 1
303667 99303667 1001 86380 86390 1
303414 99303414 1001 86380 86390 1
303415 99303415 1001 86380 86390 1
304133 99304133 1001 86380 86390 1
304080 99304080 1001 86380 86390 1
304771 99304771 1001 86380 86390 1
304721 99304721 1001 86380 86390 1
304849 99304849 1001 86380 86390 1
304851 99304851 1001 86380 86390 1
304729 99304729 1001 86380 86390 1
304622 99304622 1001 86380 86390 1
304911 99304911 1001 86380 86390 1
304877 99304877 1001 86380 86390 1
304867 99304867 1001 86380 86390 1
305533 99305533 1001 86380 86390 1
305574 99305574 1001 86380 86390 1
305300 99305300 1001 86380 86390 1
305310 99305310 1001 86380 86390 1
500173 99500173 1001 86380 86390 1
500640 99500640 1001 86380 86390 1
500733 99500733 1001 86380 86390 1
500806 99500806 1001 86380 86390 1
500448 99500448 1001 86380 86390 1
500889 99500889 1001 86380 86390 1
501606 99501606 1001 86380 86390 1
501059 99501059 1001 86380 86390 1
501169 99501169 1001 86380 86390 1
501777 99501777 1001 86380 86390 1
502451 99502451 1001 86380 86390 1
502166 99502166 1001 86380 86390 1
502005 99502005 1001 86380 86390 1
501892 99501892 1001 86380 86390 1
502471 99502471 1001 86380 86390 1
502578 99502578 1001 86380 86390 1
503220 99503220 1001 86380 86390 1
503105 99503105 1001 86380 86390 1
503187 99503187 1001 86380 86390 1
503077 99503077 1001 86380 86390 1
502923 99502923 1001 86380 86390 1
502680 99502680 1001 86380 86390 1
504054 99504054 1001 86380 86390 1
503925 99503925 1001 86380 86390 1
503941 99503941 1001 86380 86390 1
504032 99504032 1001 86380 86390 1
504109 99504109 1001 86380 86390 1
503597 99503597 1001 86380 86390 1
504137 99504137 1001 86380 86390 1
504828 99504828 1001 86380 86390 1
504845 99504845 1001 86380 86390 1
504835 99504835 1001 86380 86390 1
504665 99504665 1001 86380 86390 1
504565 99504565 1001 86380 86390 1
504506 99504506 1001 86380 86390 1
504494 99504494 1001 86380 86390 1
505593 99505593 1001 86380 86390 1
505702 99505702 1001 86380 86390 1
505450 99505450 1001 86380 86390 1
505463 99505463 1001 86380 86390 1
505458 99505458 1001 86380 86390 1
505563 99505563 1001 86380 86390 1
505312 99505312 1001 86380 86390 1
505238 99505238 1001 86380 86390 1
505277 99505277 1001 86380 86390 1
505903 99505903 1001 86380 86390 1
505955 99505955 1001 86380 86390 1
506571 99506571 1001 86380 86390 1
506575 99506575 1001 86380 86390 1
506428 99506428 1001 86380 86390 1
506199 99506199 1001 86380 86390 1
506242 99506242 1001 86380 86390 1
506124 99506124 1001 86380 86390 1
506142 99506142 1001 86380 86390 1
506787 99506787 1001 86380 86390 1
506776 99506776 1001 86380 86390 1
506652 99506652 1001 86380 86390 1
507274 99507274 1001 86380 86390 1
507145 99507145 1001 86380 86390 1
506978 99506978 1001 86380 86390 1
507449 99507449 1001 86380 86390 1
507488 99507488 1001 86380 86390 1
507438 99507438 1001 86380 86390 1
507491 99507491 1001 86380 86390 1
507441 99507441 1001 86380 86390 1
508086 99508086 1001 86380 86390 1
508076 99508076 1001 86380 86390 1
507721 99507721 1001 86380 86390 1
507726 99507726 1001 86380 86390 1
507741 99507741 1001 86380 86390 1
508410 99508410 1001 86380 86390 1
508413 99508413 1001 86380 86390 1
508883 99508883 1001 86380 86390 1
508922 99508922 1001 86380 86390 1
508872 99508872 1001 86380 86390 1
508765 99508765 1001 86380 86390 1
509235 99509235 1001 86380 86390 1
509237 99509237 1001 86380 86390 1
509753 99509753 1001 86380 86390 1
509806 99509806 1001 86380 86390 1
509634 99509634 1001 86380 86390 1
509287 99509287 1001 86380 86390 1
509993 99509993 1001 86380 86390 1
509997 99509997 1001 86380 86390 1
510567 99510567 1001 86380 86390 1
510721 99510721 1001 86380 86390 1
510558 99510558 1001 86380 86390 1
510469 99510469 1001 86380 86390 1
510132 99510132 1001 86380 86390 1
510184 99510184 1001 86380 86390 1
510198 99510198 1001 86380 86390 1
510162 99510162 1001 86380 86390 1
510137 99510137 1001 86380 86390 1
510234 99510234 1001 86380 86390 1
510879 99510879 1001 86380 86390 1
510846 99510846 1001 86380 86390 1
511417 99511417 1001 86380 86390 1
511420 99511420 1001 86380 86390 1
511168 99511168 1001 86380 86390 1
511590 99511590 1001 86380 86390 1
511565 99511565 1001 86380 86390 1
511566 99511566 1001 86380 86390 1
512016 99512016 1001 86380 86390 1
511921 99511921 1001 86380 86390 1
511769 99511769 1001 86380 86390 1
512734 99512734 1001 86380 86390 1
512748 99512748 1001 86380 86390 1
513327 99513327 1001 86380 86390 1
513981 99513981 1001 86380 86390 1
513978 99513978 1001 86380 86390 1
513423 99513423 1001 86380 86390 1
514856 99514856 1001 86380 86390 1
514690 99514690 1001 86380 86390 1
514537 99514537 1001 86380 86390 1
514555 99514555 1001 86380 86390 1
514465 99514465 1001 86380 86390 1
514266 99514266 1001 86380 86390 1
514425 99514425 1001 86380 86390 1
514428 99514428 1001 86380 86390 1
515504 99515504 1001 86380 86390 1
515506 99515506 1001 86380 86390 1
515322 99515322 1001 86380 86390 1
515324 99515324 1001 86380 86390 1
515370 99515370 1001 86380 86390 1
515199 99515199 1001 86380 86390 1
515862 99515862 1001 86380 86390 1
516420 99516420 1001 86380 86390 1
516474 99516474 1001 86380 86390 1
516483 99516483 1001 86380 86390 1
516425 99516425 1001 86380 86390 1
516087 99516087 1001 86380 86390 1
515935 99515935 1001 86380 86390 1
515913 99515913 1001 86380 86390 1
516696 99516696 1001 86380 86390 1
517139 99517139 1001 86380 86390 1
517105 99517105 1001 86380 86390 1
517477 99517477 1001 86380 86390 1
517354 99517354 1001 86380 86390 1
517357 99517357 1001 86380 86390 1
518151 99518151 1001 86380 86390 1
518155 99518155 1001 86380 86390 1
517913 99517913 1001 86380 86390 1
517877 99517877 1001 86380 86390 1
517593 99517593 1001 86380 86390 1
517675 99517675 1001 86380 86390 1
518872 99518872 1001 86380 86390 1
518794 99518794 1001 86380 86390 1
518591 99518591 1001 86380 86390 1
518754 99518754 1001 86380 86390 1
519065 99519065 1001 86380 86390 1
519058 99519058 1001 86380 86390 1
519683 99519683 1001 86380 86390 1
519431 99519431 1001 86380 86390 1
519446 99519446 1001 86380 86390 1
519538 99519538 1001 86380 86390 1
519450 99519450 1001 86380 86390 1
519297 99519297 1001 86380 86390 1
519314 99519314 1001 86380 86390 1
519242 99519242 1001 86380 86390 1
520009 99520009 1001 86380 86390 1
519842 99519842 1001 86380 86390 1
520622 99520622 1001 86380 86390 1
520482 99520482 1001 86380 86390 1
520267 99520267 1001 86380 86390 1
520409 99520409 1001 86380 86390 1
520422 99520422 1001 86380 86390 1
520120 99520120 1001 86380 86390 1
520083 99520083 1001 86380 86390 1
521377 99521377 1001 86380 86390 1
521076 99521076 1001 86380 86390 1
520902 99520902 1001 86380 86390 1
521038 99521038 1001 86380 86390 1
521596 99521596 1001 86380 86390 1
522115 99522115 1001 86380 86390 1
522276 99522276 1001 86380 86390 1
521948 99521948 1001 86380 86390 1
522052 99522052 1001 86380 86390 1
521883 99521883 1001 86380 86390 1
522003 99522003 1001 86380 86390 1
521856 99521856 1001 86380 86390 1
521799 99521799 1001 86380 86390 1
522954 99522954 1001 86380 86390 1
522999 99522999 1001 86380 86390 1
522988 99522988 1001 86380 86390 1
522891 99522891 1001 86380 86390 1
522776 99522776 1001 86380 86390 1
522566 99522566 1001 86380 86390 1
522619 99522619 1001 86380 86390 1
522542 99522542 1001 86380 86390 1
522623 99522623 1001 86380 86390 1
523148 99523148 1001 86380 86390 1
523231 99523231 1001 86380 86390 1
523771 99523771 1001 86380 86390 1
523784 99523784 1001 86380 86390 1
523893 99523893 1001 86380 86390 1
523555 99523555 1001 86380 86390 1
525445 99525445 1001 86380 86390 1
525531 99525531 1001 86380 86390 1
525372 99525372 1001 86380 86390 1
525626 99525626 1001 86380 86390 1
525747 99525747 1001 86380 86390 1
526084 99526084 1001 86380 86390 1
525893 99525893 1001 86380 86390 1
525986 99525986 1001 86380 86390 1
525980 99525980 1001 86380 86390 1
526607 99526607 1001 86380 86390 1
526505 99526505 1001 86380 86390 1
526470 99526470 1001 86380 86390 1
527158 99527158 1001 86380 86390 1
527031 99527031 1001 86380 86390 1
526735 99526735 1001 86380 86390 1
527265 99527265 1001 86380 86390 1
528072 99528072 1001 86380 86390 1
527965 99527965 1001 86380 86390 1
527902 99527902 1001 86380 86390 1
528035 99528035 1001 86380 86390 1
527460 99527460 1001 86380 86390 1
527630 99527630 1001 86380 86390 1
527566 99527566 1001 86380 86390 1
528091 99528091 1001 86380 86390 1
528161 99528161 1001 86380 86390 1
528790 99528790 1001 86380 86390 1
528829 99528829 1001 86380 86390 1
528849 99528849 1001 86380 86390 1
528696 99528696 1001 86380 86390 1
528550 99528550 1001 86380 86390 1
528680 99528680 1001 86380 86390 1
528451 99528451 1001 86380 86390 1
529692 99529692 1001 86380 86390 1
529434 99529434 1001 86380 86390 1
529430 99529430 1001 86380 86390 1
529752 99529752 1001 86380 86390 1
529898 99529898 1001 86380 86390 1
530454 99530454 1001 86380 86390 1
530168 99530168 1001 86380 86390 1
530312 99530312 1001 86380 86390 1
530349 99530349 1001 86380 86390 1
530581 99530581 1001 86380 86390 1
530676 99530676 1001 86380 86390 1
531247 99531247 1001 86380 86390 1
530940 99530940 1001 86380 86390 1
530827 99530827 1001 86380 86390 1
530830 99530830 1001 86380 86390 1
532106 99532106 1001 86380 86390 1
532149 99532149 1001 86380 86390 1
532075 99532075 1001 86380 86390 1
531864 99531864 1001 86380 86390 1
531684 99531684 1001 86380 86390 1
532238 99532238 1001 86380 86390 1
532751 99532751 1001 86380 86390 1
532809 99532809 1001 86380 86390 1
532772 99532772 1001 86380 86390 1
532593 99532593 1001 86380 86390 1
532557 99532557 1001 86380 86390 1
533211 99533211 1001 86380 86390 1
533679 99533679 1001 86380 86390 1
533764 99533764 1001 86380 86390 1
533765 99533765 1001 86380 86390 1
533379 99533379 1001 86380 86390 1
533436 99533436 1001 86380 86390 1
533352 99533352 1001 86380 86390 1
534026 99534026 1001 86380 86390 1
534277 99534277 1001 86380 86390 1
534085 99534085 1001 86380 86390 1
534706 99534706 1001 86380 86390 1
535000 99535000 1001 86380 86390 1
535069 99535069 1001 86380 86390 1
535550 99535550 1001 86380 86390 1
535617 99535617 1001 86380 86390 1
536317 99536317 1001 86380 86390 1
535965 99535965 1001 86380 86390 1
536039 99536039 1001 86380 86390 1
535733 99535733 1001 86380 86390 1
535870 99535870 1001 86380 86390 1
536540 99536540 1001 86380 86390 1
536459 99536459 1001 86380 86390 1
536382 99536382 1001 86380 86390 1
536857 99536857 1001 86380 86390 1
536952 99536952 1001 86380 86390 1
536956 99536956 1001 86380 86390 1
536750 99536750 1001 86380 86390 1
537280 99537280 1001 86380 86390 1
537945 99537945 1001 86380 86390 1
537435 99537435 1001 86380 86390 1
537998 99537998 1001 86380 86390 1
538141 99538141 1001 86380 86390 1
538959 99538959 1001 86380 86390 1
539496 99539496 1001 86380 86390 1
539309 99539309 1001 86380 86390 1
539232 99539232 1001 86380 86390 1
539689 99539689 1001 86380 86390 1
539667 99539667 1001 86380 86390 1
539643 99539643 1001 86380 86390 1
539790 99539790 1001 86380 86390 1
540391 99540391 1001 86380 86390 1
540269 99540269 1001 86380 86390 1
540231 99540231 1001 86380 86390 1
540006 99540006 1001 86380 86390 1
541131 99541131 1001 86380 86390 1
541197 99541197 1001 86380 86390 1
541009 99541009 1001 86380 86390 1
541456 99541456 1001 86380 86390 1
541877 99541877 1001 86380 86390 1
541793 99541793 1001 86380 86390 1
541578 99541578 1001 86380 86390 1
542253 99542253 1001 86380 86390 1
542308 99542308 1001 86380 86390 1
542180 99542180 1001 86380 86390 1
542534 99542534 1001 86380 86390 1
542462 99542462 1001 86380 86390 1
542325 99542325 1001 86380 86390 1
543625 99543625 1001 86380 86390 1
543704 99543704 1001 86380 86390 1
543386 99543386 1001 86380 86390 1
543455 99543455 1001 86380 86390 1
543545 99543545 1001 86380 86390 1
543483 99543483 1001 86380 86390 1
543932 99543932 1001 86380 86390 1
543894 99543894 1001 86380 86390 1
544593 99544593 1001 86380 86390 1
544195 99544195 1001 86380 86390 1
544248 99544248 1001 86380 86390 1
544145 99544145 1001 86380 86390 1
544155 99544155 1001 86380 86390 1
544713 99544713 1001 86380 86390 1
544694 99544694 1001 86380 86390 1
400132 99400132 1001 86380 86390 1
400406 99400406 1001 86380 86390 1
400471 99400471 1001 86380 86390 1
400612 99400612 1001 86380 86390 1
400708 99400708 1001 86380 86390 1
400667 99400667 1001 86380 86390 1
401571 99401571 1001 86380 86390 1
401686 99401686 1001 86380 86390 1
401663 99401663 1001 86380 86390 1
401765 99401765 1001 86380 86390 1
401878 99401878 1001 86380 86390 1
402023 99402023 1001 86380 86390 1
402133 99402133 1001 86380 86390 1
402849 99402849 1001 86380 86390 1
402850 99402850 1001 86380 86390 1
402858 99402858 1001 86380 86390 1
403569 99403569 1001 86380 86390 1
403708 99403708 1001 86380 86390 1
403667 99403667 1001 86380 86390 1
403712 99403712 1001 86380 86390 1
404991 99404991 1001 86380 86390 1
405026 99405026 1001 86380 86390 1
405414 99405414 1001 86380 86390 1
405354 99405354 1001 86380 86390 1
405627 99405627 1001 86380 86390 1
406328 99406328 1001 86380 86390 1
406397 99406397 1001 86380 86390 1
406708 99406708 1001 86380 86390 1
406666 99406666 1001 86380 86390 1
407039 99407039 1001 86380 86390 1
407200 99407200 1001 86380 86390 1
407329 99407329 1001 86380 86390 1
407281 99407281 1001 86380 86390 1
407325 99407325 1001 86380 86390 1
407400 99407400 1001 86380 86390 1
407911 99407911 1001 86380 86390 1
408234 99408234 1001 86380 86390 1
408750 99408750 1001 86380 86390 1
409254 99409254 1001 86380 86390 1
409315 99409315 1001 86380 86390 1
409398 99409398 1001 86380 86390 1
409803 99409803 1001 86380 86390 1
410778 99410778 1001 86380 86390 1
411019 99411019 1001 86380 86390 1
411193 99411193 1001 86380 86390 1
411260 99411260 1001 86380 86390 1
411502 99411502 1001 86380 86390 1
411555 99411555 1001 86380 86390 1
411720 99411720 1001 86380 86390 1
411689 99411689 1001 86380 86390 1
411789 99411789 1001 86380 86390 1
412093 99412093 1001 86380 86390 1
412298 99412298 1001 86380 86390 1
413399 99413399 1001 86380 86390 1
413435 99413435 1001 86380 86390 1
413581 99413581 1001 86380 86390 1
413557 99413557 1001 86380 86390 1
412615 99412615 1001 86380 86390 1
412788 99412788 1001 86380 86390 1
412883 99412883 1001 86380 86390 1
413957 99413957 1001 86380 86390 1
415014 99415014 1001 86380 86390 1
414858 99414858 1001 86380 86390 1
414721 99414721 1001 86380 86390 1
414317 99414317 1001 86380 86390 1
414150 99414150 1001 86380 86390 1
415483 99415483 1001 86380 86390 1
415689 99415689 1001 86380 86390 1
415716 99415716 1001 86380 86390 1
416936 99416936 1001 86380 86390 1
416320 99416320 1001 86380 86390 1
415878 99415878 1001 86380 86390 1
417341 99417341 1001 86380 86390 1
417185 99417185 1001 86380 86390 1
417038 99417038 1001 86380 86390 1
418585 99418585 1001 86380 86390 1
418324 99418324 1001 86380 86390 1
418247 99418247 1001 86380 86390 1
417875 99417875 1001 86380 86390 1
417651 99417651 1001 86380 86390 1
420263 99420263 1001 86380 86390 1
420296 99420296 1001 86380 86390 1
419746 99419746 1001 86380 86390 1
420565 99420565 1001 86380 86390 1
420568 99420568 1001 86380 86390 1
421841 99421841 1001 86380 86390 1
421820 99421820 1001 86380 86390 1
422017 99422017 1001 86380 86390 1
422018 99422018 1001 86380 86390 1
421018 99421018 1001 86380 86390 1
420949 99420949 1001 86380 86390 1
422160 99422160 1001 86380 86390 1
422394 99422394 1001 86380 86390 1
423468 99423468 1001 86380 86390 1
423118 99423118 1001 86380 86390 1
422900 99422900 1001 86380 86390 1
423847 99423847 1001 86380 86390 1
425313 99425313 1001 86380 86390 1
425186 99425186 1001 86380 86390 1
425189 99425189 1001 86380 86390 1
424598 99424598 1001 86380 86390 1
424943 99424943 1001 86380 86390 1
424895 99424895 1001 86380 86390 1
424753 99424753 1001 86380 86390 1
425473 99425473 1001 86380 86390 1
427003 99427003 1001 86380 86390 1
426409 99426409 1001 86380 86390 1
426333 99426333 1001 86380 86390 1
426572 99426572 1001 86380 86390 1
426247 99426247 1001 86380 86390 1
427315 99427315 1001 86380 86390 1
427510 99427510 1001 86380 86390 1
427210 99427210 1001 86380 86390 1
427361 99427361 1001 86380 86390 1
428722 99428722 1001 86380 86390 1
428087 99428087 1001 86380 86390 1
427946 99427946 1001 86380 86390 1
427899 99427899 1001 86380 86390 1
427882 99427882 1001 86380 86390 1
427618 99427618 1001 86380 86390 1
429165 99429165 1001 86380 86390 1
429981 99429981 1001 86380 86390 1
429982 99429982 1001 86380 86390 1
430362 99430362 1001 86380 86390 1
429954 99429954 1001 86380 86390 1
429708 99429708 1001 86380 86390 1
429781 99429781 1001 86380 86390 1
429671 99429671 1001 86380 86390 1
429792 99429792 1001 86380 86390 1
429366 99429366 1001 86380 86390 1
429383 99429383 1001 86380 86390 1
429460 99429460 1001 86380 86390 1
430782 99430782 1001 86380 86390 1
432004 99432004 1001 86380 86390 1
431897 99431897 1001 86380 86390 1
431334 99431334 1001 86380 86390 1
430851 99430851 1001 86380 86390 1
430984 99430984 1001 86380 86390 1
432323 99432323 1001 86380 86390 1
433440 99433440 1001 86380 86390 1
433503 99433503 1001 86380 86390 1
432581 99432581 1001 86380 86390 1
432651 99432651 1001 86380 86390 1
433941 99433941 1001 86380 86390 1
435083 99435083 1001 86380 86390 1
435032 99435032 1001 86380 86390 1
434683 99434683 1001 86380 86390 1
434829 99434829 1001 86380 86390 1
434951 99434951 1001 86380 86390 1
435866 99435866 1001 86380 86390 1
435887 99435887 1001 86380 86390 1
435477 99435477 1001 86380 86390 1
436503 99436503 1001 86380 86390 1
300027 99300027 1001 86380 86390 1
300627 99300627 1001 86380 86390 1
300699 99300699 1001 86380 86390 1
300185 99300185 1001 86380 86390 1
300281 99300281 1001 86380 86390 1
300927 99300927 1001 86380 86390 1
300840 99300840 1001 86380 86390 1
301528 99301528 1001 86380 86390 1
301394 99301394 1001 86380 86390 1
301321 99301321 1001 86380 86390 1
300978 99300978 1001 86380 86390 1
301034 99301034 1001 86380 86390 1
302318 99302318 1001 86380 86390 1
302417 99302417 1001 86380 86390 1
303105 99303105 1001 86380 86390 1
302716 99302716 1001 86380 86390 1
303333 99303333 1001 86380 86390 1
303624 99303624 1001 86380 86390 1
303708 99303708 1001 86380 86390 1
303477 99303477 1001 86380 86390 1
304095 99304095 1001 86380 86390 1
304126 99304126 1001 86380 86390 1
304089 99304089 1001 86380 86390 1
304094 99304094 1001 86380 86390 1
304745 99304745 1001 86380 86390 1
304473 99304473 1001 86380 86390 1
304514 99304514 1001 86380 86390 1
304585 99304585 1001 86380 86390 1
304384 99304384 1001 86380 86390 1
304256 99304256 1001 86380 86390 1
305586 99305586 1001 86380 86390 1
305512 99305512 1001 86380 86390 1
305472 99305472 1001 86380 86390 1
305279 99305279 1001 86380 86390 1
305346 99305346 1001 86380 86390 1
500030 99500030 1001 86380 86390 1
500083 99500083 1001 86380 86390 1
500138 99500138 1001 86380 86390 1
500812 99500812 1001 86380 86390 1
500698 99500698 1001 86380 86390 1
500750 99500750 1001 86380 86390 1
500772 99500772 1001 86380 86390 1
500595 99500595 1001 86380 86390 1
501323 99501323 1001 86380 86390 1
501044 99501044 1001 86380 86390 1
501145 99501145 1001 86380 86390 1
501069 99501069 1001 86380 86390 1
501730 99501730 1001 86380 86390 1
502143 99502143 1001 86380 86390 1
502094 99502094 1001 86380 86390 1
501965 99501965 1001 86380 86390 1
502504 99502504 1001 86380 86390 1
502562 99502562 1001 86380 86390 1
502551 99502551 1001 86380 86390 1
503125 99503125 1001 86380 86390 1
503230 99503230 1001 86380 86390 1
503183 99503183 1001 86380 86390 1
503252 99503252 1001 86380 86390 1
502892 99502892 1001 86380 86390 1
502997 99502997 1001 86380 86390 1
502857 99502857 1001 86380 86390 1
502772 99502772 1001 86380 86390 1
503461 99503461 1001 86380 86390 1
504081 99504081 1001 86380 86390 1
503838 99503838 1001 86380 86390 1
503666 99503666 1001 86380 86390 1
504625 99504625 1001 86380 86390 1
504707 99504707 1001 86380 86390 1
504733 99504733 1001 86380 86390 1
504539 99504539 1001 86380 86390 1
504417 99504417 1001 86380 86390 1
504456 99504456 1001 86380 86390 1
505017 99505017 1001 86380 86390 1
505468 99505468 1001 86380 86390 1
505507 99505507 1001 86380 86390 1
505175 99505175 1001 86380 86390 1
505325 99505325 1001 86380 86390 1
506416 99506416 1001 86380 86390 1
506456 99506456 1001 86380 86390 1
506434 99506434 1001 86380 86390 1
506465 99506465 1001 86380 86390 1
506517 99506517 1001 86380 86390 1
506275 99506275 1001 86380 86390 1
506385 99506385 1001 86380 86390 1
506203 99506203 1001 86380 86390 1
506247 99506247 1001 86380 86390 1
506002 99506002 1001 86380 86390 1
505991 99505991 1001 86380 86390 1
506164 99506164 1001 86380 86390 1
506091 99506091 1001 86380 86390 1
506675 99506675 1001 86380 86390 1
507178 99507178 1001 86380 86390 1
507040 99507040 1001 86380 86390 1
507173 99507173 1001 86380 86390 1
506983 99506983 1001 86380 86390 1
506817 99506817 1001 86380 86390 1
506836 99506836 1001 86380 86390 1
506823 99506823 1001 86380 86390 1
506811 99506811 1001 86380 86390 1
507432 99507432 1001 86380 86390 1
507460 99507460 1001 86380 86390 1
507489 99507489 1001 86380 86390 1
507620 99507620 1001 86380 86390 1
508207 99508207 1001 86380 86390 1
507954 99507954 1001 86380 86390 1
507878 99507878 1001 86380 86390 1
508021 99508021 1001 86380 86390 1
507996 99507996 1001 86380 86390 1
507812 99507812 1001 86380 86390 1
507683 99507683 1001 86380 86390 1
507685 99507685 1001 86380 86390 1
507686 99507686 1001 86380 86390 1
507778 99507778 1001 86380 86390 1
509011 99509011 1001 86380 86390 1
508921 99508921 1001 86380 86390 1
509032 99509032 1001 86380 86390 1
508545 99508545 1001 86380 86390 1
508647 99508647 1001 86380 86390 1
508478 99508478 1001 86380 86390 1
509256 99509256 1001 86380 86390 1
509090 99509090 1001 86380 86390 1
509091 99509091 1001 86380 86390 1
509733 99509733 1001 86380 86390 1
509811 99509811 1001 86380 86390 1
509789 99509789 1001 86380 86390 1
509766 99509766 1001 86380 86390 1
509771 99509771 1001 86380 86390 1
509535 99509535 1001 86380 86390 1
509448 99509448 1001 86380 86390 1
509388 99509388 1001 86380 86390 1
509393 99509393 1001 86380 86390 1
510059 99510059 1001 86380 86390 1
510564 99510564 1001 86380 86390 1
510577 99510577 1001 86380 86390 1
510529 99510529 1001 86380 86390 1
510355 99510355 1001 86380 86390 1
510512 99510512 1001 86380 86390 1
510778 99510778 1001 86380 86390 1
510849 99510849 1001 86380 86390 1
511277 99511277 1001 86380 86390 1
511087 99511087 1001 86380 86390 1
511113 99511113 1001 86380 86390 1
510935 99510935 1001 86380 86390 1
511066 99511066 1001 86380 86390 1
511059 99511059 1001 86380 86390 1
511745 99511745 1001 86380 86390 1
511728 99511728 1001 86380 86390 1
511613 99511613 1001 86380 86390 1
512363 99512363 1001 86380 86390 1
511886 99511886 1001 86380 86390 1
512904 99512904 1001 86380 86390 1
512766 99512766 1001 86380 86390 1
512618 99512618 1001 86380 86390 1
512661 99512661 1001 86380 86390 1
513319 99513319 1001 86380 86390 1
513386 99513386 1001 86380 86390 1
513258 99513258 1001 86380 86390 1
513787 99513787 1001 86380 86390 1
513416 99513416 1001 86380 86390 1
514152 99514152 1001 86380 86390 1
514654 99514654 1001 86380 86390 1
514813 99514813 1001 86380 86390 1
514765 99514765 1001 86380 86390 1
514740 99514740 1001 86380 86390 1
514470 99514470 1001 86380 86390 1
514535 99514535 1001 86380 86390 1
514577 99514577 1001 86380 86390 1
514474 99514474 1001 86380 86390 1
514501 99514501 1001 86380 86390 1
514520 99514520 1001 86380 86390 1
514263 99514263 1001 86380 86390 1
514442 99514442 1001 86380 86390 1
514947 99514947 1001 86380 86390 1
514963 99514963 1001 86380 86390 1
515029 99515029 1001 86380 86390 1
515653 99515653 1001 86380 86390 1
515336 99515336 1001 86380 86390 1
515419 99515419 1001 86380 86390 1
515384 99515384 1001 86380 86390 1
515282 99515282 1001 86380 86390 1
515223 99515223 1001 86380 86390 1
515249 99515249 1001 86380 86390 1
515868 99515868 1001 86380 86390 1
515806 99515806 1001 86380 86390 1
516323 99516323 1001 86380 86390 1
516326 99516326 1001 86380 86390 1
516315 99516315 1001 86380 86390 1
516186 99516186 1001 86380 86390 1
516277 99516277 1001 86380 86390 1
515916 99515916 1001 86380 86390 1
516610 99516610 1001 86380 86390 1
516621 99516621 1001 86380 86390 1
517186 99517186 1001 86380 86390 1
517054 99517054 1001 86380 86390 1
516965 99516965 1001 86380 86390 1
517493 99517493 1001 86380 86390 1
517507 99517507 1001 86380 86390 1
518040 99518040 1001 86380 86390 1
517650 99517650 1001 86380 86390 1
518202 99518202 1001 86380 86390 1
518789 99518789 1001 86380 86390 1
519758 99519758 1001 86380 86390 1
519733 99519733 1001 86380 86390 1
519658 99519658 1001 86380 86390 1
519512 99519512 1001 86380 86390 1
519367 99519367 1001 86380 86390 1
520011 99520011 1001 86380 86390 1
519988 99519988 1001 86380 86390 1
519846 99519846 1001 86380 86390 1
519978 99519978 1001 86380 86390 1
520467 99520467 1001 86380 86390 1
520638 99520638 1001 86380 86390 1
520423 99520423 1001 86380 86390 1
520366 99520366 1001 86380 86390 1
520781 99520781 1001 86380 86390 1
521196 99521196 1001 86380 86390 1
520884 99520884 1001 86380 86390 1
521593 99521593 1001 86380 86390 1
521608 99521608 1001 86380 86390 1
521616 99521616 1001 86380 86390 1
521540 99521540 1001 86380 86390 1
522156 99522156 1001 86380 86390 1
522053 99522053 1001 86380 86390 1
522032 99522032 1001 86380 86390 1
521904 99521904 1001 86380 86390 1
521750 99521750 1001 86380 86390 1
522352 99522352 1001 86380 86390 1
522978 99522978 1001 86380 86390 1
523092 99523092 1001 86380 86390 1
523021 99523021 1001 86380 86390 1
522747 99522747 1001 86380 86390 1
522774 99522774 1001 86380 86390 1
522730 99522730 1001 86380 86390 1
522516 99522516 1001 86380 86390 1
523672 99523672 1001 86380 86390 1
523451 99523451 1001 86380 86390 1
523971 99523971 1001 86380 86390 1
523959 99523959 1001 86380 86390 1
524478 99524478 1001 86380 86390 1
524283 99524283 1001 86380 86390 1
524275 99524275 1001 86380 86390 1
524354 99524354 1001 86380 86390 1
524566 99524566 1001 86380 86390 1
524900 99524900 1001 86380 86390 1
524843 99524843 1001 86380 86390 1
525084 99525084 1001 86380 86390 1
525008 99525008 1001 86380 86390 1
525707 99525707 1001 86380 86390 1
525695 99525695 1001 86380 86390 1
526275 99526275 1001 86380 86390 1
526036 99526036 1001 86380 86390 1
526117 99526117 1001 86380 86390 1
525894 99525894 1001 86380 86390 1
525808 99525808 1001 86380 86390 1
525928 99525928 1001 86380 86390 1
526980 99526980 1001 86380 86390 1
526922 99526922 1001 86380 86390 1
526948 99526948 1001 86380 86390 1
526660 99526660 1001 86380 86390 1
527263 99527263 1001 86380 86390 1
527406 99527406 1001 86380 86390 1
527359 99527359 1001 86380 86390 1
527984 99527984 1001 86380 86390 1
527547 99527547 1001 86380 86390 1
527587 99527587 1001 86380 86390 1
529047 99529047 1001 86380 86390 1
529689 99529689 1001 86380 86390 1
529431 99529431 1001 86380 86390 1
529133 99529133 1001 86380 86390 1
529187 99529187 1001 86380 86390 1
529188 99529188 1001 86380 86390 1
529123 99529123 1001 86380 86390 1
529282 99529282 1001 86380 86390 1
529183 99529183 1001 86380 86390 1
529777 99529777 1001 86380 86390 1
529739 99529739 1001 86380 86390 1
530313 99530313 1001 86380 86390 1
530135 99530135 1001 86380 86390 1
530111 99530111 1001 86380 86390 1
530112 99530112 1001 86380 86390 1
530634 99530634 1001 86380 86390 1
530648 99530648 1001 86380 86390 1
531166 99531166 1001 86380 86390 1
530986 99530986 1001 86380 86390 1
530823 99530823 1001 86380 86390 1
531522 99531522 1001 86380 86390 1
532044 99532044 1001 86380 86390 1
531860 99531860 1001 86380 86390 1
532217 99532217 1001 86380 86390 1
532338 99532338 1001 86380 86390 1
532209 99532209 1001 86380 86390 1
532750 99532750 1001 86380 86390 1
532546 99532546 1001 86380 86390 1
533118 99533118 1001 86380 86390 1
533704 99533704 1001 86380 86390 1
533636 99533636 1001 86380 86390 1
533263 99533263 1001 86380 86390 1
533294 99533294 1001 86380 86390 1
533993 99533993 1001 86380 86390 1
534483 99534483 1001 86380 86390 1
534383 99534383 1001 86380 86390 1
534294 99534294 1001 86380 86390 1
534187 99534187 1001 86380 86390 1
534150 99534150 1001 86380 86390 1
535304 99535304 1001 86380 86390 1
535134 99535134 1001 86380 86390 1
534994 99534994 1001 86380 86390 1
534921 99534921 1001 86380 86390 1
535520 99535520 1001 86380 86390 1
535624 99535624 1001 86380 86390 1
535700 99535700 1001 86380 86390 1
536247 99536247 1001 86380 86390 1
536264 99536264 1001 86380 86390 1
535847 99535847 1001 86380 86390 1
535874 99535874 1001 86380 86390 1
535857 99535857 1001 86380 86390 1
537132 99537132 1001 86380 86390 1
536944 99536944 1001 86380 86390 1
536947 99536947 1001 86380 86390 1
536832 99536832 1001 86380 86390 1
536755 99536755 1001 86380 86390 1
536885 99536885 1001 86380 86390 1
537187 99537187 1001 86380 86390 1
537269 99537269 1001 86380 86390 1
537857 99537857 1001 86380 86390 1
537658 99537658 1001 86380 86390 1
537611 99537611 1001 86380 86390 1
538038 99538038 1001 86380 86390 1
538104 99538104 1001 86380 86390 1
538185 99538185 1001 86380 86390 1
538162 99538162 1001 86380 86390 1
538746 99538746 1001 86380 86390 1
538453 99538453 1001 86380 86390 1
538407 99538407 1001 86380 86390 1
538514 99538514 1001 86380 86390 1
538608 99538608 1001 86380 86390 1
538838 99538838 1001 86380 86390 1
538969 99538969 1001 86380 86390 1
538869 99538869 1001 86380 86390 1
539607 99539607 1001 86380 86390 1
539573 99539573 1001 86380 86390 1
539285 99539285 1001 86380 86390 1
539261 99539261 1001 86380 86390 1
539799 99539799 1001 86380 86390 1
539710 99539710 1001 86380 86390 1
540359 99540359 1001 86380 86390 1
540069 99540069 1001 86380 86390 1
539924 99539924 1001 86380 86390 1
540549 99540549 1001 86380 86390 1
540983 99540983 1001 86380 86390 1
541831 99541831 1001 86380 86390 1
541896 99541896 1001 86380 86390 1
541705 99541705 1001 86380 86390 1
541669 99541669 1001 86380 86390 1
542315 99542315 1001 86380 86390 1
542138 99542138 1001 86380 86390 1
542322 99542322 1001 86380 86390 1
542886 99542886 1001 86380 86390 1
542784 99542784 1001 86380 86390 1
542774 99542774 1001 86380 86390 1
542826 99542826 1001 86380 86390 1
542495 99542495 1001 86380 86390 1
542327 99542327 1001 86380 86390 1
543085 99543085 1001 86380 86390 1
542997 99542997 1001 86380 86390 1
543032 99543032 1001 86380 86390 1
543703 99543703 1001 86380 86390 1
543366 99543366 1001 86380 86390 1
543525 99543525 1001 86380 86390 1
543333 99543333 1001 86380 86390 1
543313 99543313 1001 86380 86390 1
544423 99544423 1001 86380 86390 1
544329 99544329 1001 86380 86390 1
544031 99544031 1001 86380 86390 1
544110 99544110 1001 86380 86390 1
514038 1054 1002 55496 60932 1
400301 99400301 1001 86380 86390 1
400325 99400325 1001 86380 86390 1
400868 99400868 1001 86380 86390 1
400984 99400984 1001 86380 86390 1
401140 99401140 1001 86380 86390 1
402171 99402171 1001 86380 86390 1
402149 99402149 1001 86380 86390 1
402226 99402226 1001 86380 86390 1
402289 99402289 1001 86380 86390 1
402626 99402626 1001 86380 86390 1
402862 99402862 1001 86380 86390 1
402863 99402863 1001 86380 86390 1
403060 99403060 1001 86380 86390 1
403604 99403604 1001 86380 86390 1
403648 99403648 1001 86380 86390 1
403636 99403636 1001 86380 86390 1
404029 99404029 1001 86380 86390 1
404082 99404082 1001 86380 86390 1
404682 99404682 1001 86380 86390 1
405172 99405172 1001 86380 86390 1
405482 99405482 1001 86380 86390 1
405739 99405739 1001 86380 86390 1
405688 99405688 1001 86380 86390 1
406139 99406139 1001 86380 86390 1
406086 99406086 1001 86380 86390 1
406280 99406280 1001 86380 86390 1
406302 99406302 1001 86380 86390 1
406363 99406363 1001 86380 86390 1
406543 99406543 1001 86380 86390 1
406836 99406836 1001 86380 86390 1
407118 99407118 1001 86380 86390 1
407212 99407212 1001 86380 86390 1
407548 99407548 1001 86380 86390 1
408559 99408559 1001 86380 86390 1
408979 99408979 1001 86380 86390 1
408995 99408995 1001 86380 86390 1
409007 99409007 1001 86380 86390 1
409131 99409131 1001 86380 86390 1
409561 99409561 1001 86380 86390 1
409546 99409546 1001 86380 86390 1
409618 99409618 1001 86380 86390 1
409787 99409787 1001 86380 86390 1
410002 99410002 1001 86380 86390 1
410205 99410205 1001 86380 86390 1
410259 99410259 1001 86380 86390 1
411304 99411304 1001 86380 86390 1
411419 99411419 1001 86380 86390 1
411854 99411854 1001 86380 86390 1
411804 99411804 1001 86380 86390 1
411949 99411949 1001 86380 86390 1
412155 99412155 1001 86380 86390 1
412206 99412206 1001 86380 86390 1
412364 99412364 1001 86380 86390 1
412330 99412330 1001 86380 86390 1
413685 99413685 1001 86380 86390 1
412895 99412895 1001 86380 86390 1
412777 99412777 1001 86380 86390 1
412848 99412848 1001 86380 86390 1
413734 99413734 1001 86380 86390 1
413919 99413919 1001 86380 86390 1
413751 99413751 1001 86380 86390 1
415222 99415222 1001 86380 86390 1
414899 99414899 1001 86380 86390 1
414791 99414791 1001 86380 86390 1
414272 99414272 1001 86380 86390 1
414480 99414480 1001 86380 86390 1
415675 99415675 1001 86380 86390 1
415682 99415682 1001 86380 86390 1
415358 99415358 1001 86380 86390 1
415496 99415496 1001 86380 86390 1
416814 99416814 1001 86380 86390 1
416757 99416757 1001 86380 86390 1
416389 99416389 1001 86380 86390 1
415978 99415978 1001 86380 86390 1
416072 99416072 1001 86380 86390 1
417300 99417300 1001 86380 86390 1
417060 99417060 1001 86380 86390 1
417350 99417350 1001 86380 86390 1
417397 99417397 1001 86380 86390 1
417538 99417538 1001 86380 86390 1
418715 99418715 1001 86380 86390 1
418643 99418643 1001 86380 86390 1
418710 99418710 1001 86380 86390 1
418792 99418792 1001 86380 86390 1
417703 99417703 1001 86380 86390 1
419097 99419097 1001 86380 86390 1
419002 99419002 1001 86380 86390 1
418954 99418954 1001 86380 86390 1
420144 99420144 1001 86380 86390 1
419720 99419720 1001 86380 86390 1
419822 99419822 1001 86380 86390 1
419843 99419843 1001 86380 86390 1
420589 99420589 1001 86380 86390 1
421487 99421487 1001 86380 86390 1
421577 99421577 1001 86380 86390 1
421560 99421560 1001 86380 86390 1
421310 99421310 1001 86380 86390 1
420952 99420952 1001 86380 86390 1
421249 99421249 1001 86380 86390 1
422226 99422226 1001 86380 86390 1
422515 99422515 1001 86380 86390 1
422517 99422517 1001 86380 86390 1
423581 99423581 1001 86380 86390 1
423710 99423710 1001 86380 86390 1
423238 99423238 1001 86380 86390 1
422551 99422551 1001 86380 86390 1
422542 99422542 1001 86380 86390 1
423902 99423902 1001 86380 86390 1
423959 99423959 1001 86380 86390 1
424090 99424090 1001 86380 86390 1
425312 99425312 1001 86380 86390 1
424970 99424970 1001 86380 86390 1
424412 99424412 1001 86380 86390 1
424582 99424582 1001 86380 86390 1
424363 99424363 1001 86380 86390 1
425495 99425495 1001 86380 86390 1
425604 99425604 1001 86380 86390 1
425693 99425693 1001 86380 86390 1
425981 99425981 1001 86380 86390 1
425854 99425854 1001 86380 86390 1
426268 99426268 1001 86380 86390 1
426061 99426061 1001 86380 86390 1
427370 99427370 1001 86380 86390 1
427202 99427202 1001 86380 86390 1
428541 99428541 1001 86380 86390 1
428656 99428656 1001 86380 86390 1
428210 99428210 1001 86380 86390 1
428262 99428262 1001 86380 86390 1
429035 99429035 1001 86380 86390 1
430190 99430190 1001 86380 86390 1
430120 99430120 1001 86380 86390 1
429747 99429747 1001 86380 86390 1
429770 99429770 1001 86380 86390 1
429608 99429608 1001 86380 86390 1
429235 99429235 1001 86380 86390 1
430783 99430783 1001 86380 86390 1
431328 99431328 1001 86380 86390 1
431335 99431335 1001 86380 86390 1
430974 99430974 1001 86380 86390 1
430828 99430828 1001 86380 86390 1
430970 99430970 1001 86380 86390 1
433660 99433660 1001 86380 86390 1
433540 99433540 1001 86380 86390 1
432518 99432518 1001 86380 86390 1
433943 99433943 1001 86380 86390 1
435277 99435277 1001 86380 86390 1
435386 99435386 1001 86380 86390 1
435052 99435052 1001 86380 86390 1
434890 99434890 1001 86380 86390 1
434917 99434917 1001 86380 86390 1
434532 99434532 1001 86380 86390 1
434334 99434334 1001 86380 86390 1
435628 99435628 1001 86380 86390 1
435683 99435683 1001 86380 86390 1
435721 99435721 1001 86380 86390 1
437055 99437055 1001 86380 86390 1
437012 99437012 1001 86380 86390 1
436996 99436996 1001 86380 86390 1
436462 99436462 1001 86380 86390 1
436312 99436312 1001 86380 86390 1
435915 99435915 1001 86380 86390 1
436162 99436162 1001 86380 86390 1
437241 99437241 1001 86380 86390 1
437359 99437359 1001 86380 86390 1
300546 99300546 1001 86380 86390 1
300510 99300510 1001 86380 86390 1
300348 99300348 1001 86380 86390 1
300116 99300116 1001 86380 86390 1
300311 99300311 1001 86380 86390 1
300759 99300759 1001 86380 86390 1
301438 99301438 1001 86380 86390 1
301338 99301338 1001 86380 86390 1
300972 99300972 1001 86380 86390 1
301105 99301105 1001 86380 86390 1
301668 99301668 1001 86380 86390 1
301637 99301637 1001 86380 86390 1
302379 99302379 1001 86380 86390 1
302183 99302183 1001 86380 86390 1
302211 99302211 1001 86380 86390 1
301980 99301980 1001 86380 86390 1
302467 99302467 1001 86380 86390 1
303147 99303147 1001 86380 86390 1
303113 99303113 1001 86380 86390 1
302872 99302872 1001 86380 86390 1
302943 99302943 1001 86380 86390 1
302971 99302971 1001 86380 86390 1
302670 99302670 1001 86380 86390 1
303842 99303842 1001 86380 86390 1
303882 99303882 1001 86380 86390 1
303941 99303941 1001 86380 86390 1
303678 99303678 1001 86380 86390 1
303691 99303691 1001 86380 86390 1
303666 99303666 1001 86380 86390 1
303417 99303417 1001 86380 86390 1
303525 99303525 1001 86380 86390 1
303436 99303436 1001 86380 86390 1
304108 99304108 1001 86380 86390 1
304192 99304192 1001 86380 86390 1
304713 99304713 1001 86380 86390 1
304494 99304494 1001 86380 86390 1
304455 99304455 1001 86380 86390 1
304240 99304240 1001 86380 86390 1
304426 99304426 1001 86380 86390 1
304882 99304882 1001 86380 86390 1
305038 99305038 1001 86380 86390 1
304906 99304906 1001 86380 86390 1
304971 99304971 1001 86380 86390 1
305552 99305552 1001 86380 86390 1
305514 99305514 1001 86380 86390 1
305553 99305553 1001 86380 86390 1
305491 99305491 1001 86380 86390 1
305278 99305278 1001 86380 86390 1
305463 99305463 1001 86380 86390 1
500617 99500617 1001 86380 86390 1
500503 99500503 1001 86380 86390 1
500254 99500254 1001 86380 86390 1
500884 99500884 1001 86380 86390 1
500925 99500925 1001 86380 86390 1
501504 99501504 1001 86380 86390 1
501622 99501622 1001 86380 86390 1
501348 99501348 1001 86380 86390 1
501045 99501045 1001 86380 86390 1
501058 99501058 1001 86380 86390 1
501162 99501162 1001 86380 86390 1
501719 99501719 1001 86380 86390 1
501843 99501843 1001 86380 86390 1
502340 99502340 1001 86380 86390 1
502448 99502448 1001 86380 86390 1
502461 99502461 1001 86380 86390 1
502132 99502132 1001 86380 86390 1
502185 99502185 1001 86380 86390 1
502590 99502590 1001 86380 86390 1
503102 99503102 1001 86380 86390 1
503232 99503232 1001 86380 86390 1
502949 99502949 1001 86380 86390 1
503044 99503044 1001 86380 86390 1
502890 99502890 1001 86380 86390 1
502694 99502694 1001 86380 86390 1
503414 99503414 1001 86380 86390 1
503427 99503427 1001 86380 86390 1
503403 99503403 1001 86380 86390 1
503481 99503481 1001 86380 86390 1
503861 99503861 1001 86380 86390 1
503836 99503836 1001 86380 86390 1
503692 99503692 1001 86380 86390 1
503590 99503590 1001 86380 86390 1
503595 99503595 1001 86380 86390 1
503507 99503507 1001 86380 86390 1
504287 99504287 1001 86380 86390 1
504262 99504262 1001 86380 86390 1
504203 99504203 1001 86380 86390 1
504728 99504728 1001 86380 86390 1
504594 99504594 1001 86380 86390 1
504457 99504457 1001 86380 86390 1
505682 99505682 1001 86380 86390 1
505278 99505278 1001 86380 86390 1
505343 99505343 1001 86380 86390 1
505321 99505321 1001 86380 86390 1
505936 99505936 1001 86380 86390 1
505807 99505807 1001 86380 86390 1
506478 99506478 1001 86380 86390 1
506589 99506589 1001 86380 86390 1
506367 99506367 1001 86380 86390 1
506130 99506130 1001 86380 86390 1
506029 99506029 1001 86380 86390 1
506097 99506097 1001 86380 86390 1
506608 99506608 1001 86380 86390 1
507405 99507405 1001 86380 86390 1
507341 99507341 1001 86380 86390 1
507254 99507254 1001 86380 86390 1
507057 99507057 1001 86380 86390 1
507505 99507505 1001 86380 86390 1
508104 99508104 1001 86380 86390 1
507852 99507852 1001 86380 86390 1
507944 99507944 1001 86380 86390 1
508023 99508023 1001 86380 86390 1
507695 99507695 1001 86380 86390 1
508345 99508345 1001 86380 86390 1
508987 99508987 1001 86380 86390 1
508940 99508940 1001 86380 86390 1
508971 99508971 1001 86380 86390 1
508843 99508843 1001 86380 86390 1
508840 99508840 1001 86380 86390 1
509096 99509096 1001 86380 86390 1
509759 99509759 1001 86380 86390 1
509301 99509301 1001 86380 86390 1
510072 99510072 1001 86380 86390 1
510009 99510009 1001 86380 86390 1
510615 99510615 1001 86380 86390 1
510182 99510182 1001 86380 86390 1
511231 99511231 1001 86380 86390 1
511322 99511322 1001 86380 86390 1
511025 99511025 1001 86380 86390 1
511643 99511643 1001 86380 86390 1
511954 99511954 1001 86380 86390 1
511917 99511917 1001 86380 86390 1
512418 99512418 1001 86380 86390 1
513176 99513176 1001 86380 86390 1
513004 99513004 1001 86380 86390 1
513136 99513136 1001 86380 86390 1
513281 99513281 1001 86380 86390 1
513275 99513275 1001 86380 86390 1
513239 99513239 1001 86380 86390 1
513896 99513896 1001 86380 86390 1
513937 99513937 1001 86380 86390 1
513951 99513951 1001 86380 86390 1
513633 99513633 1001 86380 86390 1
513647 99513647 1001 86380 86390 1
513648 99513648 1001 86380 86390 1
513675 99513675 1001 86380 86390 1
513604 99513604 1001 86380 86390 1
513476 99513476 1001 86380 86390 1
513455 99513455 1001 86380 86390 1
513574 99513574 1001 86380 86390 1
514082 99514082 1001 86380 86390 1
514833 99514833 1001 86380 86390 1
514396 99514396 1001 86380 86390 1
514411 99514411 1001 86380 86390 1
514388 99514388 1001 86380 86390 1
514441 99514441 1001 86380 86390 1
515013 99515013 1001 86380 86390 1
515026 99515026 1001 86380 86390 1
515534 99515534 1001 86380 86390 1
515588 99515588 1001 86380 86390 1
515668 99515668 1001 86380 86390 1
515376 99515376 1001 86380 86390 1
515406 99515406 1001 86380 86390 1
515294 99515294 1001 86380 86390 1
515119 99515119 1001 86380 86390 1
515068 99515068 1001 86380 86390 1
515099 99515099 1001 86380 86390 1
515063 99515063 1001 86380 86390 1
515684 99515684 1001 86380 86390 1
515809 99515809 1001 86380 86390 1
516268 99516268 1001 86380 86390 1
516194 99516194 1001 86380 86390 1
516092 99516092 1001 86380 86390 1
517273 99517273 1001 86380 86390 1
517159 99517159 1001 86380 86390 1
517219 99517219 1001 86380 86390 1
517083 99517083 1001 86380 86390 1
516927 99516927 1001 86380 86390 1
516955 99516955 1001 86380 86390 1
516755 99516755 1001 86380 86390 1
516846 99516846 1001 86380 86390 1
516876 99516876 1001 86380 86390 1
517346 99517346 1001 86380 86390 1
517464 99517464 1001 86380 86390 1
518042 99518042 1001 86380 86390 1
517866 99517866 1001 86380 86390 1
517819 99517819 1001 86380 86390 1
518177 99518177 1001 86380 86390 1
518938 99518938 1001 86380 86390 1
518960 99518960 1001 86380 86390 1
518856 99518856 1001 86380 86390 1
518749 99518749 1001 86380 86390 1
518535 99518535 1001 86380 86390 1
519064 99519064 1001 86380 86390 1
519144 99519144 1001 86380 86390 1
519041 99519041 1001 86380 86390 1
519070 99519070 1001 86380 86390 1
519113 99519113 1001 86380 86390 1
519726 99519726 1001 86380 86390 1
519548 99519548 1001 86380 86390 1
519581 99519581 1001 86380 86390 1
519904 99519904 1001 86380 86390 1
520167 99520167 1001 86380 86390 1
520182 99520182 1001 86380 86390 1
520228 99520228 1001 86380 86390 1
521367 99521367 1001 86380 86390 1
521356 99521356 1001 86380 86390 1
521425 99521425 1001 86380 86390 1
521413 99521413 1001 86380 86390 1
521080 99521080 1001 86380 86390 1
521058 99521058 1001 86380 86390 1
521168 99521168 1001 86380 86390 1
521031 99521031 1001 86380 86390 1
520948 99520948 1001 86380 86390 1
522206 99522206 1001 86380 86390 1
522093 99522093 1001 86380 86390 1
522108 99522108 1001 86380 86390 1
522087 99522087 1001 86380 86390 1
522038 99522038 1001 86380 86390 1
521982 99521982 1001 86380 86390 1
521705 99521705 1001 86380 86390 1
522434 99522434 1001 86380 86390 1
522450 99522450 1001 86380 86390 1
522378 99522378 1001 86380 86390 1
523101 99523101 1001 86380 86390 1
523050 99523050 1001 86380 86390 1
523110 99523110 1001 86380 86390 1
522949 99522949 1001 86380 86390 1
522809 99522809 1001 86380 86390 1
523129 99523129 1001 86380 86390 1
523915 99523915 1001 86380 86390 1
523781 99523781 1001 86380 86390 1
523925 99523925 1001 86380 86390 1
523798 99523798 1001 86380 86390 1
523815 99523815 1001 86380 86390 1
523544 99523544 1001 86380 86390 1
523697 99523697 1001 86380 86390 1
523475 99523475 1001 86380 86390 1
524682 99524682 1001 86380 86390 1
524502 99524502 1001 86380 86390 1
524242 99524242 1001 86380 86390 1
524179 99524179 1001 86380 86390 1
524832 99524832 1001 86380 86390 1
524957 99524957 1001 86380 86390 1
525419 99525419 1001 86380 86390 1
525550 99525550 1001 86380 86390 1
525328 99525328 1001 86380 86390 1
525192 99525192 1001 86380 86390 1
525132 99525132 1001 86380 86390 1
525651 99525651 1001 86380 86390 1
526422 99526422 1001 86380 86390 1
526244 99526244 1001 86380 86390 1
526111 99526111 1001 86380 86390 1
526151 99526151 1001 86380 86390 1
526113 99526113 1001 86380 86390 1
525937 99525937 1001 86380 86390 1
526438 99526438 1001 86380 86390 1
526533 99526533 1001 86380 86390 1
527241 99527241 1001 86380 86390 1
526641 99526641 1001 86380 86390 1
526776 99526776 1001 86380 86390 1
526638 99526638 1001 86380 86390 1
527292 99527292 1001 86380 86390 1
527436 99527436 1001 86380 86390 1
527385 99527385 1001 86380 86390 1
527928 99527928 1001 86380 86390 1
527772 99527772 1001 86380 86390 1
528124 99528124 1001 86380 86390 1
528269 99528269 1001 86380 86390 1
528206 99528206 1001 86380 86390 1
528213 99528213 1001 86380 86390 1
528252 99528252 1001 86380 86390 1
528175 99528175 1001 86380 86390 1
528546 99528546 1001 86380 86390 1
528388 99528388 1001 86380 86390 1
528479 99528479 1001 86380 86390 1
528454 99528454 1001 86380 86390 1
528470 99528470 1001 86380 86390 1
529017 99529017 1001 86380 86390 1
528994 99528994 1001 86380 86390 1
528944 99528944 1001 86380 86390 1
528997 99528997 1001 86380 86390 1
529691 99529691 1001 86380 86390 1
529591 99529591 1001 86380 86390 1
529390 99529390 1001 86380 86390 1
529300 99529300 1001 86380 86390 1
529523 99529523 1001 86380 86390 1
530337 99530337 1001 86380 86390 1
530210 99530210 1001 86380 86390 1
530212 99530212 1001 86380 86390 1
530227 99530227 1001 86380 86390 1
530618 99530618 1001 86380 86390 1
530606 99530606 1001 86380 86390 1
530582 99530582 1001 86380 86390 1
531226 99531226 1001 86380 86390 1
531143 99531143 1001 86380 86390 1
530836 99530836 1001 86380 86390 1
530812 99530812 1001 86380 86390 1
530764 99530764 1001 86380 86390 1
531454 99531454 1001 86380 86390 1
531434 99531434 1001 86380 86390 1
531439 99531439 1001 86380 86390 1
532084 99532084 1001 86380 86390 1
532009 99532009 1001 86380 86390 1
532086 99532086 1001 86380 86390 1
531923 99531923 1001 86380 86390 1
531768 99531768 1001 86380 86390 1
531655 99531655 1001 86380 86390 1
531595 99531595 1001 86380 86390 1
532344 99532344 1001 86380 86390 1
532878 99532878 1001 86380 86390 1
532834 99532834 1001 86380 86390 1
533021 99533021 1001 86380 86390 1
532823 99532823 1001 86380 86390 1
532759 99532759 1001 86380 86390 1
532785 99532785 1001 86380 86390 1
532420 99532420 1001 86380 86390 1
533810 99533810 1001 86380 86390 1
533528 99533528 1001 86380 86390 1
533595 99533595 1001 86380 86390 1
533355 99533355 1001 86380 86390 1
533347 99533347 1001 86380 86390 1
533425 99533425 1001 86380 86390 1
533401 99533401 1001 86380 86390 1
533272 99533272 1001 86380 86390 1
534535 99534535 1001 86380 86390 1
534672 99534672 1001 86380 86390 1
534415 99534415 1001 86380 86390 1
534446 99534446 1001 86380 86390 1
534265 99534265 1001 86380 86390 1
534163 99534163 1001 86380 86390 1
534872 99534872 1001 86380 86390 1
534885 99534885 1001 86380 86390 1
535310 99535310 1001 86380 86390 1
535125 99535125 1001 86380 86390 1
535218 99535218 1001 86380 86390 1
535131 99535131 1001 86380 86390 1
535027 99535027 1001 86380 86390 1
534964 99534964 1001 86380 86390 1
535695 99535695 1001 86380 86390 1
535699 99535699 1001 86380 86390 1
536186 99536186 1001 86380 86390 1
535927 99535927 1001 86380 86390 1
535823 99535823 1001 86380 86390 1
536399 99536399 1001 86380 86390 1
536518 99536518 1001 86380 86390 1
536367 99536367 1001 86380 86390 1
536472 99536472 1001 86380 86390 1
537004 99537004 1001 86380 86390 1
536847 99536847 1001 86380 86390 1
536914 99536914 1001 86380 86390 1
536585 99536585 1001 86380 86390 1
537186 99537186 1001 86380 86390 1
537277 99537277 1001 86380 86390 1
537838 99537838 1001 86380 86390 1
537971 99537971 1001 86380 86390 1
537820 99537820 1001 86380 86390 1
537614 99537614 1001 86380 86390 1
537608 99537608 1001 86380 86390 1
537587 99537587 1001 86380 86390 1
537566 99537566 1001 86380 86390 1
537518 99537518 1001 86380 86390 1
538081 99538081 1001 86380 86390 1
538175 99538175 1001 86380 86390 1
538625 99538625 1001 86380 86390 1
538620 99538620 1001 86380 86390 1
538210 99538210 1001 86380 86390 1
538816 99538816 1001 86380 86390 1
538924 99538924 1001 86380 86390 1
539475 99539475 1001 86380 86390 1
539345 99539345 1001 86380 86390 1
539311 99539311 1001 86380 86390 1
539324 99539324 1001 86380 86390 1
539292 99539292 1001 86380 86390 1
539165 99539165 1001 86380 86390 1
539129 99539129 1001 86380 86390 1
539157 99539157 1001 86380 86390 1
539808 99539808 1001 86380 86390 1
539724 99539724 1001 86380 86390 1
539727 99539727 1001 86380 86390 1
540293 99540293 1001 86380 86390 1
539891 99539891 1001 86380 86390 1
540530 99540530 1001 86380 86390 1
540478 99540478 1001 86380 86390 1
540665 99540665 1001 86380 86390 1
541192 99541192 1001 86380 86390 1
541236 99541236 1001 86380 86390 1
541284 99541284 1001 86380 86390 1
540889 99540889 1001 86380 86390 1
540717 99540717 1001 86380 86390 1
540692 99540692 1001 86380 86390 1
541952 99541952 1001 86380 86390 1
541865 99541865 1001 86380 86390 1
541590 99541590 1001 86380 86390 1
542290 99542290 1001 86380 86390 1
542255 99542255 1001 86380 86390 1
542268 99542268 1001 86380 86390 1
542682 99542682 1001 86380 86390 1
543150 99543150 1001 86380 86390 1
543618 99543618 1001 86380 86390 1
543553 99543553 1001 86380 86390 1
543426 99543426 1001 86380 86390 1
543442 99543442 1001 86380 86390 1
543508 99543508 1001 86380 86390 1
543965 99543965 1001 86380 86390 1
543901 99543901 1001 86380 86390 1
543921 99543921 1001 86380 86390 1
544521 99544521 1001 86380 86390 1
544536 99544536 1001 86380 86390 1
544563 99544563 1001 86380 86390 1
544504 99544504 1001 86380 86390 1
544307 99544307 1001 86380 86390 1
544126 99544126 1001 86380 86390 1
544023 99544023 1001 86380 86390 1
544011 99544011 1001 86380 86390 1
544724 99544724 1001 86380 86390 1
544719 99544719 1001 86380 86390 1
511407 1041 1001 56117 56417 1
525328 942 1001 66382 66681 1
400089 99400089 1001 86380 86390 1
400254 99400254 1001 86380 86390 1
400561 99400561 1001 86380 86390 1
400957 99400957 1001 86380 86390 1
401500 99401500 1001 86380 86390 1
401542 99401542 1001 86380 86390 1
401902 99401902 1001 86380 86390 1
402093 99402093 1001 86380 86390 1
402742 99402742 1001 86380 86390 1
403225 99403225 1001 86380 86390 1
403335 99403335 1001 86380 86390 1
403925 99403925 1001 86380 86390 1
404110 99404110 1001 86380 86390 1
404562 99404562 1001 86380 86390 1
404752 99404752 1001 86380 86390 1
404733 99404733 1001 86380 86390 1
404715 99404715 1001 86380 86390 1
404992 99404992 1001 86380 86390 1
405085 99405085 1001 86380 86390 1
405310 99405310 1001 86380 86390 1
405475 99405475 1001 86380 86390 1
405514 99405514 1001 86380 86390 1
406373 99406373 1001 86380 86390 1
406458 99406458 1001 86380 86390 1
406780 99406780 1001 86380 86390 1
407120 99407120 1001 86380 86390 1
407660 99407660 1001 86380 86390 1
408125 99408125 1001 86380 86390 1
408156 99408156 1001 86380 86390 1
408322 99408322 1001 86380 86390 1
408446 99408446 1001 86380 86390 1
408934 99408934 1001 86380 86390 1
409100 99409100 1001 86380 86390 1
409548 99409548 1001 86380 86390 1
409788 99409788 1001 86380 86390 1
410104 99410104 1001 86380 86390 1
410246 99410246 1001 86380 86390 1
410289 99410289 1001 86380 86390 1
410414 99410414 1001 86380 86390 1
410488 99410488 1001 86380 86390 1
411009 99411009 1001 86380 86390 1
410935 99410935 1001 86380 86390 1
411048 99411048 1001 86380 86390 1
411325 99411325 1001 86380 86390 1
411797 99411797 1001 86380 86390 1
413421 99413421 1001 86380 86390 1
413652 99413652 1001 86380 86390 1
413269 99413269 1001 86380 86390 1
412902 99412902 1001 86380 86390 1
415177 99415177 1001 86380 86390 1
415020 99415020 1001 86380 86390 1
414694 99414694 1001 86380 86390 1
414450 99414450 1001 86380 86390 1
415464 99415464 1001 86380 86390 1
416637 99416637 1001 86380 86390 1
416932 99416932 1001 86380 86390 1
416688 99416688 1001 86380 86390 1
415964 99415964 1001 86380 86390 1
415901 99415901 1001 86380 86390 1
417050 99417050 1001 86380 86390 1
417521 99417521 1001 86380 86390 1
417608 99417608 1001 86380 86390 1
418760 99418760 1001 86380 86390 1
418493 99418493 1001 86380 86390 1
418060 99418060 1001 86380 86390 1
418258 99418258 1001 86380 86390 1
417966 99417966 1001 86380 86390 1
417925 99417925 1001 86380 86390 1
417730 99417730 1001 86380 86390 1
419055 99419055 1001 86380 86390 1
418845 99418845 1001 86380 86390 1
418827 99418827 1001 86380 86390 1
419740 99419740 1001 86380 86390 1
419565 99419565 1001 86380 86390 1
419574 99419574 1001 86380 86390 1
419436 99419436 1001 86380 86390 1
419555 99419555 1001 86380 86390 1
421840 99421840 1001 86380 86390 1
421947 99421947 1001 86380 86390 1
421781 99421781 1001 86380 86390 1
421983 99421983 1001 86380 86390 1
421878 99421878 1001 86380 86390 1
421401 99421401 1001 86380 86390 1
420854 99420854 1001 86380 86390 1
422250 99422250 1001 86380 86390 1
422219 99422219 1001 86380 86390 1
422371 99422371 1001 86380 86390 1
423454 99423454 1001 86380 86390 1
422652 99422652 1001 86380 86390 1
422686 99422686 1001 86380 86390 1
422761 99422761 1001 86380 86390 1
422930 99422930 1001 86380 86390 1
422851 99422851 1001 86380 86390 1
423919 99423919 1001 86380 86390 1
424021 99424021 1001 86380 86390 1
423954 99423954 1001 86380 86390 1
425357 99425357 1001 86380 86390 1
424905 99424905 1001 86380 86390 1
424892 99424892 1001 86380 86390 1
424605 99424605 1001 86380 86390 1
424975 99424975 1001 86380 86390 1
425466 99425466 1001 86380 86390 1
425549 99425549 1001 86380 86390 1
427116 99427116 1001 86380 86390 1
426947 99426947 1001 86380 86390 1
426817 99426817 1001 86380 86390 1
426457 99426457 1001 86380 86390 1
426639 99426639 1001 86380 86390 1
426317 99426317 1001 86380 86390 1
426095 99426095 1001 86380 86390 1
426195 99426195 1001 86380 86390 1
426213 99426213 1001 86380 86390 1
427391 99427391 1001 86380 86390 1
427418 99427418 1001 86380 86390 1
427355 99427355 1001 86380 86390 1
427306 99427306 1001 86380 86390 1
428601 99428601 1001 86380 86390 1
428539 99428539 1001 86380 86390 1
428325 99428325 1001 86380 86390 1
428109 99428109 1001 86380 86390 1
427672 99427672 1001 86380 86390 1
428813 99428813 1001 86380 86390 1
430317 99430317 1001 86380 86390 1
430130 99430130 1001 86380 86390 1
429410 99429410 1001 86380 86390 1
429487 99429487 1001 86380 86390 1
431745 99431745 1001 86380 86390 1
431863 99431863 1001 86380 86390 1
431559 99431559 1001 86380 86390 1
430832 99430832 1001 86380 86390 1
431225 99431225 1001 86380 86390 1
433484 99433484 1001 86380 86390 1
433434 99433434 1001 86380 86390 1
432981 99432981 1001 86380 86390 1
432854 99432854 1001 86380 86390 1
433758 99433758 1001 86380 86390 1
435085 99435085 1001 86380 86390 1
435114 99435114 1001 86380 86390 1
435401 99435401 1001 86380 86390 1
434819 99434819 1001 86380 86390 1
434957 99434957 1001 86380 86390 1
434997 99434997 1001 86380 86390 1
435545 99435545 1001 86380 86390 1
436759 99436759 1001 86380 86390 1
437086 99437086 1001 86380 86390 1
436698 99436698 1001 86380 86390 1
435989 99435989 1001 86380 86390 1
436320 99436320 1001 86380 86390 1
436307 99436307 1001 86380 86390 1
437191 99437191 1001 86380 86390 1
300060 99300060 1001 86380 86390 1
300073 99300073 1001 86380 86390 1
300638 99300638 1001 86380 86390 1
300325 99300325 1001 86380 86390 1
300277 99300277 1001 86380 86390 1
300820 99300820 1001 86380 86390 1
301543 99301543 1001 86380 86390 1
301341 99301341 1001 86380 86390 1
301035 99301035 1001 86380 86390 1
301138 99301138 1001 86380 86390 1
301010 99301010 1001 86380 86390 1
301556 99301556 1001 86380 86390 1
302259 99302259 1001 86380 86390 1
301992 99301992 1001 86380 86390 1
301773 99301773 1001 86380 86390 1
301923 99301923 1001 86380 86390 1
303120 99303120 1001 86380 86390 1
303193 99303193 1001 86380 86390 1
302941 99302941 1001 86380 86390 1
302957 99302957 1001 86380 86390 1
302894 99302894 1001 86380 86390 1
302961 99302961 1001 86380 86390 1
302595 99302595 1001 86380 86390 1
302610 99302610 1001 86380 86390 1
303256 99303256 1001 86380 86390 1
303279 99303279 1001 86380 86390 1
304013 99304013 1001 86380 86390 1
303728 99303728 1001 86380 86390 1
303826 99303826 1001 86380 86390 1
303553 99303553 1001 86380 86390 1
304705 99304705 1001 86380 86390 1
304706 99304706 1001 86380 86390 1
304536 99304536 1001 86380 86390 1
304905 99304905 1001 86380 86390 1
304983 99304983 1001 86380 86390 1
305548 99305548 1001 86380 86390 1
305485 99305485 1001 86380 86390 1
305641 99305641 1001 86380 86390 1
305671 99305671 1001 86380 86390 1
305386 99305386 1001 86380 86390 1
305130 99305130 1001 86380 86390 1
305146 99305146 1001 86380 86390 1
305251 99305251 1001 86380 86390 1
305114 99305114 1001 86380 86390 1
305076 99305076 1001 86380 86390 1
500114 99500114 1001 86380 86390 1
305696 99305696 1001 86380 86390 1
500005 99500005 1001 86380 86390 1
500021 99500021 1001 86380 86390 1
500721 99500721 1001 86380 86390 1
500761 99500761 1001 86380 86390 1
500568 99500568 1001 86380 86390 1
500257 99500257 1001 86380 86390 1
500281 99500281 1001 86380 86390 1
500307 99500307 1001 86380 86390 1
500888 99500888 1001 86380 86390 1
501011 99501011 1001 86380 86390 1
500900 99500900 1001 86380 86390 1
501511 99501511 1001 86380 86390 1
501594 99501594 1001 86380 86390 1
501574 99501574 1001 86380 86390 1
501433 99501433 1001 86380 86390 1
501203 99501203 1001 86380 86390 1
501029 99501029 1001 86380 86390 1
501160 99501160 1001 86380 86390 1
501660 99501660 1001 86380 86390 1
502285 99502285 1001 86380 86390 1
502273 99502273 1001 86380 86390 1
502377 99502377 1001 86380 86390 1
502182 99502182 1001 86380 86390 1
502066 99502066 1001 86380 86390 1
502082 99502082 1001 86380 86390 1
502073 99502073 1001 86380 86390 1
501989 99501989 1001 86380 86390 1
502046 99502046 1001 86380 86390 1
501995 99501995 1001 86380 86390 1
502516 99502516 1001 86380 86390 1
502532 99502532 1001 86380 86390 1
502507 99502507 1001 86380 86390 1
503260 99503260 1001 86380 86390 1
503179 99503179 1001 86380 86390 1
503173 99503173 1001 86380 86390 1
503253 99503253 1001 86380 86390 1
502911 99502911 1001 86380 86390 1
503055 99503055 1001 86380 86390 1
502913 99502913 1001 86380 86390 1
502816 99502816 1001 86380 86390 1
502706 99502706 1001 86380 86390 1
503438 99503438 1001 86380 86390 1
503490 99503490 1001 86380 86390 1
503363 99503363 1001 86380 86390 1
503339 99503339 1001 86380 86390 1
503958 99503958 1001 86380 86390 1
503884 99503884 1001 86380 86390 1
503645 99503645 1001 86380 86390 1
503517 99503517 1001 86380 86390 1
503674 99503674 1001 86380 86390 1
504942 99504942 1001 86380 86390 1
504643 99504643 1001 86380 86390 1
504634 99504634 1001 86380 86390 1
504398 99504398 1001 86380 86390 1
505708 99505708 1001 86380 86390 1
505622 99505622 1001 86380 86390 1
505564 99505564 1001 86380 86390 1
505344 99505344 1001 86380 86390 1
506502 99506502 1001 86380 86390 1
506556 99506556 1001 86380 86390 1
506157 99506157 1001 86380 86390 1
506132 99506132 1001 86380 86390 1
506165 99506165 1001 86380 86390 1
506049 99506049 1001 86380 86390 1
507302 99507302 1001 86380 86390 1
507228 99507228 1001 86380 86390 1
507357 99507357 1001 86380 86390 1
507206 99507206 1001 86380 86390 1
507079 99507079 1001 86380 86390 1
507134 99507134 1001 86380 86390 1
506959 99506959 1001 86380 86390 1
506993 99506993 1001 86380 86390 1
508169 99508169 1001 86380 86390 1
507829 99507829 1001 86380 86390 1
508328 99508328 1001 86380 86390 1
509037 99509037 1001 86380 86390 1
509039 99509039 1001 86380 86390 1
508713 99508713 1001 86380 86390 1
508625 99508625 1001 86380 86390 1
508484 99508484 1001 86380 86390 1
508646 99508646 1001 86380 86390 1
509153 99509153 1001 86380 86390 1
509156 99509156 1001 86380 86390 1
509713 99509713 1001 86380 86390 1
509670 99509670 1001 86380 86390 1
509495 99509495 1001 86380 86390 1
509525 99509525 1001 86380 86390 1
509320 99509320 1001 86380 86390 1
509308 99509308 1001 86380 86390 1
509353 99509353 1001 86380 86390 1
510383 99510383 1001 86380 86390 1
510292 99510292 1001 86380 86390 1
510739 99510739 1001 86380 86390 1
511209 99511209 1001 86380 86390 1
511248 99511248 1001 86380 86390 1
511253 99511253 1001 86380 86390 1
511318 99511318 1001 86380 86390 1
510983 99510983 1001 86380 86390 1
510952 99510952 1001 86380 86390 1
511729 99511729 1001 86380 86390 1
511784 99511784 1001 86380 86390 1
511944 99511944 1001 86380 86390 1
512389 99512389 1001 86380 86390 1
512523 99512523 1001 86380 86390 1
513019 99513019 1001 86380 86390 1
513198 99513198 1001 86380 86390 1
512924 99512924 1001 86380 86390 1
512816 99512816 1001 86380 86390 1
512678 99512678 1001 86380 86390 1
512758 99512758 1001 86380 86390 1
513235 99513235 1001 86380 86390 1
513313 99513313 1001 86380 86390 1
513851 99513851 1001 86380 86390 1
513880 99513880 1001 86380 86390 1
513697 99513697 1001 86380 86390 1
513699 99513699 1001 86380 86390 1
513693 99513693 1001 86380 86390 1
513580 99513580 1001 86380 86390 1
513481 99513481 1001 86380 86390 1
514055 99514055 1001 86380 86390 1
514084 99514084 1001 86380 86390 1
514103 99514103 1001 86380 86390 1
514656 99514656 1001 86380 86390 1
514761 99514761 1001 86380 86390 1
514842 99514842 1001 86380 86390 1
514648 99514648 1001 86380 86390 1
514367 99514367 1001 86380 86390 1
514989 99514989 1001 86380 86390 1
514913 99514913 1001 86380 86390 1
515017 99515017 1001 86380 86390 1
515414 99515414 1001 86380 86390 1
516501 99516501 1001 86380 86390 1
516285 99516285 1001 86380 86390 1
517149 99517149 1001 86380 86390 1
517079 99517079 1001 86380 86390 1
516859 99516859 1001 86380 86390 1
516821 99516821 1001 86380 86390 1
516888 99516888 1001 86380 86390 1
516815 99516815 1001 86380 86390 1
517479 99517479 1001 86380 86390 1
517524 99517524 1001 86380 86390 1
517804 99517804 1001 86380 86390 1
517620 99517620 1001 86380 86390 1
518172 99518172 1001 86380 86390 1
518334 99518334 1001 86380 86390 1
518352 99518352 1001 86380 86390 1
518985 99518985 1001 86380 86390 1
518720 99518720 1001 86380 86390 1
518597 99518597 1001 86380 86390 1
518459 99518459 1001 86380 86390 1
519013 99519013 1001 86380 86390 1
519157 99519157 1001 86380 86390 1
518989 99518989 1001 86380 86390 1
519147 99519147 1001 86380 86390 1
519388 99519388 1001 86380 86390 1
520006 99520006 1001 86380 86390 1
519994 99519994 1001 86380 86390 1
519920 99519920 1001 86380 86390 1
520496 99520496 1001 86380 86390 1
520548 99520548 1001 86380 86390 1
520232 99520232 1001 86380 86390 1
520427 99520427 1001 86380 86390 1
520227 99520227 1001 86380 86390 1
520177 99520177 1001 86380 86390 1
520070 99520070 1001 86380 86390 1
520782 99520782 1001 86380 86390 1
520789 99520789 1001 86380 86390 1
520725 99520725 1001 86380 86390 1
521338 99521338 1001 86380 86390 1
521313 99521313 1001 86380 86390 1
521238 99521238 1001 86380 86390 1
520891 99520891 1001 86380 86390 1
520920 99520920 1001 86380 86390 1
520974 99520974 1001 86380 86390 1
521626 99521626 1001 86380 86390 1
522172 99522172 1001 86380 86390 1
521843 99521843 1001 86380 86390 1
521837 99521837 1001 86380 86390 1
522336 99522336 1001 86380 86390 1
522325 99522325 1001 86380 86390 1
522442 99522442 1001 86380 86390 1
522945 99522945 1001 86380 86390 1
523078 99523078 1001 86380 86390 1
522770 99522770 1001 86380 86390 1
522541 99522541 1001 86380 86390 1
523261 99523261 1001 86380 86390 1
523171 99523171 1001 86380 86390 1
523253 99523253 1001 86380 86390 1
523136 99523136 1001 86380 86390 1
523319 99523319 1001 86380 86390 1
523907 99523907 1001 86380 86390 1
523927 99523927 1001 86380 86390 1
523824 99523824 1001 86380 86390 1
523932 99523932 1001 86380 86390 1
523610 99523610 1001 86380 86390 1
523639 99523639 1001 86380 86390 1
523679 99523679 1001 86380 86390 1
523603 99523603 1001 86380 86390 1
524061 99524061 1001 86380 86390 1
524037 99524037 1001 86380 86390 1
524723 99524723 1001 86380 86390 1
524750 99524750 1001 86380 86390 1
524636 99524636 1001 86380 86390 1
524387 99524387 1001 86380 86390 1
524262 99524262 1001 86380 86390 1
524834 99524834 1001 86380 86390 1
524772 99524772 1001 86380 86390 1
525547 99525547 1001 86380 86390 1
525554 99525554 1001 86380 86390 1
525382 99525382 1001 86380 86390 1
525201 99525201 1001 86380 86390 1
525247 99525247 1001 86380 86390 1
525043 99525043 1001 86380 86390 1
525047 99525047 1001 86380 86390 1
524988 99524988 1001 86380 86390 1
525776 99525776 1001 86380 86390 1
525607 99525607 1001 86380 86390 1
526268 99526268 1001 86380 86390 1
526346 99526346 1001 86380 86390 1
526065 99526065 1001 86380 86390 1
526085 99526085 1001 86380 86390 1
525931 99525931 1001 86380 86390 1
525939 99525939 1001 86380 86390 1
525917 99525917 1001 86380 86390 1
526011 99526011 1001 86380 86390 1
526515 99526515 1001 86380 86390 1
527165 99527165 1001 86380 86390 1
526971 99526971 1001 86380 86390 1
526765 99526765 1001 86380 86390 1
526820 99526820 1001 86380 86390 1
527451 99527451 1001 86380 86390 1
527985 99527985 1001 86380 86390 1
528039 99528039 1001 86380 86390 1
528014 99528014 1001 86380 86390 1
528048 99528048 1001 86380 86390 1
527875 99527875 1001 86380 86390 1
528007 99528007 1001 86380 86390 1
527849 99527849 1001 86380 86390 1
527712 99527712 1001 86380 86390 1
527544 99527544 1001 86380 86390 1
528154 99528154 1001 86380 86390 1
528814 99528814 1001 86380 86390 1
528620 99528620 1001 86380 86390 1
528431 99528431 1001 86380 86390 1
529008 99529008 1001 86380 86390 1
529076 99529076 1001 86380 86390 1
529109 99529109 1001 86380 86390 1
529232 99529232 1001 86380 86390 1
529810 99529810 1001 86380 86390 1
530373 99530373 1001 86380 86390 1
530305 99530305 1001 86380 86390 1
529984 99529984 1001 86380 86390 1
530099 99530099 1001 86380 86390 1
530736 99530736 1001 86380 86390 1
530689 99530689 1001 86380 86390 1
530715 99530715 1001 86380 86390 1
530808 99530808 1001 86380 86390 1
530847 99530847 1001 86380 86390 1
531581 99531581 1001 86380 86390 1
532028 99532028 1001 86380 86390 1
532094 99532094 1001 86380 86390 1
531841 99531841 1001 86380 86390 1
531843 99531843 1001 86380 86390 1
531693 99531693 1001 86380 86390 1
531734 99531734 1001 86380 86390 1
531592 99531592 1001 86380 86390 1
532306 99532306 1001 86380 86390 1
532321 99532321 1001 86380 86390 1
532386 99532386 1001 86380 86390 1
532387 99532387 1001 86380 86390 1
532368 99532368 1001 86380 86390 1
532266 99532266 1001 86380 86390 1
532331 99532331 1001 86380 86390 1
532700 99532700 1001 86380 86390 1
532683 99532683 1001 86380 86390 1
532696 99532696 1001 86380 86390 1
532429 99532429 1001 86380 86390 1
532457 99532457 1001 86380 86390 1
532419 99532419 1001 86380 86390 1
533663 99533663 1001 86380 86390 1
533462 99533462 1001 86380 86390 1
533535 99533535 1001 86380 86390 1
533561 99533561 1001 86380 86390 1
533265 99533265 1001 86380 86390 1
533870 99533870 1001 86380 86390 1
533988 99533988 1001 86380 86390 1
534007 99534007 1001 86380 86390 1
534008 99534008 1001 86380 86390 1
534581 99534581 1001 86380 86390 1
534578 99534578 1001 86380 86390 1
534453 99534453 1001 86380 86390 1
534319 99534319 1001 86380 86390 1
534240 99534240 1001 86380 86390 1
535502 99535502 1001 86380 86390 1
535266 99535266 1001 86380 86390 1
535298 99535298 1001 86380 86390 1
534958 99534958 1001 86380 86390 1
535095 99535095 1001 86380 86390 1
535640 99535640 1001 86380 86390 1
535631 99535631 1001 86380 86390 1
536157 99536157 1001 86380 86390 1
536261 99536261 1001 86380 86390 1
536160 99536160 1001 86380 86390 1
536279 99536279 1001 86380 86390 1
536045 99536045 1001 86380 86390 1
535973 99535973 1001 86380 86390 1
535743 99535743 1001 86380 86390 1
536420 99536420 1001 86380 86390 1
537021 99537021 1001 86380 86390 1
536791 99536791 1001 86380 86390 1
536852 99536852 1001 86380 86390 1
536725 99536725 1001 86380 86390 1
537318 99537318 1001 86380 86390 1
537219 99537219 1001 86380 86390 1
537236 99537236 1001 86380 86390 1
537787 99537787 1001 86380 86390 1
537672 99537672 1001 86380 86390 1
537726 99537726 1001 86380 86390 1
537405 99537405 1001 86380 86390 1
538168 99538168 1001 86380 86390 1
538809 99538809 1001 86380 86390 1
538479 99538479 1001 86380 86390 1
538533 99538533 1001 86380 86390 1
538219 99538219 1001 86380 86390 1
538375 99538375 1001 86380 86390 1
538915 99538915 1001 86380 86390 1
538973 99538973 1001 86380 86390 1
538927 99538927 1001 86380 86390 1
539532 99539532 1001 86380 86390 1
539370 99539370 1001 86380 86390 1
539374 99539374 1001 86380 86390 1
539717 99539717 1001 86380 86390 1
540314 99540314 1001 86380 86390 1
540440 99540440 1001 86380 86390 1
540085 99540085 1001 86380 86390 1
540218 99540218 1001 86380 86390 1
539980 99539980 1001 86380 86390 1
540578 99540578 1001 86380 86390 1
541255 99541255 1001 86380 86390 1
541207 99541207 1001 86380 86390 1
540998 99540998 1001 86380 86390 1
541083 99541083 1001 86380 86390 1
541808 99541808 1001 86380 86390 1
541693 99541693 1001 86380 86390 1
541620 99541620 1001 86380 86390 1
541558 99541558 1001 86380 86390 1
541506 99541506 1001 86380 86390 1
541548 99541548 1001 86380 86390 1
541704 99541704 1001 86380 86390 1
542143 99542143 1001 86380 86390 1
542149 99542149 1001 86380 86390 1
542166 99542166 1001 86380 86390 1
542749 99542749 1001 86380 86390 1
542828 99542828 1001 86380 86390 1
542572 99542572 1001 86380 86390 1
542716 99542716 1001 86380 86390 1
542552 99542552 1001 86380 86390 1
542501 99542501 1001 86380 86390 1
543684 99543684 1001 86380 86390 1
543641 99543641 1001 86380 86390 1
543385 99543385 1001 86380 86390 1
543377 99543377 1001 86380 86390 1
543546 99543546 1001 86380 86390 1
543559 99543559 1001 86380 86390 1
543866 99543866 1001 86380 86390 1
543879 99543879 1001 86380 86390 1
544449 99544449 1001 86380 86390 1
544238 99544238 1001 86380 86390 1
544108 99544108 1001 86380 86390 1
544711 99544711 1001 86380 86390 1
500337 989 1002 45826 50321 1
400122 99400122 1001 86380 86390 1
400212 99400212 1001 86380 86390 1
400320 99400320 1001 86380 86390 1
400415 99400415 1001 86380 86390 1
400671 99400671 1001 86380 86390 1
401206 99401206 1001 86380 86390 1
401466 99401466 1001 86380 86390 1
402034 99402034 1001 86380 86390 1
401831 99401831 1001 86380 86390 1
402591 99402591 1001 86380 86390 1
403154 99403154 1001 86380 86390 1
403150 99403150 1001 86380 86390 1
403297 99403297 1001 86380 86390 1
403503 99403503 1001 86380 86390 1
403595 99403595 1001 86380 86390 1
404254 99404254 1001 86380 86390 1
404466 99404466 1001 86380 86390 1
404495 99404495 1001 86380 86390 1
404693 99404693 1001 86380 86390 1
404969 99404969 1001 86380 86390 1
405419 99405419 1001 86380 86390 1
405610 99405610 1001 86380 86390 1
405691 99405691 1001 86380 86390 1
405913 99405913 1001 86380 86390 1
405942 99405942 1001 86380 86390 1
406282 99406282 1001 86380 86390 1
406447 99406447 1001 86380 86390 1
406720 99406720 1001 86380 86390 1
406826 99406826 1001 86380 86390 1
407062 99407062 1001 86380 86390 1
407064 99407064 1001 86380 86390 1
407102 99407102 1001 86380 86390 1
407319 99407319 1001 86380 86390 1
408335 99408335 1001 86380 86390 1
408731 99408731 1001 86380 86390 1
408866 99408866 1001 86380 86390 1
409092 99409092 1001 86380 86390 1
409137 99409137 1001 86380 86390 1
409251 99409251 1001 86380 86390 1
409459 99409459 1001 86380 86390 1
409954 99409954 1001 86380 86390 1
409942 99409942 1001 86380 86390 1
409926 99409926 1001 86380 86390 1
410269 99410269 1001 86380 86390 1
410310 99410310 1001 86380 86390 1
410315 99410315 1001 86380 86390 1
410491 99410491 1001 86380 86390 1
410878 99410878 1001 86380 86390 1
411003 99411003 1001 86380 86390 1
411011 99411011 1001 86380 86390 1
411121 99411121 1001 86380 86390 1
411231 99411231 1001 86380 86390 1
411588 99411588 1001 86380 86390 1
411558 99411558 1001 86380 86390 1
411910 99411910 1001 86380 86390 1
411867 99411867 1001 86380 86390 1
412097 99412097 1001 86380 86390 1
412189 99412189 1001 86380 86390 1
413497 99413497 1001 86380 86390 1
413326 99413326 1001 86380 86390 1
413143 99413143 1001 86380 86390 1
412547 99412547 1001 86380 86390 1
413839 99413839 1001 86380 86390 1
414106 99414106 1001 86380 86390 1
415036 99415036 1001 86380 86390 1
415180 99415180 1001 86380 86390 1
414566 99414566 1001 86380 86390 1
414672 99414672 1001 86380 86390 1
414486 99414486 1001 86380 86390 1
415367 99415367 1001 86380 86390 1
415368 99415368 1001 86380 86390 1
415386 99415386 1001 86380 86390 1
415399 99415399 1001 86380 86390 1
415660 99415660 1001 86380 86390 1
416285 99416285 1001 86380 86390 1
415813 99415813 1001 86380 86390 1
417126 99417126 1001 86380 86390 1
417561 99417561 1001 86380 86390 1
418663 99418663 1001 86380 86390 1
418394 99418394 1001 86380 86390 1
417979 99417979 1001 86380 86390 1
418938 99418938 1001 86380 86390 1
420329 99420329 1001 86380 86390 1
420194 99420194 1001 86380 86390 1
420283 99420283 1001 86380 86390 1
419731 99419731 1001 86380 86390 1
419531 99419531 1001 86380 86390 1
420668 99420668 1001 86380 86390 1
420642 99420642 1001 86380 86390 1
421934 99421934 1001 86380 86390 1
421348 99421348 1001 86380 86390 1
421507 99421507 1001 86380 86390 1
420960 99420960 1001 86380 86390 1
422397 99422397 1001 86380 86390 1
423651 99423651 1001 86380 86390 1
423634 99423634 1001 86380 86390 1
423025 99423025 1001 86380 86390 1
423007 99423007 1001 86380 86390 1
423119 99423119 1001 86380 86390 1
423015 99423015 1001 86380 86390 1
426899 99426899 1001 86380 86390 1
426776 99426776 1001 86380 86390 1
426152 99426152 1001 86380 86390 1
427261 99427261 1001 86380 86390 1
427448 99427448 1001 86380 86390 1
427277 99427277 1001 86380 86390 1
428482 99428482 1001 86380 86390 1
427692 99427692 1001 86380 86390 1
427571 99427571 1001 86380 86390 1
428964 99428964 1001 86380 86390 1
428878 99428878 1001 86380 86390 1
430328 99430328 1001 86380 86390 1
429875 99429875 1001 86380 86390 1
429883 99429883 1001 86380 86390 1
429714 99429714 1001 86380 86390 1
429670 99429670 1001 86380 86390 1
429629 99429629 1001 86380 86390 1
429397 99429397 1001 86380 86390 1
429416 99429416 1001 86380 86390 1
429401 99429401 1001 86380 86390 1
430523 99430523 1001 86380 86390 1
430714 99430714 1001 86380 86390 1
430788 99430788 1001 86380 86390 1
432050 99432050 1001 86380 86390 1
431679 99431679 1001 86380 86390 1
430890 99430890 1001 86380 86390 1
432083 99432083 1001 86380 86390 1
432103 99432103 1001 86380 86390 1
433656 99433656 1001 86380 86390 1
433684 99433684 1001 86380 86390 1
433359 99433359 1001 86380 86390 1
433214 99433214 1001 86380 86390 1
433269 99433269 1001 86380 86390 1
433297 99433297 1001 86380 86390 1
433127 99433127 1001 86380 86390 1
433132 99433132 1001 86380 86390 1
433236 99433236 1001 86380 86390 1
433287 99433287 1001 86380 86390 1
433966 99433966 1001 86380 86390 1
434016 99434016 1001 86380 86390 1
435217 99435217 1001 86380 86390 1
435096 99435096 1001 86380 86390 1
434352 99434352 1001 86380 86390 1
434460 99434460 1001 86380 86390 1
434555 99434555 1001 86380 86390 1
435539 99435539 1001 86380 86390 1
436449 99436449 1001 86380 86390 1
436496 99436496 1001 86380 86390 1
436402 99436402 1001 86380 86390 1
436272 99436272 1001 86380 86390 1
437320 99437320 1001 86380 86390 1
437160 99437160 1001 86380 86390 1
300011 99300011 1001 86380 86390 1
300589 99300589 1001 86380 86390 1
300484 99300484 1001 86380 86390 1
300517 99300517 1001 86380 86390 1
300246 99300246 1001 86380 86390 1
300843 99300843 1001 86380 86390 1
300933 99300933 1001 86380 86390 1
300837 99300837 1001 86380 86390 1
300877 99300877 1001 86380 86390 1
301374 99301374 1001 86380 86390 1
301427 99301427 1001 86380 86390 1
301415 99301415 1001 86380 86390 1
301454 99301454 1001 86380 86390 1
301184 99301184 1001 86380 86390 1
300965 99300965 1001 86380 86390 1
300968 99300968 1001 86380 86390 1
302375 99302375 1001 86380 86390 1
302127 99302127 1001 86380 86390 1
301800 99301800 1001 86380 86390 1
301763 99301763 1001 86380 86390 1
301816 99301816 1001 86380 86390 1
301885 99301885 1001 86380 86390 1
301887 99301887 1001 86380 86390 1
302490 99302490 1001 86380 86390 1
303094 99303094 1001 86380 86390 1
303062 99303062 1001 86380 86390 1
302936 99302936 1001 86380 86390 1
303002 99303002 1001 86380 86390 1
302664 99302664 1001 86380 86390 1
302758 99302758 1001 86380 86390 1
302725 99302725 1001 86380 86390 1
303228 99303228 1001 86380 86390 1
303898 99303898 1001 86380 86390 1
303716 99303716 1001 86380 86390 1
303495 99303495 1001 86380 86390 1
303605 99303605 1001 86380 86390 1
304660 99304660 1001 86380 86390 1
304662 99304662 1001 86380 86390 1
304637 99304637 1001 86380 86390 1
304400 99304400 1001 86380 86390 1
305659 99305659 1001 86380 86390 1
305662 99305662 1001 86380 86390 1
500082 99500082 1001 86380 86390 1
500097 99500097 1001 86380 86390 1
500723 99500723 1001 86380 86390 1
500611 99500611 1001 86380 86390 1
500808 99500808 1001 86380 86390 1
500399 99500399 1001 86380 86390 1
500338 99500338 1001 86380 86390 1
500237 99500237 1001 86380 86390 1
500289 99500289 1001 86380 86390 1
500846 99500846 1001 86380 86390 1
501293 99501293 1001 86380 86390 1
501272 99501272 1001 86380 86390 1
501201 99501201 1001 86380 86390 1
501800 99501800 1001 86380 86390 1
501674 99501674 1001 86380 86390 1
502441 99502441 1001 86380 86390 1
502268 99502268 1001 86380 86390 1
502270 99502270 1001 86380 86390 1
502067 99502067 1001 86380 86390 1
502251 99502251 1001 86380 86390 1
502241 99502241 1001 86380 86390 1
501991 99501991 1001 86380 86390 1
502636 99502636 1001 86380 86390 1
502549 99502549 1001 86380 86390 1
502526 99502526 1001 86380 86390 1
502932 99502932 1001 86380 86390 1
502909 99502909 1001 86380 86390 1
502862 99502862 1001 86380 86390 1
502838 99502838 1001 86380 86390 1
502879 99502879 1001 86380 86390 1
503357 99503357 1001 86380 86390 1
503389 99503389 1001 86380 86390 1
503965 99503965 1001 86380 86390 1
504091 99504091 1001 86380 86390 1
503919 99503919 1001 86380 86390 1
503959 99503959 1001 86380 86390 1
504026 99504026 1001 86380 86390 1
503936 99503936 1001 86380 86390 1
503709 99503709 1001 86380 86390 1
503625 99503625 1001 86380 86390 1
504693 99504693 1001 86380 86390 1
504696 99504696 1001 86380 86390 1
504340 99504340 1001 86380 86390 1
504461 99504461 1001 86380 86390 1
505678 99505678 1001 86380 86390 1
505411 99505411 1001 86380 86390 1
505413 99505413 1001 86380 86390 1
505261 99505261 1001 86380 86390 1
505226 99505226 1001 86380 86390 1
505772 99505772 1001 86380 86390 1
506399 99506399 1001 86380 86390 1
506582 99506582 1001 86380 86390 1
506303 99506303 1001 86380 86390 1
506258 99506258 1001 86380 86390 1
506105 99506105 1001 86380 86390 1
506017 99506017 1001 86380 86390 1
507276 99507276 1001 86380 86390 1
507076 99507076 1001 86380 86390 1
506814 99506814 1001 86380 86390 1
506970 99506970 1001 86380 86390 1
506914 99506914 1001 86380 86390 1
507567 99507567 1001 86380 86390 1
507585 99507585 1001 86380 86390 1
508135 99508135 1001 86380 86390 1
508050 99508050 1001 86380 86390 1
507632 99507632 1001 86380 86390 1
507793 99507793 1001 86380 86390 1
507716 99507716 1001 86380 86390 1
508378 99508378 1001 86380 86390 1
508953 99508953 1001 86380 86390 1
508745 99508745 1001 86380 86390 1
508790 99508790 1001 86380 86390 1
508510 99508510 1001 86380 86390 1
509222 99509222 1001 86380 86390 1
509884 99509884 1001 86380 86390 1
509565 99509565 1001 86380 86390 1
509344 99509344 1001 86380 86390 1
509309 99509309 1001 86380 86390 1
509973 99509973 1001 86380 86390 1
510585 99510585 1001 86380 86390 1
510553 99510553 1001 86380 86390 1
510193 99510193 1001 86380 86390 1
510880 99510880 1001 86380 86390 1
510907 99510907 1001 86380 86390 1
510888 99510888 1001 86380 86390 1
511432 99511432 1001 86380 86390 1
512238 99512238 1001 86380 86390 1
512189 99512189 1001 86380 86390 1
511993 99511993 1001 86380 86390 1
512047 99512047 1001 86380 86390 1
511889 99511889 1001 86380 86390 1
511806 99511806 1001 86380 86390 1
512568 99512568 1001 86380 86390 1
513065 99513065 1001 86380 86390 1
512901 99512901 1001 86380 86390 1
512920 99512920 1001 86380 86390 1
512741 99512741 1001 86380 86390 1
512681 99512681 1001 86380 86390 1
512592 99512592 1001 86380 86390 1
512673 99512673 1001 86380 86390 1
513221 99513221 1001 86380 86390 1
514024 99514024 1001 86380 86390 1
513606 99513606 1001 86380 86390 1
513490 99513490 1001 86380 86390 1
513560 99513560 1001 86380 86390 1
514155 99514155 1001 86380 86390 1
514521 99514521 1001 86380 86390 1
515048 99515048 1001 86380 86390 1
515033 99515033 1001 86380 86390 1
515665 99515665 1001 86380 86390 1
515605 99515605 1001 86380 86390 1
515311 99515311 1001 86380 86390 1
515272 99515272 1001 86380 86390 1
515346 99515346 1001 86380 86390 1
515192 99515192 1001 86380 86390 1
515266 99515266 1001 86380 86390 1
515202 99515202 1001 86380 86390 1
515840 99515840 1001 86380 86390 1
515724 99515724 1001 86380 86390 1
516417 99516417 1001 86380 86390 1
516200 99516200 1001 86380 86390 1
516668 99516668 1001 86380 86390 1
516530 99516530 1001 86380 86390 1
516647 99516647 1001 86380 86390 1
517195 99517195 1001 86380 86390 1
517132 99517132 1001 86380 86390 1
516945 99516945 1001 86380 86390 1
516800 99516800 1001 86380 86390 1
516891 99516891 1001 86380 86390 1
516905 99516905 1001 86380 86390 1
518128 99518128 1001 86380 86390 1
517817 99517817 1001 86380 86390 1
517606 99517606 1001 86380 86390 1
517573 99517573 1001 86380 86390 1
518225 99518225 1001 86380 86390 1
518326 99518326 1001 86380 86390 1
518913 99518913 1001 86380 86390 1
518487 99518487 1001 86380 86390 1
519652 99519652 1001 86380 86390 1
519575 99519575 1001 86380 86390 1
519578 99519578 1001 86380 86390 1
519335 99519335 1001 86380 86390 1
519298 99519298 1001 86380 86390 1
519321 99519321 1001 86380 86390 1
520610 99520610 1001 86380 86390 1
520132 99520132 1001 86380 86390 1
520211 99520211 1001 86380 86390 1
521249 99521249 1001 86380 86390 1
521172 99521172 1001 86380 86390 1
521001 99521001 1001 86380 86390 1
520917 99520917 1001 86380 86390 1
521623 99521623 1001 86380 86390 1
521614 99521614 1001 86380 86390 1
521538 99521538 1001 86380 86390 1
521642 99521642 1001 86380 86390 1
521935 99521935 1001 86380 86390 1
522057 99522057 1001 86380 86390 1
521803 99521803 1001 86380 86390 1
521861 99521861 1001 86380 86390 1
521825 99521825 1001 86380 86390 1
522322 99522322 1001 86380 86390 1
522350 99522350 1001 86380 86390 1
522428 99522428 1001 86380 86390 1
522941 99522941 1001 86380 86390 1
522750 99522750 1001 86380 86390 1
522742 99522742 1001 86380 86390 1
522617 99522617 1001 86380 86390 1
523935 99523935 1001 86380 86390 1
523604 99523604 1001 86380 86390 1
523608 99523608 1001 86380 86390 1
523483 99523483 1001 86380 86390 1
524079 99524079 1001 86380 86390 1
524044 99524044 1001 86380 86390 1
524687 99524687 1001 86380 86390 1
524515 99524515 1001 86380 86390 1
524546 99524546 1001 86380 86390 1
524323 99524323 1001 86380 86390 1
524251 99524251 1001 86380 86390 1
524884 99524884 1001 86380 86390 1
525470 99525470 1001 86380 86390 1
525538 99525538 1001 86380 86390 1
525234 99525234 1001 86380 86390 1
525080 99525080 1001 86380 86390 1
525082 99525082 1001 86380 86390 1
525148 99525148 1001 86380 86390 1
525039 99525039 1001 86380 86390 1
525654 99525654 1001 86380 86390 1
525657 99525657 1001 86380 86390 1
526323 99526323 1001 86380 86390 1
526404 99526404 1001 86380 86390 1
526460 99526460 1001 86380 86390 1
526440 99526440 1001 86380 86390 1
526570 99526570 1001 86380 86390 1
527248 99527248 1001 86380 86390 1
527105 99527105 1001 86380 86390 1
526761 99526761 1001 86380 86390 1
527317 99527317 1001 86380 86390 1
527346 99527346 1001 86380 86390 1
527923 99527923 1001 86380 86390 1
527886 99527886 1001 86380 86390 1
528031 99528031 1001 86380 86390 1
528073 99528073 1001 86380 86390 1
528071 99528071 1001 86380 86390 1
527837 99527837 1001 86380 86390 1
527545 99527545 1001 86380 86390 1
527537 99527537 1001 86380 86390 1
528263 99528263 1001 86380 86390 1
528386 99528386 1001 86380 86390 1
528285 99528285 1001 86380 86390 1
528986 99528986 1001 86380 86390 1
529587 99529587 1001 86380 86390 1
529162 99529162 1001 86380 86390 1
529152 99529152 1001 86380 86390 1
529737 99529737 1001 86380 86390 1
530509 99530509 1001 86380 86390 1
530488 99530488 1001 86380 86390 1
530258 99530258 1001 86380 86390 1
530290 99530290 1001 86380 86390 1
530333 99530333 1001 86380 86390 1
530074 99530074 1001 86380 86390 1
530624 99530624 1001 86380 86390 1
531191 99531191 1001 86380 86390 1
531182 99531182 1001 86380 86390 1
531035 99531035 1001 86380 86390 1
531156 99531156 1001 86380 86390 1
530907 99530907 1001 86380 86390 1
531579 99531579 1001 86380 86390 1
532182 99532182 1001 86380 86390 1
532122 99532122 1001 86380 86390 1
532099 99532099 1001 86380 86390 1
531881 99531881 1001 86380 86390 1
531610 99531610 1001 86380 86390 1
531630 99531630 1001 86380 86390 1
532378 99532378 1001 86380 86390 1
532736 99532736 1001 86380 86390 1
532539 99532539 1001 86380 86390 1
533148 99533148 1001 86380 86390 1
533067 99533067 1001 86380 86390 1
533757 99533757 1001 86380 86390 1
533669 99533669 1001 86380 86390 1
533789 99533789 1001 86380 86390 1
533497 99533497 1001 86380 86390 1
533517 99533517 1001 86380 86390 1
533361 99533361 1001 86380 86390 1
533439 99533439 1001 86380 86390 1
534607 99534607 1001 86380 86390 1
534601 99534601 1001 86380 86390 1
534629 99534629 1001 86380 86390 1
534454 99534454 1001 86380 86390 1
534302 99534302 1001 86380 86390 1
534322 99534322 1001 86380 86390 1
534195 99534195 1001 86380 86390 1
534844 99534844 1001 86380 86390 1
535612 99535612 1001 86380 86390 1
536223 99536223 1001 86380 86390 1
536263 99536263 1001 86380 86390 1
536267 99536267 1001 86380 86390 1
536099 99536099 1001 86380 86390 1
536126 99536126 1001 86380 86390 1
536091 99536091 1001 86380 86390 1
536117 99536117 1001 86380 86390 1
535864 99535864 1001 86380 86390 1
536507 99536507 1001 86380 86390 1
537129 99537129 1001 86380 86390 1
537143 99537143 1001 86380 86390 1
536721 99536721 1001 86380 86390 1
537933 99537933 1001 86380 86390 1
537615 99537615 1001 86380 86390 1
537762 99537762 1001 86380 86390 1
537387 99537387 1001 86380 86390 1
537556 99537556 1001 86380 86390 1
537481 99537481 1001 86380 86390 1
538765 99538765 1001 86380 86390 1
538570 99538570 1001 86380 86390 1
538446 99538446 1001 86380 86390 1
538240 99538240 1001 86380 86390 1
538918 99538918 1001 86380 86390 1
538999 99538999 1001 86380 86390 1
538909 99538909 1001 86380 86390 1
539336 99539336 1001 86380 86390 1
539338 99539338 1001 86380 86390 1
539234 99539234 1001 86380 86390 1
539218 99539218 1001 86380 86390 1
539223 99539223 1001 86380 86390 1
539773 99539773 1001 86380 86390 1
540352 99540352 1001 86380 86390 1
540439 99540439 1001 86380 86390 1
539874 99539874 1001 86380 86390 1
540020 99540020 1001 86380 86390 1
540509 99540509 1001 86380 86390 1
540639 99540639 1001 86380 86390 1
541102 99541102 1001 86380 86390 1
541196 99541196 1001 86380 86390 1
541061 99541061 1001 86380 86390 1
541011 99541011 1001 86380 86390 1
540900 99540900 1001 86380 86390 1
540825 99540825 1001 86380 86390 1
541354 99541354 1001 86380 86390 1
541864 99541864 1001 86380 86390 1
541710 99541710 1001 86380 86390 1
541790 99541790 1001 86380 86390 1
541754 99541754 1001 86380 86390 1
541692 99541692 1001 86380 86390 1
541549 99541549 1001 86380 86390 1
542244 99542244 1001 86380 86390 1
542219 99542219 1001 86380 86390 1
542829 99542829 1001 86380 86390 1
542820 99542820 1001 86380 86390 1
542833 99542833 1001 86380 86390 1
542775 99542775 1001 86380 86390 1
542600 99542600 1001 86380 86390 1
542626 99542626 1001 86380 86390 1
542549 99542549 1001 86380 86390 1
542443 99542443 1001 86380 86390 1
542340 99542340 1001 86380 86390 1
542381 99542381 1001 86380 86390 1
542510 99542510 1001 86380 86390 1
543771 99543771 1001 86380 86390 1
543610 99543610 1001 86380 86390 1
543188 99543188 1001 86380 86390 1
543959 99543959 1001 86380 86390 1
544531 99544531 1001 86380 86390 1
543993 99543993 1001 86380 86390 1
544599 99544599 1001 86380 86390 1
544742 99544742 1001 86380 86390 1
544667 99544667 1001 86380 86390 1
500328 1020 1002 57428 57840 1
500337 989 1001 45516 45815 1
400173 99400173 1001 86380 86390 1
400284 99400284 1001 86380 86390 1
400335 99400335 1001 86380 86390 1
400757 99400757 1001 86380 86390 1
401085 99401085 1001 86380 86390 1
401072 99401072 1001 86380 86390 1
401324 99401324 1001 86380 86390 1
401526 99401526 1001 86380 86390 1
401658 99401658 1001 86380 86390 1
401627 99401627 1001 86380 86390 1
401586 99401586 1001 86380 86390 1
401782 99401782 1001 86380 86390 1
401742 99401742 1001 86380 86390 1
402118 99402118 1001 86380 86390 1
402329 99402329 1001 86380 86390 1
402275 99402275 1001 86380 86390 1
403239 99403239 1001 86380 86390 1
403355 99403355 1001 86380 86390 1
403518 99403518 1001 86380 86390 1
403616 99403616 1001 86380 86390 1
403582 99403582 1001 86380 86390 1
404344 99404344 1001 86380 86390 1
404706 99404706 1001 86380 86390 1
404952 99404952 1001 86380 86390 1
405134 99405134 1001 86380 86390 1
405428 99405428 1001 86380 86390 1
405659 99405659 1001 86380 86390 1
406693 99406693 1001 86380 86390 1
406905 99406905 1001 86380 86390 1
406932 99406932 1001 86380 86390 1
407069 99407069 1001 86380 86390 1
407661 99407661 1001 86380 86390 1
407592 99407592 1001 86380 86390 1
407815 99407815 1001 86380 86390 1
408089 99408089 1001 86380 86390 1
408175 99408175 1001 86380 86390 1
408186 99408186 1001 86380 86390 1
408265 99408265 1001 86380 86390 1
408394 99408394 1001 86380 86390 1
408459 99408459 1001 86380 86390 1
408971 99408971 1001 86380 86390 1
409420 99409420 1001 86380 86390 1
409529 99409529 1001 86380 86390 1
409627 99409627 1001 86380 86390 1
409807 99409807 1001 86380 86390 1
409899 99409899 1001 86380 86390 1
410008 99410008 1001 86380 86390 1
410450 99410450 1001 86380 86390 1
410787 99410787 1001 86380 86390 1
410904 99410904 1001 86380 86390 1
411086 99411086 1001 86380 86390 1
412152 99412152 1001 86380 86390 1
413695 99413695 1001 86380 86390 1
413386 99413386 1001 86380 86390 1
413390 99413390 1001 86380 86390 1
413018 99413018 1001 86380 86390 1
412585 99412585 1001 86380 86390 1
412570 99412570 1001 86380 86390 1
413804 99413804 1001 86380 86390 1
414023 99414023 1001 86380 86390 1
415287 99415287 1001 86380 86390 1
414781 99414781 1001 86380 86390 1
414600 99414600 1001 86380 86390 1
414830 99414830 1001 86380 86390 1
414505 99414505 1001 86380 86390 1
414294 99414294 1001 86380 86390 1
414168 99414168 1001 86380 86390 1
414170 99414170 1001 86380 86390 1
414389 99414389 1001 86380 86390 1
416883 99416883 1001 86380 86390 1
416369 99416369 1001 86380 86390 1
416098 99416098 1001 86380 86390 1
417150 99417150 1001 86380 86390 1
417130 99417130 1001 86380 86390 1
417505 99417505 1001 86380 86390 1
417435 99417435 1001 86380 86390 1
418600 99418600 1001 86380 86390 1
418545 99418545 1001 86380 86390 1
418356 99418356 1001 86380 86390 1
417667 99417667 1001 86380 86390 1
417843 99417843 1001 86380 86390 1
420031 99420031 1001 86380 86390 1
419642 99419642 1001 86380 86390 1
419441 99419441 1001 86380 86390 1
419333 99419333 1001 86380 86390 1
420538 99420538 1001 86380 86390 1
420625 99420625 1001 86380 86390 1
420449 99420449 1001 86380 86390 1
421870 99421870 1001 86380 86390 1
421825 99421825 1001 86380 86390 1
421809 99421809 1001 86380 86390 1
421546 99421546 1001 86380 86390 1
422488 99422488 1001 86380 86390 1
423028 99423028 1001 86380 86390 1
423212 99423212 1001 86380 86390 1
422560 99422560 1001 86380 86390 1
423918 99423918 1001 86380 86390 1
425158 99425158 1001 86380 86390 1
425019 99425019 1001 86380 86390 1
425190 99425190 1001 86380 86390 1
424792 99424792 1001 86380 86390 1
424608 99424608 1001 86380 86390 1
424243 99424243 1001 86380 86390 1
425797 99425797 1001 86380 86390 1
425673 99425673 1001 86380 86390 1
426747 99426747 1001 86380 86390 1
426291 99426291 1001 86380 86390 1
428010 99428010 1001 86380 86390 1
427993 99427993 1001 86380 86390 1
430286 99430286 1001 86380 86390 1
429697 99429697 1001 86380 86390 1
430686 99430686 1001 86380 86390 1
430412 99430412 1001 86380 86390 1
431910 99431910 1001 86380 86390 1
431713 99431713 1001 86380 86390 1
430963 99430963 1001 86380 86390 1
432335 99432335 1001 86380 86390 1
433466 99433466 1001 86380 86390 1
433329 99433329 1001 86380 86390 1
433715 99433715 1001 86380 86390 1
433609 99433609 1001 86380 86390 1
433223 99433223 1001 86380 86390 1
432940 99432940 1001 86380 86390 1
435260 99435260 1001 86380 86390 1
435176 99435176 1001 86380 86390 1
434620 99434620 1001 86380 86390 1
434955 99434955 1001 86380 86390 1
434867 99434867 1001 86380 86390 1
434201 99434201 1001 86380 86390 1
435704 99435704 1001 86380 86390 1
435592 99435592 1001 86380 86390 1
437052 99437052 1001 86380 86390 1
436818 99436818 1001 86380 86390 1
436905 99436905 1001 86380 86390 1
437281 99437281 1001 86380 86390 1
300464 99300464 1001 86380 86390 1
300388 99300388 1001 86380 86390 1
300338 99300338 1001 86380 86390 1
300187 99300187 1001 86380 86390 1
300831 99300831 1001 86380 86390 1
300886 99300886 1001 86380 86390 1
301474 99301474 1001 86380 86390 1
301190 99301190 1001 86380 86390 1
302335 99302335 1001 86380 86390 1
302018 99302018 1001 86380 86390 1
301894 99301894 1001 86380 86390 1
301859 99301859 1001 86380 86390 1
302463 99302463 1001 86380 86390 1
303010 99303010 1001 86380 86390 1
302909 99302909 1001 86380 86390 1
302743 99302743 1001 86380 86390 1
302667 99302667 1001 86380 86390 1
303472 99303472 1001 86380 86390 1
303512 99303512 1001 86380 86390 1
304058 99304058 1001 86380 86390 1
304191 99304191 1001 86380 86390 1
304156 99304156 1001 86380 86390 1
304667 99304667 1001 86380 86390 1
304676 99304676 1001 86380 86390 1
304512 99304512 1001 86380 86390 1
304529 99304529 1001 86380 86390 1
304594 99304594 1001 86380 86390 1
304480 99304480 1001 86380 86390 1
304649 99304649 1001 86380 86390 1
304434 99304434 1001 86380 86390 1
304323 99304323 1001 86380 86390 1
304860 99304860 1001 86380 86390 1
305661 99305661 1001 86380 86390 1
305447 99305447 1001 86380 86390 1
305435 99305435 1001 86380 86390 1
305437 99305437 1001 86380 86390 1
305232 99305232 1001 86380 86390 1
305135 99305135 1001 86380 86390 1
305162 99305162 1001 86380 86390 1
305085 99305085 1001 86380 86390 1
500129 99500129 1001 86380 86390 1
500151 99500151 1001 86380 86390 1
500126 99500126 1001 86380 86390 1
500765 99500765 1001 86380 86390 1
500544 99500544 1001 86380 86390 1
500433 99500433 1001 86380 86390 1
500276 99500276 1001 86380 86390 1
500344 99500344 1001 86380 86390 1
500996 99500996 1001 86380 86390 1
500910 99500910 1001 86380 86390 1
500834 99500834 1001 86380 86390 1
501613 99501613 1001 86380 86390 1
501510 99501510 1001 86380 86390 1
501371 99501371 1001 86380 86390 1
501313 99501313 1001 86380 86390 1
501149 99501149 1001 86380 86390 1
501192 99501192 1001 86380 86390 1
501218 99501218 1001 86380 86390 1
501180 99501180 1001 86380 86390 1
501131 99501131 1001 86380 86390 1
501816 99501816 1001 86380 86390 1
502242 99502242 1001 86380 86390 1
501858 99501858 1001 86380 86390 1
502024 99502024 1001 86380 86390 1
502489 99502489 1001 86380 86390 1
502633 99502633 1001 86380 86390 1
502517 99502517 1001 86380 86390 1
502533 99502533 1001 86380 86390 1
503099 99503099 1001 86380 86390 1
503376 99503376 1001 86380 86390 1
503454 99503454 1001 86380 86390 1
504079 99504079 1001 86380 86390 1
503783 99503783 1001 86380 86390 1
503771 99503771 1001 86380 86390 1
503794 99503794 1001 86380 86390 1
503532 99503532 1001 86380 86390 1
504305 99504305 1001 86380 86390 1
504692 99504692 1001 86380 86390 1
504541 99504541 1001 86380 86390 1
504531 99504531 1001 86380 86390 1
504468 99504468 1001 86380 86390 1
504482 99504482 1001 86380 86390 1
505143 99505143 1001 86380 86390 1
504990 99504990 1001 86380 86390 1
505579 99505579 1001 86380 86390 1
505618 99505618 1001 86380 86390 1
505635 99505635 1001 86380 86390 1
505475 99505475 1001 86380 86390 1
505476 99505476 1001 86380 86390 1
505451 99505451 1001 86380 86390 1
505442 99505442 1001 86380 86390 1
505307 99505307 1001 86380 86390 1
505212 99505212 1001 86380 86390 1
505899 99505899 1001 86380 86390 1
506283 99506283 1001 86380 86390 1
506234 99506234 1001 86380 86390 1
506031 99506031 1001 86380 86390 1
506006 99506006 1001 86380 86390 1
506062 99506062 1001 86380 86390 1
506643 99506643 1001 86380 86390 1
506670 99506670 1001 86380 86390 1
507230 99507230 1001 86380 86390 1
507257 99507257 1001 86380 86390 1
507264 99507264 1001 86380 86390 1
507059 99507059 1001 86380 86390 1
507552 99507552 1001 86380 86390 1
508150 99508150 1001 86380 86390 1
508157 99508157 1001 86380 86390 1
507690 99507690 1001 86380 86390 1
508994 99508994 1001 86380 86390 1
508849 99508849 1001 86380 86390 1
509126 99509126 1001 86380 86390 1
509230 99509230 1001 86380 86390 1
509721 99509721 1001 86380 86390 1
509730 99509730 1001 86380 86390 1
509822 99509822 1001 86380 86390 1
509567 99509567 1001 86380 86390 1
509450 99509450 1001 86380 86390 1
510075 99510075 1001 86380 86390 1
510336 99510336 1001 86380 86390 1
510339 99510339 1001 86380 86390 1
510858 99510858 1001 86380 86390 1
510886 99510886 1001 86380 86390 1
511439 99511439 1001 86380 86390 1
511016 99511016 1001 86380 86390 1
511031 99511031 1001 86380 86390 1
511641 99511641 1001 86380 86390 1
511672 99511672 1001 86380 86390 1
511662 99511662 1001 86380 86390 1
511571 99511571 1001 86380 86390 1
511599 99511599 1001 86380 86390 1
512188 99512188 1001 86380 86390 1
512256 99512256 1001 86380 86390 1
512286 99512286 1001 86380 86390 1
512312 99512312 1001 86380 86390 1
512372 99512372 1001 86380 86390 1
512469 99512469 1001 86380 86390 1
513179 99513179 1001 86380 86390 1
513163 99513163 1001 86380 86390 1
512833 99512833 1001 86380 86390 1
512885 99512885 1001 86380 86390 1
512947 99512947 1001 86380 86390 1
512663 99512663 1001 86380 86390 1
512631 99512631 1001 86380 86390 1
512709 99512709 1001 86380 86390 1
513208 99513208 1001 86380 86390 1
513276 99513276 1001 86380 86390 1
513885 99513885 1001 86380 86390 1
513888 99513888 1001 86380 86390 1
513748 99513748 1001 86380 86390 1
513728 99513728 1001 86380 86390 1
513422 99513422 1001 86380 86390 1
514198 99514198 1001 86380 86390 1
514153 99514153 1001 86380 86390 1
514705 99514705 1001 86380 86390 1
514532 99514532 1001 86380 86390 1
514370 99514370 1001 86380 86390 1
514338 99514338 1001 86380 86390 1
514897 99514897 1001 86380 86390 1
515541 99515541 1001 86380 86390 1
515391 99515391 1001 86380 86390 1
515097 99515097 1001 86380 86390 1
515722 99515722 1001 86380 86390 1
516329 99516329 1001 86380 86390 1
516492 99516492 1001 86380 86390 1
516337 99516337 1001 86380 86390 1
516430 99516430 1001 86380 86390 1
516142 99516142 1001 86380 86390 1
516032 99516032 1001 86380 86390 1
515903 99515903 1001 86380 86390 1
516540 99516540 1001 86380 86390 1
516583 99516583 1001 86380 86390 1
516972 99516972 1001 86380 86390 1
516831 99516831 1001 86380 86390 1
516865 99516865 1001 86380 86390 1
516749 99516749 1001 86380 86390 1
517989 99517989 1001 86380 86390 1
518058 99518058 1001 86380 86390 1
517947 99517947 1001 86380 86390 1
517610 99517610 1001 86380 86390 1
517651 99517651 1001 86380 86390 1
517694 99517694 1001 86380 86390 1
518247 99518247 1001 86380 86390 1
518692 99518692 1001 86380 86390 1
519093 99519093 1001 86380 86390 1
519060 99519060 1001 86380 86390 1
519086 99519086 1001 86380 86390 1
519009 99519009 1001 86380 86390 1
519717 99519717 1001 86380 86390 1
519466 99519466 1001 86380 86390 1
519458 99519458 1001 86380 86390 1
519433 99519433 1001 86380 86390 1
519462 99519462 1001 86380 86390 1
519541 99519541 1001 86380 86390 1
519607 99519607 1001 86380 86390 1
519326 99519326 1001 86380 86390 1
519392 99519392 1001 86380 86390 1
519281 99519281 1001 86380 86390 1
519979 99519979 1001 86380 86390 1
519911 99519911 1001 86380 86390 1
519913 99519913 1001 86380 86390 1
520481 99520481 1001 86380 86390 1
520369 99520369 1001 86380 86390 1
520653 99520653 1001 86380 86390 1
520682 99520682 1001 86380 86390 1
520738 99520738 1001 86380 86390 1
521436 99521436 1001 86380 86390 1
521094 99521094 1001 86380 86390 1
521225 99521225 1001 86380 86390 1
521189 99521189 1001 86380 86390 1
520950 99520950 1001 86380 86390 1
520895 99520895 1001 86380 86390 1
521485 99521485 1001 86380 86390 1
521591 99521591 1001 86380 86390 1
522225 99522225 1001 86380 86390 1
522227 99522227 1001 86380 86390 1
521887 99521887 1001 86380 86390 1
521869 99521869 1001 86380 86390 1
522355 99522355 1001 86380 86390 1
522300 99522300 1001 86380 86390 1
522527 99522527 1001 86380 86390 1
522606 99522606 1001 86380 86390 1
522609 99522609 1001 86380 86390 1
523803 99523803 1001 86380 86390 1
523928 99523928 1001 86380 86390 1
523567 99523567 1001 86380 86390 1
523337 99523337 1001 86380 86390 1
523523 99523523 1001 86380 86390 1
523358 99523358 1001 86380 86390 1
524045 99524045 1001 86380 86390 1
524114 99524114 1001 86380 86390 1
524412 99524412 1001 86380 86390 1
524928 99524928 1001 86380 86390 1
524968 99524968 1001 86380 86390 1
524974 99524974 1001 86380 86390 1
525291 99525291 1001 86380 86390 1
525319 99525319 1001 86380 86390 1
525322 99525322 1001 86380 86390 1
525388 99525388 1001 86380 86390 1
525647 99525647 1001 86380 86390 1
525613 99525613 1001 86380 86390 1
525799 99525799 1001 86380 86390 1
526283 99526283 1001 86380 86390 1
526224 99526224 1001 86380 86390 1
526252 99526252 1001 86380 86390 1
526433 99526433 1001 86380 86390 1
526605 99526605 1001 86380 86390 1
526558 99526558 1001 86380 86390 1
527123 99527123 1001 86380 86390 1
527221 99527221 1001 86380 86390 1
527078 99527078 1001 86380 86390 1
526644 99526644 1001 86380 86390 1
527876 99527876 1001 86380 86390 1
527742 99527742 1001 86380 86390 1
527717 99527717 1001 86380 86390 1
527670 99527670 1001 86380 86390 1
527597 99527597 1001 86380 86390 1
527636 99527636 1001 86380 86390 1
528718 99528718 1001 86380 86390 1
528938 99528938 1001 86380 86390 1
529046 99529046 1001 86380 86390 1
529650 99529650 1001 86380 86390 1
529581 99529581 1001 86380 86390 1
529647 99529647 1001 86380 86390 1
529361 99529361 1001 86380 86390 1
529482 99529482 1001 86380 86390 1
529137 99529137 1001 86380 86390 1
529315 99529315 1001 86380 86390 1
529730 99529730 1001 86380 86390 1
529886 99529886 1001 86380 86390 1
530420 99530420 1001 86380 86390 1
530330 99530330 1001 86380 86390 1
530279 99530279 1001 86380 86390 1
530118 99530118 1001 86380 86390 1
530643 99530643 1001 86380 86390 1
530679 99530679 1001 86380 86390 1
531240 99531240 1001 86380 86390 1
531356 99531356 1001 86380 86390 1
531362 99531362 1001 86380 86390 1
531377 99531377 1001 86380 86390 1
531008 99531008 1001 86380 86390 1
531105 99531105 1001 86380 86390 1
530903 99530903 1001 86380 86390 1
530834 99530834 1001 86380 86390 1
531441 99531441 1001 86380 86390 1
531381 99531381 1001 86380 86390 1
532180 99532180 1001 86380 86390 1
531740 99531740 1001 86380 86390 1
531639 99531639 1001 86380 86390 1
531628 99531628 1001 86380 86390 1
532241 99532241 1001 86380 86390 1
532307 99532307 1001 86380 86390 1
532317 99532317 1001 86380 86390 1
532890 99532890 1001 86380 86390 1
532988 99532988 1001 86380 86390 1
532641 99532641 1001 86380 86390 1
532720 99532720 1001 86380 86390 1
532426 99532426 1001 86380 86390 1
532560 99532560 1001 86380 86390 1
533728 99533728 1001 86380 86390 1
533536 99533536 1001 86380 86390 1
533319 99533319 1001 86380 86390 1
533258 99533258 1001 86380 86390 1
534520 99534520 1001 86380 86390 1
534525 99534525 1001 86380 86390 1
534429 99534429 1001 86380 86390 1
534329 99534329 1001 86380 86390 1
534407 99534407 1001 86380 86390 1
534433 99534433 1001 86380 86390 1
534346 99534346 1001 86380 86390 1
534132 99534132 1001 86380 86390 1
534138 99534138 1001 86380 86390 1
534126 99534126 1001 86380 86390 1
534152 99534152 1001 86380 86390 1
535435 99535435 1001 86380 86390 1
535322 99535322 1001 86380 86390 1
535313 99535313 1001 86380 86390 1
535342 99535342 1001 86380 86390 1
535023 99535023 1001 86380 86390 1
534979 99534979 1001 86380 86390 1
535682 99535682 1001 86380 86390 1
535696 99535696 1001 86380 86390 1
536328 99536328 1001 86380 86390 1
536244 99536244 1001 86380 86390 1
535962 99535962 1001 86380 86390 1
535963 99535963 1001 86380 86390 1
536094 99536094 1001 86380 86390 1
536049 99536049 1001 86380 86390 1
536103 99536103 1001 86380 86390 1
535814 99535814 1001 86380 86390 1
535752 99535752 1001 86380 86390 1
536440 99536440 1001 86380 86390 1
536363 99536363 1001 86380 86390 1
536403 99536403 1001 86380 86390 1
537024 99537024 1001 86380 86390 1
537019 99537019 1001 86380 86390 1
536603 99536603 1001 86380 86390 1
537228 99537228 1001 86380 86390 1
537176 99537176 1001 86380 86390 1
537897 99537897 1001 86380 86390 1
537982 99537982 1001 86380 86390 1
537745 99537745 1001 86380 86390 1
537379 99537379 1001 86380 86390 1
538647 99538647 1001 86380 86390 1
538771 99538771 1001 86380 86390 1
538273 99538273 1001 86380 86390 1
538213 99538213 1001 86380 86390 1
538307 99538307 1001 86380 86390 1
538243 99538243 1001 86380 86390 1
538917 99538917 1001 86380 86390 1
538946 99538946 1001 86380 86390 1
539557 99539557 1001 86380 86390 1
539631 99539631 1001 86380 86390 1
539637 99539637 1001 86380 86390 1
539273 99539273 1001 86380 86390 1
539023 99539023 1001 86380 86390 1
539050 99539050 1001 86380 86390 1
539728 99539728 1001 86380 86390 1
539708 99539708 1001 86380 86390 1
539656 99539656 1001 86380 86390 1
540438 99540438 1001 86380 86390 1
540385 99540385 1001 86380 86390 1
540060 99540060 1001 86380 86390 1
540192 99540192 1001 86380 86390 1
539892 99539892 1001 86380 86390 1
539985 99539985 1001 86380 86390 1
539961 99539961 1001 86380 86390 1
541248 99541248 1001 86380 86390 1
540956 99540956 1001 86380 86390 1
540752 99540752 1001 86380 86390 1
540769 99540769 1001 86380 86390 1
542003 99542003 1001 86380 86390 1
542094 99542094 1001 86380 86390 1
541956 99541956 1001 86380 86390 1
541900 99541900 1001 86380 86390 1
541752 99541752 1001 86380 86390 1
541847 99541847 1001 86380 86390 1
541639 99541639 1001 86380 86390 1
542127 99542127 1001 86380 86390 1
542793 99542793 1001 86380 86390 1
542892 99542892 1001 86380 86390 1
542589 99542589 1001 86380 86390 1
542668 99542668 1001 86380 86390 1
542569 99542569 1001 86380 86390 1
542475 99542475 1001 86380 86390 1
542385 99542385 1001 86380 86390 1
542530 99542530 1001 86380 86390 1
543110 99543110 1001 86380 86390 1
543611 99543611 1001 86380 86390 1
543464 99543464 1001 86380 86390 1
543361 99543361 1001 86380 86390 1
543264 99543264 1001 86380 86390 1
543344 99543344 1001 86380 86390 1
544500 99544500 1001 86380 86390 1
544543 99544543 1001 86380 86390 1
544267 99544267 1001 86380 86390 1
544129 99544129 1001 86380 86390 1
544393 99544393 1001 86380 86390 1
544720 99544720 1001 86380 86390 1
536631 1039 1001 56981 57280 1
400182 99400182 1001 86380 86390 1
400345 99400345 1001 86380 86390 1
400416 99400416 1001 86380 86390 1
400562 99400562 1001 86380 86390 1
400771 99400771 1001 86380 86390 1
400828 99400828 1001 86380 86390 1
400889 99400889 1001 86380 86390 1
401019 99401019 1001 86380 86390 1
401355 99401355 1001 86380 86390 1
401296 99401296 1001 86380 86390 1
402569 99402569 1001 86380 86390 1
403421 99403421 1001 86380 86390 1
404116 99404116 1001 86380 86390 1
404259 99404259 1001 86380 86390 1
404464 99404464 1001 86380 86390 1
404561 99404561 1001 86380 86390 1
404786 99404786 1001 86380 86390 1
404907 99404907 1001 86380 86390 1
404953 99404953 1001 86380 86390 1
405225 99405225 1001 86380 86390 1
405337 99405337 1001 86380 86390 1
405714 99405714 1001 86380 86390 1
406029 99406029 1001 86380 86390 1
406088 99406088 1001 86380 86390 1
406705 99406705 1001 86380 86390 1
406709 99406709 1001 86380 86390 1
406887 99406887 1001 86380 86390 1
406948 99406948 1001 86380 86390 1
407467 99407467 1001 86380 86390 1
407577 99407577 1001 86380 86390 1
407587 99407587 1001 86380 86390 1
407905 99407905 1001 86380 86390 1
409171 99409171 1001 86380 86390 1
409216 99409216 1001 86380 86390 1
409660 99409660 1001 86380 86390 1
409734 99409734 1001 86380 86390 1
409863 99409863 1001 86380 86390 1
410374 99410374 1001 86380 86390 1
410577 99410577 1001 86380 86390 1
410633 99410633 1001 86380 86390 1
411479 99411479 1001 86380 86390 1
411843 99411843 1001 86380 86390 1
411982 99411982 1001 86380 86390 1
412174 99412174 1001 86380 86390 1
412528 99412528 1001 86380 86390 1
412852 99412852 1001 86380 86390 1
412602 99412602 1001 86380 86390 1
413745 99413745 1001 86380 86390 1
415122 99415122 1001 86380 86390 1
414530 99414530 1001 86380 86390 1
414675 99414675 1001 86380 86390 1
414798 99414798 1001 86380 86390 1
414475 99414475 1001 86380 86390 1
414406 99414406 1001 86380 86390 1
414149 99414149 1001 86380 86390 1
416268 99416268 1001 86380 86390 1
415753 99415753 1001 86380 86390 1
416070 99416070 1001 86380 86390 1
417364 99417364 1001 86380 86390 1
417441 99417441 1001 86380 86390 1
418574 99418574 1001 86380 86390 1
418744 99418744 1001 86380 86390 1
418682 99418682 1001 86380 86390 1
417870 99417870 1001 86380 86390 1
418967 99418967 1001 86380 86390 1
420217 99420217 1001 86380 86390 1
420197 99420197 1001 86380 86390 1
420386 99420386 1001 86380 86390 1
420071 99420071 1001 86380 86390 1
420117 99420117 1001 86380 86390 1
419545 99419545 1001 86380 86390 1
419427 99419427 1001 86380 86390 1
419297 99419297 1001 86380 86390 1
419526 99419526 1001 86380 86390 1
419465 99419465 1001 86380 86390 1
421763 99421763 1001 86380 86390 1
421380 99421380 1001 86380 86390 1
420990 99420990 1001 86380 86390 1
421252 99421252 1001 86380 86390 1
422440 99422440 1001 86380 86390 1
422971 99422971 1001 86380 86390 1
423140 99423140 1001 86380 86390 1
423084 99423084 1001 86380 86390 1
422571 99422571 1001 86380 86390 1
422561 99422561 1001 86380 86390 1
424038 99424038 1001 86380 86390 1
423796 99423796 1001 86380 86390 1
425341 99425341 1001 86380 86390 1
425287 99425287 1001 86380 86390 1
424675 99424675 1001 86380 86390 1
424728 99424728 1001 86380 86390 1
424437 99424437 1001 86380 86390 1
424447 99424447 1001 86380 86390 1
425410 99425410 1001 86380 86390 1
425427 99425427 1001 86380 86390 1
426996 99426996 1001 86380 86390 1
426557 99426557 1001 86380 86390 1
425968 99425968 1001 86380 86390 1
426025 99426025 1001 86380 86390 1
427123 99427123 1001 86380 86390 1
428641 99428641 1001 86380 86390 1
428457 99428457 1001 86380 86390 1
428174 99428174 1001 86380 86390 1
427705 99427705 1001 86380 86390 1
427868 99427868 1001 86380 86390 1
427794 99427794 1001 86380 86390 1
428845 99428845 1001 86380 86390 1
428972 99428972 1001 86380 86390 1
429034 99429034 1001 86380 86390 1
430014 99430014 1001 86380 86390 1
430261 99430261 1001 86380 86390 1
429767 99429767 1001 86380 86390 1
429233 99429233 1001 86380 86390 1
430745 99430745 1001 86380 86390 1
430515 99430515 1001 86380 86390 1
431877 99431877 1001 86380 86390 1
431959 99431959 1001 86380 86390 1
430949 99430949 1001 86380 86390 1
432452 99432452 1001 86380 86390 1
432347 99432347 1001 86380 86390 1
431260 99431260 1001 86380 86390 1
432073 99432073 1001 86380 86390 1
433362 99433362 1001 86380 86390 1
433686 99433686 1001 86380 86390 1
433702 99433702 1001 86380 86390 1
433358 99433358 1001 86380 86390 1
433545 99433545 1001 86380 86390 1
432970 99432970 1001 86380 86390 1
434851 99434851 1001 86380 86390 1
436384 99436384 1001 86380 86390 1
436663 99436663 1001 86380 86390 1
436482 99436482 1001 86380 86390 1
436359 99436359 1001 86380 86390 1
436297 99436297 1001 86380 86390 1
437267 99437267 1001 86380 86390 1
437274 99437274 1001 86380 86390 1
437309 99437309 1001 86380 86390 1
300644 99300644 1001 86380 86390 1
300449 99300449 1001 86380 86390 1
300364 99300364 1001 86380 86390 1
300804 99300804 1001 86380 86390 1
300316 99300316 1001 86380 86390 1
300793 99300793 1001 86380 86390 1
301375 99301375 1001 86380 86390 1
301495 99301495 1001 86380 86390 1
301410 99301410 1001 86380 86390 1
301450 99301450 1001 86380 86390 1
301276 99301276 1001 86380 86390 1
301253 99301253 1001 86380 86390 1
301013 99301013 1001 86380 86390 1
301110 99301110 1001 86380 86390 1
300945 99300945 1001 86380 86390 1
301623 99301623 1001 86380 86390 1
301587 99301587 1001 86380 86390 1
301561 99301561 1001 86380 86390 1
302333 99302333 1001 86380 86390 1
302217 99302217 1001 86380 86390 1
301840 99301840 1001 86380 86390 1
303134 99303134 1001 86380 86390 1
302969 99302969 1001 86380 86390 1
302907 99302907 1001 86380 86390 1
303285 99303285 1001 86380 86390 1
303236 99303236 1001 86380 86390 1
303224 99303224 1001 86380 86390 1
303969 99303969 1001 86380 86390 1
303580 99303580 1001 86380 86390 1
303593 99303593 1001 86380 86390 1
303557 99303557 1001 86380 86390 1
304761 99304761 1001 86380 86390 1
304515 99304515 1001 86380 86390 1
304532 99304532 1001 86380 86390 1
304952 99304952 1001 86380 86390 1
305007 99305007 1001 86380 86390 1
305544 99305544 1001 86380 86390 1
305670 99305670 1001 86380 86390 1
305364 99305364 1001 86380 86390 1
305388 99305388 1001 86380 86390 1
305104 99305104 1001 86380 86390 1
305265 99305265 1001 86380 86390 1
305087 99305087 1001 86380 86390 1
500144 99500144 1001 86380 86390 1
500673 99500673 1001 86380 86390 1
500635 99500635 1001 86380 86390 1
500656 99500656 1001 86380 86390 1
500444 99500444 1001 86380 86390 1
500419 99500419 1001 86380 86390 1
500296 99500296 1001 86380 86390 1
500225 99500225 1001 86380 86390 1
500329 99500329 1001 86380 86390 1
500204 99500204 1001 86380 86390 1
500885 99500885 1001 86380 86390 1
500963 99500963 1001 86380 86390 1
501540 99501540 1001 86380 86390 1
501397 99501397 1001 86380 86390 1
501321 99501321 1001 86380 86390 1
501335 99501335 1001 86380 86390 1
501328 99501328 1001 86380 86390 1
501086 99501086 1001 86380 86390 1
501107 99501107 1001 86380 86390 1
502234 99502234 1001 86380 86390 1
502160 99502160 1001 86380 86390 1
502018 99502018 1001 86380 86390 1
501999 99501999 1001 86380 86390 1
502645 99502645 1001 86380 86390 1
502653 99502653 1001 86380 86390 1
503256 99503256 1001 86380 86390 1
503277 99503277 1001 86380 86390 1
503282 99503282 1001 86380 86390 1
503238 99503238 1001 86380 86390 1
503024 99503024 1001 86380 86390 1
503013 99503013 1001 86380 86390 1
503006 99503006 1001 86380 86390 1
503920 99503920 1001 86380 86390 1
503972 99503972 1001 86380 86390 1
504114 99504114 1001 86380 86390 1
503740 99503740 1001 86380 86390 1
503857 99503857 1001 86380 86390 1
504674 99504674 1001 86380 86390 1
504431 99504431 1001 86380 86390 1
504346 99504346 1001 86380 86390 1
505098 99505098 1001 86380 86390 1
505131 99505131 1001 86380 86390 1
505630 99505630 1001 86380 86390 1
505526 99505526 1001 86380 86390 1
505454 99505454 1001 86380 86390 1
505201 99505201 1001 86380 86390 1
505308 99505308 1001 86380 86390 1
505198 99505198 1001 86380 86390 1
505823 99505823 1001 86380 86390 1
505915 99505915 1001 86380 86390 1
505789 99505789 1001 86380 86390 1
506541 99506541 1001 86380 86390 1
506372 99506372 1001 86380 86390 1
506126 99506126 1001 86380 86390 1
506766 99506766 1001 86380 86390 1
506718 99506718 1001 86380 86390 1
507064 99507064 1001 86380 86390 1
507208 99507208 1001 86380 86390 1
507108 99507108 1001 86380 86390 1
506846 99506846 1001 86380 86390 1
507558 99507558 1001 86380 86390 1
508112 99508112 1001 86380 86390 1
508190 99508190 1001 86380 86390 1
508244 99508244 1001 86380 86390 1
507861 99507861 1001 86380 86390 1
508017 99508017 1001 86380 86390 1
507869 99507869 1001 86380 86390 1
507809 99507809 1001 86380 86390 1
507736 99507736 1001 86380 86390 1
508327 99508327 1001 86380 86390 1
508444 99508444 1001 86380 86390 1
508316 99508316 1001 86380 86390 1
508424 99508424 1001 86380 86390 1
508400 99508400 1001 86380 86390 1
509052 99509052 1001 86380 86390 1
508981 99508981 1001 86380 86390 1
508893 99508893 1001 86380 86390 1
508984 99508984 1001 86380 86390 1
508830 99508830 1001 86380 86390 1
508798 99508798 1001 86380 86390 1
508842 99508842 1001 86380 86390 1
508518 99508518 1001 86380 86390 1
508458 99508458 1001 86380 86390 1
508498 99508498 1001 86380 86390 1
508604 99508604 1001 86380 86390 1
508553 99508553 1001 86380 86390 1
508569 99508569 1001 86380 86390 1
509194 99509194 1001 86380 86390 1
509683 99509683 1001 86380 86390 1
509549 99509549 1001 86380 86390 1
509324 99509324 1001 86380 86390 1
509315 99509315 1001 86380 86390 1
509458 99509458 1001 86380 86390 1
510650 99510650 1001 86380 86390 1
510725 99510725 1001 86380 86390 1
510325 99510325 1001 86380 86390 1
510852 99510852 1001 86380 86390 1
511529 99511529 1001 86380 86390 1
511050 99511050 1001 86380 86390 1
511012 99511012 1001 86380 86390 1
511042 99511042 1001 86380 86390 1
510938 99510938 1001 86380 86390 1
510942 99510942 1001 86380 86390 1
511580 99511580 1001 86380 86390 1
512377 99512377 1001 86380 86390 1
512342 99512342 1001 86380 86390 1
511825 99511825 1001 86380 86390 1
511788 99511788 1001 86380 86390 1
511962 99511962 1001 86380 86390 1
512527 99512527 1001 86380 86390 1
512425 99512425 1001 86380 86390 1
513084 99513084 1001 86380 86390 1
512958 99512958 1001 86380 86390 1
513296 99513296 1001 86380 86390 1
513227 99513227 1001 86380 86390 1
513998 99513998 1001 86380 86390 1
513657 99513657 1001 86380 86390 1
513696 99513696 1001 86380 86390 1
513800 99513800 1001 86380 86390 1
513477 99513477 1001 86380 86390 1
513570 99513570 1001 86380 86390 1
514130 99514130 1001 86380 86390 1
514704 99514704 1001 86380 86390 1
514294 99514294 1001 86380 86390 1
515061 99515061 1001 86380 86390 1
515607 99515607 1001 86380 86390 1
515467 99515467 1001 86380 86390 1
515276 99515276 1001 86380 86390 1
515220 99515220 1001 86380 86390 1
515879 99515879 1001 86380 86390 1
515872 99515872 1001 86380 86390 1
515691 99515691 1001 86380 86390 1
516202 99516202 1001 86380 86390 1
516129 99516129 1001 86380 86390 1
516054 99516054 1001 86380 86390 1
516598 99516598 1001 86380 86390 1
517181 99517181 1001 86380 86390 1
516964 99516964 1001 86380 86390 1
516839 99516839 1001 86380 86390 1
516853 99516853 1001 86380 86390 1
517345 99517345 1001 86380 86390 1
516715 99516715 1001 86380 86390 1
517353 99517353 1001 86380 86390 1
517370 99517370 1001 86380 86390 1
517647 99517647 1001 86380 86390 1
518268 99518268 1001 86380 86390 1
518209 99518209 1001 86380 86390 1
518849 99518849 1001 86380 86390 1
518658 99518658 1001 86380 86390 1
518716 99518716 1001 86380 86390 1
518371 99518371 1001 86380 86390 1
518377 99518377 1001 86380 86390 1
519062 99519062 1001 86380 86390 1
519173 99519173 1001 86380 86390 1
519755 99519755 1001 86380 86390 1
519554 99519554 1001 86380 86390 1
519238 99519238 1001 86380 86390 1
519358 99519358 1001 86380 86390 1
520498 99520498 1001 86380 86390 1
520397 99520397 1001 86380 86390 1
520200 99520200 1001 86380 86390 1
520124 99520124 1001 86380 86390 1
520771 99520771 1001 86380 86390 1
520734 99520734 1001 86380 86390 1
520801 99520801 1001 86380 86390 1
520673 99520673 1001 86380 86390 1
521405 99521405 1001 86380 86390 1
521446 99521446 1001 86380 86390 1
521318 99521318 1001 86380 86390 1
520852 99520852 1001 86380 86390 1
521022 99521022 1001 86380 86390 1
521486 99521486 1001 86380 86390 1
522224 99522224 1001 86380 86390 1
521949 99521949 1001 86380 86390 1
522043 99522043 1001 86380 86390 1
521673 99521673 1001 86380 86390 1
521718 99521718 1001 86380 86390 1
521811 99521811 1001 86380 86390 1
522383 99522383 1001 86380 86390 1
522319 99522319 1001 86380 86390 1
522346 99522346 1001 86380 86390 1
522338 99522338 1001 86380 86390 1
522480 99522480 1001 86380 86390 1
522798 99522798 1001 86380 86390 1
522871 99522871 1001 86380 86390 1
522555 99522555 1001 86380 86390 1
523122 99523122 1001 86380 86390 1
523151 99523151 1001 86380 86390 1
523269 99523269 1001 86380 86390 1
523741 99523741 1001 86380 86390 1
523834 99523834 1001 86380 86390 1
523899 99523899 1001 86380 86390 1
523637 99523637 1001 86380 86390 1
523722 99523722 1001 86380 86390 1
523569 99523569 1001 86380 86390 1
523399 99523399 1001 86380 86390 1
524120 99524120 1001 86380 86390 1
524658 99524658 1001 86380 86390 1
524491 99524491 1001 86380 86390 1
524415 99524415 1001 86380 86390 1
524497 99524497 1001 86380 86390 1
524176 99524176 1001 86380 86390 1
524309 99524309 1001 86380 86390 1
524348 99524348 1001 86380 86390 1
524246 99524246 1001 86380 86390 1
524157 99524157 1001 86380 86390 1
524820 99524820 1001 86380 86390 1
525499 99525499 1001 86380 86390 1
525500 99525500 1001 86380 86390 1
525428 99525428 1001 86380 86390 1
525256 99525256 1001 86380 86390 1
525003 99525003 1001 86380 86390 1
525114 99525114 1001 86380 86390 1
525703 99525703 1001 86380 86390 1
525656 99525656 1001 86380 86390 1
525748 99525748 1001 86380 86390 1
525606 99525606 1001 86380 86390 1
526408 99526408 1001 86380 86390 1
526292 99526292 1001 86380 86390 1
526037 99526037 1001 86380 86390 1
526034 99526034 1001 86380 86390 1
525970 99525970 1001 86380 86390 1
525817 99525817 1001 86380 86390 1
526627 99526627 1001 86380 86390 1
526561 99526561 1001 86380 86390 1
527063 99527063 1001 86380 86390 1
526774 99526774 1001 86380 86390 1
526750 99526750 1001 86380 86390 1
526828 99526828 1001 86380 86390 1
526778 99526778 1001 86380 86390 1
527363 99527363 1001 86380 86390 1
527326 99527326 1001 86380 86390 1
527382 99527382 1001 86380 86390 1
527942 99527942 1001 86380 86390 1
528061 99528061 1001 86380 86390 1
527734 99527734 1001 86380 86390 1
527787 99527787 1001 86380 86390 1
527751 99527751 1001 86380 86390 1
527642 99527642 1001 86380 86390 1
528138 99528138 1001 86380 86390 1
528178 99528178 1001 86380 86390 1
528568 99528568 1001 86380 86390 1
528594 99528594 1001 86380 86390 1
528497 99528497 1001 86380 86390 1
528989 99528989 1001 86380 86390 1
529626 99529626 1001 86380 86390 1
529693 99529693 1001 86380 86390 1
529435 99529435 1001 86380 86390 1
529312 99529312 1001 86380 86390 1
529836 99529836 1001 86380 86390 1
530521 99530521 1001 86380 86390 1
530505 99530505 1001 86380 86390 1
530343 99530343 1001 86380 86390 1
530176 99530176 1001 86380 86390 1
530091 99530091 1001 86380 86390 1
530001 99530001 1001 86380 86390 1
531294 99531294 1001 86380 86390 1
531244 99531244 1001 86380 86390 1
531327 99531327 1001 86380 86390 1
531003 99531003 1001 86380 86390 1
530860 99530860 1001 86380 86390 1
531533 99531533 1001 86380 86390 1
532202 99532202 1001 86380 86390 1
531963 99531963 1001 86380 86390 1
531984 99531984 1001 86380 86390 1
531587 99531587 1001 86380 86390 1
531594 99531594 1001 86380 86390 1
532234 99532234 1001 86380 86390 1
533004 99533004 1001 86380 86390 1
533008 99533008 1001 86380 86390 1
532463 99532463 1001 86380 86390 1
533667 99533667 1001 86380 86390 1
533837 99533837 1001 86380 86390 1
533618 99533618 1001 86380 86390 1
533650 99533650 1001 86380 86390 1
533407 99533407 1001 86380 86390 1
533308 99533308 1001 86380 86390 1
533286 99533286 1001 86380 86390 1
534047 99534047 1001 86380 86390 1
534653 99534653 1001 86380 86390 1
534630 99534630 1001 86380 86390 1
534175 99534175 1001 86380 86390 1
534848 99534848 1001 86380 86390 1
535282 99535282 1001 86380 86390 1
535186 99535186 1001 86380 86390 1
535213 99535213 1001 86380 86390 1
535546 99535546 1001 86380 86390 1
535996 99535996 1001 86380 86390 1
535787 99535787 1001 86380 86390 1
537161 99537161 1001 86380 86390 1
537108 99537108 1001 86380 86390 1
536799 99536799 1001 86380 86390 1
536636 99536636 1001 86380 86390 1
536689 99536689 1001 86380 86390 1
536561 99536561 1001 86380 86390 1
536732 99536732 1001 86380 86390 1
536630 99536630 1001 86380 86390 1
537227 99537227 1001 86380 86390 1
537175 99537175 1001 86380 86390 1
537182 99537182 1001 86380 86390 1
537930 99537930 1001 86380 86390 1
537789 99537789 1001 86380 86390 1
537758 99537758 1001 86380 86390 1
537682 99537682 1001 86380 86390 1
537512 99537512 1001 86380 86390 1
537560 99537560 1001 86380 86390 1
538082 99538082 1001 86380 86390 1
538116 99538116 1001 86380 86390 1
538143 99538143 1001 86380 86390 1
538137 99538137 1001 86380 86390 1
538801 99538801 1001 86380 86390 1
538507 99538507 1001 86380 86390 1
538430 99538430 1001 86380 86390 1
538388 99538388 1001 86380 86390 1
538289 99538289 1001 86380 86390 1
538199 99538199 1001 86380 86390 1
538396 99538396 1001 86380 86390 1
539008 99539008 1001 86380 86390 1
538958 99538958 1001 86380 86390 1
538881 99538881 1001 86380 86390 1
538936 99538936 1001 86380 86390 1
538937 99538937 1001 86380 86390 1
538965 99538965 1001 86380 86390 1
539463 99539463 1001 86380 86390 1
539288 99539288 1001 86380 86390 1
539418 99539418 1001 86380 86390 1
539316 99539316 1001 86380 86390 1
539097 99539097 1001 86380 86390 1
539100 99539100 1001 86380 86390 1
540097 99540097 1001 86380 86390 1
540164 99540164 1001 86380 86390 1
540203 99540203 1001 86380 86390 1
540063 99540063 1001 86380 86390 1
539991 99539991 1001 86380 86390 1
539982 99539982 1001 86380 86390 1
540541 99540541 1001 86380 86390 1
540619 99540619 1001 86380 86390 1
540633 99540633 1001 86380 86390 1
540621 99540621 1001 86380 86390 1
540669 99540669 1001 86380 86390 1
541203 99541203 1001 86380 86390 1
541267 99541267 1001 86380 86390 1
541250 99541250 1001 86380 86390 1
541136 99541136 1001 86380 86390 1
541010 99541010 1001 86380 86390 1
541007 99541007 1001 86380 86390 1
541324 99541324 1001 86380 86390 1
542021 99542021 1001 86380 86390 1
541949 99541949 1001 86380 86390 1
541709 99541709 1001 86380 86390 1
541767 99541767 1001 86380 86390 1
541685 99541685 1001 86380 86390 1
541614 99541614 1001 86380 86390 1
542124 99542124 1001 86380 86390 1
542557 99542557 1001 86380 86390 1
542356 99542356 1001 86380 86390 1
542473 99542473 1001 86380 86390 1
543026 99543026 1001 86380 86390 1
543070 99543070 1001 86380 86390 1
542953 99542953 1001 86380 86390 1
542967 99542967 1001 86380 86390 1
543697 99543697 1001 86380 86390 1
543752 99543752 1001 86380 86390 1
543588 99543588 1001 86380 86390 1
543510 99543510 1001 86380 86390 1
543197 99543197 1001 86380 86390 1
543173 99543173 1001 86380 86390 1
543317 99543317 1001 86380 86390 1
544502 99544502 1001 86380 86390 1
544226 99544226 1001 86380 86390 1
544017 99544017 1001 86380 86390 1
544113 99544113 1001 86380 86390 1
544040 99544040 1001 86380 86390 1
544631 99544631 1001 86380 86390 1
424391 1139 1001 66060 68937 1
400438 99400438 1001 86380 86390 1
400722 99400722 1001 86380 86390 1
401261 99401261 1001 86380 86390 1
401285 99401285 1001 86380 86390 1
401547 99401547 1001 86380 86390 1
401852 99401852 1001 86380 86390 1
402015 99402015 1001 86380 86390 1
402206 99402206 1001 86380 86390 1
402345 99402345 1001 86380 86390 1
402423 99402423 1001 86380 86390 1
402453 99402453 1001 86380 86390 1
402911 99402911 1001 86380 86390 1
402992 99402992 1001 86380 86390 1
403447 99403447 1001 86380 86390 1
403472 99403472 1001 86380 86390 1
403607 99403607 1001 86380 86390 1
403738 99403738 1001 86380 86390 1
404296 99404296 1001 86380 86390 1
404442 99404442 1001 86380 86390 1
404533 99404533 1001 86380 86390 1
404999 99404999 1001 86380 86390 1
405132 99405132 1001 86380 86390 1
405655 99405655 1001 86380 86390 1
405725 99405725 1001 86380 86390 1
405882 99405882 1001 86380 86390 1
406040 99406040 1001 86380 86390 1
406051 99406051 1001 86380 86390 1
406114 99406114 1001 86380 86390 1
406381 99406381 1001 86380 86390 1
406607 99406607 1001 86380 86390 1
406499 99406499 1001 86380 86390 1
406911 99406911 1001 86380 86390 1
407830 99407830 1001 86380 86390 1
408169 99408169 1001 86380 86390 1
408351 99408351 1001 86380 86390 1
408827 99408827 1001 86380 86390 1
408943 99408943 1001 86380 86390 1
409361 99409361 1001 86380 86390 1
409684 99409684 1001 86380 86390 1
409647 99409647 1001 86380 86390 1
409950 99409950 1001 86380 86390 1
410210 99410210 1001 86380 86390 1
410452 99410452 1001 86380 86390 1
410731 99410731 1001 86380 86390 1
410902 99410902 1001 86380 86390 1
410912 99410912 1001 86380 86390 1
410879 99410879 1001 86380 86390 1
411196 99411196 1001 86380 86390 1
411934 99411934 1001 86380 86390 1
412115 99412115 1001 86380 86390 1
412184 99412184 1001 86380 86390 1
412250 99412250 1001 86380 86390 1
412480 99412480 1001 86380 86390 1
413375 99413375 1001 86380 86390 1
412960 99412960 1001 86380 86390 1
412521 99412521 1001 86380 86390 1
414015 99414015 1001 86380 86390 1
415171 99415171 1001 86380 86390 1
414543 99414543 1001 86380 86390 1
415561 99415561 1001 86380 86390 1
416580 99416580 1001 86380 86390 1
416557 99416557 1001 86380 86390 1
416277 99416277 1001 86380 86390 1
416361 99416361 1001 86380 86390 1
415883 99415883 1001 86380 86390 1
416050 99416050 1001 86380 86390 1
417336 99417336 1001 86380 86390 1
417245 99417245 1001 86380 86390 1
417523 99417523 1001 86380 86390 1
418580 99418580 1001 86380 86390 1
418350 99418350 1001 86380 86390 1
417795 99417795 1001 86380 86390 1
419131 99419131 1001 86380 86390 1
419077 99419077 1001 86380 86390 1
418960 99418960 1001 86380 86390 1
419181 99419181 1001 86380 86390 1
419204 99419204 1001 86380 86390 1
420079 99420079 1001 86380 86390 1
420341 99420341 1001 86380 86390 1
420073 99420073 1001 86380 86390 1
420230 99420230 1001 86380 86390 1
419762 99419762 1001 86380 86390 1
420054 99420054 1001 86380 86390 1
420056 99420056 1001 86380 86390 1
419662 99419662 1001 86380 86390 1
419615 99419615 1001 86380 86390 1
419482 99419482 1001 86380 86390 1
420790 99420790 1001 86380 86390 1
420679 99420679 1001 86380 86390 1
420629 99420629 1001 86380 86390 1
420475 99420475 1001 86380 86390 1
421928 99421928 1001 86380 86390 1
422060 99422060 1001 86380 86390 1
421930 99421930 1001 86380 86390 1
422084 99422084 1001 86380 86390 1
421457 99421457 1001 86380 86390 1
421298 99421298 1001 86380 86390 1
421416 99421416 1001 86380 86390 1
421661 99421661 1001 86380 86390 1
421225 99421225 1001 86380 86390 1
420982 99420982 1001 86380 86390 1
421061 99421061 1001 86380 86390 1
422449 99422449 1001 86380 86390 1
423412 99423412 1001 86380 86390 1
423102 99423102 1001 86380 86390 1
422798 99422798 1001 86380 86390 1
423868 99423868 1001 86380 86390 1
425124 99425124 1001 86380 86390 1
426827 99426827 1001 86380 86390 1
426592 99426592 1001 86380 86390 1
426566 99426566 1001 86380 86390 1
426500 99426500 1001 86380 86390 1
426366 99426366 1001 86380 86390 1
426255 99426255 1001 86380 86390 1
426099 99426099 1001 86380 86390 1
427286 99427286 1001 86380 86390 1
428364 99428364 1001 86380 86390 1
428584 99428584 1001 86380 86390 1
428337 99428337 1001 86380 86390 1
428057 99428057 1001 86380 86390 1
428319 99428319 1001 86380 86390 1
428239 99428239 1001 86380 86390 1
427961 99427961 1001 86380 86390 1
428079 99428079 1001 86380 86390 1
427738 99427738 1001 86380 86390 1
428838 99428838 1001 86380 86390 1
428958 99428958 1001 86380 86390 1
430170 99430170 1001 86380 86390 1
430006 99430006 1001 86380 86390 1
430158 99430158 1001 86380 86390 1
429595 99429595 1001 86380 86390 1
429908 99429908 1001 86380 86390 1
429573 99429573 1001 86380 86390 1
429861 99429861 1001 86380 86390 1
431955 99431955 1001 86380 86390 1
431529 99431529 1001 86380 86390 1
431255 99431255 1001 86380 86390 1
430866 99430866 1001 86380 86390 1
432206 99432206 1001 86380 86390 1
432127 99432127 1001 86380 86390 1
432426 99432426 1001 86380 86390 1
433662 99433662 1001 86380 86390 1
433060 99433060 1001 86380 86390 1
433134 99433134 1001 86380 86390 1
432757 99432757 1001 86380 86390 1
433913 99433913 1001 86380 86390 1
434109 99434109 1001 86380 86390 1
435390 99435390 1001 86380 86390 1
435119 99435119 1001 86380 86390 1
434717 99434717 1001 86380 86390 1
434813 99434813 1001 86380 86390 1
434516 99434516 1001 86380 86390 1
434525 99434525 1001 86380 86390 1
434496 99434496 1001 86380 86390 1
435786 99435786 1001 86380 86390 1
435630 99435630 1001 86380 86390 1
435444 99435444 1001 86380 86390 1
435694 99435694 1001 86380 86390 1
435851 99435851 1001 86380 86390 1
437077 99437077 1001 86380 86390 1
437006 99437006 1001 86380 86390 1
436845 99436845 1001 86380 86390 1
436545 99436545 1001 86380 86390 1
436669 99436669 1001 86380 86390 1
436434 99436434 1001 86380 86390 1
436751 99436751 1001 86380 86390 1
436325 99436325 1001 86380 86390 1
436191 99436191 1001 86380 86390 1
437290 99437290 1001 86380 86390 1
300626 99300626 1001 86380 86390 1
300372 99300372 1001 86380 86390 1
300454 99300454 1001 86380 86390 1
300184 99300184 1001 86380 86390 1
300919 99300919 1001 86380 86390 1
301398 99301398 1001 86380 86390 1
301272 99301272 1001 86380 86390 1
301186 99301186 1001 86380 86390 1
301720 99301720 1001 86380 86390 1
302205 99302205 1001 86380 86390 1
302258 99302258 1001 86380 86390 1
302194 99302194 1001 86380 86390 1
302105 99302105 1001 86380 86390 1
302067 99302067 1001 86380 86390 1
301978 99301978 1001 86380 86390 1
302148 99302148 1001 86380 86390 1
302444 99302444 1001 86380 86390 1
302510 99302510 1001 86380 86390 1
303081 99303081 1001 86380 86390 1
303126 99303126 1001 86380 86390 1
302940 99302940 1001 86380 86390 1
302587 99302587 1001 86380 86390 1
302705 99302705 1001 86380 86390 1
302777 99302777 1001 86380 86390 1
303961 99303961 1001 86380 86390 1
303897 99303897 1001 86380 86390 1
303942 99303942 1001 86380 86390 1
303522 99303522 1001 86380 86390 1
303600 99303600 1001 86380 86390 1
304186 99304186 1001 86380 86390 1
304187 99304187 1001 86380 86390 1
304040 99304040 1001 86380 86390 1
304821 99304821 1001 86380 86390 1
304698 99304698 1001 86380 86390 1
304712 99304712 1001 86380 86390 1
304410 99304410 1001 86380 86390 1
304242 99304242 1001 86380 86390 1
304401 99304401 1001 86380 86390 1
304916 99304916 1001 86380 86390 1
305019 99305019 1001 86380 86390 1
305573 99305573 1001 86380 86390 1
305500 99305500 1001 86380 86390 1
305467 99305467 1001 86380 86390 1
305466 99305466 1001 86380 86390 1
305080 99305080 1001 86380 86390 1
305187 99305187 1001 86380 86390 1
305203 99305203 1001 86380 86390 1
500091 99500091 1001 86380 86390 1
500706 99500706 1001 86380 86390 1
500745 99500745 1001 86380 86390 1
500408 99500408 1001 86380 86390 1
501428 99501428 1001 86380 86390 1
501157 99501157 1001 86380 86390 1
501068 99501068 1001 86380 86390 1
501756 99501756 1001 86380 86390 1
502445 99502445 1001 86380 86390 1
502452 99502452 1001 86380 86390 1
502336 99502336 1001 86380 86390 1
501948 99501948 1001 86380 86390 1
501900 99501900 1001 86380 86390 1
501931 99501931 1001 86380 86390 1
502596 99502596 1001 86380 86390 1
502485 99502485 1001 86380 86390 1
502905 99502905 1001 86380 86390 1
502685 99502685 1001 86380 86390 1
502695 99502695 1001 86380 86390 1
503334 99503334 1001 86380 86390 1
503308 99503308 1001 86380 86390 1
503425 99503425 1001 86380 86390 1
504018 99504018 1001 86380 86390 1
504101 99504101 1001 86380 86390 1
503566 99503566 1001 86380 86390 1
504157 99504157 1001 86380 86390 1
504190 99504190 1001 86380 86390 1
504783 99504783 1001 86380 86390 1
504405 99504405 1001 86380 86390 1
504476 99504476 1001 86380 86390 1
504986 99504986 1001 86380 86390 1
505306 99505306 1001 86380 86390 1
505252 99505252 1001 86380 86390 1
505935 99505935 1001 86380 86390 1
505945 99505945 1001 86380 86390 1
506593 99506593 1001 86380 86390 1
506417 99506417 1001 86380 86390 1
506430 99506430 1001 86380 86390 1
506573 99506573 1001 86380 86390 1
506194 99506194 1001 86380 86390 1
506028 99506028 1001 86380 86390 1
506113 99506113 1001 86380 86390 1
506795 99506795 1001 86380 86390 1
507119 99507119 1001 86380 86390 1
507073 99507073 1001 86380 86390 1
506867 99506867 1001 86380 86390 1
506922 99506922 1001 86380 86390 1
507001 99507001 1001 86380 86390 1
507474 99507474 1001 86380 86390 1
507623 99507623 1001 86380 86390 1
507533 99507533 1001 86380 86390 1
507853 99507853 1001 86380 86390 1
507919 99507919 1001 86380 86390 1
507999 99507999 1001 86380 86390 1
508437 99508437 1001 86380 86390 1
508374 99508374 1001 86380 86390 1
509062 99509062 1001 86380 86390 1
508851 99508851 1001 86380 86390 1
508562 99508562 1001 86380 86390 1
508630 99508630 1001 86380 86390 1
509263 99509263 1001 86380 86390 1
509760 99509760 1001 86380 86390 1
509879 99509879 1001 86380 86390 1
509552 99509552 1001 86380 86390 1
509348 99509348 1001 86380 86390 1
509361 99509361 1001 86380 86390 1
509975 99509975 1001 86380 86390 1
510708 99510708 1001 86380 86390 1
510371 99510371 1001 86380 86390 1
510481 99510481 1001 86380 86390 1
510224 99510224 1001 86380 86390 1
510747 99510747 1001 86380 86390 1
510891 99510891 1001 86380 86390 1
511491 99511491 1001 86380 86390 1
511504 99511504 1001 86380 86390 1
511193 99511193 1001 86380 86390 1
511127 99511127 1001 86380 86390 1
511129 99511129 1001 86380 86390 1
511041 99511041 1001 86380 86390 1
511020 99511020 1001 86380 86390 1
511670 99511670 1001 86380 86390 1
512207 99512207 1001 86380 86390 1
512371 99512371 1001 86380 86390 1
512236 99512236 1001 86380 86390 1
512262 99512262 1001 86380 86390 1
511975 99511975 1001 86380 86390 1
511907 99511907 1001 86380 86390 1
511846 99511846 1001 86380 86390 1
512454 99512454 1001 86380 86390 1
513201 99513201 1001 86380 86390 1
512814 99512814 1001 86380 86390 1
512715 99512715 1001 86380 86390 1
512660 99512660 1001 86380 86390 1
512674 99512674 1001 86380 86390 1
513280 99513280 1001 86380 86390 1
513373 99513373 1001 86380 86390 1
513365 99513365 1001 86380 86390 1
513302 99513302 1001 86380 86390 1
513994 99513994 1001 86380 86390 1
513982 99513982 1001 86380 86390 1
513671 99513671 1001 86380 86390 1
513419 99513419 1001 86380 86390 1
514090 99514090 1001 86380 86390 1
514699 99514699 1001 86380 86390 1
514766 99514766 1001 86380 86390 1
514353 99514353 1001 86380 86390 1
514316 99514316 1001 86380 86390 1
514404 99514404 1001 86380 86390 1
514901 99514901 1001 86380 86390 1
515680 99515680 1001 86380 86390 1
515574 99515574 1001 86380 86390 1
515270 99515270 1001 86380 86390 1
515235 99515235 1001 86380 86390 1
515081 99515081 1001 86380 86390 1
515113 99515113 1001 86380 86390 1
515139 99515139 1001 86380 86390 1
515860 99515860 1001 86380 86390 1
516148 99516148 1001 86380 86390 1
516112 99516112 1001 86380 86390 1
516236 99516236 1001 86380 86390 1
516094 99516094 1001 86380 86390 1
516603 99516603 1001 86380 86390 1
517140 99517140 1001 86380 86390 1
517056 99517056 1001 86380 86390 1
517097 99517097 1001 86380 86390 1
516794 99516794 1001 86380 86390 1
516898 99516898 1001 86380 86390 1
516811 99516811 1001 86380 86390 1
516786 99516786 1001 86380 86390 1
517495 99517495 1001 86380 86390 1
518034 99518034 1001 86380 86390 1
518086 99518086 1001 86380 86390 1
517849 99517849 1001 86380 86390 1
517632 99517632 1001 86380 86390 1
517671 99517671 1001 86380 86390 1
518265 99518265 1001 86380 86390 1
518196 99518196 1001 86380 86390 1
518832 99518832 1001 86380 86390 1
518398 99518398 1001 86380 86390 1
518490 99518490 1001 86380 86390 1
519162 99519162 1001 86380 86390 1
519176 99519176 1001 86380 86390 1
518994 99518994 1001 86380 86390 1
519656 99519656 1001 86380 86390 1
519451 99519451 1001 86380 86390 1
519349 99519349 1001 86380 86390 1
519283 99519283 1001 86380 86390 1
520450 99520450 1001 86380 86390 1
520069 99520069 1001 86380 86390 1
520767 99520767 1001 86380 86390 1
521421 99521421 1001 86380 86390 1
521412 99521412 1001 86380 86390 1
521258 99521258 1001 86380 86390 1
520945 99520945 1001 86380 86390 1
521659 99521659 1001 86380 86390 1
521627 99521627 1001 86380 86390 1
521776 99521776 1001 86380 86390 1
521748 99521748 1001 86380 86390 1
522361 99522361 1001 86380 86390 1
522374 99522374 1001 86380 86390 1
522892 99522892 1001 86380 86390 1
522828 99522828 1001 86380 86390 1
522808 99522808 1001 86380 86390 1
522505 99522505 1001 86380 86390 1
522612 99522612 1001 86380 86390 1
523176 99523176 1001 86380 86390 1
523192 99523192 1001 86380 86390 1
523372 99523372 1001 86380 86390 1
524641 99524641 1001 86380 86390 1
524617 99524617 1001 86380 86390 1
524569 99524569 1001 86380 86390 1
524751 99524751 1001 86380 86390 1
524601 99524601 1001 86380 86390 1
524550 99524550 1001 86380 86390 1
524165 99524165 1001 86380 86390 1
524270 99524270 1001 86380 86390 1
524199 99524199 1001 86380 86390 1
525568 99525568 1001 86380 86390 1
525582 99525582 1001 86380 86390 1
525186 99525186 1001 86380 86390 1
525374 99525374 1001 86380 86390 1
525286 99525286 1001 86380 86390 1
525119 99525119 1001 86380 86390 1
525156 99525156 1001 86380 86390 1
525610 99525610 1001 86380 86390 1
525662 99525662 1001 86380 86390 1
525759 99525759 1001 86380 86390 1
525643 99525643 1001 86380 86390 1
525682 99525682 1001 86380 86390 1
526234 99526234 1001 86380 86390 1
526367 99526367 1001 86380 86390 1
526131 99526131 1001 86380 86390 1
525830 99525830 1001 86380 86390 1
525999 99525999 1001 86380 86390 1
526573 99526573 1001 86380 86390 1
527097 99527097 1001 86380 86390 1
527059 99527059 1001 86380 86390 1
527233 99527233 1001 86380 86390 1
527067 99527067 1001 86380 86390 1
526863 99526863 1001 86380 86390 1
526923 99526923 1001 86380 86390 1
526656 99526656 1001 86380 86390 1
528075 99528075 1001 86380 86390 1
527696 99527696 1001 86380 86390 1
527618 99527618 1001 86380 86390 1
528096 99528096 1001 86380 86390 1
528881 99528881 1001 86380 86390 1
528779 99528779 1001 86380 86390 1
528706 99528706 1001 86380 86390 1
528554 99528554 1001 86380 86390 1
528593 99528593 1001 86380 86390 1
528590 99528590 1001 86380 86390 1
528377 99528377 1001 86380 86390 1
528305 99528305 1001 86380 86390 1
528970 99528970 1001 86380 86390 1
529631 99529631 1001 86380 86390 1
529381 99529381 1001 86380 86390 1
529506 99529506 1001 86380 86390 1
529236 99529236 1001 86380 86390 1
529820 99529820 1001 86380 86390 1
529811 99529811 1001 86380 86390 1
530122 99530122 1001 86380 86390 1
529967 99529967 1001 86380 86390 1
529970 99529970 1001 86380 86390 1
530649 99530649 1001 86380 86390 1
530666 99530666 1001 86380 86390 1
531272 99531272 1001 86380 86390 1
531263 99531263 1001 86380 86390 1
531047 99531047 1001 86380 86390 1
531001 99531001 1001 86380 86390 1
530909 99530909 1001 86380 86390 1
531490 99531490 1001 86380 86390 1
531542 99531542 1001 86380 86390 1
532143 99532143 1001 86380 86390 1
531803 99531803 1001 86380 86390 1
531705 99531705 1001 86380 86390 1
532919 99532919 1001 86380 86390 1
532979 99532979 1001 86380 86390 1
532713 99532713 1001 86380 86390 1
532688 99532688 1001 86380 86390 1
532795 99532795 1001 86380 86390 1
532575 99532575 1001 86380 86390 1
532472 99532472 1001 86380 86390 1
532448 99532448 1001 86380 86390 1
533147 99533147 1001 86380 86390 1
533814 99533814 1001 86380 86390 1
533472 99533472 1001 86380 86390 1
533548 99533548 1001 86380 86390 1
533252 99533252 1001 86380 86390 1
533938 99533938 1001 86380 86390 1
534680 99534680 1001 86380 86390 1
534148 99534148 1001 86380 86390 1
534214 99534214 1001 86380 86390 1
534720 99534720 1001 86380 86390 1
534847 99534847 1001 86380 86390 1
534705 99534705 1001 86380 86390 1
534874 99534874 1001 86380 86390 1
535375 99535375 1001 86380 86390 1
535469 99535469 1001 86380 86390 1
535295 99535295 1001 86380 86390 1
535104 99535104 1001 86380 86390 1
534894 99534894 1001 86380 86390 1
536246 99536246 1001 86380 86390 1
536310 99536310 1001 86380 86390 1
536322 99536322 1001 86380 86390 1
535780 99535780 1001 86380 86390 1
535871 99535871 1001 86380 86390 1
535796 99535796 1001 86380 86390 1
537100 99537100 1001 86380 86390 1
536867 99536867 1001 86380 86390 1
536756 99536756 1001 86380 86390 1
536889 99536889 1001 86380 86390 1
536701 99536701 1001 86380 86390 1
537290 99537290 1001 86380 86390 1
537320 99537320 1001 86380 86390 1
537823 99537823 1001 86380 86390 1
537883 99537883 1001 86380 86390 1
537710 99537710 1001 86380 86390 1
537598 99537598 1001 86380 86390 1
537385 99537385 1001 86380 86390 1
537430 99537430 1001 86380 86390 1
538080 99538080 1001 86380 86390 1
538706 99538706 1001 86380 86390 1
538683 99538683 1001 86380 86390 1
538646 99538646 1001 86380 86390 1
538433 99538433 1001 86380 86390 1
538245 99538245 1001 86380 86390 1
538241 99538241 1001 86380 86390 1
538242 99538242 1001 86380 86390 1
538968 99538968 1001 86380 86390 1
539525 99539525 1001 86380 86390 1
539565 99539565 1001 86380 86390 1
539630 99539630 1001 86380 86390 1
539432 99539432 1001 86380 86390 1
539188 99539188 1001 86380 86390 1
539197 99539197 1001 86380 86390 1
539107 99539107 1001 86380 86390 1
539211 99539211 1001 86380 86390 1
540999 99540999 1001 86380 86390 1
541078 99541078 1001 86380 86390 1
540714 99540714 1001 86380 86390 1
540838 99540838 1001 86380 86390 1
541445 99541445 1001 86380 86390 1
541641 99541641 1001 86380 86390 1
542312 99542312 1001 86380 86390 1
542275 99542275 1001 86380 86390 1
542754 99542754 1001 86380 86390 1
542874 99542874 1001 86380 86390 1
542803 99542803 1001 86380 86390 1
542675 99542675 1001 86380 86390 1
542653 99542653 1001 86380 86390 1
542354 99542354 1001 86380 86390 1
543738 99543738 1001 86380 86390 1
543571 99543571 1001 86380 86390 1
543609 99543609 1001 86380 86390 1
543687 99543687 1001 86380 86390 1
543675 99543675 1001 86380 86390 1
543690 99543690 1001 86380 86390 1
543389 99543389 1001 86380 86390 1
543548 99543548 1001 86380 86390 1
543445 99543445 1001 86380 86390 1
543254 99543254 1001 86380 86390 1
543204 99543204 1001 86380 86390 1
543238 99543238 1001 86380 86390 1
544591 99544591 1001 86380 86390 1
544220 99544220 1001 86380 86390 1
544028 99544028 1001 86380 86390 1
544156 99544156 1001 86380 86390 1
516951 1119 1002 62495 70569 1
400166 99400166 1001 86380 86390 1
400543 99400543 1001 86380 86390 1
401276 99401276 1001 86380 86390 1
401510 99401510 1001 86380 86390 1
401541 99401541 1001 86380 86390 1
402055 99402055 1001 86380 86390 1
402007 99402007 1001 86380 86390 1
402248 99402248 1001 86380 86390 1
402285 99402285 1001 86380 86390 1
402463 99402463 1001 86380 86390 1
402679 99402679 1001 86380 86390 1
402712 99402712 1001 86380 86390 1
402856 99402856 1001 86380 86390 1
402965 99402965 1001 86380 86390 1
403272 99403272 1001 86380 86390 1
403514 99403514 1001 86380 86390 1
403475 99403475 1001 86380 86390 1
403854 99403854 1001 86380 86390 1
404031 99404031 1001 86380 86390 1
404298 99404298 1001 86380 86390 1
404517 99404517 1001 86380 86390 1
405003 99405003 1001 86380 86390 1
406030 99406030 1001 86380 86390 1
406082 99406082 1001 86380 86390 1
406552 99406552 1001 86380 86390 1
407394 99407394 1001 86380 86390 1
407530 99407530 1001 86380 86390 1
407570 99407570 1001 86380 86390 1
407708 99407708 1001 86380 86390 1
407712 99407712 1001 86380 86390 1
407986 99407986 1001 86380 86390 1
408196 99408196 1001 86380 86390 1
408605 99408605 1001 86380 86390 1
408532 99408532 1001 86380 86390 1
408861 99408861 1001 86380 86390 1
409105 99409105 1001 86380 86390 1
409386 99409386 1001 86380 86390 1
409366 99409366 1001 86380 86390 1
409615 99409615 1001 86380 86390 1
410106 99410106 1001 86380 86390 1
410117 99410117 1001 86380 86390 1
410299 99410299 1001 86380 86390 1
410880 99410880 1001 86380 86390 1
410926 99410926 1001 86380 86390 1
411347 99411347 1001 86380 86390 1
411872 99411872 1001 86380 86390 1
411958 99411958 1001 86380 86390 1
413311 99413311 1001 86380 86390 1
413292 99413292 1001 86380 86390 1
413478 99413478 1001 86380 86390 1
413416 99413416 1001 86380 86390 1
413417 99413417 1001 86380 86390 1
412955 99412955 1001 86380 86390 1
412996 99412996 1001 86380 86390 1
412796 99412796 1001 86380 86390 1
412513 99412513 1001 86380 86390 1
412536 99412536 1001 86380 86390 1
412856 99412856 1001 86380 86390 1
413762 99413762 1001 86380 86390 1
414971 99414971 1001 86380 86390 1
415212 99415212 1001 86380 86390 1
414655 99414655 1001 86380 86390 1
414864 99414864 1001 86380 86390 1
414866 99414866 1001 86380 86390 1
416753 99416753 1001 86380 86390 1
416784 99416784 1001 86380 86390 1
416525 99416525 1001 86380 86390 1
415902 99415902 1001 86380 86390 1
415824 99415824 1001 86380 86390 1
417095 99417095 1001 86380 86390 1
417582 99417582 1001 86380 86390 1
418037 99418037 1001 86380 86390 1
418313 99418313 1001 86380 86390 1
418065 99418065 1001 86380 86390 1
418425 99418425 1001 86380 86390 1
419129 99419129 1001 86380 86390 1
419193 99419193 1001 86380 86390 1
419121 99419121 1001 86380 86390 1
420379 99420379 1001 86380 86390 1
420087 99420087 1001 86380 86390 1
419827 99419827 1001 86380 86390 1
419492 99419492 1001 86380 86390 1
419242 99419242 1001 86380 86390 1
420483 99420483 1001 86380 86390 1
422048 99422048 1001 86380 86390 1
421393 99421393 1001 86380 86390 1
421267 99421267 1001 86380 86390 1
421441 99421441 1001 86380 86390 1
420918 99420918 1001 86380 86390 1
421043 99421043 1001 86380 86390 1
420901 99420901 1001 86380 86390 1
423550 99423550 1001 86380 86390 1
423660 99423660 1001 86380 86390 1
423636 99423636 1001 86380 86390 1
423571 99423571 1001 86380 86390 1
423296 99423296 1001 86380 86390 1
423297 99423297 1001 86380 86390 1
423189 99423189 1001 86380 86390 1
422748 99422748 1001 86380 86390 1
422671 99422671 1001 86380 86390 1
425363 99425363 1001 86380 86390 1
424599 99424599 1001 86380 86390 1
424794 99424794 1001 86380 86390 1
425610 99425610 1001 86380 86390 1
425731 99425731 1001 86380 86390 1
426735 99426735 1001 86380 86390 1
426891 99426891 1001 86380 86390 1
426365 99426365 1001 86380 86390 1
427120 99427120 1001 86380 86390 1
427208 99427208 1001 86380 86390 1
428732 99428732 1001 86380 86390 1
428473 99428473 1001 86380 86390 1
427736 99427736 1001 86380 86390 1
427608 99427608 1001 86380 86390 1
428817 99428817 1001 86380 86390 1
429134 99429134 1001 86380 86390 1
429161 99429161 1001 86380 86390 1
429761 99429761 1001 86380 86390 1
429938 99429938 1001 86380 86390 1
429300 99429300 1001 86380 86390 1
429353 99429353 1001 86380 86390 1
429214 99429214 1001 86380 86390 1
429515 99429515 1001 86380 86390 1
430486 99430486 1001 86380 86390 1
430392 99430392 1001 86380 86390 1
431430 99431430 1001 86380 86390 1
432220 99432220 1001 86380 86390 1
432149 99432149 1001 86380 86390 1
432226 99432226 1001 86380 86390 1
432098 99432098 1001 86380 86390 1
432978 99432978 1001 86380 86390 1
432649 99432649 1001 86380 86390 1
432585 99432585 1001 86380 86390 1
432657 99432657 1001 86380 86390 1
432696 99432696 1001 86380 86390 1
433318 99433318 1001 86380 86390 1
435399 99435399 1001 86380 86390 1
434809 99434809 1001 86380 86390 1
434753 99434753 1001 86380 86390 1
434389 99434389 1001 86380 86390 1
435709 99435709 1001 86380 86390 1
435553 99435553 1001 86380 86390 1
436529 99436529 1001 86380 86390 1
300578 99300578 1001 86380 86390 1
300579 99300579 1001 86380 86390 1
300645 99300645 1001 86380 86390 1
300322 99300322 1001 86380 86390 1
300413 99300413 1001 86380 86390 1
300303 99300303 1001 86380 86390 1
300137 99300137 1001 86380 86390 1
300164 99300164 1001 86380 86390 1
300191 99300191 1001 86380 86390 1
300738 99300738 1001 86380 86390 1
301233 99301233 1001 86380 86390 1
301185 99301185 1001 86380 86390 1
301019 99301019 1001 86380 86390 1
301686 99301686 1001 86380 86390 1
301679 99301679 1001 86380 86390 1
302241 99302241 1001 86380 86390 1
302061 99302061 1001 86380 86390 1
302169 99302169 1001 86380 86390 1
302028 99302028 1001 86380 86390 1
302562 99302562 1001 86380 86390 1
303025 99303025 1001 86380 86390 1
302939 99302939 1001 86380 86390 1
302754 99302754 1001 86380 86390 1
302780 99302780 1001 86380 86390 1
303308 99303308 1001 86380 86390 1
303362 99303362 1001 86380 86390 1
303298 99303298 1001 86380 86390 1
303293 99303293 1001 86380 86390 1
303523 99303523 1001 86380 86390 1
304772 99304772 1001 86380 86390 1
304819 99304819 1001 86380 86390 1
304614 99304614 1001 86380 86390 1
304302 99304302 1001 86380 86390 1
305484 99305484 1001 86380 86390 1
305489 99305489 1001 86380 86390 1
305280 99305280 1001 86380 86390 1
305214 99305214 1001 86380 86390 1
500127 99500127 1001 86380 86390 1
500122 99500122 1001 86380 86390 1
500683 99500683 1001 86380 86390 1
500458 99500458 1001 86380 86390 1
500277 99500277 1001 86380 86390 1
500318 99500318 1001 86380 86390 1
500989 99500989 1001 86380 86390 1
500847 99500847 1001 86380 86390 1
501003 99501003 1001 86380 86390 1
501512 99501512 1001 86380 86390 1
501577 99501577 1001 86380 86390 1
501382 99501382 1001 86380 86390 1
501285 99501285 1001 86380 86390 1
501402 99501402 1001 86380 86390 1
501187 99501187 1001 86380 86390 1
501091 99501091 1001 86380 86390 1
501818 99501818 1001 86380 86390 1
501693 99501693 1001 86380 86390 1
501721 99501721 1001 86380 86390 1
501839 99501839 1001 86380 86390 1
502350 99502350 1001 86380 86390 1
502433 99502433 1001 86380 86390 1
502391 99502391 1001 86380 86390 1
502289 99502289 1001 86380 86390 1
502398 99502398 1001 86380 86390 1
502115 99502115 1001 86380 86390 1
502194 99502194 1001 86380 86390 1
501936 99501936 1001 86380 86390 1
503264 99503264 1001 86380 86390 1
503093 99503093 1001 86380 86390 1
503144 99503144 1001 86380 86390 1
503235 99503235 1001 86380 86390 1
503051 99503051 1001 86380 86390 1
502927 99502927 1001 86380 86390 1
502814 99502814 1001 86380 86390 1
502691 99502691 1001 86380 86390 1
502730 99502730 1001 86380 86390 1
503458 99503458 1001 86380 86390 1
503360 99503360 1001 86380 86390 1
503399 99503399 1001 86380 86390 1
503987 99503987 1001 86380 86390 1
503619 99503619 1001 86380 86390 1
504129 99504129 1001 86380 86390 1
504123 99504123 1001 86380 86390 1
504927 99504927 1001 86380 86390 1
504863 99504863 1001 86380 86390 1
504933 99504933 1001 86380 86390 1
504724 99504724 1001 86380 86390 1
504478 99504478 1001 86380 86390 1
504503 99504503 1001 86380 86390 1
505729 99505729 1001 86380 86390 1
505535 99505535 1001 86380 86390 1
505445 99505445 1001 86380 86390 1
505301 99505301 1001 86380 86390 1
505849 99505849 1001 86380 86390 1
505827 99505827 1001 86380 86390 1
506408 99506408 1001 86380 86390 1
506590 99506590 1001 86380 86390 1
506390 99506390 1001 86380 86390 1
506188 99506188 1001 86380 86390 1
506043 99506043 1001 86380 86390 1
506088 99506088 1001 86380 86390 1
506755 99506755 1001 86380 86390 1
506692 99506692 1001 86380 86390 1
507078 99507078 1001 86380 86390 1
506938 99506938 1001 86380 86390 1
507509 99507509 1001 86380 86390 1
508215 99508215 1001 86380 86390 1
508186 99508186 1001 86380 86390 1
508070 99508070 1001 86380 86390 1
507941 99507941 1001 86380 86390 1
507842 99507842 1001 86380 86390 1
507856 99507856 1001 86380 86390 1
508014 99508014 1001 86380 86390 1
508269 99508269 1001 86380 86390 1
508699 99508699 1001 86380 86390 1
508628 99508628 1001 86380 86390 1
509196 99509196 1001 86380 86390 1
509080 99509080 1001 86380 86390 1
509798 99509798 1001 86380 86390 1
509505 99509505 1001 86380 86390 1
509508 99509508 1001 86380 86390 1
509577 99509577 1001 86380 86390 1
509444 99509444 1001 86380 86390 1
509970 99509970 1001 86380 86390 1
510538 99510538 1001 86380 86390 1
510618 99510618 1001 86380 86390 1
510674 99510674 1001 86380 86390 1
510510 99510510 1001 86380 86390 1
510188 99510188 1001 86380 86390 1
510240 99510240 1001 86380 86390 1
510867 99510867 1001 86380 86390 1
510795 99510795 1001 86380 86390 1
511208 99511208 1001 86380 86390 1
511177 99511177 1001 86380 86390 1
510999 99510999 1001 86380 86390 1
511757 99511757 1001 86380 86390 1
511615 99511615 1001 86380 86390 1
511578 99511578 1001 86380 86390 1
512290 99512290 1001 86380 86390 1
512373 99512373 1001 86380 86390 1
512288 99512288 1001 86380 86390 1
512010 99512010 1001 86380 86390 1
512038 99512038 1001 86380 86390 1
511793 99511793 1001 86380 86390 1
512394 99512394 1001 86380 86390 1
512725 99512725 1001 86380 86390 1
513360 99513360 1001 86380 86390 1
513364 99513364 1001 86380 86390 1
513961 99513961 1001 86380 86390 1
513687 99513687 1001 86380 86390 1
513769 99513769 1001 86380 86390 1
513586 99513586 1001 86380 86390 1
514166 99514166 1001 86380 86390 1
514735 99514735 1001 86380 86390 1
514576 99514576 1001 86380 86390 1
514317 99514317 1001 86380 86390 1
514248 99514248 1001 86380 86390 1
515003 99515003 1001 86380 86390 1
515501 99515501 1001 86380 86390 1
515310 99515310 1001 86380 86390 1
515277 99515277 1001 86380 86390 1
515245 99515245 1001 86380 86390 1
515253 99515253 1001 86380 86390 1
515960 99515960 1001 86380 86390 1
515924 99515924 1001 86380 86390 1
516573 99516573 1001 86380 86390 1
516644 99516644 1001 86380 86390 1
516594 99516594 1001 86380 86390 1
517307 99517307 1001 86380 86390 1
517238 99517238 1001 86380 86390 1
516978 99516978 1001 86380 86390 1
517044 99517044 1001 86380 86390 1
518038 99518038 1001 86380 86390 1
517918 99517918 1001 86380 86390 1
517936 99517936 1001 86380 86390 1
517783 99517783 1001 86380 86390 1
517643 99517643 1001 86380 86390 1
518186 99518186 1001 86380 86390 1
518576 99518576 1001 86380 86390 1
518690 99518690 1001 86380 86390 1
518387 99518387 1001 86380 86390 1
518376 99518376 1001 86380 86390 1
519054 99519054 1001 86380 86390 1
519120 99519120 1001 86380 86390 1
519738 99519738 1001 86380 86390 1
519694 99519694 1001 86380 86390 1
519479 99519479 1001 86380 86390 1
519273 99519273 1001 86380 86390 1
519252 99519252 1001 86380 86390 1
519291 99519291 1001 86380 86390 1
520000 99520000 1001 86380 86390 1
520301 99520301 1001 86380 86390 1
520174 99520174 1001 86380 86390 1
520065 99520065 1001 86380 86390 1
520118 99520118 1001 86380 86390 1
520819 99520819 1001 86380 86390 1
520651 99520651 1001 86380 86390 1
520838 99520838 1001 86380 86390 1
521269 99521269 1001 86380 86390 1
521142 99521142 1001 86380 86390 1
520966 99520966 1001 86380 86390 1
521046 99521046 1001 86380 86390 1
521546 99521546 1001 86380 86390 1
522243 99522243 1001 86380 86390 1
522133 99522133 1001 86380 86390 1
522250 99522250 1001 86380 86390 1
522015 99522015 1001 86380 86390 1
521795 99521795 1001 86380 86390 1
522447 99522447 1001 86380 86390 1
523118 99523118 1001 86380 86390 1
522931 99522931 1001 86380 86390 1
522975 99522975 1001 86380 86390 1
522576 99522576 1001 86380 86390 1
522615 99522615 1001 86380 86390 1
522580 99522580 1001 86380 86390 1
523303 99523303 1001 86380 86390 1
523241 99523241 1001 86380 86390 1
523939 99523939 1001 86380 86390 1
523984 99523984 1001 86380 86390 1
524014 99524014 1001 86380 86390 1
524604 99524604 1001 86380 86390 1
524640 99524640 1001 86380 86390 1
524437 99524437 1001 86380 86390 1
524529 99524529 1001 86380 86390 1
524258 99524258 1001 86380 86390 1
524271 99524271 1001 86380 86390 1
525088 99525088 1001 86380 86390 1
525687 99525687 1001 86380 86390 1
525730 99525730 1001 86380 86390 1
525782 99525782 1001 86380 86390 1
526289 99526289 1001 86380 86390 1
526054 99526054 1001 86380 86390 1
526044 99526044 1001 86380 86390 1
525816 99525816 1001 86380 86390 1
526588 99526588 1001 86380 86390 1
526525 99526525 1001 86380 86390 1
526541 99526541 1001 86380 86390 1
526443 99526443 1001 86380 86390 1
527246 99527246 1001 86380 86390 1
527229 99527229 1001 86380 86390 1
526706 99526706 1001 86380 86390 1
527259 99527259 1001 86380 86390 1
527313 99527313 1001 86380 86390 1
527352 99527352 1001 86380 86390 1
527250 99527250 1001 86380 86390 1
527977 99527977 1001 86380 86390 1
527714 99527714 1001 86380 86390 1
527740 99527740 1001 86380 86390 1
527669 99527669 1001 86380 86390 1
527713 99527713 1001 86380 86390 1
527791 99527791 1001 86380 86390 1
527499 99527499 1001 86380 86390 1
528125 99528125 1001 86380 86390 1
528221 99528221 1001 86380 86390 1
528455 99528455 1001 86380 86390 1
528405 99528405 1001 86380 86390 1
528447 99528447 1001 86380 86390 1
528946 99528946 1001 86380 86390 1
529037 99529037 1001 86380 86390 1
529563 99529563 1001 86380 86390 1
529615 99529615 1001 86380 86390 1
529213 99529213 1001 86380 86390 1
529230 99529230 1001 86380 86390 1
529815 99529815 1001 86380 86390 1
529844 99529844 1001 86380 86390 1
529888 99529888 1001 86380 86390 1
529735 99529735 1001 86380 86390 1
529930 99529930 1001 86380 86390 1
530511 99530511 1001 86380 86390 1
530192 99530192 1001 86380 86390 1
530286 99530286 1001 86380 86390 1
529954 99529954 1001 86380 86390 1
531206 99531206 1001 86380 86390 1
531324 99531324 1001 86380 86390 1
531031 99531031 1001 86380 86390 1
531159 99531159 1001 86380 86390 1
531147 99531147 1001 86380 86390 1
530925 99530925 1001 86380 86390 1
531561 99531561 1001 86380 86390 1
532093 99532093 1001 86380 86390 1
532159 99532159 1001 86380 86390 1
532152 99532152 1001 86380 86390 1
532297 99532297 1001 86380 86390 1
532407 99532407 1001 86380 86390 1
532395 99532395 1001 86380 86390 1
533013 99533013 1001 86380 86390 1
532816 99532816 1001 86380 86390 1
532640 99532640 1001 86380 86390 1
532592 99532592 1001 86380 86390 1
532618 99532618 1001 86380 86390 1
532461 99532461 1001 86380 86390 1
533215 99533215 1001 86380 86390 1
533228 99533228 1001 86380 86390 1
533799 99533799 1001 86380 86390 1
533806 99533806 1001 86380 86390 1
533588 99533588 1001 86380 86390 1
533344 99533344 1001 86380 86390 1
533413 99533413 1001 86380 86390 1
533285 99533285 1001 86380 86390 1
533274 99533274 1001 86380 86390 1
534050 99534050 1001 86380 86390 1
533446 99533446 1001 86380 86390 1
533977 99533977 1001 86380 86390 1
533906 99533906 1001 86380 86390 1
534194 99534194 1001 86380 86390 1
534117 99534117 1001 86380 86390 1
534083 99534083 1001 86380 86390 1
534823 99534823 1001 86380 86390 1
534778 99534778 1001 86380 86390 1
534856 99534856 1001 86380 86390 1
535373 99535373 1001 86380 86390 1
534924 99534924 1001 86380 86390 1
535054 99535054 1001 86380 86390 1
535642 99535642 1001 86380 86390 1
535636 99535636 1001 86380 86390 1
536301 99536301 1001 86380 86390 1
536287 99536287 1001 86380 86390 1
535989 99535989 1001 86380 86390 1
535977 99535977 1001 86380 86390 1
535991 99535991 1001 86380 86390 1
535726 99535726 1001 86380 86390 1
537114 99537114 1001 86380 86390 1
537063 99537063 1001 86380 86390 1
537081 99537081 1001 86380 86390 1
536875 99536875 1001 86380 86390 1
536632 99536632 1001 86380 86390 1
537242 99537242 1001 86380 86390 1
537962 99537962 1001 86380 86390 1
537944 99537944 1001 86380 86390 1
537763 99537763 1001 86380 86390 1
537676 99537676 1001 86380 86390 1
537380 99537380 1001 86380 86390 1
537555 99537555 1001 86380 86390 1
537426 99537426 1001 86380 86390 1
538040 99538040 1001 86380 86390 1
538656 99538656 1001 86380 86390 1
538501 99538501 1001 86380 86390 1
538876 99538876 1001 86380 86390 1
538902 99538902 1001 86380 86390 1
538945 99538945 1001 86380 86390 1
538885 99538885 1001 86380 86390 1
539472 99539472 1001 86380 86390 1
539386 99539386 1001 86380 86390 1
539402 99539402 1001 86380 86390 1
539366 99539366 1001 86380 86390 1
539070 99539070 1001 86380 86390 1
539795 99539795 1001 86380 86390 1
539765 99539765 1001 86380 86390 1
539766 99539766 1001 86380 86390 1
540313 99540313 1001 86380 86390 1
540382 99540382 1001 86380 86390 1
540285 99540285 1001 86380 86390 1
539972 99539972 1001 86380 86390 1
540623 99540623 1001 86380 86390 1
540589 99540589 1001 86380 86390 1
540631 99540631 1001 86380 86390 1
541166 99541166 1001 86380 86390 1
540914 99540914 1001 86380 86390 1
540713 99540713 1001 86380 86390 1
540704 99540704 1001 86380 86390 1
542030 99542030 1001 86380 86390 1
541962 99541962 1001 86380 86390 1
541773 99541773 1001 86380 86390 1
541803 99541803 1001 86380 86390 1
541822 99541822 1001 86380 86390 1
541605 99541605 1001 86380 86390 1
541582 99541582 1001 86380 86390 1
541586 99541586 1001 86380 86390 1
542298 99542298 1001 86380 86390 1
542234 99542234 1001 86380 86390 1
542809 99542809 1001 86380 86390 1
542532 99542532 1001 86380 86390 1
542392 99542392 1001 86380 86390 1
542394 99542394 1001 86380 86390 1
542951 99542951 1001 86380 86390 1
542979 99542979 1001 86380 86390 1
543439 99543439 1001 86380 86390 1
543521 99543521 1001 86380 86390 1
543283 99543283 1001 86380 86390 1
543181 99543181 1001 86380 86390 1
543329 99543329 1001 86380 86390 1
543811 99543811 1001 86380 86390 1
543827 99543827 1001 86380 86390 1
544474 99544474 1001 86380 86390 1
544582 99544582 1001 86380 86390 1
544479 99544479 1001 86380 86390 1
544056 99544056 1001 86380 86390 1
544049 99544049 1001 86380 86390 1
544153 99544153 1001 86380 86390 1
544001 99544001 1001 86380 86390 1
544635 99544635 1001 86380 86390 1
544603 99544603 1001 86380 86390 1
544630 99544630 1001 86380 86390 1
400109 99400109 1001 86380 86390 1
400679 99400679 1001 86380 86390 1
400661 99400661 1001 86380 86390 1
401548 99401548 1001 86380 86390 1
402298 99402298 1001 86380 86390 1
402299 99402299 1001 86380 86390 1
402413 99402413 1001 86380 86390 1
402575 99402575 1001 86380 86390 1
403280 99403280 1001 86380 86390 1
403597 99403597 1001 86380 86390 1
403600 99403600 1001 86380 86390 1
403923 99403923 1001 86380 86390 1
404018 99404018 1001 86380 86390 1
404076 99404076 1001 86380 86390 1
404428 99404428 1001 86380 86390 1
404597 99404597 1001 86380 86390 1
405241 99405241 1001 86380 86390 1
405373 99405373 1001 86380 86390 1
405448 99405448 1001 86380 86390 1
405636 99405636 1001 86380 86390 1
406364 99406364 1001 86380 86390 1
406715 99406715 1001 86380 86390 1
407152 99407152 1001 86380 86390 1
407590 99407590 1001 86380 86390 1
407745 99407745 1001 86380 86390 1
408411 99408411 1001 86380 86390 1
408657 99408657 1001 86380 86390 1
409940 99409940 1001 86380 86390 1
410073 99410073 1001 86380 86390 1
410143 99410143 1001 86380 86390 1
410404 99410404 1001 86380 86390 1
410487 99410487 1001 86380 86390 1
410984 99410984 1001 86380 86390 1
410945 99410945 1001 86380 86390 1
411217 99411217 1001 86380 86390 1
411306 99411306 1001 86380 86390 1
411332 99411332 1001 86380 86390 1
411676 99411676 1001 86380 86390 1
411909 99411909 1001 86380 86390 1
412025 99412025 1001 86380 86390 1
413419 99413419 1001 86380 86390 1
413195 99413195 1001 86380 86390 1
414089 99414089 1001 86380 86390 1
415191 99415191 1001 86380 86390 1
415126 99415126 1001 86380 86390 1
415155 99415155 1001 86380 86390 1
414523 99414523 1001 86380 86390 1
414189 99414189 1001 86380 86390 1
415322 99415322 1001 86380 86390 1
416941 99416941 1001 86380 86390 1
416966 99416966 1001 86380 86390 1
416293 99416293 1001 86380 86390 1
416425 99416425 1001 86380 86390 1
416032 99416032 1001 86380 86390 1
415874 99415874 1001 86380 86390 1
415732 99415732 1001 86380 86390 1
416002 99416002 1001 86380 86390 1
417063 99417063 1001 86380 86390 1
417454 99417454 1001 86380 86390 1
418734 99418734 1001 86380 86390 1
418379 99418379 1001 86380 86390 1
418911 99418911 1001 86380 86390 1
419110 99419110 1001 86380 86390 1
418949 99418949 1001 86380 86390 1
420220 99420220 1001 86380 86390 1
420356 99420356 1001 86380 86390 1
420198 99420198 1001 86380 86390 1
420226 99420226 1001 86380 86390 1
419680 99419680 1001 86380 86390 1
419375 99419375 1001 86380 86390 1
419575 99419575 1001 86380 86390 1
420823 99420823 1001 86380 86390 1
420703 99420703 1001 86380 86390 1
420801 99420801 1001 86380 86390 1
422116 99422116 1001 86380 86390 1
421029 99421029 1001 86380 86390 1
422507 99422507 1001 86380 86390 1
422131 99422131 1001 86380 86390 1
423244 99423244 1001 86380 86390 1
423246 99423246 1001 86380 86390 1
423039 99423039 1001 86380 86390 1
423185 99423185 1001 86380 86390 1
422742 99422742 1001 86380 86390 1
424070 99424070 1001 86380 86390 1
423874 99423874 1001 86380 86390 1
424034 99424034 1001 86380 86390 1
424158 99424158 1001 86380 86390 1
425615 99425615 1001 86380 86390 1
426793 99426793 1001 86380 86390 1
426705 99426705 1001 86380 86390 1
426759 99426759 1001 86380 86390 1
426484 99426484 1001 86380 86390 1
425888 99425888 1001 86380 86390 1
428593 99428593 1001 86380 86390 1
428254 99428254 1001 86380 86390 1
428330 99428330 1001 86380 86390 1
428055 99428055 1001 86380 86390 1
427730 99427730 1001 86380 86390 1
427884 99427884 1001 86380 86390 1
427666 99427666 1001 86380 86390 1
429124 99429124 1001 86380 86390 1
429082 99429082 1001 86380 86390 1
428834 99428834 1001 86380 86390 1
430197 99430197 1001 86380 86390 1
430284 99430284 1001 86380 86390 1
429664 99429664 1001 86380 86390 1
429907 99429907 1001 86380 86390 1
429571 99429571 1001 86380 86390 1
429766 99429766 1001 86380 86390 1
429775 99429775 1001 86380 86390 1
430546 99430546 1001 86380 86390 1
430403 99430403 1001 86380 86390 1
431670 99431670 1001 86380 86390 1
431923 99431923 1001 86380 86390 1
431528 99431528 1001 86380 86390 1
430975 99430975 1001 86380 86390 1
431153 99431153 1001 86380 86390 1
431247 99431247 1001 86380 86390 1
430995 99430995 1001 86380 86390 1
431649 99431649 1001 86380 86390 1
433354 99433354 1001 86380 86390 1
433138 99433138 1001 86380 86390 1
433200 99433200 1001 86380 86390 1
432880 99432880 1001 86380 86390 1
432788 99432788 1001 86380 86390 1
435285 99435285 1001 86380 86390 1
435428 99435428 1001 86380 86390 1
434649 99434649 1001 86380 86390 1
434651 99434651 1001 86380 86390 1
434653 99434653 1001 86380 86390 1
434991 99434991 1001 86380 86390 1
437019 99437019 1001 86380 86390 1
436356 99436356 1001 86380 86390 1
436164 99436164 1001 86380 86390 1
436029 99436029 1001 86380 86390 1
300059 99300059 1001 86380 86390 1
300100 99300100 1001 86380 86390 1
300066 99300066 1001 86380 86390 1
300080 99300080 1001 86380 86390 1
300594 99300594 1001 86380 86390 1
300598 99300598 1001 86380 86390 1
300515 99300515 1001 86380 86390 1
300156 99300156 1001 86380 86390 1
300131 99300131 1001 86380 86390 1
300849 99300849 1001 86380 86390 1
300734 99300734 1001 86380 86390 1
301469 99301469 1001 86380 86390 1
301457 99301457 1001 86380 86390 1
301385 99301385 1001 86380 86390 1
301148 99301148 1001 86380 86390 1
300983 99300983 1001 86380 86390 1
301715 99301715 1001 86380 86390 1
302293 99302293 1001 86380 86390 1
302347 99302347 1001 86380 86390 1
302298 99302298 1001 86380 86390 1
302301 99302301 1001 86380 86390 1
301830 99301830 1001 86380 86390 1
301769 99301769 1001 86380 86390 1
302410 99302410 1001 86380 86390 1
302501 99302501 1001 86380 86390 1
302543 99302543 1001 86380 86390 1
303168 99303168 1001 86380 86390 1
302910 99302910 1001 86380 86390 1
302828 99302828 1001 86380 86390 1
302753 99302753 1001 86380 86390 1
303360 99303360 1001 86380 86390 1
303232 99303232 1001 86380 86390 1
303384 99303384 1001 86380 86390 1
303735 99303735 1001 86380 86390 1
303552 99303552 1001 86380 86390 1
304047 99304047 1001 86380 86390 1
304154 99304154 1001 86380 86390 1
304839 99304839 1001 86380 86390 1
304779 99304779 1001 86380 86390 1
304575 99304575 1001 86380 86390 1
304348 99304348 1001 86380 86390 1
304440 99304440 1001 86380 86390 1
304405 99304405 1001 86380 86390 1
304990 99304990 1001 86380 86390 1
305031 99305031 1001 86380 86390 1
304866 99304866 1001 86380 86390 1
305391 99305391 1001 86380 86390 1
305258 99305258 1001 86380 86390 1
500784 99500784 1001 86380 86390 1
500557 99500557 1001 86380 86390 1
500421 99500421 1001 86380 86390 1
500552 99500552 1001 86380 86390 1
500247 99500247 1001 86380 86390 1
500357 99500357 1001 86380 86390 1
500919 99500919 1001 86380 86390 1
501525 99501525 1001 86380 86390 1
501252 99501252 1001 86380 86390 1
501171 99501171 1001 86380 86390 1
501757 99501757 1001 86380 86390 1
502364 99502364 1001 86380 86390 1
502014 99502014 1001 86380 86390 1
501968 99501968 1001 86380 86390 1
502592 99502592 1001 86380 86390 1
502521 99502521 1001 86380 86390 1
503107 99503107 1001 86380 86390 1
503133 99503133 1001 86380 86390 1
502912 99502912 1001 86380 86390 1
502709 99502709 1001 86380 86390 1
502761 99502761 1001 86380 86390 1
502836 99502836 1001 86380 86390 1
502671 99502671 1001 86380 86390 1
503446 99503446 1001 86380 86390 1
504036 99504036 1001 86380 86390 1
503900 99503900 1001 86380 86390 1
503654 99503654 1001 86380 86390 1
503697 99503697 1001 86380 86390 1
504275 99504275 1001 86380 86390 1
504890 99504890 1001 86380 86390 1
504589 99504589 1001 86380 86390 1
504657 99504657 1001 86380 86390 1
505047 99505047 1001 86380 86390 1
505643 99505643 1001 86380 86390 1
505435 99505435 1001 86380 86390 1
505449 99505449 1001 86380 86390 1
505502 99505502 1001 86380 86390 1
506379 99506379 1001 86380 86390 1
506348 99506348 1001 86380 86390 1
506136 99506136 1001 86380 86390 1
506801 99506801 1001 86380 86390 1
506750 99506750 1001 86380 86390 1
506649 99506649 1001 86380 86390 1
506598 99506598 1001 86380 86390 1
506656 99506656 1001 86380 86390 1
507334 99507334 1001 86380 86390 1
507356 99507356 1001 86380 86390 1
507191 99507191 1001 86380 86390 1
507116 99507116 1001 86380 86390 1
507170 99507170 1001 86380 86390 1
507083 99507083 1001 86380 86390 1
506911 99506911 1001 86380 86390 1
507446 99507446 1001 86380 86390 1
507534 99507534 1001 86380 86390 1
508238 99508238 1001 86380 86390 1
507786 99507786 1001 86380 86390 1
507647 99507647 1001 86380 86390 1
508430 99508430 1001 86380 86390 1
508837 99508837 1001 86380 86390 1
509229 99509229 1001 86380 86390 1
509161 99509161 1001 86380 86390 1
509499 99509499 1001 86380 86390 1
509500 99509500 1001 86380 86390 1
509936 99509936 1001 86380 86390 1
509937 99509937 1001 86380 86390 1
509925 99509925 1001 86380 86390 1
509918 99509918 1001 86380 86390 1
510680 99510680 1001 86380 86390 1
510616 99510616 1001 86380 86390 1
510511 99510511 1001 86380 86390 1
510463 99510463 1001 86380 86390 1
510455 99510455 1001 86380 86390 1
510166 99510166 1001 86380 86390 1
510168 99510168 1001 86380 86390 1
511342 99511342 1001 86380 86390 1
511150 99511150 1001 86380 86390 1
510960 99510960 1001 86380 86390 1
510951 99510951 1001 86380 86390 1
510965 99510965 1001 86380 86390 1
511107 99511107 1001 86380 86390 1
510981 99510981 1001 86380 86390 1
512252 99512252 1001 86380 86390 1
512036 99512036 1001 86380 86390 1
512063 99512063 1001 86380 86390 1
512119 99512119 1001 86380 86390 1
511779 99511779 1001 86380 86390 1
512415 99512415 1001 86380 86390 1
512441 99512441 1001 86380 86390 1
512572 99512572 1001 86380 86390 1
513141 99513141 1001 86380 86390 1
513054 99513054 1001 86380 86390 1
512851 99512851 1001 86380 86390 1
512629 99512629 1001 86380 86390 1
513409 99513409 1001 86380 86390 1
513293 99513293 1001 86380 86390 1
513594 99513594 1001 86380 86390 1
514119 99514119 1001 86380 86390 1
514781 99514781 1001 86380 86390 1
514744 99514744 1001 86380 86390 1
514584 99514584 1001 86380 86390 1
514940 99514940 1001 86380 86390 1
515494 99515494 1001 86380 86390 1
515664 99515664 1001 86380 86390 1
515330 99515330 1001 86380 86390 1
515094 99515094 1001 86380 86390 1
515250 99515250 1001 86380 86390 1
515876 99515876 1001 86380 86390 1
515703 99515703 1001 86380 86390 1
516098 99516098 1001 86380 86390 1
516026 99516026 1001 86380 86390 1
517228 99517228 1001 86380 86390 1
516827 99516827 1001 86380 86390 1
517689 99517689 1001 86380 86390 1
517718 99517718 1001 86380 86390 1
518246 99518246 1001 86380 86390 1
518195 99518195 1001 86380 86390 1
518605 99518605 1001 86380 86390 1
518565 99518565 1001 86380 86390 1
518477 99518477 1001 86380 86390 1
519097 99519097 1001 86380 86390 1
519663 99519663 1001 86380 86390 1
519748 99519748 1001 86380 86390 1
519684 99519684 1001 86380 86390 1
519469 99519469 1001 86380 86390 1
519521 99519521 1001 86380 86390 1
519338 99519338 1001 86380 86390 1
519223 99519223 1001 86380 86390 1
519852 99519852 1001 86380 86390 1
519845 99519845 1001 86380 86390 1
520603 99520603 1001 86380 86390 1
520465 99520465 1001 86380 86390 1
520357 99520357 1001 86380 86390 1
520190 99520190 1001 86380 86390 1
520139 99520139 1001 86380 86390 1
520179 99520179 1001 86380 86390 1
520834 99520834 1001 86380 86390 1
521148 99521148 1001 86380 86390 1
521137 99521137 1001 86380 86390 1
521141 99521141 1001 86380 86390 1
521470 99521470 1001 86380 86390 1
522269 99522269 1001 86380 86390 1
522277 99522277 1001 86380 86390 1
522330 99522330 1001 86380 86390 1
523069 99523069 1001 86380 86390 1
522736 99522736 1001 86380 86390 1
522711 99522711 1001 86380 86390 1
522728 99522728 1001 86380 86390 1
523285 99523285 1001 86380 86390 1
523126 99523126 1001 86380 86390 1
523820 99523820 1001 86380 86390 1
523379 99523379 1001 86380 86390 1
524659 99524659 1001 86380 86390 1
524413 99524413 1001 86380 86390 1
524281 99524281 1001 86380 86390 1
524159 99524159 1001 86380 86390 1
524918 99524918 1001 86380 86390 1
525472 99525472 1001 86380 86390 1
525131 99525131 1001 86380 86390 1
525018 99525018 1001 86380 86390 1
525768 99525768 1001 86380 86390 1
525668 99525668 1001 86380 86390 1
526314 99526314 1001 86380 86390 1
526356 99526356 1001 86380 86390 1
526155 99526155 1001 86380 86390 1
527167 99527167 1001 86380 86390 1
526880 99526880 1001 86380 86390 1
526668 99526668 1001 86380 86390 1
526792 99526792 1001 86380 86390 1
527404 99527404 1001 86380 86390 1
527366 99527366 1001 86380 86390 1
527306 99527306 1001 86380 86390 1
527321 99527321 1001 86380 86390 1
527767 99527767 1001 86380 86390 1
527833 99527833 1001 86380 86390 1
528271 99528271 1001 86380 86390 1
528108 99528108 1001 86380 86390 1
528135 99528135 1001 86380 86390 1
528734 99528734 1001 86380 86390 1
528640 99528640 1001 86380 86390 1
528412 99528412 1001 86380 86390 1
528380 99528380 1001 86380 86390 1
529097 99529097 1001 86380 86390 1
529040 99529040 1001 86380 86390 1
529334 99529334 1001 86380 86390 1
529147 99529147 1001 86380 86390 1
529155 99529155 1001 86380 86390 1
529921 99529921 1001 86380 86390 1
529992 99529992 1001 86380 86390 1
530655 99530655 1001 86380 86390 1
530748 99530748 1001 86380 86390 1
530740 99530740 1001 86380 86390 1
530573 99530573 1001 86380 86390 1
531217 99531217 1001 86380 86390 1
531321 99531321 1001 86380 86390 1
531302 99531302 1001 86380 86390 1
531167 99531167 1001 86380 86390 1
530822 99530822 1001 86380 86390 1
531469 99531469 1001 86380 86390 1
531432 99531432 1001 86380 86390 1
532144 99532144 1001 86380 86390 1
532000 99532000 1001 86380 86390 1
531982 99531982 1001 86380 86390 1
531586 99531586 1001 86380 86390 1
531657 99531657 1001 86380 86390 1
532311 99532311 1001 86380 86390 1
532993 99532993 1001 86380 86390 1
532817 99532817 1001 86380 86390 1
532812 99532812 1001 86380 86390 1
533127 99533127 1001 86380 86390 1
533209 99533209 1001 86380 86390 1
533626 99533626 1001 86380 86390 1
533469 99533469 1001 86380 86390 1
533332 99533332 1001 86380 86390 1
533424 99533424 1001 86380 86390 1
533946 99533946 1001 86380 86390 1
533976 99533976 1001 86380 86390 1
534054 99534054 1001 86380 86390 1
534016 99534016 1001 86380 86390 1
533887 99533887 1001 86380 86390 1
534514 99534514 1001 86380 86390 1
534460 99534460 1001 86380 86390 1
534093 99534093 1001 86380 86390 1
534213 99534213 1001 86380 86390 1
534839 99534839 1001 86380 86390 1
534703 99534703 1001 86380 86390 1
534796 99534796 1001 86380 86390 1
535485 99535485 1001 86380 86390 1
535467 99535467 1001 86380 86390 1
535141 99535141 1001 86380 86390 1
535170 99535170 1001 86380 86390 1
535301 99535301 1001 86380 86390 1
535147 99535147 1001 86380 86390 1
534967 99534967 1001 86380 86390 1
535572 99535572 1001 86380 86390 1
536307 99536307 1001 86380 86390 1
536266 99536266 1001 86380 86390 1
536031 99536031 1001 86380 86390 1
535956 99535956 1001 86380 86390 1
535756 99535756 1001 86380 86390 1
535889 99535889 1001 86380 86390 1
535750 99535750 1001 86380 86390 1
535763 99535763 1001 86380 86390 1
535880 99535880 1001 86380 86390 1
537134 99537134 1001 86380 86390 1
537120 99537120 1001 86380 86390 1
536940 99536940 1001 86380 86390 1
536739 99536739 1001 86380 86390 1
537347 99537347 1001 86380 86390 1
537220 99537220 1001 86380 86390 1
537904 99537904 1001 86380 86390 1
537905 99537905 1001 86380 86390 1
537909 99537909 1001 86380 86390 1
537526 99537526 1001 86380 86390 1
537503 99537503 1001 86380 86390 1
538033 99538033 1001 86380 86390 1
538118 99538118 1001 86380 86390 1
538105 99538105 1001 86380 86390 1
538661 99538661 1001 86380 86390 1
538691 99538691 1001 86380 86390 1
538681 99538681 1001 86380 86390 1
538682 99538682 1001 86380 86390 1
538810 99538810 1001 86380 86390 1
538546 99538546 1001 86380 86390 1
538483 99538483 1001 86380 86390 1
538354 99538354 1001 86380 86390 1
538967 99538967 1001 86380 86390 1
538828 99538828 1001 86380 86390 1
538940 99538940 1001 86380 86390 1
539460 99539460 1001 86380 86390 1
539303 99539303 1001 86380 86390 1
539215 99539215 1001 86380 86390 1
539785 99539785 1001 86380 86390 1
539826 99539826 1001 86380 86390 1
540369 99540369 1001 86380 86390 1
541067 99541067 1001 86380 86390 1
540992 99540992 1001 86380 86390 1
540783 99540783 1001 86380 86390 1
540786 99540786 1001 86380 86390 1
541350 99541350 1001 86380 86390 1
541366 99541366 1001 86380 86390 1
542049 99542049 1001 86380 86390 1
542063 99542063 1001 86380 86390 1
541937 99541937 1001 86380 86390 1
542131 99542131 1001 86380 86390 1
542296 99542296 1001 86380 86390 1
542870 99542870 1001 86380 86390 1
542924 99542924 1001 86380 86390 1
542623 99542623 1001 86380 86390 1
542611 99542611 1001 86380 86390 1
542614 99542614 1001 86380 86390 1
542725 99542725 1001 86380 86390 1
542428 99542428 1001 86380 86390 1
542469 99542469 1001 86380 86390 1
542420 99542420 1001 86380 86390 1
542408 99542408 1001 86380 86390 1
543478 99543478 1001 86380 86390 1
543431 99543431 1001 86380 86390 1
543496 99543496 1001 86380 86390 1
543380 99543380 1001 86380 86390 1
543311 99543311 1001 86380 86390 1
543214 99543214 1001 86380 86390 1
543872 99543872 1001 86380 86390 1
543955 99543955 1001 86380 86390 1
543909 99543909 1001 86380 86390 1
544430 99544430 1001 86380 86390 1
544468 99544468 1001 86380 86390 1
544290 99544290 1001 86380 86390 1
544193 99544193 1001 86380 86390 1
544020 99544020 1001 86380 86390 1
544682 99544682 1001 86380 86390 1
544657 99544657 1001 86380 86390 1
528098 822 1002 63749 68180 1
539410 1044 1001 63422 63721 1
400616 99400616 1001 86380 86390 1
400638 99400638 1001 86380 86390 1
401326 99401326 1001 86380 86390 1
401753 99401753 1001 86380 86390 1
401787 99401787 1001 86380 86390 1
402328 99402328 1001 86380 86390 1
402773 99402773 1001 86380 86390 1
403175 99403175 1001 86380 86390 1
403562 99403562 1001 86380 86390 1
403714 99403714 1001 86380 86390 1
403823 99403823 1001 86380 86390 1
403868 99403868 1001 86380 86390 1
404009 99404009 1001 86380 86390 1
404246 99404246 1001 86380 86390 1
404637 99404637 1001 86380 86390 1
404626 99404626 1001 86380 86390 1
404668 99404668 1001 86380 86390 1
404825 99404825 1001 86380 86390 1
405016 99405016 1001 86380 86390 1
405170 99405170 1001 86380 86390 1
405642 99405642 1001 86380 86390 1
405918 99405918 1001 86380 86390 1
405764 99405764 1001 86380 86390 1
406313 99406313 1001 86380 86390 1
407497 99407497 1001 86380 86390 1
407586 99407586 1001 86380 86390 1
408771 99408771 1001 86380 86390 1
409023 99409023 1001 86380 86390 1
409201 99409201 1001 86380 86390 1
409480 99409480 1001 86380 86390 1
410283 99410283 1001 86380 86390 1
411285 99411285 1001 86380 86390 1
411338 99411338 1001 86380 86390 1
411796 99411796 1001 86380 86390 1
411884 99411884 1001 86380 86390 1
412200 99412200 1001 86380 86390 1
412474 99412474 1001 86380 86390 1
413428 99413428 1001 86380 86390 1
413404 99413404 1001 86380 86390 1
413385 99413385 1001 86380 86390 1
413694 99413694 1001 86380 86390 1
413208 99413208 1001 86380 86390 1
413992 99413992 1001 86380 86390 1
415256 99415256 1001 86380 86390 1
415034 99415034 1001 86380 86390 1
414639 99414639 1001 86380 86390 1
414647 99414647 1001 86380 86390 1
414366 99414366 1001 86380 86390 1
415484 99415484 1001 86380 86390 1
415391 99415391 1001 86380 86390 1
415713 99415713 1001 86380 86390 1
416726 99416726 1001 86380 86390 1
416668 99416668 1001 86380 86390 1
416232 99416232 1001 86380 86390 1
416146 99416146 1001 86380 86390 1
417021 99417021 1001 86380 86390 1
417284 99417284 1001 86380 86390 1
418703 99418703 1001 86380 86390 1
418513 99418513 1001 86380 86390 1
418782 99418782 1001 86380 86390 1
417915 99417915 1001 86380 86390 1
418000 99418000 1001 86380 86390 1
417846 99417846 1001 86380 86390 1
420318 99420318 1001 86380 86390 1
419979 99419979 1001 86380 86390 1
419507 99419507 1001 86380 86390 1
422013 99422013 1001 86380 86390 1
422024 99422024 1001 86380 86390 1
421585 99421585 1001 86380 86390 1
421646 99421646 1001 86380 86390 1
420845 99420845 1001 86380 86390 1
420979 99420979 1001 86380 86390 1
422527 99422527 1001 86380 86390 1
422146 99422146 1001 86380 86390 1
422196 99422196 1001 86380 86390 1
422388 99422388 1001 86380 86390 1
423563 99423563 1001 86380 86390 1
423327 99423327 1001 86380 86390 1
423085 99423085 1001 86380 86390 1
422963 99422963 1001 86380 86390 1
423942 99423942 1001 86380 86390 1
423998 99423998 1001 86380 86390 1
425056 99425056 1001 86380 86390 1
425282 99425282 1001 86380 86390 1
425040 99425040 1001 86380 86390 1
424667 99424667 1001 86380 86390 1
425474 99425474 1001 86380 86390 1
426796 99426796 1001 86380 86390 1
427016 99427016 1001 86380 86390 1
426933 99426933 1001 86380 86390 1
427115 99427115 1001 86380 86390 1
427028 99427028 1001 86380 86390 1
426400 99426400 1001 86380 86390 1
426330 99426330 1001 86380 86390 1
426252 99426252 1001 86380 86390 1
427340 99427340 1001 86380 86390 1
428521 99428521 1001 86380 86390 1
428122 99428122 1001 86380 86390 1
427740 99427740 1001 86380 86390 1
427585 99427585 1001 86380 86390 1
429780 99429780 1001 86380 86390 1
431904 99431904 1001 86380 86390 1
432049 99432049 1001 86380 86390 1
431459 99431459 1001 86380 86390 1
431490 99431490 1001 86380 86390 1
431363 99431363 1001 86380 86390 1
431617 99431617 1001 86380 86390 1
431091 99431091 1001 86380 86390 1
430871 99430871 1001 86380 86390 1
431010 99431010 1001 86380 86390 1
430932 99430932 1001 86380 86390 1
433357 99433357 1001 86380 86390 1
433547 99433547 1001 86380 86390 1
433201 99433201 1001 86380 86390 1
432710 99432710 1001 86380 86390 1
435338 99435338 1001 86380 86390 1
434622 99434622 1001 86380 86390 1
434483 99434483 1001 86380 86390 1
435734 99435734 1001 86380 86390 1
436768 99436768 1001 86380 86390 1
437027 99437027 1001 86380 86390 1
436876 99436876 1001 86380 86390 1
436847 99436847 1001 86380 86390 1
436557 99436557 1001 86380 86390 1
436141 99436141 1001 86380 86390 1
300619 99300619 1001 86380 86390 1
300373 99300373 1001 86380 86390 1
300315 99300315 1001 86380 86390 1
300753 99300753 1001 86380 86390 1
301135 99301135 1001 86380 86390 1
302218 99302218 1001 86380 86390 1
302340 99302340 1001 86380 86390 1
302374 99302374 1001 86380 86390 1
302086 99302086 1001 86380 86390 1
302154 99302154 1001 86380 86390 1
302531 99302531 1001 86380 86390 1
302389 99302389 1001 86380 86390 1
302677 99302677 1001 86380 86390 1
303390 99303390 1001 86380 86390 1
303264 99303264 1001 86380 86390 1
303988 99303988 1001 86380 86390 1
303609 99303609 1001 86380 86390 1
303430 99303430 1001 86380 86390 1
304035 99304035 1001 86380 86390 1
304708 99304708 1001 86380 86390 1
304700 99304700 1001 86380 86390 1
304778 99304778 1001 86380 86390 1
304805 99304805 1001 86380 86390 1
304425 99304425 1001 86380 86390 1
305045 99305045 1001 86380 86390 1
305663 99305663 1001 86380 86390 1
305580 99305580 1001 86380 86390 1
305324 99305324 1001 86380 86390 1
500068 99500068 1001 86380 86390 1
500061 99500061 1001 86380 86390 1
500804 99500804 1001 86380 86390 1
500540 99500540 1001 86380 86390 1
500412 99500412 1001 86380 86390 1
500814 99500814 1001 86380 86390 1
501517 99501517 1001 86380 86390 1
501362 99501362 1001 86380 86390 1
501034 99501034 1001 86380 86390 1
501205 99501205 1001 86380 86390 1
501769 99501769 1001 86380 86390 1
501764 99501764 1001 86380 86390 1
502324 99502324 1001 86380 86390 1
502434 99502434 1001 86380 86390 1
502373 99502373 1001 86380 86390 1
502103 99502103 1001 86380 86390 1
502611 99502611 1001 86380 86390 1
503143 99503143 1001 86380 86390 1
503149 99503149 1001 86380 86390 1
502904 99502904 1001 86380 86390 1
502813 99502813 1001 86380 86390 1
502736 99502736 1001 86380 86390 1
503372 99503372 1001 86380 86390 1
503464 99503464 1001 86380 86390 1
504033 99504033 1001 86380 86390 1
504059 99504059 1001 86380 86390 1
504011 99504011 1001 86380 86390 1
503849 99503849 1001 86380 86390 1
503605 99503605 1001 86380 86390 1
504128 99504128 1001 86380 86390 1
504202 99504202 1001 86380 86390 1
504795 99504795 1001 86380 86390 1
504622 99504622 1001 86380 86390 1
504350 99504350 1001 86380 86390 1
504367 99504367 1001 86380 86390 1
504329 99504329 1001 86380 86390 1
504513 99504513 1001 86380 86390 1
504994 99504994 1001 86380 86390 1
505547 99505547 1001 86380 86390 1
505483 99505483 1001 86380 86390 1
505510 99505510 1001 86380 86390 1
505421 99505421 1001 86380 86390 1
505322 99505322 1001 86380 86390 1
505342 99505342 1001 86380 86390 1
505952 99505952 1001 86380 86390 1
505864 99505864 1001 86380 86390 1
506574 99506574 1001 86380 86390 1
506225 99506225 1001 86380 86390 1
506255 99506255 1001 86380 86390 1
505990 99505990 1001 86380 86390 1
506034 99506034 1001 86380 86390 1
505997 99505997 1001 86380 86390 1
506683 99506683 1001 86380 86390 1
507297 99507297 1001 86380 86390 1
507251 99507251 1001 86380 86390 1
507344 99507344 1001 86380 86390 1
507141 99507141 1001 86380 86390 1
506879 99506879 1001 86380 86390 1
506996 99506996 1001 86380 86390 1
508124 99508124 1001 86380 86390 1
508065 99508065 1001 86380 86390 1
508005 99508005 1001 86380 86390 1
507841 99507841 1001 86380 86390 1
507762 99507762 1001 86380 86390 1
508278 99508278 1001 86380 86390 1
508962 99508962 1001 86380 86390 1
508753 99508753 1001 86380 86390 1
508811 99508811 1001 86380 86390 1
508584 99508584 1001 86380 86390 1
508657 99508657 1001 86380 86390 1
508476 99508476 1001 86380 86390 1
509717 99509717 1001 86380 86390 1
509646 99509646 1001 86380 86390 1
509674 99509674 1001 86380 86390 1
509602 99509602 1001 86380 86390 1
509475 99509475 1001 86380 86390 1
509460 99509460 1001 86380 86390 1
510034 99510034 1001 86380 86390 1
510078 99510078 1001 86380 86390 1
510602 99510602 1001 86380 86390 1
510702 99510702 1001 86380 86390 1
510528 99510528 1001 86380 86390 1
510592 99510592 1001 86380 86390 1
510554 99510554 1001 86380 86390 1
510393 99510393 1001 86380 86390 1
510345 99510345 1001 86380 86390 1
510139 99510139 1001 86380 86390 1
510841 99510841 1001 86380 86390 1
510738 99510738 1001 86380 86390 1
511428 99511428 1001 86380 86390 1
511473 99511473 1001 86380 86390 1
511475 99511475 1001 86380 86390 1
511196 99511196 1001 86380 86390 1
511172 99511172 1001 86380 86390 1
511255 99511255 1001 86380 86390 1
511036 99511036 1001 86380 86390 1
511642 99511642 1001 86380 86390 1
512190 99512190 1001 86380 86390 1
512416 99512416 1001 86380 86390 1
512524 99512524 1001 86380 86390 1
512525 99512525 1001 86380 86390 1
512463 99512463 1001 86380 86390 1
513002 99513002 1001 86380 86390 1
513215 99513215 1001 86380 86390 1
513211 99513211 1001 86380 86390 1
513783 99513783 1001 86380 86390 1
513493 99513493 1001 86380 86390 1
513460 99513460 1001 86380 86390 1
514034 99514034 1001 86380 86390 1
514115 99514115 1001 86380 86390 1
514809 99514809 1001 86380 86390 1
514826 99514826 1001 86380 86390 1
514283 99514283 1001 86380 86390 1
514924 99514924 1001 86380 86390 1
515542 99515542 1001 86380 86390 1
515508 99515508 1001 86380 86390 1
515287 99515287 1001 86380 86390 1
515228 99515228 1001 86380 86390 1
515769 99515769 1001 86380 86390 1
516459 99516459 1001 86380 86390 1
516481 99516481 1001 86380 86390 1
516454 99516454 1001 86380 86390 1
516405 99516405 1001 86380 86390 1
516188 99516188 1001 86380 86390 1
516111 99516111 1001 86380 86390 1
516301 99516301 1001 86380 86390 1
516264 99516264 1001 86380 86390 1
516005 99516005 1001 86380 86390 1
516626 99516626 1001 86380 86390 1
516539 99516539 1001 86380 86390 1
516531 99516531 1001 86380 86390 1
517274 99517274 1001 86380 86390 1
517304 99517304 1001 86380 86390 1
517264 99517264 1001 86380 86390 1
517327 99517327 1001 86380 86390 1
516944 99516944 1001 86380 86390 1
516807 99516807 1001 86380 86390 1
516822 99516822 1001 86380 86390 1
516866 99516866 1001 86380 86390 1
517402 99517402 1001 86380 86390 1
517934 99517934 1001 86380 86390 1
517886 99517886 1001 86380 86390 1
517590 99517590 1001 86380 86390 1
518278 99518278 1001 86380 86390 1
518363 99518363 1001 86380 86390 1
518584 99518584 1001 86380 86390 1
518558 99518558 1001 86380 86390 1
519689 99519689 1001 86380 86390 1
519456 99519456 1001 86380 86390 1
519592 99519592 1001 86380 86390 1
519376 99519376 1001 86380 86390 1
519340 99519340 1001 86380 86390 1
519947 99519947 1001 86380 86390 1
520561 99520561 1001 86380 86390 1
520344 99520344 1001 86380 86390 1
520320 99520320 1001 86380 86390 1
520372 99520372 1001 86380 86390 1
520298 99520298 1001 86380 86390 1
520376 99520376 1001 86380 86390 1
520172 99520172 1001 86380 86390 1
520670 99520670 1001 86380 86390 1
521343 99521343 1001 86380 86390 1
521395 99521395 1001 86380 86390 1
521082 99521082 1001 86380 86390 1
521007 99521007 1001 86380 86390 1
520907 99520907 1001 86380 86390 1
521529 99521529 1001 86380 86390 1
522097 99522097 1001 86380 86390 1
521953 99521953 1001 86380 86390 1
521993 99521993 1001 86380 86390 1
522320 99522320 1001 86380 86390 1
523115 99523115 1001 86380 86390 1
522712 99522712 1001 86380 86390 1
522655 99522655 1001 86380 86390 1
522670 99522670 1001 86380 86390 1
522557 99522557 1001 86380 86390 1
522506 99522506 1001 86380 86390 1
523258 99523258 1001 86380 86390 1
523147 99523147 1001 86380 86390 1
523166 99523166 1001 86380 86390 1
523883 99523883 1001 86380 86390 1
523767 99523767 1001 86380 86390 1
523534 99523534 1001 86380 86390 1
523699 99523699 1001 86380 86390 1
523480 99523480 1001 86380 86390 1
523522 99523522 1001 86380 86390 1
523497 99523497 1001 86380 86390 1
524374 99524374 1001 86380 86390 1
524440 99524440 1001 86380 86390 1
524428 99524428 1001 86380 86390 1
524416 99524416 1001 86380 86390 1
524380 99524380 1001 86380 86390 1
524345 99524345 1001 86380 86390 1
524152 99524152 1001 86380 86390 1
524224 99524224 1001 86380 86390 1
524263 99524263 1001 86380 86390 1
524845 99524845 1001 86380 86390 1
524849 99524849 1001 86380 86390 1
524869 99524869 1001 86380 86390 1
525495 99525495 1001 86380 86390 1
525570 99525570 1001 86380 86390 1
525539 99525539 1001 86380 86390 1
525379 99525379 1001 86380 86390 1
525244 99525244 1001 86380 86390 1
525079 99525079 1001 86380 86390 1
525072 99525072 1001 86380 86390 1
525104 99525104 1001 86380 86390 1
525612 99525612 1001 86380 86390 1
526363 99526363 1001 86380 86390 1
526076 99526076 1001 86380 86390 1
526066 99526066 1001 86380 86390 1
525856 99525856 1001 86380 86390 1
525934 99525934 1001 86380 86390 1
526000 99526000 1001 86380 86390 1
525884 99525884 1001 86380 86390 1
525914 99525914 1001 86380 86390 1
526452 99526452 1001 86380 86390 1
527207 99527207 1001 86380 86390 1
526889 99526889 1001 86380 86390 1
527009 99527009 1001 86380 86390 1
526932 99526932 1001 86380 86390 1
526949 99526949 1001 86380 86390 1
526831 99526831 1001 86380 86390 1
527347 99527347 1001 86380 86390 1
527907 99527907 1001 86380 86390 1
527832 99527832 1001 86380 86390 1
528755 99528755 1001 86380 86390 1
528658 99528658 1001 86380 86390 1
528503 99528503 1001 86380 86390 1
528585 99528585 1001 86380 86390 1
528476 99528476 1001 86380 86390 1
528387 99528387 1001 86380 86390 1
528417 99528417 1001 86380 86390 1
529068 99529068 1001 86380 86390 1
529044 99529044 1001 86380 86390 1
529057 99529057 1001 86380 86390 1
529652 99529652 1001 86380 86390 1
529526 99529526 1001 86380 86390 1
529487 99529487 1001 86380 86390 1
529442 99529442 1001 86380 86390 1
529211 99529211 1001 86380 86390 1
529753 99529753 1001 86380 86390 1
529768 99529768 1001 86380 86390 1
529911 99529911 1001 86380 86390 1
529799 99529799 1001 86380 86390 1
529852 99529852 1001 86380 86390 1
530490 99530490 1001 86380 86390 1
530493 99530493 1001 86380 86390 1
530448 99530448 1001 86380 86390 1
530205 99530205 1001 86380 86390 1
530247 99530247 1001 86380 86390 1
530183 99530183 1001 86380 86390 1
530314 99530314 1001 86380 86390 1
530264 99530264 1001 86380 86390 1
530189 99530189 1001 86380 86390 1
530293 99530293 1001 86380 86390 1
530132 99530132 1001 86380 86390 1
530137 99530137 1001 86380 86390 1
530570 99530570 1001 86380 86390 1
531010 99531010 1001 86380 86390 1
530910 99530910 1001 86380 86390 1
531493 99531493 1001 86380 86390 1
531539 99531539 1001 86380 86390 1
531386 99531386 1001 86380 86390 1
531518 99531518 1001 86380 86390 1
531583 99531583 1001 86380 86390 1
532066 99532066 1001 86380 86390 1
531938 99531938 1001 86380 86390 1
531624 99531624 1001 86380 86390 1
531749 99531749 1001 86380 86390 1
531620 99531620 1001 86380 86390 1
532961 99532961 1001 86380 86390 1
533014 99533014 1001 86380 86390 1
532962 99532962 1001 86380 86390 1
532765 99532765 1001 86380 86390 1
532619 99532619 1001 86380 86390 1
533734 99533734 1001 86380 86390 1
533305 99533305 1001 86380 86390 1
533358 99533358 1001 86380 86390 1
534427 99534427 1001 86380 86390 1
534397 99534397 1001 86380 86390 1
534142 99534142 1001 86380 86390 1
534182 99534182 1001 86380 86390 1
534073 99534073 1001 86380 86390 1
534800 99534800 1001 86380 86390 1
535420 99535420 1001 86380 86390 1
535422 99535422 1001 86380 86390 1
535333 99535333 1001 86380 86390 1
535387 99535387 1001 86380 86390 1
535349 99535349 1001 86380 86390 1
535440 99535440 1001 86380 86390 1
535497 99535497 1001 86380 86390 1
535229 99535229 1001 86380 86390 1
535243 99535243 1001 86380 86390 1
534937 99534937 1001 86380 86390 1
535585 99535585 1001 86380 86390 1
535547 99535547 1001 86380 86390 1
535523 99535523 1001 86380 86390 1
535603 99535603 1001 86380 86390 1
536280 99536280 1001 86380 86390 1
535949 99535949 1001 86380 86390 1
536108 99536108 1001 86380 86390 1
535935 99535935 1001 86380 86390 1
535873 99535873 1001 86380 86390 1
536437 99536437 1001 86380 86390 1
537008 99537008 1001 86380 86390 1
537146 99537146 1001 86380 86390 1
536580 99536580 1001 86380 86390 1
536556 99536556 1001 86380 86390 1
536715 99536715 1001 86380 86390 1
537334 99537334 1001 86380 86390 1
537272 99537272 1001 86380 86390 1
537195 99537195 1001 86380 86390 1
537927 99537927 1001 86380 86390 1
537799 99537799 1001 86380 86390 1
537674 99537674 1001 86380 86390 1
537536 99537536 1001 86380 86390 1
537538 99537538 1001 86380 86390 1
538008 99538008 1001 86380 86390 1
538778 99538778 1001 86380 86390 1
538763 99538763 1001 86380 86390 1
538609 99538609 1001 86380 86390 1
538306 99538306 1001 86380 86390 1
539638 99539638 1001 86380 86390 1
539125 99539125 1001 86380 86390 1
539221 99539221 1001 86380 86390 1
540417 99540417 1001 86380 86390 1
540419 99540419 1001 86380 86390 1
540368 99540368 1001 86380 86390 1
540412 99540412 1001 86380 86390 1
540374 99540374 1001 86380 86390 1
540145 99540145 1001 86380 86390 1
540136 99540136 1001 86380 86390 1
540086 99540086 1001 86380 86390 1
540089 99540089 1001 86380 86390 1
539863 99539863 1001 86380 86390 1
541218 99541218 1001 86380 86390 1
541234 99541234 1001 86380 86390 1
541174 99541174 1001 86380 86390 1
540990 99540990 1001 86380 86390 1
540753 99540753 1001 86380 86390 1
540870 99540870 1001 86380 86390 1
541471 99541471 1001 86380 86390 1
541385 99541385 1001 86380 86390 1
542020 99542020 1001 86380 86390 1
541920 99541920 1001 86380 86390 1
541963 99541963 1001 86380 86390 1
541747 99541747 1001 86380 86390 1
541789 99541789 1001 86380 86390 1
541765 99541765 1001 86380 86390 1
542174 99542174 1001 86380 86390 1
542778 99542778 1001 86380 86390 1
542574 99542574 1001 86380 86390 1
542629 99542629 1001 86380 86390 1
542707 99542707 1001 86380 86390 1
542441 99542441 1001 86380 86390 1
542509 99542509 1001 86380 86390 1
542435 99542435 1001 86380 86390 1
543058 99543058 1001 86380 86390 1
543624 99543624 1001 86380 86390 1
543357 99543357 1001 86380 86390 1
543151 99543151 1001 86380 86390 1
543944 99543944 1001 86380 86390 1
544457 99544457 1001 86380 86390 1
544512 99544512 1001 86380 86390 1
544552 99544552 1001 86380 86390 1
544250 99544250 1001 86380 86390 1
544264 99544264 1001 86380 86390 1
544371 99544371 1001 86380 86390 1
543990 99543990 1001 86380 86390 1
418322 375 1001 19140 19737 1
500328 1020 1001 42584 42883 1
525322 957 1002 47613 56602 1
533786 520 1002 43192 45521 1
400037 99400037 1001 86380 86390 1
400493 99400493 1001 86380 86390 1
400975 99400975 1001 86380 86390 1
401410 99401410 1001 86380 86390 1
402389 99402389 1001 86380 86390 1
402690 99402690 1001 86380 86390 1
402718 99402718 1001 86380 86390 1
402915 99402915 1001 86380 86390 1
403016 99403016 1001 86380 86390 1
403317 99403317 1001 86380 86390 1
403433 99403433 1001 86380 86390 1
403777 99403777 1001 86380 86390 1
404320 99404320 1001 86380 86390 1
404666 99404666 1001 86380 86390 1
405843 99405843 1001 86380 86390 1
405782 99405782 1001 86380 86390 1
406050 99406050 1001 86380 86390 1
406326 99406326 1001 86380 86390 1
406660 99406660 1001 86380 86390 1
406738 99406738 1001 86380 86390 1
406930 99406930 1001 86380 86390 1
407231 99407231 1001 86380 86390 1
407536 99407536 1001 86380 86390 1
407831 99407831 1001 86380 86390 1
408025 99408025 1001 86380 86390 1
408296 99408296 1001 86380 86390 1
408607 99408607 1001 86380 86390 1
408974 99408974 1001 86380 86390 1
409126 99409126 1001 86380 86390 1
409207 99409207 1001 86380 86390 1
409494 99409494 1001 86380 86390 1
409650 99409650 1001 86380 86390 1
409763 99409763 1001 86380 86390 1
410436 99410436 1001 86380 86390 1
410686 99410686 1001 86380 86390 1
411401 99411401 1001 86380 86390 1
411471 99411471 1001 86380 86390 1
412003 99412003 1001 86380 86390 1
412077 99412077 1001 86380 86390 1
412258 99412258 1001 86380 86390 1
412443 99412443 1001 86380 86390 1
413630 99413630 1001 86380 86390 1
412980 99412980 1001 86380 86390 1
412638 99412638 1001 86380 86390 1
412878 99412878 1001 86380 86390 1
412817 99412817 1001 86380 86390 1
414061 99414061 1001 86380 86390 1
413712 99413712 1001 86380 86390 1
415023 99415023 1001 86380 86390 1
414945 99414945 1001 86380 86390 1
415216 99415216 1001 86380 86390 1
415192 99415192 1001 86380 86390 1
415558 99415558 1001 86380 86390 1
415440 99415440 1001 86380 86390 1
415568 99415568 1001 86380 86390 1
416831 99416831 1001 86380 86390 1
416283 99416283 1001 86380 86390 1
416464 99416464 1001 86380 86390 1
416291 99416291 1001 86380 86390 1
416444 99416444 1001 86380 86390 1
417309 99417309 1001 86380 86390 1
417141 99417141 1001 86380 86390 1
417510 99417510 1001 86380 86390 1
417492 99417492 1001 86380 86390 1
418674 99418674 1001 86380 86390 1
418751 99418751 1001 86380 86390 1
418187 99418187 1001 86380 86390 1
418052 99418052 1001 86380 86390 1
418264 99418264 1001 86380 86390 1
417645 99417645 1001 86380 86390 1
417757 99417757 1001 86380 86390 1
420371 99420371 1001 86380 86390 1
419248 99419248 1001 86380 86390 1
419607 99419607 1001 86380 86390 1
419620 99419620 1001 86380 86390 1
419289 99419289 1001 86380 86390 1
420742 99420742 1001 86380 86390 1
420718 99420718 1001 86380 86390 1
420519 99420519 1001 86380 86390 1
421950 99421950 1001 86380 86390 1
421299 99421299 1001 86380 86390 1
421473 99421473 1001 86380 86390 1
421200 99421200 1001 86380 86390 1
422508 99422508 1001 86380 86390 1
422461 99422461 1001 86380 86390 1
422293 99422293 1001 86380 86390 1
423336 99423336 1001 86380 86390 1
423127 99423127 1001 86380 86390 1
422699 99422699 1001 86380 86390 1
422938 99422938 1001 86380 86390 1
423971 99423971 1001 86380 86390 1
423983 99423983 1001 86380 86390 1
425123 99425123 1001 86380 86390 1
424231 99424231 1001 86380 86390 1
424406 99424406 1001 86380 86390 1
426943 99426943 1001 86380 86390 1
426697 99426697 1001 86380 86390 1
426422 99426422 1001 86380 86390 1
426325 99426325 1001 86380 86390 1
426277 99426277 1001 86380 86390 1
426658 99426658 1001 86380 86390 1
426368 99426368 1001 86380 86390 1
425973 99425973 1001 86380 86390 1
427312 99427312 1001 86380 86390 1
427282 99427282 1001 86380 86390 1
428505 99428505 1001 86380 86390 1
428064 99428064 1001 86380 86390 1
428295 99428295 1001 86380 86390 1
427603 99427603 1001 86380 86390 1
427905 99427905 1001 86380 86390 1
427800 99427800 1001 86380 86390 1
427848 99427848 1001 86380 86390 1
428841 99428841 1001 86380 86390 1
428993 99428993 1001 86380 86390 1
428982 99428982 1001 86380 86390 1
430247 99430247 1001 86380 86390 1
430001 99430001 1001 86380 86390 1
429446 99429446 1001 86380 86390 1
429257 99429257 1001 86380 86390 1
429258 99429258 1001 86380 86390 1
430561 99430561 1001 86380 86390 1
430408 99430408 1001 86380 86390 1
430569 99430569 1001 86380 86390 1
430603 99430603 1001 86380 86390 1
432008 99432008 1001 86380 86390 1
432041 99432041 1001 86380 86390 1
431140 99431140 1001 86380 86390 1
432374 99432374 1001 86380 86390 1
432326 99432326 1001 86380 86390 1
432277 99432277 1001 86380 86390 1
432130 99432130 1001 86380 86390 1
432388 99432388 1001 86380 86390 1
433383 99433383 1001 86380 86390 1
432985 99432985 1001 86380 86390 1
433099 99433099 1001 86380 86390 1
433100 99433100 1001 86380 86390 1
433232 99433232 1001 86380 86390 1
432494 99432494 1001 86380 86390 1
432831 99432831 1001 86380 86390 1
433897 99433897 1001 86380 86390 1
435333 99435333 1001 86380 86390 1
434182 99434182 1001 86380 86390 1
435567 99435567 1001 86380 86390 1
436093 99436093 1001 86380 86390 1
435908 99435908 1001 86380 86390 1
436182 99436182 1001 86380 86390 1
300102 99300102 1001 86380 86390 1
300671 99300671 1001 86380 86390 1
300597 99300597 1001 86380 86390 1
300451 99300451 1001 86380 86390 1
300166 99300166 1001 86380 86390 1
300314 99300314 1001 86380 86390 1
301363 99301363 1001 86380 86390 1
301392 99301392 1001 86380 86390 1
301547 99301547 1001 86380 86390 1
301211 99301211 1001 86380 86390 1
301229 99301229 1001 86380 86390 1
301119 99301119 1001 86380 86390 1
301032 99301032 1001 86380 86390 1
301127 99301127 1001 86380 86390 1
301593 99301593 1001 86380 86390 1
301581 99301581 1001 86380 86390 1
302350 99302350 1001 86380 86390 1
302064 99302064 1001 86380 86390 1
302013 99302013 1001 86380 86390 1
302026 99302026 1001 86380 86390 1
302079 99302079 1001 86380 86390 1
301945 99301945 1001 86380 86390 1
303069 99303069 1001 86380 86390 1
302923 99302923 1001 86380 86390 1
302928 99302928 1001 86380 86390 1
302865 99302865 1001 86380 86390 1
302679 99302679 1001 86380 86390 1
303309 99303309 1001 86380 86390 1
303732 99303732 1001 86380 86390 1
303502 99303502 1001 86380 86390 1
303618 99303618 1001 86380 86390 1
304139 99304139 1001 86380 86390 1
304116 99304116 1001 86380 86390 1
304487 99304487 1001 86380 86390 1
304383 99304383 1001 86380 86390 1
304430 99304430 1001 86380 86390 1
305328 99305328 1001 86380 86390 1
305462 99305462 1001 86380 86390 1
305134 99305134 1001 86380 86390 1
500141 99500141 1001 86380 86390 1
500064 99500064 1001 86380 86390 1
500130 99500130 1001 86380 86390 1
500137 99500137 1001 86380 86390 1
500402 99500402 1001 86380 86390 1
500252 99500252 1001 86380 86390 1
501465 99501465 1001 86380 86390 1
501572 99501572 1001 86380 86390 1
501281 99501281 1001 86380 86390 1
501307 99501307 1001 86380 86390 1
501299 99501299 1001 86380 86390 1
501316 99501316 1001 86380 86390 1
501097 99501097 1001 86380 86390 1
501063 99501063 1001 86380 86390 1
501134 99501134 1001 86380 86390 1
501701 99501701 1001 86380 86390 1
501704 99501704 1001 86380 86390 1
501797 99501797 1001 86380 86390 1
501811 99501811 1001 86380 86390 1
501763 99501763 1001 86380 86390 1
502292 99502292 1001 86380 86390 1
502450 99502450 1001 86380 86390 1
502449 99502449 1001 86380 86390 1
502455 99502455 1001 86380 86390 1
502054 99502054 1001 86380 86390 1
502001 99502001 1001 86380 86390 1
501941 99501941 1001 86380 86390 1
501954 99501954 1001 86380 86390 1
501905 99501905 1001 86380 86390 1
502492 99502492 1001 86380 86390 1
503053 99503053 1001 86380 86390 1
502950 99502950 1001 86380 86390 1
502672 99502672 1001 86380 86390 1
502729 99502729 1001 86380 86390 1
503366 99503366 1001 86380 86390 1
503964 99503964 1001 86380 86390 1
503903 99503903 1001 86380 86390 1
503879 99503879 1001 86380 86390 1
503552 99503552 1001 86380 86390 1
503540 99503540 1001 86380 86390 1
503542 99503542 1001 86380 86390 1
504182 99504182 1001 86380 86390 1
504352 99504352 1001 86380 86390 1
504430 99504430 1001 86380 86390 1
504396 99504396 1001 86380 86390 1
505141 99505141 1001 86380 86390 1
505003 99505003 1001 86380 86390 1
505659 99505659 1001 86380 86390 1
505403 99505403 1001 86380 86390 1
505405 99505405 1001 86380 86390 1
505152 99505152 1001 86380 86390 1
505299 99505299 1001 86380 86390 1
505810 99505810 1001 86380 86390 1
505785 99505785 1001 86380 86390 1
506420 99506420 1001 86380 86390 1
506553 99506553 1001 86380 86390 1
506504 99506504 1001 86380 86390 1
506219 99506219 1001 86380 86390 1
506082 99506082 1001 86380 86390 1
507359 99507359 1001 86380 86390 1
507367 99507367 1001 86380 86390 1
507381 99507381 1001 86380 86390 1
507053 99507053 1001 86380 86390 1
506962 99506962 1001 86380 86390 1
506902 99506902 1001 86380 86390 1
507006 99507006 1001 86380 86390 1
506838 99506838 1001 86380 86390 1
507471 99507471 1001 86380 86390 1
507485 99507485 1001 86380 86390 1
507592 99507592 1001 86380 86390 1
507595 99507595 1001 86380 86390 1
507482 99507482 1001 86380 86390 1
508167 99508167 1001 86380 86390 1
507997 99507997 1001 86380 86390 1
507871 99507871 1001 86380 86390 1
507680 99507680 1001 86380 86390 1
507633 99507633 1001 86380 86390 1
508313 99508313 1001 86380 86390 1
508446 99508446 1001 86380 86390 1
508909 99508909 1001 86380 86390 1
508845 99508845 1001 86380 86390 1
508860 99508860 1001 86380 86390 1
508803 99508803 1001 86380 86390 1
508471 99508471 1001 86380 86390 1
508543 99508543 1001 86380 86390 1
508465 99508465 1001 86380 86390 1
509227 99509227 1001 86380 86390 1
509177 99509177 1001 86380 86390 1
509122 99509122 1001 86380 86390 1
509187 99509187 1001 86380 86390 1
509644 99509644 1001 86380 86390 1
509529 99509529 1001 86380 86390 1
509563 99509563 1001 86380 86390 1
509299 99509299 1001 86380 86390 1
509980 99509980 1001 86380 86390 1
509929 99509929 1001 86380 86390 1
509986 99509986 1001 86380 86390 1
510613 99510613 1001 86380 86390 1
510268 99510268 1001 86380 86390 1
510829 99510829 1001 86380 86390 1
511330 99511330 1001 86380 86390 1
511344 99511344 1001 86380 86390 1
510943 99510943 1001 86380 86390 1
512072 99512072 1001 86380 86390 1
512085 99512085 1001 86380 86390 1
511995 99511995 1001 86380 86390 1
512158 99512158 1001 86380 86390 1
512444 99512444 1001 86380 86390 1
512419 99512419 1001 86380 86390 1
513032 99513032 1001 86380 86390 1
513123 99513123 1001 86380 86390 1
513151 99513151 1001 86380 86390 1
512722 99512722 1001 86380 86390 1
513287 99513287 1001 86380 86390 1
513381 99513381 1001 86380 86390 1
513408 99513408 1001 86380 86390 1
513740 99513740 1001 86380 86390 1
513639 99513639 1001 86380 86390 1
513494 99513494 1001 86380 86390 1
513546 99513546 1001 86380 86390 1
513549 99513549 1001 86380 86390 1
514083 99514083 1001 86380 86390 1
514046 99514046 1001 86380 86390 1
514657 99514657 1001 86380 86390 1
514723 99514723 1001 86380 86390 1
514402 99514402 1001 86380 86390 1
514950 99514950 1001 86380 86390 1
515657 99515657 1001 86380 86390 1
515616 99515616 1001 86380 86390 1
515365 99515365 1001 86380 86390 1
515308 99515308 1001 86380 86390 1
515114 99515114 1001 86380 86390 1
515181 99515181 1001 86380 86390 1
515234 99515234 1001 86380 86390 1
515118 99515118 1001 86380 86390 1
515805 99515805 1001 86380 86390 1
515770 99515770 1001 86380 86390 1
516376 99516376 1001 86380 86390 1
516498 99516498 1001 86380 86390 1
516127 99516127 1001 86380 86390 1
516196 99516196 1001 86380 86390 1
516590 99516590 1001 86380 86390 1
516541 99516541 1001 86380 86390 1
517168 99517168 1001 86380 86390 1
517206 99517206 1001 86380 86390 1
517045 99517045 1001 86380 86390 1
516798 99516798 1001 86380 86390 1
516890 99516890 1001 86380 86390 1
517387 99517387 1001 86380 86390 1
517406 99517406 1001 86380 86390 1
517433 99517433 1001 86380 86390 1
517782 99517782 1001 86380 86390 1
517952 99517952 1001 86380 86390 1
518354 99518354 1001 86380 86390 1
518348 99518348 1001 86380 86390 1
518258 99518258 1001 86380 86390 1
518899 99518899 1001 86380 86390 1
518785 99518785 1001 86380 86390 1
518800 99518800 1001 86380 86390 1
518721 99518721 1001 86380 86390 1
518509 99518509 1001 86380 86390 1
518375 99518375 1001 86380 86390 1
518415 99518415 1001 86380 86390 1
519052 99519052 1001 86380 86390 1
519146 99519146 1001 86380 86390 1
519136 99519136 1001 86380 86390 1
519724 99519724 1001 86380 86390 1
519796 99519796 1001 86380 86390 1
519405 99519405 1001 86380 86390 1
519579 99519579 1001 86380 86390 1
520608 99520608 1001 86380 86390 1
520520 99520520 1001 86380 86390 1
520431 99520431 1001 86380 86390 1
520049 99520049 1001 86380 86390 1
520042 99520042 1001 86380 86390 1
521350 99521350 1001 86380 86390 1
521339 99521339 1001 86380 86390 1
521373 99521373 1001 86380 86390 1
521229 99521229 1001 86380 86390 1
521032 99521032 1001 86380 86390 1
521490 99521490 1001 86380 86390 1
522234 99522234 1001 86380 86390 1
522105 99522105 1001 86380 86390 1
522096 99522096 1001 86380 86390 1
521895 99521895 1001 86380 86390 1
521913 99521913 1001 86380 86390 1
522073 99522073 1001 86380 86390 1
521817 99521817 1001 86380 86390 1
521701 99521701 1001 86380 86390 1
522435 99522435 1001 86380 86390 1
522398 99522398 1001 86380 86390 1
522491 99522491 1001 86380 86390 1
522323 99522323 1001 86380 86390 1
522440 99522440 1001 86380 86390 1
522297 99522297 1001 86380 86390 1
522693 99522693 1001 86380 86390 1
522681 99522681 1001 86380 86390 1
522697 99522697 1001 86380 86390 1
523142 99523142 1001 86380 86390 1
523155 99523155 1001 86380 86390 1
523187 99523187 1001 86380 86390 1
523265 99523265 1001 86380 86390 1
523743 99523743 1001 86380 86390 1
523689 99523689 1001 86380 86390 1
523708 99523708 1001 86380 86390 1
523395 99523395 1001 86380 86390 1
523465 99523465 1001 86380 86390 1
524066 99524066 1001 86380 86390 1
524742 99524742 1001 86380 86390 1
524435 99524435 1001 86380 86390 1
524401 99524401 1001 86380 86390 1
524420 99524420 1001 86380 86390 1
524859 99524859 1001 86380 86390 1
524893 99524893 1001 86380 86390 1
525395 99525395 1001 86380 86390 1
525435 99525435 1001 86380 86390 1
525241 99525241 1001 86380 86390 1
525058 99525058 1001 86380 86390 1
525793 99525793 1001 86380 86390 1
525666 99525666 1001 86380 86390 1
526308 99526308 1001 86380 86390 1
526334 99526334 1001 86380 86390 1
526266 99526266 1001 86380 86390 1
525926 99525926 1001 86380 86390 1
525877 99525877 1001 86380 86390 1
525839 99525839 1001 86380 86390 1
526536 99526536 1001 86380 86390 1
527224 99527224 1001 86380 86390 1
527139 99527139 1001 86380 86390 1
526915 99526915 1001 86380 86390 1
526906 99526906 1001 86380 86390 1
526855 99526855 1001 86380 86390 1
526988 99526988 1001 86380 86390 1
528030 99528030 1001 86380 86390 1
528056 99528056 1001 86380 86390 1
527610 99527610 1001 86380 86390 1
528179 99528179 1001 86380 86390 1
528259 99528259 1001 86380 86390 1
528260 99528260 1001 86380 86390 1
528105 99528105 1001 86380 86390 1
528614 99528614 1001 86380 86390 1
528615 99528615 1001 86380 86390 1
528433 99528433 1001 86380 86390 1
528925 99528925 1001 86380 86390 1
529036 99529036 1001 86380 86390 1
529548 99529548 1001 86380 86390 1
529405 99529405 1001 86380 86390 1
529476 99529476 1001 86380 86390 1
529326 99529326 1001 86380 86390 1
529306 99529306 1001 86380 86390 1
529269 99529269 1001 86380 86390 1
529219 99529219 1001 86380 86390 1
530414 99530414 1001 86380 86390 1
530508 99530508 1001 86380 86390 1
530395 99530395 1001 86380 86390 1
530236 99530236 1001 86380 86390 1
530288 99530288 1001 86380 86390 1
530594 99530594 1001 86380 86390 1
530600 99530600 1001 86380 86390 1
531252 99531252 1001 86380 86390 1
531366 99531366 1001 86380 86390 1
531002 99531002 1001 86380 86390 1
531510 99531510 1001 86380 86390 1
531557 99531557 1001 86380 86390 1
532164 99532164 1001 86380 86390 1
531865 99531865 1001 86380 86390 1
531731 99531731 1001 86380 86390 1
531748 99531748 1001 86380 86390 1
532367 99532367 1001 86380 86390 1
532852 99532852 1001 86380 86390 1
532885 99532885 1001 86380 86390 1
532685 99532685 1001 86380 86390 1
532636 99532636 1001 86380 86390 1
532716 99532716 1001 86380 86390 1
532731 99532731 1001 86380 86390 1
532549 99532549 1001 86380 86390 1
532590 99532590 1001 86380 86390 1
533078 99533078 1001 86380 86390 1
533538 99533538 1001 86380 86390 1
533610 99533610 1001 86380 86390 1
533335 99533335 1001 86380 86390 1
533859 99533859 1001 86380 86390 1
534089 99534089 1001 86380 86390 1
534068 99534068 1001 86380 86390 1
534185 99534185 1001 86380 86390 1
535096 99535096 1001 86380 86390 1
535009 99535009 1001 86380 86390 1
535516 99535516 1001 86380 86390 1
536184 99536184 1001 86380 86390 1
535934 99535934 1001 86380 86390 1
535717 99535717 1001 86380 86390 1
535916 99535916 1001 86380 86390 1
535801 99535801 1001 86380 86390 1
536489 99536489 1001 86380 86390 1
536541 99536541 1001 86380 86390 1
537115 99537115 1001 86380 86390 1
536788 99536788 1001 86380 86390 1
536879 99536879 1001 86380 86390 1
536555 99536555 1001 86380 86390 1
536647 99536647 1001 86380 86390 1
537965 99537965 1001 86380 86390 1
537818 99537818 1001 86380 86390 1
537666 99537666 1001 86380 86390 1
537540 99537540 1001 86380 86390 1
537528 99537528 1001 86380 86390 1
537428 99537428 1001 86380 86390 1
537520 99537520 1001 86380 86390 1
538066 99538066 1001 86380 86390 1
538726 99538726 1001 86380 86390 1
538643 99538643 1001 86380 86390 1
538711 99538711 1001 86380 86390 1
538383 99538383 1001 86380 86390 1
538194 99538194 1001 86380 86390 1
539538 99539538 1001 86380 86390 1
539470 99539470 1001 86380 86390 1
539483 99539483 1001 86380 86390 1
539281 99539281 1001 86380 86390 1
539347 99539347 1001 86380 86390 1
539227 99539227 1001 86380 86390 1
539086 99539086 1001 86380 86390 1
539200 99539200 1001 86380 86390 1
540401 99540401 1001 86380 86390 1
540497 99540497 1001 86380 86390 1
540629 99540629 1001 86380 86390 1
540655 99540655 1001 86380 86390 1
541293 99541293 1001 86380 86390 1
540960 99540960 1001 86380 86390 1
541370 99541370 1001 86380 86390 1
541335 99541335 1001 86380 86390 1
541916 99541916 1001 86380 86390 1
541807 99541807 1001 86380 86390 1
541695 99541695 1001 86380 86390 1
541540 99541540 1001 86380 86390 1
541514 99541514 1001 86380 86390 1
542243 99542243 1001 86380 86390 1
542777 99542777 1001 86380 86390 1
542727 99542727 1001 86380 86390 1
543111 99543111 1001 86380 86390 1
543013 99543013 1001 86380 86390 1
542952 99542952 1001 86380 86390 1
543729 99543729 1001 86380 86390 1
543837 99543837 1001 86380 86390 1
543792 99543792 1001 86380 86390 1
544297 99544297 1001 86380 86390 1
543977 99543977 1001 86380 86390 1
503160 647 1002 35195 40847 1
539415 765 1002 46153 56453 1
400265 99400265 1001 86380 86390 1
400317 99400317 1001 86380 86390 1
400343 99400343 1001 86380 86390 1
400645 99400645 1001 86380 86390 1
401274 99401274 1001 86380 86390 1
401704 99401704 1001 86380 86390 1
402250 99402250 1001 86380 86390 1
402465 99402465 1001 86380 86390 1
402796 99402796 1001 86380 86390 1
402819 99402819 1001 86380 86390 1
402879 99402879 1001 86380 86390 1
402880 99402880 1001 86380 86390 1
403185 99403185 1001 86380 86390 1
403920 99403920 1001 86380 86390 1
403841 99403841 1001 86380 86390 1
404074 99404074 1001 86380 86390 1
404177 99404177 1001 86380 86390 1
404558 99404558 1001 86380 86390 1
404874 99404874 1001 86380 86390 1
405316 99405316 1001 86380 86390 1
405504 99405504 1001 86380 86390 1
407150 99407150 1001 86380 86390 1
407237 99407237 1001 86380 86390 1
407423 99407423 1001 86380 86390 1
407876 99407876 1001 86380 86390 1
408017 99408017 1001 86380 86390 1
408503 99408503 1001 86380 86390 1
408706 99408706 1001 86380 86390 1
408788 99408788 1001 86380 86390 1
409311 99409311 1001 86380 86390 1
409538 99409538 1001 86380 86390 1
410032 99410032 1001 86380 86390 1
410103 99410103 1001 86380 86390 1
410179 99410179 1001 86380 86390 1
410803 99410803 1001 86380 86390 1
410849 99410849 1001 86380 86390 1
411227 99411227 1001 86380 86390 1
411456 99411456 1001 86380 86390 1
412002 99412002 1001 86380 86390 1
413502 99413502 1001 86380 86390 1
412861 99412861 1001 86380 86390 1
413886 99413886 1001 86380 86390 1
413758 99413758 1001 86380 86390 1
413937 99413937 1001 86380 86390 1
415269 99415269 1001 86380 86390 1
414184 99414184 1001 86380 86390 1
414255 99414255 1001 86380 86390 1
416697 99416697 1001 86380 86390 1
416913 99416913 1001 86380 86390 1
416387 99416387 1001 86380 86390 1
416224 99416224 1001 86380 86390 1
416152 99416152 1001 86380 86390 1
416278 99416278 1001 86380 86390 1
415808 99415808 1001 86380 86390 1
415882 99415882 1001 86380 86390 1
415749 99415749 1001 86380 86390 1
415938 99415938 1001 86380 86390 1
416047 99416047 1001 86380 86390 1
417027 99417027 1001 86380 86390 1
417303 99417303 1001 86380 86390 1
418565 99418565 1001 86380 86390 1
418423 99418423 1001 86380 86390 1
418170 99418170 1001 86380 86390 1
418032 99418032 1001 86380 86390 1
417663 99417663 1001 86380 86390 1
418994 99418994 1001 86380 86390 1
419014 99419014 1001 86380 86390 1
419942 99419942 1001 86380 86390 1
421567 99421567 1001 86380 86390 1
421381 99421381 1001 86380 86390 1
421448 99421448 1001 86380 86390 1
421564 99421564 1001 86380 86390 1
421022 99421022 1001 86380 86390 1
422216 99422216 1001 86380 86390 1
422413 99422413 1001 86380 86390 1
423685 99423685 1001 86380 86390 1
423456 99423456 1001 86380 86390 1
423111 99423111 1001 86380 86390 1
423284 99423284 1001 86380 86390 1
423951 99423951 1001 86380 86390 1
425315 99425315 1001 86380 86390 1
425320 99425320 1001 86380 86390 1
424909 99424909 1001 86380 86390 1
424692 99424692 1001 86380 86390 1
424174 99424174 1001 86380 86390 1
424408 99424408 1001 86380 86390 1
425478 99425478 1001 86380 86390 1
425629 99425629 1001 86380 86390 1
427032 99427032 1001 86380 86390 1
427055 99427055 1001 86380 86390 1
426186 99426186 1001 86380 86390 1
425935 99425935 1001 86380 86390 1
427416 99427416 1001 86380 86390 1
427268 99427268 1001 86380 86390 1
427135 99427135 1001 86380 86390 1
428573 99428573 1001 86380 86390 1
428436 99428436 1001 86380 86390 1
428096 99428096 1001 86380 86390 1
427753 99427753 1001 86380 86390 1
430206 99430206 1001 86380 86390 1
429685 99429685 1001 86380 86390 1
429686 99429686 1001 86380 86390 1
429811 99429811 1001 86380 86390 1
429674 99429674 1001 86380 86390 1
429253 99429253 1001 86380 86390 1
429358 99429358 1001 86380 86390 1
431935 99431935 1001 86380 86390 1
431691 99431691 1001 86380 86390 1
431912 99431912 1001 86380 86390 1
431684 99431684 1001 86380 86390 1
431376 99431376 1001 86380 86390 1
431636 99431636 1001 86380 86390 1
431178 99431178 1001 86380 86390 1
430857 99430857 1001 86380 86390 1
433021 99433021 1001 86380 86390 1
433002 99433002 1001 86380 86390 1
433085 99433085 1001 86380 86390 1
432898 99432898 1001 86380 86390 1
433753 99433753 1001 86380 86390 1
433818 99433818 1001 86380 86390 1
434011 99434011 1001 86380 86390 1
435252 99435252 1001 86380 86390 1
435204 99435204 1001 86380 86390 1
434646 99434646 1001 86380 86390 1
435833 99435833 1001 86380 86390 1
435565 99435565 1001 86380 86390 1
436777 99436777 1001 86380 86390 1
437300 99437300 1001 86380 86390 1
300079 99300079 1001 86380 86390 1
300570 99300570 1001 86380 86390 1
300253 99300253 1001 86380 86390 1
300205 99300205 1001 86380 86390 1
300817 99300817 1001 86380 86390 1
300832 99300832 1001 86380 86390 1
300902 99300902 1001 86380 86390 1
301506 99301506 1001 86380 86390 1
301417 99301417 1001 86380 86390 1
301499 99301499 1001 86380 86390 1
301141 99301141 1001 86380 86390 1
301685 99301685 1001 86380 86390 1
301705 99301705 1001 86380 86390 1
302196 99302196 1001 86380 86390 1
301954 99301954 1001 86380 86390 1
301851 99301851 1001 86380 86390 1
301867 99301867 1001 86380 86390 1
301806 99301806 1001 86380 86390 1
301771 99301771 1001 86380 86390 1
302571 99302571 1001 86380 86390 1
303042 99303042 1001 86380 86390 1
303135 99303135 1001 86380 86390 1
303050 99303050 1001 86380 86390 1
302924 99302924 1001 86380 86390 1
302874 99302874 1001 86380 86390 1
302946 99302946 1001 86380 86390 1
302767 99302767 1001 86380 86390 1
302628 99302628 1001 86380 86390 1
302602 99302602 1001 86380 86390 1
302611 99302611 1001 86380 86390 1
303966 99303966 1001 86380 86390 1
303821 99303821 1001 86380 86390 1
303809 99303809 1001 86380 86390 1
303454 99303454 1001 86380 86390 1
304061 99304061 1001 86380 86390 1
304718 99304718 1001 86380 86390 1
304809 99304809 1001 86380 86390 1
304495 99304495 1001 86380 86390 1
304548 99304548 1001 86380 86390 1
305051 99305051 1001 86380 86390 1
305631 99305631 1001 86380 86390 1
305555 99305555 1001 86380 86390 1
305382 99305382 1001 86380 86390 1
305358 99305358 1001 86380 86390 1
500737 99500737 1001 86380 86390 1
500559 99500559 1001 86380 86390 1
501568 99501568 1001 86380 86390 1
501628 99501628 1001 86380 86390 1
501560 99501560 1001 86380 86390 1
501523 99501523 1001 86380 86390 1
501562 99501562 1001 86380 86390 1
501260 99501260 1001 86380 86390 1
501130 99501130 1001 86380 86390 1
501118 99501118 1001 86380 86390 1
501158 99501158 1001 86380 86390 1
501690 99501690 1001 86380 86390 1
501761 99501761 1001 86380 86390 1
501686 99501686 1001 86380 86390 1
502415 99502415 1001 86380 86390 1
502388 99502388 1001 86380 86390 1
502140 99502140 1001 86380 86390 1
502154 99502154 1001 86380 86390 1
502129 99502129 1001 86380 86390 1
502155 99502155 1001 86380 86390 1
502012 99502012 1001 86380 86390 1
502600 99502600 1001 86380 86390 1
503145 99503145 1001 86380 86390 1
503210 99503210 1001 86380 86390 1
503120 99503120 1001 86380 86390 1
503097 99503097 1001 86380 86390 1
503293 99503293 1001 86380 86390 1
503469 99503469 1001 86380 86390 1
504097 99504097 1001 86380 86390 1
503957 99503957 1001 86380 86390 1
504099 99504099 1001 86380 86390 1
503774 99503774 1001 86380 86390 1
503856 99503856 1001 86380 86390 1
503586 99503586 1001 86380 86390 1
504268 99504268 1001 86380 86390 1
504842 99504842 1001 86380 86390 1
504823 99504823 1001 86380 86390 1
504695 99504695 1001 86380 86390 1
504495 99504495 1001 86380 86390 1
504981 99504981 1001 86380 86390 1
505142 99505142 1001 86380 86390 1
505736 99505736 1001 86380 86390 1
505743 99505743 1001 86380 86390 1
505758 99505758 1001 86380 86390 1
505575 99505575 1001 86380 86390 1
505385 99505385 1001 86380 86390 1
505374 99505374 1001 86380 86390 1
505340 99505340 1001 86380 86390 1
506508 99506508 1001 86380 86390 1
506433 99506433 1001 86380 86390 1
506531 99506531 1001 86380 86390 1
506300 99506300 1001 86380 86390 1
506197 99506197 1001 86380 86390 1
506701 99506701 1001 86380 86390 1
507407 99507407 1001 86380 86390 1
507280 99507280 1001 86380 86390 1
507082 99507082 1001 86380 86390 1
508068 99508068 1001 86380 86390 1
508229 99508229 1001 86380 86390 1
507843 99507843 1001 86380 86390 1
508003 99508003 1001 86380 86390 1
507729 99507729 1001 86380 86390 1
508250 99508250 1001 86380 86390 1
508432 99508432 1001 86380 86390 1
508330 99508330 1001 86380 86390 1
508924 99508924 1001 86380 86390 1
508970 99508970 1001 86380 86390 1
508707 99508707 1001 86380 86390 1
508462 99508462 1001 86380 86390 1
509863 99509863 1001 86380 86390 1
509729 99509729 1001 86380 86390 1
509781 99509781 1001 86380 86390 1
509597 99509597 1001 86380 86390 1
509642 99509642 1001 86380 86390 1
509979 99509979 1001 86380 86390 1
509984 99509984 1001 86380 86390 1
510631 99510631 1001 86380 86390 1
510446 99510446 1001 86380 86390 1
510493 99510493 1001 86380 86390 1
510109 99510109 1001 86380 86390 1
510750 99510750 1001 86380 86390 1
510877 99510877 1001 86380 86390 1
511454 99511454 1001 86380 86390 1
511449 99511449 1001 86380 86390 1
511170 99511170 1001 86380 86390 1
511067 99511067 1001 86380 86390 1
511559 99511559 1001 86380 86390 1
512181 99512181 1001 86380 86390 1
512100 99512100 1001 86380 86390 1
512079 99512079 1001 86380 86390 1
512520 99512520 1001 86380 86390 1
512514 99512514 1001 86380 86390 1
512977 99512977 1001 86380 86390 1
512934 99512934 1001 86380 86390 1
513384 99513384 1001 86380 86390 1
513303 99513303 1001 86380 86390 1
513342 99513342 1001 86380 86390 1
513963 99513963 1001 86380 86390 1
513650 99513650 1001 86380 86390 1
513793 99513793 1001 86380 86390 1
513489 99513489 1001 86380 86390 1
513443 99513443 1001 86380 86390 1
514169 99514169 1001 86380 86390 1
514729 99514729 1001 86380 86390 1
514681 99514681 1001 86380 86390 1
514671 99514671 1001 86380 86390 1
514620 99514620 1001 86380 86390 1
514433 99514433 1001 86380 86390 1
515339 99515339 1001 86380 86390 1
515341 99515341 1001 86380 86390 1
515262 99515262 1001 86380 86390 1
515798 99515798 1001 86380 86390 1
515760 99515760 1001 86380 86390 1
516238 99516238 1001 86380 86390 1
516572 99516572 1001 86380 86390 1
516510 99516510 1001 86380 86390 1
516683 99516683 1001 86380 86390 1
517148 99517148 1001 86380 86390 1
517213 99517213 1001 86380 86390 1
517201 99517201 1001 86380 86390 1
517282 99517282 1001 86380 86390 1
516717 99516717 1001 86380 86390 1
516810 99516810 1001 86380 86390 1
516895 99516895 1001 86380 86390 1
517444 99517444 1001 86380 86390 1
517395 99517395 1001 86380 86390 1
518077 99518077 1001 86380 86390 1
518084 99518084 1001 86380 86390 1
517892 99517892 1001 86380 86390 1
517608 99517608 1001 86380 86390 1
517674 99517674 1001 86380 86390 1
518274 99518274 1001 86380 86390 1
518901 99518901 1001 86380 86390 1
518904 99518904 1001 86380 86390 1
518949 99518949 1001 86380 86390 1
518643 99518643 1001 86380 86390 1
518683 99518683 1001 86380 86390 1
518741 99518741 1001 86380 86390 1
518520 99518520 1001 86380 86390 1
519122 99519122 1001 86380 86390 1
519008 99519008 1001 86380 86390 1
519786 99519786 1001 86380 86390 1
519427 99519427 1001 86380 86390 1
519597 99519597 1001 86380 86390 1
519418 99519418 1001 86380 86390 1
519587 99519587 1001 86380 86390 1
519588 99519588 1001 86380 86390 1
519329 99519329 1001 86380 86390 1
519843 99519843 1001 86380 86390 1
519817 99519817 1001 86380 86390 1
520559 99520559 1001 86380 86390 1
520628 99520628 1001 86380 86390 1
520759 99520759 1001 86380 86390 1
521418 99521418 1001 86380 86390 1
521321 99521321 1001 86380 86390 1
521210 99521210 1001 86380 86390 1
521135 99521135 1001 86380 86390 1
521127 99521127 1001 86380 86390 1
521002 99521002 1001 86380 86390 1
520983 99520983 1001 86380 86390 1
521000 99521000 1001 86380 86390 1
521541 99521541 1001 86380 86390 1
521503 99521503 1001 86380 86390 1
521479 99521479 1001 86380 86390 1
521571 99521571 1001 86380 86390 1
521624 99521624 1001 86380 86390 1
521652 99521652 1001 86380 86390 1
522158 99522158 1001 86380 86390 1
521934 99521934 1001 86380 86390 1
522019 99522019 1001 86380 86390 1
522458 99522458 1001 86380 86390 1
522816 99522816 1001 86380 86390 1
522559 99522559 1001 86380 86390 1
522675 99522675 1001 86380 86390 1
523785 99523785 1001 86380 86390 1
523727 99523727 1001 86380 86390 1
523369 99523369 1001 86380 86390 1
524064 99524064 1001 86380 86390 1
524057 99524057 1001 86380 86390 1
524668 99524668 1001 86380 86390 1
524672 99524672 1001 86380 86390 1
524171 99524171 1001 86380 86390 1
524848 99524848 1001 86380 86390 1
524966 99524966 1001 86380 86390 1
524882 99524882 1001 86380 86390 1
525347 99525347 1001 86380 86390 1
525053 99525053 1001 86380 86390 1
525146 99525146 1001 86380 86390 1
525098 99525098 1001 86380 86390 1
525621 99525621 1001 86380 86390 1
526232 99526232 1001 86380 86390 1
526273 99526273 1001 86380 86390 1
526339 99526339 1001 86380 86390 1
526064 99526064 1001 86380 86390 1
525818 99525818 1001 86380 86390 1
527217 99527217 1001 86380 86390 1
527049 99527049 1001 86380 86390 1
526876 99526876 1001 86380 86390 1
526961 99526961 1001 86380 86390 1
526696 99526696 1001 86380 86390 1
526698 99526698 1001 86380 86390 1
526664 99526664 1001 86380 86390 1
526755 99526755 1001 86380 86390 1
527312 99527312 1001 86380 86390 1
527290 99527290 1001 86380 86390 1
527883 99527883 1001 86380 86390 1
527936 99527936 1001 86380 86390 1
527911 99527911 1001 86380 86390 1
528060 99528060 1001 86380 86390 1
527781 99527781 1001 86380 86390 1
527681 99527681 1001 86380 86390 1
527850 99527850 1001 86380 86390 1
527855 99527855 1001 86380 86390 1
527585 99527585 1001 86380 86390 1
527497 99527497 1001 86380 86390 1
528239 99528239 1001 86380 86390 1
528786 99528786 1001 86380 86390 1
528855 99528855 1001 86380 86390 1
528561 99528561 1001 86380 86390 1
528306 99528306 1001 86380 86390 1
528471 99528471 1001 86380 86390 1
528952 99528952 1001 86380 86390 1
529421 99529421 1001 86380 86390 1
529302 99529302 1001 86380 86390 1
529129 99529129 1001 86380 86390 1
529233 99529233 1001 86380 86390 1
530169 99530169 1001 86380 86390 1
530298 99530298 1001 86380 86390 1
530222 99530222 1001 86380 86390 1
530295 99530295 1001 86380 86390 1
529960 99529960 1001 86380 86390 1
529999 99529999 1001 86380 86390 1
529994 99529994 1001 86380 86390 1
530726 99530726 1001 86380 86390 1
531347 99531347 1001 86380 86390 1
531350 99531350 1001 86380 86390 1
531220 99531220 1001 86380 86390 1
531198 99531198 1001 86380 86390 1
531174 99531174 1001 86380 86390 1
531426 99531426 1001 86380 86390 1
531924 99531924 1001 86380 86390 1
531804 99531804 1001 86380 86390 1
531681 99531681 1001 86380 86390 1
532348 99532348 1001 86380 86390 1
532339 99532339 1001 86380 86390 1
532950 99532950 1001 86380 86390 1
532952 99532952 1001 86380 86390 1
532954 99532954 1001 86380 86390 1
532739 99532739 1001 86380 86390 1
532628 99532628 1001 86380 86390 1
532597 99532597 1001 86380 86390 1
532486 99532486 1001 86380 86390 1
533216 99533216 1001 86380 86390 1
533722 99533722 1001 86380 86390 1
533362 99533362 1001 86380 86390 1
533375 99533375 1001 86380 86390 1
534045 99534045 1001 86380 86390 1
534450 99534450 1001 86380 86390 1
534361 99534361 1001 86380 86390 1
534220 99534220 1001 86380 86390 1
534223 99534223 1001 86380 86390 1
534081 99534081 1001 86380 86390 1
534685 99534685 1001 86380 86390 1
535324 99535324 1001 86380 86390 1
535496 99535496 1001 86380 86390 1
535136 99535136 1001 86380 86390 1
535222 99535222 1001 86380 86390 1
535133 99535133 1001 86380 86390 1
534902 99534902 1001 86380 86390 1
534991 99534991 1001 86380 86390 1
535590 99535590 1001 86380 86390 1
536044 99536044 1001 86380 86390 1
535915 99535915 1001 86380 86390 1
535818 99535818 1001 86380 86390 1
536434 99536434 1001 86380 86390 1
536461 99536461 1001 86380 86390 1
536345 99536345 1001 86380 86390 1
537085 99537085 1001 86380 86390 1
536876 99536876 1001 86380 86390 1
536941 99536941 1001 86380 86390 1
536588 99536588 1001 86380 86390 1
536680 99536680 1001 86380 86390 1
537265 99537265 1001 86380 86390 1
537954 99537954 1001 86380 86390 1
537788 99537788 1001 86380 86390 1
537802 99537802 1001 86380 86390 1
537880 99537880 1001 86380 86390 1
537970 99537970 1001 86380 86390 1
537609 99537609 1001 86380 86390 1
537752 99537752 1001 86380 86390 1
537407 99537407 1001 86380 86390 1
537999 99537999 1001 86380 86390 1
538184 99538184 1001 86380 86390 1
538099 99538099 1001 86380 86390 1
538752 99538752 1001 86380 86390 1
538688 99538688 1001 86380 86390 1
538733 99538733 1001 86380 86390 1
538419 99538419 1001 86380 86390 1
538580 99538580 1001 86380 86390 1
538218 99538218 1001 86380 86390 1
538829 99538829 1001 86380 86390 1
538922 99538922 1001 86380 86390 1
539000 99539000 1001 86380 86390 1
538899 99538899 1001 86380 86390 1
539596 99539596 1001 86380 86390 1
539320 99539320 1001 86380 86390 1
539377 99539377 1001 86380 86390 1
539263 99539263 1001 86380 86390 1
539126 99539126 1001 86380 86390 1
539131 99539131 1001 86380 86390 1
539781 99539781 1001 86380 86390 1
540425 99540425 1001 86380 86390 1
539959 99539959 1001 86380 86390 1
541220 99541220 1001 86380 86390 1
541266 99541266 1001 86380 86390 1
540895 99540895 1001 86380 86390 1
540885 99540885 1001 86380 86390 1
540741 99540741 1001 86380 86390 1
540782 99540782 1001 86380 86390 1
541458 99541458 1001 86380 86390 1
541340 99541340 1001 86380 86390 1
542084 99542084 1001 86380 86390 1
541917 99541917 1001 86380 86390 1
542072 99542072 1001 86380 86390 1
542100 99542100 1001 86380 86390 1
541667 99541667 1001 86380 86390 1
542827 99542827 1001 86380 86390 1
542729 99542729 1001 86380 86390 1
543129 99543129 1001 86380 86390 1
543692 99543692 1001 86380 86390 1
543693 99543693 1001 86380 86390 1
543159 99543159 1001 86380 86390 1
543356 99543356 1001 86380 86390 1
543923 99543923 1001 86380 86390 1
544584 99544584 1001 86380 86390 1
544070 99544070 1001 86380 86390 1
544083 99544083 1001 86380 86390 1
544091 99544091 1001 86380 86390 1
544732 99544732 1001 86380 86390 1
544618 99544618 1001 86380 86390 1
544671 99544671 1001 86380 86390 1
404214 1147 1001 40800 41157 1
400917 99400917 1001 86380 86390 1
401263 99401263 1001 86380 86390 1
401396 99401396 1001 86380 86390 1
401908 99401908 1001 86380 86390 1
402613 99402613 1001 86380 86390 1
402905 99402905 1001 86380 86390 1
403330 99403330 1001 86380 86390 1
404305 99404305 1001 86380 86390 1
404411 99404411 1001 86380 86390 1
405104 99405104 1001 86380 86390 1
405210 99405210 1001 86380 86390 1
406065 99406065 1001 86380 86390 1
406116 99406116 1001 86380 86390 1
406146 99406146 1001 86380 86390 1
406161 99406161 1001 86380 86390 1
406516 99406516 1001 86380 86390 1
406725 99406725 1001 86380 86390 1
406923 99406923 1001 86380 86390 1
406878 99406878 1001 86380 86390 1
407357 99407357 1001 86380 86390 1
408001 99408001 1001 86380 86390 1
408315 99408315 1001 86380 86390 1
408856 99408856 1001 86380 86390 1
408907 99408907 1001 86380 86390 1
410602 99410602 1001 86380 86390 1
411094 99411094 1001 86380 86390 1
411138 99411138 1001 86380 86390 1
411565 99411565 1001 86380 86390 1
411926 99411926 1001 86380 86390 1
412084 99412084 1001 86380 86390 1
412236 99412236 1001 86380 86390 1
413688 99413688 1001 86380 86390 1
413773 99413773 1001 86380 86390 1
413830 99413830 1001 86380 86390 1
415109 99415109 1001 86380 86390 1
415307 99415307 1001 86380 86390 1
414512 99414512 1001 86380 86390 1
414201 99414201 1001 86380 86390 1
414254 99414254 1001 86380 86390 1
414333 99414333 1001 86380 86390 1
414446 99414446 1001 86380 86390 1
414196 99414196 1001 86380 86390 1
415636 99415636 1001 86380 86390 1
415334 99415334 1001 86380 86390 1
416885 99416885 1001 86380 86390 1
416952 99416952 1001 86380 86390 1
416823 99416823 1001 86380 86390 1
417311 99417311 1001 86380 86390 1
418653 99418653 1001 86380 86390 1
418544 99418544 1001 86380 86390 1
418688 99418688 1001 86380 86390 1
418048 99418048 1001 86380 86390 1
417613 99417613 1001 86380 86390 1
417671 99417671 1001 86380 86390 1
418013 99418013 1001 86380 86390 1
418807 99418807 1001 86380 86390 1
420076 99420076 1001 86380 86390 1
420267 99420267 1001 86380 86390 1
419665 99419665 1001 86380 86390 1
420675 99420675 1001 86380 86390 1
422037 99422037 1001 86380 86390 1
421708 99421708 1001 86380 86390 1
420847 99420847 1001 86380 86390 1
421092 99421092 1001 86380 86390 1
422376 99422376 1001 86380 86390 1
422270 99422270 1001 86380 86390 1
423605 99423605 1001 86380 86390 1
423555 99423555 1001 86380 86390 1
423005 99423005 1001 86380 86390 1
423272 99423272 1001 86380 86390 1
422623 99422623 1001 86380 86390 1
422905 99422905 1001 86380 86390 1
424053 99424053 1001 86380 86390 1
425128 99425128 1001 86380 86390 1
425352 99425352 1001 86380 86390 1
424364 99424364 1001 86380 86390 1
424462 99424462 1001 86380 86390 1
424288 99424288 1001 86380 86390 1
426456 99426456 1001 86380 86390 1
426673 99426673 1001 86380 86390 1
426108 99426108 1001 86380 86390 1
428490 99428490 1001 86380 86390 1
427955 99427955 1001 86380 86390 1
427713 99427713 1001 86380 86390 1
427761 99427761 1001 86380 86390 1
428844 99428844 1001 86380 86390 1
430298 99430298 1001 86380 86390 1
429963 99429963 1001 86380 86390 1
429999 99429999 1001 86380 86390 1
430007 99430007 1001 86380 86390 1
429601 99429601 1001 86380 86390 1
429544 99429544 1001 86380 86390 1
429335 99429335 1001 86380 86390 1
429283 99429283 1001 86380 86390 1
429340 99429340 1001 86380 86390 1
430533 99430533 1001 86380 86390 1
431741 99431741 1001 86380 86390 1
431862 99431862 1001 86380 86390 1
431606 99431606 1001 86380 86390 1
431614 99431614 1001 86380 86390 1
431450 99431450 1001 86380 86390 1
431181 99431181 1001 86380 86390 1
432267 99432267 1001 86380 86390 1
432066 99432066 1001 86380 86390 1
432420 99432420 1001 86380 86390 1
432483 99432483 1001 86380 86390 1
433721 99433721 1001 86380 86390 1
433677 99433677 1001 86380 86390 1
433471 99433471 1001 86380 86390 1
433709 99433709 1001 86380 86390 1
433107 99433107 1001 86380 86390 1
432890 99432890 1001 86380 86390 1
433841 99433841 1001 86380 86390 1
434609 99434609 1001 86380 86390 1
434149 99434149 1001 86380 86390 1
435551 99435551 1001 86380 86390 1
435601 99435601 1001 86380 86390 1
435841 99435841 1001 86380 86390 1
436947 99436947 1001 86380 86390 1
436422 99436422 1001 86380 86390 1
436646 99436646 1001 86380 86390 1
436100 99436100 1001 86380 86390 1
435947 99435947 1001 86380 86390 1
436280 99436280 1001 86380 86390 1
300078 99300078 1001 86380 86390 1
300715 99300715 1001 86380 86390 1
300609 99300609 1001 86380 86390 1
300463 99300463 1001 86380 86390 1
300490 99300490 1001 86380 86390 1
300426 99300426 1001 86380 86390 1
300215 99300215 1001 86380 86390 1
300881 99300881 1001 86380 86390 1
300898 99300898 1001 86380 86390 1
301145 99301145 1001 86380 86390 1
301150 99301150 1001 86380 86390 1
301041 99301041 1001 86380 86390 1
301584 99301584 1001 86380 86390 1
301731 99301731 1001 86380 86390 1
302228 99302228 1001 86380 86390 1
302182 99302182 1001 86380 86390 1
302098 99302098 1001 86380 86390 1
301997 99301997 1001 86380 86390 1
301973 99301973 1001 86380 86390 1
301826 99301826 1001 86380 86390 1
302466 99302466 1001 86380 86390 1
303179 99303179 1001 86380 86390 1
302998 99302998 1001 86380 86390 1
302948 99302948 1001 86380 86390 1
302897 99302897 1001 86380 86390 1
302638 99302638 1001 86380 86390 1
302635 99302635 1001 86380 86390 1
303295 99303295 1001 86380 86390 1
303337 99303337 1001 86380 86390 1
303368 99303368 1001 86380 86390 1
303280 99303280 1001 86380 86390 1
303853 99303853 1001 86380 86390 1
303854 99303854 1001 86380 86390 1
303876 99303876 1001 86380 86390 1
303662 99303662 1001 86380 86390 1
303806 99303806 1001 86380 86390 1
303718 99303718 1001 86380 86390 1
303771 99303771 1001 86380 86390 1
304688 99304688 1001 86380 86390 1
304571 99304571 1001 86380 86390 1
304251 99304251 1001 86380 86390 1
304361 99304361 1001 86380 86390 1
304947 99304947 1001 86380 86390 1
304922 99304922 1001 86380 86390 1
305575 99305575 1001 86380 86390 1
305356 99305356 1001 86380 86390 1
305167 99305167 1001 86380 86390 1
500010 99500010 1001 86380 86390 1
500752 99500752 1001 86380 86390 1
500740 99500740 1001 86380 86390 1
500652 99500652 1001 86380 86390 1
500416 99500416 1001 86380 86390 1
500601 99500601 1001 86380 86390 1
500302 99500302 1001 86380 86390 1
500267 99500267 1001 86380 86390 1
500830 99500830 1001 86380 86390 1
501515 99501515 1001 86380 86390 1
501516 99501516 1001 86380 86390 1
501479 99501479 1001 86380 86390 1
501434 99501434 1001 86380 86390 1
501331 99501331 1001 86380 86390 1
501101 99501101 1001 86380 86390 1
501807 99501807 1001 86380 86390 1
501666 99501666 1001 86380 86390 1
501841 99501841 1001 86380 86390 1
502407 99502407 1001 86380 86390 1
502395 99502395 1001 86380 86390 1
502414 99502414 1001 86380 86390 1
502571 99502571 1001 86380 86390 1
502663 99502663 1001 86380 86390 1
502687 99502687 1001 86380 86390 1
502713 99502713 1001 86380 86390 1
503351 99503351 1001 86380 86390 1
504074 99504074 1001 86380 86390 1
503725 99503725 1001 86380 86390 1
503602 99503602 1001 86380 86390 1
503596 99503596 1001 86380 86390 1
503649 99503649 1001 86380 86390 1
503637 99503637 1001 86380 86390 1
504690 99504690 1001 86380 86390 1
504331 99504331 1001 86380 86390 1
504374 99504374 1001 86380 86390 1
505111 99505111 1001 86380 86390 1
505114 99505114 1001 86380 86390 1
505189 99505189 1001 86380 86390 1
505150 99505150 1001 86380 86390 1
505871 99505871 1001 86380 86390 1
505786 99505786 1001 86380 86390 1
506443 99506443 1001 86380 86390 1
506418 99506418 1001 86380 86390 1
506412 99506412 1001 86380 86390 1
506370 99506370 1001 86380 86390 1
506791 99506791 1001 86380 86390 1
506689 99506689 1001 86380 86390 1
506719 99506719 1001 86380 86390 1
506758 99506758 1001 86380 86390 1
507233 99507233 1001 86380 86390 1
507162 99507162 1001 86380 86390 1
508087 99508087 1001 86380 86390 1
507947 99507947 1001 86380 86390 1
507873 99507873 1001 86380 86390 1
508388 99508388 1001 86380 86390 1
508440 99508440 1001 86380 86390 1
508985 99508985 1001 86380 86390 1
509061 99509061 1001 86380 86390 1
509084 99509084 1001 86380 86390 1
509102 99509102 1001 86380 86390 1
509219 99509219 1001 86380 86390 1
509786 99509786 1001 86380 86390 1
509723 99509723 1001 86380 86390 1
509828 99509828 1001 86380 86390 1
509883 99509883 1001 86380 86390 1
509732 99509732 1001 86380 86390 1
509669 99509669 1001 86380 86390 1
509375 99509375 1001 86380 86390 1
509415 99509415 1001 86380 86390 1
509379 99509379 1001 86380 86390 1
509932 99509932 1001 86380 86390 1
510062 99510062 1001 86380 86390 1
509920 99509920 1001 86380 86390 1
510726 99510726 1001 86380 86390 1
510701 99510701 1001 86380 86390 1
510317 99510317 1001 86380 86390 1
510502 99510502 1001 86380 86390 1
510288 99510288 1001 86380 86390 1
510189 99510189 1001 86380 86390 1
511338 99511338 1001 86380 86390 1
511738 99511738 1001 86380 86390 1
511726 99511726 1001 86380 86390 1
512293 99512293 1001 86380 86390 1
512307 99512307 1001 86380 86390 1
511773 99511773 1001 86380 86390 1
511803 99511803 1001 86380 86390 1
512483 99512483 1001 86380 86390 1
513064 99513064 1001 86380 86390 1
513104 99513104 1001 86380 86390 1
513098 99513098 1001 86380 86390 1
512863 99512863 1001 86380 86390 1
513285 99513285 1001 86380 86390 1
513288 99513288 1001 86380 86390 1
513834 99513834 1001 86380 86390 1
513459 99513459 1001 86380 86390 1
514097 99514097 1001 86380 86390 1
514065 99514065 1001 86380 86390 1
514040 99514040 1001 86380 86390 1
514742 99514742 1001 86380 86390 1
514624 99514624 1001 86380 86390 1
514935 99514935 1001 86380 86390 1
514861 99514861 1001 86380 86390 1
515608 99515608 1001 86380 86390 1
515654 99515654 1001 86380 86390 1
515396 99515396 1001 86380 86390 1
516311 99516311 1001 86380 86390 1
516210 99516210 1001 86380 86390 1
516044 99516044 1001 86380 86390 1
516022 99516022 1001 86380 86390 1
516599 99516599 1001 86380 86390 1
516578 99516578 1001 86380 86390 1
516950 99516950 1001 86380 86390 1
516976 99516976 1001 86380 86390 1
516986 99516986 1001 86380 86390 1
516766 99516766 1001 86380 86390 1
516840 99516840 1001 86380 86390 1
517425 99517425 1001 86380 86390 1
517506 99517506 1001 86380 86390 1
517538 99517538 1001 86380 86390 1
518111 99518111 1001 86380 86390 1
517995 99517995 1001 86380 86390 1
518048 99518048 1001 86380 86390 1
518117 99518117 1001 86380 86390 1
518028 99518028 1001 86380 86390 1
518031 99518031 1001 86380 86390 1
517905 99517905 1001 86380 86390 1
517850 99517850 1001 86380 86390 1
517698 99517698 1001 86380 86390 1
517562 99517562 1001 86380 86390 1
518211 99518211 1001 86380 86390 1
518537 99518537 1001 86380 86390 1
519127 99519127 1001 86380 86390 1
519067 99519067 1001 86380 86390 1
518996 99518996 1001 86380 86390 1
519633 99519633 1001 86380 86390 1
519707 99519707 1001 86380 86390 1
519557 99519557 1001 86380 86390 1
519465 99519465 1001 86380 86390 1
520005 99520005 1001 86380 86390 1
519905 99519905 1001 86380 86390 1
520453 99520453 1001 86380 86390 1
520633 99520633 1001 86380 86390 1
520229 99520229 1001 86380 86390 1
520373 99520373 1001 86380 86390 1
520412 99520412 1001 86380 86390 1
520317 99520317 1001 86380 86390 1
520165 99520165 1001 86380 86390 1
520127 99520127 1001 86380 86390 1
520694 99520694 1001 86380 86390 1
520979 99520979 1001 86380 86390 1
521045 99521045 1001 86380 86390 1
520995 99520995 1001 86380 86390 1
520959 99520959 1001 86380 86390 1
520857 99520857 1001 86380 86390 1
521517 99521517 1001 86380 86390 1
521487 99521487 1001 86380 86390 1
522217 99522217 1001 86380 86390 1
522078 99522078 1001 86380 86390 1
522079 99522079 1001 86380 86390 1
521769 99521769 1001 86380 86390 1
522985 99522985 1001 86380 86390 1
522564 99522564 1001 86380 86390 1
523860 99523860 1001 86380 86390 1
523874 99523874 1001 86380 86390 1
523836 99523836 1001 86380 86390 1
523876 99523876 1001 86380 86390 1
523801 99523801 1001 86380 86390 1
523440 99523440 1001 86380 86390 1
523484 99523484 1001 86380 86390 1
523343 99523343 1001 86380 86390 1
524089 99524089 1001 86380 86390 1
524141 99524141 1001 86380 86390 1
524596 99524596 1001 86380 86390 1
524661 99524661 1001 86380 86390 1
524762 99524762 1001 86380 86390 1
524537 99524537 1001 86380 86390 1
524276 99524276 1001 86380 86390 1
524929 99524929 1001 86380 86390 1
524933 99524933 1001 86380 86390 1
525430 99525430 1001 86380 86390 1
525572 99525572 1001 86380 86390 1
525366 99525366 1001 86380 86390 1
525302 99525302 1001 86380 86390 1
525213 99525213 1001 86380 86390 1
525370 99525370 1001 86380 86390 1
525206 99525206 1001 86380 86390 1
525272 99525272 1001 86380 86390 1
525015 99525015 1001 86380 86390 1
525736 99525736 1001 86380 86390 1
525677 99525677 1001 86380 86390 1
525734 99525734 1001 86380 86390 1
526358 99526358 1001 86380 86390 1
526013 99526013 1001 86380 86390 1
526081 99526081 1001 86380 86390 1
525867 99525867 1001 86380 86390 1
526892 99526892 1001 86380 86390 1
526919 99526919 1001 86380 86390 1
526884 99526884 1001 86380 86390 1
526835 99526835 1001 86380 86390 1
527441 99527441 1001 86380 86390 1
527278 99527278 1001 86380 86390 1
527295 99527295 1001 86380 86390 1
527336 99527336 1001 86380 86390 1
527914 99527914 1001 86380 86390 1
528018 99528018 1001 86380 86390 1
527851 99527851 1001 86380 86390 1
527548 99527548 1001 86380 86390 1
527466 99527466 1001 86380 86390 1
528721 99528721 1001 86380 86390 1
528712 99528712 1001 86380 86390 1
528498 99528498 1001 86380 86390 1
528291 99528291 1001 86380 86390 1
529093 99529093 1001 86380 86390 1
529055 99529055 1001 86380 86390 1
529091 99529091 1001 86380 86390 1
528975 99528975 1001 86380 86390 1
529535 99529535 1001 86380 86390 1
529337 99529337 1001 86380 86390 1
529338 99529338 1001 86380 86390 1
529158 99529158 1001 86380 86390 1
529285 99529285 1001 86380 86390 1
529867 99529867 1001 86380 86390 1
529741 99529741 1001 86380 86390 1
529797 99529797 1001 86380 86390 1
529878 99529878 1001 86380 86390 1
530443 99530443 1001 86380 86390 1
530423 99530423 1001 86380 86390 1
530144 99530144 1001 86380 86390 1
530255 99530255 1001 86380 86390 1
530020 99530020 1001 86380 86390 1
530917 99530917 1001 86380 86390 1
530956 99530956 1001 86380 86390 1
530893 99530893 1001 86380 86390 1
531453 99531453 1001 86380 86390 1
531544 99531544 1001 86380 86390 1
532126 99532126 1001 86380 86390 1
531837 99531837 1001 86380 86390 1
531879 99531879 1001 86380 86390 1
531730 99531730 1001 86380 86390 1
531671 99531671 1001 86380 86390 1
532267 99532267 1001 86380 86390 1
532997 99532997 1001 86380 86390 1
532964 99532964 1001 86380 86390 1
532887 99532887 1001 86380 86390 1
533781 99533781 1001 86380 86390 1
533795 99533795 1001 86380 86390 1
533725 99533725 1001 86380 86390 1
533410 99533410 1001 86380 86390 1
533256 99533256 1001 86380 86390 1
533259 99533259 1001 86380 86390 1
534623 99534623 1001 86380 86390 1
534577 99534577 1001 86380 86390 1
534515 99534515 1001 86380 86390 1
534386 99534386 1001 86380 86390 1
534762 99534762 1001 86380 86390 1
534868 99534868 1001 86380 86390 1
534871 99534871 1001 86380 86390 1
534884 99534884 1001 86380 86390 1
535401 99535401 1001 86380 86390 1
535294 99535294 1001 86380 86390 1
535083 99535083 1001 86380 86390 1
535080 99535080 1001 86380 86390 1
534925 99534925 1001 86380 86390 1
535657 99535657 1001 86380 86390 1
535583 99535583 1001 86380 86390 1
536205 99536205 1001 86380 86390 1
536080 99536080 1001 86380 86390 1
535908 99535908 1001 86380 86390 1
535792 99535792 1001 86380 86390 1
536570 99536570 1001 86380 86390 1
536617 99536617 1001 86380 86390 1
537250 99537250 1001 86380 86390 1
537319 99537319 1001 86380 86390 1
537338 99537338 1001 86380 86390 1
537612 99537612 1001 86380 86390 1
537767 99537767 1001 86380 86390 1
537401 99537401 1001 86380 86390 1
538069 99538069 1001 86380 86390 1
538125 99538125 1001 86380 86390 1
538157 99538157 1001 86380 86390 1
538642 99538642 1001 86380 86390 1
538420 99538420 1001 86380 86390 1
538460 99538460 1001 86380 86390 1
538450 99538450 1001 86380 86390 1
538324 99538324 1001 86380 86390 1
538389 99538389 1001 86380 86390 1
539594 99539594 1001 86380 86390 1
539389 99539389 1001 86380 86390 1
539407 99539407 1001 86380 86390 1
539058 99539058 1001 86380 86390 1
539154 99539154 1001 86380 86390 1
539104 99539104 1001 86380 86390 1
539094 99539094 1001 86380 86390 1
539690 99539690 1001 86380 86390 1
540433 99540433 1001 86380 86390 1
539848 99539848 1001 86380 86390 1
539942 99539942 1001 86380 86390 1
540640 99540640 1001 86380 86390 1
540630 99540630 1001 86380 86390 1
541155 99541155 1001 86380 86390 1
540973 99540973 1001 86380 86390 1
540962 99540962 1001 86380 86390 1
540756 99540756 1001 86380 86390 1
540718 99540718 1001 86380 86390 1
540735 99540735 1001 86380 86390 1
541432 99541432 1001 86380 86390 1
541386 99541386 1001 86380 86390 1
542099 99542099 1001 86380 86390 1
541648 99541648 1001 86380 86390 1
542299 99542299 1001 86380 86390 1
542276 99542276 1001 86380 86390 1
542762 99542762 1001 86380 86390 1
542853 99542853 1001 86380 86390 1
542880 99542880 1001 86380 86390 1
542713 99542713 1001 86380 86390 1
542485 99542485 1001 86380 86390 1
542474 99542474 1001 86380 86390 1
542965 99542965 1001 86380 86390 1
543573 99543573 1001 86380 86390 1
543666 99543666 1001 86380 86390 1
543616 99543616 1001 86380 86390 1
543369 99543369 1001 86380 86390 1
543953 99543953 1001 86380 86390 1
543931 99543931 1001 86380 86390 1
543893 99543893 1001 86380 86390 1
543855 99543855 1001 86380 86390 1
544573 99544573 1001 86380 86390 1
544402 99544402 1001 86380 86390 1
543989 99543989 1001 86380 86390 1
544103 99544103 1001 86380 86390 1
544684 99544684 1001 86380 86390 1
412220 230 1001 2760 3117 1
431336 834 1001 64740 70317 1
429328 210 1001 42780 43197 1
530870 995 1001 37180 37480 1
530921 615 1002 47555 57318 1
539393 1062 1001 56656 56956 1
400504 99400504 1001 86380 86390 1
400601 99400601 1001 86380 86390 1
401339 99401339 1001 86380 86390 1
401552 99401552 1001 86380 86390 1
401620 99401620 1001 86380 86390 1
401710 99401710 1001 86380 86390 1
401978 99401978 1001 86380 86390 1
402187 99402187 1001 86380 86390 1
403104 99403104 1001 86380 86390 1
403641 99403641 1001 86380 86390 1
404134 99404134 1001 86380 86390 1
404584 99404584 1001 86380 86390 1
404512 99404512 1001 86380 86390 1
404986 99404986 1001 86380 86390 1
405114 99405114 1001 86380 86390 1
405157 99405157 1001 86380 86390 1
405119 99405119 1001 86380 86390 1
405643 99405643 1001 86380 86390 1
405605 99405605 1001 86380 86390 1
405660 99405660 1001 86380 86390 1
405927 99405927 1001 86380 86390 1
406185 99406185 1001 86380 86390 1
406484 99406484 1001 86380 86390 1
407208 99407208 1001 86380 86390 1
407236 99407236 1001 86380 86390 1
407627 99407627 1001 86380 86390 1
407693 99407693 1001 86380 86390 1
408307 99408307 1001 86380 86390 1
408375 99408375 1001 86380 86390 1
408317 99408317 1001 86380 86390 1
409729 99409729 1001 86380 86390 1
409842 99409842 1001 86380 86390 1
409983 99409983 1001 86380 86390 1
410322 99410322 1001 86380 86390 1
410523 99410523 1001 86380 86390 1
410696 99410696 1001 86380 86390 1
411202 99411202 1001 86380 86390 1
412133 99412133 1001 86380 86390 1
412243 99412243 1001 86380 86390 1
412203 99412203 1001 86380 86390 1
413403 99413403 1001 86380 86390 1
413433 99413433 1001 86380 86390 1
413213 99413213 1001 86380 86390 1
413214 99413214 1001 86380 86390 1
413042 99413042 1001 86380 86390 1
412831 99412831 1001 86380 86390 1
412717 99412717 1001 86380 86390 1
412741 99412741 1001 86380 86390 1
414007 99414007 1001 86380 86390 1
414959 99414959 1001 86380 86390 1
414879 99414879 1001 86380 86390 1
414883 99414883 1001 86380 86390 1
414250 99414250 1001 86380 86390 1
415684 99415684 1001 86380 86390 1
416865 99416865 1001 86380 86390 1
416919 99416919 1001 86380 86390 1
416579 99416579 1001 86380 86390 1
415961 99415961 1001 86380 86390 1
415832 99415832 1001 86380 86390 1
415775 99415775 1001 86380 86390 1
417117 99417117 1001 86380 86390 1
417511 99417511 1001 86380 86390 1
418670 99418670 1001 86380 86390 1
418155 99418155 1001 86380 86390 1
417871 99417871 1001 86380 86390 1
419199 99419199 1001 86380 86390 1
418805 99418805 1001 86380 86390 1
419174 99419174 1001 86380 86390 1
420256 99420256 1001 86380 86390 1
420324 99420324 1001 86380 86390 1
419743 99419743 1001 86380 86390 1
419522 99419522 1001 86380 86390 1
419622 99419622 1001 86380 86390 1
421888 99421888 1001 86380 86390 1
421979 99421979 1001 86380 86390 1
421589 99421589 1001 86380 86390 1
421615 99421615 1001 86380 86390 1
421322 99421322 1001 86380 86390 1
421467 99421467 1001 86380 86390 1
421609 99421609 1001 86380 86390 1
420895 99420895 1001 86380 86390 1
421041 99421041 1001 86380 86390 1
420980 99420980 1001 86380 86390 1
422303 99422303 1001 86380 86390 1
423733 99423733 1001 86380 86390 1
423596 99423596 1001 86380 86390 1
422965 99422965 1001 86380 86390 1
423952 99423952 1001 86380 86390 1
423963 99423963 1001 86380 86390 1
425199 99425199 1001 86380 86390 1
425233 99425233 1001 86380 86390 1
425004 99425004 1001 86380 86390 1
424729 99424729 1001 86380 86390 1
424565 99424565 1001 86380 86390 1
424194 99424194 1001 86380 86390 1
425748 99425748 1001 86380 86390 1
425810 99425810 1001 86380 86390 1
426789 99426789 1001 86380 86390 1
426097 99426097 1001 86380 86390 1
427292 99427292 1001 86380 86390 1
427518 99427518 1001 86380 86390 1
427180 99427180 1001 86380 86390 1
428138 99428138 1001 86380 86390 1
428216 99428216 1001 86380 86390 1
428759 99428759 1001 86380 86390 1
430112 99430112 1001 86380 86390 1
429371 99429371 1001 86380 86390 1
429492 99429492 1001 86380 86390 1
430436 99430436 1001 86380 86390 1
432006 99432006 1001 86380 86390 1
431868 99431868 1001 86380 86390 1
431007 99431007 1001 86380 86390 1
431070 99431070 1001 86380 86390 1
431100 99431100 1001 86380 86390 1
431257 99431257 1001 86380 86390 1
432268 99432268 1001 86380 86390 1
432479 99432479 1001 86380 86390 1
432237 99432237 1001 86380 86390 1
432114 99432114 1001 86380 86390 1
433588 99433588 1001 86380 86390 1
433589 99433589 1001 86380 86390 1
433309 99433309 1001 86380 86390 1
432501 99432501 1001 86380 86390 1
432786 99432786 1001 86380 86390 1
432662 99432662 1001 86380 86390 1
432744 99432744 1001 86380 86390 1
434090 99434090 1001 86380 86390 1
434003 99434003 1001 86380 86390 1
434032 99434032 1001 86380 86390 1
435165 99435165 1001 86380 86390 1
434765 99434765 1001 86380 86390 1
435515 99435515 1001 86380 86390 1
435576 99435576 1001 86380 86390 1
435611 99435611 1001 86380 86390 1
436383 99436383 1001 86380 86390 1
436240 99436240 1001 86380 86390 1
300089 99300089 1001 86380 86390 1
300601 99300601 1001 86380 86390 1
300643 99300643 1001 86380 86390 1
300624 99300624 1001 86380 86390 1
300335 99300335 1001 86380 86390 1
300365 99300365 1001 86380 86390 1
300508 99300508 1001 86380 86390 1
301246 99301246 1001 86380 86390 1
301286 99301286 1001 86380 86390 1
301722 99301722 1001 86380 86390 1
302278 99302278 1001 86380 86390 1
302317 99302317 1001 86380 86390 1
302215 99302215 1001 86380 86390 1
302277 99302277 1001 86380 86390 1
302041 99302041 1001 86380 86390 1
302070 99302070 1001 86380 86390 1
301818 99301818 1001 86380 86390 1
302523 99302523 1001 86380 86390 1
302493 99302493 1001 86380 86390 1
303146 99303146 1001 86380 86390 1
302902 99302902 1001 86380 86390 1
302704 99302704 1001 86380 86390 1
302674 99302674 1001 86380 86390 1
303379 99303379 1001 86380 86390 1
303930 99303930 1001 86380 86390 1
303972 99303972 1001 86380 86390 1
303979 99303979 1001 86380 86390 1
303967 99303967 1001 86380 86390 1
303686 99303686 1001 86380 86390 1
303655 99303655 1001 86380 86390 1
303697 99303697 1001 86380 86390 1
303481 99303481 1001 86380 86390 1
303614 99303614 1001 86380 86390 1
304134 99304134 1001 86380 86390 1
304072 99304072 1001 86380 86390 1
304103 99304103 1001 86380 86390 1
304669 99304669 1001 86380 86390 1
304793 99304793 1001 86380 86390 1
304716 99304716 1001 86380 86390 1
304416 99304416 1001 86380 86390 1
304992 99304992 1001 86380 86390 1
305058 99305058 1001 86380 86390 1
305421 99305421 1001 86380 86390 1
305440 99305440 1001 86380 86390 1
305156 99305156 1001 86380 86390 1
305153 99305153 1001 86380 86390 1
500053 99500053 1001 86380 86390 1
500002 99500002 1001 86380 86390 1
500099 99500099 1001 86380 86390 1
500394 99500394 1001 86380 86390 1
500212 99500212 1001 86380 86390 1
500931 99500931 1001 86380 86390 1
501436 99501436 1001 86380 86390 1
501630 99501630 1001 86380 86390 1
501072 99501072 1001 86380 86390 1
501165 99501165 1001 86380 86390 1
501209 99501209 1001 86380 86390 1
501172 99501172 1001 86380 86390 1
501776 99501776 1001 86380 86390 1
502309 99502309 1001 86380 86390 1
502258 99502258 1001 86380 86390 1
502002 99502002 1001 86380 86390 1
502011 99502011 1001 86380 86390 1
502632 99502632 1001 86380 86390 1
502559 99502559 1001 86380 86390 1
502498 99502498 1001 86380 86390 1
503208 99503208 1001 86380 86390 1
503049 99503049 1001 86380 86390 1
502907 99502907 1001 86380 86390 1
503082 99503082 1001 86380 86390 1
502903 99502903 1001 86380 86390 1
502858 99502858 1001 86380 86390 1
503409 99503409 1001 86380 86390 1
503989 99503989 1001 86380 86390 1
504092 99504092 1001 86380 86390 1
504047 99504047 1001 86380 86390 1
504009 99504009 1001 86380 86390 1
503835 99503835 1001 86380 86390 1
503789 99503789 1001 86380 86390 1
503871 99503871 1001 86380 86390 1
503589 99503589 1001 86380 86390 1
503582 99503582 1001 86380 86390 1
504846 99504846 1001 86380 86390 1
504442 99504442 1001 86380 86390 1
504432 99504432 1001 86380 86390 1
504449 99504449 1001 86380 86390 1
505044 99505044 1001 86380 86390 1
505680 99505680 1001 86380 86390 1
505504 99505504 1001 86380 86390 1
505469 99505469 1001 86380 86390 1
505242 99505242 1001 86380 86390 1
505948 99505948 1001 86380 86390 1
506427 99506427 1001 86380 86390 1
506492 99506492 1001 86380 86390 1
506272 99506272 1001 86380 86390 1
506774 99506774 1001 86380 86390 1
506743 99506743 1001 86380 86390 1
507296 99507296 1001 86380 86390 1
507180 99507180 1001 86380 86390 1
507105 99507105 1001 86380 86390 1
506949 99506949 1001 86380 86390 1
506953 99506953 1001 86380 86390 1
506980 99506980 1001 86380 86390 1
508212 99508212 1001 86380 86390 1
507927 99507927 1001 86380 86390 1
508033 99508033 1001 86380 86390 1
508036 99508036 1001 86380 86390 1
507641 99507641 1001 86380 86390 1
507691 99507691 1001 86380 86390 1
508719 99508719 1001 86380 86390 1
508865 99508865 1001 86380 86390 1
508519 99508519 1001 86380 86390 1
508575 99508575 1001 86380 86390 1
508529 99508529 1001 86380 86390 1
508620 99508620 1001 86380 86390 1
509878 99509878 1001 86380 86390 1
509545 99509545 1001 86380 86390 1
509319 99509319 1001 86380 86390 1
509346 99509346 1001 86380 86390 1
509400 99509400 1001 86380 86390 1
509339 99509339 1001 86380 86390 1
509482 99509482 1001 86380 86390 1
510597 99510597 1001 86380 86390 1
510675 99510675 1001 86380 86390 1
510318 99510318 1001 86380 86390 1
510373 99510373 1001 86380 86390 1
510118 99510118 1001 86380 86390 1
510185 99510185 1001 86380 86390 1
510113 99510113 1001 86380 86390 1
511296 99511296 1001 86380 86390 1
511263 99511263 1001 86380 86390 1
511212 99511212 1001 86380 86390 1
512264 99512264 1001 86380 86390 1
512228 99512228 1001 86380 86390 1
512184 99512184 1001 86380 86390 1
511990 99511990 1001 86380 86390 1
512383 99512383 1001 86380 86390 1
513132 99513132 1001 86380 86390 1
513086 99513086 1001 86380 86390 1
513074 99513074 1001 86380 86390 1
513011 99513011 1001 86380 86390 1
512954 99512954 1001 86380 86390 1
512804 99512804 1001 86380 86390 1
512770 99512770 1001 86380 86390 1
512644 99512644 1001 86380 86390 1
513231 99513231 1001 86380 86390 1
513240 99513240 1001 86380 86390 1
513857 99513857 1001 86380 86390 1
513714 99513714 1001 86380 86390 1
513755 99513755 1001 86380 86390 1
513642 99513642 1001 86380 86390 1
513491 99513491 1001 86380 86390 1
513616 99513616 1001 86380 86390 1
514777 99514777 1001 86380 86390 1
514444 99514444 1001 86380 86390 1
514368 99514368 1001 86380 86390 1
514304 99514304 1001 86380 86390 1
514958 99514958 1001 86380 86390 1
514859 99514859 1001 86380 86390 1
515042 99515042 1001 86380 86390 1
514891 99514891 1001 86380 86390 1
515516 99515516 1001 86380 86390 1
515418 99515418 1001 86380 86390 1
515698 99515698 1001 86380 86390 1
516409 99516409 1001 86380 86390 1
516416 99516416 1001 86380 86390 1
516328 99516328 1001 86380 86390 1
516203 99516203 1001 86380 86390 1
516117 99516117 1001 86380 86390 1
516286 99516286 1001 86380 86390 1
516065 99516065 1001 86380 86390 1
516585 99516585 1001 86380 86390 1
516517 99516517 1001 86380 86390 1
516994 99516994 1001 86380 86390 1
517062 99517062 1001 86380 86390 1
516894 99516894 1001 86380 86390 1
516843 99516843 1001 86380 86390 1
517410 99517410 1001 86380 86390 1
516923 99516923 1001 86380 86390 1
518082 99518082 1001 86380 86390 1
517956 99517956 1001 86380 86390 1
517592 99517592 1001 86380 86390 1
517722 99517722 1001 86380 86390 1
517568 99517568 1001 86380 86390 1
517549 99517549 1001 86380 86390 1
518175 99518175 1001 86380 86390 1
518344 99518344 1001 86380 86390 1
518228 99518228 1001 86380 86390 1
518361 99518361 1001 86380 86390 1
518629 99518629 1001 86380 86390 1
518529 99518529 1001 86380 86390 1
519769 99519769 1001 86380 86390 1
519803 99519803 1001 86380 86390 1
519403 99519403 1001 86380 86390 1
519536 99519536 1001 86380 86390 1
519231 99519231 1001 86380 86390 1
519863 99519863 1001 86380 86390 1
519880 99519880 1001 86380 86390 1
520460 99520460 1001 86380 86390 1
520571 99520571 1001 86380 86390 1
520026 99520026 1001 86380 86390 1
520092 99520092 1001 86380 86390 1
520714 99520714 1001 86380 86390 1
521394 99521394 1001 86380 86390 1
521399 99521399 1001 86380 86390 1
521177 99521177 1001 86380 86390 1
521207 99521207 1001 86380 86390 1
520927 99520927 1001 86380 86390 1
522272 99522272 1001 86380 86390 1
522222 99522222 1001 86380 86390 1
521879 99521879 1001 86380 86390 1
521793 99521793 1001 86380 86390 1
522345 99522345 1001 86380 86390 1
522889 99522889 1001 86380 86390 1
523313 99523313 1001 86380 86390 1
523210 99523210 1001 86380 86390 1
523315 99523315 1001 86380 86390 1
523149 99523149 1001 86380 86390 1
523871 99523871 1001 86380 86390 1
523794 99523794 1001 86380 86390 1
523811 99523811 1001 86380 86390 1
523663 99523663 1001 86380 86390 1
523407 99523407 1001 86380 86390 1
523449 99523449 1001 86380 86390 1
523975 99523975 1001 86380 86390 1
524131 99524131 1001 86380 86390 1
524603 99524603 1001 86380 86390 1
524724 99524724 1001 86380 86390 1
524539 99524539 1001 86380 86390 1
524372 99524372 1001 86380 86390 1
524342 99524342 1001 86380 86390 1
524867 99524867 1001 86380 86390 1
524817 99524817 1001 86380 86390 1
525460 99525460 1001 86380 86390 1
525574 99525574 1001 86380 86390 1
525400 99525400 1001 86380 86390 1
525314 99525314 1001 86380 86390 1
525214 99525214 1001 86380 86390 1
525295 99525295 1001 86380 86390 1
525066 99525066 1001 86380 86390 1
525184 99525184 1001 86380 86390 1
525062 99525062 1001 86380 86390 1
525077 99525077 1001 86380 86390 1
525699 99525699 1001 86380 86390 1
526393 99526393 1001 86380 86390 1
526284 99526284 1001 86380 86390 1
526261 99526261 1001 86380 86390 1
526027 99526027 1001 86380 86390 1
526157 99526157 1001 86380 86390 1
526186 99526186 1001 86380 86390 1
526060 99526060 1001 86380 86390 1
526061 99526061 1001 86380 86390 1
526001 99526001 1001 86380 86390 1
527144 99527144 1001 86380 86390 1
526875 99526875 1001 86380 86390 1
526908 99526908 1001 86380 86390 1
526812 99526812 1001 86380 86390 1
527301 99527301 1001 86380 86390 1
527353 99527353 1001 86380 86390 1
527381 99527381 1001 86380 86390 1
527446 99527446 1001 86380 86390 1
527297 99527297 1001 86380 86390 1
528063 99528063 1001 86380 86390 1
527733 99527733 1001 86380 86390 1
527590 99527590 1001 86380 86390 1
527591 99527591 1001 86380 86390 1
528157 99528157 1001 86380 86390 1
528800 99528800 1001 86380 86390 1
528729 99528729 1001 86380 86390 1
528807 99528807 1001 86380 86390 1
528520 99528520 1001 86380 86390 1
528586 99528586 1001 86380 86390 1
528692 99528692 1001 86380 86390 1
528466 99528466 1001 86380 86390 1
528381 99528381 1001 86380 86390 1
529072 99529072 1001 86380 86390 1
529695 99529695 1001 86380 86390 1
529704 99529704 1001 86380 86390 1
529649 99529649 1001 86380 86390 1
529382 99529382 1001 86380 86390 1
529374 99529374 1001 86380 86390 1
529231 99529231 1001 86380 86390 1
529791 99529791 1001 86380 86390 1
529814 99529814 1001 86380 86390 1
530353 99530353 1001 86380 86390 1
530533 99530533 1001 86380 86390 1
530457 99530457 1001 86380 86390 1
530751 99530751 1001 86380 86390 1
531060 99531060 1001 86380 86390 1
531043 99531043 1001 86380 86390 1
531494 99531494 1001 86380 86390 1
531499 99531499 1001 86380 86390 1
531452 99531452 1001 86380 86390 1
532133 99532133 1001 86380 86390 1
531797 99531797 1001 86380 86390 1
531979 99531979 1001 86380 86390 1
531877 99531877 1001 86380 86390 1
531793 99531793 1001 86380 86390 1
531605 99531605 1001 86380 86390 1
532342 99532342 1001 86380 86390 1
533005 99533005 1001 86380 86390 1
532849 99532849 1001 86380 86390 1
532715 99532715 1001 86380 86390 1
532450 99532450 1001 86380 86390 1
532616 99532616 1001 86380 86390 1
533049 99533049 1001 86380 86390 1
533736 99533736 1001 86380 86390 1
533712 99533712 1001 86380 86390 1
533591 99533591 1001 86380 86390 1
533547 99533547 1001 86380 86390 1
533359 99533359 1001 86380 86390 1
533386 99533386 1001 86380 86390 1
533270 99533270 1001 86380 86390 1
533908 99533908 1001 86380 86390 1
533951 99533951 1001 86380 86390 1
533888 99533888 1001 86380 86390 1
534368 99534368 1001 86380 86390 1
535173 99535173 1001 86380 86390 1
534907 99534907 1001 86380 86390 1
534961 99534961 1001 86380 86390 1
534910 99534910 1001 86380 86390 1
534927 99534927 1001 86380 86390 1
535579 99535579 1001 86380 86390 1
536140 99536140 1001 86380 86390 1
535928 99535928 1001 86380 86390 1
536023 99536023 1001 86380 86390 1
535946 99535946 1001 86380 86390 1
535748 99535748 1001 86380 86390 1
535893 99535893 1001 86380 86390 1
536415 99536415 1001 86380 86390 1
536343 99536343 1001 86380 86390 1
536449 99536449 1001 86380 86390 1
537002 99537002 1001 86380 86390 1
536899 99536899 1001 86380 86390 1
536770 99536770 1001 86380 86390 1
536562 99536562 1001 86380 86390 1
537263 99537263 1001 86380 86390 1
537254 99537254 1001 86380 86390 1
537351 99537351 1001 86380 86390 1
537810 99537810 1001 86380 86390 1
537636 99537636 1001 86380 86390 1
537382 99537382 1001 86380 86390 1
537492 99537492 1001 86380 86390 1
537545 99537545 1001 86380 86390 1
537574 99537574 1001 86380 86390 1
538159 99538159 1001 86380 86390 1
538262 99538262 1001 86380 86390 1
538941 99538941 1001 86380 86390 1
538986 99538986 1001 86380 86390 1
539598 99539598 1001 86380 86390 1
539175 99539175 1001 86380 86390 1
539767 99539767 1001 86380 86390 1
540148 99540148 1001 86380 86390 1
540241 99540241 1001 86380 86390 1
540112 99540112 1001 86380 86390 1
540495 99540495 1001 86380 86390 1
540625 99540625 1001 86380 86390 1
540562 99540562 1001 86380 86390 1
540551 99540551 1001 86380 86390 1
540473 99540473 1001 86380 86390 1
541216 99541216 1001 86380 86390 1
541224 99541224 1001 86380 86390 1
541023 99541023 1001 86380 86390 1
540937 99540937 1001 86380 86390 1
540695 99540695 1001 86380 86390 1
540813 99540813 1001 86380 86390 1
541387 99541387 1001 86380 86390 1
541349 99541349 1001 86380 86390 1
541984 99541984 1001 86380 86390 1
542024 99542024 1001 86380 86390 1
542052 99542052 1001 86380 86390 1
541811 99541811 1001 86380 86390 1
541552 99541552 1001 86380 86390 1
541503 99541503 1001 86380 86390 1
541607 99541607 1001 86380 86390 1
541545 99541545 1001 86380 86390 1
541649 99541649 1001 86380 86390 1
541535 99541535 1001 86380 86390 1
542914 99542914 1001 86380 86390 1
542714 99542714 1001 86380 86390 1
542663 99542663 1001 86380 86390 1
542433 99542433 1001 86380 86390 1
542517 99542517 1001 86380 86390 1
542983 99542983 1001 86380 86390 1
542974 99542974 1001 86380 86390 1
543670 99543670 1001 86380 86390 1
543580 99543580 1001 86380 86390 1
543702 99543702 1001 86380 86390 1
543502 99543502 1001 86380 86390 1
543515 99543515 1001 86380 86390 1
543500 99543500 1001 86380 86390 1
543219 99543219 1001 86380 86390 1
543288 99543288 1001 86380 86390 1
543302 99543302 1001 86380 86390 1
543833 99543833 1001 86380 86390 1
543906 99543906 1001 86380 86390 1
543962 99543962 1001 86380 86390 1
544548 99544548 1001 86380 86390 1
544557 99544557 1001 86380 86390 1
544279 99544279 1001 86380 86390 1
544325 99544325 1001 86380 86390 1
544158 99544158 1001 86380 86390 1
544004 99544004 1001 86380 86390 1
514099 1043 1002 33625 42202 1
525365 805 1002 39972 46687 1
530773 1215 1001 63056 63355 1
528065 706 1002 48506 57422 1
400009 99400009 1001 86380 86390 1
400102 99400102 1001 86380 86390 1
401087 99401087 1001 86380 86390 1
401306 99401306 1001 86380 86390 1
401681 99401681 1001 86380 86390 1
401901 99401901 1001 86380 86390 1
402195 99402195 1001 86380 86390 1
402523 99402523 1001 86380 86390 1
402779 99402779 1001 86380 86390 1
402984 99402984 1001 86380 86390 1
402931 99402931 1001 86380 86390 1
403142 99403142 1001 86380 86390 1
403174 99403174 1001 86380 86390 1
403946 99403946 1001 86380 86390 1
403966 99403966 1001 86380 86390 1
404542 99404542 1001 86380 86390 1
404747 99404747 1001 86380 86390 1
404848 99404848 1001 86380 86390 1
405154 99405154 1001 86380 86390 1
405273 99405273 1001 86380 86390 1
405573 99405573 1001 86380 86390 1
405670 99405670 1001 86380 86390 1
405928 99405928 1001 86380 86390 1
406126 99406126 1001 86380 86390 1
406104 99406104 1001 86380 86390 1
406207 99406207 1001 86380 86390 1
406330 99406330 1001 86380 86390 1
406424 99406424 1001 86380 86390 1
407574 99407574 1001 86380 86390 1
408075 99408075 1001 86380 86390 1
408076 99408076 1001 86380 86390 1
408136 99408136 1001 86380 86390 1
408723 99408723 1001 86380 86390 1
409025 99409025 1001 86380 86390 1
409005 99409005 1001 86380 86390 1
408983 99408983 1001 86380 86390 1
409563 99409563 1001 86380 86390 1
409662 99409662 1001 86380 86390 1
409780 99409780 1001 86380 86390 1
410623 99410623 1001 86380 86390 1
411249 99411249 1001 86380 86390 1
411405 99411405 1001 86380 86390 1
411376 99411376 1001 86380 86390 1
411656 99411656 1001 86380 86390 1
411810 99411810 1001 86380 86390 1
412090 99412090 1001 86380 86390 1
412393 99412393 1001 86380 86390 1
413663 99413663 1001 86380 86390 1
413672 99413672 1001 86380 86390 1
413508 99413508 1001 86380 86390 1
413165 99413165 1001 86380 86390 1
412850 99412850 1001 86380 86390 1
412806 99412806 1001 86380 86390 1
414056 99414056 1001 86380 86390 1
415121 99415121 1001 86380 86390 1
415073 99415073 1001 86380 86390 1
414892 99414892 1001 86380 86390 1
414663 99414663 1001 86380 86390 1
414197 99414197 1001 86380 86390 1
415497 99415497 1001 86380 86390 1
416833 99416833 1001 86380 86390 1
416791 99416791 1001 86380 86390 1
416622 99416622 1001 86380 86390 1
416460 99416460 1001 86380 86390 1
416121 99416121 1001 86380 86390 1
417132 99417132 1001 86380 86390 1
418509 99418509 1001 86380 86390 1
418697 99418697 1001 86380 86390 1
418517 99418517 1001 86380 86390 1
418705 99418705 1001 86380 86390 1
418340 99418340 1001 86380 86390 1
418063 99418063 1001 86380 86390 1
418387 99418387 1001 86380 86390 1
419114 99419114 1001 86380 86390 1
420445 99420445 1001 86380 86390 1
420178 99420178 1001 86380 86390 1
420425 99420425 1001 86380 86390 1
419349 99419349 1001 86380 86390 1
420615 99420615 1001 86380 86390 1
420665 99420665 1001 86380 86390 1
421875 99421875 1001 86380 86390 1
421857 99421857 1001 86380 86390 1
421398 99421398 1001 86380 86390 1
421118 99421118 1001 86380 86390 1
421174 99421174 1001 86380 86390 1
421119 99421119 1001 86380 86390 1
422203 99422203 1001 86380 86390 1
422124 99422124 1001 86380 86390 1
422319 99422319 1001 86380 86390 1
422136 99422136 1001 86380 86390 1
423650 99423650 1001 86380 86390 1
423460 99423460 1001 86380 86390 1
423379 99423379 1001 86380 86390 1
423101 99423101 1001 86380 86390 1
422883 99422883 1001 86380 86390 1
423884 99423884 1001 86380 86390 1
424036 99424036 1001 86380 86390 1
423944 99423944 1001 86380 86390 1
425134 99425134 1001 86380 86390 1
425147 99425147 1001 86380 86390 1
425218 99425218 1001 86380 86390 1
424732 99424732 1001 86380 86390 1
424882 99424882 1001 86380 86390 1
424865 99424865 1001 86380 86390 1
424796 99424796 1001 86380 86390 1
424414 99424414 1001 86380 86390 1
424345 99424345 1001 86380 86390 1
424298 99424298 1001 86380 86390 1
425672 99425672 1001 86380 86390 1
425398 99425398 1001 86380 86390 1
427049 99427049 1001 86380 86390 1
426881 99426881 1001 86380 86390 1
426344 99426344 1001 86380 86390 1
426623 99426623 1001 86380 86390 1
426524 99426524 1001 86380 86390 1
425869 99425869 1001 86380 86390 1
425851 99425851 1001 86380 86390 1
427422 99427422 1001 86380 86390 1
427276 99427276 1001 86380 86390 1
427359 99427359 1001 86380 86390 1
427161 99427161 1001 86380 86390 1
428934 99428934 1001 86380 86390 1
430043 99430043 1001 86380 86390 1
430273 99430273 1001 86380 86390 1
430258 99430258 1001 86380 86390 1
430260 99430260 1001 86380 86390 1
429545 99429545 1001 86380 86390 1
430532 99430532 1001 86380 86390 1
431940 99431940 1001 86380 86390 1
431896 99431896 1001 86380 86390 1
431755 99431755 1001 86380 86390 1
431980 99431980 1001 86380 86390 1
431465 99431465 1001 86380 86390 1
431298 99431298 1001 86380 86390 1
431337 99431337 1001 86380 86390 1
431274 99431274 1001 86380 86390 1
431027 99431027 1001 86380 86390 1
432197 99432197 1001 86380 86390 1
433538 99433538 1001 86380 86390 1
432558 99432558 1001 86380 86390 1
435315 99435315 1001 86380 86390 1
435075 99435075 1001 86380 86390 1
434739 99434739 1001 86380 86390 1
434932 99434932 1001 86380 86390 1
434314 99434314 1001 86380 86390 1
434330 99434330 1001 86380 86390 1
436990 99436990 1001 86380 86390 1
436869 99436869 1001 86380 86390 1
436238 99436238 1001 86380 86390 1
435945 99435945 1001 86380 86390 1
[truncated: 4,127,787 more chars]
