# Supplementary material for: Fast and near-optimal monitoring for healthcare acquired infection outbreaks
Source: PLoS Comput Biol. 2019 Sep 16;15(9):e1007284. doi: 10.1371/journal.pcbi.1007284 (PMC6762212; doi:10.1371/journal.pcbi.1007284)
Supplement: S1 Data — (ZIP) [file pcbi.1007284.s006.zip › MobilityLogs1/HAISE_Carilion_all_visits_day_35.txt]

#Person location Sublocation StartTime EndTime Type
416439 636 1001 60960 67137 1
400021 99400021 1001 86380 86390 1
400657 99400657 1001 86380 86390 1
400780 99400780 1001 86380 86390 1
401240 99401240 1001 86380 86390 1
401323 99401323 1001 86380 86390 1
401411 99401411 1001 86380 86390 1
402362 99402362 1001 86380 86390 1
402422 99402422 1001 86380 86390 1
402376 99402376 1001 86380 86390 1
402659 99402659 1001 86380 86390 1
402865 99402865 1001 86380 86390 1
402994 99402994 1001 86380 86390 1
403413 99403413 1001 86380 86390 1
403620 99403620 1001 86380 86390 1
403717 99403717 1001 86380 86390 1
403827 99403827 1001 86380 86390 1
404322 99404322 1001 86380 86390 1
404364 99404364 1001 86380 86390 1
404436 99404436 1001 86380 86390 1
404724 99404724 1001 86380 86390 1
404806 99404806 1001 86380 86390 1
404862 99404862 1001 86380 86390 1
405132 99405132 1001 86380 86390 1
405858 99405858 1001 86380 86390 1
405843 99405843 1001 86380 86390 1
405972 99405972 1001 86380 86390 1
406001 99406001 1001 86380 86390 1
406171 99406171 1001 86380 86390 1
406403 99406403 1001 86380 86390 1
406854 99406854 1001 86380 86390 1
407323 99407323 1001 86380 86390 1
407414 99407414 1001 86380 86390 1
407616 99407616 1001 86380 86390 1
408371 99408371 1001 86380 86390 1
408599 99408599 1001 86380 86390 1
409105 99409105 1001 86380 86390 1
409116 99409116 1001 86380 86390 1
409754 99409754 1001 86380 86390 1
409788 99409788 1001 86380 86390 1
409931 99409931 1001 86380 86390 1
409963 99409963 1001 86380 86390 1
410068 99410068 1001 86380 86390 1
410103 99410103 1001 86380 86390 1
410236 99410236 1001 86380 86390 1
410485 99410485 1001 86380 86390 1
410683 99410683 1001 86380 86390 1
410937 99410937 1001 86380 86390 1
411383 99411383 1001 86380 86390 1
411596 99411596 1001 86380 86390 1
412266 99412266 1001 86380 86390 1
412255 99412255 1001 86380 86390 1
413476 99413476 1001 86380 86390 1
413507 99413507 1001 86380 86390 1
413539 99413539 1001 86380 86390 1
413092 99413092 1001 86380 86390 1
412857 99412857 1001 86380 86390 1
413833 99413833 1001 86380 86390 1
413969 99413969 1001 86380 86390 1
415620 99415620 1001 86380 86390 1
415526 99415526 1001 86380 86390 1
415711 99415711 1001 86380 86390 1
416859 99416859 1001 86380 86390 1
416762 99416762 1001 86380 86390 1
416980 99416980 1001 86380 86390 1
417444 99417444 1001 86380 86390 1
418676 99418676 1001 86380 86390 1
418558 99418558 1001 86380 86390 1
418413 99418413 1001 86380 86390 1
418414 99418414 1001 86380 86390 1
418009 99418009 1001 86380 86390 1
417748 99417748 1001 86380 86390 1
420240 99420240 1001 86380 86390 1
420156 99420156 1001 86380 86390 1
420146 99420146 1001 86380 86390 1
419827 99419827 1001 86380 86390 1
420015 99420015 1001 86380 86390 1
420028 99420028 1001 86380 86390 1
420060 99420060 1001 86380 86390 1
422088 99422088 1001 86380 86390 1
421294 99421294 1001 86380 86390 1
421464 99421464 1001 86380 86390 1
420910 99420910 1001 86380 86390 1
420918 99420918 1001 86380 86390 1
420866 99420866 1001 86380 86390 1
420920 99420920 1001 86380 86390 1
422232 99422232 1001 86380 86390 1
423697 99423697 1001 86380 86390 1
423521 99423521 1001 86380 86390 1
423038 99423038 1001 86380 86390 1
423186 99423186 1001 86380 86390 1
423854 99423854 1001 86380 86390 1
425104 99425104 1001 86380 86390 1
425133 99425133 1001 86380 86390 1
424930 99424930 1001 86380 86390 1
424838 99424838 1001 86380 86390 1
425000 99425000 1001 86380 86390 1
424380 99424380 1001 86380 86390 1
424425 99424425 1001 86380 86390 1
427113 99427113 1001 86380 86390 1
426574 99426574 1001 86380 86390 1
426288 99426288 1001 86380 86390 1
426012 99426012 1001 86380 86390 1
427342 99427342 1001 86380 86390 1
427347 99427347 1001 86380 86390 1
427229 99427229 1001 86380 86390 1
428607 99428607 1001 86380 86390 1
428473 99428473 1001 86380 86390 1
428131 99428131 1001 86380 86390 1
428304 99428304 1001 86380 86390 1
427774 99427774 1001 86380 86390 1
427760 99427760 1001 86380 86390 1
428769 99428769 1001 86380 86390 1
430049 99430049 1001 86380 86390 1
429591 99429591 1001 86380 86390 1
430434 99430434 1001 86380 86390 1
430796 99430796 1001 86380 86390 1
431777 99431777 1001 86380 86390 1
431778 99431778 1001 86380 86390 1
432022 99432022 1001 86380 86390 1
431589 99431589 1001 86380 86390 1
431070 99431070 1001 86380 86390 1
432328 99432328 1001 86380 86390 1
433638 99433638 1001 86380 86390 1
433405 99433405 1001 86380 86390 1
433883 99433883 1001 86380 86390 1
433974 99433974 1001 86380 86390 1
435318 99435318 1001 86380 86390 1
435165 99435165 1001 86380 86390 1
434895 99434895 1001 86380 86390 1
434543 99434543 1001 86380 86390 1
434419 99434419 1001 86380 86390 1
434449 99434449 1001 86380 86390 1
435601 99435601 1001 86380 86390 1
435693 99435693 1001 86380 86390 1
436995 99436995 1001 86380 86390 1
300017 99300017 1001 86380 86390 1
300006 99300006 1001 86380 86390 1
437197 99437197 1001 86380 86390 1
300693 99300693 1001 86380 86390 1
300603 99300603 1001 86380 86390 1
300668 99300668 1001 86380 86390 1
300578 99300578 1001 86380 86390 1
300611 99300611 1001 86380 86390 1
300348 99300348 1001 86380 86390 1
300181 99300181 1001 86380 86390 1
300274 99300274 1001 86380 86390 1
300896 99300896 1001 86380 86390 1
301486 99301486 1001 86380 86390 1
301343 99301343 1001 86380 86390 1
300962 99300962 1001 86380 86390 1
301055 99301055 1001 86380 86390 1
300939 99300939 1001 86380 86390 1
301135 99301135 1001 86380 86390 1
301036 99301036 1001 86380 86390 1
301566 99301566 1001 86380 86390 1
301594 99301594 1001 86380 86390 1
302250 99302250 1001 86380 86390 1
302154 99302154 1001 86380 86390 1
302119 99302119 1001 86380 86390 1
301980 99301980 1001 86380 86390 1
301851 99301851 1001 86380 86390 1
303145 99303145 1001 86380 86390 1
303184 99303184 1001 86380 86390 1
303047 99303047 1001 86380 86390 1
303090 99303090 1001 86380 86390 1
302949 99302949 1001 86380 86390 1
302738 99302738 1001 86380 86390 1
303286 99303286 1001 86380 86390 1
303905 99303905 1001 86380 86390 1
303986 99303986 1001 86380 86390 1
303940 99303940 1001 86380 86390 1
303702 99303702 1001 86380 86390 1
303710 99303710 1001 86380 86390 1
303568 99303568 1001 86380 86390 1
303454 99303454 1001 86380 86390 1
304186 99304186 1001 86380 86390 1
304844 99304844 1001 86380 86390 1
304702 99304702 1001 86380 86390 1
304780 99304780 1001 86380 86390 1
304648 99304648 1001 86380 86390 1
304614 99304614 1001 86380 86390 1
304402 99304402 1001 86380 86390 1
304353 99304353 1001 86380 86390 1
305024 99305024 1001 86380 86390 1
305489 99305489 1001 86380 86390 1
305301 99305301 1001 86380 86390 1
305282 99305282 1001 86380 86390 1
305246 99305246 1001 86380 86390 1
305248 99305248 1001 86380 86390 1
305100 99305100 1001 86380 86390 1
305230 99305230 1001 86380 86390 1
500017 99500017 1001 86380 86390 1
500161 99500161 1001 86380 86390 1
500774 99500774 1001 86380 86390 1
500442 99500442 1001 86380 86390 1
500488 99500488 1001 86380 86390 1
500305 99500305 1001 86380 86390 1
500818 99500818 1001 86380 86390 1
501604 99501604 1001 86380 86390 1
501490 99501490 1001 86380 86390 1
501395 99501395 1001 86380 86390 1
501267 99501267 1001 86380 86390 1
501283 99501283 1001 86380 86390 1
501058 99501058 1001 86380 86390 1
501830 99501830 1001 86380 86390 1
502424 99502424 1001 86380 86390 1
502172 99502172 1001 86380 86390 1
502623 99502623 1001 86380 86390 1
503025 99503025 1001 86380 86390 1
502953 99502953 1001 86380 86390 1
502721 99502721 1001 86380 86390 1
503449 99503449 1001 86380 86390 1
503930 99503930 1001 86380 86390 1
503985 99503985 1001 86380 86390 1
504040 99504040 1001 86380 86390 1
503719 99503719 1001 86380 86390 1
503879 99503879 1001 86380 86390 1
504182 99504182 1001 86380 86390 1
504262 99504262 1001 86380 86390 1
504305 99504305 1001 86380 86390 1
504921 99504921 1001 86380 86390 1
504731 99504731 1001 86380 86390 1
504519 99504519 1001 86380 86390 1
504367 99504367 1001 86380 86390 1
505061 99505061 1001 86380 86390 1
504953 99504953 1001 86380 86390 1
505629 99505629 1001 86380 86390 1
505597 99505597 1001 86380 86390 1
505664 99505664 1001 86380 86390 1
505415 99505415 1001 86380 86390 1
505351 99505351 1001 86380 86390 1
506480 99506480 1001 86380 86390 1
506185 99506185 1001 86380 86390 1
506295 99506295 1001 86380 86390 1
506162 99506162 1001 86380 86390 1
506636 99506636 1001 86380 86390 1
507293 99507293 1001 86380 86390 1
507132 99507132 1001 86380 86390 1
506823 99506823 1001 86380 86390 1
507528 99507528 1001 86380 86390 1
508095 99508095 1001 86380 86390 1
508045 99508045 1001 86380 86390 1
508109 99508109 1001 86380 86390 1
508187 99508187 1001 86380 86390 1
508162 99508162 1001 86380 86390 1
508017 99508017 1001 86380 86390 1
507928 99507928 1001 86380 86390 1
507879 99507879 1001 86380 86390 1
507770 99507770 1001 86380 86390 1
508254 99508254 1001 86380 86390 1
508912 99508912 1001 86380 86390 1
508994 99508994 1001 86380 86390 1
508663 99508663 1001 86380 86390 1
508858 99508858 1001 86380 86390 1
508506 99508506 1001 86380 86390 1
508638 99508638 1001 86380 86390 1
508535 99508535 1001 86380 86390 1
509887 99509887 1001 86380 86390 1
509605 99509605 1001 86380 86390 1
509529 99509529 1001 86380 86390 1
509506 99509506 1001 86380 86390 1
509495 99509495 1001 86380 86390 1
509404 99509404 1001 86380 86390 1
509417 99509417 1001 86380 86390 1
509366 99509366 1001 86380 86390 1
510042 99510042 1001 86380 86390 1
510601 99510601 1001 86380 86390 1
510397 99510397 1001 86380 86390 1
510790 99510790 1001 86380 86390 1
510833 99510833 1001 86380 86390 1
510929 99510929 1001 86380 86390 1
511398 99511398 1001 86380 86390 1
511386 99511386 1001 86380 86390 1
511518 99511518 1001 86380 86390 1
511376 99511376 1001 86380 86390 1
511548 99511548 1001 86380 86390 1
511339 99511339 1001 86380 86390 1
511098 99511098 1001 86380 86390 1
512279 99512279 1001 86380 86390 1
512178 99512178 1001 86380 86390 1
512193 99512193 1001 86380 86390 1
512521 99512521 1001 86380 86390 1
512563 99512563 1001 86380 86390 1
512576 99512576 1001 86380 86390 1
513169 99513169 1001 86380 86390 1
512937 99512937 1001 86380 86390 1
512731 99512731 1001 86380 86390 1
513298 99513298 1001 86380 86390 1
513405 99513405 1001 86380 86390 1
513278 99513278 1001 86380 86390 1
514006 99514006 1001 86380 86390 1
513949 99513949 1001 86380 86390 1
513501 99513501 1001 86380 86390 1
513426 99513426 1001 86380 86390 1
514148 99514148 1001 86380 86390 1
514174 99514174 1001 86380 86390 1
514123 99514123 1001 86380 86390 1
514708 99514708 1001 86380 86390 1
514659 99514659 1001 86380 86390 1
514789 99514789 1001 86380 86390 1
514300 99514300 1001 86380 86390 1
514990 99514990 1001 86380 86390 1
515005 99515005 1001 86380 86390 1
515597 99515597 1001 86380 86390 1
515624 99515624 1001 86380 86390 1
515405 99515405 1001 86380 86390 1
515166 99515166 1001 86380 86390 1
515083 99515083 1001 86380 86390 1
516379 99516379 1001 86380 86390 1
516244 99516244 1001 86380 86390 1
516182 99516182 1001 86380 86390 1
516134 99516134 1001 86380 86390 1
516006 99516006 1001 86380 86390 1
516024 99516024 1001 86380 86390 1
516704 99516704 1001 86380 86390 1
516954 99516954 1001 86380 86390 1
516980 99516980 1001 86380 86390 1
516750 99516750 1001 86380 86390 1
517439 99517439 1001 86380 86390 1
517518 99517518 1001 86380 86390 1
517723 99517723 1001 86380 86390 1
518256 99518256 1001 86380 86390 1
518311 99518311 1001 86380 86390 1
518815 99518815 1001 86380 86390 1
518906 99518906 1001 86380 86390 1
518653 99518653 1001 86380 86390 1
518517 99518517 1001 86380 86390 1
519697 99519697 1001 86380 86390 1
519400 99519400 1001 86380 86390 1
519231 99519231 1001 86380 86390 1
519931 99519931 1001 86380 86390 1
520353 99520353 1001 86380 86390 1
520062 99520062 1001 86380 86390 1
520135 99520135 1001 86380 86390 1
520808 99520808 1001 86380 86390 1
520726 99520726 1001 86380 86390 1
521301 99521301 1001 86380 86390 1
521112 99521112 1001 86380 86390 1
521180 99521180 1001 86380 86390 1
520879 99520879 1001 86380 86390 1
521556 99521556 1001 86380 86390 1
521521 99521521 1001 86380 86390 1
521600 99521600 1001 86380 86390 1
521652 99521652 1001 86380 86390 1
522248 99522248 1001 86380 86390 1
522197 99522197 1001 86380 86390 1
522096 99522096 1001 86380 86390 1
522200 99522200 1001 86380 86390 1
522240 99522240 1001 86380 86390 1
521866 99521866 1001 86380 86390 1
521806 99521806 1001 86380 86390 1
522369 99522369 1001 86380 86390 1
522718 99522718 1001 86380 86390 1
522708 99522708 1001 86380 86390 1
522709 99522709 1001 86380 86390 1
522804 99522804 1001 86380 86390 1
522562 99522562 1001 86380 86390 1
522563 99522563 1001 86380 86390 1
522617 99522617 1001 86380 86390 1
522684 99522684 1001 86380 86390 1
522559 99522559 1001 86380 86390 1
523323 99523323 1001 86380 86390 1
523272 99523272 1001 86380 86390 1
523815 99523815 1001 86380 86390 1
523700 99523700 1001 86380 86390 1
523560 99523560 1001 86380 86390 1
523625 99523625 1001 86380 86390 1
523473 99523473 1001 86380 86390 1
524525 99524525 1001 86380 86390 1
524179 99524179 1001 86380 86390 1
524322 99524322 1001 86380 86390 1
524234 99524234 1001 86380 86390 1
524782 99524782 1001 86380 86390 1
524888 99524888 1001 86380 86390 1
524818 99524818 1001 86380 86390 1
525569 99525569 1001 86380 86390 1
525568 99525568 1001 86380 86390 1
525269 99525269 1001 86380 86390 1
525258 99525258 1001 86380 86390 1
525035 99525035 1001 86380 86390 1
525037 99525037 1001 86380 86390 1
525763 99525763 1001 86380 86390 1
525628 99525628 1001 86380 86390 1
526423 99526423 1001 86380 86390 1
526184 99526184 1001 86380 86390 1
526138 99526138 1001 86380 86390 1
525845 99525845 1001 86380 86390 1
526440 99526440 1001 86380 86390 1
527175 99527175 1001 86380 86390 1
527104 99527104 1001 86380 86390 1
527032 99527032 1001 86380 86390 1
526962 99526962 1001 86380 86390 1
526716 99526716 1001 86380 86390 1
527934 99527934 1001 86380 86390 1
527821 99527821 1001 86380 86390 1
527599 99527599 1001 86380 86390 1
527553 99527553 1001 86380 86390 1
528126 99528126 1001 86380 86390 1
528144 99528144 1001 86380 86390 1
528811 99528811 1001 86380 86390 1
528786 99528786 1001 86380 86390 1
528810 99528810 1001 86380 86390 1
528685 99528685 1001 86380 86390 1
528360 99528360 1001 86380 86390 1
528378 99528378 1001 86380 86390 1
528354 99528354 1001 86380 86390 1
528355 99528355 1001 86380 86390 1
528435 99528435 1001 86380 86390 1
529105 99529105 1001 86380 86390 1
528939 99528939 1001 86380 86390 1
529432 99529432 1001 86380 86390 1
529829 99529829 1001 86380 86390 1
529851 99529851 1001 86380 86390 1
530522 99530522 1001 86380 86390 1
530488 99530488 1001 86380 86390 1
530252 99530252 1001 86380 86390 1
529964 99529964 1001 86380 86390 1
530577 99530577 1001 86380 86390 1
530554 99530554 1001 86380 86390 1
531179 99531179 1001 86380 86390 1
531005 99531005 1001 86380 86390 1
531124 99531124 1001 86380 86390 1
530983 99530983 1001 86380 86390 1
530932 99530932 1001 86380 86390 1
530881 99530881 1001 86380 86390 1
530935 99530935 1001 86380 86390 1
530924 99530924 1001 86380 86390 1
531522 99531522 1001 86380 86390 1
531408 99531408 1001 86380 86390 1
531453 99531453 1001 86380 86390 1
531823 99531823 1001 86380 86390 1
531893 99531893 1001 86380 86390 1
531611 99531611 1001 86380 86390 1
531720 99531720 1001 86380 86390 1
532283 99532283 1001 86380 86390 1
532272 99532272 1001 86380 86390 1
532844 99532844 1001 86380 86390 1
532850 99532850 1001 86380 86390 1
532700 99532700 1001 86380 86390 1
532555 99532555 1001 86380 86390 1
533180 99533180 1001 86380 86390 1
533052 99533052 1001 86380 86390 1
533772 99533772 1001 86380 86390 1
533760 99533760 1001 86380 86390 1
533840 99533840 1001 86380 86390 1
533537 99533537 1001 86380 86390 1
533451 99533451 1001 86380 86390 1
533648 99533648 1001 86380 86390 1
533303 99533303 1001 86380 86390 1
533377 99533377 1001 86380 86390 1
534653 99534653 1001 86380 86390 1
534577 99534577 1001 86380 86390 1
534404 99534404 1001 86380 86390 1
534458 99534458 1001 86380 86390 1
534107 99534107 1001 86380 86390 1
534254 99534254 1001 86380 86390 1
534797 99534797 1001 86380 86390 1
534721 99534721 1001 86380 86390 1
534803 99534803 1001 86380 86390 1
535387 99535387 1001 86380 86390 1
535266 99535266 1001 86380 86390 1
536312 99536312 1001 86380 86390 1
536150 99536150 1001 86380 86390 1
536102 99536102 1001 86380 86390 1
535838 99535838 1001 86380 86390 1
536363 99536363 1001 86380 86390 1
536351 99536351 1001 86380 86390 1
537128 99537128 1001 86380 86390 1
537115 99537115 1001 86380 86390 1
536849 99536849 1001 86380 86390 1
536901 99536901 1001 86380 86390 1
536607 99536607 1001 86380 86390 1
536679 99536679 1001 86380 86390 1
536550 99536550 1001 86380 86390 1
537987 99537987 1001 86380 86390 1
537907 99537907 1001 86380 86390 1
537972 99537972 1001 86380 86390 1
537846 99537846 1001 86380 86390 1
537697 99537697 1001 86380 86390 1
537584 99537584 1001 86380 86390 1
537562 99537562 1001 86380 86390 1
537502 99537502 1001 86380 86390 1
537390 99537390 1001 86380 86390 1
538029 99538029 1001 86380 86390 1
538767 99538767 1001 86380 86390 1
538792 99538792 1001 86380 86390 1
538693 99538693 1001 86380 86390 1
538697 99538697 1001 86380 86390 1
538467 99538467 1001 86380 86390 1
538510 99538510 1001 86380 86390 1
538579 99538579 1001 86380 86390 1
538425 99538425 1001 86380 86390 1
538394 99538394 1001 86380 86390 1
538361 99538361 1001 86380 86390 1
538928 99538928 1001 86380 86390 1
538869 99538869 1001 86380 86390 1
538821 99538821 1001 86380 86390 1
538874 99538874 1001 86380 86390 1
538914 99538914 1001 86380 86390 1
539500 99539500 1001 86380 86390 1
539073 99539073 1001 86380 86390 1
539080 99539080 1001 86380 86390 1
539031 99539031 1001 86380 86390 1
539696 99539696 1001 86380 86390 1
540435 99540435 1001 86380 86390 1
540264 99540264 1001 86380 86390 1
540445 99540445 1001 86380 86390 1
540446 99540446 1001 86380 86390 1
540186 99540186 1001 86380 86390 1
540019 99540019 1001 86380 86390 1
540009 99540009 1001 86380 86390 1
539922 99539922 1001 86380 86390 1
540652 99540652 1001 86380 86390 1
540936 99540936 1001 86380 86390 1
540925 99540925 1001 86380 86390 1
540929 99540929 1001 86380 86390 1
540836 99540836 1001 86380 86390 1
540709 99540709 1001 86380 86390 1
541307 99541307 1001 86380 86390 1
541386 99541386 1001 86380 86390 1
541429 99541429 1001 86380 86390 1
541496 99541496 1001 86380 86390 1
542086 99542086 1001 86380 86390 1
542075 99542075 1001 86380 86390 1
542027 99542027 1001 86380 86390 1
541879 99541879 1001 86380 86390 1
541894 99541894 1001 86380 86390 1
541554 99541554 1001 86380 86390 1
541593 99541593 1001 86380 86390 1
541673 99541673 1001 86380 86390 1
542285 99542285 1001 86380 86390 1
542791 99542791 1001 86380 86390 1
542767 99542767 1001 86380 86390 1
542443 99542443 1001 86380 86390 1
542491 99542491 1001 86380 86390 1
543018 99543018 1001 86380 86390 1
543914 99543914 1001 86380 86390 1
543876 99543876 1001 86380 86390 1
543787 99543787 1001 86380 86390 1
543819 99543819 1001 86380 86390 1
544258 99544258 1001 86380 86390 1
544337 99544337 1001 86380 86390 1
544195 99544195 1001 86380 86390 1
544287 99544287 1001 86380 86390 1
544738 99544738 1001 86380 86390 1
544676 99544676 1001 86380 86390 1
544630 99544630 1001 86380 86390 1
544721 99544721 1001 86380 86390 1
502946 961 1002 66587 68639 1
503100 1067 1002 40152 52980 1
400537 99400537 1001 86380 86390 1
401072 99401072 1001 86380 86390 1
401871 99401871 1001 86380 86390 1
402347 99402347 1001 86380 86390 1
402782 99402782 1001 86380 86390 1
403322 99403322 1001 86380 86390 1
403361 99403361 1001 86380 86390 1
403597 99403597 1001 86380 86390 1
403701 99403701 1001 86380 86390 1
403910 99403910 1001 86380 86390 1
404403 99404403 1001 86380 86390 1
404668 99404668 1001 86380 86390 1
404943 99404943 1001 86380 86390 1
405211 99405211 1001 86380 86390 1
405216 99405216 1001 86380 86390 1
405625 99405625 1001 86380 86390 1
405669 99405669 1001 86380 86390 1
405773 99405773 1001 86380 86390 1
406087 99406087 1001 86380 86390 1
406324 99406324 1001 86380 86390 1
406786 99406786 1001 86380 86390 1
406983 99406983 1001 86380 86390 1
407224 99407224 1001 86380 86390 1
407669 99407669 1001 86380 86390 1
408151 99408151 1001 86380 86390 1
408708 99408708 1001 86380 86390 1
409260 99409260 1001 86380 86390 1
409571 99409571 1001 86380 86390 1
409740 99409740 1001 86380 86390 1
410644 99410644 1001 86380 86390 1
410784 99410784 1001 86380 86390 1
411006 99411006 1001 86380 86390 1
410997 99410997 1001 86380 86390 1
411614 99411614 1001 86380 86390 1
411595 99411595 1001 86380 86390 1
411808 99411808 1001 86380 86390 1
412222 99412222 1001 86380 86390 1
413402 99413402 1001 86380 86390 1
413394 99413394 1001 86380 86390 1
413490 99413490 1001 86380 86390 1
413039 99413039 1001 86380 86390 1
412719 99412719 1001 86380 86390 1
412641 99412641 1001 86380 86390 1
412560 99412560 1001 86380 86390 1
412495 99412495 1001 86380 86390 1
413808 99413808 1001 86380 86390 1
414570 99414570 1001 86380 86390 1
414634 99414634 1001 86380 86390 1
415524 99415524 1001 86380 86390 1
415478 99415478 1001 86380 86390 1
415700 99415700 1001 86380 86390 1
415688 99415688 1001 86380 86390 1
416823 99416823 1001 86380 86390 1
416212 99416212 1001 86380 86390 1
416034 99416034 1001 86380 86390 1
417254 99417254 1001 86380 86390 1
417514 99417514 1001 86380 86390 1
418499 99418499 1001 86380 86390 1
418474 99418474 1001 86380 86390 1
418213 99418213 1001 86380 86390 1
418369 99418369 1001 86380 86390 1
417709 99417709 1001 86380 86390 1
417697 99417697 1001 86380 86390 1
419086 99419086 1001 86380 86390 1
420809 99420809 1001 86380 86390 1
421449 99421449 1001 86380 86390 1
421047 99421047 1001 86380 86390 1
422326 99422326 1001 86380 86390 1
423577 99423577 1001 86380 86390 1
423463 99423463 1001 86380 86390 1
423388 99423388 1001 86380 86390 1
423638 99423638 1001 86380 86390 1
423112 99423112 1001 86380 86390 1
422908 99422908 1001 86380 86390 1
424091 99424091 1001 86380 86390 1
425152 99425152 1001 86380 86390 1
425336 99425336 1001 86380 86390 1
425143 99425143 1001 86380 86390 1
424625 99424625 1001 86380 86390 1
424199 99424199 1001 86380 86390 1
424205 99424205 1001 86380 86390 1
425410 99425410 1001 86380 86390 1
425588 99425588 1001 86380 86390 1
425388 99425388 1001 86380 86390 1
425391 99425391 1001 86380 86390 1
425591 99425591 1001 86380 86390 1
425555 99425555 1001 86380 86390 1
426325 99426325 1001 86380 86390 1
426046 99426046 1001 86380 86390 1
426047 99426047 1001 86380 86390 1
426067 99426067 1001 86380 86390 1
425870 99425870 1001 86380 86390 1
426231 99426231 1001 86380 86390 1
427425 99427425 1001 86380 86390 1
428591 99428591 1001 86380 86390 1
428189 99428189 1001 86380 86390 1
428170 99428170 1001 86380 86390 1
428242 99428242 1001 86380 86390 1
427630 99427630 1001 86380 86390 1
427744 99427744 1001 86380 86390 1
428813 99428813 1001 86380 86390 1
428929 99428929 1001 86380 86390 1
429030 99429030 1001 86380 86390 1
429910 99429910 1001 86380 86390 1
429699 99429699 1001 86380 86390 1
429469 99429469 1001 86380 86390 1
429398 99429398 1001 86380 86390 1
430647 99430647 1001 86380 86390 1
430499 99430499 1001 86380 86390 1
431696 99431696 1001 86380 86390 1
431996 99431996 1001 86380 86390 1
431534 99431534 1001 86380 86390 1
431268 99431268 1001 86380 86390 1
431468 99431468 1001 86380 86390 1
431366 99431366 1001 86380 86390 1
430995 99430995 1001 86380 86390 1
432349 99432349 1001 86380 86390 1
432445 99432445 1001 86380 86390 1
433618 99433618 1001 86380 86390 1
433447 99433447 1001 86380 86390 1
432945 99432945 1001 86380 86390 1
432908 99432908 1001 86380 86390 1
432581 99432581 1001 86380 86390 1
432893 99432893 1001 86380 86390 1
433914 99433914 1001 86380 86390 1
433756 99433756 1001 86380 86390 1
434109 99434109 1001 86380 86390 1
435005 99435005 1001 86380 86390 1
435390 99435390 1001 86380 86390 1
435395 99435395 1001 86380 86390 1
435406 99435406 1001 86380 86390 1
435428 99435428 1001 86380 86390 1
434819 99434819 1001 86380 86390 1
434796 99434796 1001 86380 86390 1
434726 99434726 1001 86380 86390 1
434890 99434890 1001 86380 86390 1
434270 99434270 1001 86380 86390 1
434414 99434414 1001 86380 86390 1
434483 99434483 1001 86380 86390 1
435679 99435679 1001 86380 86390 1
435639 99435639 1001 86380 86390 1
435699 99435699 1001 86380 86390 1
436963 99436963 1001 86380 86390 1
436537 99436537 1001 86380 86390 1
435962 99435962 1001 86380 86390 1
436306 99436306 1001 86380 86390 1
300687 99300687 1001 86380 86390 1
300624 99300624 1001 86380 86390 1
300380 99300380 1001 86380 86390 1
300272 99300272 1001 86380 86390 1
300144 99300144 1001 86380 86390 1
301220 99301220 1001 86380 86390 1
300944 99300944 1001 86380 86390 1
302037 99302037 1001 86380 86390 1
302172 99302172 1001 86380 86390 1
302004 99302004 1001 86380 86390 1
301828 99301828 1001 86380 86390 1
302560 99302560 1001 86380 86390 1
302425 99302425 1001 86380 86390 1
302939 99302939 1001 86380 86390 1
302694 99302694 1001 86380 86390 1
302701 99302701 1001 86380 86390 1
303758 99303758 1001 86380 86390 1
303526 99303526 1001 86380 86390 1
303423 99303423 1001 86380 86390 1
304078 99304078 1001 86380 86390 1
304693 99304693 1001 86380 86390 1
304658 99304658 1001 86380 86390 1
304661 99304661 1001 86380 86390 1
304768 99304768 1001 86380 86390 1
304627 99304627 1001 86380 86390 1
304563 99304563 1001 86380 86390 1
304602 99304602 1001 86380 86390 1
304618 99304618 1001 86380 86390 1
304478 99304478 1001 86380 86390 1
304520 99304520 1001 86380 86390 1
304386 99304386 1001 86380 86390 1
304425 99304425 1001 86380 86390 1
304246 99304246 1001 86380 86390 1
304937 99304937 1001 86380 86390 1
305055 99305055 1001 86380 86390 1
304900 99304900 1001 86380 86390 1
304955 99304955 1001 86380 86390 1
305676 99305676 1001 86380 86390 1
500624 99500624 1001 86380 86390 1
500512 99500512 1001 86380 86390 1
500292 99500292 1001 86380 86390 1
500823 99500823 1001 86380 86390 1
500928 99500928 1001 86380 86390 1
500916 99500916 1001 86380 86390 1
500983 99500983 1001 86380 86390 1
501476 99501476 1001 86380 86390 1
501369 99501369 1001 86380 86390 1
501256 99501256 1001 86380 86390 1
501122 99501122 1001 86380 86390 1
501166 99501166 1001 86380 86390 1
501103 99501103 1001 86380 86390 1
501132 99501132 1001 86380 86390 1
501212 99501212 1001 86380 86390 1
501828 99501828 1001 86380 86390 1
502406 99502406 1001 86380 86390 1
502056 99502056 1001 86380 86390 1
502138 99502138 1001 86380 86390 1
501914 99501914 1001 86380 86390 1
502561 99502561 1001 86380 86390 1
502813 99502813 1001 86380 86390 1
502672 99502672 1001 86380 86390 1
502847 99502847 1001 86380 86390 1
503395 99503395 1001 86380 86390 1
503428 99503428 1001 86380 86390 1
504109 99504109 1001 86380 86390 1
503877 99503877 1001 86380 86390 1
503815 99503815 1001 86380 86390 1
504209 99504209 1001 86380 86390 1
504217 99504217 1001 86380 86390 1
504766 99504766 1001 86380 86390 1
504768 99504768 1001 86380 86390 1
504756 99504756 1001 86380 86390 1
504814 99504814 1001 86380 86390 1
504609 99504609 1001 86380 86390 1
504688 99504688 1001 86380 86390 1
504592 99504592 1001 86380 86390 1
505066 99505066 1001 86380 86390 1
505570 99505570 1001 86380 86390 1
505403 99505403 1001 86380 86390 1
505368 99505368 1001 86380 86390 1
505266 99505266 1001 86380 86390 1
505964 99505964 1001 86380 86390 1
506242 99506242 1001 86380 86390 1
506175 99506175 1001 86380 86390 1
506026 99506026 1001 86380 86390 1
506647 99506647 1001 86380 86390 1
507136 99507136 1001 86380 86390 1
506937 99506937 1001 86380 86390 1
507485 99507485 1001 86380 86390 1
507517 99507517 1001 86380 86390 1
507586 99507586 1001 86380 86390 1
508213 99508213 1001 86380 86390 1
507970 99507970 1001 86380 86390 1
507893 99507893 1001 86380 86390 1
507898 99507898 1001 86380 86390 1
507679 99507679 1001 86380 86390 1
507673 99507673 1001 86380 86390 1
507764 99507764 1001 86380 86390 1
507700 99507700 1001 86380 86390 1
508331 99508331 1001 86380 86390 1
508322 99508322 1001 86380 86390 1
509066 99509066 1001 86380 86390 1
508526 99508526 1001 86380 86390 1
509241 99509241 1001 86380 86390 1
509182 99509182 1001 86380 86390 1
509844 99509844 1001 86380 86390 1
509539 99509539 1001 86380 86390 1
509581 99509581 1001 86380 86390 1
509533 99509533 1001 86380 86390 1
509461 99509461 1001 86380 86390 1
509307 99509307 1001 86380 86390 1
509450 99509450 1001 86380 86390 1
509400 99509400 1001 86380 86390 1
510033 99510033 1001 86380 86390 1
510665 99510665 1001 86380 86390 1
510667 99510667 1001 86380 86390 1
510379 99510379 1001 86380 86390 1
510374 99510374 1001 86380 86390 1
510147 99510147 1001 86380 86390 1
510291 99510291 1001 86380 86390 1
511491 99511491 1001 86380 86390 1
511444 99511444 1001 86380 86390 1
511406 99511406 1001 86380 86390 1
511434 99511434 1001 86380 86390 1
511153 99511153 1001 86380 86390 1
511203 99511203 1001 86380 86390 1
511128 99511128 1001 86380 86390 1
511027 99511027 1001 86380 86390 1
511628 99511628 1001 86380 86390 1
511665 99511665 1001 86380 86390 1
512357 99512357 1001 86380 86390 1
512359 99512359 1001 86380 86390 1
512150 99512150 1001 86380 86390 1
512089 99512089 1001 86380 86390 1
511989 99511989 1001 86380 86390 1
512004 99512004 1001 86380 86390 1
511943 99511943 1001 86380 86390 1
511918 99511918 1001 86380 86390 1
511833 99511833 1001 86380 86390 1
512526 99512526 1001 86380 86390 1
512582 99512582 1001 86380 86390 1
512899 99512899 1001 86380 86390 1
513336 99513336 1001 86380 86390 1
513375 99513375 1001 86380 86390 1
513967 99513967 1001 86380 86390 1
514000 99514000 1001 86380 86390 1
513899 99513899 1001 86380 86390 1
513522 99513522 1001 86380 86390 1
513433 99513433 1001 86380 86390 1
514210 99514210 1001 86380 86390 1
514839 99514839 1001 86380 86390 1
514844 99514844 1001 86380 86390 1
514509 99514509 1001 86380 86390 1
514589 99514589 1001 86380 86390 1
514633 99514633 1001 86380 86390 1
514366 99514366 1001 86380 86390 1
514886 99514886 1001 86380 86390 1
514991 99514991 1001 86380 86390 1
515534 99515534 1001 86380 86390 1
515672 99515672 1001 86380 86390 1
515465 99515465 1001 86380 86390 1
515340 99515340 1001 86380 86390 1
515193 99515193 1001 86380 86390 1
515237 99515237 1001 86380 86390 1
515748 99515748 1001 86380 86390 1
516279 99516279 1001 86380 86390 1
516264 99516264 1001 86380 86390 1
516013 99516013 1001 86380 86390 1
516067 99516067 1001 86380 86390 1
516029 99516029 1001 86380 86390 1
517328 99517328 1001 86380 86390 1
516987 99516987 1001 86380 86390 1
516898 99516898 1001 86380 86390 1
516739 99516739 1001 86380 86390 1
516715 99516715 1001 86380 86390 1
517483 99517483 1001 86380 86390 1
518060 99518060 1001 86380 86390 1
517891 99517891 1001 86380 86390 1
517750 99517750 1001 86380 86390 1
517771 99517771 1001 86380 86390 1
518216 99518216 1001 86380 86390 1
518887 99518887 1001 86380 86390 1
518914 99518914 1001 86380 86390 1
519091 99519091 1001 86380 86390 1
519186 99519186 1001 86380 86390 1
519113 99519113 1001 86380 86390 1
519741 99519741 1001 86380 86390 1
519371 99519371 1001 86380 86390 1
520499 99520499 1001 86380 86390 1
520510 99520510 1001 86380 86390 1
520348 99520348 1001 86380 86390 1
520028 99520028 1001 86380 86390 1
520029 99520029 1001 86380 86390 1
520802 99520802 1001 86380 86390 1
521283 99521283 1001 86380 86390 1
521235 99521235 1001 86380 86390 1
521019 99521019 1001 86380 86390 1
521578 99521578 1001 86380 86390 1
522166 99522166 1001 86380 86390 1
521803 99521803 1001 86380 86390 1
521734 99521734 1001 86380 86390 1
522467 99522467 1001 86380 86390 1
522857 99522857 1001 86380 86390 1
522909 99522909 1001 86380 86390 1
522768 99522768 1001 86380 86390 1
522529 99522529 1001 86380 86390 1
523183 99523183 1001 86380 86390 1
523127 99523127 1001 86380 86390 1
523790 99523790 1001 86380 86390 1
523844 99523844 1001 86380 86390 1
523888 99523888 1001 86380 86390 1
523928 99523928 1001 86380 86390 1
523365 99523365 1001 86380 86390 1
523470 99523470 1001 86380 86390 1
523532 99523532 1001 86380 86390 1
524685 99524685 1001 86380 86390 1
524690 99524690 1001 86380 86390 1
524362 99524362 1001 86380 86390 1
524544 99524544 1001 86380 86390 1
524377 99524377 1001 86380 86390 1
524447 99524447 1001 86380 86390 1
524325 99524325 1001 86380 86390 1
524200 99524200 1001 86380 86390 1
524966 99524966 1001 86380 86390 1
524856 99524856 1001 86380 86390 1
525543 99525543 1001 86380 86390 1
525028 99525028 1001 86380 86390 1
525114 99525114 1001 86380 86390 1
525050 99525050 1001 86380 86390 1
526314 99526314 1001 86380 86390 1
526409 99526409 1001 86380 86390 1
526180 99526180 1001 86380 86390 1
526545 99526545 1001 86380 86390 1
526904 99526904 1001 86380 86390 1
526910 99526910 1001 86380 86390 1
526976 99526976 1001 86380 86390 1
526785 99526785 1001 86380 86390 1
527314 99527314 1001 86380 86390 1
527430 99527430 1001 86380 86390 1
527367 99527367 1001 86380 86390 1
527317 99527317 1001 86380 86390 1
527360 99527360 1001 86380 86390 1
528037 99528037 1001 86380 86390 1
527962 99527962 1001 86380 86390 1
527794 99527794 1001 86380 86390 1
527860 99527860 1001 86380 86390 1
527849 99527849 1001 86380 86390 1
527685 99527685 1001 86380 86390 1
527674 99527674 1001 86380 86390 1
527510 99527510 1001 86380 86390 1
527501 99527501 1001 86380 86390 1
528813 99528813 1001 86380 86390 1
528866 99528866 1001 86380 86390 1
528545 99528545 1001 86380 86390 1
528602 99528602 1001 86380 86390 1
529099 99529099 1001 86380 86390 1
529683 99529683 1001 86380 86390 1
529582 99529582 1001 86380 86390 1
529414 99529414 1001 86380 86390 1
529389 99529389 1001 86380 86390 1
529518 99529518 1001 86380 86390 1
529197 99529197 1001 86380 86390 1
529268 99529268 1001 86380 86390 1
529313 99529313 1001 86380 86390 1
529802 99529802 1001 86380 86390 1
529845 99529845 1001 86380 86390 1
529757 99529757 1001 86380 86390 1
530361 99530361 1001 86380 86390 1
530478 99530478 1001 86380 86390 1
530440 99530440 1001 86380 86390 1
530402 99530402 1001 86380 86390 1
530435 99530435 1001 86380 86390 1
530437 99530437 1001 86380 86390 1
530219 99530219 1001 86380 86390 1
530028 99530028 1001 86380 86390 1
530644 99530644 1001 86380 86390 1
530571 99530571 1001 86380 86390 1
530614 99530614 1001 86380 86390 1
531291 99531291 1001 86380 86390 1
531233 99531233 1001 86380 86390 1
531022 99531022 1001 86380 86390 1
531052 99531052 1001 86380 86390 1
531170 99531170 1001 86380 86390 1
531002 99531002 1001 86380 86390 1
531159 99531159 1001 86380 86390 1
531584 99531584 1001 86380 86390 1
531446 99531446 1001 86380 86390 1
531422 99531422 1001 86380 86390 1
531463 99531463 1001 86380 86390 1
531556 99531556 1001 86380 86390 1
532117 99532117 1001 86380 86390 1
531975 99531975 1001 86380 86390 1
531753 99531753 1001 86380 86390 1
531726 99531726 1001 86380 86390 1
532324 99532324 1001 86380 86390 1
532327 99532327 1001 86380 86390 1
532986 99532986 1001 86380 86390 1
532952 99532952 1001 86380 86390 1
532620 99532620 1001 86380 86390 1
532819 99532819 1001 86380 86390 1
532501 99532501 1001 86380 86390 1
533236 99533236 1001 86380 86390 1
533109 99533109 1001 86380 86390 1
533855 99533855 1001 86380 86390 1
533809 99533809 1001 86380 86390 1
533832 99533832 1001 86380 86390 1
533699 99533699 1001 86380 86390 1
533485 99533485 1001 86380 86390 1
533528 99533528 1001 86380 86390 1
533594 99533594 1001 86380 86390 1
533518 99533518 1001 86380 86390 1
533392 99533392 1001 86380 86390 1
533376 99533376 1001 86380 86390 1
533899 99533899 1001 86380 86390 1
533944 99533944 1001 86380 86390 1
534633 99534633 1001 86380 86390 1
534493 99534493 1001 86380 86390 1
534629 99534629 1001 86380 86390 1
534367 99534367 1001 86380 86390 1
534270 99534270 1001 86380 86390 1
534173 99534173 1001 86380 86390 1
534228 99534228 1001 86380 86390 1
534866 99534866 1001 86380 86390 1
535418 99535418 1001 86380 86390 1
535084 99535084 1001 86380 86390 1
535059 99535059 1001 86380 86390 1
535550 99535550 1001 86380 86390 1
536255 99536255 1001 86380 86390 1
536027 99536027 1001 86380 86390 1
536120 99536120 1001 86380 86390 1
535934 99535934 1001 86380 86390 1
535835 99535835 1001 86380 86390 1
535895 99535895 1001 86380 86390 1
536960 99536960 1001 86380 86390 1
537064 99537064 1001 86380 86390 1
537067 99537067 1001 86380 86390 1
536747 99536747 1001 86380 86390 1
536657 99536657 1001 86380 86390 1
537336 99537336 1001 86380 86390 1
537223 99537223 1001 86380 86390 1
537956 99537956 1001 86380 86390 1
537680 99537680 1001 86380 86390 1
537737 99537737 1001 86380 86390 1
537651 99537651 1001 86380 86390 1
537639 99537639 1001 86380 86390 1
537425 99537425 1001 86380 86390 1
538070 99538070 1001 86380 86390 1
538636 99538636 1001 86380 86390 1
538472 99538472 1001 86380 86390 1
538383 99538383 1001 86380 86390 1
538830 99538830 1001 86380 86390 1
539396 99539396 1001 86380 86390 1
539245 99539245 1001 86380 86390 1
539364 99539364 1001 86380 86390 1
539234 99539234 1001 86380 86390 1
539027 99539027 1001 86380 86390 1
540301 99540301 1001 86380 86390 1
540212 99540212 1001 86380 86390 1
539860 99539860 1001 86380 86390 1
539863 99539863 1001 86380 86390 1
539987 99539987 1001 86380 86390 1
540632 99540632 1001 86380 86390 1
540570 99540570 1001 86380 86390 1
541243 99541243 1001 86380 86390 1
541156 99541156 1001 86380 86390 1
541087 99541087 1001 86380 86390 1
541069 99541069 1001 86380 86390 1
540970 99540970 1001 86380 86390 1
540819 99540819 1001 86380 86390 1
541328 99541328 1001 86380 86390 1
542026 99542026 1001 86380 86390 1
541763 99541763 1001 86380 86390 1
541832 99541832 1001 86380 86390 1
541705 99541705 1001 86380 86390 1
541612 99541612 1001 86380 86390 1
542246 99542246 1001 86380 86390 1
542189 99542189 1001 86380 86390 1
542242 99542242 1001 86380 86390 1
542322 99542322 1001 86380 86390 1
542746 99542746 1001 86380 86390 1
542758 99542758 1001 86380 86390 1
542706 99542706 1001 86380 86390 1
542363 99542363 1001 86380 86390 1
542392 99542392 1001 86380 86390 1
542328 99542328 1001 86380 86390 1
542510 99542510 1001 86380 86390 1
543333 99543333 1001 86380 86390 1
543169 99543169 1001 86380 86390 1
544214 99544214 1001 86380 86390 1
544614 99544614 1001 86380 86390 1
401048 99401048 1001 86380 86390 1
401019 99401019 1001 86380 86390 1
401618 99401618 1001 86380 86390 1
401608 99401608 1001 86380 86390 1
401926 99401926 1001 86380 86390 1
402034 99402034 1001 86380 86390 1
402425 99402425 1001 86380 86390 1
402877 99402877 1001 86380 86390 1
402903 99402903 1001 86380 86390 1
403553 99403553 1001 86380 86390 1
404140 99404140 1001 86380 86390 1
404212 99404212 1001 86380 86390 1
404427 99404427 1001 86380 86390 1
404697 99404697 1001 86380 86390 1
405050 99405050 1001 86380 86390 1
405343 99405343 1001 86380 86390 1
405460 99405460 1001 86380 86390 1
405951 99405951 1001 86380 86390 1
405958 99405958 1001 86380 86390 1
406310 99406310 1001 86380 86390 1
406460 99406460 1001 86380 86390 1
406395 99406395 1001 86380 86390 1
406754 99406754 1001 86380 86390 1
406895 99406895 1001 86380 86390 1
406889 99406889 1001 86380 86390 1
407186 99407186 1001 86380 86390 1
407437 99407437 1001 86380 86390 1
408102 99408102 1001 86380 86390 1
408353 99408353 1001 86380 86390 1
409236 99409236 1001 86380 86390 1
409243 99409243 1001 86380 86390 1
409318 99409318 1001 86380 86390 1
409347 99409347 1001 86380 86390 1
409524 99409524 1001 86380 86390 1
409691 99409691 1001 86380 86390 1
409712 99409712 1001 86380 86390 1
409973 99409973 1001 86380 86390 1
410298 99410298 1001 86380 86390 1
410862 99410862 1001 86380 86390 1
411282 99411282 1001 86380 86390 1
411332 99411332 1001 86380 86390 1
411591 99411591 1001 86380 86390 1
411537 99411537 1001 86380 86390 1
412043 99412043 1001 86380 86390 1
411997 99411997 1001 86380 86390 1
413669 99413669 1001 86380 86390 1
413260 99413260 1001 86380 86390 1
412809 99412809 1001 86380 86390 1
413888 99413888 1001 86380 86390 1
413874 99413874 1001 86380 86390 1
413977 99413977 1001 86380 86390 1
415266 99415266 1001 86380 86390 1
415086 99415086 1001 86380 86390 1
414615 99414615 1001 86380 86390 1
414285 99414285 1001 86380 86390 1
415409 99415409 1001 86380 86390 1
416672 99416672 1001 86380 86390 1
416600 99416600 1001 86380 86390 1
415895 99415895 1001 86380 86390 1
417415 99417415 1001 86380 86390 1
418618 99418618 1001 86380 86390 1
418650 99418650 1001 86380 86390 1
418600 99418600 1001 86380 86390 1
418420 99418420 1001 86380 86390 1
418051 99418051 1001 86380 86390 1
417815 99417815 1001 86380 86390 1
419032 99419032 1001 86380 86390 1
420415 99420415 1001 86380 86390 1
419806 99419806 1001 86380 86390 1
419540 99419540 1001 86380 86390 1
419508 99419508 1001 86380 86390 1
420744 99420744 1001 86380 86390 1
420605 99420605 1001 86380 86390 1
421694 99421694 1001 86380 86390 1
421426 99421426 1001 86380 86390 1
421443 99421443 1001 86380 86390 1
421213 99421213 1001 86380 86390 1
422201 99422201 1001 86380 86390 1
422131 99422131 1001 86380 86390 1
423673 99423673 1001 86380 86390 1
423681 99423681 1001 86380 86390 1
423175 99423175 1001 86380 86390 1
422854 99422854 1001 86380 86390 1
422630 99422630 1001 86380 86390 1
422730 99422730 1001 86380 86390 1
422612 99422612 1001 86380 86390 1
424866 99424866 1001 86380 86390 1
424155 99424155 1001 86380 86390 1
424177 99424177 1001 86380 86390 1
425797 99425797 1001 86380 86390 1
425467 99425467 1001 86380 86390 1
425737 99425737 1001 86380 86390 1
426952 99426952 1001 86380 86390 1
426319 99426319 1001 86380 86390 1
426219 99426219 1001 86380 86390 1
425854 99425854 1001 86380 86390 1
427200 99427200 1001 86380 86390 1
427438 99427438 1001 86380 86390 1
428136 99428136 1001 86380 86390 1
427739 99427739 1001 86380 86390 1
428827 99428827 1001 86380 86390 1
429685 99429685 1001 86380 86390 1
429593 99429593 1001 86380 86390 1
429638 99429638 1001 86380 86390 1
429369 99429369 1001 86380 86390 1
429237 99429237 1001 86380 86390 1
430467 99430467 1001 86380 86390 1
431688 99431688 1001 86380 86390 1
431689 99431689 1001 86380 86390 1
431679 99431679 1001 86380 86390 1
432027 99432027 1001 86380 86390 1
431477 99431477 1001 86380 86390 1
431362 99431362 1001 86380 86390 1
431270 99431270 1001 86380 86390 1
431007 99431007 1001 86380 86390 1
432252 99432252 1001 86380 86390 1
432072 99432072 1001 86380 86390 1
432285 99432285 1001 86380 86390 1
433562 99433562 1001 86380 86390 1
433507 99433507 1001 86380 86390 1
432971 99432971 1001 86380 86390 1
432734 99432734 1001 86380 86390 1
432890 99432890 1001 86380 86390 1
432744 99432744 1001 86380 86390 1
433969 99433969 1001 86380 86390 1
433793 99433793 1001 86380 86390 1
435082 99435082 1001 86380 86390 1
434564 99434564 1001 86380 86390 1
434402 99434402 1001 86380 86390 1
434174 99434174 1001 86380 86390 1
435461 99435461 1001 86380 86390 1
435450 99435450 1001 86380 86390 1
436992 99436992 1001 86380 86390 1
436773 99436773 1001 86380 86390 1
436592 99436592 1001 86380 86390 1
436571 99436571 1001 86380 86390 1
436613 99436613 1001 86380 86390 1
436511 99436511 1001 86380 86390 1
436702 99436702 1001 86380 86390 1
435993 99435993 1001 86380 86390 1
300662 99300662 1001 86380 86390 1
300723 99300723 1001 86380 86390 1
300409 99300409 1001 86380 86390 1
300500 99300500 1001 86380 86390 1
300415 99300415 1001 86380 86390 1
300160 99300160 1001 86380 86390 1
300293 99300293 1001 86380 86390 1
300207 99300207 1001 86380 86390 1
300829 99300829 1001 86380 86390 1
300742 99300742 1001 86380 86390 1
301506 99301506 1001 86380 86390 1
301510 99301510 1001 86380 86390 1
301536 99301536 1001 86380 86390 1
301335 99301335 1001 86380 86390 1
301025 99301025 1001 86380 86390 1
300948 99300948 1001 86380 86390 1
301088 99301088 1001 86380 86390 1
301655 99301655 1001 86380 86390 1
301651 99301651 1001 86380 86390 1
302548 99302548 1001 86380 86390 1
302464 99302464 1001 86380 86390 1
303162 99303162 1001 86380 86390 1
302898 99302898 1001 86380 86390 1
302822 99302822 1001 86380 86390 1
302625 99302625 1001 86380 86390 1
302688 99302688 1001 86380 86390 1
303261 99303261 1001 86380 86390 1
303274 99303274 1001 86380 86390 1
303226 99303226 1001 86380 86390 1
303370 99303370 1001 86380 86390 1
303930 99303930 1001 86380 86390 1
303892 99303892 1001 86380 86390 1
303881 99303881 1001 86380 86390 1
303663 99303663 1001 86380 86390 1
303805 99303805 1001 86380 86390 1
303746 99303746 1001 86380 86390 1
304224 99304224 1001 86380 86390 1
304077 99304077 1001 86380 86390 1
304840 99304840 1001 86380 86390 1
304850 99304850 1001 86380 86390 1
304615 99304615 1001 86380 86390 1
304564 99304564 1001 86380 86390 1
304578 99304578 1001 86380 86390 1
304454 99304454 1001 86380 86390 1
304338 99304338 1001 86380 86390 1
305025 99305025 1001 86380 86390 1
305556 99305556 1001 86380 86390 1
305637 99305637 1001 86380 86390 1
305500 99305500 1001 86380 86390 1
305629 99305629 1001 86380 86390 1
305488 99305488 1001 86380 86390 1
305631 99305631 1001 86380 86390 1
305387 99305387 1001 86380 86390 1
305478 99305478 1001 86380 86390 1
305690 99305690 1001 86380 86390 1
500750 99500750 1001 86380 86390 1
500697 99500697 1001 86380 86390 1
500491 99500491 1001 86380 86390 1
501017 99501017 1001 86380 86390 1
500976 99500976 1001 86380 86390 1
501548 99501548 1001 86380 86390 1
501188 99501188 1001 86380 86390 1
501216 99501216 1001 86380 86390 1
501091 99501091 1001 86380 86390 1
501222 99501222 1001 86380 86390 1
501819 99501819 1001 86380 86390 1
501839 99501839 1001 86380 86390 1
501674 99501674 1001 86380 86390 1
502380 99502380 1001 86380 86390 1
502182 99502182 1001 86380 86390 1
502058 99502058 1001 86380 86390 1
502192 99502192 1001 86380 86390 1
501861 99501861 1001 86380 86390 1
501981 99501981 1001 86380 86390 1
503022 99503022 1001 86380 86390 1
503362 99503362 1001 86380 86390 1
503785 99503785 1001 86380 86390 1
503798 99503798 1001 86380 86390 1
503523 99503523 1001 86380 86390 1
504150 99504150 1001 86380 86390 1
504663 99504663 1001 86380 86390 1
504486 99504486 1001 86380 86390 1
505663 99505663 1001 86380 86390 1
505653 99505653 1001 86380 86390 1
505554 99505554 1001 86380 86390 1
505265 99505265 1001 86380 86390 1
505292 99505292 1001 86380 86390 1
505205 99505205 1001 86380 86390 1
505955 99505955 1001 86380 86390 1
506447 99506447 1001 86380 86390 1
506200 99506200 1001 86380 86390 1
506240 99506240 1001 86380 86390 1
506070 99506070 1001 86380 86390 1
506153 99506153 1001 86380 86390 1
506064 99506064 1001 86380 86390 1
506665 99506665 1001 86380 86390 1
507088 99507088 1001 86380 86390 1
507214 99507214 1001 86380 86390 1
507046 99507046 1001 86380 86390 1
507491 99507491 1001 86380 86390 1
507441 99507441 1001 86380 86390 1
508122 99508122 1001 86380 86390 1
508203 99508203 1001 86380 86390 1
507636 99507636 1001 86380 86390 1
508340 99508340 1001 86380 86390 1
508446 99508446 1001 86380 86390 1
508253 99508253 1001 86380 86390 1
508373 99508373 1001 86380 86390 1
508972 99508972 1001 86380 86390 1
508735 99508735 1001 86380 86390 1
508749 99508749 1001 86380 86390 1
509162 99509162 1001 86380 86390 1
509137 99509137 1001 86380 86390 1
509093 99509093 1001 86380 86390 1
509252 99509252 1001 86380 86390 1
509880 99509880 1001 86380 86390 1
509847 99509847 1001 86380 86390 1
509504 99509504 1001 86380 86390 1
509636 99509636 1001 86380 86390 1
509903 99509903 1001 86380 86390 1
510633 99510633 1001 86380 86390 1
510347 99510347 1001 86380 86390 1
510454 99510454 1001 86380 86390 1
510338 99510338 1001 86380 86390 1
510210 99510210 1001 86380 86390 1
510178 99510178 1001 86380 86390 1
510230 99510230 1001 86380 86390 1
510309 99510309 1001 86380 86390 1
510873 99510873 1001 86380 86390 1
511418 99511418 1001 86380 86390 1
511296 99511296 1001 86380 86390 1
511320 99511320 1001 86380 86390 1
511018 99511018 1001 86380 86390 1
511593 99511593 1001 86380 86390 1
512049 99512049 1001 86380 86390 1
512091 99512091 1001 86380 86390 1
511976 99511976 1001 86380 86390 1
511854 99511854 1001 86380 86390 1
512454 99512454 1001 86380 86390 1
512468 99512468 1001 86380 86390 1
513116 99513116 1001 86380 86390 1
512974 99512974 1001 86380 86390 1
512869 99512869 1001 86380 86390 1
512760 99512760 1001 86380 86390 1
513268 99513268 1001 86380 86390 1
513244 99513244 1001 86380 86390 1
513260 99513260 1001 86380 86390 1
513955 99513955 1001 86380 86390 1
513985 99513985 1001 86380 86390 1
513897 99513897 1001 86380 86390 1
513673 99513673 1001 86380 86390 1
513679 99513679 1001 86380 86390 1
513821 99513821 1001 86380 86390 1
513542 99513542 1001 86380 86390 1
513428 99513428 1001 86380 86390 1
514185 99514185 1001 86380 86390 1
514160 99514160 1001 86380 86390 1
514099 99514099 1001 86380 86390 1
514066 99514066 1001 86380 86390 1
514668 99514668 1001 86380 86390 1
514771 99514771 1001 86380 86390 1
514549 99514549 1001 86380 86390 1
514557 99514557 1001 86380 86390 1
514311 99514311 1001 86380 86390 1
515035 99515035 1001 86380 86390 1
515009 99515009 1001 86380 86390 1
515088 99515088 1001 86380 86390 1
515746 99515746 1001 86380 86390 1
515780 99515780 1001 86380 86390 1
516508 99516508 1001 86380 86390 1
516398 99516398 1001 86380 86390 1
516122 99516122 1001 86380 86390 1
516176 99516176 1001 86380 86390 1
516101 99516101 1001 86380 86390 1
515940 99515940 1001 86380 86390 1
515956 99515956 1001 86380 86390 1
516069 99516069 1001 86380 86390 1
516611 99516611 1001 86380 86390 1
516695 99516695 1001 86380 86390 1
516712 99516712 1001 86380 86390 1
517300 99517300 1001 86380 86390 1
517113 99517113 1001 86380 86390 1
517352 99517352 1001 86380 86390 1
518074 99518074 1001 86380 86390 1
518094 99518094 1001 86380 86390 1
518095 99518095 1001 86380 86390 1
517841 99517841 1001 86380 86390 1
517818 99517818 1001 86380 86390 1
517798 99517798 1001 86380 86390 1
517633 99517633 1001 86380 86390 1
518364 99518364 1001 86380 86390 1
518707 99518707 1001 86380 86390 1
518779 99518779 1001 86380 86390 1
518598 99518598 1001 86380 86390 1
518450 99518450 1001 86380 86390 1
518404 99518404 1001 86380 86390 1
519101 99519101 1001 86380 86390 1
519087 99519087 1001 86380 86390 1
519640 99519640 1001 86380 86390 1
519793 99519793 1001 86380 86390 1
519757 99519757 1001 86380 86390 1
519565 99519565 1001 86380 86390 1
519994 99519994 1001 86380 86390 1
520589 99520589 1001 86380 86390 1
520386 99520386 1001 86380 86390 1
520237 99520237 1001 86380 86390 1
520750 99520750 1001 86380 86390 1
521092 99521092 1001 86380 86390 1
521068 99521068 1001 86380 86390 1
520942 99520942 1001 86380 86390 1
521934 99521934 1001 86380 86390 1
521939 99521939 1001 86380 86390 1
521820 99521820 1001 86380 86390 1
521859 99521859 1001 86380 86390 1
522399 99522399 1001 86380 86390 1
522309 99522309 1001 86380 86390 1
522916 99522916 1001 86380 86390 1
523109 99523109 1001 86380 86390 1
523191 99523191 1001 86380 86390 1
523920 99523920 1001 86380 86390 1
523747 99523747 1001 86380 86390 1
523653 99523653 1001 86380 86390 1
523680 99523680 1001 86380 86390 1
524613 99524613 1001 86380 86390 1
524396 99524396 1001 86380 86390 1
524406 99524406 1001 86380 86390 1
524295 99524295 1001 86380 86390 1
524182 99524182 1001 86380 86390 1
524793 99524793 1001 86380 86390 1
525429 99525429 1001 86380 86390 1
525491 99525491 1001 86380 86390 1
525332 99525332 1001 86380 86390 1
525242 99525242 1001 86380 86390 1
525233 99525233 1001 86380 86390 1
525054 99525054 1001 86380 86390 1
525039 99525039 1001 86380 86390 1
525619 99525619 1001 86380 86390 1
525801 99525801 1001 86380 86390 1
525694 99525694 1001 86380 86390 1
525708 99525708 1001 86380 86390 1
526051 99526051 1001 86380 86390 1
526029 99526029 1001 86380 86390 1
526099 99526099 1001 86380 86390 1
525919 99525919 1001 86380 86390 1
525855 99525855 1001 86380 86390 1
525961 99525961 1001 86380 86390 1
526619 99526619 1001 86380 86390 1
526546 99526546 1001 86380 86390 1
527220 99527220 1001 86380 86390 1
527180 99527180 1001 86380 86390 1
527019 99527019 1001 86380 86390 1
526988 99526988 1001 86380 86390 1
526749 99526749 1001 86380 86390 1
526802 99526802 1001 86380 86390 1
527927 99527927 1001 86380 86390 1
527919 99527919 1001 86380 86390 1
527729 99527729 1001 86380 86390 1
527623 99527623 1001 86380 86390 1
527640 99527640 1001 86380 86390 1
527617 99527617 1001 86380 86390 1
527465 99527465 1001 86380 86390 1
528237 99528237 1001 86380 86390 1
528187 99528187 1001 86380 86390 1
528852 99528852 1001 86380 86390 1
528712 99528712 1001 86380 86390 1
528614 99528614 1001 86380 86390 1
528310 99528310 1001 86380 86390 1
528417 99528417 1001 86380 86390 1
529641 99529641 1001 86380 86390 1
529347 99529347 1001 86380 86390 1
529466 99529466 1001 86380 86390 1
529733 99529733 1001 86380 86390 1
529918 99529918 1001 86380 86390 1
530374 99530374 1001 86380 86390 1
530524 99530524 1001 86380 86390 1
530527 99530527 1001 86380 86390 1
530434 99530434 1001 86380 86390 1
530297 99530297 1001 86380 86390 1
530590 99530590 1001 86380 86390 1
530704 99530704 1001 86380 86390 1
531238 99531238 1001 86380 86390 1
531020 99531020 1001 86380 86390 1
531010 99531010 1001 86380 86390 1
531015 99531015 1001 86380 86390 1
530907 99530907 1001 86380 86390 1
530965 99530965 1001 86380 86390 1
532052 99532052 1001 86380 86390 1
532018 99532018 1001 86380 86390 1
531675 99531675 1001 86380 86390 1
531586 99531586 1001 86380 86390 1
531775 99531775 1001 86380 86390 1
532208 99532208 1001 86380 86390 1
532339 99532339 1001 86380 86390 1
532292 99532292 1001 86380 86390 1
532894 99532894 1001 86380 86390 1
532909 99532909 1001 86380 86390 1
532668 99532668 1001 86380 86390 1
532593 99532593 1001 86380 86390 1
532570 99532570 1001 86380 86390 1
532610 99532610 1001 86380 86390 1
533081 99533081 1001 86380 86390 1
533039 99533039 1001 86380 86390 1
533745 99533745 1001 86380 86390 1
533279 99533279 1001 86380 86390 1
533271 99533271 1001 86380 86390 1
534570 99534570 1001 86380 86390 1
534500 99534500 1001 86380 86390 1
534399 99534399 1001 86380 86390 1
534718 99534718 1001 86380 86390 1
535400 99535400 1001 86380 86390 1
535388 99535388 1001 86380 86390 1
535501 99535501 1001 86380 86390 1
535176 99535176 1001 86380 86390 1
535139 99535139 1001 86380 86390 1
536267 99536267 1001 86380 86390 1
535926 99535926 1001 86380 86390 1
535754 99535754 1001 86380 86390 1
536416 99536416 1001 86380 86390 1
537044 99537044 1001 86380 86390 1
536789 99536789 1001 86380 86390 1
536871 99536871 1001 86380 86390 1
536939 99536939 1001 86380 86390 1
536943 99536943 1001 86380 86390 1
536592 99536592 1001 86380 86390 1
536750 99536750 1001 86380 86390 1
537204 99537204 1001 86380 86390 1
537218 99537218 1001 86380 86390 1
537362 99537362 1001 86380 86390 1
537595 99537595 1001 86380 86390 1
537752 99537752 1001 86380 86390 1
537664 99537664 1001 86380 86390 1
537565 99537565 1001 86380 86390 1
538003 99538003 1001 86380 86390 1
538160 99538160 1001 86380 86390 1
538721 99538721 1001 86380 86390 1
538644 99538644 1001 86380 86390 1
538470 99538470 1001 86380 86390 1
538601 99538601 1001 86380 86390 1
538331 99538331 1001 86380 86390 1
538345 99538345 1001 86380 86390 1
538930 99538930 1001 86380 86390 1
539000 99539000 1001 86380 86390 1
539451 99539451 1001 86380 86390 1
539243 99539243 1001 86380 86390 1
539386 99539386 1001 86380 86390 1
539664 99539664 1001 86380 86390 1
540452 99540452 1001 86380 86390 1
540120 99540120 1001 86380 86390 1
540064 99540064 1001 86380 86390 1
540978 99540978 1001 86380 86390 1
540887 99540887 1001 86380 86390 1
541084 99541084 1001 86380 86390 1
541345 99541345 1001 86380 86390 1
541475 99541475 1001 86380 86390 1
542036 99542036 1001 86380 86390 1
542065 99542065 1001 86380 86390 1
541903 99541903 1001 86380 86390 1
541827 99541827 1001 86380 86390 1
541685 99541685 1001 86380 86390 1
542131 99542131 1001 86380 86390 1
542907 99542907 1001 86380 86390 1
542890 99542890 1001 86380 86390 1
542840 99542840 1001 86380 86390 1
543021 99543021 1001 86380 86390 1
543761 99543761 1001 86380 86390 1
543515 99543515 1001 86380 86390 1
543362 99543362 1001 86380 86390 1
543173 99543173 1001 86380 86390 1
543304 99543304 1001 86380 86390 1
543161 99543161 1001 86380 86390 1
543292 99543292 1001 86380 86390 1
544533 99544533 1001 86380 86390 1
544494 99544494 1001 86380 86390 1
544264 99544264 1001 86380 86390 1
544319 99544319 1001 86380 86390 1
544371 99544371 1001 86380 86390 1
544282 99544282 1001 86380 86390 1
544125 99544125 1001 86380 86390 1
423367 877 1001 66360 74937 1
519597 821 1002 49003 61027 1
400279 99400279 1001 86380 86390 1
400377 99400377 1001 86380 86390 1
400396 99400396 1001 86380 86390 1
400490 99400490 1001 86380 86390 1
400595 99400595 1001 86380 86390 1
400607 99400607 1001 86380 86390 1
400770 99400770 1001 86380 86390 1
401235 99401235 1001 86380 86390 1
401273 99401273 1001 86380 86390 1
401790 99401790 1001 86380 86390 1
402352 99402352 1001 86380 86390 1
402580 99402580 1001 86380 86390 1
402720 99402720 1001 86380 86390 1
403202 99403202 1001 86380 86390 1
403181 99403181 1001 86380 86390 1
403869 99403869 1001 86380 86390 1
404193 99404193 1001 86380 86390 1
404291 99404291 1001 86380 86390 1
404906 99404906 1001 86380 86390 1
405040 99405040 1001 86380 86390 1
405125 99405125 1001 86380 86390 1
405310 99405310 1001 86380 86390 1
405400 99405400 1001 86380 86390 1
405476 99405476 1001 86380 86390 1
406264 99406264 1001 86380 86390 1
406287 99406287 1001 86380 86390 1
406458 99406458 1001 86380 86390 1
406630 99406630 1001 86380 86390 1
406597 99406597 1001 86380 86390 1
406622 99406622 1001 86380 86390 1
406836 99406836 1001 86380 86390 1
406783 99406783 1001 86380 86390 1
408054 99408054 1001 86380 86390 1
409179 99409179 1001 86380 86390 1
409198 99409198 1001 86380 86390 1
409360 99409360 1001 86380 86390 1
409580 99409580 1001 86380 86390 1
409831 99409831 1001 86380 86390 1
410014 99410014 1001 86380 86390 1
410062 99410062 1001 86380 86390 1
410426 99410426 1001 86380 86390 1
410508 99410508 1001 86380 86390 1
410849 99410849 1001 86380 86390 1
410961 99410961 1001 86380 86390 1
410975 99410975 1001 86380 86390 1
411737 99411737 1001 86380 86390 1
412170 99412170 1001 86380 86390 1
412424 99412424 1001 86380 86390 1
413618 99413618 1001 86380 86390 1
413520 99413520 1001 86380 86390 1
413434 99413434 1001 86380 86390 1
413193 99413193 1001 86380 86390 1
413151 99413151 1001 86380 86390 1
412488 99412488 1001 86380 86390 1
413889 99413889 1001 86380 86390 1
413839 99413839 1001 86380 86390 1
415190 99415190 1001 86380 86390 1
415282 99415282 1001 86380 86390 1
415287 99415287 1001 86380 86390 1
414829 99414829 1001 86380 86390 1
415466 99415466 1001 86380 86390 1
416317 99416317 1001 86380 86390 1
416361 99416361 1001 86380 86390 1
416085 99416085 1001 86380 86390 1
415823 99415823 1001 86380 86390 1
418043 99418043 1001 86380 86390 1
418214 99418214 1001 86380 86390 1
419100 99419100 1001 86380 86390 1
418845 99418845 1001 86380 86390 1
418853 99418853 1001 86380 86390 1
420366 99420366 1001 86380 86390 1
420410 99420410 1001 86380 86390 1
420208 99420208 1001 86380 86390 1
419683 99419683 1001 86380 86390 1
419936 99419936 1001 86380 86390 1
419937 99419937 1001 86380 86390 1
419465 99419465 1001 86380 86390 1
419631 99419631 1001 86380 86390 1
420629 99420629 1001 86380 86390 1
420682 99420682 1001 86380 86390 1
422049 99422049 1001 86380 86390 1
421909 99421909 1001 86380 86390 1
421914 99421914 1001 86380 86390 1
421381 99421381 1001 86380 86390 1
421489 99421489 1001 86380 86390 1
422309 99422309 1001 86380 86390 1
422354 99422354 1001 86380 86390 1
423441 99423441 1001 86380 86390 1
423690 99423690 1001 86380 86390 1
422950 99422950 1001 86380 86390 1
422954 99422954 1001 86380 86390 1
424036 99424036 1001 86380 86390 1
425072 99425072 1001 86380 86390 1
424798 99424798 1001 86380 86390 1
424818 99424818 1001 86380 86390 1
424174 99424174 1001 86380 86390 1
425827 99425827 1001 86380 86390 1
425444 99425444 1001 86380 86390 1
425697 99425697 1001 86380 86390 1
426534 99426534 1001 86380 86390 1
426315 99426315 1001 86380 86390 1
426642 99426642 1001 86380 86390 1
426250 99426250 1001 86380 86390 1
426057 99426057 1001 86380 86390 1
426138 99426138 1001 86380 86390 1
428348 99428348 1001 86380 86390 1
428574 99428574 1001 86380 86390 1
428577 99428577 1001 86380 86390 1
427925 99427925 1001 86380 86390 1
430295 99430295 1001 86380 86390 1
430331 99430331 1001 86380 86390 1
429934 99429934 1001 86380 86390 1
429908 99429908 1001 86380 86390 1
429887 99429887 1001 86380 86390 1
429390 99429390 1001 86380 86390 1
429371 99429371 1001 86380 86390 1
429314 99429314 1001 86380 86390 1
430788 99430788 1001 86380 86390 1
431942 99431942 1001 86380 86390 1
431970 99431970 1001 86380 86390 1
431503 99431503 1001 86380 86390 1
431267 99431267 1001 86380 86390 1
431386 99431386 1001 86380 86390 1
431054 99431054 1001 86380 86390 1
432097 99432097 1001 86380 86390 1
433251 99433251 1001 86380 86390 1
432632 99432632 1001 86380 86390 1
432842 99432842 1001 86380 86390 1
433757 99433757 1001 86380 86390 1
435084 99435084 1001 86380 86390 1
434829 99434829 1001 86380 86390 1
434877 99434877 1001 86380 86390 1
434509 99434509 1001 86380 86390 1
436983 99436983 1001 86380 86390 1
436806 99436806 1001 86380 86390 1
436596 99436596 1001 86380 86390 1
436642 99436642 1001 86380 86390 1
436462 99436462 1001 86380 86390 1
436748 99436748 1001 86380 86390 1
435956 99435956 1001 86380 86390 1
300045 99300045 1001 86380 86390 1
300649 99300649 1001 86380 86390 1
300420 99300420 1001 86380 86390 1
300439 99300439 1001 86380 86390 1
300149 99300149 1001 86380 86390 1
300927 99300927 1001 86380 86390 1
301387 99301387 1001 86380 86390 1
301425 99301425 1001 86380 86390 1
301051 99301051 1001 86380 86390 1
300936 99300936 1001 86380 86390 1
301677 99301677 1001 86380 86390 1
302031 99302031 1001 86380 86390 1
302471 99302471 1001 86380 86390 1
302477 99302477 1001 86380 86390 1
302866 99302866 1001 86380 86390 1
302896 99302896 1001 86380 86390 1
303334 99303334 1001 86380 86390 1
303391 99303391 1001 86380 86390 1
303239 99303239 1001 86380 86390 1
303865 99303865 1001 86380 86390 1
303943 99303943 1001 86380 86390 1
303959 99303959 1001 86380 86390 1
303747 99303747 1001 86380 86390 1
303556 99303556 1001 86380 86390 1
303476 99303476 1001 86380 86390 1
304514 99304514 1001 86380 86390 1
304450 99304450 1001 86380 86390 1
304622 99304622 1001 86380 86390 1
304360 99304360 1001 86380 86390 1
304974 99304974 1001 86380 86390 1
304987 99304987 1001 86380 86390 1
304907 99304907 1001 86380 86390 1
305417 99305417 1001 86380 86390 1
500082 99500082 1001 86380 86390 1
500108 99500108 1001 86380 86390 1
500648 99500648 1001 86380 86390 1
500682 99500682 1001 86380 86390 1
500416 99500416 1001 86380 86390 1
500496 99500496 1001 86380 86390 1
500235 99500235 1001 86380 86390 1
500830 99500830 1001 86380 86390 1
501000 99501000 1001 86380 86390 1
501508 99501508 1001 86380 86390 1
501562 99501562 1001 86380 86390 1
501266 99501266 1001 86380 86390 1
501361 99501361 1001 86380 86390 1
501263 99501263 1001 86380 86390 1
501250 99501250 1001 86380 86390 1
501045 99501045 1001 86380 86390 1
501118 99501118 1001 86380 86390 1
501778 99501778 1001 86380 86390 1
502319 99502319 1001 86380 86390 1
501929 99501929 1001 86380 86390 1
502625 99502625 1001 86380 86390 1
502591 99502591 1001 86380 86390 1
502893 99502893 1001 86380 86390 1
503050 99503050 1001 86380 86390 1
503052 99503052 1001 86380 86390 1
502949 99502949 1001 86380 86390 1
503007 99503007 1001 86380 86390 1
502849 99502849 1001 86380 86390 1
502851 99502851 1001 86380 86390 1
503330 99503330 1001 86380 86390 1
503320 99503320 1001 86380 86390 1
504080 99504080 1001 86380 86390 1
504061 99504061 1001 86380 86390 1
503713 99503713 1001 86380 86390 1
504206 99504206 1001 86380 86390 1
504128 99504128 1001 86380 86390 1
504260 99504260 1001 86380 86390 1
504293 99504293 1001 86380 86390 1
504137 99504137 1001 86380 86390 1
504447 99504447 1001 86380 86390 1
504957 99504957 1001 86380 86390 1
505035 99505035 1001 86380 86390 1
505074 99505074 1001 86380 86390 1
505023 99505023 1001 86380 86390 1
505594 99505594 1001 86380 86390 1
505572 99505572 1001 86380 86390 1
505760 99505760 1001 86380 86390 1
505384 99505384 1001 86380 86390 1
505345 99505345 1001 86380 86390 1
505780 99505780 1001 86380 86390 1
506546 99506546 1001 86380 86390 1
506353 99506353 1001 86380 86390 1
506214 99506214 1001 86380 86390 1
506215 99506215 1001 86380 86390 1
506319 99506319 1001 86380 86390 1
506269 99506269 1001 86380 86390 1
505989 99505989 1001 86380 86390 1
505990 99505990 1001 86380 86390 1
505982 99505982 1001 86380 86390 1
506634 99506634 1001 86380 86390 1
507244 99507244 1001 86380 86390 1
507364 99507364 1001 86380 86390 1
507193 99507193 1001 86380 86390 1
507065 99507065 1001 86380 86390 1
506842 99506842 1001 86380 86390 1
507001 99507001 1001 86380 86390 1
507918 99507918 1001 86380 86390 1
508271 99508271 1001 86380 86390 1
508274 99508274 1001 86380 86390 1
508424 99508424 1001 86380 86390 1
508897 99508897 1001 86380 86390 1
508890 99508890 1001 86380 86390 1
509061 99509061 1001 86380 86390 1
508759 99508759 1001 86380 86390 1
508787 99508787 1001 86380 86390 1
508559 99508559 1001 86380 86390 1
508612 99508612 1001 86380 86390 1
509748 99509748 1001 86380 86390 1
509992 99509992 1001 86380 86390 1
510384 99510384 1001 86380 86390 1
510515 99510515 1001 86380 86390 1
510304 99510304 1001 86380 86390 1
510246 99510246 1001 86380 86390 1
511393 99511393 1001 86380 86390 1
511471 99511471 1001 86380 86390 1
511498 99511498 1001 86380 86390 1
511395 99511395 1001 86380 86390 1
511460 99511460 1001 86380 86390 1
511487 99511487 1001 86380 86390 1
511340 99511340 1001 86380 86390 1
511200 99511200 1001 86380 86390 1
511215 99511215 1001 86380 86390 1
511751 99511751 1001 86380 86390 1
512309 99512309 1001 86380 86390 1
512101 99512101 1001 86380 86390 1
512081 99512081 1001 86380 86390 1
511799 99511799 1001 86380 86390 1
511873 99511873 1001 86380 86390 1
512380 99512380 1001 86380 86390 1
512461 99512461 1001 86380 86390 1
512449 99512449 1001 86380 86390 1
513062 99513062 1001 86380 86390 1
512713 99512713 1001 86380 86390 1
512628 99512628 1001 86380 86390 1
512776 99512776 1001 86380 86390 1
513359 99513359 1001 86380 86390 1
513402 99513402 1001 86380 86390 1
513290 99513290 1001 86380 86390 1
513826 99513826 1001 86380 86390 1
513688 99513688 1001 86380 86390 1
513796 99513796 1001 86380 86390 1
513732 99513732 1001 86380 86390 1
513493 99513493 1001 86380 86390 1
513448 99513448 1001 86380 86390 1
514072 99514072 1001 86380 86390 1
515568 99515568 1001 86380 86390 1
515655 99515655 1001 86380 86390 1
515613 99515613 1001 86380 86390 1
515551 99515551 1001 86380 86390 1
515617 99515617 1001 86380 86390 1
515403 99515403 1001 86380 86390 1
515382 99515382 1001 86380 86390 1
515386 99515386 1001 86380 86390 1
515219 99515219 1001 86380 86390 1
515150 99515150 1001 86380 86390 1
515703 99515703 1001 86380 86390 1
516311 99516311 1001 86380 86390 1
516375 99516375 1001 86380 86390 1
516376 99516376 1001 86380 86390 1
516393 99516393 1001 86380 86390 1
516189 99516189 1001 86380 86390 1
516206 99516206 1001 86380 86390 1
515985 99515985 1001 86380 86390 1
516694 99516694 1001 86380 86390 1
516527 99516527 1001 86380 86390 1
517312 99517312 1001 86380 86390 1
517000 99517000 1001 86380 86390 1
516743 99516743 1001 86380 86390 1
517983 99517983 1001 86380 86390 1
518049 99518049 1001 86380 86390 1
518052 99518052 1001 86380 86390 1
517975 99517975 1001 86380 86390 1
517574 99517574 1001 86380 86390 1
518956 99518956 1001 86380 86390 1
518888 99518888 1001 86380 86390 1
518739 99518739 1001 86380 86390 1
518485 99518485 1001 86380 86390 1
518390 99518390 1001 86380 86390 1
519185 99519185 1001 86380 86390 1
519659 99519659 1001 86380 86390 1
519700 99519700 1001 86380 86390 1
519629 99519629 1001 86380 86390 1
519549 99519549 1001 86380 86390 1
519537 99519537 1001 86380 86390 1
519348 99519348 1001 86380 86390 1
519298 99519298 1001 86380 86390 1
519364 99519364 1001 86380 86390 1
519893 99519893 1001 86380 86390 1
519987 99519987 1001 86380 86390 1
520511 99520511 1001 86380 86390 1
520269 99520269 1001 86380 86390 1
520379 99520379 1001 86380 86390 1
520419 99520419 1001 86380 86390 1
520097 99520097 1001 86380 86390 1
520190 99520190 1001 86380 86390 1
520100 99520100 1001 86380 86390 1
520119 99520119 1001 86380 86390 1
520146 99520146 1001 86380 86390 1
520712 99520712 1001 86380 86390 1
521401 99521401 1001 86380 86390 1
521024 99521024 1001 86380 86390 1
521573 99521573 1001 86380 86390 1
522261 99522261 1001 86380 86390 1
522173 99522173 1001 86380 86390 1
522226 99522226 1001 86380 86390 1
522037 99522037 1001 86380 86390 1
521974 99521974 1001 86380 86390 1
522028 99522028 1001 86380 86390 1
521925 99521925 1001 86380 86390 1
521990 99521990 1001 86380 86390 1
522029 99522029 1001 86380 86390 1
521712 99521712 1001 86380 86390 1
521751 99521751 1001 86380 86390 1
521688 99521688 1001 86380 86390 1
521704 99521704 1001 86380 86390 1
522347 99522347 1001 86380 86390 1
522965 99522965 1001 86380 86390 1
522839 99522839 1001 86380 86390 1
522752 99522752 1001 86380 86390 1
522817 99522817 1001 86380 86390 1
522623 99522623 1001 86380 86390 1
522548 99522548 1001 86380 86390 1
523682 99523682 1001 86380 86390 1
524615 99524615 1001 86380 86390 1
524656 99524656 1001 86380 86390 1
524767 99524767 1001 86380 86390 1
524412 99524412 1001 86380 86390 1
524483 99524483 1001 86380 86390 1
524484 99524484 1001 86380 86390 1
524318 99524318 1001 86380 86390 1
524772 99524772 1001 86380 86390 1
524804 99524804 1001 86380 86390 1
525561 99525561 1001 86380 86390 1
525500 99525500 1001 86380 86390 1
525415 99525415 1001 86380 86390 1
525083 99525083 1001 86380 86390 1
525677 99525677 1001 86380 86390 1
525782 99525782 1001 86380 86390 1
526352 99526352 1001 86380 86390 1
526241 99526241 1001 86380 86390 1
526332 99526332 1001 86380 86390 1
526212 99526212 1001 86380 86390 1
526109 99526109 1001 86380 86390 1
526058 99526058 1001 86380 86390 1
526215 99526215 1001 86380 86390 1
526426 99526426 1001 86380 86390 1
526956 99526956 1001 86380 86390 1
526808 99526808 1001 86380 86390 1
527453 99527453 1001 86380 86390 1
527318 99527318 1001 86380 86390 1
527947 99527947 1001 86380 86390 1
527976 99527976 1001 86380 86390 1
527823 99527823 1001 86380 86390 1
527487 99527487 1001 86380 86390 1
527500 99527500 1001 86380 86390 1
528122 99528122 1001 86380 86390 1
528819 99528819 1001 86380 86390 1
528821 99528821 1001 86380 86390 1
528608 99528608 1001 86380 86390 1
528661 99528661 1001 86380 86390 1
528650 99528650 1001 86380 86390 1
528358 99528358 1001 86380 86390 1
528468 99528468 1001 86380 86390 1
528483 99528483 1001 86380 86390 1
529575 99529575 1001 86380 86390 1
529331 99529331 1001 86380 86390 1
529450 99529450 1001 86380 86390 1
529451 99529451 1001 86380 86390 1
529362 99529362 1001 86380 86390 1
529124 99529124 1001 86380 86390 1
529830 99529830 1001 86380 86390 1
530510 99530510 1001 86380 86390 1
530223 99530223 1001 86380 86390 1
530067 99530067 1001 86380 86390 1
530004 99530004 1001 86380 86390 1
530576 99530576 1001 86380 86390 1
530698 99530698 1001 86380 86390 1
530660 99530660 1001 86380 86390 1
530717 99530717 1001 86380 86390 1
530743 99530743 1001 86380 86390 1
531316 99531316 1001 86380 86390 1
531188 99531188 1001 86380 86390 1
531216 99531216 1001 86380 86390 1
531364 99531364 1001 86380 86390 1
531274 99531274 1001 86380 86390 1
531110 99531110 1001 86380 86390 1
531050 99531050 1001 86380 86390 1
530803 99530803 1001 86380 86390 1
531551 99531551 1001 86380 86390 1
531503 99531503 1001 86380 86390 1
532004 99532004 1001 86380 86390 1
531962 99531962 1001 86380 86390 1
532222 99532222 1001 86380 86390 1
532982 99532982 1001 86380 86390 1
532635 99532635 1001 86380 86390 1
532768 99532768 1001 86380 86390 1
532786 99532786 1001 86380 86390 1
532541 99532541 1001 86380 86390 1
532441 99532441 1001 86380 86390 1
532549 99532549 1001 86380 86390 1
533083 99533083 1001 86380 86390 1
533176 99533176 1001 86380 86390 1
533756 99533756 1001 86380 86390 1
533803 99533803 1001 86380 86390 1
533391 99533391 1001 86380 86390 1
534049 99534049 1001 86380 86390 1
533886 99533886 1001 86380 86390 1
533964 99533964 1001 86380 86390 1
534017 99534017 1001 86380 86390 1
534441 99534441 1001 86380 86390 1
534351 99534351 1001 86380 86390 1
534158 99534158 1001 86380 86390 1
534074 99534074 1001 86380 86390 1
534838 99534838 1001 86380 86390 1
534726 99534726 1001 86380 86390 1
534700 99534700 1001 86380 86390 1
535335 99535335 1001 86380 86390 1
535402 99535402 1001 86380 86390 1
535129 99535129 1001 86380 86390 1
535273 99535273 1001 86380 86390 1
535290 99535290 1001 86380 86390 1
535070 99535070 1001 86380 86390 1
534993 99534993 1001 86380 86390 1
535020 99535020 1001 86380 86390 1
535576 99535576 1001 86380 86390 1
535671 99535671 1001 86380 86390 1
535673 99535673 1001 86380 86390 1
535871 99535871 1001 86380 86390 1
536533 99536533 1001 86380 86390 1
536521 99536521 1001 86380 86390 1
536370 99536370 1001 86380 86390 1
537060 99537060 1001 86380 86390 1
536751 99536751 1001 86380 86390 1
537224 99537224 1001 86380 86390 1
537847 99537847 1001 86380 86390 1
537620 99537620 1001 86380 86390 1
537638 99537638 1001 86380 86390 1
537571 99537571 1001 86380 86390 1
538612 99538612 1001 86380 86390 1
538769 99538769 1001 86380 86390 1
538695 99538695 1001 86380 86390 1
538565 99538565 1001 86380 86390 1
538356 99538356 1001 86380 86390 1
539577 99539577 1001 86380 86390 1
539358 99539358 1001 86380 86390 1
539308 99539308 1001 86380 86390 1
539249 99539249 1001 86380 86390 1
539665 99539665 1001 86380 86390 1
540166 99540166 1001 86380 86390 1
540179 99540179 1001 86380 86390 1
540257 99540257 1001 86380 86390 1
540023 99540023 1001 86380 86390 1
540645 99540645 1001 86380 86390 1
540522 99540522 1001 86380 86390 1
540962 99540962 1001 86380 86390 1
540890 99540890 1001 86380 86390 1
540763 99540763 1001 86380 86390 1
540847 99540847 1001 86380 86390 1
541461 99541461 1001 86380 86390 1
542085 99542085 1001 86380 86390 1
541852 99541852 1001 86380 86390 1
541801 99541801 1001 86380 86390 1
541712 99541712 1001 86380 86390 1
541860 99541860 1001 86380 86390 1
541796 99541796 1001 86380 86390 1
541692 99541692 1001 86380 86390 1
541668 99541668 1001 86380 86390 1
542168 99542168 1001 86380 86390 1
542216 99542216 1001 86380 86390 1
542920 99542920 1001 86380 86390 1
542699 99542699 1001 86380 86390 1
542461 99542461 1001 86380 86390 1
543038 99543038 1001 86380 86390 1
543682 99543682 1001 86380 86390 1
543741 99543741 1001 86380 86390 1
543751 99543751 1001 86380 86390 1
543411 99543411 1001 86380 86390 1
543491 99543491 1001 86380 86390 1
543530 99543530 1001 86380 86390 1
544559 99544559 1001 86380 86390 1
544419 99544419 1001 86380 86390 1
544478 99544478 1001 86380 86390 1
544517 99544517 1001 86380 86390 1
544507 99544507 1001 86380 86390 1
544186 99544186 1001 86380 86390 1
544253 99544253 1001 86380 86390 1
544322 99544322 1001 86380 86390 1
544021 99544021 1001 86380 86390 1
544077 99544077 1001 86380 86390 1
400123 99400123 1001 86380 86390 1
400173 99400173 1001 86380 86390 1
400851 99400851 1001 86380 86390 1
401224 99401224 1001 86380 86390 1
401345 99401345 1001 86380 86390 1
401383 99401383 1001 86380 86390 1
401396 99401396 1001 86380 86390 1
401575 99401575 1001 86380 86390 1
401531 99401531 1001 86380 86390 1
401565 99401565 1001 86380 86390 1
401496 99401496 1001 86380 86390 1
401856 99401856 1001 86380 86390 1
402219 99402219 1001 86380 86390 1
402254 99402254 1001 86380 86390 1
402365 99402365 1001 86380 86390 1
402433 99402433 1001 86380 86390 1
402414 99402414 1001 86380 86390 1
402820 99402820 1001 86380 86390 1
402964 99402964 1001 86380 86390 1
403251 99403251 1001 86380 86390 1
403291 99403291 1001 86380 86390 1
403401 99403401 1001 86380 86390 1
403711 99403711 1001 86380 86390 1
403880 99403880 1001 86380 86390 1
404034 99404034 1001 86380 86390 1
404176 99404176 1001 86380 86390 1
404298 99404298 1001 86380 86390 1
405371 99405371 1001 86380 86390 1
405633 99405633 1001 86380 86390 1
405652 99405652 1001 86380 86390 1
405940 99405940 1001 86380 86390 1
405999 99405999 1001 86380 86390 1
406906 99406906 1001 86380 86390 1
407062 99407062 1001 86380 86390 1
407136 99407136 1001 86380 86390 1
407723 99407723 1001 86380 86390 1
407828 99407828 1001 86380 86390 1
408018 99408018 1001 86380 86390 1
408851 99408851 1001 86380 86390 1
408951 99408951 1001 86380 86390 1
409118 99409118 1001 86380 86390 1
409368 99409368 1001 86380 86390 1
409424 99409424 1001 86380 86390 1
409458 99409458 1001 86380 86390 1
409537 99409537 1001 86380 86390 1
409942 99409942 1001 86380 86390 1
410527 99410527 1001 86380 86390 1
410885 99410885 1001 86380 86390 1
411293 99411293 1001 86380 86390 1
411325 99411325 1001 86380 86390 1
411608 99411608 1001 86380 86390 1
411615 99411615 1001 86380 86390 1
411558 99411558 1001 86380 86390 1
412221 99412221 1001 86380 86390 1
412415 99412415 1001 86380 86390 1
413338 99413338 1001 86380 86390 1
413569 99413569 1001 86380 86390 1
412802 99412802 1001 86380 86390 1
412575 99412575 1001 86380 86390 1
412772 99412772 1001 86380 86390 1
413871 99413871 1001 86380 86390 1
415026 99415026 1001 86380 86390 1
414805 99414805 1001 86380 86390 1
414909 99414909 1001 86380 86390 1
414354 99414354 1001 86380 86390 1
414140 99414140 1001 86380 86390 1
414233 99414233 1001 86380 86390 1
414369 99414369 1001 86380 86390 1
414196 99414196 1001 86380 86390 1
415564 99415564 1001 86380 86390 1
415714 99415714 1001 86380 86390 1
416593 99416593 1001 86380 86390 1
416624 99416624 1001 86380 86390 1
415931 99415931 1001 86380 86390 1
415998 99415998 1001 86380 86390 1
417181 99417181 1001 86380 86390 1
417349 99417349 1001 86380 86390 1
417584 99417584 1001 86380 86390 1
418082 99418082 1001 86380 86390 1
418350 99418350 1001 86380 86390 1
417780 99417780 1001 86380 86390 1
419050 99419050 1001 86380 86390 1
418828 99418828 1001 86380 86390 1
419071 99419071 1001 86380 86390 1
420363 99420363 1001 86380 86390 1
420431 99420431 1001 86380 86390 1
420432 99420432 1001 86380 86390 1
419860 99419860 1001 86380 86390 1
420653 99420653 1001 86380 86390 1
420518 99420518 1001 86380 86390 1
420459 99420459 1001 86380 86390 1
420704 99420704 1001 86380 86390 1
420739 99420739 1001 86380 86390 1
421297 99421297 1001 86380 86390 1
421365 99421365 1001 86380 86390 1
423535 99423535 1001 86380 86390 1
423169 99423169 1001 86380 86390 1
423015 99423015 1001 86380 86390 1
422580 99422580 1001 86380 86390 1
423987 99423987 1001 86380 86390 1
424055 99424055 1001 86380 86390 1
425237 99425237 1001 86380 86390 1
425352 99425352 1001 86380 86390 1
424780 99424780 1001 86380 86390 1
424715 99424715 1001 86380 86390 1
424232 99424232 1001 86380 86390 1
425587 99425587 1001 86380 86390 1
425571 99425571 1001 86380 86390 1
425760 99425760 1001 86380 86390 1
425649 99425649 1001 86380 86390 1
427083 99427083 1001 86380 86390 1
426573 99426573 1001 86380 86390 1
426596 99426596 1001 86380 86390 1
426417 99426417 1001 86380 86390 1
428363 99428363 1001 86380 86390 1
428424 99428424 1001 86380 86390 1
428182 99428182 1001 86380 86390 1
427930 99427930 1001 86380 86390 1
427703 99427703 1001 86380 86390 1
427699 99427699 1001 86380 86390 1
428941 99428941 1001 86380 86390 1
428943 99428943 1001 86380 86390 1
429104 99429104 1001 86380 86390 1
428758 99428758 1001 86380 86390 1
430402 99430402 1001 86380 86390 1
430545 99430545 1001 86380 86390 1
431329 99431329 1001 86380 86390 1
431628 99431628 1001 86380 86390 1
431334 99431334 1001 86380 86390 1
431047 99431047 1001 86380 86390 1
432195 99432195 1001 86380 86390 1
432394 99432394 1001 86380 86390 1
433020 99433020 1001 86380 86390 1
433231 99433231 1001 86380 86390 1
432678 99432678 1001 86380 86390 1
434100 99434100 1001 86380 86390 1
435216 99435216 1001 86380 86390 1
435522 99435522 1001 86380 86390 1
435488 99435488 1001 86380 86390 1
436312 99436312 1001 86380 86390 1
435983 99435983 1001 86380 86390 1
435930 99435930 1001 86380 86390 1
436325 99436325 1001 86380 86390 1
435896 99435896 1001 86380 86390 1
437216 99437216 1001 86380 86390 1
300694 99300694 1001 86380 86390 1
300502 99300502 1001 86380 86390 1
300238 99300238 1001 86380 86390 1
300168 99300168 1001 86380 86390 1
300314 99300314 1001 86380 86390 1
300814 99300814 1001 86380 86390 1
301207 99301207 1001 86380 86390 1
301225 99301225 1001 86380 86390 1
301215 99301215 1001 86380 86390 1
300937 99300937 1001 86380 86390 1
301004 99301004 1001 86380 86390 1
302192 99302192 1001 86380 86390 1
302136 99302136 1001 86380 86390 1
302131 99302131 1001 86380 86390 1
302474 99302474 1001 86380 86390 1
302553 99302553 1001 86380 86390 1
302428 99302428 1001 86380 86390 1
303015 99303015 1001 86380 86390 1
303165 99303165 1001 86380 86390 1
302811 99302811 1001 86380 86390 1
302805 99302805 1001 86380 86390 1
302619 99302619 1001 86380 86390 1
302776 99302776 1001 86380 86390 1
303377 99303377 1001 86380 86390 1
303844 99303844 1001 86380 86390 1
303860 99303860 1001 86380 86390 1
303770 99303770 1001 86380 86390 1
303709 99303709 1001 86380 86390 1
303535 99303535 1001 86380 86390 1
304643 99304643 1001 86380 86390 1
304620 99304620 1001 86380 86390 1
304322 99304322 1001 86380 86390 1
304337 99304337 1001 86380 86390 1
304960 99304960 1001 86380 86390 1
304930 99304930 1001 86380 86390 1
305611 99305611 1001 86380 86390 1
305563 99305563 1001 86380 86390 1
305369 99305369 1001 86380 86390 1
305143 99305143 1001 86380 86390 1
305150 99305150 1001 86380 86390 1
305164 99305164 1001 86380 86390 1
305179 99305179 1001 86380 86390 1
500180 99500180 1001 86380 86390 1
500665 99500665 1001 86380 86390 1
500802 99500802 1001 86380 86390 1
500403 99500403 1001 86380 86390 1
500217 99500217 1001 86380 86390 1
500860 99500860 1001 86380 86390 1
500873 99500873 1001 86380 86390 1
501551 99501551 1001 86380 86390 1
501591 99501591 1001 86380 86390 1
501365 99501365 1001 86380 86390 1
501137 99501137 1001 86380 86390 1
501208 99501208 1001 86380 86390 1
501797 99501797 1001 86380 86390 1
502276 99502276 1001 86380 86390 1
502119 99502119 1001 86380 86390 1
502186 99502186 1001 86380 86390 1
502528 99502528 1001 86380 86390 1
502476 99502476 1001 86380 86390 1
502555 99502555 1001 86380 86390 1
502478 99502478 1001 86380 86390 1
502519 99502519 1001 86380 86390 1
502586 99502586 1001 86380 86390 1
502958 99502958 1001 86380 86390 1
502789 99502789 1001 86380 86390 1
503332 99503332 1001 86380 86390 1
503388 99503388 1001 86380 86390 1
503377 99503377 1001 86380 86390 1
503430 99503430 1001 86380 86390 1
503829 99503829 1001 86380 86390 1
503806 99503806 1001 86380 86390 1
503755 99503755 1001 86380 86390 1
503549 99503549 1001 86380 86390 1
504275 99504275 1001 86380 86390 1
504749 99504749 1001 86380 86390 1
504839 99504839 1001 86380 86390 1
504577 99504577 1001 86380 86390 1
504629 99504629 1001 86380 86390 1
504426 99504426 1001 86380 86390 1
504980 99504980 1001 86380 86390 1
505121 99505121 1001 86380 86390 1
505645 99505645 1001 86380 86390 1
505370 99505370 1001 86380 86390 1
505471 99505471 1001 86380 86390 1
505420 99505420 1001 86380 86390 1
505524 99505524 1001 86380 86390 1
505219 99505219 1001 86380 86390 1
505184 99505184 1001 86380 86390 1
505329 99505329 1001 86380 86390 1
505961 99505961 1001 86380 86390 1
505836 99505836 1001 86380 86390 1
505814 99505814 1001 86380 86390 1
506476 99506476 1001 86380 86390 1
506254 99506254 1001 86380 86390 1
506258 99506258 1001 86380 86390 1
506221 99506221 1001 86380 86390 1
507284 99507284 1001 86380 86390 1
507274 99507274 1001 86380 86390 1
507318 99507318 1001 86380 86390 1
507152 99507152 1001 86380 86390 1
507162 99507162 1001 86380 86390 1
507033 99507033 1001 86380 86390 1
507537 99507537 1001 86380 86390 1
508124 99508124 1001 86380 86390 1
508183 99508183 1001 86380 86390 1
507939 99507939 1001 86380 86390 1
507947 99507947 1001 86380 86390 1
508301 99508301 1001 86380 86390 1
508279 99508279 1001 86380 86390 1
508306 99508306 1001 86380 86390 1
508779 99508779 1001 86380 86390 1
508744 99508744 1001 86380 86390 1
508679 99508679 1001 86380 86390 1
508758 99508758 1001 86380 86390 1
508534 99508534 1001 86380 86390 1
508510 99508510 1001 86380 86390 1
509139 99509139 1001 86380 86390 1
509154 99509154 1001 86380 86390 1
509159 99509159 1001 86380 86390 1
509148 99509148 1001 86380 86390 1
509698 99509698 1001 86380 86390 1
509726 99509726 1001 86380 86390 1
509848 99509848 1001 86380 86390 1
509640 99509640 1001 86380 86390 1
509398 99509398 1001 86380 86390 1
509399 99509399 1001 86380 86390 1
509467 99509467 1001 86380 86390 1
509430 99509430 1001 86380 86390 1
510605 99510605 1001 86380 86390 1
510609 99510609 1001 86380 86390 1
510504 99510504 1001 86380 86390 1
510209 99510209 1001 86380 86390 1
510163 99510163 1001 86380 86390 1
510788 99510788 1001 86380 86390 1
510738 99510738 1001 86380 86390 1
511351 99511351 1001 86380 86390 1
511511 99511511 1001 86380 86390 1
511410 99511410 1001 86380 86390 1
511311 99511311 1001 86380 86390 1
510934 99510934 1001 86380 86390 1
511592 99511592 1001 86380 86390 1
511702 99511702 1001 86380 86390 1
512029 99512029 1001 86380 86390 1
511783 99511783 1001 86380 86390 1
512441 99512441 1001 86380 86390 1
512420 99512420 1001 86380 86390 1
512451 99512451 1001 86380 86390 1
512900 99512900 1001 86380 86390 1
512603 99512603 1001 86380 86390 1
513280 99513280 1001 86380 86390 1
513206 99513206 1001 86380 86390 1
513843 99513843 1001 86380 86390 1
514012 99514012 1001 86380 86390 1
513761 99513761 1001 86380 86390 1
513800 99513800 1001 86380 86390 1
513764 99513764 1001 86380 86390 1
513668 99513668 1001 86380 86390 1
514741 99514741 1001 86380 86390 1
514537 99514537 1001 86380 86390 1
514473 99514473 1001 86380 86390 1
514630 99514630 1001 86380 86390 1
514515 99514515 1001 86380 86390 1
514619 99514619 1001 86380 86390 1
515623 99515623 1001 86380 86390 1
515322 99515322 1001 86380 86390 1
515297 99515297 1001 86380 86390 1
515268 99515268 1001 86380 86390 1
516326 99516326 1001 86380 86390 1
516304 99516304 1001 86380 86390 1
516156 99516156 1001 86380 86390 1
516261 99516261 1001 86380 86390 1
516146 99516146 1001 86380 86390 1
515915 99515915 1001 86380 86390 1
516091 99516091 1001 86380 86390 1
516639 99516639 1001 86380 86390 1
516577 99516577 1001 86380 86390 1
516865 99516865 1001 86380 86390 1
517411 99517411 1001 86380 86390 1
517401 99517401 1001 86380 86390 1
518078 99518078 1001 86380 86390 1
517600 99517600 1001 86380 86390 1
517732 99517732 1001 86380 86390 1
518212 99518212 1001 86380 86390 1
518267 99518267 1001 86380 86390 1
518884 99518884 1001 86380 86390 1
518488 99518488 1001 86380 86390 1
518388 99518388 1001 86380 86390 1
519121 99519121 1001 86380 86390 1
519754 99519754 1001 86380 86390 1
519617 99519617 1001 86380 86390 1
519535 99519535 1001 86380 86390 1
519279 99519279 1001 86380 86390 1
519907 99519907 1001 86380 86390 1
519818 99519818 1001 86380 86390 1
519975 99519975 1001 86380 86390 1
519898 99519898 1001 86380 86390 1
520605 99520605 1001 86380 86390 1
520587 99520587 1001 86380 86390 1
520398 99520398 1001 86380 86390 1
520120 99520120 1001 86380 86390 1
521338 99521338 1001 86380 86390 1
521326 99521326 1001 86380 86390 1
521417 99521417 1001 86380 86390 1
521275 99521275 1001 86380 86390 1
521344 99521344 1001 86380 86390 1
521319 99521319 1001 86380 86390 1
521142 99521142 1001 86380 86390 1
521626 99521626 1001 86380 86390 1
522126 99522126 1001 86380 86390 1
522076 99522076 1001 86380 86390 1
521986 99521986 1001 86380 86390 1
522069 99522069 1001 86380 86390 1
522082 99522082 1001 86380 86390 1
522085 99522085 1001 86380 86390 1
521732 99521732 1001 86380 86390 1
522319 99522319 1001 86380 86390 1
522491 99522491 1001 86380 86390 1
523011 99523011 1001 86380 86390 1
523066 99523066 1001 86380 86390 1
522695 99522695 1001 86380 86390 1
522555 99522555 1001 86380 86390 1
522556 99522556 1001 86380 86390 1
523146 99523146 1001 86380 86390 1
523291 99523291 1001 86380 86390 1
523162 99523162 1001 86380 86390 1
523244 99523244 1001 86380 86390 1
523763 99523763 1001 86380 86390 1
523584 99523584 1001 86380 86390 1
523727 99523727 1001 86380 86390 1
523355 99523355 1001 86380 86390 1
524123 99524123 1001 86380 86390 1
523956 99523956 1001 86380 86390 1
524144 99524144 1001 86380 86390 1
524490 99524490 1001 86380 86390 1
524388 99524388 1001 86380 86390 1
524481 99524481 1001 86380 86390 1
524469 99524469 1001 86380 86390 1
524281 99524281 1001 86380 86390 1
524347 99524347 1001 86380 86390 1
524356 99524356 1001 86380 86390 1
524866 99524866 1001 86380 86390 1
525501 99525501 1001 86380 86390 1
525366 99525366 1001 86380 86390 1
525289 99525289 1001 86380 86390 1
525198 99525198 1001 86380 86390 1
525033 99525033 1001 86380 86390 1
525749 99525749 1001 86380 86390 1
526053 99526053 1001 86380 86390 1
525886 99525886 1001 86380 86390 1
526592 99526592 1001 86380 86390 1
526470 99526470 1001 86380 86390 1
527247 99527247 1001 86380 86390 1
527199 99527199 1001 86380 86390 1
527078 99527078 1001 86380 86390 1
526941 99526941 1001 86380 86390 1
526825 99526825 1001 86380 86390 1
526699 99526699 1001 86380 86390 1
527321 99527321 1001 86380 86390 1
527897 99527897 1001 86380 86390 1
528044 99528044 1001 86380 86390 1
527958 99527958 1001 86380 86390 1
527521 99527521 1001 86380 86390 1
527524 99527524 1001 86380 86390 1
527556 99527556 1001 86380 86390 1
527660 99527660 1001 86380 86390 1
528771 99528771 1001 86380 86390 1
528621 99528621 1001 86380 86390 1
528596 99528596 1001 86380 86390 1
528571 99528571 1001 86380 86390 1
528549 99528549 1001 86380 86390 1
529529 99529529 1001 86380 86390 1
529671 99529671 1001 86380 86390 1
529675 99529675 1001 86380 86390 1
529385 99529385 1001 86380 86390 1
529129 99529129 1001 86380 86390 1
529911 99529911 1001 86380 86390 1
530439 99530439 1001 86380 86390 1
530367 99530367 1001 86380 86390 1
530448 99530448 1001 86380 86390 1
530285 99530285 1001 86380 86390 1
530305 99530305 1001 86380 86390 1
530320 99530320 1001 86380 86390 1
530075 99530075 1001 86380 86390 1
529988 99529988 1001 86380 86390 1
530119 99530119 1001 86380 86390 1
530724 99530724 1001 86380 86390 1
530699 99530699 1001 86380 86390 1
530741 99530741 1001 86380 86390 1
530742 99530742 1001 86380 86390 1
531198 99531198 1001 86380 86390 1
530798 99530798 1001 86380 86390 1
530847 99530847 1001 86380 86390 1
531539 99531539 1001 86380 86390 1
531578 99531578 1001 86380 86390 1
531387 99531387 1001 86380 86390 1
532025 99532025 1001 86380 86390 1
532026 99532026 1001 86380 86390 1
532042 99532042 1001 86380 86390 1
531958 99531958 1001 86380 86390 1
531642 99531642 1001 86380 86390 1
531631 99531631 1001 86380 86390 1
532405 99532405 1001 86380 86390 1
532251 99532251 1001 86380 86390 1
532949 99532949 1001 86380 86390 1
532951 99532951 1001 86380 86390 1
532707 99532707 1001 86380 86390 1
533190 99533190 1001 86380 86390 1
533066 99533066 1001 86380 86390 1
533484 99533484 1001 86380 86390 1
533586 99533586 1001 86380 86390 1
533240 99533240 1001 86380 86390 1
533364 99533364 1001 86380 86390 1
533352 99533352 1001 86380 86390 1
534622 99534622 1001 86380 86390 1
534532 99534532 1001 86380 86390 1
534666 99534666 1001 86380 86390 1
534303 99534303 1001 86380 86390 1
534295 99534295 1001 86380 86390 1
534132 99534132 1001 86380 86390 1
534136 99534136 1001 86380 86390 1
534832 99534832 1001 86380 86390 1
535404 99535404 1001 86380 86390 1
534893 99534893 1001 86380 86390 1
535068 99535068 1001 86380 86390 1
534890 99534890 1001 86380 86390 1
535574 99535574 1001 86380 86390 1
535608 99535608 1001 86380 86390 1
536019 99536019 1001 86380 86390 1
536407 99536407 1001 86380 86390 1
536577 99536577 1001 86380 86390 1
536564 99536564 1001 86380 86390 1
537304 99537304 1001 86380 86390 1
537279 99537279 1001 86380 86390 1
537208 99537208 1001 86380 86390 1
537170 99537170 1001 86380 86390 1
537301 99537301 1001 86380 86390 1
537817 99537817 1001 86380 86390 1
537679 99537679 1001 86380 86390 1
537656 99537656 1001 86380 86390 1
537658 99537658 1001 86380 86390 1
537563 99537563 1001 86380 86390 1
538648 99538648 1001 86380 86390 1
538561 99538561 1001 86380 86390 1
538321 99538321 1001 86380 86390 1
538880 99538880 1001 86380 86390 1
539605 99539605 1001 86380 86390 1
539541 99539541 1001 86380 86390 1
539581 99539581 1001 86380 86390 1
539271 99539271 1001 86380 86390 1
539328 99539328 1001 86380 86390 1
539330 99539330 1001 86380 86390 1
539038 99539038 1001 86380 86390 1
539184 99539184 1001 86380 86390 1
539738 99539738 1001 86380 86390 1
540357 99540357 1001 86380 86390 1
539972 99539972 1001 86380 86390 1
539897 99539897 1001 86380 86390 1
540541 99540541 1001 86380 86390 1
540473 99540473 1001 86380 86390 1
541165 99541165 1001 86380 86390 1
540792 99540792 1001 86380 86390 1
541419 99541419 1001 86380 86390 1
542324 99542324 1001 86380 86390 1
542281 99542281 1001 86380 86390 1
542929 99542929 1001 86380 86390 1
542493 99542493 1001 86380 86390 1
542410 99542410 1001 86380 86390 1
543099 99543099 1001 86380 86390 1
543070 99543070 1001 86380 86390 1
542993 99542993 1001 86380 86390 1
543632 99543632 1001 86380 86390 1
543390 99543390 1001 86380 86390 1
543496 99543496 1001 86380 86390 1
543315 99543315 1001 86380 86390 1
544492 99544492 1001 86380 86390 1
544332 99544332 1001 86380 86390 1
544261 99544261 1001 86380 86390 1
544032 99544032 1001 86380 86390 1
514079 695 1001 32366 32665 1
400253 99400253 1001 86380 86390 1
400460 99400460 1001 86380 86390 1
400559 99400559 1001 86380 86390 1
400609 99400609 1001 86380 86390 1
400782 99400782 1001 86380 86390 1
402170 99402170 1001 86380 86390 1
402240 99402240 1001 86380 86390 1
402465 99402465 1001 86380 86390 1
402574 99402574 1001 86380 86390 1
402613 99402613 1001 86380 86390 1
402872 99402872 1001 86380 86390 1
403013 99403013 1001 86380 86390 1
403115 99403115 1001 86380 86390 1
403612 99403612 1001 86380 86390 1
403703 99403703 1001 86380 86390 1
404071 99404071 1001 86380 86390 1
404227 99404227 1001 86380 86390 1
404285 99404285 1001 86380 86390 1
404433 99404433 1001 86380 86390 1
404521 99404521 1001 86380 86390 1
405458 99405458 1001 86380 86390 1
406101 99406101 1001 86380 86390 1
406271 99406271 1001 86380 86390 1
406224 99406224 1001 86380 86390 1
406366 99406366 1001 86380 86390 1
406851 99406851 1001 86380 86390 1
406986 99406986 1001 86380 86390 1
407190 99407190 1001 86380 86390 1
407245 99407245 1001 86380 86390 1
407552 99407552 1001 86380 86390 1
407856 99407856 1001 86380 86390 1
408252 99408252 1001 86380 86390 1
408299 99408299 1001 86380 86390 1
408516 99408516 1001 86380 86390 1
408778 99408778 1001 86380 86390 1
408921 99408921 1001 86380 86390 1
409256 99409256 1001 86380 86390 1
409549 99409549 1001 86380 86390 1
409708 99409708 1001 86380 86390 1
409730 99409730 1001 86380 86390 1
409738 99409738 1001 86380 86390 1
410189 99410189 1001 86380 86390 1
410356 99410356 1001 86380 86390 1
410787 99410787 1001 86380 86390 1
411423 99411423 1001 86380 86390 1
413225 99413225 1001 86380 86390 1
412709 99412709 1001 86380 86390 1
415076 99415076 1001 86380 86390 1
414895 99414895 1001 86380 86390 1
414715 99414715 1001 86380 86390 1
415440 99415440 1001 86380 86390 1
415442 99415442 1001 86380 86390 1
416718 99416718 1001 86380 86390 1
416192 99416192 1001 86380 86390 1
416150 99416150 1001 86380 86390 1
415784 99415784 1001 86380 86390 1
415923 99415923 1001 86380 86390 1
417093 99417093 1001 86380 86390 1
417141 99417141 1001 86380 86390 1
417223 99417223 1001 86380 86390 1
417350 99417350 1001 86380 86390 1
417472 99417472 1001 86380 86390 1
418557 99418557 1001 86380 86390 1
418588 99418588 1001 86380 86390 1
418646 99418646 1001 86380 86390 1
418305 99418305 1001 86380 86390 1
418183 99418183 1001 86380 86390 1
418032 99418032 1001 86380 86390 1
417638 99417638 1001 86380 86390 1
417799 99417799 1001 86380 86390 1
420329 99420329 1001 86380 86390 1
420096 99420096 1001 86380 86390 1
420211 99420211 1001 86380 86390 1
419844 99419844 1001 86380 86390 1
420532 99420532 1001 86380 86390 1
420508 99420508 1001 86380 86390 1
421794 99421794 1001 86380 86390 1
421559 99421559 1001 86380 86390 1
421475 99421475 1001 86380 86390 1
421534 99421534 1001 86380 86390 1
420902 99420902 1001 86380 86390 1
422143 99422143 1001 86380 86390 1
422963 99422963 1001 86380 86390 1
423769 99423769 1001 86380 86390 1
424086 99424086 1001 86380 86390 1
425207 99425207 1001 86380 86390 1
425046 99425046 1001 86380 86390 1
424878 99424878 1001 86380 86390 1
424466 99424466 1001 86380 86390 1
424301 99424301 1001 86380 86390 1
424356 99424356 1001 86380 86390 1
425795 99425795 1001 86380 86390 1
426702 99426702 1001 86380 86390 1
426748 99426748 1001 86380 86390 1
426929 99426929 1001 86380 86390 1
426237 99426237 1001 86380 86390 1
427318 99427318 1001 86380 86390 1
428578 99428578 1001 86380 86390 1
429154 99429154 1001 86380 86390 1
429034 99429034 1001 86380 86390 1
429635 99429635 1001 86380 86390 1
429616 99429616 1001 86380 86390 1
429764 99429764 1001 86380 86390 1
429644 99429644 1001 86380 86390 1
429628 99429628 1001 86380 86390 1
429275 99429275 1001 86380 86390 1
429446 99429446 1001 86380 86390 1
429261 99429261 1001 86380 86390 1
430795 99430795 1001 86380 86390 1
430436 99430436 1001 86380 86390 1
430780 99430780 1001 86380 86390 1
431853 99431853 1001 86380 86390 1
431687 99431687 1001 86380 86390 1
431854 99431854 1001 86380 86390 1
431346 99431346 1001 86380 86390 1
431153 99431153 1001 86380 86390 1
432201 99432201 1001 86380 86390 1
432467 99432467 1001 86380 86390 1
433364 99433364 1001 86380 86390 1
433580 99433580 1001 86380 86390 1
433241 99433241 1001 86380 86390 1
432976 99432976 1001 86380 86390 1
433031 99433031 1001 86380 86390 1
433309 99433309 1001 86380 86390 1
432721 99432721 1001 86380 86390 1
432564 99432564 1001 86380 86390 1
432861 99432861 1001 86380 86390 1
435101 99435101 1001 86380 86390 1
434736 99434736 1001 86380 86390 1
434182 99434182 1001 86380 86390 1
434221 99434221 1001 86380 86390 1
435517 99435517 1001 86380 86390 1
436512 99436512 1001 86380 86390 1
436247 99436247 1001 86380 86390 1
436122 99436122 1001 86380 86390 1
437224 99437224 1001 86380 86390 1
437336 99437336 1001 86380 86390 1
437309 99437309 1001 86380 86390 1
300015 99300015 1001 86380 86390 1
300653 99300653 1001 86380 86390 1
300656 99300656 1001 86380 86390 1
300594 99300594 1001 86380 86390 1
300608 99300608 1001 86380 86390 1
300482 99300482 1001 86380 86390 1
300208 99300208 1001 86380 86390 1
300301 99300301 1001 86380 86390 1
301395 99301395 1001 86380 86390 1
301022 99301022 1001 86380 86390 1
301062 99301062 1001 86380 86390 1
301564 99301564 1001 86380 86390 1
301715 99301715 1001 86380 86390 1
301679 99301679 1001 86380 86390 1
302215 99302215 1001 86380 86390 1
302098 99302098 1001 86380 86390 1
302010 99302010 1001 86380 86390 1
302013 99302013 1001 86380 86390 1
302526 99302526 1001 86380 86390 1
302543 99302543 1001 86380 86390 1
303045 99303045 1001 86380 86390 1
303141 99303141 1001 86380 86390 1
302828 99302828 1001 86380 86390 1
302741 99302741 1001 86380 86390 1
302643 99302643 1001 86380 86390 1
302618 99302618 1001 86380 86390 1
303230 99303230 1001 86380 86390 1
303389 99303389 1001 86380 86390 1
303830 99303830 1001 86380 86390 1
303505 99303505 1001 86380 86390 1
303424 99303424 1001 86380 86390 1
304214 99304214 1001 86380 86390 1
304193 99304193 1001 86380 86390 1
304772 99304772 1001 86380 86390 1
304815 99304815 1001 86380 86390 1
304524 99304524 1001 86380 86390 1
304467 99304467 1001 86380 86390 1
304421 99304421 1001 86380 86390 1
304925 99304925 1001 86380 86390 1
305508 99305508 1001 86380 86390 1
305658 99305658 1001 86380 86390 1
305420 99305420 1001 86380 86390 1
305090 99305090 1001 86380 86390 1
305272 99305272 1001 86380 86390 1
305241 99305241 1001 86380 86390 1
500010 99500010 1001 86380 86390 1
500008 99500008 1001 86380 86390 1
500674 99500674 1001 86380 86390 1
500784 99500784 1001 86380 86390 1
500495 99500495 1001 86380 86390 1
500574 99500574 1001 86380 86390 1
500460 99500460 1001 86380 86390 1
500529 99500529 1001 86380 86390 1
500271 99500271 1001 86380 86390 1
500957 99500957 1001 86380 86390 1
500906 99500906 1001 86380 86390 1
500978 99500978 1001 86380 86390 1
501529 99501529 1001 86380 86390 1
501452 99501452 1001 86380 86390 1
501631 99501631 1001 86380 86390 1
501292 99501292 1001 86380 86390 1
501092 99501092 1001 86380 86390 1
501030 99501030 1001 86380 86390 1
501787 99501787 1001 86380 86390 1
502365 99502365 1001 86380 86390 1
502303 99502303 1001 86380 86390 1
502455 99502455 1001 86380 86390 1
502055 99502055 1001 86380 86390 1
502026 99502026 1001 86380 86390 1
502636 99502636 1001 86380 86390 1
503158 99503158 1001 86380 86390 1
503212 99503212 1001 86380 86390 1
503001 99503001 1001 86380 86390 1
502887 99502887 1001 86380 86390 1
502854 99502854 1001 86380 86390 1
502726 99502726 1001 86380 86390 1
502874 99502874 1001 86380 86390 1
502863 99502863 1001 86380 86390 1
503459 99503459 1001 86380 86390 1
503443 99503443 1001 86380 86390 1
504003 99504003 1001 86380 86390 1
503942 99503942 1001 86380 86390 1
503919 99503919 1001 86380 86390 1
503704 99503704 1001 86380 86390 1
503658 99503658 1001 86380 86390 1
504266 99504266 1001 86380 86390 1
504742 99504742 1001 86380 86390 1
504781 99504781 1001 86380 86390 1
504572 99504572 1001 86380 86390 1
504728 99504728 1001 86380 86390 1
504553 99504553 1001 86380 86390 1
505099 99505099 1001 86380 86390 1
505701 99505701 1001 86380 86390 1
505666 99505666 1001 86380 86390 1
505529 99505529 1001 86380 86390 1
505479 99505479 1001 86380 86390 1
505563 99505563 1001 86380 86390 1
505256 99505256 1001 86380 86390 1
505277 99505277 1001 86380 86390 1
506535 99506535 1001 86380 86390 1
506189 99506189 1001 86380 86390 1
506375 99506375 1001 86380 86390 1
506389 99506389 1001 86380 86390 1
506131 99506131 1001 86380 86390 1
506176 99506176 1001 86380 86390 1
506127 99506127 1001 86380 86390 1
506649 99506649 1001 86380 86390 1
506701 99506701 1001 86380 86390 1
507240 99507240 1001 86380 86390 1
507266 99507266 1001 86380 86390 1
507135 99507135 1001 86380 86390 1
507060 99507060 1001 86380 86390 1
506959 99506959 1001 86380 86390 1
506922 99506922 1001 86380 86390 1
507518 99507518 1001 86380 86390 1
507508 99507508 1001 86380 86390 1
508225 99508225 1001 86380 86390 1
508113 99508113 1001 86380 86390 1
508230 99508230 1001 86380 86390 1
507915 99507915 1001 86380 86390 1
507681 99507681 1001 86380 86390 1
507747 99507747 1001 86380 86390 1
507664 99507664 1001 86380 86390 1
509021 99509021 1001 86380 86390 1
508691 99508691 1001 86380 86390 1
508736 99508736 1001 86380 86390 1
508625 99508625 1001 86380 86390 1
508496 99508496 1001 86380 86390 1
508550 99508550 1001 86380 86390 1
509201 99509201 1001 86380 86390 1
509790 99509790 1001 86380 86390 1
509566 99509566 1001 86380 86390 1
509693 99509693 1001 86380 86390 1
509310 99509310 1001 86380 86390 1
510720 99510720 1001 86380 86390 1
510438 99510438 1001 86380 86390 1
510171 99510171 1001 86380 86390 1
510133 99510133 1001 86380 86390 1
510182 99510182 1001 86380 86390 1
511516 99511516 1001 86380 86390 1
511525 99511525 1001 86380 86390 1
511370 99511370 1001 86380 86390 1
511270 99511270 1001 86380 86390 1
511281 99511281 1001 86380 86390 1
511055 99511055 1001 86380 86390 1
511696 99511696 1001 86380 86390 1
511584 99511584 1001 86380 86390 1
511573 99511573 1001 86380 86390 1
512342 99512342 1001 86380 86390 1
512200 99512200 1001 86380 86390 1
512305 99512305 1001 86380 86390 1
512071 99512071 1001 86380 86390 1
512036 99512036 1001 86380 86390 1
511886 99511886 1001 86380 86390 1
512508 99512508 1001 86380 86390 1
513014 99513014 1001 86380 86390 1
513022 99513022 1001 86380 86390 1
512831 99512831 1001 86380 86390 1
512856 99512856 1001 86380 86390 1
512751 99512751 1001 86380 86390 1
513258 99513258 1001 86380 86390 1
513403 99513403 1001 86380 86390 1
513287 99513287 1001 86380 86390 1
513937 99513937 1001 86380 86390 1
513772 99513772 1001 86380 86390 1
513461 99513461 1001 86380 86390 1
514195 99514195 1001 86380 86390 1
514742 99514742 1001 86380 86390 1
514822 99514822 1001 86380 86390 1
514667 99514667 1001 86380 86390 1
514829 99514829 1001 86380 86390 1
514728 99514728 1001 86380 86390 1
514631 99514631 1001 86380 86390 1
514543 99514543 1001 86380 86390 1
514608 99514608 1001 86380 86390 1
514492 99514492 1001 86380 86390 1
514507 99514507 1001 86380 86390 1
514252 99514252 1001 86380 86390 1
515013 99515013 1001 86380 86390 1
514910 99514910 1001 86380 86390 1
514865 99514865 1001 86380 86390 1
515276 99515276 1001 86380 86390 1
515396 99515396 1001 86380 86390 1
515127 99515127 1001 86380 86390 1
515850 99515850 1001 86380 86390 1
515812 99515812 1001 86380 86390 1
515882 99515882 1001 86380 86390 1
516385 99516385 1001 86380 86390 1
516259 99516259 1001 86380 86390 1
516610 99516610 1001 86380 86390 1
517310 99517310 1001 86380 86390 1
516946 99516946 1001 86380 86390 1
516823 99516823 1001 86380 86390 1
517407 99517407 1001 86380 86390 1
518123 99518123 1001 86380 86390 1
517956 99517956 1001 86380 86390 1
517869 99517869 1001 86380 86390 1
517858 99517858 1001 86380 86390 1
517544 99517544 1001 86380 86390 1
517676 99517676 1001 86380 86390 1
517552 99517552 1001 86380 86390 1
517553 99517553 1001 86380 86390 1
518821 99518821 1001 86380 86390 1
518867 99518867 1001 86380 86390 1
518945 99518945 1001 86380 86390 1
518685 99518685 1001 86380 86390 1
518367 99518367 1001 86380 86390 1
519120 99519120 1001 86380 86390 1
519500 99519500 1001 86380 86390 1
519488 99519488 1001 86380 86390 1
519501 99519501 1001 86380 86390 1
519465 99519465 1001 86380 86390 1
519342 99519342 1001 86380 86390 1
519330 99519330 1001 86380 86390 1
519230 99519230 1001 86380 86390 1
519954 99519954 1001 86380 86390 1
520019 99520019 1001 86380 86390 1
519877 99519877 1001 86380 86390 1
519951 99519951 1001 86380 86390 1
520400 99520400 1001 86380 86390 1
520433 99520433 1001 86380 86390 1
520116 99520116 1001 86380 86390 1
520755 99520755 1001 86380 86390 1
520727 99520727 1001 86380 86390 1
521108 99521108 1001 86380 86390 1
521083 99521083 1001 86380 86390 1
521060 99521060 1001 86380 86390 1
520869 99520869 1001 86380 86390 1
521625 99521625 1001 86380 86390 1
521890 99521890 1001 86380 86390 1
521779 99521779 1001 86380 86390 1
521870 99521870 1001 86380 86390 1
522928 99522928 1001 86380 86390 1
523034 99523034 1001 86380 86390 1
523023 99523023 1001 86380 86390 1
522744 99522744 1001 86380 86390 1
522615 99522615 1001 86380 86390 1
522527 99522527 1001 86380 86390 1
522570 99522570 1001 86380 86390 1
523249 99523249 1001 86380 86390 1
523230 99523230 1001 86380 86390 1
523523 99523523 1001 86380 86390 1
523475 99523475 1001 86380 86390 1
523361 99523361 1001 86380 86390 1
524577 99524577 1001 86380 86390 1
524551 99524551 1001 86380 86390 1
524417 99524417 1001 86380 86390 1
524314 99524314 1001 86380 86390 1
524876 99524876 1001 86380 86390 1
524851 99524851 1001 86380 86390 1
525511 99525511 1001 86380 86390 1
525422 99525422 1001 86380 86390 1
525452 99525452 1001 86380 86390 1
525067 99525067 1001 86380 86390 1
525635 99525635 1001 86380 86390 1
525629 99525629 1001 86380 86390 1
525695 99525695 1001 86380 86390 1
526041 99526041 1001 86380 86390 1
526186 99526186 1001 86380 86390 1
525883 99525883 1001 86380 86390 1
525939 99525939 1001 86380 86390 1
526465 99526465 1001 86380 86390 1
527134 99527134 1001 86380 86390 1
527142 99527142 1001 86380 86390 1
527145 99527145 1001 86380 86390 1
526912 99526912 1001 86380 86390 1
527349 99527349 1001 86380 86390 1
527280 99527280 1001 86380 86390 1
528003 99528003 1001 86380 86390 1
528034 99528034 1001 86380 86390 1
528067 99528067 1001 86380 86390 1
527779 99527779 1001 86380 86390 1
527704 99527704 1001 86380 86390 1
527800 99527800 1001 86380 86390 1
527803 99527803 1001 86380 86390 1
527588 99527588 1001 86380 86390 1
528135 99528135 1001 86380 86390 1
528784 99528784 1001 86380 86390 1
528651 99528651 1001 86380 86390 1
529723 99529723 1001 86380 86390 1
529422 99529422 1001 86380 86390 1
529319 99529319 1001 86380 86390 1
529375 99529375 1001 86380 86390 1
529198 99529198 1001 86380 86390 1
529276 99529276 1001 86380 86390 1
529243 99529243 1001 86380 86390 1
530420 99530420 1001 86380 86390 1
530254 99530254 1001 86380 86390 1
530710 99530710 1001 86380 86390 1
530561 99530561 1001 86380 86390 1
530666 99530666 1001 86380 86390 1
531230 99531230 1001 86380 86390 1
531014 99531014 1001 86380 86390 1
530920 99530920 1001 86380 86390 1
530770 99530770 1001 86380 86390 1
531421 99531421 1001 86380 86390 1
532015 99532015 1001 86380 86390 1
532167 99532167 1001 86380 86390 1
531833 99531833 1001 86380 86390 1
531834 99531834 1001 86380 86390 1
531913 99531913 1001 86380 86390 1
531627 99531627 1001 86380 86390 1
532245 99532245 1001 86380 86390 1
532353 99532353 1001 86380 86390 1
532884 99532884 1001 86380 86390 1
532964 99532964 1001 86380 86390 1
532941 99532941 1001 86380 86390 1
532789 99532789 1001 86380 86390 1
532795 99532795 1001 86380 86390 1
532823 99532823 1001 86380 86390 1
532460 99532460 1001 86380 86390 1
533151 99533151 1001 86380 86390 1
533139 99533139 1001 86380 86390 1
533038 99533038 1001 86380 86390 1
533824 99533824 1001 86380 86390 1
533550 99533550 1001 86380 86390 1
533629 99533629 1001 86380 86390 1
533552 99533552 1001 86380 86390 1
533448 99533448 1001 86380 86390 1
533644 99533644 1001 86380 86390 1
533413 99533413 1001 86380 86390 1
533937 99533937 1001 86380 86390 1
533873 99533873 1001 86380 86390 1
534057 99534057 1001 86380 86390 1
533877 99533877 1001 86380 86390 1
534544 99534544 1001 86380 86390 1
534512 99534512 1001 86380 86390 1
534604 99534604 1001 86380 86390 1
534336 99534336 1001 86380 86390 1
534372 99534372 1001 86380 86390 1
534162 99534162 1001 86380 86390 1
534823 99534823 1001 86380 86390 1
535281 99535281 1001 86380 86390 1
535235 99535235 1001 86380 86390 1
535045 99535045 1001 86380 86390 1
535067 99535067 1001 86380 86390 1
535632 99535632 1001 86380 86390 1
535557 99535557 1001 86380 86390 1
535518 99535518 1001 86380 86390 1
536319 99536319 1001 86380 86390 1
535743 99535743 1001 86380 86390 1
535914 99535914 1001 86380 86390 1
535812 99535812 1001 86380 86390 1
536516 99536516 1001 86380 86390 1
536391 99536391 1001 86380 86390 1
536418 99536418 1001 86380 86390 1
536342 99536342 1001 86380 86390 1
536974 99536974 1001 86380 86390 1
537031 99537031 1001 86380 86390 1
536892 99536892 1001 86380 86390 1
536631 99536631 1001 86380 86390 1
537188 99537188 1001 86380 86390 1
537191 99537191 1001 86380 86390 1
537246 99537246 1001 86380 86390 1
537363 99537363 1001 86380 86390 1
537184 99537184 1001 86380 86390 1
537689 99537689 1001 86380 86390 1
537781 99537781 1001 86380 86390 1
537545 99537545 1001 86380 86390 1
538803 99538803 1001 86380 86390 1
538540 99538540 1001 86380 86390 1
538326 99538326 1001 86380 86390 1
538194 99538194 1001 86380 86390 1
538986 99538986 1001 86380 86390 1
538940 99538940 1001 86380 86390 1
539570 99539570 1001 86380 86390 1
539332 99539332 1001 86380 86390 1
539411 99539411 1001 86380 86390 1
539087 99539087 1001 86380 86390 1
539209 99539209 1001 86380 86390 1
539199 99539199 1001 86380 86390 1
539643 99539643 1001 86380 86390 1
540440 99540440 1001 86380 86390 1
540268 99540268 1001 86380 86390 1
540372 99540372 1001 86380 86390 1
540347 99540347 1001 86380 86390 1
540425 99540425 1001 86380 86390 1
540524 99540524 1001 86380 86390 1
540513 99540513 1001 86380 86390 1
541130 99541130 1001 86380 86390 1
540945 99540945 1001 86380 86390 1
540843 99540843 1001 86380 86390 1
540743 99540743 1001 86380 86390 1
541350 99541350 1001 86380 86390 1
541468 99541468 1001 86380 86390 1
542093 99542093 1001 86380 86390 1
541998 99541998 1001 86380 86390 1
541880 99541880 1001 86380 86390 1
541706 99541706 1001 86380 86390 1
541689 99541689 1001 86380 86390 1
542145 99542145 1001 86380 86390 1
542225 99542225 1001 86380 86390 1
542240 99542240 1001 86380 86390 1
542139 99542139 1001 86380 86390 1
542902 99542902 1001 86380 86390 1
542813 99542813 1001 86380 86390 1
542599 99542599 1001 86380 86390 1
542667 99542667 1001 86380 86390 1
542541 99542541 1001 86380 86390 1
542608 99542608 1001 86380 86390 1
542389 99542389 1001 86380 86390 1
542523 99542523 1001 86380 86390 1
542446 99542446 1001 86380 86390 1
542335 99542335 1001 86380 86390 1
543068 99543068 1001 86380 86390 1
543540 99543540 1001 86380 86390 1
543516 99543516 1001 86380 86390 1
543505 99543505 1001 86380 86390 1
543415 99543415 1001 86380 86390 1
543481 99543481 1001 86380 86390 1
543321 99543321 1001 86380 86390 1
543275 99543275 1001 86380 86390 1
543857 99543857 1001 86380 86390 1
543897 99543897 1001 86380 86390 1
544406 99544406 1001 86380 86390 1
544392 99544392 1001 86380 86390 1
544232 99544232 1001 86380 86390 1
519629 991 1001 67803 68102 1
400161 99400161 1001 86380 86390 1
400821 99400821 1001 86380 86390 1
401480 99401480 1001 86380 86390 1
401751 99401751 1001 86380 86390 1
401796 99401796 1001 86380 86390 1
402058 99402058 1001 86380 86390 1
402121 99402121 1001 86380 86390 1
402226 99402226 1001 86380 86390 1
402570 99402570 1001 86380 86390 1
402987 99402987 1001 86380 86390 1
403075 99403075 1001 86380 86390 1
403169 99403169 1001 86380 86390 1
403457 99403457 1001 86380 86390 1
403588 99403588 1001 86380 86390 1
404126 99404126 1001 86380 86390 1
404378 99404378 1001 86380 86390 1
405265 99405265 1001 86380 86390 1
405399 99405399 1001 86380 86390 1
405637 99405637 1001 86380 86390 1
406104 99406104 1001 86380 86390 1
406373 99406373 1001 86380 86390 1
406400 99406400 1001 86380 86390 1
406499 99406499 1001 86380 86390 1
406981 99406981 1001 86380 86390 1
407290 99407290 1001 86380 86390 1
407661 99407661 1001 86380 86390 1
408086 99408086 1001 86380 86390 1
408071 99408071 1001 86380 86390 1
408352 99408352 1001 86380 86390 1
408614 99408614 1001 86380 86390 1
408717 99408717 1001 86380 86390 1
408943 99408943 1001 86380 86390 1
409051 99409051 1001 86380 86390 1
409300 99409300 1001 86380 86390 1
409472 99409472 1001 86380 86390 1
409534 99409534 1001 86380 86390 1
409625 99409625 1001 86380 86390 1
409763 99409763 1001 86380 86390 1
410051 99410051 1001 86380 86390 1
410085 99410085 1001 86380 86390 1
410259 99410259 1001 86380 86390 1
410575 99410575 1001 86380 86390 1
410699 99410699 1001 86380 86390 1
410704 99410704 1001 86380 86390 1
411003 99411003 1001 86380 86390 1
411142 99411142 1001 86380 86390 1
411206 99411206 1001 86380 86390 1
411704 99411704 1001 86380 86390 1
412428 99412428 1001 86380 86390 1
413620 99413620 1001 86380 86390 1
413523 99413523 1001 86380 86390 1
413038 99413038 1001 86380 86390 1
413091 99413091 1001 86380 86390 1
412960 99412960 1001 86380 86390 1
413049 99413049 1001 86380 86390 1
412904 99412904 1001 86380 86390 1
412662 99412662 1001 86380 86390 1
412795 99412795 1001 86380 86390 1
413802 99413802 1001 86380 86390 1
414945 99414945 1001 86380 86390 1
415141 99415141 1001 86380 86390 1
415172 99415172 1001 86380 86390 1
415103 99415103 1001 86380 86390 1
415203 99415203 1001 86380 86390 1
414568 99414568 1001 86380 86390 1
414833 99414833 1001 86380 86390 1
414317 99414317 1001 86380 86390 1
414254 99414254 1001 86380 86390 1
414287 99414287 1001 86380 86390 1
415371 99415371 1001 86380 86390 1
416590 99416590 1001 86380 86390 1
416438 99416438 1001 86380 86390 1
416264 99416264 1001 86380 86390 1
416514 99416514 1001 86380 86390 1
419063 99419063 1001 86380 86390 1
420076 99420076 1001 86380 86390 1
420325 99420325 1001 86380 86390 1
419677 99419677 1001 86380 86390 1
419975 99419975 1001 86380 86390 1
419965 99419965 1001 86380 86390 1
419267 99419267 1001 86380 86390 1
419318 99419318 1001 86380 86390 1
419381 99419381 1001 86380 86390 1
419472 99419472 1001 86380 86390 1
419399 99419399 1001 86380 86390 1
419315 99419315 1001 86380 86390 1
420553 99420553 1001 86380 86390 1
422057 99422057 1001 86380 86390 1
421007 99421007 1001 86380 86390 1
421115 99421115 1001 86380 86390 1
423601 99423601 1001 86380 86390 1
423455 99423455 1001 86380 86390 1
423127 99423127 1001 86380 86390 1
423135 99423135 1001 86380 86390 1
423012 99423012 1001 86380 86390 1
424099 99424099 1001 86380 86390 1
425304 99425304 1001 86380 86390 1
425363 99425363 1001 86380 86390 1
424957 99424957 1001 86380 86390 1
424187 99424187 1001 86380 86390 1
424157 99424157 1001 86380 86390 1
424359 99424359 1001 86380 86390 1
425780 99425780 1001 86380 86390 1
425814 99425814 1001 86380 86390 1
425523 99425523 1001 86380 86390 1
426790 99426790 1001 86380 86390 1
426553 99426553 1001 86380 86390 1
426654 99426654 1001 86380 86390 1
427204 99427204 1001 86380 86390 1
427464 99427464 1001 86380 86390 1
428616 99428616 1001 86380 86390 1
428649 99428649 1001 86380 86390 1
428436 99428436 1001 86380 86390 1
428065 99428065 1001 86380 86390 1
427791 99427791 1001 86380 86390 1
430268 99430268 1001 86380 86390 1
430322 99430322 1001 86380 86390 1
430253 99430253 1001 86380 86390 1
430236 99430236 1001 86380 86390 1
429260 99429260 1001 86380 86390 1
430449 99430449 1001 86380 86390 1
431915 99431915 1001 86380 86390 1
431655 99431655 1001 86380 86390 1
431613 99431613 1001 86380 86390 1
431392 99431392 1001 86380 86390 1
430972 99430972 1001 86380 86390 1
432271 99432271 1001 86380 86390 1
432462 99432462 1001 86380 86390 1
432308 99432308 1001 86380 86390 1
432134 99432134 1001 86380 86390 1
432068 99432068 1001 86380 86390 1
432363 99432363 1001 86380 86390 1
432240 99432240 1001 86380 86390 1
433703 99433703 1001 86380 86390 1
433357 99433357 1001 86380 86390 1
433252 99433252 1001 86380 86390 1
432555 99432555 1001 86380 86390 1
434037 99434037 1001 86380 86390 1
434040 99434040 1001 86380 86390 1
435166 99435166 1001 86380 86390 1
434963 99434963 1001 86380 86390 1
434813 99434813 1001 86380 86390 1
434354 99434354 1001 86380 86390 1
434335 99434335 1001 86380 86390 1
436858 99436858 1001 86380 86390 1
436554 99436554 1001 86380 86390 1
436269 99436269 1001 86380 86390 1
435907 99435907 1001 86380 86390 1
300039 99300039 1001 86380 86390 1
300014 99300014 1001 86380 86390 1
300173 99300173 1001 86380 86390 1
300291 99300291 1001 86380 86390 1
300729 99300729 1001 86380 86390 1
300916 99300916 1001 86380 86390 1
301511 99301511 1001 86380 86390 1
301543 99301543 1001 86380 86390 1
301281 99301281 1001 86380 86390 1
301154 99301154 1001 86380 86390 1
301729 99301729 1001 86380 86390 1
302335 99302335 1001 86380 86390 1
302337 99302337 1001 86380 86390 1
302060 99302060 1001 86380 86390 1
302016 99302016 1001 86380 86390 1
302121 99302121 1001 86380 86390 1
301826 99301826 1001 86380 86390 1
301817 99301817 1001 86380 86390 1
301769 99301769 1001 86380 86390 1
302496 99302496 1001 86380 86390 1
303110 99303110 1001 86380 86390 1
303202 99303202 1001 86380 86390 1
303103 99303103 1001 86380 86390 1
302692 99302692 1001 86380 86390 1
302744 99302744 1001 86380 86390 1
302720 99302720 1001 86380 86390 1
302649 99302649 1001 86380 86390 1
302727 99302727 1001 86380 86390 1
303349 99303349 1001 86380 86390 1
303313 99303313 1001 86380 86390 1
303667 99303667 1001 86380 86390 1
303759 99303759 1001 86380 86390 1
303545 99303545 1001 86380 86390 1
303612 99303612 1001 86380 86390 1
304120 99304120 1001 86380 86390 1
304085 99304085 1001 86380 86390 1
304106 99304106 1001 86380 86390 1
304784 99304784 1001 86380 86390 1
304753 99304753 1001 86380 86390 1
304377 99304377 1001 86380 86390 1
305026 99305026 1001 86380 86390 1
305053 99305053 1001 86380 86390 1
304990 99304990 1001 86380 86390 1
304966 99304966 1001 86380 86390 1
304864 99304864 1001 86380 86390 1
304894 99304894 1001 86380 86390 1
305532 99305532 1001 86380 86390 1
305574 99305574 1001 86380 86390 1
305194 99305194 1001 86380 86390 1
305252 99305252 1001 86380 86390 1
305111 99305111 1001 86380 86390 1
305203 99305203 1001 86380 86390 1
305126 99305126 1001 86380 86390 1
500747 99500747 1001 86380 86390 1
500483 99500483 1001 86380 86390 1
500219 99500219 1001 86380 86390 1
500252 99500252 1001 86380 86390 1
500202 99500202 1001 86380 86390 1
500243 99500243 1001 86380 86390 1
500935 99500935 1001 86380 86390 1
501621 99501621 1001 86380 86390 1
501051 99501051 1001 86380 86390 1
501106 99501106 1001 86380 86390 1
501690 99501690 1001 86380 86390 1
501746 99501746 1001 86380 86390 1
502371 99502371 1001 86380 86390 1
502372 99502372 1001 86380 86390 1
502072 99502072 1001 86380 86390 1
501888 99501888 1001 86380 86390 1
502044 99502044 1001 86380 86390 1
501907 99501907 1001 86380 86390 1
502954 99502954 1001 86380 86390 1
502904 99502904 1001 86380 86390 1
502812 99502812 1001 86380 86390 1
504020 99504020 1001 86380 86390 1
503973 99503973 1001 86380 86390 1
503548 99503548 1001 86380 86390 1
503568 99503568 1001 86380 86390 1
503547 99503547 1001 86380 86390 1
504187 99504187 1001 86380 86390 1
504613 99504613 1001 86380 86390 1
504564 99504564 1001 86380 86390 1
504567 99504567 1001 86380 86390 1
504413 99504413 1001 86380 86390 1
504362 99504362 1001 86380 86390 1
504501 99504501 1001 86380 86390 1
504954 99504954 1001 86380 86390 1
505101 99505101 1001 86380 86390 1
505673 99505673 1001 86380 86390 1
505151 99505151 1001 86380 86390 1
505300 99505300 1001 86380 86390 1
505327 99505327 1001 86380 86390 1
505863 99505863 1001 86380 86390 1
506430 99506430 1001 86380 86390 1
506426 99506426 1001 86380 86390 1
506290 99506290 1001 86380 86390 1
506767 99506767 1001 86380 86390 1
506694 99506694 1001 86380 86390 1
507282 99507282 1001 86380 86390 1
507337 99507337 1001 86380 86390 1
507367 99507367 1001 86380 86390 1
506944 99506944 1001 86380 86390 1
506808 99506808 1001 86380 86390 1
508023 99508023 1001 86380 86390 1
508000 99508000 1001 86380 86390 1
507949 99507949 1001 86380 86390 1
507745 99507745 1001 86380 86390 1
507827 99507827 1001 86380 86390 1
507804 99507804 1001 86380 86390 1
507663 99507663 1001 86380 86390 1
508910 99508910 1001 86380 86390 1
508962 99508962 1001 86380 86390 1
508950 99508950 1001 86380 86390 1
508781 99508781 1001 86380 86390 1
508838 99508838 1001 86380 86390 1
508591 99508591 1001 86380 86390 1
509228 99509228 1001 86380 86390 1
509259 99509259 1001 86380 86390 1
509158 99509158 1001 86380 86390 1
509262 99509262 1001 86380 86390 1
509513 99509513 1001 86380 86390 1
509471 99509471 1001 86380 86390 1
509369 99509369 1001 86380 86390 1
509904 99509904 1001 86380 86390 1
510706 99510706 1001 86380 86390 1
510707 99510707 1001 86380 86390 1
510483 99510483 1001 86380 86390 1
510452 99510452 1001 86380 86390 1
510136 99510136 1001 86380 86390 1
510124 99510124 1001 86380 86390 1
510243 99510243 1001 86380 86390 1
510299 99510299 1001 86380 86390 1
510733 99510733 1001 86380 86390 1
511183 99511183 1001 86380 86390 1
510977 99510977 1001 86380 86390 1
511617 99511617 1001 86380 86390 1
511747 99511747 1001 86380 86390 1
512253 99512253 1001 86380 86390 1
512273 99512273 1001 86380 86390 1
512156 99512156 1001 86380 86390 1
512106 99512106 1001 86380 86390 1
511810 99511810 1001 86380 86390 1
511864 99511864 1001 86380 86390 1
512493 99512493 1001 86380 86390 1
512525 99512525 1001 86380 86390 1
513205 99513205 1001 86380 86390 1
512910 99512910 1001 86380 86390 1
512848 99512848 1001 86380 86390 1
512688 99512688 1001 86380 86390 1
512598 99512598 1001 86380 86390 1
512706 99512706 1001 86380 86390 1
512700 99512700 1001 86380 86390 1
513390 99513390 1001 86380 86390 1
513437 99513437 1001 86380 86390 1
513514 99513514 1001 86380 86390 1
513434 99513434 1001 86380 86390 1
514096 99514096 1001 86380 86390 1
514215 99514215 1001 86380 86390 1
514127 99514127 1001 86380 86390 1
514157 99514157 1001 86380 86390 1
514807 99514807 1001 86380 86390 1
514315 99514315 1001 86380 86390 1
514362 99514362 1001 86380 86390 1
514417 99514417 1001 86380 86390 1
515542 99515542 1001 86380 86390 1
515637 99515637 1001 86380 86390 1
515336 99515336 1001 86380 86390 1
515277 99515277 1001 86380 86390 1
515473 99515473 1001 86380 86390 1
515449 99515449 1001 86380 86390 1
515385 99515385 1001 86380 86390 1
515321 99515321 1001 86380 86390 1
515069 99515069 1001 86380 86390 1
515833 99515833 1001 86380 86390 1
516434 99516434 1001 86380 86390 1
516507 99516507 1001 86380 86390 1
516266 99516266 1001 86380 86390 1
516231 99516231 1001 86380 86390 1
516081 99516081 1001 86380 86390 1
516688 99516688 1001 86380 86390 1
517252 99517252 1001 86380 86390 1
516976 99516976 1001 86380 86390 1
516760 99516760 1001 86380 86390 1
516828 99516828 1001 86380 86390 1
516919 99516919 1001 86380 86390 1
517374 99517374 1001 86380 86390 1
517357 99517357 1001 86380 86390 1
518156 99518156 1001 86380 86390 1
517881 99517881 1001 86380 86390 1
518856 99518856 1001 86380 86390 1
518457 99518457 1001 86380 86390 1
518396 99518396 1001 86380 86390 1
519062 99519062 1001 86380 86390 1
519050 99519050 1001 86380 86390 1
519533 99519533 1001 86380 86390 1
519572 99519572 1001 86380 86390 1
519292 99519292 1001 86380 86390 1
520320 99520320 1001 86380 86390 1
520284 99520284 1001 86380 86390 1
520340 99520340 1001 86380 86390 1
520672 99520672 1001 86380 86390 1
521428 99521428 1001 86380 86390 1
521014 99521014 1001 86380 86390 1
520919 99520919 1001 86380 86390 1
520894 99520894 1001 86380 86390 1
521492 99521492 1001 86380 86390 1
521596 99521596 1001 86380 86390 1
521565 99521565 1001 86380 86390 1
522290 99522290 1001 86380 86390 1
521998 99521998 1001 86380 86390 1
522433 99522433 1001 86380 86390 1
523037 99523037 1001 86380 86390 1
522776 99522776 1001 86380 86390 1
522518 99522518 1001 86380 86390 1
523805 99523805 1001 86380 86390 1
523818 99523818 1001 86380 86390 1
523864 99523864 1001 86380 86390 1
524020 99524020 1001 86380 86390 1
524149 99524149 1001 86380 86390 1
524035 99524035 1001 86380 86390 1
524027 99524027 1001 86380 86390 1
524769 99524769 1001 86380 86390 1
524747 99524747 1001 86380 86390 1
524409 99524409 1001 86380 86390 1
524461 99524461 1001 86380 86390 1
524450 99524450 1001 86380 86390 1
524400 99524400 1001 86380 86390 1
524180 99524180 1001 86380 86390 1
524355 99524355 1001 86380 86390 1
525533 99525533 1001 86380 86390 1
525588 99525588 1001 86380 86390 1
525290 99525290 1001 86380 86390 1
525659 99525659 1001 86380 86390 1
525685 99525685 1001 86380 86390 1
525624 99525624 1001 86380 86390 1
526347 99526347 1001 86380 86390 1
525925 99525925 1001 86380 86390 1
526551 99526551 1001 86380 86390 1
526489 99526489 1001 86380 86390 1
526543 99526543 1001 86380 86390 1
526569 99526569 1001 86380 86390 1
526496 99526496 1001 86380 86390 1
527082 99527082 1001 86380 86390 1
526905 99526905 1001 86380 86390 1
526667 99526667 1001 86380 86390 1
526709 99526709 1001 86380 86390 1
527373 99527373 1001 86380 86390 1
527973 99527973 1001 86380 86390 1
528032 99528032 1001 86380 86390 1
527649 99527649 1001 86380 86390 1
527577 99527577 1001 86380 86390 1
528215 99528215 1001 86380 86390 1
528086 99528086 1001 86380 86390 1
528873 99528873 1001 86380 86390 1
528858 99528858 1001 86380 86390 1
528705 99528705 1001 86380 86390 1
528938 99528938 1001 86380 86390 1
528935 99528935 1001 86380 86390 1
529532 99529532 1001 86380 86390 1
529317 99529317 1001 86380 86390 1
529502 99529502 1001 86380 86390 1
529453 99529453 1001 86380 86390 1
529737 99529737 1001 86380 86390 1
529746 99529746 1001 86380 86390 1
529760 99529760 1001 86380 86390 1
530386 99530386 1001 86380 86390 1
530371 99530371 1001 86380 86390 1
530322 99530322 1001 86380 86390 1
530344 99530344 1001 86380 86390 1
530103 99530103 1001 86380 86390 1
531007 99531007 1001 86380 86390 1
530982 99530982 1001 86380 86390 1
531003 99531003 1001 86380 86390 1
530774 99530774 1001 86380 86390 1
530919 99530919 1001 86380 86390 1
531546 99531546 1001 86380 86390 1
531548 99531548 1001 86380 86390 1
531472 99531472 1001 86380 86390 1
531498 99531498 1001 86380 86390 1
532038 99532038 1001 86380 86390 1
532155 99532155 1001 86380 86390 1
531599 99531599 1001 86380 86390 1
532295 99532295 1001 86380 86390 1
532387 99532387 1001 86380 86390 1
532401 99532401 1001 86380 86390 1
532961 99532961 1001 86380 86390 1
532900 99532900 1001 86380 86390 1
532725 99532725 1001 86380 86390 1
532713 99532713 1001 86380 86390 1
532793 99532793 1001 86380 86390 1
532540 99532540 1001 86380 86390 1
533149 99533149 1001 86380 86390 1
533113 99533113 1001 86380 86390 1
533088 99533088 1001 86380 86390 1
533037 99533037 1001 86380 86390 1
533731 99533731 1001 86380 86390 1
533588 99533588 1001 86380 86390 1
533650 99533650 1001 86380 86390 1
533267 99533267 1001 86380 86390 1
533375 99533375 1001 86380 86390 1
533935 99533935 1001 86380 86390 1
534581 99534581 1001 86380 86390 1
534607 99534607 1001 86380 86390 1
534561 99534561 1001 86380 86390 1
534338 99534338 1001 86380 86390 1
534364 99534364 1001 86380 86390 1
534274 99534274 1001 86380 86390 1
534276 99534276 1001 86380 86390 1
534234 99534234 1001 86380 86390 1
534086 99534086 1001 86380 86390 1
534865 99534865 1001 86380 86390 1
535490 99535490 1001 86380 86390 1
535494 99535494 1001 86380 86390 1
535497 99535497 1001 86380 86390 1
535305 99535305 1001 86380 86390 1
535196 99535196 1001 86380 86390 1
535016 99535016 1001 86380 86390 1
535625 99535625 1001 86380 86390 1
535543 99535543 1001 86380 86390 1
536322 99536322 1001 86380 86390 1
536001 99536001 1001 86380 86390 1
535799 99535799 1001 86380 86390 1
536450 99536450 1001 86380 86390 1
537124 99537124 1001 86380 86390 1
537009 99537009 1001 86380 86390 1
537095 99537095 1001 86380 86390 1
536845 99536845 1001 86380 86390 1
536654 99536654 1001 86380 86390 1
536721 99536721 1001 86380 86390 1
537245 99537245 1001 86380 86390 1
537855 99537855 1001 86380 86390 1
537699 99537699 1001 86380 86390 1
537676 99537676 1001 86380 86390 1
537456 99537456 1001 86380 86390 1
537482 99537482 1001 86380 86390 1
538087 99538087 1001 86380 86390 1
538014 99538014 1001 86380 86390 1
538112 99538112 1001 86380 86390 1
538120 99538120 1001 86380 86390 1
538704 99538704 1001 86380 86390 1
538537 99538537 1001 86380 86390 1
538272 99538272 1001 86380 86390 1
538300 99538300 1001 86380 86390 1
539478 99539478 1001 86380 86390 1
539033 99539033 1001 86380 86390 1
539812 99539812 1001 86380 86390 1
539817 99539817 1001 86380 86390 1
540362 99540362 1001 86380 86390 1
540134 99540134 1001 86380 86390 1
539914 99539914 1001 86380 86390 1
540045 99540045 1001 86380 86390 1
539878 99539878 1001 86380 86390 1
540556 99540556 1001 86380 86390 1
540634 99540634 1001 86380 86390 1
540635 99540635 1001 86380 86390 1
541220 99541220 1001 86380 86390 1
540781 99540781 1001 86380 86390 1
540823 99540823 1001 86380 86390 1
541335 99541335 1001 86380 86390 1
542063 99542063 1001 86380 86390 1
541948 99541948 1001 86380 86390 1
541723 99541723 1001 86380 86390 1
541843 99541843 1001 86380 86390 1
541792 99541792 1001 86380 86390 1
541768 99541768 1001 86380 86390 1
541808 99541808 1001 86380 86390 1
542942 99542942 1001 86380 86390 1
542849 99542849 1001 86380 86390 1
542592 99542592 1001 86380 86390 1
542387 99542387 1001 86380 86390 1
542996 99542996 1001 86380 86390 1
543532 99543532 1001 86380 86390 1
543460 99543460 1001 86380 86390 1
543298 99543298 1001 86380 86390 1
543355 99543355 1001 86380 86390 1
543889 99543889 1001 86380 86390 1
543917 99543917 1001 86380 86390 1
544191 99544191 1001 86380 86390 1
544055 99544055 1001 86380 86390 1
543988 99543988 1001 86380 86390 1
400009 99400009 1001 86380 86390 1
400580 99400580 1001 86380 86390 1
400795 99400795 1001 86380 86390 1
401661 99401661 1001 86380 86390 1
401687 99401687 1001 86380 86390 1
401769 99401769 1001 86380 86390 1
402249 99402249 1001 86380 86390 1
402280 99402280 1001 86380 86390 1
402640 99402640 1001 86380 86390 1
402779 99402779 1001 86380 86390 1
402830 99402830 1001 86380 86390 1
402985 99402985 1001 86380 86390 1
403044 99403044 1001 86380 86390 1
403418 99403418 1001 86380 86390 1
403729 99403729 1001 86380 86390 1
403636 99403636 1001 86380 86390 1
403786 99403786 1001 86380 86390 1
403963 99403963 1001 86380 86390 1
404399 99404399 1001 86380 86390 1
404432 99404432 1001 86380 86390 1
404562 99404562 1001 86380 86390 1
405264 99405264 1001 86380 86390 1
405821 99405821 1001 86380 86390 1
405876 99405876 1001 86380 86390 1
405915 99405915 1001 86380 86390 1
405897 99405897 1001 86380 86390 1
405996 99405996 1001 86380 86390 1
406065 99406065 1001 86380 86390 1
406355 99406355 1001 86380 86390 1
406728 99406728 1001 86380 86390 1
407098 99407098 1001 86380 86390 1
407416 99407416 1001 86380 86390 1
408204 99408204 1001 86380 86390 1
408632 99408632 1001 86380 86390 1
409102 99409102 1001 86380 86390 1
409240 99409240 1001 86380 86390 1
409326 99409326 1001 86380 86390 1
409422 99409422 1001 86380 86390 1
409586 99409586 1001 86380 86390 1
409728 99409728 1001 86380 86390 1
410015 99410015 1001 86380 86390 1
410291 99410291 1001 86380 86390 1
410344 99410344 1001 86380 86390 1
410788 99410788 1001 86380 86390 1
410804 99410804 1001 86380 86390 1
411000 99411000 1001 86380 86390 1
411007 99411007 1001 86380 86390 1
411076 99411076 1001 86380 86390 1
412044 99412044 1001 86380 86390 1
412403 99412403 1001 86380 86390 1
412310 99412310 1001 86380 86390 1
413221 99413221 1001 86380 86390 1
413235 99413235 1001 86380 86390 1
412837 99412837 1001 86380 86390 1
413994 99413994 1001 86380 86390 1
415062 99415062 1001 86380 86390 1
414642 99414642 1001 86380 86390 1
414880 99414880 1001 86380 86390 1
415328 99415328 1001 86380 86390 1
416981 99416981 1001 86380 86390 1
416779 99416779 1001 86380 86390 1
416579 99416579 1001 86380 86390 1
416499 99416499 1001 86380 86390 1
416241 99416241 1001 86380 86390 1
416508 99416508 1001 86380 86390 1
418489 99418489 1001 86380 86390 1
417826 99417826 1001 86380 86390 1
417754 99417754 1001 86380 86390 1
417986 99417986 1001 86380 86390 1
417626 99417626 1001 86380 86390 1
418982 99418982 1001 86380 86390 1
419942 99419942 1001 86380 86390 1
420009 99420009 1001 86380 86390 1
419577 99419577 1001 86380 86390 1
419284 99419284 1001 86380 86390 1
419339 99419339 1001 86380 86390 1
420586 99420586 1001 86380 86390 1
420620 99420620 1001 86380 86390 1
421784 99421784 1001 86380 86390 1
421641 99421641 1001 86380 86390 1
421372 99421372 1001 86380 86390 1
421322 99421322 1001 86380 86390 1
421150 99421150 1001 86380 86390 1
422226 99422226 1001 86380 86390 1
423433 99423433 1001 86380 86390 1
423607 99423607 1001 86380 86390 1
423219 99423219 1001 86380 86390 1
423236 99423236 1001 86380 86390 1
422595 99422595 1001 86380 86390 1
422795 99422795 1001 86380 86390 1
423971 99423971 1001 86380 86390 1
423963 99423963 1001 86380 86390 1
424116 99424116 1001 86380 86390 1
424147 99424147 1001 86380 86390 1
425339 99425339 1001 86380 86390 1
425066 99425066 1001 86380 86390 1
425023 99425023 1001 86380 86390 1
424782 99424782 1001 86380 86390 1
424828 99424828 1001 86380 86390 1
424637 99424637 1001 86380 86390 1
424638 99424638 1001 86380 86390 1
424530 99424530 1001 86380 86390 1
424582 99424582 1001 86380 86390 1
424229 99424229 1001 86380 86390 1
424409 99424409 1001 86380 86390 1
426763 99426763 1001 86380 86390 1
427048 99427048 1001 86380 86390 1
426934 99426934 1001 86380 86390 1
426415 99426415 1001 86380 86390 1
427263 99427263 1001 86380 86390 1
427127 99427127 1001 86380 86390 1
428515 99428515 1001 86380 86390 1
428638 99428638 1001 86380 86390 1
428573 99428573 1001 86380 86390 1
428562 99428562 1001 86380 86390 1
427730 99427730 1001 86380 86390 1
429065 99429065 1001 86380 86390 1
428828 99428828 1001 86380 86390 1
428934 99428934 1001 86380 86390 1
430021 99430021 1001 86380 86390 1
430328 99430328 1001 86380 86390 1
430338 99430338 1001 86380 86390 1
429752 99429752 1001 86380 86390 1
429520 99429520 1001 86380 86390 1
429357 99429357 1001 86380 86390 1
429312 99429312 1001 86380 86390 1
430561 99430561 1001 86380 86390 1
430653 99430653 1001 86380 86390 1
431678 99431678 1001 86380 86390 1
431337 99431337 1001 86380 86390 1
430856 99430856 1001 86380 86390 1
433535 99433535 1001 86380 86390 1
432929 99432929 1001 86380 86390 1
433264 99433264 1001 86380 86390 1
433134 99433134 1001 86380 86390 1
433994 99433994 1001 86380 86390 1
434034 99434034 1001 86380 86390 1
434669 99434669 1001 86380 86390 1
434216 99434216 1001 86380 86390 1
435878 99435878 1001 86380 86390 1
435445 99435445 1001 86380 86390 1
436822 99436822 1001 86380 86390 1
436441 99436441 1001 86380 86390 1
436217 99436217 1001 86380 86390 1
437305 99437305 1001 86380 86390 1
300548 99300548 1001 86380 86390 1
300574 99300574 1001 86380 86390 1
300708 99300708 1001 86380 86390 1
300542 99300542 1001 86380 86390 1
300497 99300497 1001 86380 86390 1
300518 99300518 1001 86380 86390 1
300480 99300480 1001 86380 86390 1
300494 99300494 1001 86380 86390 1
300172 99300172 1001 86380 86390 1
300225 99300225 1001 86380 86390 1
300261 99300261 1001 86380 86390 1
300838 99300838 1001 86380 86390 1
301440 99301440 1001 86380 86390 1
301361 99301361 1001 86380 86390 1
301346 99301346 1001 86380 86390 1
300988 99300988 1001 86380 86390 1
301657 99301657 1001 86380 86390 1
301738 99301738 1001 86380 86390 1
301700 99301700 1001 86380 86390 1
301560 99301560 1001 86380 86390 1
302181 99302181 1001 86380 86390 1
302261 99302261 1001 86380 86390 1
302137 99302137 1001 86380 86390 1
302153 99302153 1001 86380 86390 1
301976 99301976 1001 86380 86390 1
301889 99301889 1001 86380 86390 1
301956 99301956 1001 86380 86390 1
301913 99301913 1001 86380 86390 1
302533 99302533 1001 86380 86390 1
302585 99302585 1001 86380 86390 1
302408 99302408 1001 86380 86390 1
303062 99303062 1001 86380 86390 1
303077 99303077 1001 86380 86390 1
302907 99302907 1001 86380 86390 1
302755 99302755 1001 86380 86390 1
302678 99302678 1001 86380 86390 1
303831 99303831 1001 86380 86390 1
303846 99303846 1001 86380 86390 1
303714 99303714 1001 86380 86390 1
303626 99303626 1001 86380 86390 1
303632 99303632 1001 86380 86390 1
303558 99303558 1001 86380 86390 1
304121 99304121 1001 86380 86390 1
304798 99304798 1001 86380 86390 1
304577 99304577 1001 86380 86390 1
304541 99304541 1001 86380 86390 1
304435 99304435 1001 86380 86390 1
304280 99304280 1001 86380 86390 1
305499 99305499 1001 86380 86390 1
305670 99305670 1001 86380 86390 1
305633 99305633 1001 86380 86390 1
305646 99305646 1001 86380 86390 1
305404 99305404 1001 86380 86390 1
305259 99305259 1001 86380 86390 1
305093 99305093 1001 86380 86390 1
305106 99305106 1001 86380 86390 1
500065 99500065 1001 86380 86390 1
500687 99500687 1001 86380 86390 1
500792 99500792 1001 86380 86390 1
500666 99500666 1001 86380 86390 1
500744 99500744 1001 86380 86390 1
500566 99500566 1001 86380 86390 1
500342 99500342 1001 86380 86390 1
501539 99501539 1001 86380 86390 1
501285 99501285 1001 86380 86390 1
501287 99501287 1001 86380 86390 1
501070 99501070 1001 86380 86390 1
501735 99501735 1001 86380 86390 1
502280 99502280 1001 86380 86390 1
502224 99502224 1001 86380 86390 1
502246 99502246 1001 86380 86390 1
501883 99501883 1001 86380 86390 1
501961 99501961 1001 86380 86390 1
501876 99501876 1001 86380 86390 1
502480 99502480 1001 86380 86390 1
502470 99502470 1001 86380 86390 1
502576 99502576 1001 86380 86390 1
503274 99503274 1001 86380 86390 1
503026 99503026 1001 86380 86390 1
502916 99502916 1001 86380 86390 1
502791 99502791 1001 86380 86390 1
503429 99503429 1001 86380 86390 1
503981 99503981 1001 86380 86390 1
503723 99503723 1001 86380 86390 1
503872 99503872 1001 86380 86390 1
503717 99503717 1001 86380 86390 1
503665 99503665 1001 86380 86390 1
503670 99503670 1001 86380 86390 1
504142 99504142 1001 86380 86390 1
504188 99504188 1001 86380 86390 1
504138 99504138 1001 86380 86390 1
504828 99504828 1001 86380 86390 1
504787 99504787 1001 86380 86390 1
504716 99504716 1001 86380 86390 1
504460 99504460 1001 86380 86390 1
505038 99505038 1001 86380 86390 1
505117 99505117 1001 86380 86390 1
505119 99505119 1001 86380 86390 1
505595 99505595 1001 86380 86390 1
505675 99505675 1001 86380 86390 1
505851 99505851 1001 86380 86390 1
505878 99505878 1001 86380 86390 1
506534 99506534 1001 86380 86390 1
506438 99506438 1001 86380 86390 1
506439 99506439 1001 86380 86390 1
506359 99506359 1001 86380 86390 1
506310 99506310 1001 86380 86390 1
506220 99506220 1001 86380 86390 1
505979 99505979 1001 86380 86390 1
505998 99505998 1001 86380 86390 1
506626 99506626 1001 86380 86390 1
507271 99507271 1001 86380 86390 1
507236 99507236 1001 86380 86390 1
507055 99507055 1001 86380 86390 1
506992 99506992 1001 86380 86390 1
507477 99507477 1001 86380 86390 1
507521 99507521 1001 86380 86390 1
507430 99507430 1001 86380 86390 1
508081 99508081 1001 86380 86390 1
508236 99508236 1001 86380 86390 1
507874 99507874 1001 86380 86390 1
508038 99508038 1001 86380 86390 1
507772 99507772 1001 86380 86390 1
509026 99509026 1001 86380 86390 1
508919 99508919 1001 86380 86390 1
508716 99508716 1001 86380 86390 1
508709 99508709 1001 86380 86390 1
509235 99509235 1001 86380 86390 1
509082 99509082 1001 86380 86390 1
509772 99509772 1001 86380 86390 1
509837 99509837 1001 86380 86390 1
509578 99509578 1001 86380 86390 1
509308 99509308 1001 86380 86390 1
509335 99509335 1001 86380 86390 1
509364 99509364 1001 86380 86390 1
510005 99510005 1001 86380 86390 1
509906 99509906 1001 86380 86390 1
509919 99509919 1001 86380 86390 1
510519 99510519 1001 86380 86390 1
510285 99510285 1001 86380 86390 1
511493 99511493 1001 86380 86390 1
511403 99511403 1001 86380 86390 1
511488 99511488 1001 86380 86390 1
511172 99511172 1001 86380 86390 1
511198 99511198 1001 86380 86390 1
511251 99511251 1001 86380 86390 1
510947 99510947 1001 86380 86390 1
511067 99511067 1001 86380 86390 1
511069 99511069 1001 86380 86390 1
511112 99511112 1001 86380 86390 1
511761 99511761 1001 86380 86390 1
511925 99511925 1001 86380 86390 1
512393 99512393 1001 86380 86390 1
512432 99512432 1001 86380 86390 1
513103 99513103 1001 86380 86390 1
512999 99512999 1001 86380 86390 1
512805 99512805 1001 86380 86390 1
512924 99512924 1001 86380 86390 1
512901 99512901 1001 86380 86390 1
512894 99512894 1001 86380 86390 1
512657 99512657 1001 86380 86390 1
513970 99513970 1001 86380 86390 1
513691 99513691 1001 86380 86390 1
513629 99513629 1001 86380 86390 1
513516 99513516 1001 86380 86390 1
513480 99513480 1001 86380 86390 1
513619 99513619 1001 86380 86390 1
514208 99514208 1001 86380 86390 1
514052 99514052 1001 86380 86390 1
514699 99514699 1001 86380 86390 1
514642 99514642 1001 86380 86390 1
514323 99514323 1001 86380 86390 1
515011 99515011 1001 86380 86390 1
514929 99514929 1001 86380 86390 1
515650 99515650 1001 86380 86390 1
515467 99515467 1001 86380 86390 1
515444 99515444 1001 86380 86390 1
515260 99515260 1001 86380 86390 1
516346 99516346 1001 86380 86390 1
516070 99516070 1001 86380 86390 1
516019 99516019 1001 86380 86390 1
516662 99516662 1001 86380 86390 1
516556 99516556 1001 86380 86390 1
517224 99517224 1001 86380 86390 1
517215 99517215 1001 86380 86390 1
517228 99517228 1001 86380 86390 1
517033 99517033 1001 86380 86390 1
516822 99516822 1001 86380 86390 1
516761 99516761 1001 86380 86390 1
517363 99517363 1001 86380 86390 1
517342 99517342 1001 86380 86390 1
517984 99517984 1001 86380 86390 1
518071 99518071 1001 86380 86390 1
517947 99517947 1001 86380 86390 1
517793 99517793 1001 86380 86390 1
517899 99517899 1001 86380 86390 1
517835 99517835 1001 86380 86390 1
517647 99517647 1001 86380 86390 1
517701 99517701 1001 86380 86390 1
517548 99517548 1001 86380 86390 1
518255 99518255 1001 86380 86390 1
518177 99518177 1001 86380 86390 1
518359 99518359 1001 86380 86390 1
518795 99518795 1001 86380 86390 1
518718 99518718 1001 86380 86390 1
518369 99518369 1001 86380 86390 1
518538 99518538 1001 86380 86390 1
519182 99519182 1001 86380 86390 1
519165 99519165 1001 86380 86390 1
519762 99519762 1001 86380 86390 1
519553 99519553 1001 86380 86390 1
519265 99519265 1001 86380 86390 1
519384 99519384 1001 86380 86390 1
519942 99519942 1001 86380 86390 1
519911 99519911 1001 86380 86390 1
520610 99520610 1001 86380 86390 1
520614 99520614 1001 86380 86390 1
520618 99520618 1001 86380 86390 1
520635 99520635 1001 86380 86390 1
520818 99520818 1001 86380 86390 1
520705 99520705 1001 86380 86390 1
520706 99520706 1001 86380 86390 1
520745 99520745 1001 86380 86390 1
521058 99521058 1001 86380 86390 1
521227 99521227 1001 86380 86390 1
520899 99520899 1001 86380 86390 1
520945 99520945 1001 86380 86390 1
521037 99521037 1001 86380 86390 1
521641 99521641 1001 86380 86390 1
521844 99521844 1001 86380 86390 1
522401 99522401 1001 86380 86390 1
522453 99522453 1001 86380 86390 1
522494 99522494 1001 86380 86390 1
523117 99523117 1001 86380 86390 1
522546 99522546 1001 86380 86390 1
523313 99523313 1001 86380 86390 1
523175 99523175 1001 86380 86390 1
523339 99523339 1001 86380 86390 1
523344 99523344 1001 86380 86390 1
523465 99523465 1001 86380 86390 1
524044 99524044 1001 86380 86390 1
524586 99524586 1001 86380 86390 1
524822 99524822 1001 86380 86390 1
524786 99524786 1001 86380 86390 1
525484 99525484 1001 86380 86390 1
525462 99525462 1001 86380 86390 1
525399 99525399 1001 86380 86390 1
525607 99525607 1001 86380 86390 1
526373 99526373 1001 86380 86390 1
526067 99526067 1001 86380 86390 1
526108 99526108 1001 86380 86390 1
525869 99525869 1001 86380 86390 1
525895 99525895 1001 86380 86390 1
525832 99525832 1001 86380 86390 1
526457 99526457 1001 86380 86390 1
527116 99527116 1001 86380 86390 1
526944 99526944 1001 86380 86390 1
526784 99526784 1001 86380 86390 1
526828 99526828 1001 86380 86390 1
527251 99527251 1001 86380 86390 1
527915 99527915 1001 86380 86390 1
528009 99528009 1001 86380 86390 1
527770 99527770 1001 86380 86390 1
527642 99527642 1001 86380 86390 1
527466 99527466 1001 86380 86390 1
528182 99528182 1001 86380 86390 1
528211 99528211 1001 86380 86390 1
528710 99528710 1001 86380 86390 1
528844 99528844 1001 86380 86390 1
528823 99528823 1001 86380 86390 1
528649 99528649 1001 86380 86390 1
528691 99528691 1001 86380 86390 1
528588 99528588 1001 86380 86390 1
528289 99528289 1001 86380 86390 1
528992 99528992 1001 86380 86390 1
529077 99529077 1001 86380 86390 1
528949 99528949 1001 86380 86390 1
529624 99529624 1001 86380 86390 1
529484 99529484 1001 86380 86390 1
529384 99529384 1001 86380 86390 1
529792 99529792 1001 86380 86390 1
529897 99529897 1001 86380 86390 1
530474 99530474 1001 86380 86390 1
529975 99529975 1001 86380 86390 1
531240 99531240 1001 86380 86390 1
531331 99531331 1001 86380 86390 1
531267 99531267 1001 86380 86390 1
531285 99531285 1001 86380 86390 1
531112 99531112 1001 86380 86390 1
531029 99531029 1001 86380 86390 1
530784 99530784 1001 86380 86390 1
530813 99530813 1001 86380 86390 1
530804 99530804 1001 86380 86390 1
530872 99530872 1001 86380 86390 1
532206 99532206 1001 86380 86390 1
532132 99532132 1001 86380 86390 1
531650 99531650 1001 86380 86390 1
531754 99531754 1001 86380 86390 1
531788 99531788 1001 86380 86390 1
532333 99532333 1001 86380 86390 1
532984 99532984 1001 86380 86390 1
532896 99532896 1001 86380 86390 1
532757 99532757 1001 86380 86390 1
532785 99532785 1001 86380 86390 1
532629 99532629 1001 86380 86390 1
532516 99532516 1001 86380 86390 1
532453 99532453 1001 86380 86390 1
533161 99533161 1001 86380 86390 1
533091 99533091 1001 86380 86390 1
533771 99533771 1001 86380 86390 1
533589 99533589 1001 86380 86390 1
533632 99533632 1001 86380 86390 1
533645 99533645 1001 86380 86390 1
533611 99533611 1001 86380 86390 1
533445 99533445 1001 86380 86390 1
533316 99533316 1001 86380 86390 1
533414 99533414 1001 86380 86390 1
534608 99534608 1001 86380 86390 1
534573 99534573 1001 86380 86390 1
534580 99534580 1001 86380 86390 1
534267 99534267 1001 86380 86390 1
534882 99534882 1001 86380 86390 1
534884 99534884 1001 86380 86390 1
535142 99535142 1001 86380 86390 1
535046 99535046 1001 86380 86390 1
535072 99535072 1001 86380 86390 1
534951 99534951 1001 86380 86390 1
534991 99534991 1001 86380 86390 1
535703 99535703 1001 86380 86390 1
535711 99535711 1001 86380 86390 1
535939 99535939 1001 86380 86390 1
536031 99536031 1001 86380 86390 1
535757 99535757 1001 86380 86390 1
536345 99536345 1001 86380 86390 1
537116 99537116 1001 86380 86390 1
537145 99537145 1001 86380 86390 1
537108 99537108 1001 86380 86390 1
536555 99536555 1001 86380 86390 1
536737 99536737 1001 86380 86390 1
536743 99536743 1001 86380 86390 1
536562 99536562 1001 86380 86390 1
537320 99537320 1001 86380 86390 1
537299 99537299 1001 86380 86390 1
537806 99537806 1001 86380 86390 1
537924 99537924 1001 86380 86390 1
537641 99537641 1001 86380 86390 1
537384 99537384 1001 86380 86390 1
537412 99537412 1001 86380 86390 1
537454 99537454 1001 86380 86390 1
538179 99538179 1001 86380 86390 1
538157 99538157 1001 86380 86390 1
538653 99538653 1001 86380 86390 1
538889 99538889 1001 86380 86390 1
538985 99538985 1001 86380 86390 1
538952 99538952 1001 86380 86390 1
539573 99539573 1001 86380 86390 1
539485 99539485 1001 86380 86390 1
539227 99539227 1001 86380 86390 1
539116 99539116 1001 86380 86390 1
539043 99539043 1001 86380 86390 1
539729 99539729 1001 86380 86390 1
539701 99539701 1001 86380 86390 1
540433 99540433 1001 86380 86390 1
540346 99540346 1001 86380 86390 1
539888 99539888 1001 86380 86390 1
539853 99539853 1001 86380 86390 1
539868 99539868 1001 86380 86390 1
540039 99540039 1001 86380 86390 1
540660 99540660 1001 86380 86390 1
541090 99541090 1001 86380 86390 1
541262 99541262 1001 86380 86390 1
541091 99541091 1001 86380 86390 1
541120 99541120 1001 86380 86390 1
541122 99541122 1001 86380 86390 1
540751 99540751 1001 86380 86390 1
540794 99540794 1001 86380 86390 1
540757 99540757 1001 86380 86390 1
542030 99542030 1001 86380 86390 1
542031 99542031 1001 86380 86390 1
542008 99542008 1001 86380 86390 1
542009 99542009 1001 86380 86390 1
541946 99541946 1001 86380 86390 1
541760 99541760 1001 86380 86390 1
541774 99541774 1001 86380 86390 1
541867 99541867 1001 86380 86390 1
541893 99541893 1001 86380 86390 1
541881 99541881 1001 86380 86390 1
541804 99541804 1001 86380 86390 1
542289 99542289 1001 86380 86390 1
542909 99542909 1001 86380 86390 1
542857 99542857 1001 86380 86390 1
542839 99542839 1001 86380 86390 1
542645 99542645 1001 86380 86390 1
542622 99542622 1001 86380 86390 1
542403 99542403 1001 86380 86390 1
543100 99543100 1001 86380 86390 1
543013 99543013 1001 86380 86390 1
543177 99543177 1001 86380 86390 1
543309 99543309 1001 86380 86390 1
543353 99543353 1001 86380 86390 1
544524 99544524 1001 86380 86390 1
544515 99544515 1001 86380 86390 1
544519 99544519 1001 86380 86390 1
544278 99544278 1001 86380 86390 1
544305 99544305 1001 86380 86390 1
544087 99544087 1001 86380 86390 1
544130 99544130 1001 86380 86390 1
544608 99544608 1001 86380 86390 1
544663 99544663 1001 86380 86390 1
544677 99544677 1001 86380 86390 1
544657 99544657 1001 86380 86390 1
544697 99544697 1001 86380 86390 1
525291 866 1002 49820 56294 1
400112 99400112 1001 86380 86390 1
400285 99400285 1001 86380 86390 1
400516 99400516 1001 86380 86390 1
400479 99400479 1001 86380 86390 1
400778 99400778 1001 86380 86390 1
400919 99400919 1001 86380 86390 1
401002 99401002 1001 86380 86390 1
401721 99401721 1001 86380 86390 1
401942 99401942 1001 86380 86390 1
402061 99402061 1001 86380 86390 1
402040 99402040 1001 86380 86390 1
402155 99402155 1001 86380 86390 1
402292 99402292 1001 86380 86390 1
402573 99402573 1001 86380 86390 1
403060 99403060 1001 86380 86390 1
403179 99403179 1001 86380 86390 1
403595 99403595 1001 86380 86390 1
403705 99403705 1001 86380 86390 1
404005 99404005 1001 86380 86390 1
403994 99403994 1001 86380 86390 1
404065 99404065 1001 86380 86390 1
404688 99404688 1001 86380 86390 1
404693 99404693 1001 86380 86390 1
404918 99404918 1001 86380 86390 1
405022 99405022 1001 86380 86390 1
405027 99405027 1001 86380 86390 1
405183 99405183 1001 86380 86390 1
405252 99405252 1001 86380 86390 1
405934 99405934 1001 86380 86390 1
406303 99406303 1001 86380 86390 1
406607 99406607 1001 86380 86390 1
406672 99406672 1001 86380 86390 1
406863 99406863 1001 86380 86390 1
407162 99407162 1001 86380 86390 1
407670 99407670 1001 86380 86390 1
407708 99407708 1001 86380 86390 1
407770 99407770 1001 86380 86390 1
407971 99407971 1001 86380 86390 1
407968 99407968 1001 86380 86390 1
408194 99408194 1001 86380 86390 1
408254 99408254 1001 86380 86390 1
409809 99409809 1001 86380 86390 1
409916 99409916 1001 86380 86390 1
410158 99410158 1001 86380 86390 1
410278 99410278 1001 86380 86390 1
410877 99410877 1001 86380 86390 1
411107 99411107 1001 86380 86390 1
411479 99411479 1001 86380 86390 1
411878 99411878 1001 86380 86390 1
413542 99413542 1001 86380 86390 1
413375 99413375 1001 86380 86390 1
413460 99413460 1001 86380 86390 1
413415 99413415 1001 86380 86390 1
413206 99413206 1001 86380 86390 1
412707 99412707 1001 86380 86390 1
413875 99413875 1001 86380 86390 1
415018 99415018 1001 86380 86390 1
415296 99415296 1001 86380 86390 1
415212 99415212 1001 86380 86390 1
414818 99414818 1001 86380 86390 1
414421 99414421 1001 86380 86390 1
414405 99414405 1001 86380 86390 1
415504 99415504 1001 86380 86390 1
416929 99416929 1001 86380 86390 1
416587 99416587 1001 86380 86390 1
416791 99416791 1001 86380 86390 1
416814 99416814 1001 86380 86390 1
416666 99416666 1001 86380 86390 1
416283 99416283 1001 86380 86390 1
416180 99416180 1001 86380 86390 1
415902 99415902 1001 86380 86390 1
416005 99416005 1001 86380 86390 1
415726 99415726 1001 86380 86390 1
417480 99417480 1001 86380 86390 1
418682 99418682 1001 86380 86390 1
418587 99418587 1001 86380 86390 1
418643 99418643 1001 86380 86390 1
418056 99418056 1001 86380 86390 1
417942 99417942 1001 86380 86390 1
417676 99417676 1001 86380 86390 1
418931 99418931 1001 86380 86390 1
420327 99420327 1001 86380 86390 1
420030 99420030 1001 86380 86390 1
423508 99423508 1001 86380 86390 1
423492 99423492 1001 86380 86390 1
423418 99423418 1001 86380 86390 1
423306 99423306 1001 86380 86390 1
424021 99424021 1001 86380 86390 1
425345 99425345 1001 86380 86390 1
425356 99425356 1001 86380 86390 1
425123 99425123 1001 86380 86390 1
424515 99424515 1001 86380 86390 1
424540 99424540 1001 86380 86390 1
425710 99425710 1001 86380 86390 1
426709 99426709 1001 86380 86390 1
426908 99426908 1001 86380 86390 1
427439 99427439 1001 86380 86390 1
427301 99427301 1001 86380 86390 1
427364 99427364 1001 86380 86390 1
428417 99428417 1001 86380 86390 1
427961 99427961 1001 86380 86390 1
427876 99427876 1001 86380 86390 1
427546 99427546 1001 86380 86390 1
430020 99430020 1001 86380 86390 1
429754 99429754 1001 86380 86390 1
429396 99429396 1001 86380 86390 1
430376 99430376 1001 86380 86390 1
431880 99431880 1001 86380 86390 1
431443 99431443 1001 86380 86390 1
431180 99431180 1001 86380 86390 1
431139 99431139 1001 86380 86390 1
432224 99432224 1001 86380 86390 1
432114 99432114 1001 86380 86390 1
433139 99433139 1001 86380 86390 1
432939 99432939 1001 86380 86390 1
433093 99433093 1001 86380 86390 1
432698 99432698 1001 86380 86390 1
432585 99432585 1001 86380 86390 1
432658 99432658 1001 86380 86390 1
432603 99432603 1001 86380 86390 1
434622 99434622 1001 86380 86390 1
434876 99434876 1001 86380 86390 1
434416 99434416 1001 86380 86390 1
434281 99434281 1001 86380 86390 1
436777 99436777 1001 86380 86390 1
436010 99436010 1001 86380 86390 1
436342 99436342 1001 86380 86390 1
437160 99437160 1001 86380 86390 1
437206 99437206 1001 86380 86390 1
300564 99300564 1001 86380 86390 1
300709 99300709 1001 86380 86390 1
300659 99300659 1001 86380 86390 1
300584 99300584 1001 86380 86390 1
300417 99300417 1001 86380 86390 1
300867 99300867 1001 86380 86390 1
301401 99301401 1001 86380 86390 1
301379 99301379 1001 86380 86390 1
301406 99301406 1001 86380 86390 1
301473 99301473 1001 86380 86390 1
301161 99301161 1001 86380 86390 1
301317 99301317 1001 86380 86390 1
301241 99301241 1001 86380 86390 1
301167 99301167 1001 86380 86390 1
301039 99301039 1001 86380 86390 1
301030 99301030 1001 86380 86390 1
302370 99302370 1001 86380 86390 1
302369 99302369 1001 86380 86390 1
302158 99302158 1001 86380 86390 1
301865 99301865 1001 86380 86390 1
302495 99302495 1001 86380 86390 1
302478 99302478 1001 86380 86390 1
302504 99302504 1001 86380 86390 1
302493 99302493 1001 86380 86390 1
302892 99302892 1001 86380 86390 1
302918 99302918 1001 86380 86390 1
302613 99302613 1001 86380 86390 1
302590 99302590 1001 86380 86390 1
303291 99303291 1001 86380 86390 1
303878 99303878 1001 86380 86390 1
303879 99303879 1001 86380 86390 1
303899 99303899 1001 86380 86390 1
304019 99304019 1001 86380 86390 1
303888 99303888 1001 86380 86390 1
303824 99303824 1001 86380 86390 1
303504 99303504 1001 86380 86390 1
303585 99303585 1001 86380 86390 1
303482 99303482 1001 86380 86390 1
303587 99303587 1001 86380 86390 1
304176 99304176 1001 86380 86390 1
304493 99304493 1001 86380 86390 1
304901 99304901 1001 86380 86390 1
304984 99304984 1001 86380 86390 1
305632 99305632 1001 86380 86390 1
305399 99305399 1001 86380 86390 1
305425 99305425 1001 86380 86390 1
305438 99305438 1001 86380 86390 1
305107 99305107 1001 86380 86390 1
305238 99305238 1001 86380 86390 1
500069 99500069 1001 86380 86390 1
500731 99500731 1001 86380 86390 1
500577 99500577 1001 86380 86390 1
500194 99500194 1001 86380 86390 1
500204 99500204 1001 86380 86390 1
500994 99500994 1001 86380 86390 1
500913 99500913 1001 86380 86390 1
501639 99501639 1001 86380 86390 1
501616 99501616 1001 86380 86390 1
501426 99501426 1001 86380 86390 1
501303 99501303 1001 86380 86390 1
501207 99501207 1001 86380 86390 1
501196 99501196 1001 86380 86390 1
501715 99501715 1001 86380 86390 1
501831 99501831 1001 86380 86390 1
502429 99502429 1001 86380 86390 1
501887 99501887 1001 86380 86390 1
502053 99502053 1001 86380 86390 1
503290 99503290 1001 86380 86390 1
502761 99502761 1001 86380 86390 1
502717 99502717 1001 86380 86390 1
502784 99502784 1001 86380 86390 1
503327 99503327 1001 86380 86390 1
503435 99503435 1001 86380 86390 1
503305 99503305 1001 86380 86390 1
503437 99503437 1001 86380 86390 1
503997 99503997 1001 86380 86390 1
503706 99503706 1001 86380 86390 1
503866 99503866 1001 86380 86390 1
503778 99503778 1001 86380 86390 1
503620 99503620 1001 86380 86390 1
504231 99504231 1001 86380 86390 1
504598 99504598 1001 86380 86390 1
504736 99504736 1001 86380 86390 1
504489 99504489 1001 86380 86390 1
504503 99504503 1001 86380 86390 1
505654 99505654 1001 86380 86390 1
505699 99505699 1001 86380 86390 1
505295 99505295 1001 86380 86390 1
505284 99505284 1001 86380 86390 1
505808 99505808 1001 86380 86390 1
506590 99506590 1001 86380 86390 1
506164 99506164 1001 86380 86390 1
506088 99506088 1001 86380 86390 1
506791 99506791 1001 86380 86390 1
507195 99507195 1001 86380 86390 1
506958 99506958 1001 86380 86390 1
506985 99506985 1001 86380 86390 1
506976 99506976 1001 86380 86390 1
508223 99508223 1001 86380 86390 1
508103 99508103 1001 86380 86390 1
507992 99507992 1001 86380 86390 1
507977 99507977 1001 86380 86390 1
507644 99507644 1001 86380 86390 1
507826 99507826 1001 86380 86390 1
507687 99507687 1001 86380 86390 1
507715 99507715 1001 86380 86390 1
508405 99508405 1001 86380 86390 1
508431 99508431 1001 86380 86390 1
508382 99508382 1001 86380 86390 1
508305 99508305 1001 86380 86390 1
508372 99508372 1001 86380 86390 1
508998 99508998 1001 86380 86390 1
508833 99508833 1001 86380 86390 1
508609 99508609 1001 86380 86390 1
508622 99508622 1001 86380 86390 1
508548 99508548 1001 86380 86390 1
508576 99508576 1001 86380 86390 1
508489 99508489 1001 86380 86390 1
509821 99509821 1001 86380 86390 1
509671 99509671 1001 86380 86390 1
509441 99509441 1001 86380 86390 1
509328 99509328 1001 86380 86390 1
510061 99510061 1001 86380 86390 1
510627 99510627 1001 86380 86390 1
510405 99510405 1001 86380 86390 1
510356 99510356 1001 86380 86390 1
510388 99510388 1001 86380 86390 1
510468 99510468 1001 86380 86390 1
510251 99510251 1001 86380 86390 1
510280 99510280 1001 86380 86390 1
510216 99510216 1001 86380 86390 1
510242 99510242 1001 86380 86390 1
511424 99511424 1001 86380 86390 1
511156 99511156 1001 86380 86390 1
511202 99511202 1001 86380 86390 1
511041 99511041 1001 86380 86390 1
511695 99511695 1001 86380 86390 1
511611 99511611 1001 86380 86390 1
511741 99511741 1001 86380 86390 1
512317 99512317 1001 86380 86390 1
512281 99512281 1001 86380 86390 1
512296 99512296 1001 86380 86390 1
512340 99512340 1001 86380 86390 1
512110 99512110 1001 86380 86390 1
512159 99512159 1001 86380 86390 1
511874 99511874 1001 86380 86390 1
512524 99512524 1001 86380 86390 1
512528 99512528 1001 86380 86390 1
513161 99513161 1001 86380 86390 1
513071 99513071 1001 86380 86390 1
512768 99512768 1001 86380 86390 1
513247 99513247 1001 86380 86390 1
513919 99513919 1001 86380 86390 1
513933 99513933 1001 86380 86390 1
513992 99513992 1001 86380 86390 1
513791 99513791 1001 86380 86390 1
513741 99513741 1001 86380 86390 1
514076 99514076 1001 86380 86390 1
514694 99514694 1001 86380 86390 1
514658 99514658 1001 86380 86390 1
514559 99514559 1001 86380 86390 1
514322 99514322 1001 86380 86390 1
514364 99514364 1001 86380 86390 1
515036 99515036 1001 86380 86390 1
515184 99515184 1001 86380 86390 1
515811 99515811 1001 86380 86390 1
515698 99515698 1001 86380 86390 1
515691 99515691 1001 86380 86390 1
516295 99516295 1001 86380 86390 1
516179 99516179 1001 86380 86390 1
516094 99516094 1001 86380 86390 1
516056 99516056 1001 86380 86390 1
516691 99516691 1001 86380 86390 1
517148 99517148 1001 86380 86390 1
517079 99517079 1001 86380 86390 1
517015 99517015 1001 86380 86390 1
516991 99516991 1001 86380 86390 1
517057 99517057 1001 86380 86390 1
516868 99516868 1001 86380 86390 1
518072 99518072 1001 86380 86390 1
518134 99518134 1001 86380 86390 1
518140 99518140 1001 86380 86390 1
518148 99518148 1001 86380 86390 1
517832 99517832 1001 86380 86390 1
517693 99517693 1001 86380 86390 1
518316 99518316 1001 86380 86390 1
518194 99518194 1001 86380 86390 1
518221 99518221 1001 86380 86390 1
518902 99518902 1001 86380 86390 1
518969 99518969 1001 86380 86390 1
518591 99518591 1001 86380 86390 1
518594 99518594 1001 86380 86390 1
518513 99518513 1001 86380 86390 1
519634 99519634 1001 86380 86390 1
519516 99519516 1001 86380 86390 1
519207 99519207 1001 86380 86390 1
520513 99520513 1001 86380 86390 1
520275 99520275 1001 86380 86390 1
520095 99520095 1001 86380 86390 1
520655 99520655 1001 86380 86390 1
520760 99520760 1001 86380 86390 1
520775 99520775 1001 86380 86390 1
521434 99521434 1001 86380 86390 1
521057 99521057 1001 86380 86390 1
521258 99521258 1001 86380 86390 1
520897 99520897 1001 86380 86390 1
520898 99520898 1001 86380 86390 1
521028 99521028 1001 86380 86390 1
521543 99521543 1001 86380 86390 1
521486 99521486 1001 86380 86390 1
521579 99521579 1001 86380 86390 1
522079 99522079 1001 86380 86390 1
522002 99522002 1001 86380 86390 1
522080 99522080 1001 86380 86390 1
521769 99521769 1001 86380 86390 1
521772 99521772 1001 86380 86390 1
523082 99523082 1001 86380 86390 1
522988 99522988 1001 86380 86390 1
522796 99522796 1001 86380 86390 1
522825 99522825 1001 86380 86390 1
522865 99522865 1001 86380 86390 1
522885 99522885 1001 86380 86390 1
523210 99523210 1001 86380 86390 1
523250 99523250 1001 86380 86390 1
523309 99523309 1001 86380 86390 1
523849 99523849 1001 86380 86390 1
523901 99523901 1001 86380 86390 1
523693 99523693 1001 86380 86390 1
523732 99523732 1001 86380 86390 1
523736 99523736 1001 86380 86390 1
523488 99523488 1001 86380 86390 1
524711 99524711 1001 86380 86390 1
524639 99524639 1001 86380 86390 1
524451 99524451 1001 86380 86390 1
524478 99524478 1001 86380 86390 1
524508 99524508 1001 86380 86390 1
524227 99524227 1001 86380 86390 1
524307 99524307 1001 86380 86390 1
524940 99524940 1001 86380 86390 1
524812 99524812 1001 86380 86390 1
524968 99524968 1001 86380 86390 1
524969 99524969 1001 86380 86390 1
524895 99524895 1001 86380 86390 1
524974 99524974 1001 86380 86390 1
525571 99525571 1001 86380 86390 1
525316 99525316 1001 86380 86390 1
525040 99525040 1001 86380 86390 1
525166 99525166 1001 86380 86390 1
525735 99525735 1001 86380 86390 1
526305 99526305 1001 86380 86390 1
525916 99525916 1001 86380 86390 1
526539 99526539 1001 86380 86390 1
526594 99526594 1001 86380 86390 1
527173 99527173 1001 86380 86390 1
527157 99527157 1001 86380 86390 1
526863 99526863 1001 86380 86390 1
526864 99526864 1001 86380 86390 1
526998 99526998 1001 86380 86390 1
526975 99526975 1001 86380 86390 1
526761 99526761 1001 86380 86390 1
527320 99527320 1001 86380 86390 1
527335 99527335 1001 86380 86390 1
528050 99528050 1001 86380 86390 1
527741 99527741 1001 86380 86390 1
527495 99527495 1001 86380 86390 1
527485 99527485 1001 86380 86390 1
527603 99527603 1001 86380 86390 1
528128 99528128 1001 86380 86390 1
528246 99528246 1001 86380 86390 1
528870 99528870 1001 86380 86390 1
528857 99528857 1001 86380 86390 1
528770 99528770 1001 86380 86390 1
528570 99528570 1001 86380 86390 1
528400 99528400 1001 86380 86390 1
528340 99528340 1001 86380 86390 1
528396 99528396 1001 86380 86390 1
528924 99528924 1001 86380 86390 1
528919 99528919 1001 86380 86390 1
529666 99529666 1001 86380 86390 1
529539 99529539 1001 86380 86390 1
529504 99529504 1001 86380 86390 1
529163 99529163 1001 86380 86390 1
529930 99529930 1001 86380 86390 1
530292 99530292 1001 86380 86390 1
530228 99530228 1001 86380 86390 1
530110 99530110 1001 86380 86390 1
530008 99530008 1001 86380 86390 1
530618 99530618 1001 86380 86390 1
530619 99530619 1001 86380 86390 1
530652 99530652 1001 86380 86390 1
531225 99531225 1001 86380 86390 1
531135 99531135 1001 86380 86390 1
530941 99530941 1001 86380 86390 1
531419 99531419 1001 86380 86390 1
532083 99532083 1001 86380 86390 1
532153 99532153 1001 86380 86390 1
531760 99531760 1001 86380 86390 1
531620 99531620 1001 86380 86390 1
533005 99533005 1001 86380 86390 1
532882 99532882 1001 86380 86390 1
532973 99532973 1001 86380 86390 1
532967 99532967 1001 86380 86390 1
532723 99532723 1001 86380 86390 1
533136 99533136 1001 86380 86390 1
533100 99533100 1001 86380 86390 1
533181 99533181 1001 86380 86390 1
533826 99533826 1001 86380 86390 1
533613 99533613 1001 86380 86390 1
533573 99533573 1001 86380 86390 1
533625 99533625 1001 86380 86390 1
533378 99533378 1001 86380 86390 1
533984 99533984 1001 86380 86390 1
534052 99534052 1001 86380 86390 1
534016 99534016 1001 86380 86390 1
534287 99534287 1001 86380 86390 1
534459 99534459 1001 86380 86390 1
534318 99534318 1001 86380 86390 1
534425 99534425 1001 86380 86390 1
534144 99534144 1001 86380 86390 1
534779 99534779 1001 86380 86390 1
535471 99535471 1001 86380 86390 1
535124 99535124 1001 86380 86390 1
535276 99535276 1001 86380 86390 1
535238 99535238 1001 86380 86390 1
535021 99535021 1001 86380 86390 1
535043 99535043 1001 86380 86390 1
535082 99535082 1001 86380 86390 1
535520 99535520 1001 86380 86390 1
535680 99535680 1001 86380 86390 1
535540 99535540 1001 86380 86390 1
535514 99535514 1001 86380 86390 1
535710 99535710 1001 86380 86390 1
535648 99535648 1001 86380 86390 1
536063 99536063 1001 86380 86390 1
536986 99536986 1001 86380 86390 1
536852 99536852 1001 86380 86390 1
536703 99536703 1001 86380 86390 1
536552 99536552 1001 86380 86390 1
537257 99537257 1001 86380 86390 1
537934 99537934 1001 86380 86390 1
537613 99537613 1001 86380 86390 1
537447 99537447 1001 86380 86390 1
537487 99537487 1001 86380 86390 1
537368 99537368 1001 86380 86390 1
538068 99538068 1001 86380 86390 1
538138 99538138 1001 86380 86390 1
538110 99538110 1001 86380 86390 1
538375 99538375 1001 86380 86390 1
538879 99538879 1001 86380 86390 1
538905 99538905 1001 86380 86390 1
538997 99538997 1001 86380 86390 1
538819 99538819 1001 86380 86390 1
539595 99539595 1001 86380 86390 1
539626 99539626 1001 86380 86390 1
539365 99539365 1001 86380 86390 1
539194 99539194 1001 86380 86390 1
540441 99540441 1001 86380 86390 1
540444 99540444 1001 86380 86390 1
540307 99540307 1001 86380 86390 1
540089 99540089 1001 86380 86390 1
539976 99539976 1001 86380 86390 1
540024 99540024 1001 86380 86390 1
540631 99540631 1001 86380 86390 1
540943 99540943 1001 86380 86390 1
540726 99540726 1001 86380 86390 1
540857 99540857 1001 86380 86390 1
540837 99540837 1001 86380 86390 1
541400 99541400 1001 86380 86390 1
542006 99542006 1001 86380 86390 1
542020 99542020 1001 86380 86390 1
541778 99541778 1001 86380 86390 1
541754 99541754 1001 86380 86390 1
541616 99541616 1001 86380 86390 1
541553 99541553 1001 86380 86390 1
541620 99541620 1001 86380 86390 1
541707 99541707 1001 86380 86390 1
542188 99542188 1001 86380 86390 1
542257 99542257 1001 86380 86390 1
542270 99542270 1001 86380 86390 1
542911 99542911 1001 86380 86390 1
542872 99542872 1001 86380 86390 1
542921 99542921 1001 86380 86390 1
542717 99542717 1001 86380 86390 1
542719 99542719 1001 86380 86390 1
542609 99542609 1001 86380 86390 1
542955 99542955 1001 86380 86390 1
543299 99543299 1001 86380 86390 1
543873 99543873 1001 86380 86390 1
543929 99543929 1001 86380 86390 1
543959 99543959 1001 86380 86390 1
543845 99543845 1001 86380 86390 1
544510 99544510 1001 86380 86390 1
544364 99544364 1001 86380 86390 1
544037 99544037 1001 86380 86390 1
544625 99544625 1001 86380 86390 1
432581 1132 1001 81360 81897 1
417485 767 1001 300 657 1
528068 947 1001 26471 26771 1
539376 492 1002 55830 60872 1
400178 99400178 1001 86380 86390 1
400239 99400239 1001 86380 86390 1
400268 99400268 1001 86380 86390 1
400583 99400583 1001 86380 86390 1
400747 99400747 1001 86380 86390 1
401377 99401377 1001 86380 86390 1
401522 99401522 1001 86380 86390 1
402131 99402131 1001 86380 86390 1
402223 99402223 1001 86380 86390 1
402418 99402418 1001 86380 86390 1
402523 99402523 1001 86380 86390 1
403050 99403050 1001 86380 86390 1
403433 99403433 1001 86380 86390 1
403558 99403558 1001 86380 86390 1
404555 99404555 1001 86380 86390 1
404923 99404923 1001 86380 86390 1
405289 99405289 1001 86380 86390 1
405516 99405516 1001 86380 86390 1
405764 99405764 1001 86380 86390 1
406024 99406024 1001 86380 86390 1
406192 99406192 1001 86380 86390 1
406450 99406450 1001 86380 86390 1
406520 99406520 1001 86380 86390 1
406953 99406953 1001 86380 86390 1
407092 99407092 1001 86380 86390 1
407527 99407527 1001 86380 86390 1
408048 99408048 1001 86380 86390 1
408235 99408235 1001 86380 86390 1
408293 99408293 1001 86380 86390 1
408584 99408584 1001 86380 86390 1
409137 99409137 1001 86380 86390 1
409910 99409910 1001 86380 86390 1
410306 99410306 1001 86380 86390 1
410686 99410686 1001 86380 86390 1
411454 99411454 1001 86380 86390 1
411757 99411757 1001 86380 86390 1
412474 99412474 1001 86380 86390 1
412441 99412441 1001 86380 86390 1
413566 99413566 1001 86380 86390 1
413305 99413305 1001 86380 86390 1
413387 99413387 1001 86380 86390 1
413614 99413614 1001 86380 86390 1
412942 99412942 1001 86380 86390 1
412861 99412861 1001 86380 86390 1
412657 99412657 1001 86380 86390 1
413834 99413834 1001 86380 86390 1
415320 99415320 1001 86380 86390 1
414138 99414138 1001 86380 86390 1
414365 99414365 1001 86380 86390 1
414366 99414366 1001 86380 86390 1
415360 99415360 1001 86380 86390 1
416932 99416932 1001 86380 86390 1
415748 99415748 1001 86380 86390 1
416049 99416049 1001 86380 86390 1
418252 99418252 1001 86380 86390 1
417659 99417659 1001 86380 86390 1
417915 99417915 1001 86380 86390 1
418991 99418991 1001 86380 86390 1
420139 99420139 1001 86380 86390 1
419930 99419930 1001 86380 86390 1
419211 99419211 1001 86380 86390 1
421742 99421742 1001 86380 86390 1
421692 99421692 1001 86380 86390 1
421783 99421783 1001 86380 86390 1
421821 99421821 1001 86380 86390 1
421726 99421726 1001 86380 86390 1
421589 99421589 1001 86380 86390 1
421420 99421420 1001 86380 86390 1
422160 99422160 1001 86380 86390 1
422130 99422130 1001 86380 86390 1
423547 99423547 1001 86380 86390 1
423488 99423488 1001 86380 86390 1
423662 99423662 1001 86380 86390 1
423167 99423167 1001 86380 86390 1
422945 99422945 1001 86380 86390 1
423068 99423068 1001 86380 86390 1
422669 99422669 1001 86380 86390 1
423898 99423898 1001 86380 86390 1
424730 99424730 1001 86380 86390 1
424833 99424833 1001 86380 86390 1
426746 99426746 1001 86380 86390 1
426825 99426825 1001 86380 86390 1
426453 99426453 1001 86380 86390 1
426392 99426392 1001 86380 86390 1
425968 99425968 1001 86380 86390 1
427437 99427437 1001 86380 86390 1
427323 99427323 1001 86380 86390 1
428413 99428413 1001 86380 86390 1
428510 99428510 1001 86380 86390 1
428239 99428239 1001 86380 86390 1
427717 99427717 1001 86380 86390 1
427763 99427763 1001 86380 86390 1
428852 99428852 1001 86380 86390 1
428759 99428759 1001 86380 86390 1
430099 99430099 1001 86380 86390 1
429857 99429857 1001 86380 86390 1
430740 99430740 1001 86380 86390 1
430623 99430623 1001 86380 86390 1
430464 99430464 1001 86380 86390 1
430538 99430538 1001 86380 86390 1
431661 99431661 1001 86380 86390 1
431807 99431807 1001 86380 86390 1
431518 99431518 1001 86380 86390 1
431601 99431601 1001 86380 86390 1
430851 99430851 1001 86380 86390 1
432073 99432073 1001 86380 86390 1
432496 99432496 1001 86380 86390 1
432616 99432616 1001 86380 86390 1
432737 99432737 1001 86380 86390 1
432743 99432743 1001 86380 86390 1
434105 99434105 1001 86380 86390 1
434627 99434627 1001 86380 86390 1
434227 99434227 1001 86380 86390 1
434314 99434314 1001 86380 86390 1
434176 99434176 1001 86380 86390 1
434299 99434299 1001 86380 86390 1
434218 99434218 1001 86380 86390 1
435544 99435544 1001 86380 86390 1
435860 99435860 1001 86380 86390 1
436404 99436404 1001 86380 86390 1
435908 99435908 1001 86380 86390 1
435919 99435919 1001 86380 86390 1
300074 99300074 1001 86380 86390 1
437202 99437202 1001 86380 86390 1
300531 99300531 1001 86380 86390 1
300481 99300481 1001 86380 86390 1
300302 99300302 1001 86380 86390 1
300738 99300738 1001 86380 86390 1
300880 99300880 1001 86380 86390 1
301230 99301230 1001 86380 86390 1
301165 99301165 1001 86380 86390 1
301128 99301128 1001 86380 86390 1
301117 99301117 1001 86380 86390 1
302351 99302351 1001 86380 86390 1
302105 99302105 1001 86380 86390 1
301893 99301893 1001 86380 86390 1
301856 99301856 1001 86380 86390 1
302555 99302555 1001 86380 86390 1
303093 99303093 1001 86380 86390 1
303111 99303111 1001 86380 86390 1
303166 99303166 1001 86380 86390 1
303198 99303198 1001 86380 86390 1
302876 99302876 1001 86380 86390 1
302735 99302735 1001 86380 86390 1
302648 99302648 1001 86380 86390 1
303387 99303387 1001 86380 86390 1
303842 99303842 1001 86380 86390 1
303856 99303856 1001 86380 86390 1
303783 99303783 1001 86380 86390 1
303694 99303694 1001 86380 86390 1
304123 99304123 1001 86380 86390 1
304115 99304115 1001 86380 86390 1
304090 99304090 1001 86380 86390 1
304040 99304040 1001 86380 86390 1
304769 99304769 1001 86380 86390 1
304672 99304672 1001 86380 86390 1
304464 99304464 1001 86380 86390 1
304507 99304507 1001 86380 86390 1
304400 99304400 1001 86380 86390 1
304401 99304401 1001 86380 86390 1
304315 99304315 1001 86380 86390 1
304882 99304882 1001 86380 86390 1
304951 99304951 1001 86380 86390 1
305537 99305537 1001 86380 86390 1
305538 99305538 1001 86380 86390 1
305619 99305619 1001 86380 86390 1
305396 99305396 1001 86380 86390 1
305373 99305373 1001 86380 86390 1
305160 99305160 1001 86380 86390 1
500103 99500103 1001 86380 86390 1
500019 99500019 1001 86380 86390 1
500009 99500009 1001 86380 86390 1
500732 99500732 1001 86380 86390 1
500709 99500709 1001 86380 86390 1
500404 99500404 1001 86380 86390 1
500849 99500849 1001 86380 86390 1
500828 99500828 1001 86380 86390 1
500898 99500898 1001 86380 86390 1
501534 99501534 1001 86380 86390 1
501536 99501536 1001 86380 86390 1
501314 99501314 1001 86380 86390 1
501044 99501044 1001 86380 86390 1
501771 99501771 1001 86380 86390 1
501798 99501798 1001 86380 86390 1
501658 99501658 1001 86380 86390 1
501790 99501790 1001 86380 86390 1
502418 99502418 1001 86380 86390 1
502310 99502310 1001 86380 86390 1
502234 99502234 1001 86380 86390 1
502468 99502468 1001 86380 86390 1
502656 99502656 1001 86380 86390 1
503240 99503240 1001 86380 86390 1
502982 99502982 1001 86380 86390 1
502934 99502934 1001 86380 86390 1
502960 99502960 1001 86380 86390 1
502850 99502850 1001 86380 86390 1
503322 99503322 1001 86380 86390 1
503918 99503918 1001 86380 86390 1
504036 99504036 1001 86380 86390 1
503987 99503987 1001 86380 86390 1
503720 99503720 1001 86380 86390 1
503807 99503807 1001 86380 86390 1
503911 99503911 1001 86380 86390 1
503695 99503695 1001 86380 86390 1
503554 99503554 1001 86380 86390 1
503699 99503699 1001 86380 86390 1
503687 99503687 1001 86380 86390 1
503508 99503508 1001 86380 86390 1
504741 99504741 1001 86380 86390 1
504879 99504879 1001 86380 86390 1
504730 99504730 1001 86380 86390 1
504452 99504452 1001 86380 86390 1
504531 99504531 1001 86380 86390 1
504391 99504391 1001 86380 86390 1
504404 99504404 1001 86380 86390 1
504446 99504446 1001 86380 86390 1
504332 99504332 1001 86380 86390 1
504424 99504424 1001 86380 86390 1
505075 99505075 1001 86380 86390 1
505605 99505605 1001 86380 86390 1
505557 99505557 1001 86380 86390 1
505550 99505550 1001 86380 86390 1
505150 99505150 1001 86380 86390 1
505153 99505153 1001 86380 86390 1
506468 99506468 1001 86380 86390 1
506563 99506563 1001 86380 86390 1
506398 99506398 1001 86380 86390 1
506251 99506251 1001 86380 86390 1
506143 99506143 1001 86380 86390 1
506110 99506110 1001 86380 86390 1
506149 99506149 1001 86380 86390 1
506048 99506048 1001 86380 86390 1
506777 99506777 1001 86380 86390 1
506661 99506661 1001 86380 86390 1
506605 99506605 1001 86380 86390 1
507208 99507208 1001 86380 86390 1
507084 99507084 1001 86380 86390 1
506869 99506869 1001 86380 86390 1
506954 99506954 1001 86380 86390 1
507621 99507621 1001 86380 86390 1
507574 99507574 1001 86380 86390 1
508172 99508172 1001 86380 86390 1
507985 99507985 1001 86380 86390 1
507696 99507696 1001 86380 86390 1
507806 99507806 1001 86380 86390 1
507781 99507781 1001 86380 86390 1
508252 99508252 1001 86380 86390 1
508914 99508914 1001 86380 86390 1
508916 99508916 1001 86380 86390 1
508710 99508710 1001 86380 86390 1
508698 99508698 1001 86380 86390 1
508596 99508596 1001 86380 86390 1
509217 99509217 1001 86380 86390 1
509776 99509776 1001 86380 86390 1
509657 99509657 1001 86380 86390 1
509689 99509689 1001 86380 86390 1
509600 99509600 1001 86380 86390 1
509350 99509350 1001 86380 86390 1
509991 99509991 1001 86380 86390 1
509953 99509953 1001 86380 86390 1
510057 99510057 1001 86380 86390 1
510668 99510668 1001 86380 86390 1
510643 99510643 1001 86380 86390 1
510359 99510359 1001 86380 86390 1
510437 99510437 1001 86380 86390 1
510518 99510518 1001 86380 86390 1
510493 99510493 1001 86380 86390 1
510263 99510263 1001 86380 86390 1
510303 99510303 1001 86380 86390 1
510907 99510907 1001 86380 86390 1
510865 99510865 1001 86380 86390 1
511438 99511438 1001 86380 86390 1
511387 99511387 1001 86380 86390 1
511421 99511421 1001 86380 86390 1
511546 99511546 1001 86380 86390 1
511168 99511168 1001 86380 86390 1
511078 99511078 1001 86380 86390 1
511712 99511712 1001 86380 86390 1
512264 99512264 1001 86380 86390 1
512056 99512056 1001 86380 86390 1
511930 99511930 1001 86380 86390 1
511829 99511829 1001 86380 86390 1
512539 99512539 1001 86380 86390 1
513168 99513168 1001 86380 86390 1
512880 99512880 1001 86380 86390 1
512611 99512611 1001 86380 86390 1
512624 99512624 1001 86380 86390 1
512754 99512754 1001 86380 86390 1
512698 99512698 1001 86380 86390 1
513867 99513867 1001 86380 86390 1
513856 99513856 1001 86380 86390 1
513914 99513914 1001 86380 86390 1
513817 99513817 1001 86380 86390 1
514120 99514120 1001 86380 86390 1
514204 99514204 1001 86380 86390 1
514662 99514662 1001 86380 86390 1
514613 99514613 1001 86380 86390 1
514552 99514552 1001 86380 86390 1
514268 99514268 1001 86380 86390 1
514949 99514949 1001 86380 86390 1
514858 99514858 1001 86380 86390 1
515129 99515129 1001 86380 86390 1
515696 99515696 1001 86380 86390 1
515885 99515885 1001 86380 86390 1
516384 99516384 1001 86380 86390 1
516410 99516410 1001 86380 86390 1
516452 99516452 1001 86380 86390 1
516112 99516112 1001 86380 86390 1
516107 99516107 1001 86380 86390 1
515967 99515967 1001 86380 86390 1
516615 99516615 1001 86380 86390 1
517216 99517216 1001 86380 86390 1
517110 99517110 1001 86380 86390 1
517087 99517087 1001 86380 86390 1
516915 99516915 1001 86380 86390 1
516877 99516877 1001 86380 86390 1
516880 99516880 1001 86380 86390 1
517491 99517491 1001 86380 86390 1
518059 99518059 1001 86380 86390 1
518021 99518021 1001 86380 86390 1
518126 99518126 1001 86380 86390 1
517963 99517963 1001 86380 86390 1
517938 99517938 1001 86380 86390 1
517761 99517761 1001 86380 86390 1
518189 99518189 1001 86380 86390 1
518258 99518258 1001 86380 86390 1
518961 99518961 1001 86380 86390 1
518766 99518766 1001 86380 86390 1
518473 99518473 1001 86380 86390 1
518436 99518436 1001 86380 86390 1
519152 99519152 1001 86380 86390 1
519450 99519450 1001 86380 86390 1
519382 99519382 1001 86380 86390 1
519242 99519242 1001 86380 86390 1
519880 99519880 1001 86380 86390 1
519910 99519910 1001 86380 86390 1
520452 99520452 1001 86380 86390 1
520089 99520089 1001 86380 86390 1
520020 99520020 1001 86380 86390 1
520834 99520834 1001 86380 86390 1
520693 99520693 1001 86380 86390 1
520828 99520828 1001 86380 86390 1
520673 99520673 1001 86380 86390 1
521232 99521232 1001 86380 86390 1
521169 99521169 1001 86380 86390 1
521001 99521001 1001 86380 86390 1
520937 99520937 1001 86380 86390 1
521041 99521041 1001 86380 86390 1
521048 99521048 1001 86380 86390 1
521607 99521607 1001 86380 86390 1
522125 99522125 1001 86380 86390 1
522099 99522099 1001 86380 86390 1
521911 99521911 1001 86380 86390 1
521927 99521927 1001 86380 86390 1
522020 99522020 1001 86380 86390 1
521843 99521843 1001 86380 86390 1
521767 99521767 1001 86380 86390 1
522480 99522480 1001 86380 86390 1
522963 99522963 1001 86380 86390 1
522648 99522648 1001 86380 86390 1
523302 99523302 1001 86380 86390 1
523192 99523192 1001 86380 86390 1
523768 99523768 1001 86380 86390 1
523796 99523796 1001 86380 86390 1
523836 99523836 1001 86380 86390 1
523508 99523508 1001 86380 86390 1
524055 99524055 1001 86380 86390 1
524616 99524616 1001 86380 86390 1
524541 99524541 1001 86380 86390 1
524391 99524391 1001 86380 86390 1
524201 99524201 1001 86380 86390 1
524167 99524167 1001 86380 86390 1
524774 99524774 1001 86380 86390 1
524775 99524775 1001 86380 86390 1
525524 99525524 1001 86380 86390 1
525555 99525555 1001 86380 86390 1
525384 99525384 1001 86380 86390 1
525205 99525205 1001 86380 86390 1
525220 99525220 1001 86380 86390 1
525113 99525113 1001 86380 86390 1
525088 99525088 1001 86380 86390 1
525181 99525181 1001 86380 86390 1
525684 99525684 1001 86380 86390 1
525681 99525681 1001 86380 86390 1
526323 99526323 1001 86380 86390 1
526289 99526289 1001 86380 86390 1
526383 99526383 1001 86380 86390 1
526165 99526165 1001 86380 86390 1
526028 99526028 1001 86380 86390 1
526074 99526074 1001 86380 86390 1
526001 99526001 1001 86380 86390 1
525821 99525821 1001 86380 86390 1
526591 99526591 1001 86380 86390 1
526654 99526654 1001 86380 86390 1
526786 99526786 1001 86380 86390 1
526714 99526714 1001 86380 86390 1
527425 99527425 1001 86380 86390 1
527439 99527439 1001 86380 86390 1
527856 99527856 1001 86380 86390 1
527764 99527764 1001 86380 86390 1
527575 99527575 1001 86380 86390 1
527605 99527605 1001 86380 86390 1
528114 99528114 1001 86380 86390 1
528634 99528634 1001 86380 86390 1
528492 99528492 1001 86380 86390 1
528512 99528512 1001 86380 86390 1
528454 99528454 1001 86380 86390 1
528480 99528480 1001 86380 86390 1
528442 99528442 1001 86380 86390 1
528940 99528940 1001 86380 86390 1
529128 99529128 1001 86380 86390 1
529894 99529894 1001 86380 86390 1
529818 99529818 1001 86380 86390 1
529857 99529857 1001 86380 86390 1
530261 99530261 1001 86380 86390 1
530276 99530276 1001 86380 86390 1
530174 99530174 1001 86380 86390 1
530039 99530039 1001 86380 86390 1
530120 99530120 1001 86380 86390 1
530565 99530565 1001 86380 86390 1
530751 99530751 1001 86380 86390 1
531341 99531341 1001 86380 86390 1
531084 99531084 1001 86380 86390 1
531054 99531054 1001 86380 86390 1
530880 99530880 1001 86380 86390 1
531491 99531491 1001 86380 86390 1
531401 99531401 1001 86380 86390 1
531983 99531983 1001 86380 86390 1
531639 99531639 1001 86380 86390 1
532366 99532366 1001 86380 86390 1
532999 99532999 1001 86380 86390 1
532895 99532895 1001 86380 86390 1
532988 99532988 1001 86380 86390 1
532622 99532622 1001 86380 86390 1
532435 99532435 1001 86380 86390 1
533145 99533145 1001 86380 86390 1
533759 99533759 1001 86380 86390 1
533603 99533603 1001 86380 86390 1
533500 99533500 1001 86380 86390 1
533418 99533418 1001 86380 86390 1
533268 99533268 1001 86380 86390 1
533348 99533348 1001 86380 86390 1
534673 99534673 1001 86380 86390 1
534444 99534444 1001 86380 86390 1
534383 99534383 1001 86380 86390 1
534424 99534424 1001 86380 86390 1
534232 99534232 1001 86380 86390 1
534195 99534195 1001 86380 86390 1
534886 99534886 1001 86380 86390 1
535437 99535437 1001 86380 86390 1
535438 99535438 1001 86380 86390 1
535504 99535504 1001 86380 86390 1
535262 99535262 1001 86380 86390 1
534919 99534919 1001 86380 86390 1
535075 99535075 1001 86380 86390 1
535053 99535053 1001 86380 86390 1
535582 99535582 1001 86380 86390 1
536237 99536237 1001 86380 86390 1
536186 99536186 1001 86380 86390 1
535768 99535768 1001 86380 86390 1
535831 99535831 1001 86380 86390 1
536408 99536408 1001 86380 86390 1
536421 99536421 1001 86380 86390 1
537086 99537086 1001 86380 86390 1
537133 99537133 1001 86380 86390 1
537090 99537090 1001 86380 86390 1
536756 99536756 1001 86380 86390 1
536594 99536594 1001 86380 86390 1
536642 99536642 1001 86380 86390 1
537174 99537174 1001 86380 86390 1
537240 99537240 1001 86380 86390 1
537840 99537840 1001 86380 86390 1
537867 99537867 1001 86380 86390 1
537681 99537681 1001 86380 86390 1
537725 99537725 1001 86380 86390 1
537754 99537754 1001 86380 86390 1
537408 99537408 1001 86380 86390 1
537558 99537558 1001 86380 86390 1
538755 99538755 1001 86380 86390 1
538804 99538804 1001 86380 86390 1
538749 99538749 1001 86380 86390 1
538931 99538931 1001 86380 86390 1
539023 99539023 1001 86380 86390 1
539051 99539051 1001 86380 86390 1
539645 99539645 1001 86380 86390 1
540404 99540404 1001 86380 86390 1
540042 99540042 1001 86380 86390 1
540030 99540030 1001 86380 86390 1
539906 99539906 1001 86380 86390 1
539894 99539894 1001 86380 86390 1
539871 99539871 1001 86380 86390 1
540567 99540567 1001 86380 86390 1
541197 99541197 1001 86380 86390 1
540928 99540928 1001 86380 86390 1
540995 99540995 1001 86380 86390 1
540803 99540803 1001 86380 86390 1
540817 99540817 1001 86380 86390 1
540677 99540677 1001 86380 86390 1
541478 99541478 1001 86380 86390 1
541492 99541492 1001 86380 86390 1
541954 99541954 1001 86380 86390 1
541739 99541739 1001 86380 86390 1
541728 99541728 1001 86380 86390 1
541846 99541846 1001 86380 86390 1
541694 99541694 1001 86380 86390 1
541557 99541557 1001 86380 86390 1
541688 99541688 1001 86380 86390 1
541510 99541510 1001 86380 86390 1
542286 99542286 1001 86380 86390 1
542158 99542158 1001 86380 86390 1
542123 99542123 1001 86380 86390 1
542126 99542126 1001 86380 86390 1
542821 99542821 1001 86380 86390 1
542900 99542900 1001 86380 86390 1
542455 99542455 1001 86380 86390 1
542368 99542368 1001 86380 86390 1
542436 99542436 1001 86380 86390 1
542412 99542412 1001 86380 86390 1
543585 99543585 1001 86380 86390 1
543301 99543301 1001 86380 86390 1
543162 99543162 1001 86380 86390 1
544567 99544567 1001 86380 86390 1
405592 218 1001 22920 23757 1
400392 99400392 1001 86380 86390 1
401040 99401040 1001 86380 86390 1
401354 99401354 1001 86380 86390 1
402102 99402102 1001 86380 86390 1
402721 99402721 1001 86380 86390 1
402807 99402807 1001 86380 86390 1
403477 99403477 1001 86380 86390 1
403495 99403495 1001 86380 86390 1
403676 99403676 1001 86380 86390 1
403739 99403739 1001 86380 86390 1
403817 99403817 1001 86380 86390 1
403759 99403759 1001 86380 86390 1
404075 99404075 1001 86380 86390 1
404191 99404191 1001 86380 86390 1
404742 99404742 1001 86380 86390 1
404797 99404797 1001 86380 86390 1
405344 99405344 1001 86380 86390 1
405612 99405612 1001 86380 86390 1
406166 99406166 1001 86380 86390 1
406501 99406501 1001 86380 86390 1
406726 99406726 1001 86380 86390 1
406930 99406930 1001 86380 86390 1
407689 99407689 1001 86380 86390 1
407794 99407794 1001 86380 86390 1
407967 99407967 1001 86380 86390 1
407939 99407939 1001 86380 86390 1
408173 99408173 1001 86380 86390 1
408606 99408606 1001 86380 86390 1
408863 99408863 1001 86380 86390 1
409062 99409062 1001 86380 86390 1
409143 99409143 1001 86380 86390 1
409207 99409207 1001 86380 86390 1
409349 99409349 1001 86380 86390 1
409476 99409476 1001 86380 86390 1
410539 99410539 1001 86380 86390 1
411025 99411025 1001 86380 86390 1
411232 99411232 1001 86380 86390 1
411236 99411236 1001 86380 86390 1
411263 99411263 1001 86380 86390 1
411610 99411610 1001 86380 86390 1
411715 99411715 1001 86380 86390 1
411778 99411778 1001 86380 86390 1
411789 99411789 1001 86380 86390 1
412007 99412007 1001 86380 86390 1
412018 99412018 1001 86380 86390 1
411965 99411965 1001 86380 86390 1
412336 99412336 1001 86380 86390 1
413471 99413471 1001 86380 86390 1
413654 99413654 1001 86380 86390 1
412877 99412877 1001 86380 86390 1
413964 99413964 1001 86380 86390 1
413793 99413793 1001 86380 86390 1
414100 99414100 1001 86380 86390 1
415068 99415068 1001 86380 86390 1
414643 99414643 1001 86380 86390 1
415331 99415331 1001 86380 86390 1
415568 99415568 1001 86380 86390 1
416503 99416503 1001 86380 86390 1
416225 99416225 1001 86380 86390 1
416462 99416462 1001 86380 86390 1
415774 99415774 1001 86380 86390 1
415901 99415901 1001 86380 86390 1
417307 99417307 1001 86380 86390 1
417428 99417428 1001 86380 86390 1
418735 99418735 1001 86380 86390 1
418775 99418775 1001 86380 86390 1
418011 99418011 1001 86380 86390 1
417700 99417700 1001 86380 86390 1
419041 99419041 1001 86380 86390 1
420343 99420343 1001 86380 86390 1
420042 99420042 1001 86380 86390 1
419891 99419891 1001 86380 86390 1
419757 99419757 1001 86380 86390 1
419356 99419356 1001 86380 86390 1
419477 99419477 1001 86380 86390 1
419309 99419309 1001 86380 86390 1
419420 99419420 1001 86380 86390 1
420795 99420795 1001 86380 86390 1
420535 99420535 1001 86380 86390 1
422032 99422032 1001 86380 86390 1
421486 99421486 1001 86380 86390 1
421558 99421558 1001 86380 86390 1
421609 99421609 1001 86380 86390 1
420896 99420896 1001 86380 86390 1
422333 99422333 1001 86380 86390 1
422336 99422336 1001 86380 86390 1
422181 99422181 1001 86380 86390 1
423590 99423590 1001 86380 86390 1
423716 99423716 1001 86380 86390 1
423057 99423057 1001 86380 86390 1
423234 99423234 1001 86380 86390 1
423252 99423252 1001 86380 86390 1
423014 99423014 1001 86380 86390 1
423285 99423285 1001 86380 86390 1
422900 99422900 1001 86380 86390 1
422743 99422743 1001 86380 86390 1
424151 99424151 1001 86380 86390 1
423801 99423801 1001 86380 86390 1
424803 99424803 1001 86380 86390 1
424837 99424837 1001 86380 86390 1
424874 99424874 1001 86380 86390 1
424533 99424533 1001 86380 86390 1
425483 99425483 1001 86380 86390 1
425399 99425399 1001 86380 86390 1
426894 99426894 1001 86380 86390 1
426912 99426912 1001 86380 86390 1
426974 99426974 1001 86380 86390 1
426827 99426827 1001 86380 86390 1
426595 99426595 1001 86380 86390 1
426307 99426307 1001 86380 86390 1
427241 99427241 1001 86380 86390 1
428352 99428352 1001 86380 86390 1
428156 99428156 1001 86380 86390 1
428122 99428122 1001 86380 86390 1
427735 99427735 1001 86380 86390 1
428810 99428810 1001 86380 86390 1
428892 99428892 1001 86380 86390 1
428776 99428776 1001 86380 86390 1
430032 99430032 1001 86380 86390 1
429859 99429859 1001 86380 86390 1
429678 99429678 1001 86380 86390 1
430624 99430624 1001 86380 86390 1
432002 99432002 1001 86380 86390 1
431426 99431426 1001 86380 86390 1
430940 99430940 1001 86380 86390 1
433449 99433449 1001 86380 86390 1
433450 99433450 1001 86380 86390 1
433193 99433193 1001 86380 86390 1
432917 99432917 1001 86380 86390 1
432668 99432668 1001 86380 86390 1
432783 99432783 1001 86380 86390 1
433784 99433784 1001 86380 86390 1
435281 99435281 1001 86380 86390 1
435377 99435377 1001 86380 86390 1
435145 99435145 1001 86380 86390 1
435310 99435310 1001 86380 86390 1
435416 99435416 1001 86380 86390 1
434704 99434704 1001 86380 86390 1
434842 99434842 1001 86380 86390 1
434612 99434612 1001 86380 86390 1
434937 99434937 1001 86380 86390 1
434678 99434678 1001 86380 86390 1
434679 99434679 1001 86380 86390 1
434161 99434161 1001 86380 86390 1
435532 99435532 1001 86380 86390 1
435593 99435593 1001 86380 86390 1
436366 99436366 1001 86380 86390 1
435928 99435928 1001 86380 86390 1
436300 99436300 1001 86380 86390 1
436226 99436226 1001 86380 86390 1
436162 99436162 1001 86380 86390 1
300070 99300070 1001 86380 86390 1
300392 99300392 1001 86380 86390 1
300257 99300257 1001 86380 86390 1
300754 99300754 1001 86380 86390 1
300787 99300787 1001 86380 86390 1
301487 99301487 1001 86380 86390 1
301464 99301464 1001 86380 86390 1
301138 99301138 1001 86380 86390 1
301035 99301035 1001 86380 86390 1
301753 99301753 1001 86380 86390 1
302205 99302205 1001 86380 86390 1
302234 99302234 1001 86380 86390 1
302063 99302063 1001 86380 86390 1
302025 99302025 1001 86380 86390 1
301948 99301948 1001 86380 86390 1
301783 99301783 1001 86380 86390 1
303042 99303042 1001 86380 86390 1
303147 99303147 1001 86380 86390 1
303203 99303203 1001 86380 86390 1
302902 99302902 1001 86380 86390 1
302827 99302827 1001 86380 86390 1
302919 99302919 1001 86380 86390 1
302974 99302974 1001 86380 86390 1
302651 99302651 1001 86380 86390 1
302641 99302641 1001 86380 86390 1
302624 99302624 1001 86380 86390 1
303321 99303321 1001 86380 86390 1
303284 99303284 1001 86380 86390 1
303246 99303246 1001 86380 86390 1
303366 99303366 1001 86380 86390 1
304014 99304014 1001 86380 86390 1
303903 99303903 1001 86380 86390 1
303994 99303994 1001 86380 86390 1
303560 99303560 1001 86380 86390 1
303417 99303417 1001 86380 86390 1
304203 99304203 1001 86380 86390 1
304854 99304854 1001 86380 86390 1
304503 99304503 1001 86380 86390 1
304624 99304624 1001 86380 86390 1
304483 99304483 1001 86380 86390 1
304433 99304433 1001 86380 86390 1
304391 99304391 1001 86380 86390 1
304982 99304982 1001 86380 86390 1
304867 99304867 1001 86380 86390 1
305647 99305647 1001 86380 86390 1
305480 99305480 1001 86380 86390 1
305403 99305403 1001 86380 86390 1
305077 99305077 1001 86380 86390 1
305170 99305170 1001 86380 86390 1
305235 99305235 1001 86380 86390 1
305081 99305081 1001 86380 86390 1
305125 99305125 1001 86380 86390 1
500737 99500737 1001 86380 86390 1
500517 99500517 1001 86380 86390 1
500245 99500245 1001 86380 86390 1
500355 99500355 1001 86380 86390 1
500253 99500253 1001 86380 86390 1
500282 99500282 1001 86380 86390 1
500970 99500970 1001 86380 86390 1
500934 99500934 1001 86380 86390 1
501459 99501459 1001 86380 86390 1
501447 99501447 1001 86380 86390 1
501453 99501453 1001 86380 86390 1
501268 99501268 1001 86380 86390 1
501402 99501402 1001 86380 86390 1
501080 99501080 1001 86380 86390 1
502439 99502439 1001 86380 86390 1
502332 99502332 1001 86380 86390 1
502296 99502296 1001 86380 86390 1
501949 99501949 1001 86380 86390 1
501980 99501980 1001 86380 86390 1
501905 99501905 1001 86380 86390 1
502570 99502570 1001 86380 86390 1
502578 99502578 1001 86380 86390 1
503016 99503016 1001 86380 86390 1
503366 99503366 1001 86380 86390 1
502879 99502879 1001 86380 86390 1
503915 99503915 1001 86380 86390 1
503786 99503786 1001 86380 86390 1
503595 99503595 1001 86380 86390 1
504670 99504670 1001 86380 86390 1
504696 99504696 1001 86380 86390 1
504646 99504646 1001 86380 86390 1
504365 99504365 1001 86380 86390 1
504526 99504526 1001 86380 86390 1
504335 99504335 1001 86380 86390 1
505049 99505049 1001 86380 86390 1
505079 99505079 1001 86380 86390 1
504990 99504990 1001 86380 86390 1
505465 99505465 1001 86380 86390 1
505362 99505362 1001 86380 86390 1
505346 99505346 1001 86380 86390 1
505185 99505185 1001 86380 86390 1
505894 99505894 1001 86380 86390 1
506520 99506520 1001 86380 86390 1
506524 99506524 1001 86380 86390 1
506245 99506245 1001 86380 86390 1
506350 99506350 1001 86380 86390 1
506672 99506672 1001 86380 86390 1
506703 99506703 1001 86380 86390 1
507415 99507415 1001 86380 86390 1
507130 99507130 1001 86380 86390 1
506804 99506804 1001 86380 86390 1
506967 99506967 1001 86380 86390 1
507546 99507546 1001 86380 86390 1
507611 99507611 1001 86380 86390 1
508174 99508174 1001 86380 86390 1
508084 99508084 1001 86380 86390 1
508163 99508163 1001 86380 86390 1
507852 99507852 1001 86380 86390 1
507670 99507670 1001 86380 86390 1
507712 99507712 1001 86380 86390 1
507829 99507829 1001 86380 86390 1
508756 99508756 1001 86380 86390 1
508748 99508748 1001 86380 86390 1
508737 99508737 1001 86380 86390 1
508686 99508686 1001 86380 86390 1
509549 99509549 1001 86380 86390 1
509409 99509409 1001 86380 86390 1
509359 99509359 1001 86380 86390 1
509365 99509365 1001 86380 86390 1
509434 99509434 1001 86380 86390 1
509949 99509949 1001 86380 86390 1
510031 99510031 1001 86380 86390 1
510723 99510723 1001 86380 86390 1
510698 99510698 1001 86380 86390 1
510530 99510530 1001 86380 86390 1
510480 99510480 1001 86380 86390 1
510169 99510169 1001 86380 86390 1
510221 99510221 1001 86380 86390 1
510827 99510827 1001 86380 86390 1
511260 99511260 1001 86380 86390 1
511186 99511186 1001 86380 86390 1
511319 99511319 1001 86380 86390 1
511063 99511063 1001 86380 86390 1
510989 99510989 1001 86380 86390 1
511836 99511836 1001 86380 86390 1
511911 99511911 1001 86380 86390 1
512416 99512416 1001 86380 86390 1
512382 99512382 1001 86380 86390 1
512541 99512541 1001 86380 86390 1
512440 99512440 1001 86380 86390 1
513090 99513090 1001 86380 86390 1
513129 99513129 1001 86380 86390 1
513042 99513042 1001 86380 86390 1
512845 99512845 1001 86380 86390 1
512902 99512902 1001 86380 86390 1
512602 99512602 1001 86380 86390 1
512631 99512631 1001 86380 86390 1
513299 99513299 1001 86380 86390 1
513275 99513275 1001 86380 86390 1
513646 99513646 1001 86380 86390 1
513636 99513636 1001 86380 86390 1
513518 99513518 1001 86380 86390 1
513615 99513615 1001 86380 86390 1
514040 99514040 1001 86380 86390 1
514780 99514780 1001 86380 86390 1
514354 99514354 1001 86380 86390 1
514287 99514287 1001 86380 86390 1
515041 99515041 1001 86380 86390 1
515622 99515622 1001 86380 86390 1
515610 99515610 1001 86380 86390 1
515538 99515538 1001 86380 86390 1
515285 99515285 1001 86380 86390 1
515318 99515318 1001 86380 86390 1
515333 99515333 1001 86380 86390 1
515202 99515202 1001 86380 86390 1
516319 99516319 1001 86380 86390 1
516298 99516298 1001 86380 86390 1
516247 99516247 1001 86380 86390 1
516262 99516262 1001 86380 86390 1
515951 99515951 1001 86380 86390 1
516652 99516652 1001 86380 86390 1
516605 99516605 1001 86380 86390 1
517133 99517133 1001 86380 86390 1
517325 99517325 1001 86380 86390 1
517438 99517438 1001 86380 86390 1
517420 99517420 1001 86380 86390 1
517919 99517919 1001 86380 86390 1
517778 99517778 1001 86380 86390 1
517817 99517817 1001 86380 86390 1
517822 99517822 1001 86380 86390 1
517558 99517558 1001 86380 86390 1
518327 99518327 1001 86380 86390 1
518965 99518965 1001 86380 86390 1
518975 99518975 1001 86380 86390 1
518659 99518659 1001 86380 86390 1
518586 99518586 1001 86380 86390 1
518383 99518383 1001 86380 86390 1
518411 99518411 1001 86380 86390 1
518412 99518412 1001 86380 86390 1
518490 99518490 1001 86380 86390 1
518415 99518415 1001 86380 86390 1
519916 99519916 1001 86380 86390 1
519887 99519887 1001 86380 86390 1
520465 99520465 1001 86380 86390 1
520634 99520634 1001 86380 86390 1
520293 99520293 1001 86380 86390 1
520031 99520031 1001 86380 86390 1
520823 99520823 1001 86380 86390 1
520737 99520737 1001 86380 86390 1
521304 99521304 1001 86380 86390 1
521343 99521343 1001 86380 86390 1
521370 99521370 1001 86380 86390 1
521186 99521186 1001 86380 86390 1
521141 99521141 1001 86380 86390 1
521614 99521614 1001 86380 86390 1
522272 99522272 1001 86380 86390 1
521991 99521991 1001 86380 86390 1
521956 99521956 1001 86380 86390 1
521862 99521862 1001 86380 86390 1
522434 99522434 1001 86380 86390 1
522305 99522305 1001 86380 86390 1
522346 99522346 1001 86380 86390 1
522335 99522335 1001 86380 86390 1
522455 99522455 1001 86380 86390 1
522998 99522998 1001 86380 86390 1
523050 99523050 1001 86380 86390 1
522790 99522790 1001 86380 86390 1
522714 99522714 1001 86380 86390 1
522728 99522728 1001 86380 86390 1
523206 99523206 1001 86380 86390 1
523811 99523811 1001 86380 86390 1
523812 99523812 1001 86380 86390 1
523638 99523638 1001 86380 86390 1
523539 99523539 1001 86380 86390 1
523569 99523569 1001 86380 86390 1
523479 99523479 1001 86380 86390 1
523377 99523377 1001 86380 86390 1
523449 99523449 1001 86380 86390 1
523967 99523967 1001 86380 86390 1
523959 99523959 1001 86380 86390 1
524147 99524147 1001 86380 86390 1
524527 99524527 1001 86380 86390 1
524367 99524367 1001 86380 86390 1
524326 99524326 1001 86380 86390 1
524816 99524816 1001 86380 86390 1
525286 99525286 1001 86380 86390 1
525061 99525061 1001 86380 86390 1
525742 99525742 1001 86380 86390 1
525691 99525691 1001 86380 86390 1
525640 99525640 1001 86380 86390 1
526282 99526282 1001 86380 86390 1
526374 99526374 1001 86380 86390 1
526261 99526261 1001 86380 86390 1
526188 99526188 1001 86380 86390 1
525842 99525842 1001 86380 86390 1
526596 99526596 1001 86380 86390 1
526930 99526930 1001 86380 86390 1
526848 99526848 1001 86380 86390 1
527313 99527313 1001 86380 86390 1
527262 99527262 1001 86380 86390 1
528040 99528040 1001 86380 86390 1
527979 99527979 1001 86380 86390 1
528062 99528062 1001 86380 86390 1
527796 99527796 1001 86380 86390 1
527470 99527470 1001 86380 86390 1
527656 99527656 1001 86380 86390 1
527554 99527554 1001 86380 86390 1
528253 99528253 1001 86380 86390 1
528267 99528267 1001 86380 86390 1
528711 99528711 1001 86380 86390 1
528831 99528831 1001 86380 86390 1
528836 99528836 1001 86380 86390 1
528594 99528594 1001 86380 86390 1
528578 99528578 1001 86380 86390 1
528298 99528298 1001 86380 86390 1
529080 99529080 1001 86380 86390 1
529027 99529027 1001 86380 86390 1
529681 99529681 1001 86380 86390 1
529350 99529350 1001 86380 86390 1
529145 99529145 1001 86380 86390 1
529205 99529205 1001 86380 86390 1
529107 99529107 1001 86380 86390 1
529928 99529928 1001 86380 86390 1
530358 99530358 1001 86380 86390 1
530144 99530144 1001 86380 86390 1
530211 99530211 1001 86380 86390 1
530318 99530318 1001 86380 86390 1
529998 99529998 1001 86380 86390 1
530026 99530026 1001 86380 86390 1
529990 99529990 1001 86380 86390 1
530046 99530046 1001 86380 86390 1
530085 99530085 1001 86380 86390 1
529957 99529957 1001 86380 86390 1
531205 99531205 1001 86380 86390 1
530997 99530997 1001 86380 86390 1
531078 99531078 1001 86380 86390 1
531079 99531079 1001 86380 86390 1
530827 99530827 1001 86380 86390 1
531534 99531534 1001 86380 86390 1
531457 99531457 1001 86380 86390 1
531489 99531489 1001 86380 86390 1
532027 99532027 1001 86380 86390 1
532080 99532080 1001 86380 86390 1
532163 99532163 1001 86380 86390 1
532088 99532088 1001 86380 86390 1
532203 99532203 1001 86380 86390 1
531924 99531924 1001 86380 86390 1
531840 99531840 1001 86380 86390 1
531635 99531635 1001 86380 86390 1
532872 99532872 1001 86380 86390 1
532671 99532671 1001 86380 86390 1
532726 99532726 1001 86380 86390 1
532546 99532546 1001 86380 86390 1
533200 99533200 1001 86380 86390 1
533163 99533163 1001 86380 86390 1
533720 99533720 1001 86380 86390 1
533510 99533510 1001 86380 86390 1
533541 99533541 1001 86380 86390 1
533479 99533479 1001 86380 86390 1
533366 99533366 1001 86380 86390 1
533242 99533242 1001 86380 86390 1
533900 99533900 1001 86380 86390 1
534641 99534641 1001 86380 86390 1
534365 99534365 1001 86380 86390 1
534291 99534291 1001 86380 86390 1
534198 99534198 1001 86380 86390 1
534720 99534720 1001 86380 86390 1
534695 99534695 1001 86380 86390 1
534842 99534842 1001 86380 86390 1
535433 99535433 1001 86380 86390 1
535369 99535369 1001 86380 86390 1
535485 99535485 1001 86380 86390 1
534975 99534975 1001 86380 86390 1
535607 99535607 1001 86380 86390 1
536066 99536066 1001 86380 86390 1
535769 99535769 1001 86380 86390 1
535771 99535771 1001 86380 86390 1
535800 99535800 1001 86380 86390 1
535826 99535826 1001 86380 86390 1
536404 99536404 1001 86380 86390 1
536522 99536522 1001 86380 86390 1
536406 99536406 1001 86380 86390 1
536485 99536485 1001 86380 86390 1
537161 99537161 1001 86380 86390 1
537146 99537146 1001 86380 86390 1
537251 99537251 1001 86380 86390 1
537293 99537293 1001 86380 86390 1
537256 99537256 1001 86380 86390 1
537244 99537244 1001 86380 86390 1
537903 99537903 1001 86380 86390 1
537619 99537619 1001 86380 86390 1
537756 99537756 1001 86380 86390 1
537515 99537515 1001 86380 86390 1
537994 99537994 1001 86380 86390 1
538440 99538440 1001 86380 86390 1
538557 99538557 1001 86380 86390 1
538444 99538444 1001 86380 86390 1
538603 99538603 1001 86380 86390 1
538351 99538351 1001 86380 86390 1
538276 99538276 1001 86380 86390 1
538330 99538330 1001 86380 86390 1
538994 99538994 1001 86380 86390 1
539458 99539458 1001 86380 86390 1
539601 99539601 1001 86380 86390 1
539331 99539331 1001 86380 86390 1
539241 99539241 1001 86380 86390 1
539416 99539416 1001 86380 86390 1
539236 99539236 1001 86380 86390 1
539418 99539418 1001 86380 86390 1
539369 99539369 1001 86380 86390 1
539060 99539060 1001 86380 86390 1
539164 99539164 1001 86380 86390 1
539064 99539064 1001 86380 86390 1
539819 99539819 1001 86380 86390 1
539739 99539739 1001 86380 86390 1
540366 99540366 1001 86380 86390 1
541213 99541213 1001 86380 86390 1
540991 99540991 1001 86380 86390 1
540707 99540707 1001 86380 86390 1
540825 99540825 1001 86380 86390 1
541372 99541372 1001 86380 86390 1
541733 99541733 1001 86380 86390 1
541775 99541775 1001 86380 86390 1
541604 99541604 1001 86380 86390 1
541670 99541670 1001 86380 86390 1
541530 99541530 1001 86380 86390 1
541559 99541559 1001 86380 86390 1
541572 99541572 1001 86380 86390 1
542284 99542284 1001 86380 86390 1
542273 99542273 1001 86380 86390 1
542134 99542134 1001 86380 86390 1
542836 99542836 1001 86380 86390 1
542879 99542879 1001 86380 86390 1
542841 99542841 1001 86380 86390 1
542560 99542560 1001 86380 86390 1
542586 99542586 1001 86380 86390 1
542724 99542724 1001 86380 86390 1
542350 99542350 1001 86380 86390 1
542408 99542408 1001 86380 86390 1
543644 99543644 1001 86380 86390 1
543436 99543436 1001 86380 86390 1
543361 99543361 1001 86380 86390 1
543454 99543454 1001 86380 86390 1
544498 99544498 1001 86380 86390 1
544399 99544399 1001 86380 86390 1
544465 99544465 1001 86380 86390 1
544342 99544342 1001 86380 86390 1
544056 99544056 1001 86380 86390 1
544712 99544712 1001 86380 86390 1
544690 99544690 1001 86380 86390 1
544692 99544692 1001 86380 86390 1
432876 380 1001 38880 39357 1
539376 492 1001 55520 55819 1
400092 99400092 1001 86380 86390 1
400033 99400033 1001 86380 86390 1
400227 99400227 1001 86380 86390 1
400330 99400330 1001 86380 86390 1
400798 99400798 1001 86380 86390 1
400923 99400923 1001 86380 86390 1
400925 99400925 1001 86380 86390 1
401358 99401358 1001 86380 86390 1
401431 99401431 1001 86380 86390 1
401455 99401455 1001 86380 86390 1
401628 99401628 1001 86380 86390 1
401604 99401604 1001 86380 86390 1
402043 99402043 1001 86380 86390 1
402539 99402539 1001 86380 86390 1
403077 99403077 1001 86380 86390 1
403364 99403364 1001 86380 86390 1
403507 99403507 1001 86380 86390 1
403659 99403659 1001 86380 86390 1
404020 99404020 1001 86380 86390 1
404106 99404106 1001 86380 86390 1
404421 99404421 1001 86380 86390 1
404456 99404456 1001 86380 86390 1
404461 99404461 1001 86380 86390 1
404571 99404571 1001 86380 86390 1
404505 99404505 1001 86380 86390 1
404508 99404508 1001 86380 86390 1
404678 99404678 1001 86380 86390 1
404711 99404711 1001 86380 86390 1
404713 99404713 1001 86380 86390 1
405144 99405144 1001 86380 86390 1
405280 99405280 1001 86380 86390 1
405391 99405391 1001 86380 86390 1
405718 99405718 1001 86380 86390 1
406071 99406071 1001 86380 86390 1
406301 99406301 1001 86380 86390 1
406611 99406611 1001 86380 86390 1
406596 99406596 1001 86380 86390 1
406736 99406736 1001 86380 86390 1
406867 99406867 1001 86380 86390 1
406969 99406969 1001 86380 86390 1
406977 99406977 1001 86380 86390 1
407175 99407175 1001 86380 86390 1
407184 99407184 1001 86380 86390 1
407604 99407604 1001 86380 86390 1
408138 99408138 1001 86380 86390 1
408306 99408306 1001 86380 86390 1
408380 99408380 1001 86380 86390 1
408883 99408883 1001 86380 86390 1
409021 99409021 1001 86380 86390 1
409174 99409174 1001 86380 86390 1
409115 99409115 1001 86380 86390 1
409335 99409335 1001 86380 86390 1
409467 99409467 1001 86380 86390 1
409547 99409547 1001 86380 86390 1
409775 99409775 1001 86380 86390 1
410293 99410293 1001 86380 86390 1
410260 99410260 1001 86380 86390 1
410339 99410339 1001 86380 86390 1
410305 99410305 1001 86380 86390 1
410641 99410641 1001 86380 86390 1
411098 99411098 1001 86380 86390 1
411086 99411086 1001 86380 86390 1
411468 99411468 1001 86380 86390 1
411879 99411879 1001 86380 86390 1
411901 99411901 1001 86380 86390 1
412149 99412149 1001 86380 86390 1
413590 99413590 1001 86380 86390 1
413311 99413311 1001 86380 86390 1
413216 99413216 1001 86380 86390 1
413072 99413072 1001 86380 86390 1
413926 99413926 1001 86380 86390 1
413736 99413736 1001 86380 86390 1
413928 99413928 1001 86380 86390 1
414501 99414501 1001 86380 86390 1
415455 99415455 1001 86380 86390 1
415515 99415515 1001 86380 86390 1
415716 99415716 1001 86380 86390 1
416663 99416663 1001 86380 86390 1
416255 99416255 1001 86380 86390 1
416509 99416509 1001 86380 86390 1
416174 99416174 1001 86380 86390 1
415869 99415869 1001 86380 86390 1
415995 99415995 1001 86380 86390 1
416026 99416026 1001 86380 86390 1
416076 99416076 1001 86380 86390 1
417074 99417074 1001 86380 86390 1
417277 99417277 1001 86380 86390 1
417408 99417408 1001 86380 86390 1
417571 99417571 1001 86380 86390 1
417619 99417619 1001 86380 86390 1
417887 99417887 1001 86380 86390 1
417734 99417734 1001 86380 86390 1
419197 99419197 1001 86380 86390 1
419150 99419150 1001 86380 86390 1
418995 99418995 1001 86380 86390 1
419154 99419154 1001 86380 86390 1
420229 99420229 1001 86380 86390 1
419754 99419754 1001 86380 86390 1
419893 99419893 1001 86380 86390 1
419794 99419794 1001 86380 86390 1
419405 99419405 1001 86380 86390 1
419214 99419214 1001 86380 86390 1
419554 99419554 1001 86380 86390 1
421936 99421936 1001 86380 86390 1
421461 99421461 1001 86380 86390 1
421560 99421560 1001 86380 86390 1
421204 99421204 1001 86380 86390 1
420859 99420859 1001 86380 86390 1
421195 99421195 1001 86380 86390 1
422402 99422402 1001 86380 86390 1
422146 99422146 1001 86380 86390 1
423550 99423550 1001 86380 86390 1
423632 99423632 1001 86380 86390 1
423731 99423731 1001 86380 86390 1
423151 99423151 1001 86380 86390 1
423094 99423094 1001 86380 86390 1
423296 99423296 1001 86380 86390 1
423139 99423139 1001 86380 86390 1
423297 99423297 1001 86380 86390 1
423243 99423243 1001 86380 86390 1
422723 99422723 1001 86380 86390 1
422541 99422541 1001 86380 86390 1
422671 99422671 1001 86380 86390 1
423856 99423856 1001 86380 86390 1
424028 99424028 1001 86380 86390 1
424710 99424710 1001 86380 86390 1
424914 99424914 1001 86380 86390 1
424348 99424348 1001 86380 86390 1
424573 99424573 1001 86380 86390 1
424487 99424487 1001 86380 86390 1
425480 99425480 1001 86380 86390 1
425652 99425652 1001 86380 86390 1
426111 99426111 1001 86380 86390 1
427368 99427368 1001 86380 86390 1
427973 99427973 1001 86380 86390 1
427759 99427759 1001 86380 86390 1
430043 99430043 1001 86380 86390 1
430344 99430344 1001 86380 86390 1
429938 99429938 1001 86380 86390 1
429538 99429538 1001 86380 86390 1
429515 99429515 1001 86380 86390 1
429363 99429363 1001 86380 86390 1
430387 99430387 1001 86380 86390 1
431698 99431698 1001 86380 86390 1
431980 99431980 1001 86380 86390 1
431335 99431335 1001 86380 86390 1
431088 99431088 1001 86380 86390 1
433489 99433489 1001 86380 86390 1
433490 99433490 1001 86380 86390 1
433419 99433419 1001 86380 86390 1
432959 99432959 1001 86380 86390 1
432873 99432873 1001 86380 86390 1
433749 99433749 1001 86380 86390 1
433941 99433941 1001 86380 86390 1
435271 99435271 1001 86380 86390 1
434970 99434970 1001 86380 86390 1
434745 99434745 1001 86380 86390 1
434774 99434774 1001 86380 86390 1
434201 99434201 1001 86380 86390 1
434187 99434187 1001 86380 86390 1
434279 99434279 1001 86380 86390 1
435739 99435739 1001 86380 86390 1
435565 99435565 1001 86380 86390 1
437015 99437015 1001 86380 86390 1
436040 99436040 1001 86380 86390 1
435902 99435902 1001 86380 86390 1
435999 99435999 1001 86380 86390 1
300391 99300391 1001 86380 86390 1
300483 99300483 1001 86380 86390 1
300312 99300312 1001 86380 86390 1
300798 99300798 1001 86380 86390 1
300879 99300879 1001 86380 86390 1
301549 99301549 1001 86380 86390 1
301229 99301229 1001 86380 86390 1
301079 99301079 1001 86380 86390 1
301618 99301618 1001 86380 86390 1
302290 99302290 1001 86380 86390 1
302111 99302111 1001 86380 86390 1
301922 99301922 1001 86380 86390 1
301781 99301781 1001 86380 86390 1
302527 99302527 1001 86380 86390 1
302571 99302571 1001 86380 86390 1
303131 99303131 1001 86380 86390 1
302834 99302834 1001 86380 86390 1
302840 99302840 1001 86380 86390 1
302768 99302768 1001 86380 86390 1
303217 99303217 1001 86380 86390 1
303342 99303342 1001 86380 86390 1
303519 99303519 1001 86380 86390 1
304331 99304331 1001 86380 86390 1
304983 99304983 1001 86380 86390 1
305641 99305641 1001 86380 86390 1
305675 99305675 1001 86380 86390 1
305155 99305155 1001 86380 86390 1
500127 99500127 1001 86380 86390 1
500084 99500084 1001 86380 86390 1
500112 99500112 1001 86380 86390 1
500751 99500751 1001 86380 86390 1
500623 99500623 1001 86380 86390 1
500754 99500754 1001 86380 86390 1
500787 99500787 1001 86380 86390 1
500798 99500798 1001 86380 86390 1
500619 99500619 1001 86380 86390 1
500448 99500448 1001 86380 86390 1
500304 99500304 1001 86380 86390 1
500901 99500901 1001 86380 86390 1
501009 99501009 1001 86380 86390 1
500945 99500945 1001 86380 86390 1
500975 99500975 1001 86380 86390 1
501472 99501472 1001 86380 86390 1
501390 99501390 1001 86380 86390 1
501203 99501203 1001 86380 86390 1
501021 99501021 1001 86380 86390 1
501064 99501064 1001 86380 86390 1
501171 99501171 1001 86380 86390 1
501197 99501197 1001 86380 86390 1
501657 99501657 1001 86380 86390 1
502106 99502106 1001 86380 86390 1
501990 99501990 1001 86380 86390 1
502051 99502051 1001 86380 86390 1
502604 99502604 1001 86380 86390 1
503214 99503214 1001 86380 86390 1
502725 99502725 1001 86380 86390 1
503925 99503925 1001 86380 86390 1
503760 99503760 1001 86380 86390 1
503787 99503787 1001 86380 86390 1
503638 99503638 1001 86380 86390 1
504123 99504123 1001 86380 86390 1
504295 99504295 1001 86380 86390 1
504832 99504832 1001 86380 86390 1
504635 99504635 1001 86380 86390 1
504338 99504338 1001 86380 86390 1
504470 99504470 1001 86380 86390 1
504423 99504423 1001 86380 86390 1
504450 99504450 1001 86380 86390 1
504974 99504974 1001 86380 86390 1
505053 99505053 1001 86380 86390 1
505590 99505590 1001 86380 86390 1
505583 99505583 1001 86380 86390 1
505459 99505459 1001 86380 86390 1
505249 99505249 1001 86380 86390 1
505859 99505859 1001 86380 86390 1
505880 99505880 1001 86380 86390 1
506457 99506457 1001 86380 86390 1
506407 99506407 1001 86380 86390 1
506504 99506504 1001 86380 86390 1
506530 99506530 1001 86380 86390 1
506223 99506223 1001 86380 86390 1
506781 99506781 1001 86380 86390 1
507283 99507283 1001 86380 86390 1
507311 99507311 1001 86380 86390 1
507368 99507368 1001 86380 86390 1
507305 99507305 1001 86380 86390 1
507428 99507428 1001 86380 86390 1
507585 99507585 1001 86380 86390 1
508031 99508031 1001 86380 86390 1
507987 99507987 1001 86380 86390 1
507773 99507773 1001 86380 86390 1
508419 99508419 1001 86380 86390 1
508361 99508361 1001 86380 86390 1
509016 99509016 1001 86380 86390 1
508817 99508817 1001 86380 86390 1
508763 99508763 1001 86380 86390 1
508509 99508509 1001 86380 86390 1
509112 99509112 1001 86380 86390 1
509138 99509138 1001 86380 86390 1
509183 99509183 1001 86380 86390 1
509274 99509274 1001 86380 86390 1
509630 99509630 1001 86380 86390 1
509660 99509660 1001 86380 86390 1
509550 99509550 1001 86380 86390 1
510104 99510104 1001 86380 86390 1
510587 99510587 1001 86380 86390 1
510337 99510337 1001 86380 86390 1
510140 99510140 1001 86380 86390 1
510732 99510732 1001 86380 86390 1
511443 99511443 1001 86380 86390 1
511423 99511423 1001 86380 86390 1
511196 99511196 1001 86380 86390 1
511173 99511173 1001 86380 86390 1
511316 99511316 1001 86380 86390 1
511083 99511083 1001 86380 86390 1
511136 99511136 1001 86380 86390 1
511565 99511565 1001 86380 86390 1
512229 99512229 1001 86380 86390 1
512067 99512067 1001 86380 86390 1
511910 99511910 1001 86380 86390 1
512479 99512479 1001 86380 86390 1
512439 99512439 1001 86380 86390 1
512530 99512530 1001 86380 86390 1
513115 99513115 1001 86380 86390 1
513202 99513202 1001 86380 86390 1
513749 99513749 1001 86380 86390 1
513751 99513751 1001 86380 86390 1
513799 99513799 1001 86380 86390 1
514043 99514043 1001 86380 86390 1
514058 99514058 1001 86380 86390 1
514038 99514038 1001 86380 86390 1
514743 99514743 1001 86380 86390 1
514317 99514317 1001 86380 86390 1
514240 99514240 1001 86380 86390 1
514932 99514932 1001 86380 86390 1
514953 99514953 1001 86380 86390 1
515509 99515509 1001 86380 86390 1
515665 99515665 1001 86380 86390 1
515675 99515675 1001 86380 86390 1
515308 99515308 1001 86380 86390 1
515142 99515142 1001 86380 86390 1
515137 99515137 1001 86380 86390 1
515853 99515853 1001 86380 86390 1
515854 99515854 1001 86380 86390 1
515770 99515770 1001 86380 86390 1
516007 99516007 1001 86380 86390 1
516026 99516026 1001 86380 86390 1
516079 99516079 1001 86380 86390 1
516665 99516665 1001 86380 86390 1
516679 99516679 1001 86380 86390 1
517269 99517269 1001 86380 86390 1
516728 99516728 1001 86380 86390 1
517376 99517376 1001 86380 86390 1
517441 99517441 1001 86380 86390 1
517994 99517994 1001 86380 86390 1
518103 99518103 1001 86380 86390 1
518070 99518070 1001 86380 86390 1
517618 99517618 1001 86380 86390 1
517685 99517685 1001 86380 86390 1
517546 99517546 1001 86380 86390 1
517573 99517573 1001 86380 86390 1
518204 99518204 1001 86380 86390 1
518222 99518222 1001 86380 86390 1
518872 99518872 1001 86380 86390 1
518848 99518848 1001 86380 86390 1
518698 99518698 1001 86380 86390 1
518610 99518610 1001 86380 86390 1
518444 99518444 1001 86380 86390 1
518406 99518406 1001 86380 86390 1
518484 99518484 1001 86380 86390 1
518556 99518556 1001 86380 86390 1
518467 99518467 1001 86380 86390 1
519064 99519064 1001 86380 86390 1
519778 99519778 1001 86380 86390 1
519266 99519266 1001 86380 86390 1
519320 99519320 1001 86380 86390 1
520581 99520581 1001 86380 86390 1
520616 99520616 1001 86380 86390 1
520466 99520466 1001 86380 86390 1
520305 99520305 1001 86380 86390 1
520334 99520334 1001 86380 86390 1
520234 99520234 1001 86380 86390 1
520130 99520130 1001 86380 86390 1
520733 99520733 1001 86380 86390 1
521307 99521307 1001 86380 86390 1
521359 99521359 1001 86380 86390 1
521400 99521400 1001 86380 86390 1
521375 99521375 1001 86380 86390 1
521224 99521224 1001 86380 86390 1
521136 99521136 1001 86380 86390 1
521075 99521075 1001 86380 86390 1
521671 99521671 1001 86380 86390 1
521526 99521526 1001 86380 86390 1
522250 99522250 1001 86380 86390 1
522086 99522086 1001 86380 86390 1
521805 99521805 1001 86380 86390 1
521733 99521733 1001 86380 86390 1
523048 99523048 1001 86380 86390 1
522933 99522933 1001 86380 86390 1
522621 99522621 1001 86380 86390 1
523290 99523290 1001 86380 86390 1
523912 99523912 1001 86380 86390 1
523420 99523420 1001 86380 86390 1
524758 99524758 1001 86380 86390 1
524653 99524653 1001 86380 86390 1
524368 99524368 1001 86380 86390 1
524340 99524340 1001 86380 86390 1
524226 99524226 1001 86380 86390 1
524291 99524291 1001 86380 86390 1
524789 99524789 1001 86380 86390 1
525516 99525516 1001 86380 86390 1
525300 99525300 1001 86380 86390 1
525391 99525391 1001 86380 86390 1
525271 99525271 1001 86380 86390 1
525169 99525169 1001 86380 86390 1
525600 99525600 1001 86380 86390 1
525797 99525797 1001 86380 86390 1
526363 99526363 1001 86380 86390 1
526290 99526290 1001 86380 86390 1
526078 99526078 1001 86380 86390 1
525987 99525987 1001 86380 86390 1
526502 99526502 1001 86380 86390 1
527038 99527038 1001 86380 86390 1
526681 99526681 1001 86380 86390 1
526821 99526821 1001 86380 86390 1
527267 99527267 1001 86380 86390 1
527255 99527255 1001 86380 86390 1
527935 99527935 1001 86380 86390 1
528049 99528049 1001 86380 86390 1
527755 99527755 1001 86380 86390 1
527782 99527782 1001 86380 86390 1
527747 99527747 1001 86380 86390 1
527853 99527853 1001 86380 86390 1
527842 99527842 1001 86380 86390 1
528196 99528196 1001 86380 86390 1
528172 99528172 1001 86380 86390 1
528842 99528842 1001 86380 86390 1
528855 99528855 1001 86380 86390 1
528759 99528759 1001 86380 86390 1
528620 99528620 1001 86380 86390 1
528655 99528655 1001 86380 86390 1
528333 99528333 1001 86380 86390 1
529087 99529087 1001 86380 86390 1
528921 99528921 1001 86380 86390 1
529637 99529637 1001 86380 86390 1
529626 99529626 1001 86380 86390 1
529602 99529602 1001 86380 86390 1
529720 99529720 1001 86380 86390 1
529497 99529497 1001 86380 86390 1
529435 99529435 1001 86380 86390 1
529464 99529464 1001 86380 86390 1
529168 99529168 1001 86380 86390 1
529116 99529116 1001 86380 86390 1
529929 99529929 1001 86380 86390 1
530470 99530470 1001 86380 86390 1
529977 99529977 1001 86380 86390 1
530032 99530032 1001 86380 86390 1
530349 99530349 1001 86380 86390 1
530672 99530672 1001 86380 86390 1
531244 99531244 1001 86380 86390 1
531327 99531327 1001 86380 86390 1
531059 99531059 1001 86380 86390 1
531131 99531131 1001 86380 86390 1
530859 99530859 1001 86380 86390 1
531407 99531407 1001 86380 86390 1
531552 99531552 1001 86380 86390 1
532067 99532067 1001 86380 86390 1
532010 99532010 1001 86380 86390 1
531783 99531783 1001 86380 86390 1
531693 99531693 1001 86380 86390 1
532298 99532298 1001 86380 86390 1
532263 99532263 1001 86380 86390 1
532830 99532830 1001 86380 86390 1
532848 99532848 1001 86380 86390 1
533027 99533027 1001 86380 86390 1
532682 99532682 1001 86380 86390 1
532594 99532594 1001 86380 86390 1
532545 99532545 1001 86380 86390 1
533042 99533042 1001 86380 86390 1
533713 99533713 1001 86380 86390 1
533792 99533792 1001 86380 86390 1
533612 99533612 1001 86380 86390 1
533469 99533469 1001 86380 86390 1
533884 99533884 1001 86380 86390 1
534630 99534630 1001 86380 86390 1
534305 99534305 1001 86380 86390 1
534293 99534293 1001 86380 86390 1
534449 99534449 1001 86380 86390 1
534248 99534248 1001 86380 86390 1
534861 99534861 1001 86380 86390 1
535336 99535336 1001 86380 86390 1
535441 99535441 1001 86380 86390 1
535152 99535152 1001 86380 86390 1
535277 99535277 1001 86380 86390 1
534957 99534957 1001 86380 86390 1
535094 99535094 1001 86380 86390 1
536320 99536320 1001 86380 86390 1
536220 99536220 1001 86380 86390 1
536034 99536034 1001 86380 86390 1
535751 99535751 1001 86380 86390 1
535919 99535919 1001 86380 86390 1
536531 99536531 1001 86380 86390 1
537142 99537142 1001 86380 86390 1
536758 99536758 1001 86380 86390 1
536716 99536716 1001 86380 86390 1
536590 99536590 1001 86380 86390 1
537277 99537277 1001 86380 86390 1
537966 99537966 1001 86380 86390 1
537783 99537783 1001 86380 86390 1
538022 99538022 1001 86380 86390 1
538000 99538000 1001 86380 86390 1
538190 99538190 1001 86380 86390 1
538116 99538116 1001 86380 86390 1
538193 99538193 1001 86380 86390 1
538784 99538784 1001 86380 86390 1
538609 99538609 1001 86380 86390 1
538552 99538552 1001 86380 86390 1
538820 99538820 1001 86380 86390 1
539603 99539603 1001 86380 86390 1
539533 99539533 1001 86380 86390 1
539338 99539338 1001 86380 86390 1
539237 99539237 1001 86380 86390 1
539216 99539216 1001 86380 86390 1
539103 99539103 1001 86380 86390 1
539825 99539825 1001 86380 86390 1
540276 99540276 1001 86380 86390 1
540236 99540236 1001 86380 86390 1
540072 99540072 1001 86380 86390 1
540047 99540047 1001 86380 86390 1
539957 99539957 1001 86380 86390 1
540581 99540581 1001 86380 86390 1
540617 99540617 1001 86380 86390 1
541153 99541153 1001 86380 86390 1
541118 99541118 1001 86380 86390 1
540955 99540955 1001 86380 86390 1
541453 99541453 1001 86380 86390 1
542004 99542004 1001 86380 86390 1
541963 99541963 1001 86380 86390 1
541747 99541747 1001 86380 86390 1
542167 99542167 1001 86380 86390 1
542914 99542914 1001 86380 86390 1
542891 99542891 1001 86380 86390 1
542709 99542709 1001 86380 86390 1
542569 99542569 1001 86380 86390 1
542524 99542524 1001 86380 86390 1
543110 99543110 1001 86380 86390 1
543123 99543123 1001 86380 86390 1
543724 99543724 1001 86380 86390 1
543370 99543370 1001 86380 86390 1
543210 99543210 1001 86380 86390 1
543955 99543955 1001 86380 86390 1
544521 99544521 1001 86380 86390 1
544583 99544583 1001 86380 86390 1
544059 99544059 1001 86380 86390 1
544166 99544166 1001 86380 86390 1
403123 357 1001 1740 2277 1
400196 99400196 1001 86380 86390 1
400150 99400150 1001 86380 86390 1
400335 99400335 1001 86380 86390 1
400452 99400452 1001 86380 86390 1
400647 99400647 1001 86380 86390 1
401293 99401293 1001 86380 86390 1
401466 99401466 1001 86380 86390 1
401601 99401601 1001 86380 86390 1
401807 99401807 1001 86380 86390 1
401818 99401818 1001 86380 86390 1
401858 99401858 1001 86380 86390 1
402093 99402093 1001 86380 86390 1
402251 99402251 1001 86380 86390 1
402683 99402683 1001 86380 86390 1
402829 99402829 1001 86380 86390 1
402894 99402894 1001 86380 86390 1
403280 99403280 1001 86380 86390 1
403355 99403355 1001 86380 86390 1
403427 99403427 1001 86380 86390 1
404154 99404154 1001 86380 86390 1
404264 99404264 1001 86380 86390 1
404480 99404480 1001 86380 86390 1
405106 99405106 1001 86380 86390 1
405785 99405785 1001 86380 86390 1
406014 99406014 1001 86380 86390 1
406339 99406339 1001 86380 86390 1
406729 99406729 1001 86380 86390 1
407445 99407445 1001 86380 86390 1
407446 99407446 1001 86380 86390 1
407832 99407832 1001 86380 86390 1
408087 99408087 1001 86380 86390 1
408345 99408345 1001 86380 86390 1
408757 99408757 1001 86380 86390 1
408657 99408657 1001 86380 86390 1
409262 99409262 1001 86380 86390 1
409378 99409378 1001 86380 86390 1
410104 99410104 1001 86380 86390 1
410285 99410285 1001 86380 86390 1
410225 99410225 1001 86380 86390 1
410322 99410322 1001 86380 86390 1
410360 99410360 1001 86380 86390 1
411261 99411261 1001 86380 86390 1
411272 99411272 1001 86380 86390 1
411504 99411504 1001 86380 86390 1
411510 99411510 1001 86380 86390 1
411810 99411810 1001 86380 86390 1
413399 99413399 1001 86380 86390 1
412981 99412981 1001 86380 86390 1
412501 99412501 1001 86380 86390 1
412775 99412775 1001 86380 86390 1
412554 99412554 1001 86380 86390 1
412513 99412513 1001 86380 86390 1
413805 99413805 1001 86380 86390 1
413814 99413814 1001 86380 86390 1
413773 99413773 1001 86380 86390 1
415005 99415005 1001 86380 86390 1
415307 99415307 1001 86380 86390 1
414597 99414597 1001 86380 86390 1
414434 99414434 1001 86380 86390 1
414241 99414241 1001 86380 86390 1
415651 99415651 1001 86380 86390 1
416908 99416908 1001 86380 86390 1
416320 99416320 1001 86380 86390 1
416470 99416470 1001 86380 86390 1
416131 99416131 1001 86380 86390 1
416138 99416138 1001 86380 86390 1
417028 99417028 1001 86380 86390 1
417341 99417341 1001 86380 86390 1
417250 99417250 1001 86380 86390 1
417063 99417063 1001 86380 86390 1
417475 99417475 1001 86380 86390 1
418578 99418578 1001 86380 86390 1
417964 99417964 1001 86380 86390 1
417752 99417752 1001 86380 86390 1
418026 99418026 1001 86380 86390 1
420195 99420195 1001 86380 86390 1
420355 99420355 1001 86380 86390 1
420309 99420309 1001 86380 86390 1
420382 99420382 1001 86380 86390 1
420062 99420062 1001 86380 86390 1
419368 99419368 1001 86380 86390 1
420526 99420526 1001 86380 86390 1
422053 99422053 1001 86380 86390 1
422073 99422073 1001 86380 86390 1
421431 99421431 1001 86380 86390 1
421275 99421275 1001 86380 86390 1
421672 99421672 1001 86380 86390 1
420939 99420939 1001 86380 86390 1
422124 99422124 1001 86380 86390 1
422234 99422234 1001 86380 86390 1
423494 99423494 1001 86380 86390 1
423484 99423484 1001 86380 86390 1
423123 99423123 1001 86380 86390 1
423009 99423009 1001 86380 86390 1
422886 99422886 1001 86380 86390 1
423848 99423848 1001 86380 86390 1
423983 99423983 1001 86380 86390 1
425328 99425328 1001 86380 86390 1
425036 99425036 1001 86380 86390 1
424667 99424667 1001 86380 86390 1
424792 99424792 1001 86380 86390 1
424871 99424871 1001 86380 86390 1
425536 99425536 1001 86380 86390 1
427016 99427016 1001 86380 86390 1
426941 99426941 1001 86380 86390 1
426593 99426593 1001 86380 86390 1
426482 99426482 1001 86380 86390 1
426050 99426050 1001 86380 86390 1
425851 99425851 1001 86380 86390 1
427340 99427340 1001 86380 86390 1
427506 99427506 1001 86380 86390 1
428261 99428261 1001 86380 86390 1
427826 99427826 1001 86380 86390 1
428949 99428949 1001 86380 86390 1
428956 99428956 1001 86380 86390 1
429494 99429494 1001 86380 86390 1
429556 99429556 1001 86380 86390 1
429184 99429184 1001 86380 86390 1
430380 99430380 1001 86380 86390 1
430756 99430756 1001 86380 86390 1
431061 99431061 1001 86380 86390 1
431089 99431089 1001 86380 86390 1
431024 99431024 1001 86380 86390 1
430881 99430881 1001 86380 86390 1
433055 99433055 1001 86380 86390 1
433064 99433064 1001 86380 86390 1
432527 99432527 1001 86380 86390 1
432694 99432694 1001 86380 86390 1
434044 99434044 1001 86380 86390 1
433990 99433990 1001 86380 86390 1
435111 99435111 1001 86380 86390 1
435202 99435202 1001 86380 86390 1
434646 99434646 1001 86380 86390 1
434727 99434727 1001 86380 86390 1
434614 99434614 1001 86380 86390 1
434472 99434472 1001 86380 86390 1
435708 99435708 1001 86380 86390 1
435830 99435830 1001 86380 86390 1
435485 99435485 1001 86380 86390 1
435551 99435551 1001 86380 86390 1
436731 99436731 1001 86380 86390 1
436093 99436093 1001 86380 86390 1
436043 99436043 1001 86380 86390 1
436046 99436046 1001 86380 86390 1
435945 99435945 1001 86380 86390 1
300082 99300082 1001 86380 86390 1
300626 99300626 1001 86380 86390 1
300712 99300712 1001 86380 86390 1
300356 99300356 1001 86380 86390 1
300511 99300511 1001 86380 86390 1
300233 99300233 1001 86380 86390 1
300753 99300753 1001 86380 86390 1
300796 99300796 1001 86380 86390 1
301396 99301396 1001 86380 86390 1
301237 99301237 1001 86380 86390 1
301226 99301226 1001 86380 86390 1
300996 99300996 1001 86380 86390 1
302233 99302233 1001 86380 86390 1
302237 99302237 1001 86380 86390 1
302104 99302104 1001 86380 86390 1
302157 99302157 1001 86380 86390 1
301850 99301850 1001 86380 86390 1
301944 99301944 1001 86380 86390 1
301895 99301895 1001 86380 86390 1
301909 99301909 1001 86380 86390 1
302482 99302482 1001 86380 86390 1
302386 99302386 1001 86380 86390 1
303126 99303126 1001 86380 86390 1
303023 99303023 1001 86380 86390 1
303154 99303154 1001 86380 86390 1
302863 99302863 1001 86380 86390 1
302941 99302941 1001 86380 86390 1
302879 99302879 1001 86380 86390 1
302880 99302880 1001 86380 86390 1
302733 99302733 1001 86380 86390 1
302632 99302632 1001 86380 86390 1
303390 99303390 1001 86380 86390 1
303405 99303405 1001 86380 86390 1
303382 99303382 1001 86380 86390 1
303821 99303821 1001 86380 86390 1
304730 99304730 1001 86380 86390 1
304673 99304673 1001 86380 86390 1
304715 99304715 1001 86380 86390 1
304446 99304446 1001 86380 86390 1
304434 99304434 1001 86380 86390 1
304269 99304269 1001 86380 86390 1
305378 99305378 1001 86380 86390 1
305119 99305119 1001 86380 86390 1
305224 99305224 1001 86380 86390 1
500106 99500106 1001 86380 86390 1
500135 99500135 1001 86380 86390 1
500699 99500699 1001 86380 86390 1
500796 99500796 1001 86380 86390 1
500507 99500507 1001 86380 86390 1
500601 99500601 1001 86380 86390 1
500876 99500876 1001 86380 86390 1
500968 99500968 1001 86380 86390 1
500918 99500918 1001 86380 86390 1
501488 99501488 1001 86380 86390 1
501429 99501429 1001 86380 86390 1
501077 99501077 1001 86380 86390 1
501707 99501707 1001 86380 86390 1
501759 99501759 1001 86380 86390 1
501773 99501773 1001 86380 86390 1
502446 99502446 1001 86380 86390 1
502283 99502283 1001 86380 86390 1
502388 99502388 1001 86380 86390 1
502427 99502427 1001 86380 86390 1
502151 99502151 1001 86380 86390 1
501847 99501847 1001 86380 86390 1
502469 99502469 1001 86380 86390 1
502588 99502588 1001 86380 86390 1
503265 99503265 1001 86380 86390 1
503169 99503169 1001 86380 86390 1
503285 99503285 1001 86380 86390 1
502908 99502908 1001 86380 86390 1
503038 99503038 1001 86380 86390 1
502950 99502950 1001 86380 86390 1
503399 99503399 1001 86380 86390 1
503481 99503481 1001 86380 86390 1
503860 99503860 1001 86380 86390 1
503842 99503842 1001 86380 86390 1
503726 99503726 1001 86380 86390 1
503693 99503693 1001 86380 86390 1
503555 99503555 1001 86380 86390 1
504144 99504144 1001 86380 86390 1
504230 99504230 1001 86380 86390 1
504751 99504751 1001 86380 86390 1
504761 99504761 1001 86380 86390 1
504641 99504641 1001 86380 86390 1
504400 99504400 1001 86380 86390 1
504324 99504324 1001 86380 86390 1
504976 99504976 1001 86380 86390 1
505607 99505607 1001 86380 86390 1
505377 99505377 1001 86380 86390 1
505312 99505312 1001 86380 86390 1
506496 99506496 1001 86380 86390 1
506433 99506433 1001 86380 86390 1
506570 99506570 1001 86380 86390 1
506401 99506401 1001 86380 86390 1
506234 99506234 1001 86380 86390 1
506731 99506731 1001 86380 86390 1
507263 99507263 1001 86380 86390 1
507289 99507289 1001 86380 86390 1
507355 99507355 1001 86380 86390 1
508058 99508058 1001 86380 86390 1
507838 99507838 1001 86380 86390 1
508036 99508036 1001 86380 86390 1
507798 99507798 1001 86380 86390 1
507689 99507689 1001 86380 86390 1
508336 99508336 1001 86380 86390 1
508388 99508388 1001 86380 86390 1
508352 99508352 1001 86380 86390 1
508942 99508942 1001 86380 86390 1
509007 99509007 1001 86380 86390 1
508720 99508720 1001 86380 86390 1
508855 99508855 1001 86380 86390 1
508533 99508533 1001 86380 86390 1
508472 99508472 1001 86380 86390 1
508464 99508464 1001 86380 86390 1
509254 99509254 1001 86380 86390 1
509190 99509190 1001 86380 86390 1
509192 99509192 1001 86380 86390 1
509207 99509207 1001 86380 86390 1
509173 99509173 1001 86380 86390 1
509652 99509652 1001 86380 86390 1
509475 99509475 1001 86380 86390 1
510075 99510075 1001 86380 86390 1
510647 99510647 1001 86380 86390 1
510244 99510244 1001 86380 86390 1
510925 99510925 1001 86380 86390 1
511490 99511490 1001 86380 86390 1
511456 99511456 1001 86380 86390 1
511457 99511457 1001 86380 86390 1
511205 99511205 1001 86380 86390 1
511035 99511035 1001 86380 86390 1
511122 99511122 1001 86380 86390 1
510932 99510932 1001 86380 86390 1
511855 99511855 1001 86380 86390 1
512450 99512450 1001 86380 86390 1
512427 99512427 1001 86380 86390 1
513193 99513193 1001 86380 86390 1
512895 99512895 1001 86380 86390 1
512791 99512791 1001 86380 86390 1
513281 99513281 1001 86380 86390 1
513251 99513251 1001 86380 86390 1
513828 99513828 1001 86380 86390 1
513950 99513950 1001 86380 86390 1
513674 99513674 1001 86380 86390 1
513649 99513649 1001 86380 86390 1
513640 99513640 1001 86380 86390 1
513785 99513785 1001 86380 86390 1
513824 99513824 1001 86380 86390 1
513760 99513760 1001 86380 86390 1
513812 99513812 1001 86380 86390 1
513489 99513489 1001 86380 86390 1
513556 99513556 1001 86380 86390 1
513458 99513458 1001 86380 86390 1
513603 99513603 1001 86380 86390 1
514716 99514716 1001 86380 86390 1
514406 99514406 1001 86380 86390 1
514335 99514335 1001 86380 86390 1
515484 99515484 1001 86380 86390 1
515600 99515600 1001 86380 86390 1
515614 99515614 1001 86380 86390 1
515348 99515348 1001 86380 86390 1
515402 99515402 1001 86380 86390 1
515218 99515218 1001 86380 86390 1
515247 99515247 1001 86380 86390 1
515198 99515198 1001 86380 86390 1
515190 99515190 1001 86380 86390 1
516383 99516383 1001 86380 86390 1
516175 99516175 1001 86380 86390 1
516297 99516297 1001 86380 86390 1
515989 99515989 1001 86380 86390 1
516520 99516520 1001 86380 86390 1
516606 99516606 1001 86380 86390 1
517259 99517259 1001 86380 86390 1
517247 99517247 1001 86380 86390 1
517291 99517291 1001 86380 86390 1
517041 99517041 1001 86380 86390 1
516957 99516957 1001 86380 86390 1
516983 99516983 1001 86380 86390 1
516958 99516958 1001 86380 86390 1
517982 99517982 1001 86380 86390 1
518149 99518149 1001 86380 86390 1
518018 99518018 1001 86380 86390 1
517581 99517581 1001 86380 86390 1
518186 99518186 1001 86380 86390 1
518220 99518220 1001 86380 86390 1
518259 99518259 1001 86380 86390 1
518934 99518934 1001 86380 86390 1
518480 99518480 1001 86380 86390 1
519128 99519128 1001 86380 86390 1
519145 99519145 1001 86380 86390 1
519073 99519073 1001 86380 86390 1
519459 99519459 1001 86380 86390 1
519475 99519475 1001 86380 86390 1
519530 99519530 1001 86380 86390 1
519222 99519222 1001 86380 86390 1
519300 99519300 1001 86380 86390 1
519368 99519368 1001 86380 86390 1
519304 99519304 1001 86380 86390 1
519217 99519217 1001 86380 86390 1
519386 99519386 1001 86380 86390 1
519830 99519830 1001 86380 86390 1
520459 99520459 1001 86380 86390 1
520549 99520549 1001 86380 86390 1
520324 99520324 1001 86380 86390 1
520022 99520022 1001 86380 86390 1
520101 99520101 1001 86380 86390 1
520195 99520195 1001 86380 86390 1
520134 99520134 1001 86380 86390 1
521393 99521393 1001 86380 86390 1
521303 99521303 1001 86380 86390 1
521204 99521204 1001 86380 86390 1
521244 99521244 1001 86380 86390 1
520989 99520989 1001 86380 86390 1
521050 99521050 1001 86380 86390 1
522139 99522139 1001 86380 86390 1
521738 99521738 1001 86380 86390 1
521792 99521792 1001 86380 86390 1
521758 99521758 1001 86380 86390 1
521823 99521823 1001 86380 86390 1
522298 99522298 1001 86380 86390 1
523038 99523038 1001 86380 86390 1
522732 99522732 1001 86380 86390 1
522710 99522710 1001 86380 86390 1
522724 99522724 1001 86380 86390 1
522587 99522587 1001 86380 86390 1
523263 99523263 1001 86380 86390 1
523202 99523202 1001 86380 86390 1
523125 99523125 1001 86380 86390 1
523320 99523320 1001 86380 86390 1
523217 99523217 1001 86380 86390 1
523804 99523804 1001 86380 86390 1
523846 99523846 1001 86380 86390 1
523783 99523783 1001 86380 86390 1
523596 99523596 1001 86380 86390 1
523623 99523623 1001 86380 86390 1
523599 99523599 1001 86380 86390 1
523600 99523600 1001 86380 86390 1
523395 99523395 1001 86380 86390 1
523981 99523981 1001 86380 86390 1
524093 99524093 1001 86380 86390 1
524709 99524709 1001 86380 86390 1
524583 99524583 1001 86380 86390 1
524360 99524360 1001 86380 86390 1
524546 99524546 1001 86380 86390 1
524471 99524471 1001 86380 86390 1
524244 99524244 1001 86380 86390 1
524350 99524350 1001 86380 86390 1
524862 99524862 1001 86380 86390 1
525328 99525328 1001 86380 86390 1
525331 99525331 1001 86380 86390 1
525371 99525371 1001 86380 86390 1
525154 99525154 1001 86380 86390 1
525740 99525740 1001 86380 86390 1
525617 99525617 1001 86380 86390 1
526390 99526390 1001 86380 86390 1
526335 99526335 1001 86380 86390 1
526389 99526389 1001 86380 86390 1
526408 99526408 1001 86380 86390 1
526316 99526316 1001 86380 86390 1
526139 99526139 1001 86380 86390 1
526146 99526146 1001 86380 86390 1
526173 99526173 1001 86380 86390 1
526100 99526100 1001 86380 86390 1
525997 99525997 1001 86380 86390 1
525833 99525833 1001 86380 86390 1
526497 99526497 1001 86380 86390 1
527162 99527162 1001 86380 86390 1
527085 99527085 1001 86380 86390 1
527048 99527048 1001 86380 86390 1
526993 99526993 1001 86380 86390 1
526916 99526916 1001 86380 86390 1
527040 99527040 1001 86380 86390 1
527412 99527412 1001 86380 86390 1
528070 99528070 1001 86380 86390 1
528108 99528108 1001 86380 86390 1
528826 99528826 1001 86380 86390 1
528871 99528871 1001 86380 86390 1
528817 99528817 1001 86380 86390 1
528629 99528629 1001 86380 86390 1
528419 99528419 1001 86380 86390 1
529091 99529091 1001 86380 86390 1
529622 99529622 1001 86380 86390 1
529445 99529445 1001 86380 86390 1
529427 99529427 1001 86380 86390 1
529288 99529288 1001 86380 86390 1
529263 99529263 1001 86380 86390 1
529290 99529290 1001 86380 86390 1
529283 99529283 1001 86380 86390 1
529790 99529790 1001 86380 86390 1
529925 99529925 1001 86380 86390 1
529900 99529900 1001 86380 86390 1
530519 99530519 1001 86380 86390 1
530528 99530528 1001 86380 86390 1
530486 99530486 1001 86380 86390 1
530338 99530338 1001 86380 86390 1
530281 99530281 1001 86380 86390 1
530050 99530050 1001 86380 86390 1
530646 99530646 1001 86380 86390 1
530608 99530608 1001 86380 86390 1
530677 99530677 1001 86380 86390 1
531249 99531249 1001 86380 86390 1
531080 99531080 1001 86380 86390 1
530916 99530916 1001 86380 86390 1
530795 99530795 1001 86380 86390 1
532104 99532104 1001 86380 86390 1
532108 99532108 1001 86380 86390 1
532137 99532137 1001 86380 86390 1
531873 99531873 1001 86380 86390 1
531625 99531625 1001 86380 86390 1
531681 99531681 1001 86380 86390 1
531632 99531632 1001 86380 86390 1
531736 99531736 1001 86380 86390 1
532338 99532338 1001 86380 86390 1
532916 99532916 1001 86380 86390 1
532528 99532528 1001 86380 86390 1
532452 99532452 1001 86380 86390 1
533043 99533043 1001 86380 86390 1
533216 99533216 1001 86380 86390 1
533207 99533207 1001 86380 86390 1
533657 99533657 1001 86380 86390 1
533604 99533604 1001 86380 86390 1
533581 99533581 1001 86380 86390 1
533532 99533532 1001 86380 86390 1
533291 99533291 1001 86380 86390 1
533317 99533317 1001 86380 86390 1
533331 99533331 1001 86380 86390 1
533383 99533383 1001 86380 86390 1
533422 99533422 1001 86380 86390 1
533272 99533272 1001 86380 86390 1
534050 99534050 1001 86380 86390 1
533952 99533952 1001 86380 86390 1
534551 99534551 1001 86380 86390 1
534397 99534397 1001 86380 86390 1
534294 99534294 1001 86380 86390 1
534185 99534185 1001 86380 86390 1
535232 99535232 1001 86380 86390 1
535135 99535135 1001 86380 86390 1
535015 99535015 1001 86380 86390 1
535664 99535664 1001 86380 86390 1
535587 99535587 1001 86380 86390 1
535566 99535566 1001 86380 86390 1
535571 99535571 1001 86380 86390 1
536137 99536137 1001 86380 86390 1
536219 99536219 1001 86380 86390 1
536094 99536094 1001 86380 86390 1
535960 99535960 1001 86380 86390 1
535847 99535847 1001 86380 86390 1
535860 99535860 1001 86380 86390 1
535899 99535899 1001 86380 86390 1
535788 99535788 1001 86380 86390 1
535764 99535764 1001 86380 86390 1
536985 99536985 1001 86380 86390 1
536666 99536666 1001 86380 86390 1
537851 99537851 1001 86380 86390 1
537892 99537892 1001 86380 86390 1
537793 99537793 1001 86380 86390 1
537649 99537649 1001 86380 86390 1
538012 99538012 1001 86380 86390 1
538623 99538623 1001 86380 86390 1
538783 99538783 1001 86380 86390 1
538692 99538692 1001 86380 86390 1
538602 99538602 1001 86380 86390 1
538435 99538435 1001 86380 86390 1
538365 99538365 1001 86380 86390 1
538354 99538354 1001 86380 86390 1
538334 99538334 1001 86380 86390 1
538826 99538826 1001 86380 86390 1
538911 99538911 1001 86380 86390 1
539415 99539415 1001 86380 86390 1
539135 99539135 1001 86380 86390 1
539840 99539840 1001 86380 86390 1
540430 99540430 1001 86380 86390 1
540172 99540172 1001 86380 86390 1
540230 99540230 1001 86380 86390 1
540015 99540015 1001 86380 86390 1
539938 99539938 1001 86380 86390 1
539953 99539953 1001 86380 86390 1
539929 99539929 1001 86380 86390 1
540012 99540012 1001 86380 86390 1
540492 99540492 1001 86380 86390 1
541079 99541079 1001 86380 86390 1
541041 99541041 1001 86380 86390 1
540833 99540833 1001 86380 86390 1
541489 99541489 1001 86380 86390 1
541479 99541479 1001 86380 86390 1
541391 99541391 1001 86380 86390 1
542012 99542012 1001 86380 86390 1
541615 99541615 1001 86380 86390 1
541539 99541539 1001 86380 86390 1
541565 99541565 1001 86380 86390 1
541517 99541517 1001 86380 86390 1
541548 99541548 1001 86380 86390 1
542261 99542261 1001 86380 86390 1
542858 99542858 1001 86380 86390 1
542915 99542915 1001 86380 86390 1
542880 99542880 1001 86380 86390 1
542372 99542372 1001 86380 86390 1
543125 99543125 1001 86380 86390 1
543148 99543148 1001 86380 86390 1
543744 99543744 1001 86380 86390 1
543713 99543713 1001 86380 86390 1
543577 99543577 1001 86380 86390 1
543463 99543463 1001 86380 86390 1
543428 99543428 1001 86380 86390 1
543246 99543246 1001 86380 86390 1
543156 99543156 1001 86380 86390 1
543286 99543286 1001 86380 86390 1
543328 99543328 1001 86380 86390 1
544548 99544548 1001 86380 86390 1
544422 99544422 1001 86380 86390 1
544464 99544464 1001 86380 86390 1
544189 99544189 1001 86380 86390 1
544333 99544333 1001 86380 86390 1
544724 99544724 1001 86380 86390 1
425396 903 1001 28500 34077 1
400140 99400140 1001 86380 86390 1
400167 99400167 1001 86380 86390 1
400294 99400294 1001 86380 86390 1
400429 99400429 1001 86380 86390 1
400868 99400868 1001 86380 86390 1
400860 99400860 1001 86380 86390 1
400975 99400975 1001 86380 86390 1
401440 99401440 1001 86380 86390 1
401417 99401417 1001 86380 86390 1
401510 99401510 1001 86380 86390 1
401599 99401599 1001 86380 86390 1
401814 99401814 1001 86380 86390 1
401937 99401937 1001 86380 86390 1
401938 99401938 1001 86380 86390 1
401967 99401967 1001 86380 86390 1
402270 99402270 1001 86380 86390 1
402284 99402284 1001 86380 86390 1
402319 99402319 1001 86380 86390 1
403175 99403175 1001 86380 86390 1
403123 99403123 1001 86380 86390 1
403671 99403671 1001 86380 86390 1
403850 99403850 1001 86380 86390 1
403842 99403842 1001 86380 86390 1
403879 99403879 1001 86380 86390 1
404533 99404533 1001 86380 86390 1
405074 99405074 1001 86380 86390 1
405198 99405198 1001 86380 86390 1
405368 99405368 1001 86380 86390 1
405534 99405534 1001 86380 86390 1
405744 99405744 1001 86380 86390 1
405875 99405875 1001 86380 86390 1
406064 99406064 1001 86380 86390 1
406391 99406391 1001 86380 86390 1
406475 99406475 1001 86380 86390 1
406413 99406413 1001 86380 86390 1
406747 99406747 1001 86380 86390 1
406750 99406750 1001 86380 86390 1
406938 99406938 1001 86380 86390 1
407039 99407039 1001 86380 86390 1
407549 99407549 1001 86380 86390 1
407637 99407637 1001 86380 86390 1
407932 99407932 1001 86380 86390 1
407937 99407937 1001 86380 86390 1
408079 99408079 1001 86380 86390 1
408940 99408940 1001 86380 86390 1
409155 99409155 1001 86380 86390 1
409506 99409506 1001 86380 86390 1
409715 99409715 1001 86380 86390 1
409812 99409812 1001 86380 86390 1
410059 99410059 1001 86380 86390 1
410127 99410127 1001 86380 86390 1
410365 99410365 1001 86380 86390 1
410916 99410916 1001 86380 86390 1
411027 99411027 1001 86380 86390 1
411480 99411480 1001 86380 86390 1
411506 99411506 1001 86380 86390 1
411491 99411491 1001 86380 86390 1
411471 99411471 1001 86380 86390 1
411542 99411542 1001 86380 86390 1
411745 99411745 1001 86380 86390 1
411803 99411803 1001 86380 86390 1
411881 99411881 1001 86380 86390 1
412251 99412251 1001 86380 86390 1
412431 99412431 1001 86380 86390 1
412964 99412964 1001 86380 86390 1
414083 99414083 1001 86380 86390 1
414947 99414947 1001 86380 86390 1
415007 99415007 1001 86380 86390 1
415022 99415022 1001 86380 86390 1
414797 99414797 1001 86380 86390 1
414667 99414667 1001 86380 86390 1
414883 99414883 1001 86380 86390 1
414755 99414755 1001 86380 86390 1
414383 99414383 1001 86380 86390 1
414220 99414220 1001 86380 86390 1
415707 99415707 1001 86380 86390 1
416887 99416887 1001 86380 86390 1
415767 99415767 1001 86380 86390 1
415822 99415822 1001 86380 86390 1
417259 99417259 1001 86380 86390 1
417048 99417048 1001 86380 86390 1
417519 99417519 1001 86380 86390 1
418459 99418459 1001 86380 86390 1
418648 99418648 1001 86380 86390 1
417848 99417848 1001 86380 86390 1
419061 99419061 1001 86380 86390 1
420220 99420220 1001 86380 86390 1
420006 99420006 1001 86380 86390 1
419402 99419402 1001 86380 86390 1
419457 99419457 1001 86380 86390 1
419279 99419279 1001 86380 86390 1
420490 99420490 1001 86380 86390 1
420555 99420555 1001 86380 86390 1
422017 99422017 1001 86380 86390 1
421666 99421666 1001 86380 86390 1
420961 99420961 1001 86380 86390 1
421057 99421057 1001 86380 86390 1
422136 99422136 1001 86380 86390 1
423586 99423586 1001 86380 86390 1
423391 99423391 1001 86380 86390 1
423402 99423402 1001 86380 86390 1
423089 99423089 1001 86380 86390 1
422652 99422652 1001 86380 86390 1
422623 99422623 1001 86380 86390 1
424065 99424065 1001 86380 86390 1
425029 99425029 1001 86380 86390 1
425149 99425149 1001 86380 86390 1
424962 99424962 1001 86380 86390 1
424741 99424741 1001 86380 86390 1
427074 99427074 1001 86380 86390 1
426414 99426414 1001 86380 86390 1
426194 99426194 1001 86380 86390 1
426085 99426085 1001 86380 86390 1
426005 99426005 1001 86380 86390 1
428597 99428597 1001 86380 86390 1
428337 99428337 1001 86380 86390 1
428184 99428184 1001 86380 86390 1
428266 99428266 1001 86380 86390 1
428109 99428109 1001 86380 86390 1
428272 99428272 1001 86380 86390 1
427727 99427727 1001 86380 86390 1
428766 99428766 1001 86380 86390 1
428735 99428735 1001 86380 86390 1
430166 99430166 1001 86380 86390 1
430263 99430263 1001 86380 86390 1
429690 99429690 1001 86380 86390 1
429782 99429782 1001 86380 86390 1
429823 99429823 1001 86380 86390 1
429496 99429496 1001 86380 86390 1
429254 99429254 1001 86380 86390 1
429214 99429214 1001 86380 86390 1
430752 99430752 1001 86380 86390 1
431935 99431935 1001 86380 86390 1
431964 99431964 1001 86380 86390 1
431816 99431816 1001 86380 86390 1
431376 99431376 1001 86380 86390 1
431470 99431470 1001 86380 86390 1
431451 99431451 1001 86380 86390 1
431096 99431096 1001 86380 86390 1
432102 99432102 1001 86380 86390 1
433469 99433469 1001 86380 86390 1
433714 99433714 1001 86380 86390 1
433185 99433185 1001 86380 86390 1
433286 99433286 1001 86380 86390 1
432943 99432943 1001 86380 86390 1
432876 99432876 1001 86380 86390 1
432877 99432877 1001 86380 86390 1
432718 99432718 1001 86380 86390 1
433877 99433877 1001 86380 86390 1
434688 99434688 1001 86380 86390 1
434692 99434692 1001 86380 86390 1
434917 99434917 1001 86380 86390 1
434211 99434211 1001 86380 86390 1
434249 99434249 1001 86380 86390 1
434496 99434496 1001 86380 86390 1
435701 99435701 1001 86380 86390 1
435831 99435831 1001 86380 86390 1
435588 99435588 1001 86380 86390 1
435785 99435785 1001 86380 86390 1
436759 99436759 1001 86380 86390 1
437079 99437079 1001 86380 86390 1
436614 99436614 1001 86380 86390 1
436140 99436140 1001 86380 86390 1
300107 99300107 1001 86380 86390 1
300672 99300672 1001 86380 86390 1
300595 99300595 1001 86380 86390 1
300389 99300389 1001 86380 86390 1
300138 99300138 1001 86380 86390 1
300190 99300190 1001 86380 86390 1
300132 99300132 1001 86380 86390 1
300771 99300771 1001 86380 86390 1
301500 99301500 1001 86380 86390 1
301162 99301162 1001 86380 86390 1
301150 99301150 1001 86380 86390 1
301000 99301000 1001 86380 86390 1
301730 99301730 1001 86380 86390 1
302269 99302269 1001 86380 86390 1
302362 99302362 1001 86380 86390 1
302208 99302208 1001 86380 86390 1
302184 99302184 1001 86380 86390 1
302150 99302150 1001 86380 86390 1
302432 99302432 1001 86380 86390 1
302387 99302387 1001 86380 86390 1
302938 99302938 1001 86380 86390 1
302969 99302969 1001 86380 86390 1
302600 99302600 1001 86380 86390 1
302629 99302629 1001 86380 86390 1
302662 99302662 1001 86380 86390 1
303374 99303374 1001 86380 86390 1
303312 99303312 1001 86380 86390 1
303315 99303315 1001 86380 86390 1
303406 99303406 1001 86380 86390 1
303969 99303969 1001 86380 86390 1
303911 99303911 1001 86380 86390 1
303764 99303764 1001 86380 86390 1
303683 99303683 1001 86380 86390 1
303571 99303571 1001 86380 86390 1
304125 99304125 1001 86380 86390 1
304216 99304216 1001 86380 86390 1
304104 99304104 1001 86380 86390 1
304790 99304790 1001 86380 86390 1
304305 99304305 1001 86380 86390 1
304243 99304243 1001 86380 86390 1
304428 99304428 1001 86380 86390 1
304314 99304314 1001 86380 86390 1
305033 99305033 1001 86380 86390 1
305360 99305360 1001 86380 86390 1
305108 99305108 1001 86380 86390 1
500011 99500011 1001 86380 86390 1
500098 99500098 1001 86380 86390 1
500662 99500662 1001 86380 86390 1
500489 99500489 1001 86380 86390 1
500389 99500389 1001 86380 86390 1
501018 99501018 1001 86380 86390 1
500929 99500929 1001 86380 86390 1
500920 99500920 1001 86380 86390 1
501575 99501575 1001 86380 86390 1
501512 99501512 1001 86380 86390 1
501297 99501297 1001 86380 86390 1
501706 99501706 1001 86380 86390 1
501737 99501737 1001 86380 86390 1
501725 99501725 1001 86380 86390 1
502460 99502460 1001 86380 86390 1
502130 99502130 1001 86380 86390 1
502128 99502128 1001 86380 86390 1
501922 99501922 1001 86380 86390 1
501853 99501853 1001 86380 86390 1
502998 99502998 1001 86380 86390 1
503065 99503065 1001 86380 86390 1
502683 99502683 1001 86380 86390 1
502703 99502703 1001 86380 86390 1
504072 99504072 1001 86380 86390 1
504077 99504077 1001 86380 86390 1
503867 99503867 1001 86380 86390 1
503667 99503667 1001 86380 86390 1
503499 99503499 1001 86380 86390 1
503606 99503606 1001 86380 86390 1
504723 99504723 1001 86380 86390 1
504412 99504412 1001 86380 86390 1
505072 99505072 1001 86380 86390 1
505111 99505111 1001 86380 86390 1
504952 99504952 1001 86380 86390 1
505768 99505768 1001 86380 86390 1
505450 99505450 1001 86380 86390 1
505515 99505515 1001 86380 86390 1
505382 99505382 1001 86380 86390 1
505319 99505319 1001 86380 86390 1
506396 99506396 1001 86380 86390 1
506539 99506539 1001 86380 86390 1
506271 99506271 1001 86380 86390 1
506120 99506120 1001 86380 86390 1
505995 99505995 1001 86380 86390 1
506782 99506782 1001 86380 86390 1
506732 99506732 1001 86380 86390 1
507250 99507250 1001 86380 86390 1
507226 99507226 1001 86380 86390 1
507103 99507103 1001 86380 86390 1
507163 99507163 1001 86380 86390 1
506879 99506879 1001 86380 86390 1
506995 99506995 1001 86380 86390 1
507432 99507432 1001 86380 86390 1
508198 99508198 1001 86380 86390 1
508136 99508136 1001 86380 86390 1
508233 99508233 1001 86380 86390 1
508030 99508030 1001 86380 86390 1
507964 99507964 1001 86380 86390 1
507633 99507633 1001 86380 86390 1
507765 99507765 1001 86380 86390 1
507766 99507766 1001 86380 86390 1
508394 99508394 1001 86380 86390 1
508265 99508265 1001 86380 86390 1
508435 99508435 1001 86380 86390 1
508996 99508996 1001 86380 86390 1
508695 99508695 1001 86380 86390 1
508840 99508840 1001 86380 86390 1
508531 99508531 1001 86380 86390 1
508626 99508626 1001 86380 86390 1
508552 99508552 1001 86380 86390 1
509120 99509120 1001 86380 86390 1
509522 99509522 1001 86380 86390 1
509313 99509313 1001 86380 86390 1
509983 99509983 1001 86380 86390 1
509996 99509996 1001 86380 86390 1
510418 99510418 1001 86380 86390 1
510387 99510387 1001 86380 86390 1
510129 99510129 1001 86380 86390 1
510906 99510906 1001 86380 86390 1
510740 99510740 1001 86380 86390 1
511350 99511350 1001 86380 86390 1
511284 99511284 1001 86380 86390 1
511171 99511171 1001 86380 86390 1
512104 99512104 1001 86380 86390 1
511966 99511966 1001 86380 86390 1
511942 99511942 1001 86380 86390 1
511959 99511959 1001 86380 86390 1
511896 99511896 1001 86380 86390 1
512408 99512408 1001 86380 86390 1
512460 99512460 1001 86380 86390 1
512478 99512478 1001 86380 86390 1
513068 99513068 1001 86380 86390 1
512718 99512718 1001 86380 86390 1
512790 99512790 1001 86380 86390 1
513884 99513884 1001 86380 86390 1
513966 99513966 1001 86380 86390 1
513763 99513763 1001 86380 86390 1
513786 99513786 1001 86380 86390 1
514107 99514107 1001 86380 86390 1
514744 99514744 1001 86380 86390 1
514849 99514849 1001 86380 86390 1
514664 99514664 1001 86380 86390 1
514262 99514262 1001 86380 86390 1
514301 99514301 1001 86380 86390 1
514359 99514359 1001 86380 86390 1
514245 99514245 1001 86380 86390 1
514338 99514338 1001 86380 86390 1
514880 99514880 1001 86380 86390 1
514907 99514907 1001 86380 86390 1
515606 99515606 1001 86380 86390 1
515543 99515543 1001 86380 86390 1
515524 99515524 1001 86380 86390 1
515501 99515501 1001 86380 86390 1
515515 99515515 1001 86380 86390 1
515452 99515452 1001 86380 86390 1
515362 99515362 1001 86380 86390 1
515390 99515390 1001 86380 86390 1
515731 99515731 1001 86380 86390 1
516213 99516213 1001 86380 86390 1
516111 99516111 1001 86380 86390 1
516022 99516022 1001 86380 86390 1
516519 99516519 1001 86380 86390 1
517220 99517220 1001 86380 86390 1
517189 99517189 1001 86380 86390 1
517091 99517091 1001 86380 86390 1
517096 99517096 1001 86380 86390 1
517090 99517090 1001 86380 86390 1
516808 99516808 1001 86380 86390 1
516847 99516847 1001 86380 86390 1
517410 99517410 1001 86380 86390 1
517427 99517427 1001 86380 86390 1
518000 99518000 1001 86380 86390 1
517900 99517900 1001 86380 86390 1
517758 99517758 1001 86380 86390 1
517626 99517626 1001 86380 86390 1
518226 99518226 1001 86380 86390 1
518278 99518278 1001 86380 86390 1
518285 99518285 1001 86380 86390 1
518875 99518875 1001 86380 86390 1
518819 99518819 1001 86380 86390 1
518615 99518615 1001 86380 86390 1
518669 99518669 1001 86380 86390 1
518658 99518658 1001 86380 86390 1
518768 99518768 1001 86380 86390 1
519169 99519169 1001 86380 86390 1
519492 99519492 1001 86380 86390 1
519522 99519522 1001 86380 86390 1
519208 99519208 1001 86380 86390 1
519283 99519283 1001 86380 86390 1
519890 99519890 1001 86380 86390 1
519878 99519878 1001 86380 86390 1
519882 99519882 1001 86380 86390 1
520458 99520458 1001 86380 86390 1
520431 99520431 1001 86380 86390 1
520214 99520214 1001 86380 86390 1
520186 99520186 1001 86380 86390 1
520715 99520715 1001 86380 86390 1
521281 99521281 1001 86380 86390 1
521397 99521397 1001 86380 86390 1
521346 99521346 1001 86380 86390 1
521055 99521055 1001 86380 86390 1
521245 99521245 1001 86380 86390 1
520856 99520856 1001 86380 86390 1
521594 99521594 1001 86380 86390 1
521616 99521616 1001 86380 86390 1
522101 99522101 1001 86380 86390 1
522134 99522134 1001 86380 86390 1
521958 99521958 1001 86380 86390 1
521854 99521854 1001 86380 86390 1
521777 99521777 1001 86380 86390 1
521781 99521781 1001 86380 86390 1
521683 99521683 1001 86380 86390 1
522485 99522485 1001 86380 86390 1
523029 99523029 1001 86380 86390 1
522978 99522978 1001 86380 86390 1
523007 99523007 1001 86380 86390 1
522960 99522960 1001 86380 86390 1
522654 99522654 1001 86380 86390 1
522530 99522530 1001 86380 86390 1
522598 99522598 1001 86380 86390 1
523176 99523176 1001 86380 86390 1
523385 99523385 1001 86380 86390 1
523994 99523994 1001 86380 86390 1
524282 99524282 1001 86380 86390 1
524290 99524290 1001 86380 86390 1
524825 99524825 1001 86380 86390 1
525591 99525591 1001 86380 86390 1
525544 99525544 1001 86380 86390 1
525368 99525368 1001 86380 86390 1
525665 99525665 1001 86380 86390 1
525829 99525829 1001 86380 86390 1
527149 99527149 1001 86380 86390 1
527163 99527163 1001 86380 86390 1
526734 99526734 1001 86380 86390 1
527285 99527285 1001 86380 86390 1
527354 99527354 1001 86380 86390 1
527974 99527974 1001 86380 86390 1
527506 99527506 1001 86380 86390 1
527574 99527574 1001 86380 86390 1
527525 99527525 1001 86380 86390 1
528861 99528861 1001 86380 86390 1
528707 99528707 1001 86380 86390 1
528517 99528517 1001 86380 86390 1
528679 99528679 1001 86380 86390 1
528325 99528325 1001 86380 86390 1
528977 99528977 1001 86380 86390 1
528991 99528991 1001 86380 86390 1
528986 99528986 1001 86380 86390 1
528909 99528909 1001 86380 86390 1
529703 99529703 1001 86380 86390 1
529657 99529657 1001 86380 86390 1
529585 99529585 1001 86380 86390 1
529514 99529514 1001 86380 86390 1
529521 99529521 1001 86380 86390 1
529250 99529250 1001 86380 86390 1
529308 99529308 1001 86380 86390 1
529764 99529764 1001 86380 86390 1
529799 99529799 1001 86380 86390 1
529812 99529812 1001 86380 86390 1
530409 99530409 1001 86380 86390 1
530475 99530475 1001 86380 86390 1
530424 99530424 1001 86380 86390 1
530450 99530450 1001 86380 86390 1
530179 99530179 1001 86380 86390 1
530237 99530237 1001 86380 86390 1
530291 99530291 1001 86380 86390 1
530334 99530334 1001 86380 86390 1
530122 99530122 1001 86380 86390 1
530084 99530084 1001 86380 86390 1
530722 99530722 1001 86380 86390 1
530728 99530728 1001 86380 86390 1
531298 99531298 1001 86380 86390 1
531312 99531312 1001 86380 86390 1
531126 99531126 1001 86380 86390 1
531077 99531077 1001 86380 86390 1
530868 99530868 1001 86380 86390 1
530949 99530949 1001 86380 86390 1
531455 99531455 1001 86380 86390 1
532160 99532160 1001 86380 86390 1
531986 99531986 1001 86380 86390 1
531617 99531617 1001 86380 86390 1
531725 99531725 1001 86380 86390 1
531752 99531752 1001 86380 86390 1
532369 99532369 1001 86380 86390 1
532945 99532945 1001 86380 86390 1
532933 99532933 1001 86380 86390 1
532729 99532729 1001 86380 86390 1
532477 99532477 1001 86380 86390 1
532432 99532432 1001 86380 86390 1
533822 99533822 1001 86380 86390 1
533761 99533761 1001 86380 86390 1
533834 99533834 1001 86380 86390 1
533702 99533702 1001 86380 86390 1
533616 99533616 1001 86380 86390 1
533447 99533447 1001 86380 86390 1
533521 99533521 1001 86380 86390 1
533311 99533311 1001 86380 86390 1
534280 99534280 1001 86380 86390 1
534227 99534227 1001 86380 86390 1
534733 99534733 1001 86380 86390 1
534723 99534723 1001 86380 86390 1
534781 99534781 1001 86380 86390 1
534885 99534885 1001 86380 86390 1
535425 99535425 1001 86380 86390 1
535178 99535178 1001 86380 86390 1
535024 99535024 1001 86380 86390 1
535578 99535578 1001 86380 86390 1
535883 99535883 1001 86380 86390 1
536412 99536412 1001 86380 86390 1
536403 99536403 1001 86380 86390 1
537076 99537076 1001 86380 86390 1
537077 99537077 1001 86380 86390 1
537140 99537140 1001 86380 86390 1
537141 99537141 1001 86380 86390 1
537151 99537151 1001 86380 86390 1
536923 99536923 1001 86380 86390 1
536633 99536633 1001 86380 86390 1
536674 99536674 1001 86380 86390 1
537176 99537176 1001 86380 86390 1
537350 99537350 1001 86380 86390 1
537260 99537260 1001 86380 86390 1
537914 99537914 1001 86380 86390 1
537902 99537902 1001 86380 86390 1
537841 99537841 1001 86380 86390 1
537647 99537647 1001 86380 86390 1
537729 99537729 1001 86380 86390 1
537541 99537541 1001 86380 86390 1
537508 99537508 1001 86380 86390 1
538015 99538015 1001 86380 86390 1
538479 99538479 1001 86380 86390 1
538473 99538473 1001 86380 86390 1
538569 99538569 1001 86380 86390 1
538285 99538285 1001 86380 86390 1
538340 99538340 1001 86380 86390 1
538968 99538968 1001 86380 86390 1
539336 99539336 1001 86380 86390 1
539377 99539377 1001 86380 86390 1
539189 99539189 1001 86380 86390 1
539208 99539208 1001 86380 86390 1
539197 99539197 1001 86380 86390 1
540352 99540352 1001 86380 86390 1
540119 99540119 1001 86380 86390 1
540076 99540076 1001 86380 86390 1
540221 99540221 1001 86380 86390 1
540596 99540596 1001 86380 86390 1
541143 99541143 1001 86380 86390 1
540947 99540947 1001 86380 86390 1
540716 99540716 1001 86380 86390 1
540696 99540696 1001 86380 86390 1
541305 99541305 1001 86380 86390 1
541403 99541403 1001 86380 86390 1
542091 99542091 1001 86380 86390 1
541800 99541800 1001 86380 86390 1
541869 99541869 1001 86380 86390 1
541713 99541713 1001 86380 86390 1
541680 99541680 1001 86380 86390 1
541621 99541621 1001 86380 86390 1
541687 99541687 1001 86380 86390 1
541662 99541662 1001 86380 86390 1
542277 99542277 1001 86380 86390 1
542883 99542883 1001 86380 86390 1
542771 99542771 1001 86380 86390 1
542906 99542906 1001 86380 86390 1
542561 99542561 1001 86380 86390 1
542705 99542705 1001 86380 86390 1
542357 99542357 1001 86380 86390 1
543078 99543078 1001 86380 86390 1
543014 99543014 1001 86380 86390 1
543105 99543105 1001 86380 86390 1
543684 99543684 1001 86380 86390 1
543702 99543702 1001 86380 86390 1
543652 99543652 1001 86380 86390 1
543641 99543641 1001 86380 86390 1
543560 99543560 1001 86380 86390 1
543379 99543379 1001 86380 86390 1
543471 99543471 1001 86380 86390 1
543311 99543311 1001 86380 86390 1
543273 99543273 1001 86380 86390 1
543880 99543880 1001 86380 86390 1
544506 99544506 1001 86380 86390 1
544008 99544008 1001 86380 86390 1
544170 99544170 1001 86380 86390 1
544616 99544616 1001 86380 86390 1
508528 902 1001 45892 46191 1
519628 614 1001 66071 66371 1
400187 99400187 1001 86380 86390 1
400204 99400204 1001 86380 86390 1
400708 99400708 1001 86380 86390 1
400864 99400864 1001 86380 86390 1
401124 99401124 1001 86380 86390 1
401268 99401268 1001 86380 86390 1
401530 99401530 1001 86380 86390 1
401663 99401663 1001 86380 86390 1
402208 99402208 1001 86380 86390 1
402299 99402299 1001 86380 86390 1
402816 99402816 1001 86380 86390 1
403240 99403240 1001 86380 86390 1
403479 99403479 1001 86380 86390 1
403596 99403596 1001 86380 86390 1
403777 99403777 1001 86380 86390 1
404786 99404786 1001 86380 86390 1
405026 99405026 1001 86380 86390 1
405257 99405257 1001 86380 86390 1
405642 99405642 1001 86380 86390 1
405705 99405705 1001 86380 86390 1
405864 99405864 1001 86380 86390 1
406209 99406209 1001 86380 86390 1
406516 99406516 1001 86380 86390 1
406837 99406837 1001 86380 86390 1
406956 99406956 1001 86380 86390 1
407436 99407436 1001 86380 86390 1
407592 99407592 1001 86380 86390 1
408414 99408414 1001 86380 86390 1
408592 99408592 1001 86380 86390 1
409056 99409056 1001 86380 86390 1
409037 99409037 1001 86380 86390 1
409077 99409077 1001 86380 86390 1
409208 99409208 1001 86380 86390 1
409380 99409380 1001 86380 86390 1
409604 99409604 1001 86380 86390 1
409797 99409797 1001 86380 86390 1
409806 99409806 1001 86380 86390 1
410229 99410229 1001 86380 86390 1
410756 99410756 1001 86380 86390 1
411056 99411056 1001 86380 86390 1
411290 99411290 1001 86380 86390 1
412032 99412032 1001 86380 86390 1
412161 99412161 1001 86380 86390 1
413641 99413641 1001 86380 86390 1
413457 99413457 1001 86380 86390 1
413648 99413648 1001 86380 86390 1
413690 99413690 1001 86380 86390 1
413119 99413119 1001 86380 86390 1
412485 99412485 1001 86380 86390 1
412710 99412710 1001 86380 86390 1
413730 99413730 1001 86380 86390 1
414097 99414097 1001 86380 86390 1
413929 99413929 1001 86380 86390 1
415057 99415057 1001 86380 86390 1
415269 99415269 1001 86380 86390 1
415295 99415295 1001 86380 86390 1
415159 99415159 1001 86380 86390 1
414892 99414892 1001 86380 86390 1
414640 99414640 1001 86380 86390 1
414832 99414832 1001 86380 86390 1
414455 99414455 1001 86380 86390 1
414290 99414290 1001 86380 86390 1
415529 99415529 1001 86380 86390 1
416692 99416692 1001 86380 86390 1
416232 99416232 1001 86380 86390 1
415997 99415997 1001 86380 86390 1
416044 99416044 1001 86380 86390 1
417047 99417047 1001 86380 86390 1
417312 99417312 1001 86380 86390 1
417236 99417236 1001 86380 86390 1
417101 99417101 1001 86380 86390 1
417451 99417451 1001 86380 86390 1
417484 99417484 1001 86380 86390 1
418554 99418554 1001 86380 86390 1
418559 99418559 1001 86380 86390 1
418768 99418768 1001 86380 86390 1
418249 99418249 1001 86380 86390 1
417927 99417927 1001 86380 86390 1
417948 99417948 1001 86380 86390 1
418034 99418034 1001 86380 86390 1
420226 99420226 1001 86380 86390 1
419634 99419634 1001 86380 86390 1
419382 99419382 1001 86380 86390 1
420615 99420615 1001 86380 86390 1
420513 99420513 1001 86380 86390 1
421993 99421993 1001 86380 86390 1
421565 99421565 1001 86380 86390 1
421662 99421662 1001 86380 86390 1
421587 99421587 1001 86380 86390 1
421371 99421371 1001 86380 86390 1
421099 99421099 1001 86380 86390 1
421065 99421065 1001 86380 86390 1
421002 99421002 1001 86380 86390 1
421110 99421110 1001 86380 86390 1
421227 99421227 1001 86380 86390 1
421010 99421010 1001 86380 86390 1
421037 99421037 1001 86380 86390 1
422378 99422378 1001 86380 86390 1
423464 99423464 1001 86380 86390 1
423210 99423210 1001 86380 86390 1
422826 99422826 1001 86380 86390 1
422683 99422683 1001 86380 86390 1
425225 99425225 1001 86380 86390 1
425056 99425056 1001 86380 86390 1
424598 99424598 1001 86380 86390 1
425573 99425573 1001 86380 86390 1
425813 99425813 1001 86380 86390 1
426703 99426703 1001 86380 86390 1
426740 99426740 1001 86380 86390 1
426383 99426383 1001 86380 86390 1
426658 99426658 1001 86380 86390 1
428553 99428553 1001 86380 86390 1
428723 99428723 1001 86380 86390 1
428222 99428222 1001 86380 86390 1
427906 99427906 1001 86380 86390 1
427816 99427816 1001 86380 86390 1
427871 99427871 1001 86380 86390 1
429157 99429157 1001 86380 86390 1
430207 99430207 1001 86380 86390 1
430548 99430548 1001 86380 86390 1
431906 99431906 1001 86380 86390 1
431328 99431328 1001 86380 86390 1
431434 99431434 1001 86380 86390 1
431272 99431272 1001 86380 86390 1
431450 99431450 1001 86380 86390 1
431145 99431145 1001 86380 86390 1
430850 99430850 1001 86380 86390 1
431131 99431131 1001 86380 86390 1
432418 99432418 1001 86380 86390 1
432233 99432233 1001 86380 86390 1
433034 99433034 1001 86380 86390 1
433133 99433133 1001 86380 86390 1
433911 99433911 1001 86380 86390 1
435042 99435042 1001 86380 86390 1
434562 99434562 1001 86380 86390 1
434235 99434235 1001 86380 86390 1
435630 99435630 1001 86380 86390 1
435665 99435665 1001 86380 86390 1
435817 99435817 1001 86380 86390 1
437077 99437077 1001 86380 86390 1
437151 99437151 1001 86380 86390 1
436890 99436890 1001 86380 86390 1
436696 99436696 1001 86380 86390 1
436095 99436095 1001 86380 86390 1
435996 99435996 1001 86380 86390 1
300033 99300033 1001 86380 86390 1
300078 99300078 1001 86380 86390 1
300586 99300586 1001 86380 86390 1
300211 99300211 1001 86380 86390 1
300123 99300123 1001 86380 86390 1
300876 99300876 1001 86380 86390 1
300841 99300841 1001 86380 86390 1
301459 99301459 1001 86380 86390 1
301408 99301408 1001 86380 86390 1
301514 99301514 1001 86380 86390 1
301260 99301260 1001 86380 86390 1
301274 99301274 1001 86380 86390 1
301164 99301164 1001 86380 86390 1
301032 99301032 1001 86380 86390 1
300995 99300995 1001 86380 86390 1
301126 99301126 1001 86380 86390 1
301127 99301127 1001 86380 86390 1
301722 99301722 1001 86380 86390 1
302320 99302320 1001 86380 86390 1
302080 99302080 1001 86380 86390 1
301929 99301929 1001 86380 86390 1
301762 99301762 1001 86380 86390 1
301949 99301949 1001 86380 86390 1
302472 99302472 1001 86380 86390 1
303109 99303109 1001 86380 86390 1
303183 99303183 1001 86380 86390 1
302848 99302848 1001 86380 86390 1
302836 99302836 1001 86380 86390 1
303268 99303268 1001 86380 86390 1
303884 99303884 1001 86380 86390 1
303901 99303901 1001 86380 86390 1
303669 99303669 1001 86380 86390 1
303562 99303562 1001 86380 86390 1
303434 99303434 1001 86380 86390 1
304153 99304153 1001 86380 86390 1
304859 99304859 1001 86380 86390 1
304670 99304670 1001 86380 86390 1
304589 99304589 1001 86380 86390 1
304412 99304412 1001 86380 86390 1
304276 99304276 1001 86380 86390 1
305668 99305668 1001 86380 86390 1
305287 99305287 1001 86380 86390 1
305148 99305148 1001 86380 86390 1
500786 99500786 1001 86380 86390 1
500518 99500518 1001 86380 86390 1
500454 99500454 1001 86380 86390 1
500586 99500586 1001 86380 86390 1
500375 99500375 1001 86380 86390 1
500862 99500862 1001 86380 86390 1
500826 99500826 1001 86380 86390 1
501593 99501593 1001 86380 86390 1
501338 99501338 1001 86380 86390 1
501329 99501329 1001 86380 86390 1
501088 99501088 1001 86380 86390 1
502350 99502350 1001 86380 86390 1
501988 99501988 1001 86380 86390 1
501978 99501978 1001 86380 86390 1
501903 99501903 1001 86380 86390 1
501854 99501854 1001 86380 86390 1
501869 99501869 1001 86380 86390 1
503130 99503130 1001 86380 86390 1
503273 99503273 1001 86380 86390 1
502826 99502826 1001 86380 86390 1
502751 99502751 1001 86380 86390 1
502790 99502790 1001 86380 86390 1
503974 99503974 1001 86380 86390 1
504026 99504026 1001 86380 86390 1
503790 99503790 1001 86380 86390 1
503627 99503627 1001 86380 86390 1
503705 99503705 1001 86380 86390 1
504309 99504309 1001 86380 86390 1
504307 99504307 1001 86380 86390 1
504897 99504897 1001 86380 86390 1
504556 99504556 1001 86380 86390 1
504396 99504396 1001 86380 86390 1
504360 99504360 1001 86380 86390 1
504516 99504516 1001 86380 86390 1
505475 99505475 1001 86380 86390 1
505380 99505380 1001 86380 86390 1
505884 99505884 1001 86380 86390 1
505917 99505917 1001 86380 86390 1
506455 99506455 1001 86380 86390 1
506793 99506793 1001 86380 86390 1
506653 99506653 1001 86380 86390 1
506772 99506772 1001 86380 86390 1
507418 99507418 1001 86380 86390 1
507042 99507042 1001 86380 86390 1
507111 99507111 1001 86380 86390 1
507138 99507138 1001 86380 86390 1
507549 99507549 1001 86380 86390 1
507569 99507569 1001 86380 86390 1
508245 99508245 1001 86380 86390 1
508176 99508176 1001 86380 86390 1
508129 99508129 1001 86380 86390 1
508027 99508027 1001 86380 86390 1
507950 99507950 1001 86380 86390 1
508365 99508365 1001 86380 86390 1
508811 99508811 1001 86380 86390 1
508466 99508466 1001 86380 86390 1
508545 99508545 1001 86380 86390 1
509838 99509838 1001 86380 86390 1
509620 99509620 1001 86380 86390 1
509499 99509499 1001 86380 86390 1
509910 99509910 1001 86380 86390 1
510672 99510672 1001 86380 86390 1
510545 99510545 1001 86380 86390 1
510236 99510236 1001 86380 86390 1
510215 99510215 1001 86380 86390 1
510192 99510192 1001 86380 86390 1
510771 99510771 1001 86380 86390 1
510799 99510799 1001 86380 86390 1
511379 99511379 1001 86380 86390 1
511458 99511458 1001 86380 86390 1
511231 99511231 1001 86380 86390 1
511167 99511167 1001 86380 86390 1
511182 99511182 1001 86380 86390 1
511261 99511261 1001 86380 86390 1
510974 99510974 1001 86380 86390 1
512220 99512220 1001 86380 86390 1
512312 99512312 1001 86380 86390 1
512111 99512111 1001 86380 86390 1
511977 99511977 1001 86380 86390 1
511859 99511859 1001 86380 86390 1
513131 99513131 1001 86380 86390 1
512997 99512997 1001 86380 86390 1
512623 99512623 1001 86380 86390 1
512671 99512671 1001 86380 86390 1
513216 99513216 1001 86380 86390 1
513277 99513277 1001 86380 86390 1
513916 99513916 1001 86380 86390 1
513857 99513857 1001 86380 86390 1
514016 99514016 1001 86380 86390 1
513689 99513689 1001 86380 86390 1
513743 99513743 1001 86380 86390 1
513695 99513695 1001 86380 86390 1
513527 99513527 1001 86380 86390 1
513531 99513531 1001 86380 86390 1
513506 99513506 1001 86380 86390 1
513533 99513533 1001 86380 86390 1
514164 99514164 1001 86380 86390 1
514785 99514785 1001 86380 86390 1
514591 99514591 1001 86380 86390 1
514343 99514343 1001 86380 86390 1
514427 99514427 1001 86380 86390 1
515030 99515030 1001 86380 86390 1
515654 99515654 1001 86380 86390 1
515426 99515426 1001 86380 86390 1
515148 99515148 1001 86380 86390 1
515787 99515787 1001 86380 86390 1
515704 99515704 1001 86380 86390 1
516250 99516250 1001 86380 86390 1
515908 99515908 1001 86380 86390 1
515925 99515925 1001 86380 86390 1
515990 99515990 1001 86380 86390 1
516597 99516597 1001 86380 86390 1
516603 99516603 1001 86380 86390 1
517144 99517144 1001 86380 86390 1
517071 99517071 1001 86380 86390 1
516731 99516731 1001 86380 86390 1
517393 99517393 1001 86380 86390 1
518075 99518075 1001 86380 86390 1
517570 99517570 1001 86380 86390 1
517609 99517609 1001 86380 86390 1
517635 99517635 1001 86380 86390 1
517682 99517682 1001 86380 86390 1
518254 99518254 1001 86380 86390 1
518350 99518350 1001 86380 86390 1
518423 99518423 1001 86380 86390 1
518501 99518501 1001 86380 86390 1
519013 99519013 1001 86380 86390 1
519137 99519137 1001 86380 86390 1
519726 99519726 1001 86380 86390 1
519259 99519259 1001 86380 86390 1
519908 99519908 1001 86380 86390 1
519848 99519848 1001 86380 86390 1
520813 99520813 1001 86380 86390 1
520829 99520829 1001 86380 86390 1
521134 99521134 1001 86380 86390 1
521135 99521135 1001 86380 86390 1
521074 99521074 1001 86380 86390 1
520902 99520902 1001 86380 86390 1
521632 99521632 1001 86380 86390 1
521537 99521537 1001 86380 86390 1
521475 99521475 1001 86380 86390 1
522221 99522221 1001 86380 86390 1
521701 99521701 1001 86380 86390 1
521766 99521766 1001 86380 86390 1
521759 99521759 1001 86380 86390 1
522334 99522334 1001 86380 86390 1
522850 99522850 1001 86380 86390 1
522580 99522580 1001 86380 86390 1
522635 99522635 1001 86380 86390 1
523243 99523243 1001 86380 86390 1
523909 99523909 1001 86380 86390 1
523770 99523770 1001 86380 86390 1
523925 99523925 1001 86380 86390 1
523550 99523550 1001 86380 86390 1
523684 99523684 1001 86380 86390 1
523380 99523380 1001 86380 86390 1
523500 99523500 1001 86380 86390 1
524058 99524058 1001 86380 86390 1
524305 99524305 1001 86380 86390 1
524265 99524265 1001 86380 86390 1
524150 99524150 1001 86380 86390 1
525395 99525395 1001 86380 86390 1
525437 99525437 1001 86380 86390 1
525215 99525215 1001 86380 86390 1
525363 99525363 1001 86380 86390 1
525016 99525016 1001 86380 86390 1
525124 99525124 1001 86380 86390 1
525611 99525611 1001 86380 86390 1
526225 99526225 1001 86380 86390 1
526267 99526267 1001 86380 86390 1
526093 99526093 1001 86380 86390 1
525974 99525974 1001 86380 86390 1
526007 99526007 1001 86380 86390 1
526510 99526510 1001 86380 86390 1
526541 99526541 1001 86380 86390 1
526842 99526842 1001 86380 86390 1
527331 99527331 1001 86380 86390 1
527961 99527961 1001 86380 86390 1
527975 99527975 1001 86380 86390 1
528016 99528016 1001 86380 86390 1
527926 99527926 1001 86380 86390 1
527876 99527876 1001 86380 86390 1
527888 99527888 1001 86380 86390 1
527773 99527773 1001 86380 86390 1
528799 99528799 1001 86380 86390 1
528815 99528815 1001 86380 86390 1
528577 99528577 1001 86380 86390 1
528481 99528481 1001 86380 86390 1
528405 99528405 1001 86380 86390 1
529008 99529008 1001 86380 86390 1
529664 99529664 1001 86380 86390 1
529589 99529589 1001 86380 86390 1
529596 99529596 1001 86380 86390 1
529436 99529436 1001 86380 86390 1
529440 99529440 1001 86380 86390 1
529901 99529901 1001 86380 86390 1
530379 99530379 1001 86380 86390 1
530489 99530489 1001 86380 86390 1
530205 99530205 1001 86380 86390 1
530000 99530000 1001 86380 86390 1
530092 99530092 1001 86380 86390 1
530111 99530111 1001 86380 86390 1
529996 99529996 1001 86380 86390 1
530022 99530022 1001 86380 86390 1
531307 99531307 1001 86380 86390 1
531367 99531367 1001 86380 86390 1
531377 99531377 1001 86380 86390 1
531149 99531149 1001 86380 86390 1
530968 99530968 1001 86380 86390 1
530996 99530996 1001 86380 86390 1
531035 99531035 1001 86380 86390 1
531168 99531168 1001 86380 86390 1
530883 99530883 1001 86380 86390 1
530898 99530898 1001 86380 86390 1
532134 99532134 1001 86380 86390 1
531991 99531991 1001 86380 86390 1
531813 99531813 1001 86380 86390 1
531855 99531855 1001 86380 86390 1
532956 99532956 1001 86380 86390 1
532791 99532791 1001 86380 86390 1
532519 99532519 1001 86380 86390 1
533174 99533174 1001 86380 86390 1
533856 99533856 1001 86380 86390 1
533524 99533524 1001 86380 86390 1
533238 99533238 1001 86380 86390 1
533412 99533412 1001 86380 86390 1
533387 99533387 1001 86380 86390 1
533258 99533258 1001 86380 86390 1
534011 99534011 1001 86380 86390 1
533913 99533913 1001 86380 86390 1
534536 99534536 1001 86380 86390 1
534565 99534565 1001 86380 86390 1
534674 99534674 1001 86380 86390 1
534327 99534327 1001 86380 86390 1
534457 99534457 1001 86380 86390 1
534445 99534445 1001 86380 86390 1
534476 99534476 1001 86380 86390 1
534438 99534438 1001 86380 86390 1
534130 99534130 1001 86380 86390 1
534171 99534171 1001 86380 86390 1
534760 99534760 1001 86380 86390 1
534737 99534737 1001 86380 86390 1
534727 99534727 1001 86380 86390 1
534715 99534715 1001 86380 86390 1
534822 99534822 1001 86380 86390 1
535385 99535385 1001 86380 86390 1
535110 99535110 1001 86380 86390 1
535168 99535168 1001 86380 86390 1
535291 99535291 1001 86380 86390 1
534908 99534908 1001 86380 86390 1
535693 99535693 1001 86380 86390 1
536204 99536204 1001 86380 86390 1
536123 99536123 1001 86380 86390 1
535741 99535741 1001 86380 86390 1
535844 99535844 1001 86380 86390 1
536385 99536385 1001 86380 86390 1
536464 99536464 1001 86380 86390 1
536918 99536918 1001 86380 86390 1
536780 99536780 1001 86380 86390 1
536770 99536770 1001 86380 86390 1
537663 99537663 1001 86380 86390 1
537743 99537743 1001 86380 86390 1
537488 99537488 1001 86380 86390 1
537528 99537528 1001 86380 86390 1
537496 99537496 1001 86380 86390 1
538144 99538144 1001 86380 86390 1
538185 99538185 1001 86380 86390 1
538175 99538175 1001 86380 86390 1
538627 99538627 1001 86380 86390 1
538798 99538798 1001 86380 86390 1
538734 99538734 1001 86380 86390 1
538505 99538505 1001 86380 86390 1
538567 99538567 1001 86380 86390 1
538852 99538852 1001 86380 86390 1
539623 99539623 1001 86380 86390 1
539534 99539534 1001 86380 86390 1
539447 99539447 1001 86380 86390 1
539281 99539281 1001 86380 86390 1
539335 99539335 1001 86380 86390 1
539114 99539114 1001 86380 86390 1
539223 99539223 1001 86380 86390 1
539689 99539689 1001 86380 86390 1
539783 99539783 1001 86380 86390 1
540340 99540340 1001 86380 86390 1
540210 99540210 1001 86380 86390 1
540056 99540056 1001 86380 86390 1
540137 99540137 1001 86380 86390 1
539925 99539925 1001 86380 86390 1
539927 99539927 1001 86380 86390 1
539955 99539955 1001 86380 86390 1
539851 99539851 1001 86380 86390 1
540026 99540026 1001 86380 86390 1
540672 99540672 1001 86380 86390 1
540506 99540506 1001 86380 86390 1
541281 99541281 1001 86380 86390 1
541226 99541226 1001 86380 86390 1
540932 99540932 1001 86380 86390 1
541067 99541067 1001 86380 86390 1
541421 99541421 1001 86380 86390 1
541439 99541439 1001 86380 86390 1
541967 99541967 1001 86380 86390 1
542037 99542037 1001 86380 86390 1
541976 99541976 1001 86380 86390 1
542015 99542015 1001 86380 86390 1
541892 99541892 1001 86380 86390 1
541793 99541793 1001 86380 86390 1
541607 99541607 1001 86380 86390 1
541508 99541508 1001 86380 86390 1
542171 99542171 1001 86380 86390 1
542186 99542186 1001 86380 86390 1
542317 99542317 1001 86380 86390 1
542201 99542201 1001 86380 86390 1
542268 99542268 1001 86380 86390 1
542230 99542230 1001 86380 86390 1
542886 99542886 1001 86380 86390 1
542707 99542707 1001 86380 86390 1
542402 99542402 1001 86380 86390 1
542333 99542333 1001 86380 86390 1
542478 99542478 1001 86380 86390 1
543004 99543004 1001 86380 86390 1
543715 99543715 1001 86380 86390 1
543306 99543306 1001 86380 86390 1
543335 99543335 1001 86380 86390 1
544420 99544420 1001 86380 86390 1
544572 99544572 1001 86380 86390 1
544576 99544576 1001 86380 86390 1
544595 99544595 1001 86380 86390 1
544249 99544249 1001 86380 86390 1
544390 99544390 1001 86380 86390 1
543990 99543990 1001 86380 86390 1
544043 99544043 1001 86380 86390 1
544062 99544062 1001 86380 86390 1
544157 99544157 1001 86380 86390 1
519592 1065 1002 44915 56821 1
400015 99400015 1001 86380 86390 1
400555 99400555 1001 86380 86390 1
400808 99400808 1001 86380 86390 1
401013 99401013 1001 86380 86390 1
401087 99401087 1001 86380 86390 1
401140 99401140 1001 86380 86390 1
401200 99401200 1001 86380 86390 1
401677 99401677 1001 86380 86390 1
402020 99402020 1001 86380 86390 1
402068 99402068 1001 86380 86390 1
403742 99403742 1001 86380 86390 1
404181 99404181 1001 86380 86390 1
404362 99404362 1001 86380 86390 1
404530 99404530 1001 86380 86390 1
404703 99404703 1001 86380 86390 1
405236 99405236 1001 86380 86390 1
405688 99405688 1001 86380 86390 1
405823 99405823 1001 86380 86390 1
406068 99406068 1001 86380 86390 1
406334 99406334 1001 86380 86390 1
406637 99406637 1001 86380 86390 1
406685 99406685 1001 86380 86390 1
406918 99406918 1001 86380 86390 1
407163 99407163 1001 86380 86390 1
407149 99407149 1001 86380 86390 1
407705 99407705 1001 86380 86390 1
408287 99408287 1001 86380 86390 1
408349 99408349 1001 86380 86390 1
408597 99408597 1001 86380 86390 1
409128 99409128 1001 86380 86390 1
409110 99409110 1001 86380 86390 1
409113 99409113 1001 86380 86390 1
409909 99409909 1001 86380 86390 1
410255 99410255 1001 86380 86390 1
410543 99410543 1001 86380 86390 1
410698 99410698 1001 86380 86390 1
410929 99410929 1001 86380 86390 1
410811 99410811 1001 86380 86390 1
411158 99411158 1001 86380 86390 1
411574 99411574 1001 86380 86390 1
411872 99411872 1001 86380 86390 1
412900 99412900 1001 86380 86390 1
412731 99412731 1001 86380 86390 1
413791 99413791 1001 86380 86390 1
414052 99414052 1001 86380 86390 1
414820 99414820 1001 86380 86390 1
414807 99414807 1001 86380 86390 1
414277 99414277 1001 86380 86390 1
415450 99415450 1001 86380 86390 1
415607 99415607 1001 86380 86390 1
415609 99415609 1001 86380 86390 1
416745 99416745 1001 86380 86390 1
417244 99417244 1001 86380 86390 1
417133 99417133 1001 86380 86390 1
418548 99418548 1001 86380 86390 1
418458 99418458 1001 86380 86390 1
418612 99418612 1001 86380 86390 1
418255 99418255 1001 86380 86390 1
417926 99417926 1001 86380 86390 1
417969 99417969 1001 86380 86390 1
417863 99417863 1001 86380 86390 1
419119 99419119 1001 86380 86390 1
420070 99420070 1001 86380 86390 1
420166 99420166 1001 86380 86390 1
419497 99419497 1001 86380 86390 1
419282 99419282 1001 86380 86390 1
420628 99420628 1001 86380 86390 1
420680 99420680 1001 86380 86390 1
421923 99421923 1001 86380 86390 1
421632 99421632 1001 86380 86390 1
421243 99421243 1001 86380 86390 1
421155 99421155 1001 86380 86390 1
423608 99423608 1001 86380 86390 1
423663 99423663 1001 86380 86390 1
423719 99423719 1001 86380 86390 1
423497 99423497 1001 86380 86390 1
423293 99423293 1001 86380 86390 1
423239 99423239 1001 86380 86390 1
422877 99422877 1001 86380 86390 1
422581 99422581 1001 86380 86390 1
425246 99425246 1001 86380 86390 1
425108 99425108 1001 86380 86390 1
424731 99424731 1001 86380 86390 1
424726 99424726 1001 86380 86390 1
426524 99426524 1001 86380 86390 1
426659 99426659 1001 86380 86390 1
426093 99426093 1001 86380 86390 1
425837 99425837 1001 86380 86390 1
427384 99427384 1001 86380 86390 1
428364 99428364 1001 86380 86390 1
428483 99428483 1001 86380 86390 1
428276 99428276 1001 86380 86390 1
427802 99427802 1001 86380 86390 1
427579 99427579 1001 86380 86390 1
427781 99427781 1001 86380 86390 1
427568 99427568 1001 86380 86390 1
427645 99427645 1001 86380 86390 1
428942 99428942 1001 86380 86390 1
428966 99428966 1001 86380 86390 1
428980 99428980 1001 86380 86390 1
429834 99429834 1001 86380 86390 1
429729 99429729 1001 86380 86390 1
429412 99429412 1001 86380 86390 1
430584 99430584 1001 86380 86390 1
431876 99431876 1001 86380 86390 1
432031 99432031 1001 86380 86390 1
431507 99431507 1001 86380 86390 1
431615 99431615 1001 86380 86390 1
433676 99433676 1001 86380 86390 1
433622 99433622 1001 86380 86390 1
433083 99433083 1001 86380 86390 1
432935 99432935 1001 86380 86390 1
433278 99433278 1001 86380 86390 1
432937 99432937 1001 86380 86390 1
432608 99432608 1001 86380 86390 1
432530 99432530 1001 86380 86390 1
434421 99434421 1001 86380 86390 1
434340 99434340 1001 86380 86390 1
434471 99434471 1001 86380 86390 1
434433 99434433 1001 86380 86390 1
435680 99435680 1001 86380 86390 1
435664 99435664 1001 86380 86390 1
437002 99437002 1001 86380 86390 1
436873 99436873 1001 86380 86390 1
437051 99437051 1001 86380 86390 1
436860 99436860 1001 86380 86390 1
436940 99436940 1001 86380 86390 1
437062 99437062 1001 86380 86390 1
437134 99437134 1001 86380 86390 1
436361 99436361 1001 86380 86390 1
435951 99435951 1001 86380 86390 1
300056 99300056 1001 86380 86390 1
300063 99300063 1001 86380 86390 1
437286 99437286 1001 86380 86390 1
300679 99300679 1001 86380 86390 1
300554 99300554 1001 86380 86390 1
300583 99300583 1001 86380 86390 1
300432 99300432 1001 86380 86390 1
300455 99300455 1001 86380 86390 1
300885 99300885 1001 86380 86390 1
300899 99300899 1001 86380 86390 1
301485 99301485 1001 86380 86390 1
301063 99301063 1001 86380 86390 1
301094 99301094 1001 86380 86390 1
301611 99301611 1001 86380 86390 1
301612 99301612 1001 86380 86390 1
302356 99302356 1001 86380 86390 1
302288 99302288 1001 86380 86390 1
301779 99301779 1001 86380 86390 1
301760 99301760 1001 86380 86390 1
302554 99302554 1001 86380 86390 1
302452 99302452 1001 86380 86390 1
302480 99302480 1001 86380 86390 1
303160 99303160 1001 86380 86390 1
303084 99303084 1001 86380 86390 1
303061 99303061 1001 86380 86390 1
303355 99303355 1001 86380 86390 1
303919 99303919 1001 86380 86390 1
303862 99303862 1001 86380 86390 1
303863 99303863 1001 86380 86390 1
303806 99303806 1001 86380 86390 1
303658 99303658 1001 86380 86390 1
303546 99303546 1001 86380 86390 1
304037 99304037 1001 86380 86390 1
304233 99304233 1001 86380 86390 1
304666 99304666 1001 86380 86390 1
304668 99304668 1001 86380 86390 1
304662 99304662 1001 86380 86390 1
304766 99304766 1001 86380 86390 1
304703 99304703 1001 86380 86390 1
304806 99304806 1001 86380 86390 1
304527 99304527 1001 86380 86390 1
304553 99304553 1001 86380 86390 1
304452 99304452 1001 86380 86390 1
305038 99305038 1001 86380 86390 1
304995 99304995 1001 86380 86390 1
305677 99305677 1001 86380 86390 1
305392 99305392 1001 86380 86390 1
500064 99500064 1001 86380 86390 1
500695 99500695 1001 86380 86390 1
500525 99500525 1001 86380 86390 1
500475 99500475 1001 86380 86390 1
500451 99500451 1001 86380 86390 1
500270 99500270 1001 86380 86390 1
500251 99500251 1001 86380 86390 1
501015 99501015 1001 86380 86390 1
501568 99501568 1001 86380 86390 1
501083 99501083 1001 86380 86390 1
501785 99501785 1001 86380 86390 1
502409 99502409 1001 86380 86390 1
502131 99502131 1001 86380 86390 1
502197 99502197 1001 86380 86390 1
502153 99502153 1001 86380 86390 1
502167 99502167 1001 86380 86390 1
501857 99501857 1001 86380 86390 1
501856 99501856 1001 86380 86390 1
503145 99503145 1001 86380 86390 1
503487 99503487 1001 86380 86390 1
503300 99503300 1001 86380 86390 1
504043 99504043 1001 86380 86390 1
504025 99504025 1001 86380 86390 1
503770 99503770 1001 86380 86390 1
503792 99503792 1001 86380 86390 1
503602 99503602 1001 86380 86390 1
503683 99503683 1001 86380 86390 1
504227 99504227 1001 86380 86390 1
504655 99504655 1001 86380 86390 1
504605 99504605 1001 86380 86390 1
505512 99505512 1001 86380 86390 1
505453 99505453 1001 86380 86390 1
505460 99505460 1001 86380 86390 1
505330 99505330 1001 86380 86390 1
505200 99505200 1001 86380 86390 1
505793 99505793 1001 86380 86390 1
505802 99505802 1001 86380 86390 1
505841 99505841 1001 86380 86390 1
506525 99506525 1001 86380 86390 1
506436 99506436 1001 86380 86390 1
506347 99506347 1001 86380 86390 1
506058 99506058 1001 86380 86390 1
506097 99506097 1001 86380 86390 1
506060 99506060 1001 86380 86390 1
506787 99506787 1001 86380 86390 1
506753 99506753 1001 86380 86390 1
506598 99506598 1001 86380 86390 1
506705 99506705 1001 86380 86390 1
507049 99507049 1001 86380 86390 1
507090 99507090 1001 86380 86390 1
507196 99507196 1001 86380 86390 1
506830 99506830 1001 86380 86390 1
507487 99507487 1001 86380 86390 1
507500 99507500 1001 86380 86390 1
508147 99508147 1001 86380 86390 1
508074 99508074 1001 86380 86390 1
508005 99508005 1001 86380 86390 1
507866 99507866 1001 86380 86390 1
507945 99507945 1001 86380 86390 1
507759 99507759 1001 86380 86390 1
507702 99507702 1001 86380 86390 1
507818 99507818 1001 86380 86390 1
508430 99508430 1001 86380 86390 1
509030 99509030 1001 86380 86390 1
508731 99508731 1001 86380 86390 1
508773 99508773 1001 86380 86390 1
508539 99508539 1001 86380 86390 1
509097 99509097 1001 86380 86390 1
509214 99509214 1001 86380 86390 1
509765 99509765 1001 86380 86390 1
509501 99509501 1001 86380 86390 1
509358 99509358 1001 86380 86390 1
510726 99510726 1001 86380 86390 1
510538 99510538 1001 86380 86390 1
510619 99510619 1001 86380 86390 1
510350 99510350 1001 86380 86390 1
510351 99510351 1001 86380 86390 1
510262 99510262 1001 86380 86390 1
510137 99510137 1001 86380 86390 1
510809 99510809 1001 86380 86390 1
510822 99510822 1001 86380 86390 1
510887 99510887 1001 86380 86390 1
511149 99511149 1001 86380 86390 1
510976 99510976 1001 86380 86390 1
511633 99511633 1001 86380 86390 1
512184 99512184 1001 86380 86390 1
513070 99513070 1001 86380 86390 1
512862 99512862 1001 86380 86390 1
512971 99512971 1001 86380 86390 1
512695 99512695 1001 86380 86390 1
512708 99512708 1001 86380 86390 1
512724 99512724 1001 86380 86390 1
513374 99513374 1001 86380 86390 1
513363 99513363 1001 86380 86390 1
513364 99513364 1001 86380 86390 1
513392 99513392 1001 86380 86390 1
513291 99513291 1001 86380 86390 1
513637 99513637 1001 86380 86390 1
513768 99513768 1001 86380 86390 1
513656 99513656 1001 86380 86390 1
513613 99513613 1001 86380 86390 1
514753 99514753 1001 86380 86390 1
514614 99514614 1001 86380 86390 1
514432 99514432 1001 86380 86390 1
514304 99514304 1001 86380 86390 1
514267 99514267 1001 86380 86390 1
514325 99514325 1001 86380 86390 1
514945 99514945 1001 86380 86390 1
515024 99515024 1001 86380 86390 1
514936 99514936 1001 86380 86390 1
514994 99514994 1001 86380 86390 1
515008 99515008 1001 86380 86390 1
515581 99515581 1001 86380 86390 1
515345 99515345 1001 86380 86390 1
515104 99515104 1001 86380 86390 1
515269 99515269 1001 86380 86390 1
515087 99515087 1001 86380 86390 1
515803 99515803 1001 86380 86390 1
515818 99515818 1001 86380 86390 1
515728 99515728 1001 86380 86390 1
516408 99516408 1001 86380 86390 1
516256 99516256 1001 86380 86390 1
516248 99516248 1001 86380 86390 1
516037 99516037 1001 86380 86390 1
516043 99516043 1001 86380 86390 1
516566 99516566 1001 86380 86390 1
517273 99517273 1001 86380 86390 1
517167 99517167 1001 86380 86390 1
517058 99517058 1001 86380 86390 1
517085 99517085 1001 86380 86390 1
516718 99516718 1001 86380 86390 1
517431 99517431 1001 86380 86390 1
517603 99517603 1001 86380 86390 1
517604 99517604 1001 86380 86390 1
518251 99518251 1001 86380 86390 1
518329 99518329 1001 86380 86390 1
518927 99518927 1001 86380 86390 1
518827 99518827 1001 86380 86390 1
518741 99518741 1001 86380 86390 1
519737 99519737 1001 86380 86390 1
519690 99519690 1001 86380 86390 1
519562 99519562 1001 86380 86390 1
519322 99519322 1001 86380 86390 1
519232 99519232 1001 86380 86390 1
519273 99519273 1001 86380 86390 1
519381 99519381 1001 86380 86390 1
519864 99519864 1001 86380 86390 1
520539 99520539 1001 86380 86390 1
520521 99520521 1001 86380 86390 1
520094 99520094 1001 86380 86390 1
520707 99520707 1001 86380 86390 1
521443 99521443 1001 86380 86390 1
521184 99521184 1001 86380 86390 1
521153 99521153 1001 86380 86390 1
521035 99521035 1001 86380 86390 1
520959 99520959 1001 86380 86390 1
521494 99521494 1001 86380 86390 1
521472 99521472 1001 86380 86390 1
521540 99521540 1001 86380 86390 1
521618 99521618 1001 86380 86390 1
522271 99522271 1001 86380 86390 1
522049 99522049 1001 86380 86390 1
521819 99521819 1001 86380 86390 1
522919 99522919 1001 86380 86390 1
522985 99522985 1001 86380 86390 1
523163 99523163 1001 86380 86390 1
523270 99523270 1001 86380 86390 1
523741 99523741 1001 86380 86390 1
523683 99523683 1001 86380 86390 1
523568 99523568 1001 86380 86390 1
523429 99523429 1001 86380 86390 1
523472 99523472 1001 86380 86390 1
524066 99524066 1001 86380 86390 1
524632 99524632 1001 86380 86390 1
524279 99524279 1001 86380 86390 1
524155 99524155 1001 86380 86390 1
524288 99524288 1001 86380 86390 1
524848 99524848 1001 86380 86390 1
524954 99524954 1001 86380 86390 1
525241 99525241 1001 86380 86390 1
525218 99525218 1001 86380 86390 1
525133 99525133 1001 86380 86390 1
525175 99525175 1001 86380 86390 1
525671 99525671 1001 86380 86390 1
525633 99525633 1001 86380 86390 1
525615 99525615 1001 86380 86390 1
526391 99526391 1001 86380 86390 1
526353 99526353 1001 86380 86390 1
526194 99526194 1001 86380 86390 1
526081 99526081 1001 86380 86390 1
526069 99526069 1001 86380 86390 1
526111 99526111 1001 86380 86390 1
526202 99526202 1001 86380 86390 1
525978 99525978 1001 86380 86390 1
526484 99526484 1001 86380 86390 1
527106 99527106 1001 86380 86390 1
526854 99526854 1001 86380 86390 1
527036 99527036 1001 86380 86390 1
526644 99526644 1001 86380 86390 1
526660 99526660 1001 86380 86390 1
526779 99526779 1001 86380 86390 1
527259 99527259 1001 86380 86390 1
527891 99527891 1001 86380 86390 1
527612 99527612 1001 86380 86390 1
527565 99527565 1001 86380 86390 1
528415 99528415 1001 86380 86390 1
528392 99528392 1001 86380 86390 1
528448 99528448 1001 86380 86390 1
529020 99529020 1001 86380 86390 1
529680 99529680 1001 86380 86390 1
529528 99529528 1001 86380 86390 1
529608 99529608 1001 86380 86390 1
529674 99529674 1001 86380 86390 1
529558 99529558 1001 86380 86390 1
529346 99529346 1001 86380 86390 1
529337 99529337 1001 86380 86390 1
529152 99529152 1001 86380 86390 1
529115 99529115 1001 86380 86390 1
529762 99529762 1001 86380 86390 1
530436 99530436 1001 86380 86390 1
530244 99530244 1001 86380 86390 1
530238 99530238 1001 86380 86390 1
530188 99530188 1001 86380 86390 1
531342 99531342 1001 86380 86390 1
531180 99531180 1001 86380 86390 1
531258 99531258 1001 86380 86390 1
531374 99531374 1001 86380 86390 1
531102 99531102 1001 86380 86390 1
531158 99531158 1001 86380 86390 1
531431 99531431 1001 86380 86390 1
531424 99531424 1001 86380 86390 1
531388 99531388 1001 86380 86390 1
532014 99532014 1001 86380 86390 1
532146 99532146 1001 86380 86390 1
532188 99532188 1001 86380 86390 1
532033 99532033 1001 86380 86390 1
532061 99532061 1001 86380 86390 1
531770 99531770 1001 86380 86390 1
532915 99532915 1001 86380 86390 1
532806 99532806 1001 86380 86390 1
532476 99532476 1001 86380 86390 1
532492 99532492 1001 86380 86390 1
532486 99532486 1001 86380 86390 1
533211 99533211 1001 86380 86390 1
533221 99533221 1001 86380 86390 1
533601 99533601 1001 86380 86390 1
533618 99533618 1001 86380 86390 1
533354 99533354 1001 86380 86390 1
533373 99533373 1001 86380 86390 1
533892 99533892 1001 86380 86390 1
534331 99534331 1001 86380 86390 1
534346 99534346 1001 86380 86390 1
534137 99534137 1001 86380 86390 1
534747 99534747 1001 86380 86390 1
534752 99534752 1001 86380 86390 1
535325 99535325 1001 86380 86390 1
535470 99535470 1001 86380 86390 1
535380 99535380 1001 86380 86390 1
535240 99535240 1001 86380 86390 1
535233 99535233 1001 86380 86390 1
535079 99535079 1001 86380 86390 1
535639 99535639 1001 86380 86390 1
535565 99535565 1001 86380 86390 1
535988 99535988 1001 86380 86390 1
535976 99535976 1001 86380 86390 1
536026 99536026 1001 86380 86390 1
535898 99535898 1001 86380 86390 1
536507 99536507 1001 86380 86390 1
536526 99536526 1001 86380 86390 1
537049 99537049 1001 86380 86390 1
537072 99537072 1001 86380 86390 1
536602 99536602 1001 86380 86390 1
536563 99536563 1001 86380 86390 1
536720 99536720 1001 86380 86390 1
537662 99537662 1001 86380 86390 1
538679 99538679 1001 86380 86390 1
538302 99538302 1001 86380 86390 1
539004 99539004 1001 86380 86390 1
539525 99539525 1001 86380 86390 1
539636 99539636 1001 86380 86390 1
539312 99539312 1001 86380 86390 1
539211 99539211 1001 86380 86390 1
539835 99539835 1001 86380 86390 1
539760 99539760 1001 86380 86390 1
539749 99539749 1001 86380 86390 1
540416 99540416 1001 86380 86390 1
540365 99540365 1001 86380 86390 1
540075 99540075 1001 86380 86390 1
539946 99539946 1001 86380 86390 1
540646 99540646 1001 86380 86390 1
540561 99540561 1001 86380 86390 1
541140 99541140 1001 86380 86390 1
541030 99541030 1001 86380 86390 1
542002 99542002 1001 86380 86390 1
541877 99541877 1001 86380 86390 1
541594 99541594 1001 86380 86390 1
542227 99542227 1001 86380 86390 1
542789 99542789 1001 86380 86390 1
542729 99542729 1001 86380 86390 1
542542 99542542 1001 86380 86390 1
542647 99542647 1001 86380 86390 1
542531 99542531 1001 86380 86390 1
542464 99542464 1001 86380 86390 1
543085 99543085 1001 86380 86390 1
543063 99543063 1001 86380 86390 1
542961 99542961 1001 86380 86390 1
543633 99543633 1001 86380 86390 1
543747 99543747 1001 86380 86390 1
543689 99543689 1001 86380 86390 1
543730 99543730 1001 86380 86390 1
543590 99543590 1001 86380 86390 1
543398 99543398 1001 86380 86390 1
543352 99543352 1001 86380 86390 1
543951 99543951 1001 86380 86390 1
543920 99543920 1001 86380 86390 1
544537 99544537 1001 86380 86390 1
544475 99544475 1001 86380 86390 1
544379 99544379 1001 86380 86390 1
544203 99544203 1001 86380 86390 1
544386 99544386 1001 86380 86390 1
544666 99544666 1001 86380 86390 1
530877 692 1002 51351 64010 1
400000 99400000 1001 86380 86390 1
400103 99400103 1001 86380 86390 1
400368 99400368 1001 86380 86390 1
401101 99401101 1001 86380 86390 1
401900 99401900 1001 86380 86390 1
401890 99401890 1001 86380 86390 1
402257 99402257 1001 86380 86390 1
402392 99402392 1001 86380 86390 1
402751 99402751 1001 86380 86390 1
402875 99402875 1001 86380 86390 1
403574 99403574 1001 86380 86390 1
403770 99403770 1001 86380 86390 1
403750 99403750 1001 86380 86390 1
404066 99404066 1001 86380 86390 1
404161 99404161 1001 86380 86390 1
404287 99404287 1001 86380 86390 1
404419 99404419 1001 86380 86390 1
404640 99404640 1001 86380 86390 1
404835 99404835 1001 86380 86390 1
404824 99404824 1001 86380 86390 1
405554 99405554 1001 86380 86390 1
406227 99406227 1001 86380 86390 1
406426 99406426 1001 86380 86390 1
406428 99406428 1001 86380 86390 1
407248 99407248 1001 86380 86390 1
407382 99407382 1001 86380 86390 1
407772 99407772 1001 86380 86390 1
407768 99407768 1001 86380 86390 1
407952 99407952 1001 86380 86390 1
408223 99408223 1001 86380 86390 1
408326 99408326 1001 86380 86390 1
408503 99408503 1001 86380 86390 1
408935 99408935 1001 86380 86390 1
409074 99409074 1001 86380 86390 1
409180 99409180 1001 86380 86390 1
409204 99409204 1001 86380 86390 1
409255 99409255 1001 86380 86390 1
409195 99409195 1001 86380 86390 1
409778 99409778 1001 86380 86390 1
410199 99410199 1001 86380 86390 1
410239 99410239 1001 86380 86390 1
410493 99410493 1001 86380 86390 1
410595 99410595 1001 86380 86390 1
410647 99410647 1001 86380 86390 1
410786 99410786 1001 86380 86390 1
410943 99410943 1001 86380 86390 1
411045 99411045 1001 86380 86390 1
411136 99411136 1001 86380 86390 1
412075 99412075 1001 86380 86390 1
412194 99412194 1001 86380 86390 1
412393 99412393 1001 86380 86390 1
413374 99413374 1001 86380 86390 1
413525 99413525 1001 86380 86390 1
413678 99413678 1001 86380 86390 1
412821 99412821 1001 86380 86390 1
412752 99412752 1001 86380 86390 1
412557 99412557 1001 86380 86390 1
412677 99412677 1001 86380 86390 1
412537 99412537 1001 86380 86390 1
412815 99412815 1001 86380 86390 1
413893 99413893 1001 86380 86390 1
413990 99413990 1001 86380 86390 1
413842 99413842 1001 86380 86390 1
413703 99413703 1001 86380 86390 1
413910 99413910 1001 86380 86390 1
413962 99413962 1001 86380 86390 1
414968 99414968 1001 86380 86390 1
415259 99415259 1001 86380 86390 1
415179 99415179 1001 86380 86390 1
414692 99414692 1001 86380 86390 1
414809 99414809 1001 86380 86390 1
414889 99414889 1001 86380 86390 1
415476 99415476 1001 86380 86390 1
415602 99415602 1001 86380 86390 1
416885 99416885 1001 86380 86390 1
416911 99416911 1001 86380 86390 1
416262 99416262 1001 86380 86390 1
416181 99416181 1001 86380 86390 1
415953 99415953 1001 86380 86390 1
417078 99417078 1001 86380 86390 1
417175 99417175 1001 86380 86390 1
417530 99417530 1001 86380 86390 1
418068 99418068 1001 86380 86390 1
418101 99418101 1001 86380 86390 1
417795 99417795 1001 86380 86390 1
417668 99417668 1001 86380 86390 1
417704 99417704 1001 86380 86390 1
418027 99418027 1001 86380 86390 1
420378 99420378 1001 86380 86390 1
420174 99420174 1001 86380 86390 1
420104 99420104 1001 86380 86390 1
419987 99419987 1001 86380 86390 1
419406 99419406 1001 86380 86390 1
420731 99420731 1001 86380 86390 1
421922 99421922 1001 86380 86390 1
422011 99422011 1001 86380 86390 1
421878 99421878 1001 86380 86390 1
422458 99422458 1001 86380 86390 1
422311 99422311 1001 86380 86390 1
422303 99422303 1001 86380 86390 1
423672 99423672 1001 86380 86390 1
423585 99423585 1001 86380 86390 1
423320 99423320 1001 86380 86390 1
423398 99423398 1001 86380 86390 1
422605 99422605 1001 86380 86390 1
422681 99422681 1001 86380 86390 1
423774 99423774 1001 86380 86390 1
423765 99423765 1001 86380 86390 1
424737 99424737 1001 86380 86390 1
424406 99424406 1001 86380 86390 1
425499 99425499 1001 86380 86390 1
427062 99427062 1001 86380 86390 1
426144 99426144 1001 86380 86390 1
426040 99426040 1001 86380 86390 1
427167 99427167 1001 86380 86390 1
427436 99427436 1001 86380 86390 1
427337 99427337 1001 86380 86390 1
428508 99428508 1001 86380 86390 1
428556 99428556 1001 86380 86390 1
428219 99428219 1001 86380 86390 1
428782 99428782 1001 86380 86390 1
430051 99430051 1001 86380 86390 1
429935 99429935 1001 86380 86390 1
429766 99429766 1001 86380 86390 1
429222 99429222 1001 86380 86390 1
429296 99429296 1001 86380 86390 1
430505 99430505 1001 86380 86390 1
430578 99430578 1001 86380 86390 1
430459 99430459 1001 86380 86390 1
431532 99431532 1001 86380 86390 1
431385 99431385 1001 86380 86390 1
430907 99430907 1001 86380 86390 1
432210 99432210 1001 86380 86390 1
433689 99433689 1001 86380 86390 1
433457 99433457 1001 86380 86390 1
433900 99433900 1001 86380 86390 1
434868 99434868 1001 86380 86390 1
434888 99434888 1001 86380 86390 1
435616 99435616 1001 86380 86390 1
436782 99436782 1001 86380 86390 1
436920 99436920 1001 86380 86390 1
436493 99436493 1001 86380 86390 1
435955 99435955 1001 86380 86390 1
436262 99436262 1001 86380 86390 1
300050 99300050 1001 86380 86390 1
300568 99300568 1001 86380 86390 1
300214 99300214 1001 86380 86390 1
300177 99300177 1001 86380 86390 1
300115 99300115 1001 86380 86390 1
300247 99300247 1001 86380 86390 1
300842 99300842 1001 86380 86390 1
300822 99300822 1001 86380 86390 1
300849 99300849 1001 86380 86390 1
300773 99300773 1001 86380 86390 1
301236 99301236 1001 86380 86390 1
301047 99301047 1001 86380 86390 1
300997 99300997 1001 86380 86390 1
301746 99301746 1001 86380 86390 1
301673 99301673 1001 86380 86390 1
301751 99301751 1001 86380 86390 1
301701 99301701 1001 86380 86390 1
301559 99301559 1001 86380 86390 1
301653 99301653 1001 86380 86390 1
301731 99301731 1001 86380 86390 1
302298 99302298 1001 86380 86390 1
302364 99302364 1001 86380 86390 1
302339 99302339 1001 86380 86390 1
302084 99302084 1001 86380 86390 1
302152 99302152 1001 86380 86390 1
301924 99301924 1001 86380 86390 1
302682 99302682 1001 86380 86390 1
303402 99303402 1001 86380 86390 1
303316 99303316 1001 86380 86390 1
303944 99303944 1001 86380 86390 1
303906 99303906 1001 86380 86390 1
303912 99303912 1001 86380 86390 1
304025 99304025 1001 86380 86390 1
303981 99303981 1001 86380 86390 1
303757 99303757 1001 86380 86390 1
303426 99303426 1001 86380 86390 1
304147 99304147 1001 86380 86390 1
304657 99304657 1001 86380 86390 1
304676 99304676 1001 86380 86390 1
304513 99304513 1001 86380 86390 1
304601 99304601 1001 86380 86390 1
304345 99304345 1001 86380 86390 1
304441 99304441 1001 86380 86390 1
305533 99305533 1001 86380 86390 1
305483 99305483 1001 86380 86390 1
305561 99305561 1001 86380 86390 1
305410 99305410 1001 86380 86390 1
305475 99305475 1001 86380 86390 1
305374 99305374 1001 86380 86390 1
305201 99305201 1001 86380 86390 1
500177 99500177 1001 86380 86390 1
500621 99500621 1001 86380 86390 1
500691 99500691 1001 86380 86390 1
500413 99500413 1001 86380 86390 1
500415 99500415 1001 86380 86390 1
500506 99500506 1001 86380 86390 1
500354 99500354 1001 86380 86390 1
500280 99500280 1001 86380 86390 1
500320 99500320 1001 86380 86390 1
500857 99500857 1001 86380 86390 1
501592 99501592 1001 86380 86390 1
501571 99501571 1001 86380 86390 1
501484 99501484 1001 86380 86390 1
501396 99501396 1001 86380 86390 1
501399 99501399 1001 86380 86390 1
501237 99501237 1001 86380 86390 1
501101 99501101 1001 86380 86390 1
501719 99501719 1001 86380 86390 1
501824 99501824 1001 86380 86390 1
501825 99501825 1001 86380 86390 1
502358 99502358 1001 86380 86390 1
502399 99502399 1001 86380 86390 1
502461 99502461 1001 86380 86390 1
502196 99502196 1001 86380 86390 1
502166 99502166 1001 86380 86390 1
501858 99501858 1001 86380 86390 1
501906 99501906 1001 86380 86390 1
502596 99502596 1001 86380 86390 1
502635 99502635 1001 86380 86390 1
502479 99502479 1001 86380 86390 1
503099 99503099 1001 86380 86390 1
503247 99503247 1001 86380 86390 1
503011 99503011 1001 86380 86390 1
502868 99502868 1001 86380 86390 1
503371 99503371 1001 86380 86390 1
503945 99503945 1001 86380 86390 1
503797 99503797 1001 86380 86390 1
503782 99503782 1001 86380 86390 1
503614 99503614 1001 86380 86390 1
504205 99504205 1001 86380 86390 1
504780 99504780 1001 86380 86390 1
504877 99504877 1001 86380 86390 1
504681 99504681 1001 86380 86390 1
505118 99505118 1001 86380 86390 1
505656 99505656 1001 86380 86390 1
505721 99505721 1001 86380 86390 1
505729 99505729 1001 86380 86390 1
505424 99505424 1001 86380 86390 1
505502 99505502 1001 86380 86390 1
505498 99505498 1001 86380 86390 1
505870 99505870 1001 86380 86390 1
505791 99505791 1001 86380 86390 1
506485 99506485 1001 86380 86390 1
506555 99506555 1001 86380 86390 1
506263 99506263 1001 86380 86390 1
506355 99506355 1001 86380 86390 1
506203 99506203 1001 86380 86390 1
506122 99506122 1001 86380 86390 1
506020 99506020 1001 86380 86390 1
505981 99505981 1001 86380 86390 1
506166 99506166 1001 86380 86390 1
507228 99507228 1001 86380 86390 1
506810 99506810 1001 86380 86390 1
507473 99507473 1001 86380 86390 1
507450 99507450 1001 86380 86390 1
508219 99508219 1001 86380 86390 1
508043 99508043 1001 86380 86390 1
507877 99507877 1001 86380 86390 1
508037 99508037 1001 86380 86390 1
507936 99507936 1001 86380 86390 1
507698 99507698 1001 86380 86390 1
508898 99508898 1001 86380 86390 1
509051 99509051 1001 86380 86390 1
508726 99508726 1001 86380 86390 1
508835 99508835 1001 86380 86390 1
508673 99508673 1001 86380 86390 1
508463 99508463 1001 86380 86390 1
509187 99509187 1001 86380 86390 1
509736 99509736 1001 86380 86390 1
509898 99509898 1001 86380 86390 1
509530 99509530 1001 86380 86390 1
509678 99509678 1001 86380 86390 1
510677 99510677 1001 86380 86390 1
510687 99510687 1001 86380 86390 1
510188 99510188 1001 86380 86390 1
510905 99510905 1001 86380 86390 1
510920 99510920 1001 86380 86390 1
510837 99510837 1001 86380 86390 1
511312 99511312 1001 86380 86390 1
512277 99512277 1001 86380 86390 1
512326 99512326 1001 86380 86390 1
511983 99511983 1001 86380 86390 1
512584 99512584 1001 86380 86390 1
512494 99512494 1001 86380 86390 1
512383 99512383 1001 86380 86390 1
512514 99512514 1001 86380 86390 1
512477 99512477 1001 86380 86390 1
513143 99513143 1001 86380 86390 1
513173 99513173 1001 86380 86390 1
512739 99512739 1001 86380 86390 1
512756 99512756 1001 86380 86390 1
512658 99512658 1001 86380 86390 1
513223 99513223 1001 86380 86390 1
514019 99514019 1001 86380 86390 1
513835 99513835 1001 86380 86390 1
513739 99513739 1001 86380 86390 1
513753 99513753 1001 86380 86390 1
513475 99513475 1001 86380 86390 1
514754 99514754 1001 86380 86390 1
514497 99514497 1001 86380 86390 1
514518 99514518 1001 86380 86390 1
514560 99514560 1001 86380 86390 1
514255 99514255 1001 86380 86390 1
514927 99514927 1001 86380 86390 1
515492 99515492 1001 86380 86390 1
515414 99515414 1001 86380 86390 1
515280 99515280 1001 86380 86390 1
515463 99515463 1001 86380 86390 1
515113 99515113 1001 86380 86390 1
515836 99515836 1001 86380 86390 1
515844 99515844 1001 86380 86390 1
516448 99516448 1001 86380 86390 1
516126 99516126 1001 86380 86390 1
516060 99516060 1001 86380 86390 1
516063 99516063 1001 86380 86390 1
515895 99515895 1001 86380 86390 1
516000 99516000 1001 86380 86390 1
516529 99516529 1001 86380 86390 1
516530 99516530 1001 86380 86390 1
517235 99517235 1001 86380 86390 1
517265 99517265 1001 86380 86390 1
517323 99517323 1001 86380 86390 1
517065 99517065 1001 86380 86390 1
517010 99517010 1001 86380 86390 1
517114 99517114 1001 86380 86390 1
516794 99516794 1001 86380 86390 1
516848 99516848 1001 86380 86390 1
516895 99516895 1001 86380 86390 1
518028 99518028 1001 86380 86390 1
517837 99517837 1001 86380 86390 1
517697 99517697 1001 86380 86390 1
517565 99517565 1001 86380 86390 1
518211 99518211 1001 86380 86390 1
518320 99518320 1001 86380 86390 1
518834 99518834 1001 86380 86390 1
518940 99518940 1001 86380 86390 1
518893 99518893 1001 86380 86390 1
518980 99518980 1001 86380 86390 1
518448 99518448 1001 86380 86390 1
518403 99518403 1001 86380 86390 1
518521 99518521 1001 86380 86390 1
519106 99519106 1001 86380 86390 1
519030 99519030 1001 86380 86390 1
519110 99519110 1001 86380 86390 1
519314 99519314 1001 86380 86390 1
519353 99519353 1001 86380 86390 1
519267 99519267 1001 86380 86390 1
519358 99519358 1001 86380 86390 1
520006 99520006 1001 86380 86390 1
520339 99520339 1001 86380 86390 1
520124 99520124 1001 86380 86390 1
520086 99520086 1001 86380 86390 1
520053 99520053 1001 86380 86390 1
520747 99520747 1001 86380 86390 1
521454 99521454 1001 86380 86390 1
521373 99521373 1001 86380 86390 1
521349 99521349 1001 86380 86390 1
521109 99521109 1001 86380 86390 1
521256 99521256 1001 86380 86390 1
521012 99521012 1001 86380 86390 1
521591 99521591 1001 86380 86390 1
522231 99522231 1001 86380 86390 1
522277 99522277 1001 86380 86390 1
521943 99521943 1001 86380 86390 1
521677 99521677 1001 86380 86390 1
521860 99521860 1001 86380 86390 1
523073 99523073 1001 86380 86390 1
523062 99523062 1001 86380 86390 1
522946 99522946 1001 86380 86390 1
522849 99522849 1001 86380 86390 1
522575 99522575 1001 86380 86390 1
522671 99522671 1001 86380 86390 1
522610 99522610 1001 86380 86390 1
523142 99523142 1001 86380 86390 1
523274 99523274 1001 86380 86390 1
523781 99523781 1001 86380 86390 1
523701 99523701 1001 86380 86390 1
523431 99523431 1001 86380 86390 1
523444 99523444 1001 86380 86390 1
523969 99523969 1001 86380 86390 1
524117 99524117 1001 86380 86390 1
524742 99524742 1001 86380 86390 1
524650 99524650 1001 86380 86390 1
524500 99524500 1001 86380 86390 1
524501 99524501 1001 86380 86390 1
524411 99524411 1001 86380 86390 1
524452 99524452 1001 86380 86390 1
524537 99524537 1001 86380 86390 1
524169 99524169 1001 86380 86390 1
524806 99524806 1001 86380 86390 1
524901 99524901 1001 86380 86390 1
524947 99524947 1001 86380 86390 1
525445 99525445 1001 86380 86390 1
525549 99525549 1001 86380 86390 1
525541 99525541 1001 86380 86390 1
525276 99525276 1001 86380 86390 1
525015 99525015 1001 86380 86390 1
525056 99525056 1001 86380 86390 1
525009 99525009 1001 86380 86390 1
525065 99525065 1001 86380 86390 1
525645 99525645 1001 86380 86390 1
525736 99525736 1001 86380 86390 1
525739 99525739 1001 86380 86390 1
526309 99526309 1001 86380 86390 1
526239 99526239 1001 86380 86390 1
526144 99526144 1001 86380 86390 1
526030 99526030 1001 86380 86390 1
526032 99526032 1001 86380 86390 1
525915 99525915 1001 86380 86390 1
526506 99526506 1001 86380 86390 1
527226 99527226 1001 86380 86390 1
527076 99527076 1001 86380 86390 1
526929 99526929 1001 86380 86390 1
526752 99526752 1001 86380 86390 1
526743 99526743 1001 86380 86390 1
527417 99527417 1001 86380 86390 1
527693 99527693 1001 86380 86390 1
527778 99527778 1001 86380 86390 1
527589 99527589 1001 86380 86390 1
528092 99528092 1001 86380 86390 1
528845 99528845 1001 86380 86390 1
528795 99528795 1001 86380 86390 1
528652 99528652 1001 86380 86390 1
528680 99528680 1001 86380 86390 1
528307 99528307 1001 86380 86390 1
528309 99528309 1001 86380 86390 1
528466 99528466 1001 86380 86390 1
529098 99529098 1001 86380 86390 1
529462 99529462 1001 86380 86390 1
530362 99530362 1001 86380 86390 1
530352 99530352 1001 86380 86390 1
530242 99530242 1001 86380 86390 1
530243 99530243 1001 86380 86390 1
530088 99530088 1001 86380 86390 1
530671 99530671 1001 86380 86390 1
531326 99531326 1001 86380 86390 1
530974 99530974 1001 86380 86390 1
531173 99531173 1001 86380 86390 1
530869 99530869 1001 86380 86390 1
530936 99530936 1001 86380 86390 1
531571 99531571 1001 86380 86390 1
531533 99531533 1001 86380 86390 1
532125 99532125 1001 86380 86390 1
532101 99532101 1001 86380 86390 1
531875 99531875 1001 86380 86390 1
531866 99531866 1001 86380 86390 1
531998 99531998 1001 86380 86390 1
531733 99531733 1001 86380 86390 1
532364 99532364 1001 86380 86390 1
532250 99532250 1001 86380 86390 1
532239 99532239 1001 86380 86390 1
532769 99532769 1001 86380 86390 1
532534 99532534 1001 86380 86390 1
533112 99533112 1001 86380 86390 1
533075 99533075 1001 86380 86390 1
533810 99533810 1001 86380 86390 1
533851 99533851 1001 86380 86390 1
533438 99533438 1001 86380 86390 1
533955 99533955 1001 86380 86390 1
533931 99533931 1001 86380 86390 1
534484 99534484 1001 86380 86390 1
534523 99534523 1001 86380 86390 1
534329 99534329 1001 86380 86390 1
534093 99534093 1001 86380 86390 1
534235 99534235 1001 86380 86390 1
534243 99534243 1001 86380 86390 1
534880 99534880 1001 86380 86390 1
534770 99534770 1001 86380 86390 1
535464 99535464 1001 86380 86390 1
535208 99535208 1001 86380 86390 1
534966 99534966 1001 86380 86390 1
535535 99535535 1001 86380 86390 1
535712 99535712 1001 86380 86390 1
536110 99536110 1001 86380 86390 1
535773 99535773 1001 86380 86390 1
536514 99536514 1001 86380 86390 1
537156 99537156 1001 86380 86390 1
536948 99536948 1001 86380 86390 1
536850 99536850 1001 86380 86390 1
536641 99536641 1001 86380 86390 1
536669 99536669 1001 86380 86390 1
537225 99537225 1001 86380 86390 1
537329 99537329 1001 86380 86390 1
536958 99536958 1001 86380 86390 1
537175 99537175 1001 86380 86390 1
537283 99537283 1001 86380 86390 1
537798 99537798 1001 86380 86390 1
537691 99537691 1001 86380 86390 1
537458 99537458 1001 86380 86390 1
537510 99537510 1001 86380 86390 1
538059 99538059 1001 86380 86390 1
538735 99538735 1001 86380 86390 1
538443 99538443 1001 86380 86390 1
538253 99538253 1001 86380 86390 1
539006 99539006 1001 86380 86390 1
539513 99539513 1001 86380 86390 1
539045 99539045 1001 86380 86390 1
539652 99539652 1001 86380 86390 1
539757 99539757 1001 86380 86390 1
539642 99539642 1001 86380 86390 1
539700 99539700 1001 86380 86390 1
539752 99539752 1001 86380 86390 1
540421 99540421 1001 86380 86390 1
540397 99540397 1001 86380 86390 1
540424 99540424 1001 86380 86390 1
540309 99540309 1001 86380 86390 1
540463 99540463 1001 86380 86390 1
540222 99540222 1001 86380 86390 1
540159 99540159 1001 86380 86390 1
540216 99540216 1001 86380 86390 1
540117 99540117 1001 86380 86390 1
539862 99539862 1001 86380 86390 1
539895 99539895 1001 86380 86390 1
540025 99540025 1001 86380 86390 1
540477 99540477 1001 86380 86390 1
541242 99541242 1001 86380 86390 1
540907 99540907 1001 86380 86390 1
540975 99540975 1001 86380 86390 1
540989 99540989 1001 86380 86390 1
541406 99541406 1001 86380 86390 1
541474 99541474 1001 86380 86390 1
541326 99541326 1001 86380 86390 1
542115 99542115 1001 86380 86390 1
541538 99541538 1001 86380 86390 1
541631 99541631 1001 86380 86390 1
541619 99541619 1001 86380 86390 1
541650 99541650 1001 86380 86390 1
542287 99542287 1001 86380 86390 1
542267 99542267 1001 86380 86390 1
542180 99542180 1001 86380 86390 1
542604 99542604 1001 86380 86390 1
542525 99542525 1001 86380 86390 1
543056 99543056 1001 86380 86390 1
543617 99543617 1001 86380 86390 1
543404 99543404 1001 86380 86390 1
543200 99543200 1001 86380 86390 1
543291 99543291 1001 86380 86390 1
544245 99544245 1001 86380 86390 1
544741 99544741 1001 86380 86390 1
505801 750 1001 31544 31844 1
514078 695 1002 42491 44491 1
400373 99400373 1001 86380 86390 1
400514 99400514 1001 86380 86390 1
400725 99400725 1001 86380 86390 1
400932 99400932 1001 86380 86390 1
400883 99400883 1001 86380 86390 1
400957 99400957 1001 86380 86390 1
401119 99401119 1001 86380 86390 1
401393 99401393 1001 86380 86390 1
401835 99401835 1001 86380 86390 1
402446 99402446 1001 86380 86390 1
402394 99402394 1001 86380 86390 1
402440 99402440 1001 86380 86390 1
402670 99402670 1001 86380 86390 1
402674 99402674 1001 86380 86390 1
402708 99402708 1001 86380 86390 1
403218 99403218 1001 86380 86390 1
403458 99403458 1001 86380 86390 1
403946 99403946 1001 86380 86390 1
403964 99403964 1001 86380 86390 1
404082 99404082 1001 86380 86390 1
404163 99404163 1001 86380 86390 1
404418 99404418 1001 86380 86390 1
404931 99404931 1001 86380 86390 1
405393 99405393 1001 86380 86390 1
405500 99405500 1001 86380 86390 1
406116 99406116 1001 86380 86390 1
406173 99406173 1001 86380 86390 1
406508 99406508 1001 86380 86390 1
406827 99406827 1001 86380 86390 1
407057 99407057 1001 86380 86390 1
408035 99408035 1001 86380 86390 1
408090 99408090 1001 86380 86390 1
408125 99408125 1001 86380 86390 1
409257 99409257 1001 86380 86390 1
409379 99409379 1001 86380 86390 1
409665 99409665 1001 86380 86390 1
409929 99409929 1001 86380 86390 1
409899 99409899 1001 86380 86390 1
410108 99410108 1001 86380 86390 1
410395 99410395 1001 86380 86390 1
410401 99410401 1001 86380 86390 1
410800 99410800 1001 86380 86390 1
410944 99410944 1001 86380 86390 1
411267 99411267 1001 86380 86390 1
411447 99411447 1001 86380 86390 1
411793 99411793 1001 86380 86390 1
411824 99411824 1001 86380 86390 1
412077 99412077 1001 86380 86390 1
413390 99413390 1001 86380 86390 1
413245 99413245 1001 86380 86390 1
413741 99413741 1001 86380 86390 1
414822 99414822 1001 86380 86390 1
415399 99415399 1001 86380 86390 1
415559 99415559 1001 86380 86390 1
416344 99416344 1001 86380 86390 1
416306 99416306 1001 86380 86390 1
416358 99416358 1001 86380 86390 1
417233 99417233 1001 86380 86390 1
417075 99417075 1001 86380 86390 1
417252 99417252 1001 86380 86390 1
418718 99418718 1001 86380 86390 1
418765 99418765 1001 86380 86390 1
418419 99418419 1001 86380 86390 1
418085 99418085 1001 86380 86390 1
418234 99418234 1001 86380 86390 1
417798 99417798 1001 86380 86390 1
417978 99417978 1001 86380 86390 1
419008 99419008 1001 86380 86390 1
418903 99418903 1001 86380 86390 1
420150 99420150 1001 86380 86390 1
419725 99419725 1001 86380 86390 1
419905 99419905 1001 86380 86390 1
419325 99419325 1001 86380 86390 1
420646 99420646 1001 86380 86390 1
420651 99420651 1001 86380 86390 1
420516 99420516 1001 86380 86390 1
421830 99421830 1001 86380 86390 1
421273 99421273 1001 86380 86390 1
420979 99420979 1001 86380 86390 1
422982 99422982 1001 86380 86390 1
423188 99423188 1001 86380 86390 1
422572 99422572 1001 86380 86390 1
422731 99422731 1001 86380 86390 1
422903 99422903 1001 86380 86390 1
423944 99423944 1001 86380 86390 1
423923 99423923 1001 86380 86390 1
425114 99425114 1001 86380 86390 1
425134 99425134 1001 86380 86390 1
425185 99425185 1001 86380 86390 1
424154 99424154 1001 86380 86390 1
424271 99424271 1001 86380 86390 1
424166 99424166 1001 86380 86390 1
425693 99425693 1001 86380 86390 1
426805 99426805 1001 86380 86390 1
426478 99426478 1001 86380 86390 1
426439 99426439 1001 86380 86390 1
426467 99426467 1001 86380 86390 1
427402 99427402 1001 86380 86390 1
428586 99428586 1001 86380 86390 1
428563 99428563 1001 86380 86390 1
428254 99428254 1001 86380 86390 1
428039 99428039 1001 86380 86390 1
428285 99428285 1001 86380 86390 1
428147 99428147 1001 86380 86390 1
427901 99427901 1001 86380 86390 1
428772 99428772 1001 86380 86390 1
429160 99429160 1001 86380 86390 1
428775 99428775 1001 86380 86390 1
430371 99430371 1001 86380 86390 1
429895 99429895 1001 86380 86390 1
429949 99429949 1001 86380 86390 1
430636 99430636 1001 86380 86390 1
430392 99430392 1001 86380 86390 1
430630 99430630 1001 86380 86390 1
431178 99431178 1001 86380 86390 1
432455 99432455 1001 86380 86390 1
432067 99432067 1001 86380 86390 1
432166 99432166 1001 86380 86390 1
433653 99433653 1001 86380 86390 1
433521 99433521 1001 86380 86390 1
433661 99433661 1001 86380 86390 1
433227 99433227 1001 86380 86390 1
432766 99432766 1001 86380 86390 1
435000 99435000 1001 86380 86390 1
434891 99434891 1001 86380 86390 1
434408 99434408 1001 86380 86390 1
435594 99435594 1001 86380 86390 1
435631 99435631 1001 86380 86390 1
435543 99435543 1001 86380 86390 1
436128 99436128 1001 86380 86390 1
436264 99436264 1001 86380 86390 1
436239 99436239 1001 86380 86390 1
436029 99436029 1001 86380 86390 1
436090 99436090 1001 86380 86390 1
437308 99437308 1001 86380 86390 1
300539 99300539 1001 86380 86390 1
301528 99301528 1001 86380 86390 1
301409 99301409 1001 86380 86390 1
301188 99301188 1001 86380 86390 1
301741 99301741 1001 86380 86390 1
302327 99302327 1001 86380 86390 1
301993 99301993 1001 86380 86390 1
301941 99301941 1001 86380 86390 1
301821 99301821 1001 86380 86390 1
302444 99302444 1001 86380 86390 1
302516 99302516 1001 86380 86390 1
302439 99302439 1001 86380 86390 1
302846 99302846 1001 86380 86390 1
302716 99302716 1001 86380 86390 1
303918 99303918 1001 86380 86390 1
303699 99303699 1001 86380 86390 1
303717 99303717 1001 86380 86390 1
303639 99303639 1001 86380 86390 1
303608 99303608 1001 86380 86390 1
303466 99303466 1001 86380 86390 1
303433 99303433 1001 86380 86390 1
304182 99304182 1001 86380 86390 1
304826 99304826 1001 86380 86390 1
304785 99304785 1001 86380 86390 1
304722 99304722 1001 86380 86390 1
304837 99304837 1001 86380 86390 1
304678 99304678 1001 86380 86390 1
304576 99304576 1001 86380 86390 1
304488 99304488 1001 86380 86390 1
304494 99304494 1001 86380 86390 1
304327 99304327 1001 86380 86390 1
304249 99304249 1001 86380 86390 1
304914 99304914 1001 86380 86390 1
305521 99305521 1001 86380 86390 1
500151 99500151 1001 86380 86390 1
500190 99500190 1001 86380 86390 1
500659 99500659 1001 86380 86390 1
500783 99500783 1001 86380 86390 1
500804 99500804 1001 86380 86390 1
500195 99500195 1001 86380 86390 1
500356 99500356 1001 86380 86390 1
500837 99500837 1001 86380 86390 1
500919 99500919 1001 86380 86390 1
501525 99501525 1001 86380 86390 1
501528 99501528 1001 86380 86390 1
501582 99501582 1001 86380 86390 1
501624 99501624 1001 86380 86390 1
501493 99501493 1001 86380 86390 1
501630 99501630 1001 86380 86390 1
501096 99501096 1001 86380 86390 1
501165 99501165 1001 86380 86390 1
501173 99501173 1001 86380 86390 1
501783 99501783 1001 86380 86390 1
502385 99502385 1001 86380 86390 1
502335 99502335 1001 86380 86390 1
502120 99502120 1001 86380 86390 1
502090 99502090 1001 86380 86390 1
502207 99502207 1001 86380 86390 1
503114 99503114 1001 86380 86390 1
503226 99503226 1001 86380 86390 1
502970 99502970 1001 86380 86390 1
503000 99503000 1001 86380 86390 1
503344 99503344 1001 86380 86390 1
503336 99503336 1001 86380 86390 1
503417 99503417 1001 86380 86390 1
504050 99504050 1001 86380 86390 1
503847 99503847 1001 86380 86390 1
503816 99503816 1001 86380 86390 1
503909 99503909 1001 86380 86390 1
503655 99503655 1001 86380 86390 1
503503 99503503 1001 86380 86390 1
503623 99503623 1001 86380 86390 1
504221 99504221 1001 86380 86390 1
504789 99504789 1001 86380 86390 1
504833 99504833 1001 86380 86390 1
504860 99504860 1001 86380 86390 1
504600 99504600 1001 86380 86390 1
504683 99504683 1001 86380 86390 1
504475 99504475 1001 86380 86390 1
505012 99505012 1001 86380 86390 1
505105 99505105 1001 86380 86390 1
505706 99505706 1001 86380 86390 1
505507 99505507 1001 86380 86390 1
505189 99505189 1001 86380 86390 1
505852 99505852 1001 86380 86390 1
506558 99506558 1001 86380 86390 1
506302 99506302 1001 86380 86390 1
506356 99506356 1001 86380 86390 1
506008 99506008 1001 86380 86390 1
506611 99506611 1001 86380 86390 1
507083 99507083 1001 86380 86390 1
507019 99507019 1001 86380 86390 1
506899 99506899 1001 86380 86390 1
508066 99508066 1001 86380 86390 1
507882 99507882 1001 86380 86390 1
508039 99508039 1001 86380 86390 1
507846 99507846 1001 86380 86390 1
507660 99507660 1001 86380 86390 1
507753 99507753 1001 86380 86390 1
508351 99508351 1001 86380 86390 1
508922 99508922 1001 86380 86390 1
508948 99508948 1001 86380 86390 1
508614 99508614 1001 86380 86390 1
508564 99508564 1001 86380 86390 1
509166 99509166 1001 86380 86390 1
509220 99509220 1001 86380 86390 1
509864 99509864 1001 86380 86390 1
509685 99509685 1001 86380 86390 1
509519 99509519 1001 86380 86390 1
509512 99509512 1001 86380 86390 1
509314 99509314 1001 86380 86390 1
509329 99509329 1001 86380 86390 1
509355 99509355 1001 86380 86390 1
509969 99509969 1001 86380 86390 1
510679 99510679 1001 86380 86390 1
510529 99510529 1001 86380 86390 1
510362 99510362 1001 86380 86390 1
510402 99510402 1001 86380 86390 1
510762 99510762 1001 86380 86390 1
510895 99510895 1001 86380 86390 1
511502 99511502 1001 86380 86390 1
511380 99511380 1001 86380 86390 1
511500 99511500 1001 86380 86390 1
511154 99511154 1001 86380 86390 1
511268 99511268 1001 86380 86390 1
511000 99511000 1001 86380 86390 1
510944 99510944 1001 86380 86390 1
511667 99511667 1001 86380 86390 1
511746 99511746 1001 86380 86390 1
511638 99511638 1001 86380 86390 1
512205 99512205 1001 86380 86390 1
512208 99512208 1001 86380 86390 1
512006 99512006 1001 86380 86390 1
511934 99511934 1001 86380 86390 1
511768 99511768 1001 86380 86390 1
511781 99511781 1001 86380 86390 1
513094 99513094 1001 86380 86390 1
513186 99513186 1001 86380 86390 1
512911 99512911 1001 86380 86390 1
512662 99512662 1001 86380 86390 1
512651 99512651 1001 86380 86390 1
512734 99512734 1001 86380 86390 1
513865 99513865 1001 86380 86390 1
513620 99513620 1001 86380 86390 1
513642 99513642 1001 86380 86390 1
513617 99513617 1001 86380 86390 1
513605 99513605 1001 86380 86390 1
513476 99513476 1001 86380 86390 1
513427 99513427 1001 86380 86390 1
513483 99513483 1001 86380 86390 1
513574 99513574 1001 86380 86390 1
513587 99513587 1001 86380 86390 1
514184 99514184 1001 86380 86390 1
514137 99514137 1001 86380 86390 1
514720 99514720 1001 86380 86390 1
514689 99514689 1001 86380 86390 1
514627 99514627 1001 86380 86390 1
514275 99514275 1001 86380 86390 1
514246 99514246 1001 86380 86390 1
514916 99514916 1001 86380 86390 1
515683 99515683 1001 86380 86390 1
515511 99515511 1001 86380 86390 1
515502 99515502 1001 86380 86390 1
515343 99515343 1001 86380 86390 1
515239 99515239 1001 86380 86390 1
515124 99515124 1001 86380 86390 1
515837 99515837 1001 86380 86390 1
515709 99515709 1001 86380 86390 1
516415 99516415 1001 86380 86390 1
515995 99515995 1001 86380 86390 1
516012 99516012 1001 86380 86390 1
516531 99516531 1001 86380 86390 1
517223 99517223 1001 86380 86390 1
517317 99517317 1001 86380 86390 1
517330 99517330 1001 86380 86390 1
516807 99516807 1001 86380 86390 1
516900 99516900 1001 86380 86390 1
518111 99518111 1001 86380 86390 1
517828 99517828 1001 86380 86390 1
517842 99517842 1001 86380 86390 1
517855 99517855 1001 86380 86390 1
517765 99517765 1001 86380 86390 1
517953 99517953 1001 86380 86390 1
517686 99517686 1001 86380 86390 1
517720 99517720 1001 86380 86390 1
518777 99518777 1001 86380 86390 1
518506 99518506 1001 86380 86390 1
519032 99519032 1001 86380 86390 1
519112 99519112 1001 86380 86390 1
519779 99519779 1001 86380 86390 1
519445 99519445 1001 86380 86390 1
519258 99519258 1001 86380 86390 1
519220 99519220 1001 86380 86390 1
519966 99519966 1001 86380 86390 1
519997 99519997 1001 86380 86390 1
520376 99520376 1001 86380 86390 1
520286 99520286 1001 86380 86390 1
520405 99520405 1001 86380 86390 1
520328 99520328 1001 86380 86390 1
520193 99520193 1001 86380 86390 1
521368 99521368 1001 86380 86390 1
521127 99521127 1001 86380 86390 1
521234 99521234 1001 86380 86390 1
520940 99520940 1001 86380 86390 1
521580 99521580 1001 86380 86390 1
521662 99521662 1001 86380 86390 1
522148 99522148 1001 86380 86390 1
522044 99522044 1001 86380 86390 1
522940 99522940 1001 86380 86390 1
522722 99522722 1001 86380 86390 1
522791 99522791 1001 86380 86390 1
522729 99522729 1001 86380 86390 1
522597 99522597 1001 86380 86390 1
522520 99522520 1001 86380 86390 1
522613 99522613 1001 86380 86390 1
523308 99523308 1001 86380 86390 1
523831 99523831 1001 86380 86390 1
523635 99523635 1001 86380 86390 1
523373 99523373 1001 86380 86390 1
524104 99524104 1001 86380 86390 1
524069 99524069 1001 86380 86390 1
524095 99524095 1001 86380 86390 1
524070 99524070 1001 86380 86390 1
524604 99524604 1001 86380 86390 1
524686 99524686 1001 86380 86390 1
524504 99524504 1001 86380 86390 1
524509 99524509 1001 86380 86390 1
524205 99524205 1001 86380 86390 1
525353 99525353 1001 86380 86390 1
525277 99525277 1001 86380 86390 1
525139 99525139 1001 86380 86390 1
526230 99526230 1001 86380 86390 1
526400 99526400 1001 86380 86390 1
526195 99526195 1001 86380 86390 1
526068 99526068 1001 86380 86390 1
526048 99526048 1001 86380 86390 1
525959 99525959 1001 86380 86390 1
527836 99527836 1001 86380 86390 1
527776 99527776 1001 86380 86390 1
527713 99527713 1001 86380 86390 1
527541 99527541 1001 86380 86390 1
527646 99527646 1001 86380 86390 1
528255 99528255 1001 86380 86390 1
528777 99528777 1001 86380 86390 1
528746 99528746 1001 86380 86390 1
528619 99528619 1001 86380 86390 1
528293 99528293 1001 86380 86390 1
528349 99528349 1001 86380 86390 1
528343 99528343 1001 86380 86390 1
529097 99529097 1001 86380 86390 1
529085 99529085 1001 86380 86390 1
529606 99529606 1001 86380 86390 1
529572 99529572 1001 86380 86390 1
529370 99529370 1001 86380 86390 1
529515 99529515 1001 86380 86390 1
529481 99529481 1001 86380 86390 1
529494 99529494 1001 86380 86390 1
529185 99529185 1001 86380 86390 1
529881 99529881 1001 86380 86390 1
529831 99529831 1001 86380 86390 1
529874 99529874 1001 86380 86390 1
529798 99529798 1001 86380 86390 1
529852 99529852 1001 86380 86390 1
530389 99530389 1001 86380 86390 1
530523 99530523 1001 86380 86390 1
530544 99530544 1001 86380 86390 1
530547 99530547 1001 86380 86390 1
530232 99530232 1001 86380 86390 1
530183 99530183 1001 86380 86390 1
530185 99530185 1001 86380 86390 1
530037 99530037 1001 86380 86390 1
529973 99529973 1001 86380 86390 1
530033 99530033 1001 86380 86390 1
529943 99529943 1001 86380 86390 1
530125 99530125 1001 86380 86390 1
530564 99530564 1001 86380 86390 1
530737 99530737 1001 86380 86390 1
530700 99530700 1001 86380 86390 1
531066 99531066 1001 86380 86390 1
531172 99531172 1001 86380 86390 1
530877 99530877 1001 86380 86390 1
530802 99530802 1001 86380 86390 1
531559 99531559 1001 86380 86390 1
531477 99531477 1001 86380 86390 1
531466 99531466 1001 86380 86390 1
531871 99531871 1001 86380 86390 1
531721 99531721 1001 86380 86390 1
532281 99532281 1001 86380 86390 1
532325 99532325 1001 86380 86390 1
532983 99532983 1001 86380 86390 1
533000 99533000 1001 86380 86390 1
532875 99532875 1001 86380 86390 1
532709 99532709 1001 86380 86390 1
532616 99532616 1001 86380 86390 1
533107 99533107 1001 86380 86390 1
533723 99533723 1001 86380 86390 1
533764 99533764 1001 86380 86390 1
533701 99533701 1001 86380 86390 1
533386 99533386 1001 86380 86390 1
533297 99533297 1001 86380 86390 1
533428 99533428 1001 86380 86390 1
533908 99533908 1001 86380 86390 1
533871 99533871 1001 86380 86390 1
534055 99534055 1001 86380 86390 1
534655 99534655 1001 86380 86390 1
534625 99534625 1001 86380 86390 1
534677 99534677 1001 86380 86390 1
534678 99534678 1001 86380 86390 1
534502 99534502 1001 86380 86390 1
534645 99534645 1001 86380 86390 1
534076 99534076 1001 86380 86390 1
534869 99534869 1001 86380 86390 1
535359 99535359 1001 86380 86390 1
535125 99535125 1001 86380 86390 1
534926 99534926 1001 86380 86390 1
535636 99535636 1001 86380 86390 1
535989 99535989 1001 86380 86390 1
536008 99536008 1001 86380 86390 1
535971 99535971 1001 86380 86390 1
535824 99535824 1001 86380 86390 1
536424 99536424 1001 86380 86390 1
536529 99536529 1001 86380 86390 1
536618 99536618 1001 86380 86390 1
537243 99537243 1001 86380 86390 1
537962 99537962 1001 86380 86390 1
537929 99537929 1001 86380 86390 1
537585 99537585 1001 86380 86390 1
537419 99537419 1001 86380 86390 1
537461 99537461 1001 86380 86390 1
537413 99537413 1001 86380 86390 1
537401 99537401 1001 86380 86390 1
538125 99538125 1001 86380 86390 1
538136 99538136 1001 86380 86390 1
538531 99538531 1001 86380 86390 1
538449 99538449 1001 86380 86390 1
538412 99538412 1001 86380 86390 1
538607 99538607 1001 86380 86390 1
538392 99538392 1001 86380 86390 1
538342 99538342 1001 86380 86390 1
538954 99538954 1001 86380 86390 1
538827 99538827 1001 86380 86390 1
539586 99539586 1001 86380 86390 1
539522 99539522 1001 86380 86390 1
539274 99539274 1001 86380 86390 1
539287 99539287 1001 86380 86390 1
539083 99539083 1001 86380 86390 1
539679 99539679 1001 86380 86390 1
539776 99539776 1001 86380 86390 1
539777 99539777 1001 86380 86390 1
539714 99539714 1001 86380 86390 1
540158 99540158 1001 86380 86390 1
539858 99539858 1001 86380 86390 1
541040 99541040 1001 86380 86390 1
540968 99540968 1001 86380 86390 1
540718 99540718 1001 86380 86390 1
541303 99541303 1001 86380 86390 1
541473 99541473 1001 86380 86390 1
541337 99541337 1001 86380 86390 1
541327 99541327 1001 86380 86390 1
541928 99541928 1001 86380 86390 1
541944 99541944 1001 86380 86390 1
542101 99542101 1001 86380 86390 1
541779 99541779 1001 86380 86390 1
541807 99541807 1001 86380 86390 1
542154 99542154 1001 86380 86390 1
542838 99542838 1001 86380 86390 1
542691 99542691 1001 86380 86390 1
542669 99542669 1001 86380 86390 1
542722 99542722 1001 86380 86390 1
542507 99542507 1001 86380 86390 1
542496 99542496 1001 86380 86390 1
542994 99542994 1001 86380 86390 1
542995 99542995 1001 86380 86390 1
543748 99543748 1001 86380 86390 1
543332 99543332 1001 86380 86390 1
543181 99543181 1001 86380 86390 1
543300 99543300 1001 86380 86390 1
543847 99543847 1001 86380 86390 1
543809 99543809 1001 86380 86390 1
543966 99543966 1001 86380 86390 1
543793 99543793 1001 86380 86390 1
544413 99544413 1001 86380 86390 1
544555 99544555 1001 86380 86390 1
544212 99544212 1001 86380 86390 1
544267 99544267 1001 86380 86390 1
544284 99544284 1001 86380 86390 1
544158 99544158 1001 86380 86390 1
544089 99544089 1001 86380 86390 1
544727 99544727 1001 86380 86390 1
400062 99400062 1001 86380 86390 1
400228 99400228 1001 86380 86390 1
400290 99400290 1001 86380 86390 1
400233 99400233 1001 86380 86390 1
400840 99400840 1001 86380 86390 1
400873 99400873 1001 86380 86390 1
401084 99401084 1001 86380 86390 1
401179 99401179 1001 86380 86390 1
401263 99401263 1001 86380 86390 1
401342 99401342 1001 86380 86390 1
401609 99401609 1001 86380 86390 1
401834 99401834 1001 86380 86390 1
402343 99402343 1001 86380 86390 1
402747 99402747 1001 86380 86390 1
402899 99402899 1001 86380 86390 1
403028 99403028 1001 86380 86390 1
403602 99403602 1001 86380 86390 1
403806 99403806 1001 86380 86390 1
404061 99404061 1001 86380 86390 1
404593 99404593 1001 86380 86390 1
404965 99404965 1001 86380 86390 1
405045 99405045 1001 86380 86390 1
405377 99405377 1001 86380 86390 1
405419 99405419 1001 86380 86390 1
405949 99405949 1001 86380 86390 1
406070 99406070 1001 86380 86390 1
406174 99406174 1001 86380 86390 1
406226 99406226 1001 86380 86390 1
406181 99406181 1001 86380 86390 1
406369 99406369 1001 86380 86390 1
406978 99406978 1001 86380 86390 1
406989 99406989 1001 86380 86390 1
407408 99407408 1001 86380 86390 1
407559 99407559 1001 86380 86390 1
407574 99407574 1001 86380 86390 1
407731 99407731 1001 86380 86390 1
407713 99407713 1001 86380 86390 1
407779 99407779 1001 86380 86390 1
408169 99408169 1001 86380 86390 1
408419 99408419 1001 86380 86390 1
408472 99408472 1001 86380 86390 1
408547 99408547 1001 86380 86390 1
408925 99408925 1001 86380 86390 1
408905 99408905 1001 86380 86390 1
409473 99409473 1001 86380 86390 1
409675 99409675 1001 86380 86390 1
409635 99409635 1001 86380 86390 1
409776 99409776 1001 86380 86390 1
409907 99409907 1001 86380 86390 1
410160 99410160 1001 86380 86390 1
410245 99410245 1001 86380 86390 1
410898 99410898 1001 86380 86390 1
411394 99411394 1001 86380 86390 1
411379 99411379 1001 86380 86390 1
412174 99412174 1001 86380 86390 1
412257 99412257 1001 86380 86390 1
412408 99412408 1001 86380 86390 1
413515 99413515 1001 86380 86390 1
413356 99413356 1001 86380 86390 1
413115 99413115 1001 86380 86390 1
413132 99413132 1001 86380 86390 1
412486 99412486 1001 86380 86390 1
413725 99413725 1001 86380 86390 1
413726 99413726 1001 86380 86390 1
414025 99414025 1001 86380 86390 1
415157 99415157 1001 86380 86390 1
414475 99414475 1001 86380 86390 1
415385 99415385 1001 86380 86390 1
416796 99416796 1001 86380 86390 1
416619 99416619 1001 86380 86390 1
416489 99416489 1001 86380 86390 1
415819 99415819 1001 86380 86390 1
417371 99417371 1001 86380 86390 1
417559 99417559 1001 86380 86390 1
418762 99418762 1001 86380 86390 1
418772 99418772 1001 86380 86390 1
417757 99417757 1001 86380 86390 1
419067 99419067 1001 86380 86390 1
420422 99420422 1001 86380 86390 1
419720 99419720 1001 86380 86390 1
419991 99419991 1001 86380 86390 1
419877 99419877 1001 86380 86390 1
419293 99419293 1001 86380 86390 1
419409 99419409 1001 86380 86390 1
419463 99419463 1001 86380 86390 1
421941 99421941 1001 86380 86390 1
422056 99422056 1001 86380 86390 1
421825 99421825 1001 86380 86390 1
421647 99421647 1001 86380 86390 1
421384 99421384 1001 86380 86390 1
421608 99421608 1001 86380 86390 1
421012 99421012 1001 86380 86390 1
420952 99420952 1001 86380 86390 1
421196 99421196 1001 86380 86390 1
420854 99420854 1001 86380 86390 1
422965 99422965 1001 86380 86390 1
422976 99422976 1001 86380 86390 1
423121 99423121 1001 86380 86390 1
423805 99423805 1001 86380 86390 1
424110 99424110 1001 86380 86390 1
424115 99424115 1001 86380 86390 1
425330 99425330 1001 86380 86390 1
425264 99425264 1001 86380 86390 1
424938 99424938 1001 86380 86390 1
424901 99424901 1001 86380 86390 1
424388 99424388 1001 86380 86390 1
424265 99424265 1001 86380 86390 1
424477 99424477 1001 86380 86390 1
425715 99425715 1001 86380 86390 1
426371 99426371 1001 86380 86390 1
426681 99426681 1001 86380 86390 1
425969 99425969 1001 86380 86390 1
426055 99426055 1001 86380 86390 1
427523 99427523 1001 86380 86390 1
427309 99427309 1001 86380 86390 1
428623 99428623 1001 86380 86390 1
428722 99428722 1001 86380 86390 1
427856 99427856 1001 86380 86390 1
428845 99428845 1001 86380 86390 1
429046 99429046 1001 86380 86390 1
429008 99429008 1001 86380 86390 1
430135 99430135 1001 86380 86390 1
429613 99429613 1001 86380 86390 1
429595 99429595 1001 86380 86390 1
429840 99429840 1001 86380 86390 1
429581 99429581 1001 86380 86390 1
429268 99429268 1001 86380 86390 1
429209 99429209 1001 86380 86390 1
429340 99429340 1001 86380 86390 1
430484 99430484 1001 86380 86390 1
430664 99430664 1001 86380 86390 1
430486 99430486 1001 86380 86390 1
430593 99430593 1001 86380 86390 1
430713 99430713 1001 86380 86390 1
430483 99430483 1001 86380 86390 1
431654 99431654 1001 86380 86390 1
431572 99431572 1001 86380 86390 1
431448 99431448 1001 86380 86390 1
430890 99430890 1001 86380 86390 1
432245 99432245 1001 86380 86390 1
433080 99433080 1001 86380 86390 1
433057 99433057 1001 86380 86390 1
432854 99432854 1001 86380 86390 1
433783 99433783 1001 86380 86390 1
434680 99434680 1001 86380 86390 1
434764 99434764 1001 86380 86390 1
434668 99434668 1001 86380 86390 1
434783 99434783 1001 86380 86390 1
435454 99435454 1001 86380 86390 1
435721 99435721 1001 86380 86390 1
437039 99437039 1001 86380 86390 1
437143 99437143 1001 86380 86390 1
436412 99436412 1001 86380 86390 1
435963 99435963 1001 86380 86390 1
300049 99300049 1001 86380 86390 1
300680 99300680 1001 86380 86390 1
300566 99300566 1001 86380 86390 1
300683 99300683 1001 86380 86390 1
300651 99300651 1001 86380 86390 1
300421 99300421 1001 86380 86390 1
300353 99300353 1001 86380 86390 1
300199 99300199 1001 86380 86390 1
300881 99300881 1001 86380 86390 1
301350 99301350 1001 86380 86390 1
301190 99301190 1001 86380 86390 1
301105 99301105 1001 86380 86390 1
300993 99300993 1001 86380 86390 1
301658 99301658 1001 86380 86390 1
301595 99301595 1001 86380 86390 1
301713 99301713 1001 86380 86390 1
301613 99301613 1001 86380 86390 1
302207 99302207 1001 86380 86390 1
302074 99302074 1001 86380 86390 1
301932 99301932 1001 86380 86390 1
302431 99302431 1001 86380 86390 1
302523 99302523 1001 86380 86390 1
302512 99302512 1001 86380 86390 1
302461 99302461 1001 86380 86390 1
302861 99302861 1001 86380 86390 1
302978 99302978 1001 86380 86390 1
302854 99302854 1001 86380 86390 1
302730 99302730 1001 86380 86390 1
302760 99302760 1001 86380 86390 1
303399 99303399 1001 86380 86390 1
303220 99303220 1001 86380 86390 1
303266 99303266 1001 86380 86390 1
303920 99303920 1001 86380 86390 1
303954 99303954 1001 86380 86390 1
303733 99303733 1001 86380 86390 1
303721 99303721 1001 86380 86390 1
303598 99303598 1001 86380 86390 1
304682 99304682 1001 86380 86390 1
304633 99304633 1001 86380 86390 1
304470 99304470 1001 86380 86390 1
304383 99304383 1001 86380 86390 1
304961 99304961 1001 86380 86390 1
304949 99304949 1001 86380 86390 1
304989 99304989 1001 86380 86390 1
305046 99305046 1001 86380 86390 1
305596 99305596 1001 86380 86390 1
305573 99305573 1001 86380 86390 1
305487 99305487 1001 86380 86390 1
305513 99305513 1001 86380 86390 1
305502 99305502 1001 86380 86390 1
305229 99305229 1001 86380 86390 1
500073 99500073 1001 86380 86390 1
500705 99500705 1001 86380 86390 1
500684 99500684 1001 86380 86390 1
500462 99500462 1001 86380 86390 1
500236 99500236 1001 86380 86390 1
500341 99500341 1001 86380 86390 1
500396 99500396 1001 86380 86390 1
500193 99500193 1001 86380 86390 1
500893 99500893 1001 86380 86390 1
500846 99500846 1001 86380 86390 1
501473 99501473 1001 86380 86390 1
501541 99501541 1001 86380 86390 1
501233 99501233 1001 86380 86390 1
501217 99501217 1001 86380 86390 1
501810 99501810 1001 86380 86390 1
501659 99501659 1001 86380 86390 1
502263 99502263 1001 86380 86390 1
502305 99502305 1001 86380 86390 1
502359 99502359 1001 86380 86390 1
502054 99502054 1001 86380 86390 1
502095 99502095 1001 86380 86390 1
502002 99502002 1001 86380 86390 1
501927 99501927 1001 86380 86390 1
501998 99501998 1001 86380 86390 1
502515 99502515 1001 86380 86390 1
503124 99503124 1001 86380 86390 1
502690 99502690 1001 86380 86390 1
503303 99503303 1001 86380 86390 1
503463 99503463 1001 86380 86390 1
503954 99503954 1001 86380 86390 1
504060 99504060 1001 86380 86390 1
503652 99503652 1001 86380 86390 1
503691 99503691 1001 86380 86390 1
504847 99504847 1001 86380 86390 1
504941 99504941 1001 86380 86390 1
504379 99504379 1001 86380 86390 1
504405 99504405 1001 86380 86390 1
504394 99504394 1001 86380 86390 1
504473 99504473 1001 86380 86390 1
505091 99505091 1001 86380 86390 1
505143 99505143 1001 86380 86390 1
505093 99505093 1001 86380 86390 1
505626 99505626 1001 86380 86390 1
505413 99505413 1001 86380 86390 1
505177 99505177 1001 86380 86390 1
505216 99505216 1001 86380 86390 1
505321 99505321 1001 86380 86390 1
505158 99505158 1001 86380 86390 1
505314 99505314 1001 86380 86390 1
505962 99505962 1001 86380 86390 1
505944 99505944 1001 86380 86390 1
506205 99506205 1001 86380 86390 1
506260 99506260 1001 86380 86390 1
506001 99506001 1001 86380 86390 1
506749 99506749 1001 86380 86390 1
507231 99507231 1001 86380 86390 1
507348 99507348 1001 86380 86390 1
507273 99507273 1001 86380 86390 1
507141 99507141 1001 86380 86390 1
507014 99507014 1001 86380 86390 1
507054 99507054 1001 86380 86390 1
506895 99506895 1001 86380 86390 1
506862 99506862 1001 86380 86390 1
507007 99507007 1001 86380 86390 1
507562 99507562 1001 86380 86390 1
507438 99507438 1001 86380 86390 1
507533 99507533 1001 86380 86390 1
507979 99507979 1001 86380 86390 1
508040 99508040 1001 86380 86390 1
507635 99507635 1001 86380 86390 1
507819 99507819 1001 86380 86390 1
508391 99508391 1001 86380 86390 1
508439 99508439 1001 86380 86390 1
508664 99508664 1001 86380 86390 1
508693 99508693 1001 86380 86390 1
508505 99508505 1001 86380 86390 1
508620 99508620 1001 86380 86390 1
509273 99509273 1001 86380 86390 1
509171 99509171 1001 86380 86390 1
509199 99509199 1001 86380 86390 1
509755 99509755 1001 86380 86390 1
509807 99509807 1001 86380 86390 1
509503 99509503 1001 86380 86390 1
509998 99509998 1001 86380 86390 1
509973 99509973 1001 86380 86390 1
509986 99509986 1001 86380 86390 1
510690 99510690 1001 86380 86390 1
510644 99510644 1001 86380 86390 1
510513 99510513 1001 86380 86390 1
510372 99510372 1001 86380 86390 1
510322 99510322 1001 86380 86390 1
510135 99510135 1001 86380 86390 1
510868 99510868 1001 86380 86390 1
510812 99510812 1001 86380 86390 1
511454 99511454 1001 86380 86390 1
511220 99511220 1001 86380 86390 1
511241 99511241 1001 86380 86390 1
511294 99511294 1001 86380 86390 1
510937 99510937 1001 86380 86390 1
511086 99511086 1001 86380 86390 1
511757 99511757 1001 86380 86390 1
511740 99511740 1001 86380 86390 1
512147 99512147 1001 86380 86390 1
512105 99512105 1001 86380 86390 1
512390 99512390 1001 86380 86390 1
512499 99512499 1001 86380 86390 1
513167 99513167 1001 86380 86390 1
512820 99512820 1001 86380 86390 1
512821 99512821 1001 86380 86390 1
512918 99512918 1001 86380 86390 1
512781 99512781 1001 86380 86390 1
512730 99512730 1001 86380 86390 1
512770 99512770 1001 86380 86390 1
512646 99512646 1001 86380 86390 1
513294 99513294 1001 86380 86390 1
513928 99513928 1001 86380 86390 1
513846 99513846 1001 86380 86390 1
513862 99513862 1001 86380 86390 1
513632 99513632 1001 86380 86390 1
513762 99513762 1001 86380 86390 1
513651 99513651 1001 86380 86390 1
513537 99513537 1001 86380 86390 1
514775 99514775 1001 86380 86390 1
514763 99514763 1001 86380 86390 1
514491 99514491 1001 86380 86390 1
514621 99514621 1001 86380 86390 1
514482 99514482 1001 86380 86390 1
515530 99515530 1001 86380 86390 1
515627 99515627 1001 86380 86390 1
515487 99515487 1001 86380 86390 1
516462 99516462 1001 86380 86390 1
516309 99516309 1001 86380 86390 1
516235 99516235 1001 86380 86390 1
516661 99516661 1001 86380 86390 1
517138 99517138 1001 86380 86390 1
517218 99517218 1001 86380 86390 1
517219 99517219 1001 86380 86390 1
517027 99517027 1001 86380 86390 1
517017 99517017 1001 86380 86390 1
517063 99517063 1001 86380 86390 1
516872 99516872 1001 86380 86390 1
516720 99516720 1001 86380 86390 1
518133 99518133 1001 86380 86390 1
517945 99517945 1001 86380 86390 1
517864 99517864 1001 86380 86390 1
518362 99518362 1001 86380 86390 1
518791 99518791 1001 86380 86390 1
518935 99518935 1001 86380 86390 1
518981 99518981 1001 86380 86390 1
518449 99518449 1001 86380 86390 1
518507 99518507 1001 86380 86390 1
519000 99519000 1001 86380 86390 1
519092 99519092 1001 86380 86390 1
519738 99519738 1001 86380 86390 1
519701 99519701 1001 86380 86390 1
519486 99519486 1001 86380 86390 1
519235 99519235 1001 86380 86390 1
519360 99519360 1001 86380 86390 1
519955 99519955 1001 86380 86390 1
520563 99520563 1001 86380 86390 1
520623 99520623 1001 86380 86390 1
520280 99520280 1001 86380 86390 1
520230 99520230 1001 86380 86390 1
520231 99520231 1001 86380 86390 1
520365 99520365 1001 86380 86390 1
520302 99520302 1001 86380 86390 1
520291 99520291 1001 86380 86390 1
520032 99520032 1001 86380 86390 1
520807 99520807 1001 86380 86390 1
521073 99521073 1001 86380 86390 1
520889 99520889 1001 86380 86390 1
520896 99520896 1001 86380 86390 1
521477 99521477 1001 86380 86390 1
521481 99521481 1001 86380 86390 1
521548 99521548 1001 86380 86390 1
522092 99522092 1001 86380 86390 1
522286 99522286 1001 86380 86390 1
521684 99521684 1001 86380 86390 1
521830 99521830 1001 86380 86390 1
521831 99521831 1001 86380 86390 1
521849 99521849 1001 86380 86390 1
523004 99523004 1001 86380 86390 1
522994 99522994 1001 86380 86390 1
523078 99523078 1001 86380 86390 1
522820 99522820 1001 86380 86390 1
522899 99522899 1001 86380 86390 1
523916 99523916 1001 86380 86390 1
523676 99523676 1001 86380 86390 1
524071 99524071 1001 86380 86390 1
524086 99524086 1001 86380 86390 1
524101 99524101 1001 86380 86390 1
524578 99524578 1001 86380 86390 1
524630 99524630 1001 86380 86390 1
524749 99524749 1001 86380 86390 1
524588 99524588 1001 86380 86390 1
524494 99524494 1001 86380 86390 1
524151 99524151 1001 86380 86390 1
524210 99524210 1001 86380 86390 1
524315 99524315 1001 86380 86390 1
524872 99524872 1001 86380 86390 1
524781 99524781 1001 86380 86390 1
524900 99524900 1001 86380 86390 1
525414 99525414 1001 86380 86390 1
525211 99525211 1001 86380 86390 1
525291 99525291 1001 86380 86390 1
525106 99525106 1001 86380 86390 1
525109 99525109 1001 86380 86390 1
525135 99525135 1001 86380 86390 1
525045 99525045 1001 86380 86390 1
525151 99525151 1001 86380 86390 1
526299 99526299 1001 86380 86390 1
526265 99526265 1001 86380 86390 1
526254 99526254 1001 86380 86390 1
526168 99526168 1001 86380 86390 1
526105 99526105 1001 86380 86390 1
526131 99526131 1001 86380 86390 1
526106 99526106 1001 86380 86390 1
525851 99525851 1001 86380 86390 1
526576 99526576 1001 86380 86390 1
526527 99526527 1001 86380 86390 1
526463 99526463 1001 86380 86390 1
526951 99526951 1001 86380 86390 1
526776 99526776 1001 86380 86390 1
526666 99526666 1001 86380 86390 1
527376 99527376 1001 86380 86390 1
527302 99527302 1001 86380 86390 1
527304 99527304 1001 86380 86390 1
527921 99527921 1001 86380 86390 1
528018 99528018 1001 86380 86390 1
527954 99527954 1001 86380 86390 1
527683 99527683 1001 86380 86390 1
528076 99528076 1001 86380 86390 1
528188 99528188 1001 86380 86390 1
528774 99528774 1001 86380 86390 1
528744 99528744 1001 86380 86390 1
528534 99528534 1001 86380 86390 1
529067 99529067 1001 86380 86390 1
529588 99529588 1001 86380 86390 1
529222 99529222 1001 86380 86390 1
530477 99530477 1001 86380 86390 1
530382 99530382 1001 86380 86390 1
530190 99530190 1001 86380 86390 1
530628 99530628 1001 86380 86390 1
530641 99530641 1001 86380 86390 1
531121 99531121 1001 86380 86390 1
530799 99530799 1001 86380 86390 1
530964 99530964 1001 86380 86390 1
532030 99532030 1001 86380 86390 1
532136 99532136 1001 86380 86390 1
531794 99531794 1001 86380 86390 1
531751 99531751 1001 86380 86390 1
532354 99532354 1001 86380 86390 1
532834 99532834 1001 86380 86390 1
533017 99533017 1001 86380 86390 1
532977 99532977 1001 86380 86390 1
532814 99532814 1001 86380 86390 1
532699 99532699 1001 86380 86390 1
532592 99532592 1001 86380 86390 1
533923 99533923 1001 86380 86390 1
534646 99534646 1001 86380 86390 1
534683 99534683 1001 86380 86390 1
534521 99534521 1001 86380 86390 1
534591 99534591 1001 86380 86390 1
534330 99534330 1001 86380 86390 1
534434 99534434 1001 86380 86390 1
534182 99534182 1001 86380 86390 1
535309 99535309 1001 86380 86390 1
535386 99535386 1001 86380 86390 1
535165 99535165 1001 86380 86390 1
535237 99535237 1001 86380 86390 1
534942 99534942 1001 86380 86390 1
534905 99534905 1001 86380 86390 1
535013 99535013 1001 86380 86390 1
534938 99534938 1001 86380 86390 1
536124 99536124 1001 86380 86390 1
535864 99535864 1001 86380 86390 1
535790 99535790 1001 86380 86390 1
536411 99536411 1001 86380 86390 1
536438 99536438 1001 86380 86390 1
536490 99536490 1001 86380 86390 1
536349 99536349 1001 86380 86390 1
536429 99536429 1001 86380 86390 1
536880 99536880 1001 86380 86390 1
536860 99536860 1001 86380 86390 1
536774 99536774 1001 86380 86390 1
536677 99536677 1001 86380 86390 1
536746 99536746 1001 86380 86390 1
537215 99537215 1001 86380 86390 1
537351 99537351 1001 86380 86390 1
537850 99537850 1001 86380 86390 1
537923 99537923 1001 86380 86390 1
537459 99537459 1001 86380 86390 1
537538 99537538 1001 86380 86390 1
538089 99538089 1001 86380 86390 1
538156 99538156 1001 86380 86390 1
538149 99538149 1001 86380 86390 1
538700 99538700 1001 86380 86390 1
538649 99538649 1001 86380 86390 1
538650 99538650 1001 86380 86390 1
538534 99538534 1001 86380 86390 1
538588 99538588 1001 86380 86390 1
538423 99538423 1001 86380 86390 1
538234 99538234 1001 86380 86390 1
538839 99538839 1001 86380 86390 1
539014 99539014 1001 86380 86390 1
538964 99538964 1001 86380 86390 1
539619 99539619 1001 86380 86390 1
539518 99539518 1001 86380 86390 1
539519 99539519 1001 86380 86390 1
539255 99539255 1001 86380 86390 1
539307 99539307 1001 86380 86390 1
539414 99539414 1001 86380 86390 1
539339 99539339 1001 86380 86390 1
539126 99539126 1001 86380 86390 1
539218 99539218 1001 86380 86390 1
540133 99540133 1001 86380 86390 1
540098 99540098 1001 86380 86390 1
539910 99539910 1001 86380 86390 1
540613 99540613 1001 86380 86390 1
541248 99541248 1001 86380 86390 1
541052 99541052 1001 86380 86390 1
541078 99541078 1001 86380 86390 1
540729 99540729 1001 86380 86390 1
540758 99540758 1001 86380 86390 1
540772 99540772 1001 86380 86390 1
542016 99542016 1001 86380 86390 1
542007 99542007 1001 86380 86390 1
542046 99542046 1001 86380 86390 1
541785 99541785 1001 86380 86390 1
541577 99541577 1001 86380 86390 1
541600 99541600 1001 86380 86390 1
542297 99542297 1001 86380 86390 1
542927 99542927 1001 86380 86390 1
542674 99542674 1001 86380 86390 1
543015 99543015 1001 86380 86390 1
543604 99543604 1001 86380 86390 1
543706 99543706 1001 86380 86390 1
543470 99543470 1001 86380 86390 1
543561 99543561 1001 86380 86390 1
543421 99543421 1001 86380 86390 1
543461 99543461 1001 86380 86390 1
543950 99543950 1001 86380 86390 1
543815 99543815 1001 86380 86390 1
544534 99544534 1001 86380 86390 1
544587 99544587 1001 86380 86390 1
544427 99544427 1001 86380 86390 1
544545 99544545 1001 86380 86390 1
544215 99544215 1001 86380 86390 1
544120 99544120 1001 86380 86390 1
401110 380 1001 83340 84417 1
505738 654 1002 45234 49765 1
400287 99400287 1001 86380 86390 1
400129 99400129 1001 86380 86390 1
401146 99401146 1001 86380 86390 1
401255 99401255 1001 86380 86390 1
401248 99401248 1001 86380 86390 1
401487 99401487 1001 86380 86390 1
401658 99401658 1001 86380 86390 1
401763 99401763 1001 86380 86390 1
401995 99401995 1001 86380 86390 1
403174 99403174 1001 86380 86390 1
404115 99404115 1001 86380 86390 1
404069 99404069 1001 86380 86390 1
404507 99404507 1001 86380 86390 1
404871 99404871 1001 86380 86390 1
404822 99404822 1001 86380 86390 1
405146 99405146 1001 86380 86390 1
405330 99405330 1001 86380 86390 1
405779 99405779 1001 86380 86390 1
405879 99405879 1001 86380 86390 1
406140 99406140 1001 86380 86390 1
406214 99406214 1001 86380 86390 1
406255 99406255 1001 86380 86390 1
406513 99406513 1001 86380 86390 1
406759 99406759 1001 86380 86390 1
406787 99406787 1001 86380 86390 1
406870 99406870 1001 86380 86390 1
407102 99407102 1001 86380 86390 1
407237 99407237 1001 86380 86390 1
407831 99407831 1001 86380 86390 1
407848 99407848 1001 86380 86390 1
407909 99407909 1001 86380 86390 1
408303 99408303 1001 86380 86390 1
408310 99408310 1001 86380 86390 1
408603 99408603 1001 86380 86390 1
408627 99408627 1001 86380 86390 1
408830 99408830 1001 86380 86390 1
408899 99408899 1001 86380 86390 1
409237 99409237 1001 86380 86390 1
409646 99409646 1001 86380 86390 1
410763 99410763 1001 86380 86390 1
410872 99410872 1001 86380 86390 1
410892 99410892 1001 86380 86390 1
410878 99410878 1001 86380 86390 1
410988 99410988 1001 86380 86390 1
411085 99411085 1001 86380 86390 1
411848 99411848 1001 86380 86390 1
412332 99412332 1001 86380 86390 1
412409 99412409 1001 86380 86390 1
413672 99413672 1001 86380 86390 1
412952 99412952 1001 86380 86390 1
413006 99413006 1001 86380 86390 1
413101 99413101 1001 86380 86390 1
412756 99412756 1001 86380 86390 1
413992 99413992 1001 86380 86390 1
414043 99414043 1001 86380 86390 1
415063 99415063 1001 86380 86390 1
415052 99415052 1001 86380 86390 1
414601 99414601 1001 86380 86390 1
416870 99416870 1001 86380 86390 1
416959 99416959 1001 86380 86390 1
416525 99416525 1001 86380 86390 1
416357 99416357 1001 86380 86390 1
415808 99415808 1001 86380 86390 1
417269 99417269 1001 86380 86390 1
417042 99417042 1001 86380 86390 1
417437 99417437 1001 86380 86390 1
418263 99418263 1001 86380 86390 1
418124 99418124 1001 86380 86390 1
418302 99418302 1001 86380 86390 1
417620 99417620 1001 86380 86390 1
419019 99419019 1001 86380 86390 1
420215 99420215 1001 86380 86390 1
420368 99420368 1001 86380 86390 1
420071 99420071 1001 86380 86390 1
420144 99420144 1001 86380 86390 1
420438 99420438 1001 86380 86390 1
419685 99419685 1001 86380 86390 1
419237 99419237 1001 86380 86390 1
420463 99420463 1001 86380 86390 1
421912 99421912 1001 86380 86390 1
421639 99421639 1001 86380 86390 1
421603 99421603 1001 86380 86390 1
423747 99423747 1001 86380 86390 1
423288 99423288 1001 86380 86390 1
423235 99423235 1001 86380 86390 1
422973 99422973 1001 86380 86390 1
422709 99422709 1001 86380 86390 1
422590 99422590 1001 86380 86390 1
423874 99423874 1001 86380 86390 1
423927 99423927 1001 86380 86390 1
425287 99425287 1001 86380 86390 1
425208 99425208 1001 86380 86390 1
425266 99425266 1001 86380 86390 1
425318 99425318 1001 86380 86390 1
424511 99424511 1001 86380 86390 1
425412 99425412 1001 86380 86390 1
426427 99426427 1001 86380 86390 1
426157 99426157 1001 86380 86390 1
425946 99425946 1001 86380 86390 1
426268 99426268 1001 86380 86390 1
427422 99427422 1001 86380 86390 1
427518 99427518 1001 86380 86390 1
428732 99428732 1001 86380 86390 1
428678 99428678 1001 86380 86390 1
427857 99427857 1001 86380 86390 1
428937 99428937 1001 86380 86390 1
429152 99429152 1001 86380 86390 1
429574 99429574 1001 86380 86390 1
429202 99429202 1001 86380 86390 1
429422 99429422 1001 86380 86390 1
431673 99431673 1001 86380 86390 1
431429 99431429 1001 86380 86390 1
431593 99431593 1001 86380 86390 1
431130 99431130 1001 86380 86390 1
430832 99430832 1001 86380 86390 1
432212 99432212 1001 86380 86390 1
433465 99433465 1001 86380 86390 1
433002 99433002 1001 86380 86390 1
432577 99432577 1001 86380 86390 1
433789 99433789 1001 86380 86390 1
434023 99434023 1001 86380 86390 1
434050 99434050 1001 86380 86390 1
434074 99434074 1001 86380 86390 1
433806 99433806 1001 86380 86390 1
435158 99435158 1001 86380 86390 1
435319 99435319 1001 86380 86390 1
435195 99435195 1001 86380 86390 1
435176 99435176 1001 86380 86390 1
434906 99434906 1001 86380 86390 1
434287 99434287 1001 86380 86390 1
437003 99437003 1001 86380 86390 1
437063 99437063 1001 86380 86390 1
437065 99437065 1001 86380 86390 1
436795 99436795 1001 86380 86390 1
436868 99436868 1001 86380 86390 1
436682 99436682 1001 86380 86390 1
436449 99436449 1001 86380 86390 1
436480 99436480 1001 86380 86390 1
436559 99436559 1001 86380 86390 1
436745 99436745 1001 86380 86390 1
435988 99435988 1001 86380 86390 1
437223 99437223 1001 86380 86390 1
300669 99300669 1001 86380 86390 1
300358 99300358 1001 86380 86390 1
300451 99300451 1001 86380 86390 1
300806 99300806 1001 86380 86390 1
300784 99300784 1001 86380 86390 1
301462 99301462 1001 86380 86390 1
301265 99301265 1001 86380 86390 1
302328 99302328 1001 86380 86390 1
301964 99301964 1001 86380 86390 1
302923 99302923 1001 86380 86390 1
302817 99302817 1001 86380 86390 1
302832 99302832 1001 86380 86390 1
302740 99302740 1001 86380 86390 1
303401 99303401 1001 86380 86390 1
304000 99304000 1001 86380 86390 1
303925 99303925 1001 86380 86390 1
303913 99303913 1001 86380 86390 1
304022 99304022 1001 86380 86390 1
304148 99304148 1001 86380 86390 1
304761 99304761 1001 86380 86390 1
304714 99304714 1001 86380 86390 1
304792 99304792 1001 86380 86390 1
304463 99304463 1001 86380 86390 1
304597 99304597 1001 86380 86390 1
304508 99304508 1001 86380 86390 1
304319 99304319 1001 86380 86390 1
304912 99304912 1001 86380 86390 1
305546 99305546 1001 86380 86390 1
305588 99305588 1001 86380 86390 1
305504 99305504 1001 86380 86390 1
305092 99305092 1001 86380 86390 1
305166 99305166 1001 86380 86390 1
500130 99500130 1001 86380 86390 1
500156 99500156 1001 86380 86390 1
500572 99500572 1001 86380 86390 1
500575 99500575 1001 86380 86390 1
500607 99500607 1001 86380 86390 1
500330 99500330 1001 86380 86390 1
500357 99500357 1001 86380 86390 1
500922 99500922 1001 86380 86390 1
500936 99500936 1001 86380 86390 1
501322 99501322 1001 86380 86390 1
501430 99501430 1001 86380 86390 1
501023 99501023 1001 86380 86390 1
502301 99502301 1001 86380 86390 1
502333 99502333 1001 86380 86390 1
502222 99502222 1001 86380 86390 1
502145 99502145 1001 86380 86390 1
502060 99502060 1001 86380 86390 1
501948 99501948 1001 86380 86390 1
501890 99501890 1001 86380 86390 1
501971 99501971 1001 86380 86390 1
502490 99502490 1001 86380 86390 1
502607 99502607 1001 86380 86390 1
503220 99503220 1001 86380 86390 1
503239 99503239 1001 86380 86390 1
503017 99503017 1001 86380 86390 1
502772 99502772 1001 86380 86390 1
503370 99503370 1001 86380 86390 1
503977 99503977 1001 86380 86390 1
503789 99503789 1001 86380 86390 1
503831 99503831 1001 86380 86390 1
503510 99503510 1001 86380 86390 1
503534 99503534 1001 86380 86390 1
504893 99504893 1001 86380 86390 1
504771 99504771 1001 86380 86390 1
504936 99504936 1001 86380 86390 1
504351 99504351 1001 86380 86390 1
504341 99504341 1001 86380 86390 1
505037 99505037 1001 86380 86390 1
504966 99504966 1001 86380 86390 1
505616 99505616 1001 86380 86390 1
505668 99505668 1001 86380 86390 1
505657 99505657 1001 86380 86390 1
505397 99505397 1001 86380 86390 1
505488 99505488 1001 86380 86390 1
505392 99505392 1001 86380 86390 1
505355 99505355 1001 86380 86390 1
505957 99505957 1001 86380 86390 1
505921 99505921 1001 86380 86390 1
506559 99506559 1001 86380 86390 1
506404 99506404 1001 86380 86390 1
506529 99506529 1001 86380 86390 1
506646 99506646 1001 86380 86390 1
506631 99506631 1001 86380 86390 1
507340 99507340 1001 86380 86390 1
507366 99507366 1001 86380 86390 1
507356 99507356 1001 86380 86390 1
507169 99507169 1001 86380 86390 1
507612 99507612 1001 86380 86390 1
508231 99508231 1001 86380 86390 1
507984 99507984 1001 86380 86390 1
507998 99507998 1001 86380 86390 1
507680 99507680 1001 86380 86390 1
508453 99508453 1001 86380 86390 1
508406 99508406 1001 86380 86390 1
508270 99508270 1001 86380 86390 1
509074 99509074 1001 86380 86390 1
509041 99509041 1001 86380 86390 1
509062 99509062 1001 86380 86390 1
508723 99508723 1001 86380 86390 1
508699 99508699 1001 86380 86390 1
508586 99508586 1001 86380 86390 1
508511 99508511 1001 86380 86390 1
508603 99508603 1001 86380 86390 1
508513 99508513 1001 86380 86390 1
509229 99509229 1001 86380 86390 1
509200 99509200 1001 86380 86390 1
509497 99509497 1001 86380 86390 1
509563 99509563 1001 86380 86390 1
509426 99509426 1001 86380 86390 1
509460 99509460 1001 86380 86390 1
509979 99509979 1001 86380 86390 1
510018 99510018 1001 86380 86390 1
510099 99510099 1001 86380 86390 1
510713 99510713 1001 86380 86390 1
510421 99510421 1001 86380 86390 1
510335 99510335 1001 86380 86390 1
510302 99510302 1001 86380 86390 1
510312 99510312 1001 86380 86390 1
510828 99510828 1001 86380 86390 1
510792 99510792 1001 86380 86390 1
510774 99510774 1001 86380 86390 1
510851 99510851 1001 86380 86390 1
511206 99511206 1001 86380 86390 1
511079 99511079 1001 86380 86390 1
511034 99511034 1001 86380 86390 1
511750 99511750 1001 86380 86390 1
512344 99512344 1001 86380 86390 1
512189 99512189 1001 86380 86390 1
512190 99512190 1001 86380 86390 1
512135 99512135 1001 86380 86390 1
511969 99511969 1001 86380 86390 1
512128 99512128 1001 86380 86390 1
512144 99512144 1001 86380 86390 1
511801 99511801 1001 86380 86390 1
511807 99511807 1001 86380 86390 1
513150 99513150 1001 86380 86390 1
513009 99513009 1001 86380 86390 1
513035 99513035 1001 86380 86390 1
513061 99513061 1001 86380 86390 1
512814 99512814 1001 86380 86390 1
513877 99513877 1001 86380 86390 1
513834 99513834 1001 86380 86390 1
513804 99513804 1001 86380 86390 1
513798 99513798 1001 86380 86390 1
513491 99513491 1001 86380 86390 1
513569 99513569 1001 86380 86390 1
513431 99513431 1001 86380 86390 1
514226 99514226 1001 86380 86390 1
514149 99514149 1001 86380 86390 1
514115 99514115 1001 86380 86390 1
514697 99514697 1001 86380 86390 1
514540 99514540 1001 86380 86390 1
514517 99514517 1001 86380 86390 1
514456 99514456 1001 86380 86390 1
514292 99514292 1001 86380 86390 1
514332 99514332 1001 86380 86390 1
514442 99514442 1001 86380 86390 1
514906 99514906 1001 86380 86390 1
514965 99514965 1001 86380 86390 1
514917 99514917 1001 86380 86390 1
515516 99515516 1001 86380 86390 1
515632 99515632 1001 86380 86390 1
515290 99515290 1001 86380 86390 1
515876 99515876 1001 86380 86390 1
515814 99515814 1001 86380 86390 1
516460 99516460 1001 86380 86390 1
516458 99516458 1001 86380 86390 1
516168 99516168 1001 86380 86390 1
516209 99516209 1001 86380 86390 1
515977 99515977 1001 86380 86390 1
516594 99516594 1001 86380 86390 1
517178 99517178 1001 86380 86390 1
517074 99517074 1001 86380 86390 1
517023 99517023 1001 86380 86390 1
516829 99516829 1001 86380 86390 1
517367 99517367 1001 86380 86390 1
518142 99518142 1001 86380 86390 1
517901 99517901 1001 86380 86390 1
517586 99517586 1001 86380 86390 1
517721 99517721 1001 86380 86390 1
518263 99518263 1001 86380 86390 1
518951 99518951 1001 86380 86390 1
518668 99518668 1001 86380 86390 1
518660 99518660 1001 86380 86390 1
519645 99519645 1001 86380 86390 1
519540 99519540 1001 86380 86390 1
519271 99519271 1001 86380 86390 1
519278 99519278 1001 86380 86390 1
519826 99519826 1001 86380 86390 1
519950 99519950 1001 86380 86390 1
519912 99519912 1001 86380 86390 1
520488 99520488 1001 86380 86390 1
520627 99520627 1001 86380 86390 1
520630 99520630 1001 86380 86390 1
520358 99520358 1001 86380 86390 1
521354 99521354 1001 86380 86390 1
521305 99521305 1001 86380 86390 1
521105 99521105 1001 86380 86390 1
521225 99521225 1001 86380 86390 1
521046 99521046 1001 86380 86390 1
520866 99520866 1001 86380 86390 1
520947 99520947 1001 86380 86390 1
521530 99521530 1001 86380 86390 1
521634 99521634 1001 86380 86390 1
521628 99521628 1001 86380 86390 1
522205 99522205 1001 86380 86390 1
521757 99521757 1001 86380 86390 1
522474 99522474 1001 86380 86390 1
522322 99522322 1001 86380 86390 1
522952 99522952 1001 86380 86390 1
522815 99522815 1001 86380 86390 1
523536 99523536 1001 86380 86390 1
523515 99523515 1001 86380 86390 1
524097 99524097 1001 86380 86390 1
523945 99523945 1001 86380 86390 1
524077 99524077 1001 86380 86390 1
524646 99524646 1001 86380 86390 1
524648 99524648 1001 86380 86390 1
524926 99524926 1001 86380 86390 1
524944 99524944 1001 86380 86390 1
524870 99524870 1001 86380 86390 1
525275 99525275 1001 86380 86390 1
525254 99525254 1001 86380 86390 1
525320 99525320 1001 86380 86390 1
525003 99525003 1001 86380 86390 1
525043 99525043 1001 86380 86390 1
525650 99525650 1001 86380 86390 1
525613 99525613 1001 86380 86390 1
525679 99525679 1001 86380 86390 1
525798 99525798 1001 86380 86390 1
525830 99525830 1001 86380 86390 1
525973 99525973 1001 86380 86390 1
525924 99525924 1001 86380 86390 1
526498 99526498 1001 86380 86390 1
526449 99526449 1001 86380 86390 1
527209 99527209 1001 86380 86390 1
526955 99526955 1001 86380 86390 1
526869 99526869 1001 86380 86390 1
526847 99526847 1001 86380 86390 1
528039 99528039 1001 86380 86390 1
528073 99528073 1001 86380 86390 1
527508 99527508 1001 86380 86390 1
528178 99528178 1001 86380 86390 1
528781 99528781 1001 86380 86390 1
528501 99528501 1001 86380 86390 1
528554 99528554 1001 86380 86390 1
528659 99528659 1001 86380 86390 1
528522 99528522 1001 86380 86390 1
528487 99528487 1001 86380 86390 1
528932 99528932 1001 86380 86390 1
529695 99529695 1001 86380 86390 1
529211 99529211 1001 86380 86390 1
529805 99529805 1001 86380 86390 1
530507 99530507 1001 86380 86390 1
530511 99530511 1001 86380 86390 1
530181 99530181 1001 86380 86390 1
530591 99530591 1001 86380 86390 1
531051 99531051 1001 86380 86390 1
530931 99530931 1001 86380 86390 1
530867 99530867 1001 86380 86390 1
530950 99530950 1001 86380 86390 1
531427 99531427 1001 86380 86390 1
531899 99531899 1001 86380 86390 1
531607 99531607 1001 86380 86390 1
532344 99532344 1001 86380 86390 1
533004 99533004 1001 86380 86390 1
533231 99533231 1001 86380 86390 1
533116 99533116 1001 86380 86390 1
533665 99533665 1001 86380 86390 1
533710 99533710 1001 86380 86390 1
533462 99533462 1001 86380 86390 1
533649 99533649 1001 86380 86390 1
533533 99533533 1001 86380 86390 1
533420 99533420 1001 86380 86390 1
533881 99533881 1001 86380 86390 1
533970 99533970 1001 86380 86390 1
533880 99533880 1001 86380 86390 1
534554 99534554 1001 86380 86390 1
534285 99534285 1001 86380 86390 1
534473 99534473 1001 86380 86390 1
534098 99534098 1001 86380 86390 1
534101 99534101 1001 86380 86390 1
534140 99534140 1001 86380 86390 1
535319 99535319 1001 86380 86390 1
535488 99535488 1001 86380 86390 1
535340 99535340 1001 86380 86390 1
535267 99535267 1001 86380 86390 1
534943 99534943 1001 86380 86390 1
535060 99535060 1001 86380 86390 1
534922 99534922 1001 86380 86390 1
534987 99534987 1001 86380 86390 1
535093 99535093 1001 86380 86390 1
535526 99535526 1001 86380 86390 1
535686 99535686 1001 86380 86390 1
535875 99535875 1001 86380 86390 1
536386 99536386 1001 86380 86390 1
536515 99536515 1001 86380 86390 1
536499 99536499 1001 86380 86390 1
537046 99537046 1001 86380 86390 1
536944 99536944 1001 86380 86390 1
536660 99536660 1001 86380 86390 1
536596 99536596 1001 86380 86390 1
536664 99536664 1001 86380 86390 1
536742 99536742 1001 86380 86390 1
537250 99537250 1001 86380 86390 1
537343 99537343 1001 86380 86390 1
537789 99537789 1001 86380 86390 1
537870 99537870 1001 86380 86390 1
537896 99537896 1001 86380 86390 1
537592 99537592 1001 86380 86390 1
537605 99537605 1001 86380 86390 1
537631 99537631 1001 86380 86390 1
537727 99537727 1001 86380 86390 1
537421 99537421 1001 86380 86390 1
537452 99537452 1001 86380 86390 1
537569 99537569 1001 86380 86390 1
537519 99537519 1001 86380 86390 1
537389 99537389 1001 86380 86390 1
537378 99537378 1001 86380 86390 1
538017 99538017 1001 86380 86390 1
538752 99538752 1001 86380 86390 1
538573 99538573 1001 86380 86390 1
538414 99538414 1001 86380 86390 1
538305 99538305 1001 86380 86390 1
538295 99538295 1001 86380 86390 1
539462 99539462 1001 86380 86390 1
539628 99539628 1001 86380 86390 1
539119 99539119 1001 86380 86390 1
539120 99539120 1001 86380 86390 1
539070 99539070 1001 86380 86390 1
539688 99539688 1001 86380 86390 1
540392 99540392 1001 86380 86390 1
540380 99540380 1001 86380 86390 1
540242 99540242 1001 86380 86390 1
540079 99540079 1001 86380 86390 1
539905 99539905 1001 86380 86390 1
539970 99539970 1001 86380 86390 1
539986 99539986 1001 86380 86390 1
540619 99540619 1001 86380 86390 1
540620 99540620 1001 86380 86390 1
540571 99540571 1001 86380 86390 1
540586 99540586 1001 86380 86390 1
540629 99540629 1001 86380 86390 1
541013 99541013 1001 86380 86390 1
540914 99540914 1001 86380 86390 1
540927 99540927 1001 86380 86390 1
540901 99540901 1001 86380 86390 1
541085 99541085 1001 86380 86390 1
540863 99540863 1001 86380 86390 1
540881 99540881 1001 86380 86390 1
541397 99541397 1001 86380 86390 1
542045 99542045 1001 86380 86390 1
542311 99542311 1001 86380 86390 1
542183 99542183 1001 86380 86390 1
542842 99542842 1001 86380 86390 1
542897 99542897 1001 86380 86390 1
542675 99542675 1001 86380 86390 1
542739 99542739 1001 86380 86390 1
542428 99542428 1001 86380 86390 1
542380 99542380 1001 86380 86390 1
543103 99543103 1001 86380 86390 1
543770 99543770 1001 86380 86390 1
543731 99543731 1001 86380 86390 1
543495 99543495 1001 86380 86390 1
543954 99543954 1001 86380 86390 1
544423 99544423 1001 86380 86390 1
544580 99544580 1001 86380 86390 1
544233 99544233 1001 86380 86390 1
544311 99544311 1001 86380 86390 1
544260 99544260 1001 86380 86390 1
544088 99544088 1001 86380 86390 1
544144 99544144 1001 86380 86390 1
544688 99544688 1001 86380 86390 1
544710 99544710 1001 86380 86390 1
533756 830 1001 59302 59601 1
400169 99400169 1001 86380 86390 1
400318 99400318 1001 86380 86390 1
400349 99400349 1001 86380 86390 1
400861 99400861 1001 86380 86390 1
401236 99401236 1001 86380 86390 1
401380 99401380 1001 86380 86390 1
401449 99401449 1001 86380 86390 1
401539 99401539 1001 86380 86390 1
401944 99401944 1001 86380 86390 1
402018 99402018 1001 86380 86390 1
402048 99402048 1001 86380 86390 1
402030 99402030 1001 86380 86390 1
402045 99402045 1001 86380 86390 1
402135 99402135 1001 86380 86390 1
402142 99402142 1001 86380 86390 1
402185 99402185 1001 86380 86390 1
402221 99402221 1001 86380 86390 1
402329 99402329 1001 86380 86390 1
402935 99402935 1001 86380 86390 1
403085 99403085 1001 86380 86390 1
403488 99403488 1001 86380 86390 1
403600 99403600 1001 86380 86390 1
404482 99404482 1001 86380 86390 1
404692 99404692 1001 86380 86390 1
405651 99405651 1001 86380 86390 1
405758 99405758 1001 86380 86390 1
406274 99406274 1001 86380 86390 1
406555 99406555 1001 86380 86390 1
406657 99406657 1001 86380 86390 1
406944 99406944 1001 86380 86390 1
407122 99407122 1001 86380 86390 1
407571 99407571 1001 86380 86390 1
407709 99407709 1001 86380 86390 1
407988 99407988 1001 86380 86390 1
408351 99408351 1001 86380 86390 1
408394 99408394 1001 86380 86390 1
408984 99408984 1001 86380 86390 1
409601 99409601 1001 86380 86390 1
409954 99409954 1001 86380 86390 1
410208 99410208 1001 86380 86390 1
410210 99410210 1001 86380 86390 1
410425 99410425 1001 86380 86390 1
411198 99411198 1001 86380 86390 1
411231 99411231 1001 86380 86390 1
411395 99411395 1001 86380 86390 1
411883 99411883 1001 86380 86390 1
412102 99412102 1001 86380 86390 1
412378 99412378 1001 86380 86390 1
412284 99412284 1001 86380 86390 1
413664 99413664 1001 86380 86390 1
413027 99413027 1001 86380 86390 1
412573 99412573 1001 86380 86390 1
415038 99415038 1001 86380 86390 1
415238 99415238 1001 86380 86390 1
414363 99414363 1001 86380 86390 1
414417 99414417 1001 86380 86390 1
415501 99415501 1001 86380 86390 1
415518 99415518 1001 86380 86390 1
416832 99416832 1001 86380 86390 1
416701 99416701 1001 86380 86390 1
416852 99416852 1001 86380 86390 1
416810 99416810 1001 86380 86390 1
416214 99416214 1001 86380 86390 1
416170 99416170 1001 86380 86390 1
418800 99418800 1001 86380 86390 1
418219 99418219 1001 86380 86390 1
417777 99417777 1001 86380 86390 1
417733 99417733 1001 86380 86390 1
418842 99418842 1001 86380 86390 1
419107 99419107 1001 86380 86390 1
420401 99420401 1001 86380 86390 1
420066 99420066 1001 86380 86390 1
419731 99419731 1001 86380 86390 1
419274 99419274 1001 86380 86390 1
419526 99419526 1001 86380 86390 1
420562 99420562 1001 86380 86390 1
420724 99420724 1001 86380 86390 1
420481 99420481 1001 86380 86390 1
421041 99421041 1001 86380 86390 1
420849 99420849 1001 86380 86390 1
423647 99423647 1001 86380 86390 1
423148 99423148 1001 86380 86390 1
423001 99423001 1001 86380 86390 1
423033 99423033 1001 86380 86390 1
423050 99423050 1001 86380 86390 1
422658 99422658 1001 86380 86390 1
422685 99422685 1001 86380 86390 1
422618 99422618 1001 86380 86390 1
422768 99422768 1001 86380 86390 1
423839 99423839 1001 86380 86390 1
424692 99424692 1001 86380 86390 1
424478 99424478 1001 86380 86390 1
424234 99424234 1001 86380 86390 1
425631 99425631 1001 86380 86390 1
425765 99425765 1001 86380 86390 1
425524 99425524 1001 86380 86390 1
426768 99426768 1001 86380 86390 1
426769 99426769 1001 86380 86390 1
427069 99427069 1001 86380 86390 1
426904 99426904 1001 86380 86390 1
426400 99426400 1001 86380 86390 1
426581 99426581 1001 86380 86390 1
426316 99426316 1001 86380 86390 1
426070 99426070 1001 86380 86390 1
426210 99426210 1001 86380 86390 1
428718 99428718 1001 86380 86390 1
428179 99428179 1001 86380 86390 1
429176 99429176 1001 86380 86390 1
429738 99429738 1001 86380 86390 1
429781 99429781 1001 86380 86390 1
429884 99429884 1001 86380 86390 1
429619 99429619 1001 86380 86390 1
430792 99430792 1001 86380 86390 1
430526 99430526 1001 86380 86390 1
430452 99430452 1001 86380 86390 1
430895 99430895 1001 86380 86390 1
430885 99430885 1001 86380 86390 1
433670 99433670 1001 86380 86390 1
433545 99433545 1001 86380 86390 1
433272 99433272 1001 86380 86390 1
433297 99433297 1001 86380 86390 1
433029 99433029 1001 86380 86390 1
433223 99433223 1001 86380 86390 1
433285 99433285 1001 86380 86390 1
432834 99432834 1001 86380 86390 1
433835 99433835 1001 86380 86390 1
435427 99435427 1001 86380 86390 1
434590 99434590 1001 86380 86390 1
434460 99434460 1001 86380 86390 1
434311 99434311 1001 86380 86390 1
435458 99435458 1001 86380 86390 1
435805 99435805 1001 86380 86390 1
436951 99436951 1001 86380 86390 1
436878 99436878 1001 86380 86390 1
436544 99436544 1001 86380 86390 1
436364 99436364 1001 86380 86390 1
436574 99436574 1001 86380 86390 1
436196 99436196 1001 86380 86390 1
436061 99436061 1001 86380 86390 1
436278 99436278 1001 86380 86390 1
300012 99300012 1001 86380 86390 1
300106 99300106 1001 86380 86390 1
300340 99300340 1001 86380 86390 1
300198 99300198 1001 86380 86390 1
300235 99300235 1001 86380 86390 1
300768 99300768 1001 86380 86390 1
301376 99301376 1001 86380 86390 1
301365 99301365 1001 86380 86390 1
301484 99301484 1001 86380 86390 1
301435 99301435 1001 86380 86390 1
301193 99301193 1001 86380 86390 1
301267 99301267 1001 86380 86390 1
301031 99301031 1001 86380 86390 1
301059 99301059 1001 86380 86390 1
302244 99302244 1001 86380 86390 1
302270 99302270 1001 86380 86390 1
302258 99302258 1001 86380 86390 1
301877 99301877 1001 86380 86390 1
303121 99303121 1001 86380 86390 1
303044 99303044 1001 86380 86390 1
302926 99302926 1001 86380 86390 1
302867 99302867 1001 86380 86390 1
302845 99302845 1001 86380 86390 1
303997 99303997 1001 86380 86390 1
303987 99303987 1001 86380 86390 1
304013 99304013 1001 86380 86390 1
303457 99303457 1001 86380 86390 1
304175 99304175 1001 86380 86390 1
304100 99304100 1001 86380 86390 1
304169 99304169 1001 86380 86390 1
304196 99304196 1001 86380 86390 1
304145 99304145 1001 86380 86390 1
304695 99304695 1001 86380 86390 1
304818 99304818 1001 86380 86390 1
304644 99304644 1001 86380 86390 1
304436 99304436 1001 86380 86390 1
305019 99305019 1001 86380 86390 1
305509 99305509 1001 86380 86390 1
305576 99305576 1001 86380 86390 1
305592 99305592 1001 86380 86390 1
305606 99305606 1001 86380 86390 1
305680 99305680 1001 86380 86390 1
305274 99305274 1001 86380 86390 1
500116 99500116 1001 86380 86390 1
500677 99500677 1001 86380 86390 1
500678 99500678 1001 86380 86390 1
500453 99500453 1001 86380 86390 1
500532 99500532 1001 86380 86390 1
500227 99500227 1001 86380 86390 1
500203 99500203 1001 86380 86390 1
500888 99500888 1001 86380 86390 1
500824 99500824 1001 86380 86390 1
501168 99501168 1001 86380 86390 1
501671 99501671 1001 86380 86390 1
502391 99502391 1001 86380 86390 1
502407 99502407 1001 86380 86390 1
502105 99502105 1001 86380 86390 1
502158 99502158 1001 86380 86390 1
502133 99502133 1001 86380 86390 1
502137 99502137 1001 86380 86390 1
502139 99502139 1001 86380 86390 1
501992 99501992 1001 86380 86390 1
501984 99501984 1001 86380 86390 1
503194 99503194 1001 86380 86390 1
502939 99502939 1001 86380 86390 1
503070 99503070 1001 86380 86390 1
502889 99502889 1001 86380 86390 1
502867 99502867 1001 86380 86390 1
502678 99502678 1001 86380 86390 1
503333 99503333 1001 86380 86390 1
504015 99504015 1001 86380 86390 1
503939 99503939 1001 86380 86390 1
503916 99503916 1001 86380 86390 1
503876 99503876 1001 86380 86390 1
503710 99503710 1001 86380 86390 1
503828 99503828 1001 86380 86390 1
503791 99503791 1001 86380 86390 1
503609 99503609 1001 86380 86390 1
503518 99503518 1001 86380 86390 1
504770 99504770 1001 86380 86390 1
504569 99504569 1001 86380 86390 1
504493 99504493 1001 86380 86390 1
504377 99504377 1001 86380 86390 1
504355 99504355 1001 86380 86390 1
504345 99504345 1001 86380 86390 1
505005 99505005 1001 86380 86390 1
505593 99505593 1001 86380 86390 1
505750 99505750 1001 86380 86390 1
505215 99505215 1001 86380 86390 1
505229 99505229 1001 86380 86390 1
505298 99505298 1001 86380 86390 1
505790 99505790 1001 86380 86390 1
506483 99506483 1001 86380 86390 1
506273 99506273 1001 86380 86390 1
506078 99506078 1001 86380 86390 1
506759 99506759 1001 86380 86390 1
507347 99507347 1001 86380 86390 1
507331 99507331 1001 86380 86390 1
506964 99506964 1001 86380 86390 1
507600 99507600 1001 86380 86390 1
507589 99507589 1001 86380 86390 1
507434 99507434 1001 86380 86390 1
508141 99508141 1001 86380 86390 1
508344 99508344 1001 86380 86390 1
508778 99508778 1001 86380 86390 1
508555 99508555 1001 86380 86390 1
509800 99509800 1001 86380 86390 1
509390 99509390 1001 86380 86390 1
509378 99509378 1001 86380 86390 1
510040 99510040 1001 86380 86390 1
510555 99510555 1001 86380 86390 1
510584 99510584 1001 86380 86390 1
510367 99510367 1001 86380 86390 1
510325 99510325 1001 86380 86390 1
510237 99510237 1001 86380 86390 1
510778 99510778 1001 86380 86390 1
510759 99510759 1001 86380 86390 1
510903 99510903 1001 86380 86390 1
511358 99511358 1001 86380 86390 1
511549 99511549 1001 86380 86390 1
510997 99510997 1001 86380 86390 1
511081 99511081 1001 86380 86390 1
511705 99511705 1001 86380 86390 1
511658 99511658 1001 86380 86390 1
511635 99511635 1001 86380 86390 1
512245 99512245 1001 86380 86390 1
512183 99512183 1001 86380 86390 1
512375 99512375 1001 86380 86390 1
512161 99512161 1001 86380 86390 1
512162 99512162 1001 86380 86390 1
512078 99512078 1001 86380 86390 1
512015 99512015 1001 86380 86390 1
511846 99511846 1001 86380 86390 1
512446 99512446 1001 86380 86390 1
513069 99513069 1001 86380 86390 1
513160 99513160 1001 86380 86390 1
512950 99512950 1001 86380 86390 1
512994 99512994 1001 86380 86390 1
512802 99512802 1001 86380 86390 1
512599 99512599 1001 86380 86390 1
512672 99512672 1001 86380 86390 1
513248 99513248 1001 86380 86390 1
513582 99513582 1001 86380 86390 1
514209 99514209 1001 86380 86390 1
514044 99514044 1001 86380 86390 1
514071 99514071 1001 86380 86390 1
514705 99514705 1001 86380 86390 1
514651 99514651 1001 86380 86390 1
514244 99514244 1001 86380 86390 1
514259 99514259 1001 86380 86390 1
514922 99514922 1001 86380 86390 1
515607 99515607 1001 86380 86390 1
515506 99515506 1001 86380 86390 1
515539 99515539 1001 86380 86390 1
515469 99515469 1001 86380 86390 1
515194 99515194 1001 86380 86390 1
515091 99515091 1001 86380 86390 1
515143 99515143 1001 86380 86390 1
515210 99515210 1001 86380 86390 1
515226 99515226 1001 86380 86390 1
515717 99515717 1001 86380 86390 1
515730 99515730 1001 86380 86390 1
516195 99516195 1001 86380 86390 1
516071 99516071 1001 86380 86390 1
516550 99516550 1001 86380 86390 1
516670 99516670 1001 86380 86390 1
517054 99517054 1001 86380 86390 1
516796 99516796 1001 86380 86390 1
516830 99516830 1001 86380 86390 1
517428 99517428 1001 86380 86390 1
518067 99518067 1001 86380 86390 1
517779 99517779 1001 86380 86390 1
517898 99517898 1001 86380 86390 1
517725 99517725 1001 86380 86390 1
517663 99517663 1001 86380 86390 1
517589 99517589 1001 86380 86390 1
518837 99518837 1001 86380 86390 1
518973 99518973 1001 86380 86390 1
518535 99518535 1001 86380 86390 1
518990 99518990 1001 86380 86390 1
519020 99519020 1001 86380 86390 1
519085 99519085 1001 86380 86390 1
519022 99519022 1001 86380 86390 1
519727 99519727 1001 86380 86390 1
519740 99519740 1001 86380 86390 1
519615 99519615 1001 86380 86390 1
519806 99519806 1001 86380 86390 1
519671 99519671 1001 86380 86390 1
519548 99519548 1001 86380 86390 1
519363 99519363 1001 86380 86390 1
519210 99519210 1001 86380 86390 1
519262 99519262 1001 86380 86390 1
519327 99519327 1001 86380 86390 1
519889 99519889 1001 86380 86390 1
520254 99520254 1001 86380 86390 1
520050 99520050 1001 86380 86390 1
520729 99520729 1001 86380 86390 1
520796 99520796 1001 86380 86390 1
520670 99520670 1001 86380 86390 1
520787 99520787 1001 86380 86390 1
520826 99520826 1001 86380 86390 1
520872 99520872 1001 86380 86390 1
521581 99521581 1001 86380 86390 1
521473 99521473 1001 86380 86390 1
521993 99521993 1001 86380 86390 1
521743 99521743 1001 86380 86390 1
521873 99521873 1001 86380 86390 1
522647 99522647 1001 86380 86390 1
523252 99523252 1001 86380 86390 1
523793 99523793 1001 86380 86390 1
523876 99523876 1001 86380 86390 1
523879 99523879 1001 86380 86390 1
523802 99523802 1001 86380 86390 1
523668 99523668 1001 86380 86390 1
523582 99523582 1001 86380 86390 1
523403 99523403 1001 86380 86390 1
523484 99523484 1001 86380 86390 1
523347 99523347 1001 86380 86390 1
523504 99523504 1001 86380 86390 1
524719 99524719 1001 86380 86390 1
524621 99524621 1001 86380 86390 1
524584 99524584 1001 86380 86390 1
524221 99524221 1001 86380 86390 1
524566 99524566 1001 86380 86390 1
524956 99524956 1001 86380 86390 1
525570 99525570 1001 86380 86390 1
525278 99525278 1001 86380 86390 1
525195 99525195 1001 86380 86390 1
525351 99525351 1001 86380 86390 1
525053 99525053 1001 86380 86390 1
525144 99525144 1001 86380 86390 1
526224 99526224 1001 86380 86390 1
526047 99526047 1001 86380 86390 1
525991 99525991 1001 86380 86390 1
525837 99525837 1001 86380 86390 1
525814 99525814 1001 86380 86390 1
526488 99526488 1001 86380 86390 1
526605 99526605 1001 86380 86390 1
526580 99526580 1001 86380 86390 1
526451 99526451 1001 86380 86390 1
526428 99526428 1001 86380 86390 1
526561 99526561 1001 86380 86390 1
527094 99527094 1001 86380 86390 1
526953 99526953 1001 86380 86390 1
526881 99526881 1001 86380 86390 1
526948 99526948 1001 86380 86390 1
527027 99527027 1001 86380 86390 1
526771 99526771 1001 86380 86390 1
527345 99527345 1001 86380 86390 1
527423 99527423 1001 86380 86390 1
527908 99527908 1001 86380 86390 1
527850 99527850 1001 86380 86390 1
527587 99527587 1001 86380 86390 1
527550 99527550 1001 86380 86390 1
527591 99527591 1001 86380 86390 1
528104 99528104 1001 86380 86390 1
528105 99528105 1001 86380 86390 1
528264 99528264 1001 86380 86390 1
528839 99528839 1001 86380 86390 1
528469 99528469 1001 86380 86390 1
528459 99528459 1001 86380 86390 1
528292 99528292 1001 86380 86390 1
528951 99528951 1001 86380 86390 1
528998 99528998 1001 86380 86390 1
528962 99528962 1001 86380 86390 1
529293 99529293 1001 86380 86390 1
529822 99529822 1001 86380 86390 1
530525 99530525 1001 86380 86390 1
530514 99530514 1001 86380 86390 1
530157 99530157 1001 86380 86390 1
530343 99530343 1001 86380 86390 1
530253 99530253 1001 86380 86390 1
530603 99530603 1001 86380 86390 1
530720 99530720 1001 86380 86390 1
531256 99531256 1001 86380 86390 1
531282 99531282 1001 86380 86390 1
531322 99531322 1001 86380 86390 1
531109 99531109 1001 86380 86390 1
531048 99531048 1001 86380 86390 1
530846 99530846 1001 86380 86390 1
530796 99530796 1001 86380 86390 1
531562 99531562 1001 86380 86390 1
531447 99531447 1001 86380 86390 1
532103 99532103 1001 86380 86390 1
532037 99532037 1001 86380 86390 1
531832 99531832 1001 86380 86390 1
531649 99531649 1001 86380 86390 1
531624 99531624 1001 86380 86390 1
532268 99532268 1001 86380 86390 1
532312 99532312 1001 86380 86390 1
532213 99532213 1001 86380 86390 1
532781 99532781 1001 86380 86390 1
532759 99532759 1001 86380 86390 1
532579 99532579 1001 86380 86390 1
533615 99533615 1001 86380 86390 1
533512 99533512 1001 86380 86390 1
533578 99533578 1001 86380 86390 1
533619 99533619 1001 86380 86390 1
533370 99533370 1001 86380 86390 1
533335 99533335 1001 86380 86390 1
534013 99534013 1001 86380 86390 1
534517 99534517 1001 86380 86390 1
534508 99534508 1001 86380 86390 1
534566 99534566 1001 86380 86390 1
534433 99534433 1001 86380 86390 1
534408 99534408 1001 86380 86390 1
534199 99534199 1001 86380 86390 1
534749 99534749 1001 86380 86390 1
534792 99534792 1001 86380 86390 1
535337 99535337 1001 86380 86390 1
535288 99535288 1001 86380 86390 1
534988 99534988 1001 86380 86390 1
535559 99535559 1001 86380 86390 1
535611 99535611 1001 86380 86390 1
535531 99535531 1001 86380 86390 1
536202 99536202 1001 86380 86390 1
536007 99536007 1001 86380 86390 1
535742 99535742 1001 86380 86390 1
535795 99535795 1001 86380 86390 1
535814 99535814 1001 86380 86390 1
536423 99536423 1001 86380 86390 1
537098 99537098 1001 86380 86390 1
537055 99537055 1001 86380 86390 1
537094 99537094 1001 86380 86390 1
537153 99537153 1001 86380 86390 1
536933 99536933 1001 86380 86390 1
536914 99536914 1001 86380 86390 1
537318 99537318 1001 86380 86390 1
537273 99537273 1001 86380 86390 1
537955 99537955 1001 86380 86390 1
537604 99537604 1001 86380 86390 1
537645 99537645 1001 86380 86390 1
537701 99537701 1001 86380 86390 1
537549 99537549 1001 86380 86390 1
537525 99537525 1001 86380 86390 1
537397 99537397 1001 86380 86390 1
537540 99537540 1001 86380 86390 1
537493 99537493 1001 86380 86390 1
538690 99538690 1001 86380 86390 1
538666 99538666 1001 86380 86390 1
538770 99538770 1001 86380 86390 1
538720 99538720 1001 86380 86390 1
538733 99538733 1001 86380 86390 1
538549 99538549 1001 86380 86390 1
538401 99538401 1001 86380 86390 1
538902 99538902 1001 86380 86390 1
538947 99538947 1001 86380 86390 1
539438 99539438 1001 86380 86390 1
539558 99539558 1001 86380 86390 1
539547 99539547 1001 86380 86390 1
539498 99539498 1001 86380 86390 1
539299 99539299 1001 86380 86390 1
539743 99539743 1001 86380 86390 1
539706 99539706 1001 86380 86390 1
539837 99539837 1001 86380 86390 1
539684 99539684 1001 86380 86390 1
540403 99540403 1001 86380 86390 1
540339 99540339 1001 86380 86390 1
540280 99540280 1001 86380 86390 1
540460 99540460 1001 86380 86390 1
540192 99540192 1001 86380 86390 1
540005 99540005 1001 86380 86390 1
539916 99539916 1001 86380 86390 1
540008 99540008 1001 86380 86390 1
540671 99540671 1001 86380 86390 1
540552 99540552 1001 86380 86390 1
541198 99541198 1001 86380 86390 1
540982 99540982 1001 86380 86390 1
540673 99540673 1001 86380 86390 1
540870 99540870 1001 86380 86390 1
540834 99540834 1001 86380 86390 1
540860 99540860 1001 86380 86390 1
541440 99541440 1001 86380 86390 1
541493 99541493 1001 86380 86390 1
541966 99541966 1001 86380 86390 1
542072 99542072 1001 86380 86390 1
542098 99542098 1001 86380 86390 1
542107 99542107 1001 86380 86390 1
541773 99541773 1001 86380 86390 1
541865 99541865 1001 86380 86390 1
541552 99541552 1001 86380 86390 1
541696 99541696 1001 86380 86390 1
541636 99541636 1001 86380 86390 1
542743 99542743 1001 86380 86390 1
542748 99542748 1001 86380 86390 1
542638 99542638 1001 86380 86390 1
542630 99542630 1001 86380 86390 1
542695 99542695 1001 86380 86390 1
542370 99542370 1001 86380 86390 1
542397 99542397 1001 86380 86390 1
542414 99542414 1001 86380 86390 1
542997 99542997 1001 86380 86390 1
543081 99543081 1001 86380 86390 1
543547 99543547 1001 86380 86390 1
543219 99543219 1001 86380 86390 1
543199 99543199 1001 86380 86390 1
543840 99543840 1001 86380 86390 1
543923 99543923 1001 86380 86390 1
544560 99544560 1001 86380 86390 1
544568 99544568 1001 86380 86390 1
544500 99544500 1001 86380 86390 1
544531 99544531 1001 86380 86390 1
544307 99544307 1001 86380 86390 1
544004 99544004 1001 86380 86390 1
544631 99544631 1001 86380 86390 1
419866 260 1001 48600 48957 1
525291 866 1001 49510 49809 1
400426 99400426 1001 86380 86390 1
400663 99400663 1001 86380 86390 1
400648 99400648 1001 86380 86390 1
400828 99400828 1001 86380 86390 1
400946 99400946 1001 86380 86390 1
401898 99401898 1001 86380 86390 1
401991 99401991 1001 86380 86390 1
402233 99402233 1001 86380 86390 1
402572 99402572 1001 86380 86390 1
402722 99402722 1001 86380 86390 1
402760 99402760 1001 86380 86390 1
402984 99402984 1001 86380 86390 1
403133 99403133 1001 86380 86390 1
403456 99403456 1001 86380 86390 1
403546 99403546 1001 86380 86390 1
403678 99403678 1001 86380 86390 1
403993 99403993 1001 86380 86390 1
404190 99404190 1001 86380 86390 1
404429 99404429 1001 86380 86390 1
404638 99404638 1001 86380 86390 1
404727 99404727 1001 86380 86390 1
404864 99404864 1001 86380 86390 1
404926 99404926 1001 86380 86390 1
405207 99405207 1001 86380 86390 1
406161 99406161 1001 86380 86390 1
406248 99406248 1001 86380 86390 1
406474 99406474 1001 86380 86390 1
406548 99406548 1001 86380 86390 1
406748 99406748 1001 86380 86390 1
407107 99407107 1001 86380 86390 1
407358 99407358 1001 86380 86390 1
407662 99407662 1001 86380 86390 1
407672 99407672 1001 86380 86390 1
407641 99407641 1001 86380 86390 1
407802 99407802 1001 86380 86390 1
408307 99408307 1001 86380 86390 1
408387 99408387 1001 86380 86390 1
408348 99408348 1001 86380 86390 1
408446 99408446 1001 86380 86390 1
408782 99408782 1001 86380 86390 1
408870 99408870 1001 86380 86390 1
409626 99409626 1001 86380 86390 1
409911 99409911 1001 86380 86390 1
410021 99410021 1001 86380 86390 1
410228 99410228 1001 86380 86390 1
410668 99410668 1001 86380 86390 1
410650 99410650 1001 86380 86390 1
411426 99411426 1001 86380 86390 1
411612 99411612 1001 86380 86390 1
411816 99411816 1001 86380 86390 1
412164 99412164 1001 86380 86390 1
413587 99413587 1001 86380 86390 1
413133 99413133 1001 86380 86390 1
413274 99413274 1001 86380 86390 1
413279 99413279 1001 86380 86390 1
412838 99412838 1001 86380 86390 1
413970 99413970 1001 86380 86390 1
414674 99414674 1001 86380 86390 1
414887 99414887 1001 86380 86390 1
414857 99414857 1001 86380 86390 1
414199 99414199 1001 86380 86390 1
414273 99414273 1001 86380 86390 1
414294 99414294 1001 86380 86390 1
415619 99415619 1001 86380 86390 1
415682 99415682 1001 86380 86390 1
416679 99416679 1001 86380 86390 1
416139 99416139 1001 86380 86390 1
417202 99417202 1001 86380 86390 1
417116 99417116 1001 86380 86390 1
417121 99417121 1001 86380 86390 1
417227 99417227 1001 86380 86390 1
417410 99417410 1001 86380 86390 1
418580 99418580 1001 86380 86390 1
418759 99418759 1001 86380 86390 1
418539 99418539 1001 86380 86390 1
418177 99418177 1001 86380 86390 1
418062 99418062 1001 86380 86390 1
417895 99417895 1001 86380 86390 1
417689 99417689 1001 86380 86390 1
419097 99419097 1001 86380 86390 1
418925 99418925 1001 86380 86390 1
420221 99420221 1001 86380 86390 1
420081 99420081 1001 86380 86390 1
420283 99420283 1001 86380 86390 1
419851 99419851 1001 86380 86390 1
419678 99419678 1001 86380 86390 1
419819 99419819 1001 86380 86390 1
419625 99419625 1001 86380 86390 1
419576 99419576 1001 86380 86390 1
420536 99420536 1001 86380 86390 1
420462 99420462 1001 86380 86390 1
421643 99421643 1001 86380 86390 1
421673 99421673 1001 86380 86390 1
420953 99420953 1001 86380 86390 1
421095 99421095 1001 86380 86390 1
422172 99422172 1001 86380 86390 1
422258 99422258 1001 86380 86390 1
422401 99422401 1001 86380 86390 1
423669 99423669 1001 86380 86390 1
423291 99423291 1001 86380 86390 1
422574 99422574 1001 86380 86390 1
422887 99422887 1001 86380 86390 1
422561 99422561 1001 86380 86390 1
422545 99422545 1001 86380 86390 1
424025 99424025 1001 86380 86390 1
423762 99423762 1001 86380 86390 1
425183 99425183 1001 86380 86390 1
424462 99424462 1001 86380 86390 1
424501 99424501 1001 86380 86390 1
424334 99424334 1001 86380 86390 1
424288 99424288 1001 86380 86390 1
425802 99425802 1001 86380 86390 1
425752 99425752 1001 86380 86390 1
426715 99426715 1001 86380 86390 1
426723 99426723 1001 86380 86390 1
426829 99426829 1001 86380 86390 1
426413 99426413 1001 86380 86390 1
427250 99427250 1001 86380 86390 1
428229 99428229 1001 86380 86390 1
430266 99430266 1001 86380 86390 1
429835 99429835 1001 86380 86390 1
429741 99429741 1001 86380 86390 1
429813 99429813 1001 86380 86390 1
429911 99429911 1001 86380 86390 1
429577 99429577 1001 86380 86390 1
429370 99429370 1001 86380 86390 1
429378 99429378 1001 86380 86390 1
430523 99430523 1001 86380 86390 1
430705 99430705 1001 86380 86390 1
430707 99430707 1001 86380 86390 1
430533 99430533 1001 86380 86390 1
430603 99430603 1001 86380 86390 1
431837 99431837 1001 86380 86390 1
431705 99431705 1001 86380 86390 1
431762 99431762 1001 86380 86390 1
431623 99431623 1001 86380 86390 1
431280 99431280 1001 86380 86390 1
430966 99430966 1001 86380 86390 1
433853 99433853 1001 86380 86390 1
435248 99435248 1001 86380 86390 1
435419 99435419 1001 86380 86390 1
434740 99434740 1001 86380 86390 1
434719 99434719 1001 86380 86390 1
434611 99434611 1001 86380 86390 1
436914 99436914 1001 86380 86390 1
436779 99436779 1001 86380 86390 1
436367 99436367 1001 86380 86390 1
300088 99300088 1001 86380 86390 1
437181 99437181 1001 86380 86390 1
300636 99300636 1001 86380 86390 1
300663 99300663 1001 86380 86390 1
300371 99300371 1001 86380 86390 1
300372 99300372 1001 86380 86390 1
300424 99300424 1001 86380 86390 1
300321 99300321 1001 86380 86390 1
300490 99300490 1001 86380 86390 1
300506 99300506 1001 86380 86390 1
300161 99300161 1001 86380 86390 1
300221 99300221 1001 86380 86390 1
300790 99300790 1001 86380 86390 1
300740 99300740 1001 86380 86390 1
300793 99300793 1001 86380 86390 1
300730 99300730 1001 86380 86390 1
301445 99301445 1001 86380 86390 1
301535 99301535 1001 86380 86390 1
301476 99301476 1001 86380 86390 1
301261 99301261 1001 86380 86390 1
301254 99301254 1001 86380 86390 1
301141 99301141 1001 86380 86390 1
[truncated: 4,042,614 more chars]
