# Supplementary material for: Fast and near-optimal monitoring for healthcare acquired infection outbreaks
Source: PLoS Comput Biol. 2019 Sep 16;15(9):e1007284. doi: 10.1371/journal.pcbi.1007284 (PMC6762212; doi:10.1371/journal.pcbi.1007284)
Supplement: S1 Data — (ZIP) [file pcbi.1007284.s006.zip › MobilityLogs1/HAISE_Carilion_all_visits_day_36.txt]

#Person location Sublocation StartTime EndTime Type
411182 237 1001 23880 24237 1
401260 99401260 1001 86380 86390 1
401248 99401248 1001 86380 86390 1
401762 99401762 1001 86380 86390 1
402454 99402454 1001 86380 86390 1
402489 99402489 1001 86380 86390 1
402773 99402773 1001 86380 86390 1
402806 99402806 1001 86380 86390 1
403536 99403536 1001 86380 86390 1
403862 99403862 1001 86380 86390 1
404043 99404043 1001 86380 86390 1
404304 99404304 1001 86380 86390 1
404641 99404641 1001 86380 86390 1
404666 99404666 1001 86380 86390 1
404667 99404667 1001 86380 86390 1
405368 99405368 1001 86380 86390 1
405581 99405581 1001 86380 86390 1
405573 99405573 1001 86380 86390 1
405873 99405873 1001 86380 86390 1
405997 99405997 1001 86380 86390 1
406131 99406131 1001 86380 86390 1
406381 99406381 1001 86380 86390 1
406501 99406501 1001 86380 86390 1
406827 99406827 1001 86380 86390 1
407281 99407281 1001 86380 86390 1
407290 99407290 1001 86380 86390 1
407741 99407741 1001 86380 86390 1
407962 99407962 1001 86380 86390 1
409213 99409213 1001 86380 86390 1
409216 99409216 1001 86380 86390 1
409360 99409360 1001 86380 86390 1
409394 99409394 1001 86380 86390 1
409730 99409730 1001 86380 86390 1
410096 99410096 1001 86380 86390 1
410210 99410210 1001 86380 86390 1
410300 99410300 1001 86380 86390 1
410762 99410762 1001 86380 86390 1
411208 99411208 1001 86380 86390 1
411538 99411538 1001 86380 86390 1
411580 99411580 1001 86380 86390 1
411672 99411672 1001 86380 86390 1
411729 99411729 1001 86380 86390 1
412042 99412042 1001 86380 86390 1
412154 99412154 1001 86380 86390 1
412332 99412332 1001 86380 86390 1
413450 99413450 1001 86380 86390 1
413649 99413649 1001 86380 86390 1
413490 99413490 1001 86380 86390 1
412988 99412988 1001 86380 86390 1
412483 99412483 1001 86380 86390 1
412531 99412531 1001 86380 86390 1
412883 99412883 1001 86380 86390 1
415289 99415289 1001 86380 86390 1
414655 99414655 1001 86380 86390 1
414417 99414417 1001 86380 86390 1
414195 99414195 1001 86380 86390 1
414137 99414137 1001 86380 86390 1
415335 99415335 1001 86380 86390 1
415389 99415389 1001 86380 86390 1
415713 99415713 1001 86380 86390 1
416816 99416816 1001 86380 86390 1
416668 99416668 1001 86380 86390 1
416550 99416550 1001 86380 86390 1
416471 99416471 1001 86380 86390 1
416224 99416224 1001 86380 86390 1
416559 99416559 1001 86380 86390 1
415984 99415984 1001 86380 86390 1
416130 99416130 1001 86380 86390 1
417395 99417395 1001 86380 86390 1
417584 99417584 1001 86380 86390 1
418714 99418714 1001 86380 86390 1
418773 99418773 1001 86380 86390 1
419057 99419057 1001 86380 86390 1
419119 99419119 1001 86380 86390 1
420308 99420308 1001 86380 86390 1
420382 99420382 1001 86380 86390 1
420081 99420081 1001 86380 86390 1
419893 99419893 1001 86380 86390 1
419876 99419876 1001 86380 86390 1
419615 99419615 1001 86380 86390 1
419284 99419284 1001 86380 86390 1
421841 99421841 1001 86380 86390 1
421558 99421558 1001 86380 86390 1
421603 99421603 1001 86380 86390 1
421534 99421534 1001 86380 86390 1
420915 99420915 1001 86380 86390 1
420947 99420947 1001 86380 86390 1
421135 99421135 1001 86380 86390 1
420855 99420855 1001 86380 86390 1
422341 99422341 1001 86380 86390 1
422209 99422209 1001 86380 86390 1
423347 99423347 1001 86380 86390 1
424689 99424689 1001 86380 86390 1
424915 99424915 1001 86380 86390 1
424535 99424535 1001 86380 86390 1
424259 99424259 1001 86380 86390 1
425414 99425414 1001 86380 86390 1
425549 99425549 1001 86380 86390 1
426822 99426822 1001 86380 86390 1
427069 99427069 1001 86380 86390 1
426132 99426132 1001 86380 86390 1
427416 99427416 1001 86380 86390 1
428615 99428615 1001 86380 86390 1
427558 99427558 1001 86380 86390 1
427561 99427561 1001 86380 86390 1
427783 99427783 1001 86380 86390 1
428872 99428872 1001 86380 86390 1
428957 99428957 1001 86380 86390 1
430247 99430247 1001 86380 86390 1
429736 99429736 1001 86380 86390 1
429738 99429738 1001 86380 86390 1
429202 99429202 1001 86380 86390 1
429530 99429530 1001 86380 86390 1
429556 99429556 1001 86380 86390 1
430467 99430467 1001 86380 86390 1
430516 99430516 1001 86380 86390 1
431716 99431716 1001 86380 86390 1
431903 99431903 1001 86380 86390 1
431576 99431576 1001 86380 86390 1
431196 99431196 1001 86380 86390 1
432474 99432474 1001 86380 86390 1
433656 99433656 1001 86380 86390 1
433552 99433552 1001 86380 86390 1
433702 99433702 1001 86380 86390 1
432967 99432967 1001 86380 86390 1
432947 99432947 1001 86380 86390 1
433974 99433974 1001 86380 86390 1
433804 99433804 1001 86380 86390 1
435241 99435241 1001 86380 86390 1
434616 99434616 1001 86380 86390 1
434633 99434633 1001 86380 86390 1
434261 99434261 1001 86380 86390 1
434176 99434176 1001 86380 86390 1
434381 99434381 1001 86380 86390 1
434186 99434186 1001 86380 86390 1
434218 99434218 1001 86380 86390 1
435545 99435545 1001 86380 86390 1
435522 99435522 1001 86380 86390 1
437024 99437024 1001 86380 86390 1
437057 99437057 1001 86380 86390 1
436695 99436695 1001 86380 86390 1
436469 99436469 1001 86380 86390 1
300008 99300008 1001 86380 86390 1
300681 99300681 1001 86380 86390 1
300620 99300620 1001 86380 86390 1
300404 99300404 1001 86380 86390 1
300256 99300256 1001 86380 86390 1
300923 99300923 1001 86380 86390 1
300834 99300834 1001 86380 86390 1
300732 99300732 1001 86380 86390 1
301254 99301254 1001 86380 86390 1
301068 99301068 1001 86380 86390 1
300941 99300941 1001 86380 86390 1
301710 99301710 1001 86380 86390 1
301678 99301678 1001 86380 86390 1
302322 99302322 1001 86380 86390 1
302263 99302263 1001 86380 86390 1
302079 99302079 1001 86380 86390 1
303078 99303078 1001 86380 86390 1
303060 99303060 1001 86380 86390 1
303076 99303076 1001 86380 86390 1
302876 99302876 1001 86380 86390 1
302607 99302607 1001 86380 86390 1
303331 99303331 1001 86380 86390 1
303969 99303969 1001 86380 86390 1
303936 99303936 1001 86380 86390 1
303679 99303679 1001 86380 86390 1
303681 99303681 1001 86380 86390 1
303583 99303583 1001 86380 86390 1
304112 99304112 1001 86380 86390 1
304166 99304166 1001 86380 86390 1
304656 99304656 1001 86380 86390 1
304538 99304538 1001 86380 86390 1
304532 99304532 1001 86380 86390 1
304482 99304482 1001 86380 86390 1
304306 99304306 1001 86380 86390 1
305376 99305376 1001 86380 86390 1
305105 99305105 1001 86380 86390 1
305075 99305075 1001 86380 86390 1
500043 99500043 1001 86380 86390 1
500175 99500175 1001 86380 86390 1
500776 99500776 1001 86380 86390 1
500751 99500751 1001 86380 86390 1
500483 99500483 1001 86380 86390 1
500509 99500509 1001 86380 86390 1
500488 99500488 1001 86380 86390 1
500287 99500287 1001 86380 86390 1
500320 99500320 1001 86380 86390 1
500878 99500878 1001 86380 86390 1
500935 99500935 1001 86380 86390 1
501590 99501590 1001 86380 86390 1
501616 99501616 1001 86380 86390 1
501559 99501559 1001 86380 86390 1
501535 99501535 1001 86380 86390 1
501246 99501246 1001 86380 86390 1
501188 99501188 1001 86380 86390 1
501664 99501664 1001 86380 86390 1
501757 99501757 1001 86380 86390 1
502432 99502432 1001 86380 86390 1
502436 99502436 1001 86380 86390 1
502222 99502222 1001 86380 86390 1
502115 99502115 1001 86380 86390 1
502015 99502015 1001 86380 86390 1
502517 99502517 1001 86380 86390 1
503131 99503131 1001 86380 86390 1
503280 99503280 1001 86380 86390 1
503251 99503251 1001 86380 86390 1
502723 99502723 1001 86380 86390 1
502803 99502803 1001 86380 86390 1
503415 99503415 1001 86380 86390 1
503925 99503925 1001 86380 86390 1
503967 99503967 1001 86380 86390 1
504020 99504020 1001 86380 86390 1
503863 99503863 1001 86380 86390 1
503853 99503853 1001 86380 86390 1
503502 99503502 1001 86380 86390 1
503634 99503634 1001 86380 86390 1
504120 99504120 1001 86380 86390 1
504868 99504868 1001 86380 86390 1
504810 99504810 1001 86380 86390 1
504938 99504938 1001 86380 86390 1
504686 99504686 1001 86380 86390 1
504725 99504725 1001 86380 86390 1
504601 99504601 1001 86380 86390 1
504551 99504551 1001 86380 86390 1
504541 99504541 1001 86380 86390 1
504455 99504455 1001 86380 86390 1
504394 99504394 1001 86380 86390 1
505132 99505132 1001 86380 86390 1
505575 99505575 1001 86380 86390 1
505424 99505424 1001 86380 86390 1
505440 99505440 1001 86380 86390 1
505878 99505878 1001 86380 86390 1
506406 99506406 1001 86380 86390 1
506522 99506522 1001 86380 86390 1
506365 99506365 1001 86380 86390 1
506215 99506215 1001 86380 86390 1
506323 99506323 1001 86380 86390 1
506108 99506108 1001 86380 86390 1
506750 99506750 1001 86380 86390 1
506660 99506660 1001 86380 86390 1
507380 99507380 1001 86380 86390 1
507071 99507071 1001 86380 86390 1
506830 99506830 1001 86380 86390 1
506875 99506875 1001 86380 86390 1
507605 99507605 1001 86380 86390 1
507480 99507480 1001 86380 86390 1
508057 99508057 1001 86380 86390 1
508154 99508154 1001 86380 86390 1
508206 99508206 1001 86380 86390 1
508020 99508020 1001 86380 86390 1
507983 99507983 1001 86380 86390 1
507857 99507857 1001 86380 86390 1
507724 99507724 1001 86380 86390 1
507834 99507834 1001 86380 86390 1
509038 99509038 1001 86380 86390 1
508670 99508670 1001 86380 86390 1
508522 99508522 1001 86380 86390 1
508567 99508567 1001 86380 86390 1
509883 99509883 1001 86380 86390 1
509703 99509703 1001 86380 86390 1
509556 99509556 1001 86380 86390 1
509461 99509461 1001 86380 86390 1
509347 99509347 1001 86380 86390 1
509953 99509953 1001 86380 86390 1
509916 99509916 1001 86380 86390 1
510087 99510087 1001 86380 86390 1
510302 99510302 1001 86380 86390 1
510764 99510764 1001 86380 86390 1
510845 99510845 1001 86380 86390 1
510886 99510886 1001 86380 86390 1
511519 99511519 1001 86380 86390 1
511521 99511521 1001 86380 86390 1
511363 99511363 1001 86380 86390 1
511391 99511391 1001 86380 86390 1
511406 99511406 1001 86380 86390 1
511101 99511101 1001 86380 86390 1
511025 99511025 1001 86380 86390 1
511614 99511614 1001 86380 86390 1
511724 99511724 1001 86380 86390 1
512325 99512325 1001 86380 86390 1
512185 99512185 1001 86380 86390 1
511849 99511849 1001 86380 86390 1
511786 99511786 1001 86380 86390 1
511904 99511904 1001 86380 86390 1
512385 99512385 1001 86380 86390 1
512581 99512581 1001 86380 86390 1
513012 99513012 1001 86380 86390 1
512736 99512736 1001 86380 86390 1
513343 99513343 1001 86380 86390 1
513873 99513873 1001 86380 86390 1
513874 99513874 1001 86380 86390 1
513671 99513671 1001 86380 86390 1
513646 99513646 1001 86380 86390 1
513725 99513725 1001 86380 86390 1
513792 99513792 1001 86380 86390 1
514132 99514132 1001 86380 86390 1
514152 99514152 1001 86380 86390 1
514770 99514770 1001 86380 86390 1
514792 99514792 1001 86380 86390 1
514393 99514393 1001 86380 86390 1
514306 99514306 1001 86380 86390 1
514422 99514422 1001 86380 86390 1
515061 99515061 1001 86380 86390 1
514986 99514986 1001 86380 86390 1
515534 99515534 1001 86380 86390 1
515539 99515539 1001 86380 86390 1
515364 99515364 1001 86380 86390 1
515133 99515133 1001 86380 86390 1
515200 99515200 1001 86380 86390 1
515693 99515693 1001 86380 86390 1
515853 99515853 1001 86380 86390 1
516259 99516259 1001 86380 86390 1
516185 99516185 1001 86380 86390 1
516060 99516060 1001 86380 86390 1
515895 99515895 1001 86380 86390 1
515897 99515897 1001 86380 86390 1
516030 99516030 1001 86380 86390 1
517161 99517161 1001 86380 86390 1
516734 99516734 1001 86380 86390 1
516762 99516762 1001 86380 86390 1
517433 99517433 1001 86380 86390 1
517756 99517756 1001 86380 86390 1
517889 99517889 1001 86380 86390 1
517618 99517618 1001 86380 86390 1
517671 99517671 1001 86380 86390 1
517564 99517564 1001 86380 86390 1
518354 99518354 1001 86380 86390 1
518238 99518238 1001 86380 86390 1
518273 99518273 1001 86380 86390 1
518248 99518248 1001 86380 86390 1
518365 99518365 1001 86380 86390 1
518800 99518800 1001 86380 86390 1
518603 99518603 1001 86380 86390 1
518668 99518668 1001 86380 86390 1
518432 99518432 1001 86380 86390 1
519271 99519271 1001 86380 86390 1
520484 99520484 1001 86380 86390 1
520386 99520386 1001 86380 86390 1
520041 99520041 1001 86380 86390 1
520719 99520719 1001 86380 86390 1
520798 99520798 1001 86380 86390 1
521324 99521324 1001 86380 86390 1
521159 99521159 1001 86380 86390 1
520932 99520932 1001 86380 86390 1
521644 99521644 1001 86380 86390 1
521634 99521634 1001 86380 86390 1
521532 99521532 1001 86380 86390 1
521547 99521547 1001 86380 86390 1
521522 99521522 1001 86380 86390 1
522179 99522179 1001 86380 86390 1
522246 99522246 1001 86380 86390 1
522277 99522277 1001 86380 86390 1
521931 99521931 1001 86380 86390 1
521928 99521928 1001 86380 86390 1
522428 99522428 1001 86380 86390 1
523057 99523057 1001 86380 86390 1
522779 99522779 1001 86380 86390 1
522618 99522618 1001 86380 86390 1
523807 99523807 1001 86380 86390 1
523587 99523587 1001 86380 86390 1
523670 99523670 1001 86380 86390 1
523471 99523471 1001 86380 86390 1
523459 99523459 1001 86380 86390 1
524045 99524045 1001 86380 86390 1
524683 99524683 1001 86380 86390 1
524741 99524741 1001 86380 86390 1
524660 99524660 1001 86380 86390 1
524614 99524614 1001 86380 86390 1
524436 99524436 1001 86380 86390 1
524360 99524360 1001 86380 86390 1
524352 99524352 1001 86380 86390 1
524774 99524774 1001 86380 86390 1
524958 99524958 1001 86380 86390 1
525428 99525428 1001 86380 86390 1
525187 99525187 1001 86380 86390 1
525294 99525294 1001 86380 86390 1
525053 99525053 1001 86380 86390 1
525799 99525799 1001 86380 86390 1
526366 99526366 1001 86380 86390 1
526291 99526291 1001 86380 86390 1
526332 99526332 1001 86380 86390 1
526371 99526371 1001 86380 86390 1
526125 99526125 1001 86380 86390 1
526034 99526034 1001 86380 86390 1
525842 99525842 1001 86380 86390 1
525865 99525865 1001 86380 86390 1
526623 99526623 1001 86380 86390 1
526494 99526494 1001 86380 86390 1
527173 99527173 1001 86380 86390 1
526821 99526821 1001 86380 86390 1
527300 99527300 1001 86380 86390 1
527399 99527399 1001 86380 86390 1
528043 99528043 1001 86380 86390 1
527977 99527977 1001 86380 86390 1
527810 99527810 1001 86380 86390 1
527573 99527573 1001 86380 86390 1
527526 99527526 1001 86380 86390 1
528250 99528250 1001 86380 86390 1
528396 99528396 1001 86380 86390 1
529106 99529106 1001 86380 86390 1
529043 99529043 1001 86380 86390 1
528956 99528956 1001 86380 86390 1
529616 99529616 1001 86380 86390 1
529594 99529594 1001 86380 86390 1
529911 99529911 1001 86380 86390 1
529888 99529888 1001 86380 86390 1
530143 99530143 1001 86380 86390 1
530292 99530292 1001 86380 86390 1
530242 99530242 1001 86380 86390 1
529965 99529965 1001 86380 86390 1
530020 99530020 1001 86380 86390 1
531260 99531260 1001 86380 86390 1
531000 99531000 1001 86380 86390 1
531028 99531028 1001 86380 86390 1
530818 99530818 1001 86380 86390 1
531512 99531512 1001 86380 86390 1
531386 99531386 1001 86380 86390 1
532200 99532200 1001 86380 86390 1
531961 99531961 1001 86380 86390 1
531833 99531833 1001 86380 86390 1
532347 99532347 1001 86380 86390 1
532248 99532248 1001 86380 86390 1
532969 99532969 1001 86380 86390 1
533021 99533021 1001 86380 86390 1
533431 99533431 1001 86380 86390 1
533962 99533962 1001 86380 86390 1
534647 99534647 1001 86380 86390 1
534642 99534642 1001 86380 86390 1
534422 99534422 1001 86380 86390 1
534130 99534130 1001 86380 86390 1
534066 99534066 1001 86380 86390 1
534094 99534094 1001 86380 86390 1
535438 99535438 1001 86380 86390 1
535123 99535123 1001 86380 86390 1
535037 99535037 1001 86380 86390 1
535706 99535706 1001 86380 86390 1
535596 99535596 1001 86380 86390 1
536216 99536216 1001 86380 86390 1
535938 99535938 1001 86380 86390 1
536025 99536025 1001 86380 86390 1
535773 99535773 1001 86380 86390 1
535790 99535790 1001 86380 86390 1
537024 99537024 1001 86380 86390 1
536848 99536848 1001 86380 86390 1
537359 99537359 1001 86380 86390 1
537954 99537954 1001 86380 86390 1
537589 99537589 1001 86380 86390 1
537633 99537633 1001 86380 86390 1
537638 99537638 1001 86380 86390 1
537441 99537441 1001 86380 86390 1
537532 99537532 1001 86380 86390 1
538118 99538118 1001 86380 86390 1
538404 99538404 1001 86380 86390 1
538512 99538512 1001 86380 86390 1
538580 99538580 1001 86380 86390 1
538274 99538274 1001 86380 86390 1
538892 99538892 1001 86380 86390 1
539504 99539504 1001 86380 86390 1
539519 99539519 1001 86380 86390 1
539495 99539495 1001 86380 86390 1
539484 99539484 1001 86380 86390 1
539398 99539398 1001 86380 86390 1
539027 99539027 1001 86380 86390 1
539044 99539044 1001 86380 86390 1
539689 99539689 1001 86380 86390 1
539826 99539826 1001 86380 86390 1
539688 99539688 1001 86380 86390 1
540421 99540421 1001 86380 86390 1
540318 99540318 1001 86380 86390 1
540423 99540423 1001 86380 86390 1
540360 99540360 1001 86380 86390 1
540166 99540166 1001 86380 86390 1
540130 99540130 1001 86380 86390 1
539870 99539870 1001 86380 86390 1
540583 99540583 1001 86380 86390 1
541242 99541242 1001 86380 86390 1
541091 99541091 1001 86380 86390 1
541096 99541096 1001 86380 86390 1
540894 99540894 1001 86380 86390 1
540960 99540960 1001 86380 86390 1
540963 99540963 1001 86380 86390 1
541045 99541045 1001 86380 86390 1
540717 99540717 1001 86380 86390 1
541460 99541460 1001 86380 86390 1
542030 99542030 1001 86380 86390 1
541928 99541928 1001 86380 86390 1
541982 99541982 1001 86380 86390 1
542050 99542050 1001 86380 86390 1
541769 99541769 1001 86380 86390 1
541553 99541553 1001 86380 86390 1
542183 99542183 1001 86380 86390 1
542917 99542917 1001 86380 86390 1
542472 99542472 1001 86380 86390 1
542331 99542331 1001 86380 86390 1
543149 99543149 1001 86380 86390 1
542990 99542990 1001 86380 86390 1
543069 99543069 1001 86380 86390 1
543134 99543134 1001 86380 86390 1
543770 99543770 1001 86380 86390 1
543630 99543630 1001 86380 86390 1
543741 99543741 1001 86380 86390 1
543769 99543769 1001 86380 86390 1
543616 99543616 1001 86380 86390 1
543399 99543399 1001 86380 86390 1
543458 99543458 1001 86380 86390 1
543177 99543177 1001 86380 86390 1
543259 99543259 1001 86380 86390 1
543159 99543159 1001 86380 86390 1
544297 99544297 1001 86380 86390 1
544161 99544161 1001 86380 86390 1
543994 99543994 1001 86380 86390 1
544610 99544610 1001 86380 86390 1
544668 99544668 1001 86380 86390 1
508563 474 1001 34686 34985 1
400325 99400325 1001 86380 86390 1
400460 99400460 1001 86380 86390 1
400602 99400602 1001 86380 86390 1
400798 99400798 1001 86380 86390 1
401284 99401284 1001 86380 86390 1
402048 99402048 1001 86380 86390 1
402555 99402555 1001 86380 86390 1
402640 99402640 1001 86380 86390 1
403335 99403335 1001 86380 86390 1
403599 99403599 1001 86380 86390 1
403812 99403812 1001 86380 86390 1
404239 99404239 1001 86380 86390 1
404184 99404184 1001 86380 86390 1
404561 99404561 1001 86380 86390 1
404618 99404618 1001 86380 86390 1
404902 99404902 1001 86380 86390 1
405092 99405092 1001 86380 86390 1
405467 99405467 1001 86380 86390 1
405475 99405475 1001 86380 86390 1
405748 99405748 1001 86380 86390 1
405783 99405783 1001 86380 86390 1
405918 99405918 1001 86380 86390 1
405899 99405899 1001 86380 86390 1
405938 99405938 1001 86380 86390 1
406255 99406255 1001 86380 86390 1
406344 99406344 1001 86380 86390 1
406978 99406978 1001 86380 86390 1
407498 99407498 1001 86380 86390 1
407800 99407800 1001 86380 86390 1
407887 99407887 1001 86380 86390 1
408075 99408075 1001 86380 86390 1
407992 99407992 1001 86380 86390 1
408179 99408179 1001 86380 86390 1
408097 99408097 1001 86380 86390 1
408335 99408335 1001 86380 86390 1
408438 99408438 1001 86380 86390 1
409330 99409330 1001 86380 86390 1
409677 99409677 1001 86380 86390 1
410557 99410557 1001 86380 86390 1
410782 99410782 1001 86380 86390 1
411023 99411023 1001 86380 86390 1
411310 99411310 1001 86380 86390 1
411537 99411537 1001 86380 86390 1
411924 99411924 1001 86380 86390 1
412220 99412220 1001 86380 86390 1
412232 99412232 1001 86380 86390 1
412298 99412298 1001 86380 86390 1
412979 99412979 1001 86380 86390 1
412969 99412969 1001 86380 86390 1
413052 99413052 1001 86380 86390 1
414058 99414058 1001 86380 86390 1
414064 99414064 1001 86380 86390 1
414068 99414068 1001 86380 86390 1
415033 99415033 1001 86380 86390 1
415269 99415269 1001 86380 86390 1
415109 99415109 1001 86380 86390 1
414797 99414797 1001 86380 86390 1
414514 99414514 1001 86380 86390 1
414410 99414410 1001 86380 86390 1
415336 99415336 1001 86380 86390 1
415323 99415323 1001 86380 86390 1
417015 99417015 1001 86380 86390 1
417549 99417549 1001 86380 86390 1
417480 99417480 1001 86380 86390 1
417571 99417571 1001 86380 86390 1
418685 99418685 1001 86380 86390 1
418256 99418256 1001 86380 86390 1
419031 99419031 1001 86380 86390 1
419032 99419032 1001 86380 86390 1
418960 99418960 1001 86380 86390 1
418831 99418831 1001 86380 86390 1
420273 99420273 1001 86380 86390 1
419645 99419645 1001 86380 86390 1
419477 99419477 1001 86380 86390 1
419554 99419554 1001 86380 86390 1
420780 99420780 1001 86380 86390 1
420683 99420683 1001 86380 86390 1
421611 99421611 1001 86380 86390 1
420909 99420909 1001 86380 86390 1
422354 99422354 1001 86380 86390 1
423720 99423720 1001 86380 86390 1
423570 99423570 1001 86380 86390 1
423738 99423738 1001 86380 86390 1
422681 99422681 1001 86380 86390 1
423967 99423967 1001 86380 86390 1
423924 99423924 1001 86380 86390 1
424107 99424107 1001 86380 86390 1
424826 99424826 1001 86380 86390 1
424739 99424739 1001 86380 86390 1
424285 99424285 1001 86380 86390 1
425610 99425610 1001 86380 86390 1
425647 99425647 1001 86380 86390 1
426662 99426662 1001 86380 86390 1
426358 99426358 1001 86380 86390 1
426642 99426642 1001 86380 86390 1
425913 99425913 1001 86380 86390 1
426182 99426182 1001 86380 86390 1
427401 99427401 1001 86380 86390 1
428525 99428525 1001 86380 86390 1
428272 99428272 1001 86380 86390 1
428810 99428810 1001 86380 86390 1
428937 99428937 1001 86380 86390 1
430335 99430335 1001 86380 86390 1
430157 99430157 1001 86380 86390 1
429903 99429903 1001 86380 86390 1
429675 99429675 1001 86380 86390 1
429237 99429237 1001 86380 86390 1
430636 99430636 1001 86380 86390 1
431972 99431972 1001 86380 86390 1
431928 99431928 1001 86380 86390 1
431141 99431141 1001 86380 86390 1
432445 99432445 1001 86380 86390 1
432142 99432142 1001 86380 86390 1
433671 99433671 1001 86380 86390 1
433503 99433503 1001 86380 86390 1
433043 99433043 1001 86380 86390 1
432576 99432576 1001 86380 86390 1
433835 99433835 1001 86380 86390 1
435336 99435336 1001 86380 86390 1
434703 99434703 1001 86380 86390 1
434875 99434875 1001 86380 86390 1
434328 99434328 1001 86380 86390 1
434270 99434270 1001 86380 86390 1
435460 99435460 1001 86380 86390 1
436119 99436119 1001 86380 86390 1
300516 99300516 1001 86380 86390 1
300781 99300781 1001 86380 86390 1
300911 99300911 1001 86380 86390 1
300774 99300774 1001 86380 86390 1
300801 99300801 1001 86380 86390 1
301388 99301388 1001 86380 86390 1
301512 99301512 1001 86380 86390 1
300967 99300967 1001 86380 86390 1
301671 99301671 1001 86380 86390 1
301701 99301701 1001 86380 86390 1
301706 99301706 1001 86380 86390 1
302349 99302349 1001 86380 86390 1
302232 99302232 1001 86380 86390 1
302361 99302361 1001 86380 86390 1
302096 99302096 1001 86380 86390 1
301804 99301804 1001 86380 86390 1
301862 99301862 1001 86380 86390 1
302466 99302466 1001 86380 86390 1
302936 99302936 1001 86380 86390 1
302931 99302931 1001 86380 86390 1
302587 99302587 1001 86380 86390 1
303208 99303208 1001 86380 86390 1
303229 99303229 1001 86380 86390 1
303849 99303849 1001 86380 86390 1
303768 99303768 1001 86380 86390 1
303587 99303587 1001 86380 86390 1
304123 99304123 1001 86380 86390 1
304049 99304049 1001 86380 86390 1
304714 99304714 1001 86380 86390 1
304379 99304379 1001 86380 86390 1
304988 99304988 1001 86380 86390 1
305056 99305056 1001 86380 86390 1
304905 99304905 1001 86380 86390 1
305650 99305650 1001 86380 86390 1
305611 99305611 1001 86380 86390 1
305430 99305430 1001 86380 86390 1
305450 99305450 1001 86380 86390 1
305197 99305197 1001 86380 86390 1
305243 99305243 1001 86380 86390 1
500177 99500177 1001 86380 86390 1
500613 99500613 1001 86380 86390 1
500802 99500802 1001 86380 86390 1
500670 99500670 1001 86380 86390 1
500418 99500418 1001 86380 86390 1
500600 99500600 1001 86380 86390 1
500296 99500296 1001 86380 86390 1
500356 99500356 1001 86380 86390 1
500383 99500383 1001 86380 86390 1
501611 99501611 1001 86380 86390 1
501361 99501361 1001 86380 86390 1
501714 99501714 1001 86380 86390 1
502326 99502326 1001 86380 86390 1
502406 99502406 1001 86380 86390 1
502105 99502105 1001 86380 86390 1
502224 99502224 1001 86380 86390 1
502239 99502239 1001 86380 86390 1
501963 99501963 1001 86380 86390 1
502032 99502032 1001 86380 86390 1
501968 99501968 1001 86380 86390 1
503117 99503117 1001 86380 86390 1
502995 99502995 1001 86380 86390 1
503045 99503045 1001 86380 86390 1
502805 99502805 1001 86380 86390 1
502675 99502675 1001 86380 86390 1
503342 99503342 1001 86380 86390 1
503317 99503317 1001 86380 86390 1
503466 99503466 1001 86380 86390 1
503441 99503441 1001 86380 86390 1
503467 99503467 1001 86380 86390 1
504044 99504044 1001 86380 86390 1
503718 99503718 1001 86380 86390 1
503855 99503855 1001 86380 86390 1
504313 99504313 1001 86380 86390 1
504254 99504254 1001 86380 86390 1
504870 99504870 1001 86380 86390 1
504624 99504624 1001 86380 86390 1
504651 99504651 1001 86380 86390 1
504406 99504406 1001 86380 86390 1
504373 99504373 1001 86380 86390 1
504387 99504387 1001 86380 86390 1
504981 99504981 1001 86380 86390 1
504947 99504947 1001 86380 86390 1
504987 99504987 1001 86380 86390 1
504962 99504962 1001 86380 86390 1
505404 99505404 1001 86380 86390 1
505498 99505498 1001 86380 86390 1
505185 99505185 1001 86380 86390 1
506493 99506493 1001 86380 86390 1
506472 99506472 1001 86380 86390 1
506425 99506425 1001 86380 86390 1
505994 99505994 1001 86380 86390 1
506665 99506665 1001 86380 86390 1
506653 99506653 1001 86380 86390 1
507873 99507873 1001 86380 86390 1
507718 99507718 1001 86380 86390 1
507804 99507804 1001 86380 86390 1
508311 99508311 1001 86380 86390 1
508372 99508372 1001 86380 86390 1
508700 99508700 1001 86380 86390 1
508664 99508664 1001 86380 86390 1
508770 99508770 1001 86380 86390 1
509098 99509098 1001 86380 86390 1
509760 99509760 1001 86380 86390 1
509749 99509749 1001 86380 86390 1
509775 99509775 1001 86380 86390 1
509873 99509873 1001 86380 86390 1
509886 99509886 1001 86380 86390 1
509597 99509597 1001 86380 86390 1
509590 99509590 1001 86380 86390 1
509345 99509345 1001 86380 86390 1
509981 99509981 1001 86380 86390 1
510558 99510558 1001 86380 86390 1
510422 99510422 1001 86380 86390 1
510347 99510347 1001 86380 86390 1
510149 99510149 1001 86380 86390 1
510143 99510143 1001 86380 86390 1
510816 99510816 1001 86380 86390 1
510792 99510792 1001 86380 86390 1
510922 99510922 1001 86380 86390 1
511486 99511486 1001 86380 86390 1
511548 99511548 1001 86380 86390 1
511218 99511218 1001 86380 86390 1
511108 99511108 1001 86380 86390 1
510942 99510942 1001 86380 86390 1
511571 99511571 1001 86380 86390 1
512337 99512337 1001 86380 86390 1
512160 99512160 1001 86380 86390 1
511866 99511866 1001 86380 86390 1
511766 99511766 1001 86380 86390 1
511795 99511795 1001 86380 86390 1
511860 99511860 1001 86380 86390 1
512521 99512521 1001 86380 86390 1
512497 99512497 1001 86380 86390 1
513094 99513094 1001 86380 86390 1
512876 99512876 1001 86380 86390 1
512789 99512789 1001 86380 86390 1
513286 99513286 1001 86380 86390 1
513955 99513955 1001 86380 86390 1
513904 99513904 1001 86380 86390 1
513695 99513695 1001 86380 86390 1
513596 99513596 1001 86380 86390 1
513493 99513493 1001 86380 86390 1
513520 99513520 1001 86380 86390 1
514075 99514075 1001 86380 86390 1
514117 99514117 1001 86380 86390 1
514779 99514779 1001 86380 86390 1
514551 99514551 1001 86380 86390 1
514595 99514595 1001 86380 86390 1
515668 99515668 1001 86380 86390 1
515301 99515301 1001 86380 86390 1
515423 99515423 1001 86380 86390 1
515136 99515136 1001 86380 86390 1
515727 99515727 1001 86380 86390 1
516284 99516284 1001 86380 86390 1
516106 99516106 1001 86380 86390 1
515962 99515962 1001 86380 86390 1
516701 99516701 1001 86380 86390 1
516548 99516548 1001 86380 86390 1
516539 99516539 1001 86380 86390 1
516952 99516952 1001 86380 86390 1
516916 99516916 1001 86380 86390 1
516804 99516804 1001 86380 86390 1
517458 99517458 1001 86380 86390 1
517422 99517422 1001 86380 86390 1
517513 99517513 1001 86380 86390 1
518125 99518125 1001 86380 86390 1
518066 99518066 1001 86380 86390 1
518151 99518151 1001 86380 86390 1
517943 99517943 1001 86380 86390 1
517871 99517871 1001 86380 86390 1
517697 99517697 1001 86380 86390 1
517714 99517714 1001 86380 86390 1
518304 99518304 1001 86380 86390 1
518308 99518308 1001 86380 86390 1
518846 99518846 1001 86380 86390 1
518890 99518890 1001 86380 86390 1
518881 99518881 1001 86380 86390 1
518936 99518936 1001 86380 86390 1
518484 99518484 1001 86380 86390 1
518383 99518383 1001 86380 86390 1
518479 99518479 1001 86380 86390 1
519057 99519057 1001 86380 86390 1
519615 99519615 1001 86380 86390 1
519351 99519351 1001 86380 86390 1
519384 99519384 1001 86380 86390 1
519825 99519825 1001 86380 86390 1
519996 99519996 1001 86380 86390 1
519817 99519817 1001 86380 86390 1
519962 99519962 1001 86380 86390 1
520503 99520503 1001 86380 86390 1
520556 99520556 1001 86380 86390 1
520214 99520214 1001 86380 86390 1
520087 99520087 1001 86380 86390 1
520222 99520222 1001 86380 86390 1
520145 99520145 1001 86380 86390 1
520146 99520146 1001 86380 86390 1
520772 99520772 1001 86380 86390 1
520711 99520711 1001 86380 86390 1
520791 99520791 1001 86380 86390 1
521389 99521389 1001 86380 86390 1
521441 99521441 1001 86380 86390 1
521445 99521445 1001 86380 86390 1
521346 99521346 1001 86380 86390 1
521091 99521091 1001 86380 86390 1
521039 99521039 1001 86380 86390 1
521030 99521030 1001 86380 86390 1
520876 99520876 1001 86380 86390 1
521551 99521551 1001 86380 86390 1
522167 99522167 1001 86380 86390 1
522252 99522252 1001 86380 86390 1
522163 99522163 1001 86380 86390 1
522378 99522378 1001 86380 86390 1
523016 99523016 1001 86380 86390 1
522918 99522918 1001 86380 86390 1
522989 99522989 1001 86380 86390 1
522763 99522763 1001 86380 86390 1
522715 99522715 1001 86380 86390 1
523184 99523184 1001 86380 86390 1
523151 99523151 1001 86380 86390 1
523907 99523907 1001 86380 86390 1
523905 99523905 1001 86380 86390 1
523679 99523679 1001 86380 86390 1
523426 99523426 1001 86380 86390 1
523971 99523971 1001 86380 86390 1
523953 99523953 1001 86380 86390 1
524680 99524680 1001 86380 86390 1
524607 99524607 1001 86380 86390 1
524622 99524622 1001 86380 86390 1
524726 99524726 1001 86380 86390 1
524626 99524626 1001 86380 86390 1
524371 99524371 1001 86380 86390 1
524363 99524363 1001 86380 86390 1
524443 99524443 1001 86380 86390 1
524823 99524823 1001 86380 86390 1
524943 99524943 1001 86380 86390 1
525508 99525508 1001 86380 86390 1
525406 99525406 1001 86380 86390 1
525568 99525568 1001 86380 86390 1
525578 99525578 1001 86380 86390 1
526294 99526294 1001 86380 86390 1
526249 99526249 1001 86380 86390 1
526253 99526253 1001 86380 86390 1
526191 99526191 1001 86380 86390 1
526069 99526069 1001 86380 86390 1
525932 99525932 1001 86380 86390 1
525990 99525990 1001 86380 86390 1
527191 99527191 1001 86380 86390 1
527050 99527050 1001 86380 86390 1
526847 99526847 1001 86380 86390 1
526648 99526648 1001 86380 86390 1
527424 99527424 1001 86380 86390 1
528026 99528026 1001 86380 86390 1
528014 99528014 1001 86380 86390 1
527980 99527980 1001 86380 86390 1
528006 99528006 1001 86380 86390 1
527930 99527930 1001 86380 86390 1
527807 99527807 1001 86380 86390 1
527834 99527834 1001 86380 86390 1
527849 99527849 1001 86380 86390 1
527696 99527696 1001 86380 86390 1
527724 99527724 1001 86380 86390 1
527626 99527626 1001 86380 86390 1
528085 99528085 1001 86380 86390 1
528164 99528164 1001 86380 86390 1
528159 99528159 1001 86380 86390 1
528708 99528708 1001 86380 86390 1
528536 99528536 1001 86380 86390 1
528371 99528371 1001 86380 86390 1
528968 99528968 1001 86380 86390 1
528973 99528973 1001 86380 86390 1
529013 99529013 1001 86380 86390 1
529598 99529598 1001 86380 86390 1
529383 99529383 1001 86380 86390 1
529360 99529360 1001 86380 86390 1
529504 99529504 1001 86380 86390 1
529156 99529156 1001 86380 86390 1
529753 99529753 1001 86380 86390 1
529810 99529810 1001 86380 86390 1
530465 99530465 1001 86380 86390 1
530050 99530050 1001 86380 86390 1
529961 99529961 1001 86380 86390 1
529944 99529944 1001 86380 86390 1
530349 99530349 1001 86380 86390 1
531378 99531378 1001 86380 86390 1
530819 99530819 1001 86380 86390 1
531513 99531513 1001 86380 86390 1
532155 99532155 1001 86380 86390 1
532075 99532075 1001 86380 86390 1
531926 99531926 1001 86380 86390 1
531920 99531920 1001 86380 86390 1
531602 99531602 1001 86380 86390 1
532264 99532264 1001 86380 86390 1
532949 99532949 1001 86380 86390 1
532753 99532753 1001 86380 86390 1
532479 99532479 1001 86380 86390 1
532467 99532467 1001 86380 86390 1
533073 99533073 1001 86380 86390 1
533100 99533100 1001 86380 86390 1
533856 99533856 1001 86380 86390 1
533704 99533704 1001 86380 86390 1
533695 99533695 1001 86380 86390 1
533773 99533773 1001 86380 86390 1
533766 99533766 1001 86380 86390 1
533639 99533639 1001 86380 86390 1
533404 99533404 1001 86380 86390 1
534035 99534035 1001 86380 86390 1
534583 99534583 1001 86380 86390 1
534669 99534669 1001 86380 86390 1
534486 99534486 1001 86380 86390 1
534329 99534329 1001 86380 86390 1
534462 99534462 1001 86380 86390 1
534231 99534231 1001 86380 86390 1
534232 99534232 1001 86380 86390 1
534117 99534117 1001 86380 86390 1
534212 99534212 1001 86380 86390 1
534203 99534203 1001 86380 86390 1
535309 99535309 1001 86380 86390 1
535419 99535419 1001 86380 86390 1
535244 99535244 1001 86380 86390 1
535296 99535296 1001 86380 86390 1
535222 99535222 1001 86380 86390 1
534894 99534894 1001 86380 86390 1
535026 99535026 1001 86380 86390 1
535657 99535657 1001 86380 86390 1
536168 99536168 1001 86380 86390 1
536060 99536060 1001 86380 86390 1
535755 99535755 1001 86380 86390 1
535915 99535915 1001 86380 86390 1
535878 99535878 1001 86380 86390 1
535725 99535725 1001 86380 86390 1
535805 99535805 1001 86380 86390 1
537048 99537048 1001 86380 86390 1
537087 99537087 1001 86380 86390 1
537075 99537075 1001 86380 86390 1
536879 99536879 1001 86380 86390 1
536552 99536552 1001 86380 86390 1
536722 99536722 1001 86380 86390 1
537224 99537224 1001 86380 86390 1
537196 99537196 1001 86380 86390 1
537800 99537800 1001 86380 86390 1
537841 99537841 1001 86380 86390 1
537910 99537910 1001 86380 86390 1
538544 99538544 1001 86380 86390 1
538597 99538597 1001 86380 86390 1
538418 99538418 1001 86380 86390 1
538211 99538211 1001 86380 86390 1
538959 99538959 1001 86380 86390 1
538872 99538872 1001 86380 86390 1
539521 99539521 1001 86380 86390 1
539268 99539268 1001 86380 86390 1
539301 99539301 1001 86380 86390 1
539343 99539343 1001 86380 86390 1
539812 99539812 1001 86380 86390 1
540233 99540233 1001 86380 86390 1
540556 99540556 1001 86380 86390 1
540627 99540627 1001 86380 86390 1
541030 99541030 1001 86380 86390 1
540841 99540841 1001 86380 86390 1
540876 99540876 1001 86380 86390 1
541466 99541466 1001 86380 86390 1
541952 99541952 1001 86380 86390 1
542090 99542090 1001 86380 86390 1
541934 99541934 1001 86380 86390 1
541950 99541950 1001 86380 86390 1
541783 99541783 1001 86380 86390 1
541540 99541540 1001 86380 86390 1
542207 99542207 1001 86380 86390 1
542309 99542309 1001 86380 86390 1
542925 99542925 1001 86380 86390 1
542667 99542667 1001 86380 86390 1
542428 99542428 1001 86380 86390 1
542432 99542432 1001 86380 86390 1
542510 99542510 1001 86380 86390 1
542511 99542511 1001 86380 86390 1
542527 99542527 1001 86380 86390 1
543090 99543090 1001 86380 86390 1
543599 99543599 1001 86380 86390 1
543532 99543532 1001 86380 86390 1
543180 99543180 1001 86380 86390 1
543182 99543182 1001 86380 86390 1
543227 99543227 1001 86380 86390 1
544560 99544560 1001 86380 86390 1
544396 99544396 1001 86380 86390 1
544525 99544525 1001 86380 86390 1
544265 99544265 1001 86380 86390 1
544259 99544259 1001 86380 86390 1
544051 99544051 1001 86380 86390 1
544185 99544185 1001 86380 86390 1
544602 99544602 1001 86380 86390 1
412623 998 1001 14040 14577 1
400063 99400063 1001 86380 86390 1
400158 99400158 1001 86380 86390 1
400818 99400818 1001 86380 86390 1
400775 99400775 1001 86380 86390 1
400984 99400984 1001 86380 86390 1
401265 99401265 1001 86380 86390 1
401293 99401293 1001 86380 86390 1
401781 99401781 1001 86380 86390 1
402498 99402498 1001 86380 86390 1
402567 99402567 1001 86380 86390 1
402950 99402950 1001 86380 86390 1
402995 99402995 1001 86380 86390 1
403504 99403504 1001 86380 86390 1
403811 99403811 1001 86380 86390 1
403985 99403985 1001 86380 86390 1
404012 99404012 1001 86380 86390 1
404251 99404251 1001 86380 86390 1
404252 99404252 1001 86380 86390 1
404265 99404265 1001 86380 86390 1
404739 99404739 1001 86380 86390 1
405061 99405061 1001 86380 86390 1
405397 99405397 1001 86380 86390 1
405450 99405450 1001 86380 86390 1
405587 99405587 1001 86380 86390 1
405863 99405863 1001 86380 86390 1
405940 99405940 1001 86380 86390 1
406270 99406270 1001 86380 86390 1
406312 99406312 1001 86380 86390 1
406411 99406411 1001 86380 86390 1
406751 99406751 1001 86380 86390 1
406941 99406941 1001 86380 86390 1
407261 99407261 1001 86380 86390 1
407528 99407528 1001 86380 86390 1
407577 99407577 1001 86380 86390 1
407910 99407910 1001 86380 86390 1
408282 99408282 1001 86380 86390 1
408543 99408543 1001 86380 86390 1
409484 99409484 1001 86380 86390 1
410308 99410308 1001 86380 86390 1
410310 99410310 1001 86380 86390 1
410452 99410452 1001 86380 86390 1
410699 99410699 1001 86380 86390 1
410848 99410848 1001 86380 86390 1
411043 99411043 1001 86380 86390 1
411087 99411087 1001 86380 86390 1
412069 99412069 1001 86380 86390 1
412093 99412093 1001 86380 86390 1
412267 99412267 1001 86380 86390 1
412446 99412446 1001 86380 86390 1
412339 99412339 1001 86380 86390 1
412400 99412400 1001 86380 86390 1
413461 99413461 1001 86380 86390 1
413049 99413049 1001 86380 86390 1
413082 99413082 1001 86380 86390 1
412815 99412815 1001 86380 86390 1
413842 99413842 1001 86380 86390 1
414023 99414023 1001 86380 86390 1
413877 99413877 1001 86380 86390 1
413981 99413981 1001 86380 86390 1
415216 99415216 1001 86380 86390 1
415022 99415022 1001 86380 86390 1
414820 99414820 1001 86380 86390 1
414269 99414269 1001 86380 86390 1
415545 99415545 1001 86380 86390 1
415442 99415442 1001 86380 86390 1
416859 99416859 1001 86380 86390 1
416679 99416679 1001 86380 86390 1
416361 99416361 1001 86380 86390 1
417050 99417050 1001 86380 86390 1
417030 99417030 1001 86380 86390 1
417245 99417245 1001 86380 86390 1
417304 99417304 1001 86380 86390 1
417440 99417440 1001 86380 86390 1
418706 99418706 1001 86380 86390 1
418220 99418220 1001 86380 86390 1
418307 99418307 1001 86380 86390 1
417678 99417678 1001 86380 86390 1
417893 99417893 1001 86380 86390 1
417862 99417862 1001 86380 86390 1
417883 99417883 1001 86380 86390 1
419194 99419194 1001 86380 86390 1
418954 99418954 1001 86380 86390 1
418967 99418967 1001 86380 86390 1
418971 99418971 1001 86380 86390 1
420083 99420083 1001 86380 86390 1
420205 99420205 1001 86380 86390 1
419896 99419896 1001 86380 86390 1
419533 99419533 1001 86380 86390 1
420775 99420775 1001 86380 86390 1
421886 99421886 1001 86380 86390 1
421589 99421589 1001 86380 86390 1
421621 99421621 1001 86380 86390 1
420838 99420838 1001 86380 86390 1
423576 99423576 1001 86380 86390 1
423475 99423475 1001 86380 86390 1
423236 99423236 1001 86380 86390 1
423284 99423284 1001 86380 86390 1
422758 99422758 1001 86380 86390 1
422825 99422825 1001 86380 86390 1
424043 99424043 1001 86380 86390 1
424072 99424072 1001 86380 86390 1
423853 99423853 1001 86380 86390 1
425383 99425383 1001 86380 86390 1
425132 99425132 1001 86380 86390 1
425062 99425062 1001 86380 86390 1
425016 99425016 1001 86380 86390 1
424943 99424943 1001 86380 86390 1
424661 99424661 1001 86380 86390 1
424157 99424157 1001 86380 86390 1
424361 99424361 1001 86380 86390 1
425460 99425460 1001 86380 86390 1
427034 99427034 1001 86380 86390 1
426999 99426999 1001 86380 86390 1
426862 99426862 1001 86380 86390 1
426658 99426658 1001 86380 86390 1
427482 99427482 1001 86380 86390 1
428456 99428456 1001 86380 86390 1
427957 99427957 1001 86380 86390 1
428335 99428335 1001 86380 86390 1
427640 99427640 1001 86380 86390 1
427846 99427846 1001 86380 86390 1
428799 99428799 1001 86380 86390 1
430277 99430277 1001 86380 86390 1
430082 99430082 1001 86380 86390 1
429747 99429747 1001 86380 86390 1
429628 99429628 1001 86380 86390 1
429655 99429655 1001 86380 86390 1
429368 99429368 1001 86380 86390 1
429383 99429383 1001 86380 86390 1
429538 99429538 1001 86380 86390 1
429216 99429216 1001 86380 86390 1
430780 99430780 1001 86380 86390 1
430749 99430749 1001 86380 86390 1
430392 99430392 1001 86380 86390 1
431333 99431333 1001 86380 86390 1
431643 99431643 1001 86380 86390 1
431005 99431005 1001 86380 86390 1
431131 99431131 1001 86380 86390 1
430968 99430968 1001 86380 86390 1
433414 99433414 1001 86380 86390 1
433352 99433352 1001 86380 86390 1
433141 99433141 1001 86380 86390 1
433219 99433219 1001 86380 86390 1
432736 99432736 1001 86380 86390 1
432788 99432788 1001 86380 86390 1
434131 99434131 1001 86380 86390 1
435183 99435183 1001 86380 86390 1
435271 99435271 1001 86380 86390 1
435025 99435025 1001 86380 86390 1
434890 99434890 1001 86380 86390 1
434997 99434997 1001 86380 86390 1
434423 99434423 1001 86380 86390 1
434343 99434343 1001 86380 86390 1
434455 99434455 1001 86380 86390 1
435826 99435826 1001 86380 86390 1
435601 99435601 1001 86380 86390 1
435662 99435662 1001 86380 86390 1
437048 99437048 1001 86380 86390 1
436376 99436376 1001 86380 86390 1
435993 99435993 1001 86380 86390 1
436189 99436189 1001 86380 86390 1
436005 99436005 1001 86380 86390 1
300043 99300043 1001 86380 86390 1
437302 99437302 1001 86380 86390 1
300073 99300073 1001 86380 86390 1
300048 99300048 1001 86380 86390 1
437202 99437202 1001 86380 86390 1
300549 99300549 1001 86380 86390 1
300437 99300437 1001 86380 86390 1
300333 99300333 1001 86380 86390 1
300376 99300376 1001 86380 86390 1
300443 99300443 1001 86380 86390 1
300186 99300186 1001 86380 86390 1
300232 99300232 1001 86380 86390 1
300288 99300288 1001 86380 86390 1
300766 99300766 1001 86380 86390 1
300909 99300909 1001 86380 86390 1
300853 99300853 1001 86380 86390 1
301439 99301439 1001 86380 86390 1
301420 99301420 1001 86380 86390 1
301143 99301143 1001 86380 86390 1
301123 99301123 1001 86380 86390 1
301759 99301759 1001 86380 86390 1
301658 99301658 1001 86380 86390 1
302155 99302155 1001 86380 86390 1
301896 99301896 1001 86380 86390 1
302577 99302577 1001 86380 86390 1
302450 99302450 1001 86380 86390 1
302515 99302515 1001 86380 86390 1
302518 99302518 1001 86380 86390 1
303178 99303178 1001 86380 86390 1
302901 99302901 1001 86380 86390 1
302933 99302933 1001 86380 86390 1
303399 99303399 1001 86380 86390 1
303986 99303986 1001 86380 86390 1
303783 99303783 1001 86380 86390 1
303707 99303707 1001 86380 86390 1
303483 99303483 1001 86380 86390 1
303447 99303447 1001 86380 86390 1
303475 99303475 1001 86380 86390 1
304228 99304228 1001 86380 86390 1
304038 99304038 1001 86380 86390 1
304719 99304719 1001 86380 86390 1
304584 99304584 1001 86380 86390 1
304985 99304985 1001 86380 86390 1
304871 99304871 1001 86380 86390 1
304955 99304955 1001 86380 86390 1
305550 99305550 1001 86380 86390 1
305644 99305644 1001 86380 86390 1
305459 99305459 1001 86380 86390 1
305348 99305348 1001 86380 86390 1
305210 99305210 1001 86380 86390 1
305071 99305071 1001 86380 86390 1
500125 99500125 1001 86380 86390 1
500738 99500738 1001 86380 86390 1
500730 99500730 1001 86380 86390 1
500431 99500431 1001 86380 86390 1
501638 99501638 1001 86380 86390 1
501604 99501604 1001 86380 86390 1
501357 99501357 1001 86380 86390 1
501731 99501731 1001 86380 86390 1
501640 99501640 1001 86380 86390 1
502437 99502437 1001 86380 86390 1
502075 99502075 1001 86380 86390 1
501928 99501928 1001 86380 86390 1
502553 99502553 1001 86380 86390 1
502491 99502491 1001 86380 86390 1
503100 99503100 1001 86380 86390 1
503088 99503088 1001 86380 86390 1
503161 99503161 1001 86380 86390 1
502903 99502903 1001 86380 86390 1
502841 99502841 1001 86380 86390 1
503474 99503474 1001 86380 86390 1
503413 99503413 1001 86380 86390 1
503465 99503465 1001 86380 86390 1
503313 99503313 1001 86380 86390 1
504069 99504069 1001 86380 86390 1
503837 99503837 1001 86380 86390 1
503562 99503562 1001 86380 86390 1
503559 99503559 1001 86380 86390 1
504874 99504874 1001 86380 86390 1
504471 99504471 1001 86380 86390 1
504485 99504485 1001 86380 86390 1
504422 99504422 1001 86380 86390 1
505659 99505659 1001 86380 86390 1
505700 99505700 1001 86380 86390 1
505653 99505653 1001 86380 86390 1
505536 99505536 1001 86380 86390 1
505460 99505460 1001 86380 86390 1
505916 99505916 1001 86380 86390 1
506467 99506467 1001 86380 86390 1
506502 99506502 1001 86380 86390 1
506197 99506197 1001 86380 86390 1
506685 99506685 1001 86380 86390 1
507075 99507075 1001 86380 86390 1
506937 99506937 1001 86380 86390 1
506990 99506990 1001 86380 86390 1
506836 99506836 1001 86380 86390 1
506903 99506903 1001 86380 86390 1
507493 99507493 1001 86380 86390 1
508196 99508196 1001 86380 86390 1
507996 99507996 1001 86380 86390 1
507799 99507799 1001 86380 86390 1
507729 99507729 1001 86380 86390 1
508429 99508429 1001 86380 86390 1
508419 99508419 1001 86380 86390 1
508437 99508437 1001 86380 86390 1
508982 99508982 1001 86380 86390 1
508668 99508668 1001 86380 86390 1
508748 99508748 1001 86380 86390 1
508576 99508576 1001 86380 86390 1
508529 99508529 1001 86380 86390 1
509517 99509517 1001 86380 86390 1
509633 99509633 1001 86380 86390 1
509624 99509624 1001 86380 86390 1
509509 99509509 1001 86380 86390 1
509455 99509455 1001 86380 86390 1
509289 99509289 1001 86380 86390 1
510051 99510051 1001 86380 86390 1
510625 99510625 1001 86380 86390 1
510565 99510565 1001 86380 86390 1
510357 99510357 1001 86380 86390 1
510463 99510463 1001 86380 86390 1
510194 99510194 1001 86380 86390 1
510870 99510870 1001 86380 86390 1
511484 99511484 1001 86380 86390 1
511319 99511319 1001 86380 86390 1
510958 99510958 1001 86380 86390 1
511116 99511116 1001 86380 86390 1
511085 99511085 1001 86380 86390 1
512290 99512290 1001 86380 86390 1
512014 99512014 1001 86380 86390 1
513127 99513127 1001 86380 86390 1
512844 99512844 1001 86380 86390 1
512667 99512667 1001 86380 86390 1
512604 99512604 1001 86380 86390 1
513220 99513220 1001 86380 86390 1
513328 99513328 1001 86380 86390 1
513886 99513886 1001 86380 86390 1
513952 99513952 1001 86380 86390 1
513656 99513656 1001 86380 86390 1
513509 99513509 1001 86380 86390 1
514375 99514375 1001 86380 86390 1
515627 99515627 1001 86380 86390 1
515333 99515333 1001 86380 86390 1
515090 99515090 1001 86380 86390 1
515260 99515260 1001 86380 86390 1
515784 99515784 1001 86380 86390 1
515726 99515726 1001 86380 86390 1
515728 99515728 1001 86380 86390 1
516420 99516420 1001 86380 86390 1
516509 99516509 1001 86380 86390 1
516336 99516336 1001 86380 86390 1
516122 99516122 1001 86380 86390 1
516189 99516189 1001 86380 86390 1
516153 99516153 1001 86380 86390 1
516192 99516192 1001 86380 86390 1
516199 99516199 1001 86380 86390 1
516036 99516036 1001 86380 86390 1
516063 99516063 1001 86380 86390 1
516662 99516662 1001 86380 86390 1
516546 99516546 1001 86380 86390 1
516707 99516707 1001 86380 86390 1
516530 99516530 1001 86380 86390 1
516712 99516712 1001 86380 86390 1
517305 99517305 1001 86380 86390 1
517242 99517242 1001 86380 86390 1
517974 99517974 1001 86380 86390 1
517964 99517964 1001 86380 86390 1
517895 99517895 1001 86380 86390 1
517546 99517546 1001 86380 86390 1
517666 99517666 1001 86380 86390 1
518271 99518271 1001 86380 86390 1
518801 99518801 1001 86380 86390 1
518591 99518591 1001 86380 86390 1
518496 99518496 1001 86380 86390 1
518458 99518458 1001 86380 86390 1
518575 99518575 1001 86380 86390 1
518544 99518544 1001 86380 86390 1
518376 99518376 1001 86380 86390 1
519017 99519017 1001 86380 86390 1
519071 99519071 1001 86380 86390 1
519176 99519176 1001 86380 86390 1
519641 99519641 1001 86380 86390 1
519559 99519559 1001 86380 86390 1
519508 99519508 1001 86380 86390 1
519433 99519433 1001 86380 86390 1
519568 99519568 1001 86380 86390 1
519981 99519981 1001 86380 86390 1
519910 99519910 1001 86380 86390 1
520598 99520598 1001 86380 86390 1
520131 99520131 1001 86380 86390 1
520225 99520225 1001 86380 86390 1
520753 99520753 1001 86380 86390 1
521364 99521364 1001 86380 86390 1
521292 99521292 1001 86380 86390 1
521268 99521268 1001 86380 86390 1
521237 99521237 1001 86380 86390 1
521011 99521011 1001 86380 86390 1
522281 99522281 1001 86380 86390 1
521804 99521804 1001 86380 86390 1
522414 99522414 1001 86380 86390 1
522324 99522324 1001 86380 86390 1
522620 99522620 1001 86380 86390 1
522663 99522663 1001 86380 86390 1
523268 99523268 1001 86380 86390 1
523139 99523139 1001 86380 86390 1
523924 99523924 1001 86380 86390 1
523773 99523773 1001 86380 86390 1
523480 99523480 1001 86380 86390 1
523365 99523365 1001 86380 86390 1
523443 99523443 1001 86380 86390 1
523449 99523449 1001 86380 86390 1
523400 99523400 1001 86380 86390 1
523997 99523997 1001 86380 86390 1
524634 99524634 1001 86380 86390 1
524372 99524372 1001 86380 86390 1
524344 99524344 1001 86380 86390 1
524312 99524312 1001 86380 86390 1
524278 99524278 1001 86380 86390 1
524836 99524836 1001 86380 86390 1
525445 99525445 1001 86380 86390 1
525557 99525557 1001 86380 86390 1
525592 99525592 1001 86380 86390 1
525132 99525132 1001 86380 86390 1
526321 99526321 1001 86380 86390 1
526377 99526377 1001 86380 86390 1
525907 99525907 1001 86380 86390 1
525816 99525816 1001 86380 86390 1
525817 99525817 1001 86380 86390 1
525975 99525975 1001 86380 86390 1
525850 99525850 1001 86380 86390 1
526528 99526528 1001 86380 86390 1
526594 99526594 1001 86380 86390 1
526902 99526902 1001 86380 86390 1
526969 99526969 1001 86380 86390 1
526674 99526674 1001 86380 86390 1
526832 99526832 1001 86380 86390 1
527274 99527274 1001 86380 86390 1
527305 99527305 1001 86380 86390 1
528008 99528008 1001 86380 86390 1
527832 99527832 1001 86380 86390 1
527718 99527718 1001 86380 86390 1
527520 99527520 1001 86380 86390 1
527547 99527547 1001 86380 86390 1
528244 99528244 1001 86380 86390 1
528206 99528206 1001 86380 86390 1
528714 99528714 1001 86380 86390 1
528630 99528630 1001 86380 86390 1
529003 99529003 1001 86380 86390 1
529532 99529532 1001 86380 86390 1
529367 99529367 1001 86380 86390 1
529368 99529368 1001 86380 86390 1
529371 99529371 1001 86380 86390 1
529386 99529386 1001 86380 86390 1
529363 99529363 1001 86380 86390 1
529241 99529241 1001 86380 86390 1
529312 99529312 1001 86380 86390 1
529315 99529315 1001 86380 86390 1
530373 99530373 1001 86380 86390 1
530405 99530405 1001 86380 86390 1
530280 99530280 1001 86380 86390 1
530584 99530584 1001 86380 86390 1
531309 99531309 1001 86380 86390 1
530958 99530958 1001 86380 86390 1
531405 99531405 1001 86380 86390 1
531406 99531406 1001 86380 86390 1
532073 99532073 1001 86380 86390 1
531875 99531875 1001 86380 86390 1
531907 99531907 1001 86380 86390 1
531593 99531593 1001 86380 86390 1
532989 99532989 1001 86380 86390 1
532967 99532967 1001 86380 86390 1
532464 99532464 1001 86380 86390 1
532533 99532533 1001 86380 86390 1
532561 99532561 1001 86380 86390 1
532576 99532576 1001 86380 86390 1
533109 99533109 1001 86380 86390 1
533691 99533691 1001 86380 86390 1
533821 99533821 1001 86380 86390 1
533670 99533670 1001 86380 86390 1
533622 99533622 1001 86380 86390 1
533427 99533427 1001 86380 86390 1
534009 99534009 1001 86380 86390 1
534682 99534682 1001 86380 86390 1
534632 99534632 1001 86380 86390 1
534278 99534278 1001 86380 86390 1
534218 99534218 1001 86380 86390 1
534257 99534257 1001 86380 86390 1
534079 99534079 1001 86380 86390 1
534717 99534717 1001 86380 86390 1
535477 99535477 1001 86380 86390 1
535102 99535102 1001 86380 86390 1
535155 99535155 1001 86380 86390 1
535246 99535246 1001 86380 86390 1
534905 99534905 1001 86380 86390 1
535580 99535580 1001 86380 86390 1
535645 99535645 1001 86380 86390 1
536242 99536242 1001 86380 86390 1
535952 99535952 1001 86380 86390 1
536087 99536087 1001 86380 86390 1
535756 99535756 1001 86380 86390 1
537006 99537006 1001 86380 86390 1
536859 99536859 1001 86380 86390 1
536757 99536757 1001 86380 86390 1
536697 99536697 1001 86380 86390 1
537987 99537987 1001 86380 86390 1
537946 99537946 1001 86380 86390 1
537859 99537859 1001 86380 86390 1
537937 99537937 1001 86380 86390 1
537640 99537640 1001 86380 86390 1
537635 99537635 1001 86380 86390 1
537752 99537752 1001 86380 86390 1
537529 99537529 1001 86380 86390 1
537478 99537478 1001 86380 86390 1
538687 99538687 1001 86380 86390 1
538713 99538713 1001 86380 86390 1
538981 99538981 1001 86380 86390 1
538974 99538974 1001 86380 86390 1
538888 99538888 1001 86380 86390 1
539586 99539586 1001 86380 86390 1
539367 99539367 1001 86380 86390 1
539291 99539291 1001 86380 86390 1
539107 99539107 1001 86380 86390 1
539764 99539764 1001 86380 86390 1
540338 99540338 1001 86380 86390 1
540419 99540419 1001 86380 86390 1
540436 99540436 1001 86380 86390 1
540211 99540211 1001 86380 86390 1
540126 99540126 1001 86380 86390 1
539940 99539940 1001 86380 86390 1
540558 99540558 1001 86380 86390 1
540559 99540559 1001 86380 86390 1
540487 99540487 1001 86380 86390 1
541246 99541246 1001 86380 86390 1
541143 99541143 1001 86380 86390 1
541095 99541095 1001 86380 86390 1
540899 99540899 1001 86380 86390 1
540820 99540820 1001 86380 86390 1
541913 99541913 1001 86380 86390 1
541733 99541733 1001 86380 86390 1
541880 99541880 1001 86380 86390 1
541572 99541572 1001 86380 86390 1
542210 99542210 1001 86380 86390 1
542200 99542200 1001 86380 86390 1
542241 99542241 1001 86380 86390 1
542242 99542242 1001 86380 86390 1
542810 99542810 1001 86380 86390 1
542866 99542866 1001 86380 86390 1
542642 99542642 1001 86380 86390 1
543086 99543086 1001 86380 86390 1
543745 99543745 1001 86380 86390 1
543692 99543692 1001 86380 86390 1
543693 99543693 1001 86380 86390 1
543450 99543450 1001 86380 86390 1
543539 99543539 1001 86380 86390 1
543316 99543316 1001 86380 86390 1
544568 99544568 1001 86380 86390 1
544424 99544424 1001 86380 86390 1
544451 99544451 1001 86380 86390 1
544366 99544366 1001 86380 86390 1
544291 99544291 1001 86380 86390 1
544332 99544332 1001 86380 86390 1
544068 99544068 1001 86380 86390 1
528098 822 1001 44273 44572 1
400046 99400046 1001 86380 86390 1
400135 99400135 1001 86380 86390 1
400259 99400259 1001 86380 86390 1
400807 99400807 1001 86380 86390 1
401305 99401305 1001 86380 86390 1
401578 99401578 1001 86380 86390 1
401911 99401911 1001 86380 86390 1
402126 99402126 1001 86380 86390 1
402425 99402425 1001 86380 86390 1
402742 99402742 1001 86380 86390 1
402767 99402767 1001 86380 86390 1
402872 99402872 1001 86380 86390 1
403440 99403440 1001 86380 86390 1
403339 99403339 1001 86380 86390 1
403530 99403530 1001 86380 86390 1
404364 99404364 1001 86380 86390 1
404490 99404490 1001 86380 86390 1
404871 99404871 1001 86380 86390 1
404806 99404806 1001 86380 86390 1
405106 99405106 1001 86380 86390 1
405195 99405195 1001 86380 86390 1
405323 99405323 1001 86380 86390 1
405417 99405417 1001 86380 86390 1
405930 99405930 1001 86380 86390 1
406353 99406353 1001 86380 86390 1
406607 99406607 1001 86380 86390 1
407518 99407518 1001 86380 86390 1
407854 99407854 1001 86380 86390 1
407889 99407889 1001 86380 86390 1
408105 99408105 1001 86380 86390 1
408148 99408148 1001 86380 86390 1
408126 99408126 1001 86380 86390 1
408434 99408434 1001 86380 86390 1
408580 99408580 1001 86380 86390 1
408621 99408621 1001 86380 86390 1
408711 99408711 1001 86380 86390 1
408921 99408921 1001 86380 86390 1
410655 99410655 1001 86380 86390 1
410644 99410644 1001 86380 86390 1
410704 99410704 1001 86380 86390 1
410799 99410799 1001 86380 86390 1
410844 99410844 1001 86380 86390 1
410979 99410979 1001 86380 86390 1
410974 99410974 1001 86380 86390 1
411064 99411064 1001 86380 86390 1
411713 99411713 1001 86380 86390 1
412125 99412125 1001 86380 86390 1
412474 99412474 1001 86380 86390 1
412337 99412337 1001 86380 86390 1
413457 99413457 1001 86380 86390 1
413502 99413502 1001 86380 86390 1
413683 99413683 1001 86380 86390 1
412698 99412698 1001 86380 86390 1
413926 99413926 1001 86380 86390 1
415062 99415062 1001 86380 86390 1
415069 99415069 1001 86380 86390 1
414663 99414663 1001 86380 86390 1
414166 99414166 1001 86380 86390 1
414480 99414480 1001 86380 86390 1
414281 99414281 1001 86380 86390 1
414133 99414133 1001 86380 86390 1
415603 99415603 1001 86380 86390 1
415511 99415511 1001 86380 86390 1
416930 99416930 1001 86380 86390 1
416348 99416348 1001 86380 86390 1
416195 99416195 1001 86380 86390 1
416506 99416506 1001 86380 86390 1
416562 99416562 1001 86380 86390 1
417300 99417300 1001 86380 86390 1
417593 99417593 1001 86380 86390 1
418656 99418656 1001 86380 86390 1
418678 99418678 1001 86380 86390 1
418439 99418439 1001 86380 86390 1
418558 99418558 1001 86380 86390 1
417841 99417841 1001 86380 86390 1
417988 99417988 1001 86380 86390 1
418931 99418931 1001 86380 86390 1
418807 99418807 1001 86380 86390 1
420806 99420806 1001 86380 86390 1
420539 99420539 1001 86380 86390 1
421784 99421784 1001 86380 86390 1
421433 99421433 1001 86380 86390 1
422283 99422283 1001 86380 86390 1
422524 99422524 1001 86380 86390 1
423632 99423632 1001 86380 86390 1
423402 99423402 1001 86380 86390 1
423194 99423194 1001 86380 86390 1
423163 99423163 1001 86380 86390 1
422840 99422840 1001 86380 86390 1
422813 99422813 1001 86380 86390 1
423985 99423985 1001 86380 86390 1
423888 99423888 1001 86380 86390 1
423989 99423989 1001 86380 86390 1
423774 99423774 1001 86380 86390 1
425286 99425286 1001 86380 86390 1
425238 99425238 1001 86380 86390 1
425043 99425043 1001 86380 86390 1
424755 99424755 1001 86380 86390 1
424298 99424298 1001 86380 86390 1
425411 99425411 1001 86380 86390 1
426326 99426326 1001 86380 86390 1
426581 99426581 1001 86380 86390 1
426608 99426608 1001 86380 86390 1
426336 99426336 1001 86380 86390 1
426289 99426289 1001 86380 86390 1
426506 99426506 1001 86380 86390 1
426467 99426467 1001 86380 86390 1
426114 99426114 1001 86380 86390 1
427419 99427419 1001 86380 86390 1
427120 99427120 1001 86380 86390 1
428506 99428506 1001 86380 86390 1
428093 99428093 1001 86380 86390 1
429591 99429591 1001 86380 86390 1
429638 99429638 1001 86380 86390 1
429741 99429741 1001 86380 86390 1
429791 99429791 1001 86380 86390 1
429455 99429455 1001 86380 86390 1
429313 99429313 1001 86380 86390 1
430455 99430455 1001 86380 86390 1
430584 99430584 1001 86380 86390 1
430692 99430692 1001 86380 86390 1
430783 99430783 1001 86380 86390 1
431990 99431990 1001 86380 86390 1
431657 99431657 1001 86380 86390 1
431270 99431270 1001 86380 86390 1
431300 99431300 1001 86380 86390 1
430874 99430874 1001 86380 86390 1
431165 99431165 1001 86380 86390 1
432374 99432374 1001 86380 86390 1
433549 99433549 1001 86380 86390 1
433586 99433586 1001 86380 86390 1
433572 99433572 1001 86380 86390 1
433481 99433481 1001 86380 86390 1
433507 99433507 1001 86380 86390 1
432945 99432945 1001 86380 86390 1
432638 99432638 1001 86380 86390 1
432518 99432518 1001 86380 86390 1
434052 99434052 1001 86380 86390 1
435382 99435382 1001 86380 86390 1
435239 99435239 1001 86380 86390 1
434920 99434920 1001 86380 86390 1
434898 99434898 1001 86380 86390 1
434963 99434963 1001 86380 86390 1
434468 99434468 1001 86380 86390 1
434299 99434299 1001 86380 86390 1
434524 99434524 1001 86380 86390 1
435546 99435546 1001 86380 86390 1
435458 99435458 1001 86380 86390 1
435440 99435440 1001 86380 86390 1
436592 99436592 1001 86380 86390 1
436507 99436507 1001 86380 86390 1
436206 99436206 1001 86380 86390 1
435915 99435915 1001 86380 86390 1
436280 99436280 1001 86380 86390 1
437229 99437229 1001 86380 86390 1
437209 99437209 1001 86380 86390 1
300526 99300526 1001 86380 86390 1
300140 99300140 1001 86380 86390 1
300206 99300206 1001 86380 86390 1
300845 99300845 1001 86380 86390 1
300914 99300914 1001 86380 86390 1
301355 99301355 1001 86380 86390 1
301433 99301433 1001 86380 86390 1
301385 99301385 1001 86380 86390 1
301277 99301277 1001 86380 86390 1
301152 99301152 1001 86380 86390 1
300962 99300962 1001 86380 86390 1
300940 99300940 1001 86380 86390 1
301696 99301696 1001 86380 86390 1
301622 99301622 1001 86380 86390 1
301586 99301586 1001 86380 86390 1
302189 99302189 1001 86380 86390 1
302244 99302244 1001 86380 86390 1
302273 99302273 1001 86380 86390 1
302016 99302016 1001 86380 86390 1
301761 99301761 1001 86380 86390 1
302417 99302417 1001 86380 86390 1
302472 99302472 1001 86380 86390 1
303016 99303016 1001 86380 86390 1
303029 99303029 1001 86380 86390 1
303120 99303120 1001 86380 86390 1
303005 99303005 1001 86380 86390 1
303151 99303151 1001 86380 86390 1
303153 99303153 1001 86380 86390 1
303115 99303115 1001 86380 86390 1
302980 99302980 1001 86380 86390 1
302750 99302750 1001 86380 86390 1
303226 99303226 1001 86380 86390 1
303702 99303702 1001 86380 86390 1
303474 99303474 1001 86380 86390 1
304760 99304760 1001 86380 86390 1
304846 99304846 1001 86380 86390 1
304625 99304625 1001 86380 86390 1
304457 99304457 1001 86380 86390 1
304445 99304445 1001 86380 86390 1
304301 99304301 1001 86380 86390 1
304276 99304276 1001 86380 86390 1
304932 99304932 1001 86380 86390 1
305547 99305547 1001 86380 86390 1
305603 99305603 1001 86380 86390 1
305403 99305403 1001 86380 86390 1
305378 99305378 1001 86380 86390 1
305458 99305458 1001 86380 86390 1
305095 99305095 1001 86380 86390 1
500052 99500052 1001 86380 86390 1
500729 99500729 1001 86380 86390 1
500769 99500769 1001 86380 86390 1
500325 99500325 1001 86380 86390 1
500213 99500213 1001 86380 86390 1
501552 99501552 1001 86380 86390 1
501540 99501540 1001 86380 86390 1
501478 99501478 1001 86380 86390 1
501631 99501631 1001 86380 86390 1
501425 99501425 1001 86380 86390 1
501212 99501212 1001 86380 86390 1
502390 99502390 1001 86380 86390 1
502076 99502076 1001 86380 86390 1
502259 99502259 1001 86380 86390 1
501988 99501988 1001 86380 86390 1
501924 99501924 1001 86380 86390 1
501916 99501916 1001 86380 86390 1
502649 99502649 1001 86380 86390 1
502497 99502497 1001 86380 86390 1
502615 99502615 1001 86380 86390 1
502643 99502643 1001 86380 86390 1
503176 99503176 1001 86380 86390 1
502930 99502930 1001 86380 86390 1
502975 99502975 1001 86380 86390 1
502965 99502965 1001 86380 86390 1
502889 99502889 1001 86380 86390 1
503409 99503409 1001 86380 86390 1
503378 99503378 1001 86380 86390 1
504093 99504093 1001 86380 86390 1
503875 99503875 1001 86380 86390 1
503735 99503735 1001 86380 86390 1
503748 99503748 1001 86380 86390 1
503763 99503763 1001 86380 86390 1
503672 99503672 1001 86380 86390 1
504161 99504161 1001 86380 86390 1
504758 99504758 1001 86380 86390 1
504863 99504863 1001 86380 86390 1
504902 99504902 1001 86380 86390 1
504573 99504573 1001 86380 86390 1
504592 99504592 1001 86380 86390 1
504392 99504392 1001 86380 86390 1
504355 99504355 1001 86380 86390 1
505139 99505139 1001 86380 86390 1
505012 99505012 1001 86380 86390 1
505722 99505722 1001 86380 86390 1
505699 99505699 1001 86380 86390 1
505572 99505572 1001 86380 86390 1
505408 99505408 1001 86380 86390 1
506403 99506403 1001 86380 86390 1
506377 99506377 1001 86380 86390 1
506286 99506286 1001 86380 86390 1
506098 99506098 1001 86380 86390 1
506101 99506101 1001 86380 86390 1
506608 99506608 1001 86380 86390 1
506640 99506640 1001 86380 86390 1
506783 99506783 1001 86380 86390 1
506670 99506670 1001 86380 86390 1
507383 99507383 1001 86380 86390 1
507178 99507178 1001 86380 86390 1
507173 99507173 1001 86380 86390 1
507216 99507216 1001 86380 86390 1
506974 99506974 1001 86380 86390 1
506823 99506823 1001 86380 86390 1
506992 99506992 1001 86380 86390 1
507551 99507551 1001 86380 86390 1
507572 99507572 1001 86380 86390 1
508112 99508112 1001 86380 86390 1
508051 99508051 1001 86380 86390 1
507902 99507902 1001 86380 86390 1
507992 99507992 1001 86380 86390 1
507705 99507705 1001 86380 86390 1
507757 99507757 1001 86380 86390 1
507814 99507814 1001 86380 86390 1
507776 99507776 1001 86380 86390 1
507714 99507714 1001 86380 86390 1
507832 99507832 1001 86380 86390 1
507807 99507807 1001 86380 86390 1
507821 99507821 1001 86380 86390 1
508399 99508399 1001 86380 86390 1
508902 99508902 1001 86380 86390 1
509058 99509058 1001 86380 86390 1
509032 99509032 1001 86380 86390 1
508917 99508917 1001 86380 86390 1
508822 99508822 1001 86380 86390 1
508555 99508555 1001 86380 86390 1
509103 99509103 1001 86380 86390 1
509743 99509743 1001 86380 86390 1
509821 99509821 1001 86380 86390 1
509612 99509612 1001 86380 86390 1
509640 99509640 1001 86380 86390 1
509454 99509454 1001 86380 86390 1
509353 99509353 1001 86380 86390 1
509484 99509484 1001 86380 86390 1
509977 99509977 1001 86380 86390 1
510057 99510057 1001 86380 86390 1
509903 99509903 1001 86380 86390 1
510103 99510103 1001 86380 86390 1
510714 99510714 1001 86380 86390 1
510133 99510133 1001 86380 86390 1
510123 99510123 1001 86380 86390 1
510106 99510106 1001 86380 86390 1
511390 99511390 1001 86380 86390 1
511110 99511110 1001 86380 86390 1
511577 99511577 1001 86380 86390 1
512133 99512133 1001 86380 86390 1
511957 99511957 1001 86380 86390 1
512913 99512913 1001 86380 86390 1
512965 99512965 1001 86380 86390 1
512797 99512797 1001 86380 86390 1
512658 99512658 1001 86380 86390 1
512737 99512737 1001 86380 86390 1
513389 99513389 1001 86380 86390 1
513688 99513688 1001 86380 86390 1
513703 99513703 1001 86380 86390 1
513494 99513494 1001 86380 86390 1
514067 99514067 1001 86380 86390 1
514706 99514706 1001 86380 86390 1
514733 99514733 1001 86380 86390 1
514619 99514619 1001 86380 86390 1
514260 99514260 1001 86380 86390 1
514934 99514934 1001 86380 86390 1
514992 99514992 1001 86380 86390 1
514916 99514916 1001 86380 86390 1
515576 99515576 1001 86380 86390 1
515389 99515389 1001 86380 86390 1
515411 99515411 1001 86380 86390 1
515172 99515172 1001 86380 86390 1
515097 99515097 1001 86380 86390 1
515113 99515113 1001 86380 86390 1
515743 99515743 1001 86380 86390 1
515757 99515757 1001 86380 86390 1
515705 99515705 1001 86380 86390 1
516356 99516356 1001 86380 86390 1
516334 99516334 1001 86380 86390 1
516337 99516337 1001 86380 86390 1
516417 99516417 1001 86380 86390 1
516176 99516176 1001 86380 86390 1
516107 99516107 1001 86380 86390 1
516078 99516078 1001 86380 86390 1
516016 99516016 1001 86380 86390 1
516655 99516655 1001 86380 86390 1
516682 99516682 1001 86380 86390 1
517154 99517154 1001 86380 86390 1
517085 99517085 1001 86380 86390 1
517035 99517035 1001 86380 86390 1
517539 99517539 1001 86380 86390 1
518085 99518085 1001 86380 86390 1
517977 99517977 1001 86380 86390 1
518094 99518094 1001 86380 86390 1
518005 99518005 1001 86380 86390 1
518122 99518122 1001 86380 86390 1
518110 99518110 1001 86380 86390 1
517762 99517762 1001 86380 86390 1
517750 99517750 1001 86380 86390 1
517764 99517764 1001 86380 86390 1
517934 99517934 1001 86380 86390 1
517808 99517808 1001 86380 86390 1
517886 99517886 1001 86380 86390 1
517771 99517771 1001 86380 86390 1
517646 99517646 1001 86380 86390 1
517675 99517675 1001 86380 86390 1
518961 99518961 1001 86380 86390 1
518787 99518787 1001 86380 86390 1
518984 99518984 1001 86380 86390 1
518711 99518711 1001 86380 86390 1
518738 99518738 1001 86380 86390 1
518623 99518623 1001 86380 86390 1
518703 99518703 1001 86380 86390 1
518408 99518408 1001 86380 86390 1
518448 99518448 1001 86380 86390 1
518495 99518495 1001 86380 86390 1
518560 99518560 1001 86380 86390 1
519027 99519027 1001 86380 86390 1
519094 99519094 1001 86380 86390 1
519030 99519030 1001 86380 86390 1
519125 99519125 1001 86380 86390 1
519705 99519705 1001 86380 86390 1
519583 99519583 1001 86380 86390 1
519411 99519411 1001 86380 86390 1
519955 99519955 1001 86380 86390 1
520012 99520012 1001 86380 86390 1
519900 99519900 1001 86380 86390 1
520494 99520494 1001 86380 86390 1
520393 99520393 1001 86380 86390 1
520148 99520148 1001 86380 86390 1
520844 99520844 1001 86380 86390 1
521366 99521366 1001 86380 86390 1
521160 99521160 1001 86380 86390 1
521086 99521086 1001 86380 86390 1
520947 99520947 1001 86380 86390 1
520987 99520987 1001 86380 86390 1
522194 99522194 1001 86380 86390 1
522134 99522134 1001 86380 86390 1
522212 99522212 1001 86380 86390 1
522227 99522227 1001 86380 86390 1
522044 99522044 1001 86380 86390 1
522006 99522006 1001 86380 86390 1
521715 99521715 1001 86380 86390 1
523055 99523055 1001 86380 86390 1
523045 99523045 1001 86380 86390 1
522983 99522983 1001 86380 86390 1
522692 99522692 1001 86380 86390 1
522573 99522573 1001 86380 86390 1
523299 99523299 1001 86380 86390 1
523228 99523228 1001 86380 86390 1
523843 99523843 1001 86380 86390 1
523864 99523864 1001 86380 86390 1
523878 99523878 1001 86380 86390 1
523663 99523663 1001 86380 86390 1
523421 99523421 1001 86380 86390 1
524697 99524697 1001 86380 86390 1
524713 99524713 1001 86380 86390 1
524422 99524422 1001 86380 86390 1
524514 99524514 1001 86380 86390 1
524254 99524254 1001 86380 86390 1
524913 99524913 1001 86380 86390 1
524878 99524878 1001 86380 86390 1
525507 99525507 1001 86380 86390 1
525451 99525451 1001 86380 86390 1
525452 99525452 1001 86380 86390 1
525251 99525251 1001 86380 86390 1
525337 99525337 1001 86380 86390 1
525176 99525176 1001 86380 86390 1
526402 99526402 1001 86380 86390 1
526175 99526175 1001 86380 86390 1
526111 99526111 1001 86380 86390 1
525948 99525948 1001 86380 86390 1
526524 99526524 1001 86380 86390 1
526502 99526502 1001 86380 86390 1
527096 99527096 1001 86380 86390 1
527214 99527214 1001 86380 86390 1
527002 99527002 1001 86380 86390 1
526675 99526675 1001 86380 86390 1
527441 99527441 1001 86380 86390 1
527395 99527395 1001 86380 86390 1
527898 99527898 1001 86380 86390 1
527508 99527508 1001 86380 86390 1
527574 99527574 1001 86380 86390 1
527575 99527575 1001 86380 86390 1
527570 99527570 1001 86380 86390 1
528204 99528204 1001 86380 86390 1
528217 99528217 1001 86380 86390 1
528246 99528246 1001 86380 86390 1
528221 99528221 1001 86380 86390 1
528170 99528170 1001 86380 86390 1
528735 99528735 1001 86380 86390 1
528558 99528558 1001 86380 86390 1
528494 99528494 1001 86380 86390 1
528335 99528335 1001 86380 86390 1
528313 99528313 1001 86380 86390 1
529079 99529079 1001 86380 86390 1
529020 99529020 1001 86380 86390 1
528943 99528943 1001 86380 86390 1
528933 99528933 1001 86380 86390 1
529330 99529330 1001 86380 86390 1
529161 99529161 1001 86380 86390 1
529294 99529294 1001 86380 86390 1
529218 99529218 1001 86380 86390 1
529907 99529907 1001 86380 86390 1
529884 99529884 1001 86380 86390 1
529927 99529927 1001 86380 86390 1
529917 99529917 1001 86380 86390 1
530432 99530432 1001 86380 86390 1
530434 99530434 1001 86380 86390 1
530160 99530160 1001 86380 86390 1
530252 99530252 1001 86380 86390 1
530103 99530103 1001 86380 86390 1
530065 99530065 1001 86380 86390 1
530081 99530081 1001 86380 86390 1
530070 99530070 1001 86380 86390 1
529954 99529954 1001 86380 86390 1
530621 99530621 1001 86380 86390 1
531310 99531310 1001 86380 86390 1
531197 99531197 1001 86380 86390 1
531018 99531018 1001 86380 86390 1
531031 99531031 1001 86380 86390 1
531111 99531111 1001 86380 86390 1
531105 99531105 1001 86380 86390 1
531056 99531056 1001 86380 86390 1
530800 99530800 1001 86380 86390 1
530956 99530956 1001 86380 86390 1
530847 99530847 1001 86380 86390 1
531391 99531391 1001 86380 86390 1
531447 99531447 1001 86380 86390 1
532198 99532198 1001 86380 86390 1
531978 99531978 1001 86380 86390 1
531625 99531625 1001 86380 86390 1
531622 99531622 1001 86380 86390 1
532348 99532348 1001 86380 86390 1
532233 99532233 1001 86380 86390 1
532330 99532330 1001 86380 86390 1
532978 99532978 1001 86380 86390 1
532966 99532966 1001 86380 86390 1
532676 99532676 1001 86380 86390 1
532690 99532690 1001 86380 86390 1
533816 99533816 1001 86380 86390 1
533341 99533341 1001 86380 86390 1
533267 99533267 1001 86380 86390 1
533308 99533308 1001 86380 86390 1
533247 99533247 1001 86380 86390 1
533885 99533885 1001 86380 86390 1
533940 99533940 1001 86380 86390 1
534005 99534005 1001 86380 86390 1
534032 99534032 1001 86380 86390 1
534634 99534634 1001 86380 86390 1
534596 99534596 1001 86380 86390 1
534103 99534103 1001 86380 86390 1
534237 99534237 1001 86380 86390 1
534134 99534134 1001 86380 86390 1
534864 99534864 1001 86380 86390 1
534728 99534728 1001 86380 86390 1
534781 99534781 1001 86380 86390 1
535422 99535422 1001 86380 86390 1
535435 99535435 1001 86380 86390 1
535166 99535166 1001 86380 86390 1
535021 99535021 1001 86380 86390 1
534957 99534957 1001 86380 86390 1
535075 99535075 1001 86380 86390 1
535530 99535530 1001 86380 86390 1
536201 99536201 1001 86380 86390 1
536271 99536271 1001 86380 86390 1
536059 99536059 1001 86380 86390 1
536950 99536950 1001 86380 86390 1
536670 99536670 1001 86380 86390 1
536735 99536735 1001 86380 86390 1
537276 99537276 1001 86380 86390 1
537212 99537212 1001 86380 86390 1
537682 99537682 1001 86380 86390 1
538097 99538097 1001 86380 86390 1
538630 99538630 1001 86380 86390 1
538565 99538565 1001 86380 86390 1
538233 99538233 1001 86380 86390 1
538924 99538924 1001 86380 86390 1
538861 99538861 1001 86380 86390 1
539568 99539568 1001 86380 86390 1
539332 99539332 1001 86380 86390 1
539172 99539172 1001 86380 86390 1
539756 99539756 1001 86380 86390 1
540437 99540437 1001 86380 86390 1
540445 99540445 1001 86380 86390 1
540347 99540347 1001 86380 86390 1
540230 99540230 1001 86380 86390 1
540015 99540015 1001 86380 86390 1
539965 99539965 1001 86380 86390 1
539929 99539929 1001 86380 86390 1
539974 99539974 1001 86380 86390 1
540568 99540568 1001 86380 86390 1
540598 99540598 1001 86380 86390 1
540522 99540522 1001 86380 86390 1
541133 99541133 1001 86380 86390 1
541252 99541252 1001 86380 86390 1
541074 99541074 1001 86380 86390 1
541003 99541003 1001 86380 86390 1
540733 99540733 1001 86380 86390 1
541316 99541316 1001 86380 86390 1
542034 99542034 1001 86380 86390 1
541736 99541736 1001 86380 86390 1
541768 99541768 1001 86380 86390 1
541834 99541834 1001 86380 86390 1
541642 99541642 1001 86380 86390 1
542310 99542310 1001 86380 86390 1
542190 99542190 1001 86380 86390 1
542791 99542791 1001 86380 86390 1
542830 99542830 1001 86380 86390 1
542931 99542931 1001 86380 86390 1
542737 99542737 1001 86380 86390 1
542403 99542403 1001 86380 86390 1
542370 99542370 1001 86380 86390 1
543089 99543089 1001 86380 86390 1
543135 99543135 1001 86380 86390 1
543715 99543715 1001 86380 86390 1
543444 99543444 1001 86380 86390 1
543497 99543497 1001 86380 86390 1
543380 99543380 1001 86380 86390 1
543809 99543809 1001 86380 86390 1
544033 99544033 1001 86380 86390 1
544072 99544072 1001 86380 86390 1
544153 99544153 1001 86380 86390 1
500285 744 1002 59067 62078 1
503105 491 1002 53577 53894 1
536555 695 1002 54091 55244 1
400002 99400002 1001 86380 86390 1
400153 99400153 1001 86380 86390 1
400523 99400523 1001 86380 86390 1
400578 99400578 1001 86380 86390 1
401541 99401541 1001 86380 86390 1
401814 99401814 1001 86380 86390 1
401905 99401905 1001 86380 86390 1
402018 99402018 1001 86380 86390 1
402021 99402021 1001 86380 86390 1
402251 99402251 1001 86380 86390 1
402338 99402338 1001 86380 86390 1
402738 99402738 1001 86380 86390 1
403482 99403482 1001 86380 86390 1
403793 99403793 1001 86380 86390 1
403917 99403917 1001 86380 86390 1
404115 99404115 1001 86380 86390 1
404663 99404663 1001 86380 86390 1
404759 99404759 1001 86380 86390 1
404935 99404935 1001 86380 86390 1
405031 99405031 1001 86380 86390 1
405066 99405066 1001 86380 86390 1
405100 99405100 1001 86380 86390 1
405303 99405303 1001 86380 86390 1
405235 99405235 1001 86380 86390 1
405290 99405290 1001 86380 86390 1
406404 99406404 1001 86380 86390 1
406693 99406693 1001 86380 86390 1
406780 99406780 1001 86380 86390 1
407003 99407003 1001 86380 86390 1
407326 99407326 1001 86380 86390 1
407459 99407459 1001 86380 86390 1
407895 99407895 1001 86380 86390 1
408123 99408123 1001 86380 86390 1
408363 99408363 1001 86380 86390 1
408394 99408394 1001 86380 86390 1
408523 99408523 1001 86380 86390 1
408756 99408756 1001 86380 86390 1
408865 99408865 1001 86380 86390 1
408961 99408961 1001 86380 86390 1
408939 99408939 1001 86380 86390 1
408974 99408974 1001 86380 86390 1
409138 99409138 1001 86380 86390 1
409729 99409729 1001 86380 86390 1
409817 99409817 1001 86380 86390 1
409810 99409810 1001 86380 86390 1
410018 99410018 1001 86380 86390 1
410134 99410134 1001 86380 86390 1
410426 99410426 1001 86380 86390 1
410757 99410757 1001 86380 86390 1
410866 99410866 1001 86380 86390 1
411415 99411415 1001 86380 86390 1
411650 99411650 1001 86380 86390 1
411554 99411554 1001 86380 86390 1
411753 99411753 1001 86380 86390 1
412146 99412146 1001 86380 86390 1
412450 99412450 1001 86380 86390 1
413655 99413655 1001 86380 86390 1
413072 99413072 1001 86380 86390 1
413098 99413098 1001 86380 86390 1
412624 99412624 1001 86380 86390 1
412631 99412631 1001 86380 86390 1
413730 99413730 1001 86380 86390 1
414099 99414099 1001 86380 86390 1
415077 99415077 1001 86380 86390 1
415227 99415227 1001 86380 86390 1
415106 99415106 1001 86380 86390 1
414883 99414883 1001 86380 86390 1
414316 99414316 1001 86380 86390 1
415334 99415334 1001 86380 86390 1
416608 99416608 1001 86380 86390 1
416739 99416739 1001 86380 86390 1
416845 99416845 1001 86380 86390 1
416896 99416896 1001 86380 86390 1
416820 99416820 1001 86380 86390 1
416822 99416822 1001 86380 86390 1
416534 99416534 1001 86380 86390 1
416050 99416050 1001 86380 86390 1
417392 99417392 1001 86380 86390 1
417041 99417041 1001 86380 86390 1
418742 99418742 1001 86380 86390 1
418340 99418340 1001 86380 86390 1
418247 99418247 1001 86380 86390 1
417850 99417850 1001 86380 86390 1
418887 99418887 1001 86380 86390 1
418926 99418926 1001 86380 86390 1
420080 99420080 1001 86380 86390 1
420313 99420313 1001 86380 86390 1
420006 99420006 1001 86380 86390 1
419293 99419293 1001 86380 86390 1
419424 99419424 1001 86380 86390 1
419516 99419516 1001 86380 86390 1
419269 99419269 1001 86380 86390 1
419535 99419535 1001 86380 86390 1
420574 99420574 1001 86380 86390 1
421803 99421803 1001 86380 86390 1
421916 99421916 1001 86380 86390 1
421297 99421297 1001 86380 86390 1
421322 99421322 1001 86380 86390 1
421467 99421467 1001 86380 86390 1
421174 99421174 1001 86380 86390 1
423210 99423210 1001 86380 86390 1
422640 99422640 1001 86380 86390 1
422865 99422865 1001 86380 86390 1
424132 99424132 1001 86380 86390 1
425007 99425007 1001 86380 86390 1
425359 99425359 1001 86380 86390 1
424627 99424627 1001 86380 86390 1
424383 99424383 1001 86380 86390 1
424485 99424485 1001 86380 86390 1
425695 99425695 1001 86380 86390 1
425774 99425774 1001 86380 86390 1
426980 99426980 1001 86380 86390 1
427060 99427060 1001 86380 86390 1
426356 99426356 1001 86380 86390 1
426154 99426154 1001 86380 86390 1
426222 99426222 1001 86380 86390 1
426022 99426022 1001 86380 86390 1
426058 99426058 1001 86380 86390 1
425975 99425975 1001 86380 86390 1
427294 99427294 1001 86380 86390 1
428539 99428539 1001 86380 86390 1
428342 99428342 1001 86380 86390 1
430317 99430317 1001 86380 86390 1
430260 99430260 1001 86380 86390 1
430237 99430237 1001 86380 86390 1
429946 99429946 1001 86380 86390 1
429425 99429425 1001 86380 86390 1
429283 99429283 1001 86380 86390 1
430380 99430380 1001 86380 86390 1
430652 99430652 1001 86380 86390 1
430700 99430700 1001 86380 86390 1
431896 99431896 1001 86380 86390 1
431373 99431373 1001 86380 86390 1
431295 99431295 1001 86380 86390 1
431301 99431301 1001 86380 86390 1
430923 99430923 1001 86380 86390 1
430850 99430850 1001 86380 86390 1
432396 99432396 1001 86380 86390 1
432308 99432308 1001 86380 86390 1
432233 99432233 1001 86380 86390 1
432393 99432393 1001 86380 86390 1
433397 99433397 1001 86380 86390 1
433277 99433277 1001 86380 86390 1
433209 99433209 1001 86380 86390 1
432762 99432762 1001 86380 86390 1
433828 99433828 1001 86380 86390 1
434100 99434100 1001 86380 86390 1
434015 99434015 1001 86380 86390 1
434802 99434802 1001 86380 86390 1
434408 99434408 1001 86380 86390 1
434467 99434467 1001 86380 86390 1
435595 99435595 1001 86380 86390 1
435713 99435713 1001 86380 86390 1
435501 99435501 1001 86380 86390 1
435536 99435536 1001 86380 86390 1
435474 99435474 1001 86380 86390 1
436818 99436818 1001 86380 86390 1
436528 99436528 1001 86380 86390 1
436215 99436215 1001 86380 86390 1
435908 99435908 1001 86380 86390 1
437326 99437326 1001 86380 86390 1
300599 99300599 1001 86380 86390 1
300334 99300334 1001 86380 86390 1
300403 99300403 1001 86380 86390 1
300757 99300757 1001 86380 86390 1
300735 99300735 1001 86380 86390 1
301228 99301228 1001 86380 86390 1
301166 99301166 1001 86380 86390 1
302309 99302309 1001 86380 86390 1
302312 99302312 1001 86380 86390 1
302047 99302047 1001 86380 86390 1
302082 99302082 1001 86380 86390 1
301826 99301826 1001 86380 86390 1
301819 99301819 1001 86380 86390 1
303144 99303144 1001 86380 86390 1
303116 99303116 1001 86380 86390 1
302808 99302808 1001 86380 86390 1
302768 99302768 1001 86380 86390 1
302777 99302777 1001 86380 86390 1
303239 99303239 1001 86380 86390 1
304001 99304001 1001 86380 86390 1
303951 99303951 1001 86380 86390 1
303952 99303952 1001 86380 86390 1
303941 99303941 1001 86380 86390 1
303806 99303806 1001 86380 86390 1
303734 99303734 1001 86380 86390 1
303735 99303735 1001 86380 86390 1
303774 99303774 1001 86380 86390 1
303598 99303598 1001 86380 86390 1
304199 99304199 1001 86380 86390 1
304064 99304064 1001 86380 86390 1
304103 99304103 1001 86380 86390 1
304592 99304592 1001 86380 86390 1
304645 99304645 1001 86380 86390 1
304568 99304568 1001 86380 86390 1
304570 99304570 1001 86380 86390 1
304636 99304636 1001 86380 86390 1
304258 99304258 1001 86380 86390 1
304921 99304921 1001 86380 86390 1
304862 99304862 1001 86380 86390 1
304996 99304996 1001 86380 86390 1
304893 99304893 1001 86380 86390 1
305623 99305623 1001 86380 86390 1
305594 99305594 1001 86380 86390 1
305365 99305365 1001 86380 86390 1
305451 99305451 1001 86380 86390 1
305186 99305186 1001 86380 86390 1
305128 99305128 1001 86380 86390 1
305219 99305219 1001 86380 86390 1
500056 99500056 1001 86380 86390 1
500544 99500544 1001 86380 86390 1
500408 99500408 1001 86380 86390 1
500528 99500528 1001 86380 86390 1
500412 99500412 1001 86380 86390 1
501299 99501299 1001 86380 86390 1
501325 99501325 1001 86380 86390 1
501109 99501109 1001 86380 86390 1
501190 99501190 1001 86380 86390 1
501034 99501034 1001 86380 86390 1
501181 99501181 1001 86380 86390 1
502080 99502080 1001 86380 86390 1
502087 99502087 1001 86380 86390 1
502028 99502028 1001 86380 86390 1
502036 99502036 1001 86380 86390 1
503140 99503140 1001 86380 86390 1
502749 99502749 1001 86380 86390 1
503294 99503294 1001 86380 86390 1
503389 99503389 1001 86380 86390 1
503952 99503952 1001 86380 86390 1
504043 99504043 1001 86380 86390 1
503996 99503996 1001 86380 86390 1
503851 99503851 1001 86380 86390 1
503852 99503852 1001 86380 86390 1
504800 99504800 1001 86380 86390 1
505047 99505047 1001 86380 86390 1
505118 99505118 1001 86380 86390 1
505120 99505120 1001 86380 86390 1
505685 99505685 1001 86380 86390 1
505573 99505573 1001 86380 86390 1
505474 99505474 1001 86380 86390 1
505436 99505436 1001 86380 86390 1
505491 99505491 1001 86380 86390 1
505312 99505312 1001 86380 86390 1
505911 99505911 1001 86380 86390 1
505951 99505951 1001 86380 86390 1
505919 99505919 1001 86380 86390 1
505933 99505933 1001 86380 86390 1
506469 99506469 1001 86380 86390 1
506420 99506420 1001 86380 86390 1
506390 99506390 1001 86380 86390 1
506183 99506183 1001 86380 86390 1
506147 99506147 1001 86380 86390 1
506084 99506084 1001 86380 86390 1
506761 99506761 1001 86380 86390 1
506650 99506650 1001 86380 86390 1
506599 99506599 1001 86380 86390 1
507345 99507345 1001 86380 86390 1
507008 99507008 1001 86380 86390 1
506844 99506844 1001 86380 86390 1
506925 99506925 1001 86380 86390 1
508169 99508169 1001 86380 86390 1
507895 99507895 1001 86380 86390 1
508453 99508453 1001 86380 86390 1
508423 99508423 1001 86380 86390 1
509061 99509061 1001 86380 86390 1
508745 99508745 1001 86380 86390 1
508462 99508462 1001 86380 86390 1
508477 99508477 1001 86380 86390 1
509268 99509268 1001 86380 86390 1
509778 99509778 1001 86380 86390 1
509715 99509715 1001 86380 86390 1
509321 99509321 1001 86380 86390 1
509964 99509964 1001 86380 86390 1
510042 99510042 1001 86380 86390 1
509942 99509942 1001 86380 86390 1
510060 99510060 1001 86380 86390 1
509934 99509934 1001 86380 86390 1
510613 99510613 1001 86380 86390 1
510576 99510576 1001 86380 86390 1
510707 99510707 1001 86380 86390 1
510366 99510366 1001 86380 86390 1
510406 99510406 1001 86380 86390 1
510518 99510518 1001 86380 86390 1
510324 99510324 1001 86380 86390 1
510179 99510179 1001 86380 86390 1
510829 99510829 1001 86380 86390 1
510911 99510911 1001 86380 86390 1
511435 99511435 1001 86380 86390 1
511067 99511067 1001 86380 86390 1
512346 99512346 1001 86380 86390 1
512468 99512468 1001 86380 86390 1
512496 99512496 1001 86380 86390 1
512575 99512575 1001 86380 86390 1
513096 99513096 1001 86380 86390 1
513123 99513123 1001 86380 86390 1
512845 99512845 1001 86380 86390 1
512874 99512874 1001 86380 86390 1
512678 99512678 1001 86380 86390 1
512769 99512769 1001 86380 86390 1
512660 99512660 1001 86380 86390 1
513288 99513288 1001 86380 86390 1
513916 99513916 1001 86380 86390 1
513474 99513474 1001 86380 86390 1
514793 99514793 1001 86380 86390 1
514683 99514683 1001 86380 86390 1
514778 99514778 1001 86380 86390 1
514575 99514575 1001 86380 86390 1
514537 99514537 1001 86380 86390 1
514577 99514577 1001 86380 86390 1
514618 99514618 1001 86380 86390 1
514359 99514359 1001 86380 86390 1
514972 99514972 1001 86380 86390 1
515290 99515290 1001 86380 86390 1
515231 99515231 1001 86380 86390 1
515202 99515202 1001 86380 86390 1
515712 99515712 1001 86380 86390 1
516447 99516447 1001 86380 86390 1
516443 99516443 1001 86380 86390 1
516165 99516165 1001 86380 86390 1
516592 99516592 1001 86380 86390 1
516674 99516674 1001 86380 86390 1
517322 99517322 1001 86380 86390 1
517087 99517087 1001 86380 86390 1
516794 99516794 1001 86380 86390 1
516848 99516848 1001 86380 86390 1
516738 99516738 1001 86380 86390 1
516895 99516895 1001 86380 86390 1
517398 99517398 1001 86380 86390 1
517477 99517477 1001 86380 86390 1
517530 99517530 1001 86380 86390 1
517536 99517536 1001 86380 86390 1
518072 99518072 1001 86380 86390 1
518156 99518156 1001 86380 86390 1
517588 99517588 1001 86380 86390 1
518264 99518264 1001 86380 86390 1
518189 99518189 1001 86380 86390 1
518640 99518640 1001 86380 86390 1
518472 99518472 1001 86380 86390 1
518397 99518397 1001 86380 86390 1
519091 99519091 1001 86380 86390 1
519016 99519016 1001 86380 86390 1
519778 99519778 1001 86380 86390 1
519230 99519230 1001 86380 86390 1
519952 99519952 1001 86380 86390 1
519823 99519823 1001 86380 86390 1
520538 99520538 1001 86380 86390 1
520570 99520570 1001 86380 86390 1
520331 99520331 1001 86380 86390 1
520265 99520265 1001 86380 86390 1
520151 99520151 1001 86380 86390 1
520207 99520207 1001 86380 86390 1
520682 99520682 1001 86380 86390 1
521432 99521432 1001 86380 86390 1
521395 99521395 1001 86380 86390 1
521058 99521058 1001 86380 86390 1
520861 99520861 1001 86380 86390 1
521552 99521552 1001 86380 86390 1
522228 99522228 1001 86380 86390 1
522256 99522256 1001 86380 86390 1
522091 99522091 1001 86380 86390 1
522093 99522093 1001 86380 86390 1
522124 99522124 1001 86380 86390 1
522025 99522025 1001 86380 86390 1
522039 99522039 1001 86380 86390 1
521726 99521726 1001 86380 86390 1
521871 99521871 1001 86380 86390 1
522457 99522457 1001 86380 86390 1
522845 99522845 1001 86380 86390 1
523226 99523226 1001 86380 86390 1
523892 99523892 1001 86380 86390 1
523732 99523732 1001 86380 86390 1
523642 99523642 1001 86380 86390 1
523681 99523681 1001 86380 86390 1
523478 99523478 1001 86380 86390 1
524116 99524116 1001 86380 86390 1
524017 99524017 1001 86380 86390 1
524739 99524739 1001 86380 86390 1
524502 99524502 1001 86380 86390 1
524243 99524243 1001 86380 86390 1
524940 99524940 1001 86380 86390 1
524800 99524800 1001 86380 86390 1
525398 99525398 1001 86380 86390 1
525440 99525440 1001 86380 86390 1
525306 99525306 1001 86380 86390 1
525118 99525118 1001 86380 86390 1
525113 99525113 1001 86380 86390 1
525154 99525154 1001 86380 86390 1
525638 99525638 1001 86380 86390 1
525612 99525612 1001 86380 86390 1
526397 99526397 1001 86380 86390 1
526263 99526263 1001 86380 86390 1
526123 99526123 1001 86380 86390 1
525996 99525996 1001 86380 86390 1
525989 99525989 1001 86380 86390 1
525928 99525928 1001 86380 86390 1
525864 99525864 1001 86380 86390 1
525942 99525942 1001 86380 86390 1
527192 99527192 1001 86380 86390 1
527092 99527092 1001 86380 86390 1
526706 99526706 1001 86380 86390 1
526729 99526729 1001 86380 86390 1
527285 99527285 1001 86380 86390 1
527343 99527343 1001 86380 86390 1
527308 99527308 1001 86380 86390 1
528000 99528000 1001 86380 86390 1
527958 99527958 1001 86380 86390 1
527743 99527743 1001 86380 86390 1
527519 99527519 1001 86380 86390 1
527457 99527457 1001 86380 86390 1
527527 99527527 1001 86380 86390 1
528137 99528137 1001 86380 86390 1
528240 99528240 1001 86380 86390 1
528195 99528195 1001 86380 86390 1
528724 99528724 1001 86380 86390 1
528874 99528874 1001 86380 86390 1
528859 99528859 1001 86380 86390 1
528388 99528388 1001 86380 86390 1
528971 99528971 1001 86380 86390 1
529341 99529341 1001 86380 86390 1
529243 99529243 1001 86380 86390 1
529858 99529858 1001 86380 86390 1
530439 99530439 1001 86380 86390 1
530159 99530159 1001 86380 86390 1
530059 99530059 1001 86380 86390 1
530683 99530683 1001 86380 86390 1
530969 99530969 1001 86380 86390 1
530982 99530982 1001 86380 86390 1
531131 99531131 1001 86380 86390 1
530928 99530928 1001 86380 86390 1
530918 99530918 1001 86380 86390 1
530868 99530868 1001 86380 86390 1
530845 99530845 1001 86380 86390 1
531496 99531496 1001 86380 86390 1
531575 99531575 1001 86380 86390 1
531382 99531382 1001 86380 86390 1
532058 99532058 1001 86380 86390 1
531811 99531811 1001 86380 86390 1
531674 99531674 1001 86380 86390 1
532896 99532896 1001 86380 86390 1
532964 99532964 1001 86380 86390 1
532848 99532848 1001 86380 86390 1
532787 99532787 1001 86380 86390 1
532801 99532801 1001 86380 86390 1
532713 99532713 1001 86380 86390 1
532631 99532631 1001 86380 86390 1
533044 99533044 1001 86380 86390 1
533161 99533161 1001 86380 86390 1
533128 99533128 1001 86380 86390 1
533811 99533811 1001 86380 86390 1
533669 99533669 1001 86380 86390 1
533456 99533456 1001 86380 86390 1
533945 99533945 1001 86380 86390 1
534672 99534672 1001 86380 86390 1
534500 99534500 1001 86380 86390 1
534313 99534313 1001 86380 86390 1
534461 99534461 1001 86380 86390 1
534384 99534384 1001 86380 86390 1
534410 99534410 1001 86380 86390 1
534374 99534374 1001 86380 86390 1
534720 99534720 1001 86380 86390 1
534854 99534854 1001 86380 86390 1
534765 99534765 1001 86380 86390 1
534714 99534714 1001 86380 86390 1
534689 99534689 1001 86380 86390 1
534690 99534690 1001 86380 86390 1
535252 99535252 1001 86380 86390 1
534952 99534952 1001 86380 86390 1
536314 99536314 1001 86380 86390 1
536028 99536028 1001 86380 86390 1
535996 99535996 1001 86380 86390 1
535752 99535752 1001 86380 86390 1
536439 99536439 1001 86380 86390 1
536363 99536363 1001 86380 86390 1
536444 99536444 1001 86380 86390 1
536474 99536474 1001 86380 86390 1
537111 99537111 1001 86380 86390 1
536824 99536824 1001 86380 86390 1
536558 99536558 1001 86380 86390 1
536663 99536663 1001 86380 86390 1
536682 99536682 1001 86380 86390 1
537308 99537308 1001 86380 86390 1
537298 99537298 1001 86380 86390 1
537209 99537209 1001 86380 86390 1
538660 99538660 1001 86380 86390 1
538794 99538794 1001 86380 86390 1
538579 99538579 1001 86380 86390 1
538354 99538354 1001 86380 86390 1
538367 99538367 1001 86380 86390 1
538843 99538843 1001 86380 86390 1
538925 99538925 1001 86380 86390 1
539507 99539507 1001 86380 86390 1
539496 99539496 1001 86380 86390 1
539349 99539349 1001 86380 86390 1
539354 99539354 1001 86380 86390 1
539395 99539395 1001 86380 86390 1
539060 99539060 1001 86380 86390 1
539193 99539193 1001 86380 86390 1
540397 99540397 1001 86380 86390 1
540337 99540337 1001 86380 86390 1
539887 99539887 1001 86380 86390 1
540032 99540032 1001 86380 86390 1
540007 99540007 1001 86380 86390 1
539852 99539852 1001 86380 86390 1
540564 99540564 1001 86380 86390 1
541183 99541183 1001 86380 86390 1
541282 99541282 1001 86380 86390 1
541020 99541020 1001 86380 86390 1
540931 99540931 1001 86380 86390 1
540790 99540790 1001 86380 86390 1
540793 99540793 1001 86380 86390 1
540874 99540874 1001 86380 86390 1
541304 99541304 1001 86380 86390 1
541357 99541357 1001 86380 86390 1
541442 99541442 1001 86380 86390 1
541504 99541504 1001 86380 86390 1
542297 99542297 1001 86380 86390 1
542214 99542214 1001 86380 86390 1
542844 99542844 1001 86380 86390 1
542754 99542754 1001 86380 86390 1
543053 99543053 1001 86380 86390 1
543031 99543031 1001 86380 86390 1
543365 99543365 1001 86380 86390 1
543283 99543283 1001 86380 86390 1
543213 99543213 1001 86380 86390 1
544149 99544149 1001 86380 86390 1
544060 99544060 1001 86380 86390 1
544737 99544737 1001 86380 86390 1
544678 99544678 1001 86380 86390 1
544684 99544684 1001 86380 86390 1
514049 481 1002 34989 36100 1
536590 624 1001 50791 51090 1
400094 99400094 1001 86380 86390 1
400089 99400089 1001 86380 86390 1
400988 99400988 1001 86380 86390 1
401710 99401710 1001 86380 86390 1
402184 99402184 1001 86380 86390 1
403113 99403113 1001 86380 86390 1
403300 99403300 1001 86380 86390 1
403357 99403357 1001 86380 86390 1
403395 99403395 1001 86380 86390 1
403685 99403685 1001 86380 86390 1
403981 99403981 1001 86380 86390 1
404442 99404442 1001 86380 86390 1
404735 99404735 1001 86380 86390 1
405163 99405163 1001 86380 86390 1
405222 99405222 1001 86380 86390 1
405525 99405525 1001 86380 86390 1
405902 99405902 1001 86380 86390 1
406113 99406113 1001 86380 86390 1
406517 99406517 1001 86380 86390 1
406729 99406729 1001 86380 86390 1
406731 99406731 1001 86380 86390 1
406746 99406746 1001 86380 86390 1
407158 99407158 1001 86380 86390 1
407218 99407218 1001 86380 86390 1
407547 99407547 1001 86380 86390 1
407912 99407912 1001 86380 86390 1
408459 99408459 1001 86380 86390 1
408736 99408736 1001 86380 86390 1
408861 99408861 1001 86380 86390 1
409161 99409161 1001 86380 86390 1
411260 99411260 1001 86380 86390 1
411676 99411676 1001 86380 86390 1
411788 99411788 1001 86380 86390 1
412482 99412482 1001 86380 86390 1
413382 99413382 1001 86380 86390 1
412889 99412889 1001 86380 86390 1
412600 99412600 1001 86380 86390 1
413834 99413834 1001 86380 86390 1
413974 99413974 1001 86380 86390 1
414057 99414057 1001 86380 86390 1
414566 99414566 1001 86380 86390 1
415621 99415621 1001 86380 86390 1
415700 99415700 1001 86380 86390 1
415431 99415431 1001 86380 86390 1
416626 99416626 1001 86380 86390 1
416338 99416338 1001 86380 86390 1
416310 99416310 1001 86380 86390 1
416248 99416248 1001 86380 86390 1
416032 99416032 1001 86380 86390 1
417080 99417080 1001 86380 86390 1
417484 99417484 1001 86380 86390 1
418005 99418005 1001 86380 86390 1
417979 99417979 1001 86380 86390 1
418433 99418433 1001 86380 86390 1
420296 99420296 1001 86380 86390 1
420144 99420144 1001 86380 86390 1
419667 99419667 1001 86380 86390 1
419703 99419703 1001 86380 86390 1
421880 99421880 1001 86380 86390 1
421476 99421476 1001 86380 86390 1
420982 99420982 1001 86380 86390 1
423101 99423101 1001 86380 86390 1
423185 99423185 1001 86380 86390 1
423794 99423794 1001 86380 86390 1
424075 99424075 1001 86380 86390 1
425091 99425091 1001 86380 86390 1
425361 99425361 1001 86380 86390 1
424866 99424866 1001 86380 86390 1
424603 99424603 1001 86380 86390 1
424296 99424296 1001 86380 86390 1
424359 99424359 1001 86380 86390 1
424407 99424407 1001 86380 86390 1
426856 99426856 1001 86380 86390 1
425938 99425938 1001 86380 86390 1
426048 99426048 1001 86380 86390 1
427515 99427515 1001 86380 86390 1
427359 99427359 1001 86380 86390 1
427251 99427251 1001 86380 86390 1
428440 99428440 1001 86380 86390 1
428682 99428682 1001 86380 86390 1
428600 99428600 1001 86380 86390 1
427752 99427752 1001 86380 86390 1
428833 99428833 1001 86380 86390 1
428748 99428748 1001 86380 86390 1
430243 99430243 1001 86380 86390 1
429971 99429971 1001 86380 86390 1
430130 99430130 1001 86380 86390 1
429545 99429545 1001 86380 86390 1
429232 99429232 1001 86380 86390 1
429335 99429335 1001 86380 86390 1
430787 99430787 1001 86380 86390 1
431880 99431880 1001 86380 86390 1
431537 99431537 1001 86380 86390 1
431472 99431472 1001 86380 86390 1
431281 99431281 1001 86380 86390 1
431092 99431092 1001 86380 86390 1
432426 99432426 1001 86380 86390 1
433344 99433344 1001 86380 86390 1
432976 99432976 1001 86380 86390 1
433154 99433154 1001 86380 86390 1
432791 99432791 1001 86380 86390 1
432763 99432763 1001 86380 86390 1
434092 99434092 1001 86380 86390 1
434093 99434093 1001 86380 86390 1
433947 99433947 1001 86380 86390 1
435178 99435178 1001 86380 86390 1
435343 99435343 1001 86380 86390 1
434870 99434870 1001 86380 86390 1
434982 99434982 1001 86380 86390 1
435532 99435532 1001 86380 86390 1
436851 99436851 1001 86380 86390 1
436737 99436737 1001 86380 86390 1
436646 99436646 1001 86380 86390 1
436745 99436745 1001 86380 86390 1
435936 99435936 1001 86380 86390 1
436306 99436306 1001 86380 86390 1
300058 99300058 1001 86380 86390 1
300085 99300085 1001 86380 86390 1
300076 99300076 1001 86380 86390 1
300693 99300693 1001 86380 86390 1
300328 99300328 1001 86380 86390 1
300187 99300187 1001 86380 86390 1
300110 99300110 1001 86380 86390 1
300259 99300259 1001 86380 86390 1
301308 99301308 1001 86380 86390 1
301322 99301322 1001 86380 86390 1
301086 99301086 1001 86380 86390 1
301598 99301598 1001 86380 86390 1
301693 99301693 1001 86380 86390 1
301866 99301866 1001 86380 86390 1
301777 99301777 1001 86380 86390 1
302403 99302403 1001 86380 86390 1
302442 99302442 1001 86380 86390 1
303141 99303141 1001 86380 86390 1
303090 99303090 1001 86380 86390 1
302864 99302864 1001 86380 86390 1
302815 99302815 1001 86380 86390 1
302998 99302998 1001 86380 86390 1
302597 99302597 1001 86380 86390 1
303219 99303219 1001 86380 86390 1
303700 99303700 1001 86380 86390 1
303438 99303438 1001 86380 86390 1
303440 99303440 1001 86380 86390 1
303442 99303442 1001 86380 86390 1
303573 99303573 1001 86380 86390 1
303459 99303459 1001 86380 86390 1
304043 99304043 1001 86380 86390 1
304160 99304160 1001 86380 86390 1
304479 99304479 1001 86380 86390 1
304421 99304421 1001 86380 86390 1
304280 99304280 1001 86380 86390 1
304244 99304244 1001 86380 86390 1
304415 99304415 1001 86380 86390 1
304869 99304869 1001 86380 86390 1
304993 99304993 1001 86380 86390 1
305546 99305546 1001 86380 86390 1
305655 99305655 1001 86380 86390 1
305444 99305444 1001 86380 86390 1
305384 99305384 1001 86380 86390 1
305437 99305437 1001 86380 86390 1
305233 99305233 1001 86380 86390 1
500091 99500091 1001 86380 86390 1
500156 99500156 1001 86380 86390 1
500074 99500074 1001 86380 86390 1
500788 99500788 1001 86380 86390 1
500695 99500695 1001 86380 86390 1
500297 99500297 1001 86380 86390 1
500373 99500373 1001 86380 86390 1
501164 99501164 1001 86380 86390 1
501180 99501180 1001 86380 86390 1
501182 99501182 1001 86380 86390 1
501806 99501806 1001 86380 86390 1
501703 99501703 1001 86380 86390 1
501811 99501811 1001 86380 86390 1
501672 99501672 1001 86380 86390 1
502405 99502405 1001 86380 86390 1
502293 99502293 1001 86380 86390 1
502162 99502162 1001 86380 86390 1
502163 99502163 1001 86380 86390 1
502573 99502573 1001 86380 86390 1
503211 99503211 1001 86380 86390 1
503162 99503162 1001 86380 86390 1
502983 99502983 1001 86380 86390 1
502991 99502991 1001 86380 86390 1
503416 99503416 1001 86380 86390 1
503861 99503861 1001 86380 86390 1
503845 99503845 1001 86380 86390 1
503610 99503610 1001 86380 86390 1
504234 99504234 1001 86380 86390 1
504299 99504299 1001 86380 86390 1
504239 99504239 1001 86380 86390 1
504500 99504500 1001 86380 86390 1
505735 99505735 1001 86380 86390 1
505640 99505640 1001 86380 86390 1
505501 99505501 1001 86380 86390 1
505446 99505446 1001 86380 86390 1
505368 99505368 1001 86380 86390 1
505285 99505285 1001 86380 86390 1
505795 99505795 1001 86380 86390 1
505939 99505939 1001 86380 86390 1
506545 99506545 1001 86380 86390 1
506564 99506564 1001 86380 86390 1
506571 99506571 1001 86380 86390 1
506366 99506366 1001 86380 86390 1
506379 99506379 1001 86380 86390 1
506360 99506360 1001 86380 86390 1
506711 99506711 1001 86380 86390 1
506755 99506755 1001 86380 86390 1
506718 99506718 1001 86380 86390 1
506668 99506668 1001 86380 86390 1
507220 99507220 1001 86380 86390 1
507227 99507227 1001 86380 86390 1
507239 99507239 1001 86380 86390 1
507292 99507292 1001 86380 86390 1
507103 99507103 1001 86380 86390 1
507043 99507043 1001 86380 86390 1
506840 99506840 1001 86380 86390 1
506879 99506879 1001 86380 86390 1
506995 99506995 1001 86380 86390 1
506870 99506870 1001 86380 86390 1
507549 99507549 1001 86380 86390 1
508058 99508058 1001 86380 86390 1
508050 99508050 1001 86380 86390 1
508031 99508031 1001 86380 86390 1
508022 99508022 1001 86380 86390 1
507822 99507822 1001 86380 86390 1
507811 99507811 1001 86380 86390 1
507765 99507765 1001 86380 86390 1
508411 99508411 1001 86380 86390 1
509046 99509046 1001 86380 86390 1
509009 99509009 1001 86380 86390 1
508534 99508534 1001 86380 86390 1
508469 99508469 1001 86380 86390 1
508639 99508639 1001 86380 86390 1
508484 99508484 1001 86380 86390 1
509262 99509262 1001 86380 86390 1
509844 99509844 1001 86380 86390 1
509632 99509632 1001 86380 86390 1
509984 99509984 1001 86380 86390 1
509999 99509999 1001 86380 86390 1
510524 99510524 1001 86380 86390 1
510595 99510595 1001 86380 86390 1
510256 99510256 1001 86380 86390 1
510738 99510738 1001 86380 86390 1
510894 99510894 1001 86380 86390 1
511470 99511470 1001 86380 86390 1
511329 99511329 1001 86380 86390 1
511165 99511165 1001 86380 86390 1
511009 99511009 1001 86380 86390 1
511015 99511015 1001 86380 86390 1
510979 99510979 1001 86380 86390 1
511047 99511047 1001 86380 86390 1
511718 99511718 1001 86380 86390 1
511554 99511554 1001 86380 86390 1
511685 99511685 1001 86380 86390 1
512269 99512269 1001 86380 86390 1
512322 99512322 1001 86380 86390 1
511825 99511825 1001 86380 86390 1
511844 99511844 1001 86380 86390 1
511782 99511782 1001 86380 86390 1
512493 99512493 1001 86380 86390 1
512537 99512537 1001 86380 86390 1
512514 99512514 1001 86380 86390 1
512567 99512567 1001 86380 86390 1
513013 99513013 1001 86380 86390 1
513192 99513192 1001 86380 86390 1
513164 99513164 1001 86380 86390 1
512868 99512868 1001 86380 86390 1
512636 99512636 1001 86380 86390 1
512649 99512649 1001 86380 86390 1
512652 99512652 1001 86380 86390 1
513307 99513307 1001 86380 86390 1
513401 99513401 1001 86380 86390 1
513223 99513223 1001 86380 86390 1
513379 99513379 1001 86380 86390 1
513890 99513890 1001 86380 86390 1
513834 99513834 1001 86380 86390 1
513992 99513992 1001 86380 86390 1
513765 99513765 1001 86380 86390 1
513580 99513580 1001 86380 86390 1
513606 99513606 1001 86380 86390 1
513521 99513521 1001 86380 86390 1
514109 99514109 1001 86380 86390 1
514744 99514744 1001 86380 86390 1
514760 99514760 1001 86380 86390 1
514850 99514850 1001 86380 86390 1
514483 99514483 1001 86380 86390 1
514496 99514496 1001 86380 86390 1
514535 99514535 1001 86380 86390 1
514563 99514563 1001 86380 86390 1
514628 99514628 1001 86380 86390 1
514582 99514582 1001 86380 86390 1
514257 99514257 1001 86380 86390 1
515023 99515023 1001 86380 86390 1
515570 99515570 1001 86380 86390 1
515561 99515561 1001 86380 86390 1
515674 99515674 1001 86380 86390 1
515618 99515618 1001 86380 86390 1
515409 99515409 1001 86380 86390 1
515372 99515372 1001 86380 86390 1
515193 99515193 1001 86380 86390 1
515188 99515188 1001 86380 86390 1
515151 99515151 1001 86380 86390 1
515871 99515871 1001 86380 86390 1
516387 99516387 1001 86380 86390 1
516375 99516375 1001 86380 86390 1
516388 99516388 1001 86380 86390 1
516497 99516497 1001 86380 86390 1
516352 99516352 1001 86380 86390 1
516183 99516183 1001 86380 86390 1
515929 99515929 1001 86380 86390 1
515943 99515943 1001 86380 86390 1
515996 99515996 1001 86380 86390 1
516582 99516582 1001 86380 86390 1
517004 99517004 1001 86380 86390 1
516992 99516992 1001 86380 86390 1
516873 99516873 1001 86380 86390 1
517497 99517497 1001 86380 86390 1
517816 99517816 1001 86380 86390 1
517768 99517768 1001 86380 86390 1
518220 99518220 1001 86380 86390 1
518285 99518285 1001 86380 86390 1
518363 99518363 1001 86380 86390 1
518313 99518313 1001 86380 86390 1
518870 99518870 1001 86380 86390 1
518546 99518546 1001 86380 86390 1
519777 99519777 1001 86380 86390 1
519676 99519676 1001 86380 86390 1
519313 99519313 1001 86380 86390 1
519212 99519212 1001 86380 86390 1
519218 99519218 1001 86380 86390 1
519901 99519901 1001 86380 86390 1
519977 99519977 1001 86380 86390 1
519848 99519848 1001 86380 86390 1
519965 99519965 1001 86380 86390 1
520439 99520439 1001 86380 86390 1
520568 99520568 1001 86380 86390 1
520505 99520505 1001 86380 86390 1
520434 99520434 1001 86380 86390 1
520400 99520400 1001 86380 86390 1
520430 99520430 1001 86380 86390 1
520341 99520341 1001 86380 86390 1
520143 99520143 1001 86380 86390 1
520171 99520171 1001 86380 86390 1
521363 99521363 1001 86380 86390 1
521428 99521428 1001 86380 86390 1
521327 99521327 1001 86380 86390 1
521066 99521066 1001 86380 86390 1
521208 99521208 1001 86380 86390 1
520888 99520888 1001 86380 86390 1
520941 99520941 1001 86380 86390 1
521594 99521594 1001 86380 86390 1
521659 99521659 1001 86380 86390 1
521506 99521506 1001 86380 86390 1
521469 99521469 1001 86380 86390 1
521485 99521485 1001 86380 86390 1
521933 99521933 1001 86380 86390 1
522024 99522024 1001 86380 86390 1
522052 99522052 1001 86380 86390 1
521898 99521898 1001 86380 86390 1
521771 99521771 1001 86380 86390 1
521861 99521861 1001 86380 86390 1
522396 99522396 1001 86380 86390 1
522372 99522372 1001 86380 86390 1
522301 99522301 1001 86380 86390 1
523042 99523042 1001 86380 86390 1
523010 99523010 1001 86380 86390 1
522785 99522785 1001 86380 86390 1
522750 99522750 1001 86380 86390 1
522870 99522870 1001 86380 86390 1
522511 99522511 1001 86380 86390 1
523258 99523258 1001 86380 86390 1
523205 99523205 1001 86380 86390 1
523928 99523928 1001 86380 86390 1
523774 99523774 1001 86380 86390 1
523624 99523624 1001 86380 86390 1
523651 99523651 1001 86380 86390 1
523683 99523683 1001 86380 86390 1
523518 99523518 1001 86380 86390 1
523441 99523441 1001 86380 86390 1
523354 99523354 1001 86380 86390 1
523357 99523357 1001 86380 86390 1
523500 99523500 1001 86380 86390 1
523358 99523358 1001 86380 86390 1
523410 99523410 1001 86380 86390 1
524085 99524085 1001 86380 86390 1
524022 99524022 1001 86380 86390 1
524113 99524113 1001 86380 86390 1
524000 99524000 1001 86380 86390 1
523991 99523991 1001 86380 86390 1
524630 99524630 1001 86380 86390 1
524637 99524637 1001 86380 86390 1
524539 99524539 1001 86380 86390 1
524374 99524374 1001 86380 86390 1
524268 99524268 1001 86380 86390 1
524219 99524219 1001 86380 86390 1
524220 99524220 1001 86380 86390 1
524299 99524299 1001 86380 86390 1
524927 99524927 1001 86380 86390 1
525646 99525646 1001 86380 86390 1
525613 99525613 1001 86380 86390 1
526019 99526019 1001 86380 86390 1
525960 99525960 1001 86380 86390 1
526007 99526007 1001 86380 86390 1
527159 99527159 1001 86380 86390 1
527243 99527243 1001 86380 86390 1
526972 99526972 1001 86380 86390 1
526642 99526642 1001 86380 86390 1
526818 99526818 1001 86380 86390 1
527427 99527427 1001 86380 86390 1
527366 99527366 1001 86380 86390 1
527344 99527344 1001 86380 86390 1
527934 99527934 1001 86380 86390 1
527951 99527951 1001 86380 86390 1
527800 99527800 1001 86380 86390 1
527699 99527699 1001 86380 86390 1
527637 99527637 1001 86380 86390 1
527536 99527536 1001 86380 86390 1
528262 99528262 1001 86380 86390 1
528863 99528863 1001 86380 86390 1
528736 99528736 1001 86380 86390 1
528762 99528762 1001 86380 86390 1
528793 99528793 1001 86380 86390 1
528511 99528511 1001 86380 86390 1
529056 99529056 1001 86380 86390 1
529006 99529006 1001 86380 86390 1
528996 99528996 1001 86380 86390 1
529431 99529431 1001 86380 86390 1
529188 99529188 1001 86380 86390 1
529253 99529253 1001 86380 86390 1
529299 99529299 1001 86380 86390 1
529287 99529287 1001 86380 86390 1
529923 99529923 1001 86380 86390 1
529826 99529826 1001 86380 86390 1
529879 99529879 1001 86380 86390 1
530406 99530406 1001 86380 86390 1
530222 99530222 1001 86380 86390 1
530178 99530178 1001 86380 86390 1
530728 99530728 1001 86380 86390 1
531311 99531311 1001 86380 86390 1
531364 99531364 1001 86380 86390 1
531140 99531140 1001 86380 86390 1
531142 99531142 1001 86380 86390 1
530864 99530864 1001 86380 86390 1
530881 99530881 1001 86380 86390 1
530765 99530765 1001 86380 86390 1
532177 99532177 1001 86380 86390 1
531966 99531966 1001 86380 86390 1
531972 99531972 1001 86380 86390 1
532256 99532256 1001 86380 86390 1
532247 99532247 1001 86380 86390 1
532366 99532366 1001 86380 86390 1
532394 99532394 1001 86380 86390 1
532911 99532911 1001 86380 86390 1
532836 99532836 1001 86380 86390 1
533022 99533022 1001 86380 86390 1
532634 99532634 1001 86380 86390 1
532583 99532583 1001 86380 86390 1
532598 99532598 1001 86380 86390 1
533716 99533716 1001 86380 86390 1
533709 99533709 1001 86380 86390 1
533748 99533748 1001 86380 86390 1
533834 99533834 1001 86380 86390 1
533749 99533749 1001 86380 86390 1
533587 99533587 1001 86380 86390 1
533518 99533518 1001 86380 86390 1
533914 99533914 1001 86380 86390 1
534654 99534654 1001 86380 86390 1
534574 99534574 1001 86380 86390 1
534307 99534307 1001 86380 86390 1
534813 99534813 1001 86380 86390 1
535368 99535368 1001 86380 86390 1
535440 99535440 1001 86380 86390 1
535339 99535339 1001 86380 86390 1
535110 99535110 1001 86380 86390 1
535017 99535017 1001 86380 86390 1
535627 99535627 1001 86380 86390 1
535705 99535705 1001 86380 86390 1
536042 99536042 1001 86380 86390 1
536457 99536457 1001 86380 86390 1
536407 99536407 1001 86380 86390 1
537116 99537116 1001 86380 86390 1
536802 99536802 1001 86380 86390 1
536758 99536758 1001 86380 86390 1
536838 99536838 1001 86380 86390 1
536611 99536611 1001 86380 86390 1
536616 99536616 1001 86380 86390 1
537248 99537248 1001 86380 86390 1
537839 99537839 1001 86380 86390 1
537844 99537844 1001 86380 86390 1
537871 99537871 1001 86380 86390 1
537711 99537711 1001 86380 86390 1
537675 99537675 1001 86380 86390 1
537779 99537779 1001 86380 86390 1
537536 99537536 1001 86380 86390 1
537435 99537435 1001 86380 86390 1
537501 99537501 1001 86380 86390 1
538766 99538766 1001 86380 86390 1
538801 99538801 1001 86380 86390 1
538531 99538531 1001 86380 86390 1
538463 99538463 1001 86380 86390 1
538439 99538439 1001 86380 86390 1
539176 99539176 1001 86380 86390 1
539040 99539040 1001 86380 86390 1
539822 99539822 1001 86380 86390 1
539745 99539745 1001 86380 86390 1
539799 99539799 1001 86380 86390 1
540449 99540449 1001 86380 86390 1
540400 99540400 1001 86380 86390 1
540376 99540376 1001 86380 86390 1
540173 99540173 1001 86380 86390 1
540084 99540084 1001 86380 86390 1
540219 99540219 1001 86380 86390 1
540044 99540044 1001 86380 86390 1
540046 99540046 1001 86380 86390 1
540488 99540488 1001 86380 86390 1
541151 99541151 1001 86380 86390 1
541153 99541153 1001 86380 86390 1
541198 99541198 1001 86380 86390 1
541475 99541475 1001 86380 86390 1
541347 99541347 1001 86380 86390 1
541314 99541314 1001 86380 86390 1
541937 99541937 1001 86380 86390 1
541864 99541864 1001 86380 86390 1
541817 99541817 1001 86380 86390 1
541860 99541860 1001 86380 86390 1
541684 99541684 1001 86380 86390 1
542144 99542144 1001 86380 86390 1
542176 99542176 1001 86380 86390 1
542819 99542819 1001 86380 86390 1
542845 99542845 1001 86380 86390 1
542815 99542815 1001 86380 86390 1
542534 99542534 1001 86380 86390 1
542711 99542711 1001 86380 86390 1
542334 99542334 1001 86380 86390 1
543036 99543036 1001 86380 86390 1
543620 99543620 1001 86380 86390 1
543546 99543546 1001 86380 86390 1
543447 99543447 1001 86380 86390 1
543885 99543885 1001 86380 86390 1
544463 99544463 1001 86380 86390 1
544554 99544554 1001 86380 86390 1
544244 99544244 1001 86380 86390 1
544042 99544042 1001 86380 86390 1
544664 99544664 1001 86380 86390 1
544731 99544731 1001 86380 86390 1
544667 99544667 1001 86380 86390 1
431608 730 1001 70500 75357 1
400501 99400501 1001 86380 86390 1
400922 99400922 1001 86380 86390 1
400883 99400883 1001 86380 86390 1
401249 99401249 1001 86380 86390 1
401531 99401531 1001 86380 86390 1
401923 99401923 1001 86380 86390 1
402277 99402277 1001 86380 86390 1
402570 99402570 1001 86380 86390 1
402497 99402497 1001 86380 86390 1
402573 99402573 1001 86380 86390 1
402527 99402527 1001 86380 86390 1
402612 99402612 1001 86380 86390 1
403397 99403397 1001 86380 86390 1
403555 99403555 1001 86380 86390 1
404052 99404052 1001 86380 86390 1
404153 99404153 1001 86380 86390 1
404769 99404769 1001 86380 86390 1
405105 99405105 1001 86380 86390 1
405189 99405189 1001 86380 86390 1
405144 99405144 1001 86380 86390 1
405320 99405320 1001 86380 86390 1
405363 99405363 1001 86380 86390 1
405524 99405524 1001 86380 86390 1
406139 99406139 1001 86380 86390 1
406307 99406307 1001 86380 86390 1
407129 99407129 1001 86380 86390 1
407172 99407172 1001 86380 86390 1
407375 99407375 1001 86380 86390 1
407724 99407724 1001 86380 86390 1
407880 99407880 1001 86380 86390 1
408096 99408096 1001 86380 86390 1
408570 99408570 1001 86380 86390 1
408754 99408754 1001 86380 86390 1
408949 99408949 1001 86380 86390 1
409202 99409202 1001 86380 86390 1
409377 99409377 1001 86380 86390 1
409684 99409684 1001 86380 86390 1
409909 99409909 1001 86380 86390 1
410138 99410138 1001 86380 86390 1
410703 99410703 1001 86380 86390 1
411117 99411117 1001 86380 86390 1
411204 99411204 1001 86380 86390 1
411253 99411253 1001 86380 86390 1
411419 99411419 1001 86380 86390 1
411466 99411466 1001 86380 86390 1
411701 99411701 1001 86380 86390 1
412269 99412269 1001 86380 86390 1
412279 99412279 1001 86380 86390 1
413568 99413568 1001 86380 86390 1
412911 99412911 1001 86380 86390 1
413018 99413018 1001 86380 86390 1
413701 99413701 1001 86380 86390 1
415191 99415191 1001 86380 86390 1
414616 99414616 1001 86380 86390 1
414665 99414665 1001 86380 86390 1
414549 99414549 1001 86380 86390 1
414630 99414630 1001 86380 86390 1
414460 99414460 1001 86380 86390 1
415622 99415622 1001 86380 86390 1
415583 99415583 1001 86380 86390 1
416483 99416483 1001 86380 86390 1
415905 99415905 1001 86380 86390 1
415792 99415792 1001 86380 86390 1
415941 99415941 1001 86380 86390 1
415998 99415998 1001 86380 86390 1
417308 99417308 1001 86380 86390 1
417354 99417354 1001 86380 86390 1
417035 99417035 1001 86380 86390 1
417425 99417425 1001 86380 86390 1
418058 99418058 1001 86380 86390 1
418191 99418191 1001 86380 86390 1
417942 99417942 1001 86380 86390 1
419137 99419137 1001 86380 86390 1
420378 99420378 1001 86380 86390 1
420283 99420283 1001 86380 86390 1
420795 99420795 1001 86380 86390 1
420559 99420559 1001 86380 86390 1
421740 99421740 1001 86380 86390 1
422115 99422115 1001 86380 86390 1
421965 99421965 1001 86380 86390 1
421930 99421930 1001 86380 86390 1
421432 99421432 1001 86380 86390 1
421371 99421371 1001 86380 86390 1
421277 99421277 1001 86380 86390 1
421582 99421582 1001 86380 86390 1
421658 99421658 1001 86380 86390 1
421661 99421661 1001 86380 86390 1
421241 99421241 1001 86380 86390 1
422155 99422155 1001 86380 86390 1
422188 99422188 1001 86380 86390 1
422989 99422989 1001 86380 86390 1
423097 99423097 1001 86380 86390 1
422785 99422785 1001 86380 86390 1
422841 99422841 1001 86380 86390 1
422763 99422763 1001 86380 86390 1
425325 99425325 1001 86380 86390 1
425180 99425180 1001 86380 86390 1
424833 99424833 1001 86380 86390 1
424919 99424919 1001 86380 86390 1
424265 99424265 1001 86380 86390 1
424288 99424288 1001 86380 86390 1
425589 99425589 1001 86380 86390 1
427039 99427039 1001 86380 86390 1
426576 99426576 1001 86380 86390 1
426441 99426441 1001 86380 86390 1
426319 99426319 1001 86380 86390 1
428505 99428505 1001 86380 86390 1
428532 99428532 1001 86380 86390 1
429024 99429024 1001 86380 86390 1
429064 99429064 1001 86380 86390 1
429982 99429982 1001 86380 86390 1
429356 99429356 1001 86380 86390 1
429218 99429218 1001 86380 86390 1
430795 99430795 1001 86380 86390 1
430802 99430802 1001 86380 86390 1
431818 99431818 1001 86380 86390 1
431963 99431963 1001 86380 86390 1
431987 99431987 1001 86380 86390 1
431965 99431965 1001 86380 86390 1
431719 99431719 1001 86380 86390 1
431687 99431687 1001 86380 86390 1
431589 99431589 1001 86380 86390 1
431500 99431500 1001 86380 86390 1
431180 99431180 1001 86380 86390 1
430930 99430930 1001 86380 86390 1
432454 99432454 1001 86380 86390 1
432327 99432327 1001 86380 86390 1
433684 99433684 1001 86380 86390 1
433469 99433469 1001 86380 86390 1
433442 99433442 1001 86380 86390 1
433326 99433326 1001 86380 86390 1
432541 99432541 1001 86380 86390 1
433917 99433917 1001 86380 86390 1
434013 99434013 1001 86380 86390 1
435051 99435051 1001 86380 86390 1
434421 99434421 1001 86380 86390 1
434172 99434172 1001 86380 86390 1
434572 99434572 1001 86380 86390 1
435856 99435856 1001 86380 86390 1
437153 99437153 1001 86380 86390 1
437099 99437099 1001 86380 86390 1
436393 99436393 1001 86380 86390 1
436100 99436100 1001 86380 86390 1
436158 99436158 1001 86380 86390 1
300094 99300094 1001 86380 86390 1
300313 99300313 1001 86380 86390 1
300873 99300873 1001 86380 86390 1
300899 99300899 1001 86380 86390 1
301491 99301491 1001 86380 86390 1
301092 99301092 1001 86380 86390 1
301093 99301093 1001 86380 86390 1
301107 99301107 1001 86380 86390 1
301722 99301722 1001 86380 86390 1
301635 99301635 1001 86380 86390 1
302267 99302267 1001 86380 86390 1
302336 99302336 1001 86380 86390 1
302364 99302364 1001 86380 86390 1
302186 99302186 1001 86380 86390 1
302099 99302099 1001 86380 86390 1
302039 99302039 1001 86380 86390 1
301967 99301967 1001 86380 86390 1
301787 99301787 1001 86380 86390 1
302404 99302404 1001 86380 86390 1
302560 99302560 1001 86380 86390 1
302409 99302409 1001 86380 86390 1
302414 99302414 1001 86380 86390 1
303096 99303096 1001 86380 86390 1
303085 99303085 1001 86380 86390 1
303258 99303258 1001 86380 86390 1
303365 99303365 1001 86380 86390 1
303897 99303897 1001 86380 86390 1
303432 99303432 1001 86380 86390 1
304219 99304219 1001 86380 86390 1
304696 99304696 1001 86380 86390 1
304729 99304729 1001 86380 86390 1
304473 99304473 1001 86380 86390 1
304513 99304513 1001 86380 86390 1
304546 99304546 1001 86380 86390 1
304391 99304391 1001 86380 86390 1
304986 99304986 1001 86380 86390 1
305621 99305621 1001 86380 86390 1
305482 99305482 1001 86380 86390 1
305520 99305520 1001 86380 86390 1
305537 99305537 1001 86380 86390 1
305306 99305306 1001 86380 86390 1
305181 99305181 1001 86380 86390 1
305173 99305173 1001 86380 86390 1
500671 99500671 1001 86380 86390 1
500436 99500436 1001 86380 86390 1
500606 99500606 1001 86380 86390 1
500285 99500285 1001 86380 86390 1
500212 99500212 1001 86380 86390 1
500215 99500215 1001 86380 86390 1
500851 99500851 1001 86380 86390 1
500834 99500834 1001 86380 86390 1
501197 99501197 1001 86380 86390 1
501662 99501662 1001 86380 86390 1
501760 99501760 1001 86380 86390 1
502443 99502443 1001 86380 86390 1
502398 99502398 1001 86380 86390 1
502454 99502454 1001 86380 86390 1
502116 99502116 1001 86380 86390 1
503248 99503248 1001 86380 86390 1
503096 99503096 1001 86380 86390 1
502906 99502906 1001 86380 86390 1
502981 99502981 1001 86380 86390 1
502814 99502814 1001 86380 86390 1
503444 99503444 1001 86380 86390 1
503455 99503455 1001 86380 86390 1
503934 99503934 1001 86380 86390 1
504108 99504108 1001 86380 86390 1
503576 99503576 1001 86380 86390 1
503618 99503618 1001 86380 86390 1
503606 99503606 1001 86380 86390 1
503532 99503532 1001 86380 86390 1
504315 99504315 1001 86380 86390 1
504149 99504149 1001 86380 86390 1
504916 99504916 1001 86380 86390 1
504900 99504900 1001 86380 86390 1
504814 99504814 1001 86380 86390 1
504738 99504738 1001 86380 86390 1
504546 99504546 1001 86380 86390 1
504433 99504433 1001 86380 86390 1
505144 99505144 1001 86380 86390 1
505030 99505030 1001 86380 86390 1
505587 99505587 1001 86380 86390 1
505652 99505652 1001 86380 86390 1
505453 99505453 1001 86380 86390 1
505524 99505524 1001 86380 86390 1
505281 99505281 1001 86380 86390 1
505333 99505333 1001 86380 86390 1
505321 99505321 1001 86380 86390 1
505209 99505209 1001 86380 86390 1
505907 99505907 1001 86380 86390 1
506438 99506438 1001 86380 86390 1
506339 99506339 1001 86380 86390 1
506291 99506291 1001 86380 86390 1
506157 99506157 1001 86380 86390 1
506003 99506003 1001 86380 86390 1
505979 99505979 1001 86380 86390 1
507268 99507268 1001 86380 86390 1
507312 99507312 1001 86380 86390 1
507225 99507225 1001 86380 86390 1
507128 99507128 1001 86380 86390 1
507180 99507180 1001 86380 86390 1
507052 99507052 1001 86380 86390 1
507040 99507040 1001 86380 86390 1
507203 99507203 1001 86380 86390 1
506975 99506975 1001 86380 86390 1
506955 99506955 1001 86380 86390 1
507448 99507448 1001 86380 86390 1
507501 99507501 1001 86380 86390 1
508244 99508244 1001 86380 86390 1
507879 99507879 1001 86380 86390 1
507950 99507950 1001 86380 86390 1
507830 99507830 1001 86380 86390 1
509028 99509028 1001 86380 86390 1
508965 99508965 1001 86380 86390 1
509034 99509034 1001 86380 86390 1
508756 99508756 1001 86380 86390 1
509266 99509266 1001 86380 86390 1
509135 99509135 1001 86380 86390 1
509799 99509799 1001 86380 86390 1
509748 99509748 1001 86380 86390 1
509872 99509872 1001 86380 86390 1
509606 99509606 1001 86380 86390 1
509557 99509557 1001 86380 86390 1
509498 99509498 1001 86380 86390 1
509374 99509374 1001 86380 86390 1
509393 99509393 1001 86380 86390 1
509356 99509356 1001 86380 86390 1
509947 99509947 1001 86380 86390 1
510626 99510626 1001 86380 86390 1
510471 99510471 1001 86380 86390 1
510315 99510315 1001 86380 86390 1
510517 99510517 1001 86380 86390 1
510427 99510427 1001 86380 86390 1
510296 99510296 1001 86380 86390 1
510801 99510801 1001 86380 86390 1
510827 99510827 1001 86380 86390 1
511505 99511505 1001 86380 86390 1
511212 99511212 1001 86380 86390 1
511255 99511255 1001 86380 86390 1
511294 99511294 1001 86380 86390 1
511628 99511628 1001 86380 86390 1
511622 99511622 1001 86380 86390 1
511700 99511700 1001 86380 86390 1
512263 99512263 1001 86380 86390 1
512204 99512204 1001 86380 86390 1
512357 99512357 1001 86380 86390 1
512005 99512005 1001 86380 86390 1
511989 99511989 1001 86380 86390 1
511875 99511875 1001 86380 86390 1
512389 99512389 1001 86380 86390 1
513050 99513050 1001 86380 86390 1
512809 99512809 1001 86380 86390 1
512728 99512728 1001 86380 86390 1
512754 99512754 1001 86380 86390 1
513208 99513208 1001 86380 86390 1
513250 99513250 1001 86380 86390 1
514000 99514000 1001 86380 86390 1
513907 99513907 1001 86380 86390 1
513972 99513972 1001 86380 86390 1
513645 99513645 1001 86380 86390 1
513647 99513647 1001 86380 86390 1
513637 99513637 1001 86380 86390 1
514790 99514790 1001 86380 86390 1
514855 99514855 1001 86380 86390 1
514818 99514818 1001 86380 86390 1
514650 99514650 1001 86380 86390 1
514358 99514358 1001 86380 86390 1
514411 99514411 1001 86380 86390 1
515050 99515050 1001 86380 86390 1
515520 99515520 1001 86380 86390 1
515126 99515126 1001 86380 86390 1
516304 99516304 1001 86380 86390 1
516300 99516300 1001 86380 86390 1
516522 99516522 1001 86380 86390 1
516538 99516538 1001 86380 86390 1
516687 99516687 1001 86380 86390 1
517260 99517260 1001 86380 86390 1
517202 99517202 1001 86380 86390 1
517142 99517142 1001 86380 86390 1
516889 99516889 1001 86380 86390 1
516787 99516787 1001 86380 86390 1
517405 99517405 1001 86380 86390 1
517990 99517990 1001 86380 86390 1
517980 99517980 1001 86380 86390 1
517882 99517882 1001 86380 86390 1
517567 99517567 1001 86380 86390 1
517553 99517553 1001 86380 86390 1
518236 99518236 1001 86380 86390 1
518275 99518275 1001 86380 86390 1
518799 99518799 1001 86380 86390 1
518378 99518378 1001 86380 86390 1
519667 99519667 1001 86380 86390 1
519721 99519721 1001 86380 86390 1
519242 99519242 1001 86380 86390 1
519205 99519205 1001 86380 86390 1
519983 99519983 1001 86380 86390 1
519854 99519854 1001 86380 86390 1
519932 99519932 1001 86380 86390 1
519882 99519882 1001 86380 86390 1
520539 99520539 1001 86380 86390 1
520581 99520581 1001 86380 86390 1
520273 99520273 1001 86380 86390 1
520728 99520728 1001 86380 86390 1
520721 99520721 1001 86380 86390 1
521380 99521380 1001 86380 86390 1
521442 99521442 1001 86380 86390 1
520924 99520924 1001 86380 86390 1
520912 99520912 1001 86380 86390 1
520867 99520867 1001 86380 86390 1
521905 99521905 1001 86380 86390 1
521685 99521685 1001 86380 86390 1
521795 99521795 1001 86380 86390 1
521708 99521708 1001 86380 86390 1
522370 99522370 1001 86380 86390 1
522929 99522929 1001 86380 86390 1
522837 99522837 1001 86380 86390 1
522529 99522529 1001 86380 86390 1
523224 99523224 1001 86380 86390 1
523318 99523318 1001 86380 86390 1
523923 99523923 1001 86380 86390 1
523513 99523513 1001 86380 86390 1
523411 99523411 1001 86380 86390 1
523502 99523502 1001 86380 86390 1
523439 99523439 1001 86380 86390 1
523970 99523970 1001 86380 86390 1
523958 99523958 1001 86380 86390 1
524710 99524710 1001 86380 86390 1
524194 99524194 1001 86380 86390 1
524287 99524287 1001 86380 86390 1
524822 99524822 1001 86380 86390 1
524941 99524941 1001 86380 86390 1
524805 99524805 1001 86380 86390 1
524974 99524974 1001 86380 86390 1
525549 99525549 1001 86380 86390 1
525279 99525279 1001 86380 86390 1
525374 99525374 1001 86380 86390 1
525209 99525209 1001 86380 86390 1
525158 99525158 1001 86380 86390 1
525152 99525152 1001 86380 86390 1
525739 99525739 1001 86380 86390 1
525610 99525610 1001 86380 86390 1
525795 99525795 1001 86380 86390 1
526421 99526421 1001 86380 86390 1
526355 99526355 1001 86380 86390 1
526267 99526267 1001 86380 86390 1
526140 99526140 1001 86380 86390 1
526614 99526614 1001 86380 86390 1
526516 99526516 1001 86380 86390 1
527231 99527231 1001 86380 86390 1
527154 99527154 1001 86380 86390 1
527130 99527130 1001 86380 86390 1
526988 99526988 1001 86380 86390 1
527001 99527001 1001 86380 86390 1
527015 99527015 1001 86380 86390 1
526734 99526734 1001 86380 86390 1
526657 99526657 1001 86380 86390 1
526762 99526762 1001 86380 86390 1
526677 99526677 1001 86380 86390 1
527388 99527388 1001 86380 86390 1
527918 99527918 1001 86380 86390 1
527944 99527944 1001 86380 86390 1
527907 99527907 1001 86380 86390 1
527984 99527984 1001 86380 86390 1
527746 99527746 1001 86380 86390 1
527588 99527588 1001 86380 86390 1
527580 99527580 1001 86380 86390 1
528086 99528086 1001 86380 86390 1
528130 99528130 1001 86380 86390 1
528078 99528078 1001 86380 86390 1
528145 99528145 1001 86380 86390 1
528133 99528133 1001 86380 86390 1
528681 99528681 1001 86380 86390 1
528322 99528322 1001 86380 86390 1
528285 99528285 1001 86380 86390 1
529038 99529038 1001 86380 86390 1
529702 99529702 1001 86380 86390 1
529722 99529722 1001 86380 86390 1
529412 99529412 1001 86380 86390 1
529290 99529290 1001 86380 86390 1
529278 99529278 1001 86380 86390 1
529309 99529309 1001 86380 86390 1
529755 99529755 1001 86380 86390 1
529853 99529853 1001 86380 86390 1
530480 99530480 1001 86380 86390 1
530473 99530473 1001 86380 86390 1
530231 99530231 1001 86380 86390 1
530277 99530277 1001 86380 86390 1
530013 99530013 1001 86380 86390 1
530710 99530710 1001 86380 86390 1
530970 99530970 1001 86380 86390 1
531152 99531152 1001 86380 86390 1
530892 99530892 1001 86380 86390 1
530792 99530792 1001 86380 86390 1
531446 99531446 1001 86380 86390 1
532104 99532104 1001 86380 86390 1
532093 99532093 1001 86380 86390 1
532043 99532043 1001 86380 86390 1
532076 99532076 1001 86380 86390 1
531870 99531870 1001 86380 86390 1
531825 99531825 1001 86380 86390 1
531840 99531840 1001 86380 86390 1
531895 99531895 1001 86380 86390 1
531701 99531701 1001 86380 86390 1
531652 99531652 1001 86380 86390 1
531700 99531700 1001 86380 86390 1
532287 99532287 1001 86380 86390 1
532303 99532303 1001 86380 86390 1
532835 99532835 1001 86380 86390 1
532806 99532806 1001 86380 86390 1
532619 99532619 1001 86380 86390 1
532617 99532617 1001 86380 86390 1
533173 99533173 1001 86380 86390 1
533656 99533656 1001 86380 86390 1
533512 99533512 1001 86380 86390 1
533438 99533438 1001 86380 86390 1
533286 99533286 1001 86380 86390 1
533287 99533287 1001 86380 86390 1
533953 99533953 1001 86380 86390 1
534534 99534534 1001 86380 86390 1
534644 99534644 1001 86380 86390 1
534697 99534697 1001 86380 86390 1
534718 99534718 1001 86380 86390 1
535390 99535390 1001 86380 86390 1
535145 99535145 1001 86380 86390 1
535238 99535238 1001 86380 86390 1
535070 99535070 1001 86380 86390 1
534899 99534899 1001 86380 86390 1
535098 99535098 1001 86380 86390 1
535555 99535555 1001 86380 86390 1
536333 99536333 1001 86380 86390 1
536327 99536327 1001 86380 86390 1
535956 99535956 1001 86380 86390 1
535945 99535945 1001 86380 86390 1
536012 99536012 1001 86380 86390 1
536077 99536077 1001 86380 86390 1
535898 99535898 1001 86380 86390 1
535771 99535771 1001 86380 86390 1
536449 99536449 1001 86380 86390 1
536926 99536926 1001 86380 86390 1
536603 99536603 1001 86380 86390 1
536746 99536746 1001 86380 86390 1
537297 99537297 1001 86380 86390 1
537838 99537838 1001 86380 86390 1
537942 99537942 1001 86380 86390 1
537975 99537975 1001 86380 86390 1
537896 99537896 1001 86380 86390 1
537685 99537685 1001 86380 86390 1
537461 99537461 1001 86380 86390 1
537397 99537397 1001 86380 86390 1
538191 99538191 1001 86380 86390 1
538746 99538746 1001 86380 86390 1
538489 99538489 1001 86380 86390 1
538221 99538221 1001 86380 86390 1
538385 99538385 1001 86380 86390 1
538839 99538839 1001 86380 86390 1
539001 99539001 1001 86380 86390 1
538914 99538914 1001 86380 86390 1
539280 99539280 1001 86380 86390 1
539308 99539308 1001 86380 86390 1
539364 99539364 1001 86380 86390 1
539175 99539175 1001 86380 86390 1
539215 99539215 1001 86380 86390 1
539089 99539089 1001 86380 86390 1
539080 99539080 1001 86380 86390 1
539705 99539705 1001 86380 86390 1
539841 99539841 1001 86380 86390 1
540406 99540406 1001 86380 86390 1
540346 99540346 1001 86380 86390 1
540359 99540359 1001 86380 86390 1
540298 99540298 1001 86380 86390 1
540144 99540144 1001 86380 86390 1
539925 99539925 1001 86380 86390 1
539850 99539850 1001 86380 86390 1
541156 99541156 1001 86380 86390 1
541023 99541023 1001 86380 86390 1
540982 99540982 1001 86380 86390 1
540873 99540873 1001 86380 86390 1
541498 99541498 1001 86380 86390 1
541722 99541722 1001 86380 86390 1
541909 99541909 1001 86380 86390 1
541681 99541681 1001 86380 86390 1
541570 99541570 1001 86380 86390 1
542272 99542272 1001 86380 86390 1
542170 99542170 1001 86380 86390 1
542212 99542212 1001 86380 86390 1
542318 99542318 1001 86380 86390 1
542942 99542942 1001 86380 86390 1
542896 99542896 1001 86380 86390 1
542945 99542945 1001 86380 86390 1
542858 99542858 1001 86380 86390 1
542761 99542761 1001 86380 86390 1
542716 99542716 1001 86380 86390 1
542640 99542640 1001 86380 86390 1
542709 99542709 1001 86380 86390 1
542350 99542350 1001 86380 86390 1
542400 99542400 1001 86380 86390 1
543112 99543112 1001 86380 86390 1
543063 99543063 1001 86380 86390 1
543671 99543671 1001 86380 86390 1
543576 99543576 1001 86380 86390 1
543315 99543315 1001 86380 86390 1
543919 99543919 1001 86380 86390 1
543897 99543897 1001 86380 86390 1
544471 99544471 1001 86380 86390 1
544468 99544468 1001 86380 86390 1
544277 99544277 1001 86380 86390 1
544233 99544233 1001 86380 86390 1
544109 99544109 1001 86380 86390 1
544733 99544733 1001 86380 86390 1
428239 877 1001 32040 33597 1
503100 1067 1001 33946 34245 1
530667 945 1001 60232 60531 1
400571 99400571 1001 86380 86390 1
400581 99400581 1001 86380 86390 1
401077 99401077 1001 86380 86390 1
401268 99401268 1001 86380 86390 1
401335 99401335 1001 86380 86390 1
401938 99401938 1001 86380 86390 1
402137 99402137 1001 86380 86390 1
403008 99403008 1001 86380 86390 1
403183 99403183 1001 86380 86390 1
403618 99403618 1001 86380 86390 1
403696 99403696 1001 86380 86390 1
404028 99404028 1001 86380 86390 1
403968 99403968 1001 86380 86390 1
404211 99404211 1001 86380 86390 1
404212 99404212 1001 86380 86390 1
404256 99404256 1001 86380 86390 1
405128 99405128 1001 86380 86390 1
405502 99405502 1001 86380 86390 1
405858 99405858 1001 86380 86390 1
405913 99405913 1001 86380 86390 1
406193 99406193 1001 86380 86390 1
406748 99406748 1001 86380 86390 1
407037 99407037 1001 86380 86390 1
407882 99407882 1001 86380 86390 1
408194 99408194 1001 86380 86390 1
408100 99408100 1001 86380 86390 1
409131 99409131 1001 86380 86390 1
409630 99409630 1001 86380 86390 1
409747 99409747 1001 86380 86390 1
410228 99410228 1001 86380 86390 1
410423 99410423 1001 86380 86390 1
410763 99410763 1001 86380 86390 1
410928 99410928 1001 86380 86390 1
411011 99411011 1001 86380 86390 1
411172 99411172 1001 86380 86390 1
411412 99411412 1001 86380 86390 1
411491 99411491 1001 86380 86390 1
411865 99411865 1001 86380 86390 1
412254 99412254 1001 86380 86390 1
412326 99412326 1001 86380 86390 1
412348 99412348 1001 86380 86390 1
412415 99412415 1001 86380 86390 1
413383 99413383 1001 86380 86390 1
413045 99413045 1001 86380 86390 1
412826 99412826 1001 86380 86390 1
412871 99412871 1001 86380 86390 1
412522 99412522 1001 86380 86390 1
413872 99413872 1001 86380 86390 1
413929 99413929 1001 86380 86390 1
413828 99413828 1001 86380 86390 1
414980 99414980 1001 86380 86390 1
415272 99415272 1001 86380 86390 1
415239 99415239 1001 86380 86390 1
414234 99414234 1001 86380 86390 1
414374 99414374 1001 86380 86390 1
415643 99415643 1001 86380 86390 1
416355 99416355 1001 86380 86390 1
416172 99416172 1001 86380 86390 1
416052 99416052 1001 86380 86390 1
415790 99415790 1001 86380 86390 1
415818 99415818 1001 86380 86390 1
417047 99417047 1001 86380 86390 1
417569 99417569 1001 86380 86390 1
418043 99418043 1001 86380 86390 1
418380 99418380 1001 86380 86390 1
417661 99417661 1001 86380 86390 1
417777 99417777 1001 86380 86390 1
418843 99418843 1001 86380 86390 1
419143 99419143 1001 86380 86390 1
420445 99420445 1001 86380 86390 1
420160 99420160 1001 86380 86390 1
420422 99420422 1001 86380 86390 1
419938 99419938 1001 86380 86390 1
419972 99419972 1001 86380 86390 1
419406 99419406 1001 86380 86390 1
420586 99420586 1001 86380 86390 1
420639 99420639 1001 86380 86390 1
422018 99422018 1001 86380 86390 1
421994 99421994 1001 86380 86390 1
421440 99421440 1001 86380 86390 1
421683 99421683 1001 86380 86390 1
421022 99421022 1001 86380 86390 1
421195 99421195 1001 86380 86390 1
422371 99422371 1001 86380 86390 1
423626 99423626 1001 86380 86390 1
423673 99423673 1001 86380 86390 1
423454 99423454 1001 86380 86390 1
423292 99423292 1001 86380 86390 1
423186 99423186 1001 86380 86390 1
422925 99422925 1001 86380 86390 1
422822 99422822 1001 86380 86390 1
423987 99423987 1001 86380 86390 1
423828 99423828 1001 86380 86390 1
423752 99423752 1001 86380 86390 1
425206 99425206 1001 86380 86390 1
425207 99425207 1001 86380 86390 1
424869 99424869 1001 86380 86390 1
424609 99424609 1001 86380 86390 1
424389 99424389 1001 86380 86390 1
424301 99424301 1001 86380 86390 1
426904 99426904 1001 86380 86390 1
426655 99426655 1001 86380 86390 1
426461 99426461 1001 86380 86390 1
426108 99426108 1001 86380 86390 1
427180 99427180 1001 86380 86390 1
427407 99427407 1001 86380 86390 1
427453 99427453 1001 86380 86390 1
428317 99428317 1001 86380 86390 1
428139 99428139 1001 86380 86390 1
427985 99427985 1001 86380 86390 1
427624 99427624 1001 86380 86390 1
427829 99427829 1001 86380 86390 1
428905 99428905 1001 86380 86390 1
429006 99429006 1001 86380 86390 1
428930 99428930 1001 86380 86390 1
430182 99430182 1001 86380 86390 1
430239 99430239 1001 86380 86390 1
429938 99429938 1001 86380 86390 1
430506 99430506 1001 86380 86390 1
430446 99430446 1001 86380 86390 1
430746 99430746 1001 86380 86390 1
432031 99432031 1001 86380 86390 1
431466 99431466 1001 86380 86390 1
431623 99431623 1001 86380 86390 1
431303 99431303 1001 86380 86390 1
431122 99431122 1001 86380 86390 1
431219 99431219 1001 86380 86390 1
430881 99430881 1001 86380 86390 1
430906 99430906 1001 86380 86390 1
431254 99431254 1001 86380 86390 1
431255 99431255 1001 86380 86390 1
430969 99430969 1001 86380 86390 1
432266 99432266 1001 86380 86390 1
433486 99433486 1001 86380 86390 1
433378 99433378 1001 86380 86390 1
433331 99433331 1001 86380 86390 1
433099 99433099 1001 86380 86390 1
433214 99433214 1001 86380 86390 1
433297 99433297 1001 86380 86390 1
432565 99432565 1001 86380 86390 1
434118 99434118 1001 86380 86390 1
434076 99434076 1001 86380 86390 1
434905 99434905 1001 86380 86390 1
435763 99435763 1001 86380 86390 1
435724 99435724 1001 86380 86390 1
436856 99436856 1001 86380 86390 1
437065 99437065 1001 86380 86390 1
436066 99436066 1001 86380 86390 1
436157 99436157 1001 86380 86390 1
435966 99435966 1001 86380 86390 1
300725 99300725 1001 86380 86390 1
300284 99300284 1001 86380 86390 1
300298 99300298 1001 86380 86390 1
300236 99300236 1001 86380 86390 1
301373 99301373 1001 86380 86390 1
301184 99301184 1001 86380 86390 1
301294 99301294 1001 86380 86390 1
301309 99301309 1001 86380 86390 1
301052 99301052 1001 86380 86390 1
301028 99301028 1001 86380 86390 1
301070 99301070 1001 86380 86390 1
301695 99301695 1001 86380 86390 1
302266 99302266 1001 86380 86390 1
302256 99302256 1001 86380 86390 1
302112 99302112 1001 86380 86390 1
301902 99301902 1001 86380 86390 1
301784 99301784 1001 86380 86390 1
302509 99302509 1001 86380 86390 1
302435 99302435 1001 86380 86390 1
302583 99302583 1001 86380 86390 1
303181 99303181 1001 86380 86390 1
303059 99303059 1001 86380 86390 1
303013 99303013 1001 86380 86390 1
302957 99302957 1001 86380 86390 1
302664 99302664 1001 86380 86390 1
302684 99302684 1001 86380 86390 1
302646 99302646 1001 86380 86390 1
303282 99303282 1001 86380 86390 1
303297 99303297 1001 86380 86390 1
303353 99303353 1001 86380 86390 1
304012 99304012 1001 86380 86390 1
303913 99303913 1001 86380 86390 1
303738 99303738 1001 86380 86390 1
303652 99303652 1001 86380 86390 1
304099 99304099 1001 86380 86390 1
304466 99304466 1001 86380 86390 1
304598 99304598 1001 86380 86390 1
304368 99304368 1001 86380 86390 1
304321 99304321 1001 86380 86390 1
305044 99305044 1001 86380 86390 1
305609 99305609 1001 86380 86390 1
305279 99305279 1001 86380 86390 1
500664 99500664 1001 86380 86390 1
500495 99500495 1001 86380 86390 1
500411 99500411 1001 86380 86390 1
500317 99500317 1001 86380 86390 1
500334 99500334 1001 86380 86390 1
501007 99501007 1001 86380 86390 1
500869 99500869 1001 86380 86390 1
501505 99501505 1001 86380 86390 1
501469 99501469 1001 86380 86390 1
501457 99501457 1001 86380 86390 1
501281 99501281 1001 86380 86390 1
501029 99501029 1001 86380 86390 1
501199 99501199 1001 86380 86390 1
501043 99501043 1001 86380 86390 1
501692 99501692 1001 86380 86390 1
502404 99502404 1001 86380 86390 1
502417 99502417 1001 86380 86390 1
502327 99502327 1001 86380 86390 1
502292 99502292 1001 86380 86390 1
502422 99502422 1001 86380 86390 1
502307 99502307 1001 86380 86390 1
502155 99502155 1001 86380 86390 1
502571 99502571 1001 86380 86390 1
502637 99502637 1001 86380 86390 1
502535 99502535 1001 86380 86390 1
502629 99502629 1001 86380 86390 1
503112 99503112 1001 86380 86390 1
503229 99503229 1001 86380 86390 1
503169 99503169 1001 86380 86390 1
502684 99502684 1001 86380 86390 1
502751 99502751 1001 86380 86390 1
503732 99503732 1001 86380 86390 1
503750 99503750 1001 86380 86390 1
503817 99503817 1001 86380 86390 1
503512 99503512 1001 86380 86390 1
503516 99503516 1001 86380 86390 1
503531 99503531 1001 86380 86390 1
504320 99504320 1001 86380 86390 1
504217 99504217 1001 86380 86390 1
504940 99504940 1001 86380 86390 1
504616 99504616 1001 86380 86390 1
505031 99505031 1001 86380 86390 1
505109 99505109 1001 86380 86390 1
505768 99505768 1001 86380 86390 1
505755 99505755 1001 86380 86390 1
505763 99505763 1001 86380 86390 1
505422 99505422 1001 86380 86390 1
505410 99505410 1001 86380 86390 1
505349 99505349 1001 86380 86390 1
505246 99505246 1001 86380 86390 1
505902 99505902 1001 86380 86390 1
506419 99506419 1001 86380 86390 1
506462 99506462 1001 86380 86390 1
506145 99506145 1001 86380 86390 1
506017 99506017 1001 86380 86390 1
506072 99506072 1001 86380 86390 1
506008 99506008 1001 86380 86390 1
505996 99505996 1001 86380 86390 1
507166 99507166 1001 86380 86390 1
507047 99507047 1001 86380 86390 1
506846 99506846 1001 86380 86390 1
507498 99507498 1001 86380 86390 1
507539 99507539 1001 86380 86390 1
508179 99508179 1001 86380 86390 1
507801 99507801 1001 86380 86390 1
507817 99507817 1001 86380 86390 1
507728 99507728 1001 86380 86390 1
509014 99509014 1001 86380 86390 1
508746 99508746 1001 86380 86390 1
508671 99508671 1001 86380 86390 1
508842 99508842 1001 86380 86390 1
508512 99508512 1001 86380 86390 1
508617 99508617 1001 86380 86390 1
508542 99508542 1001 86380 86390 1
509111 99509111 1001 86380 86390 1
509527 99509527 1001 86380 86390 1
510554 99510554 1001 86380 86390 1
510593 99510593 1001 86380 86390 1
510443 99510443 1001 86380 86390 1
510521 99510521 1001 86380 86390 1
510164 99510164 1001 86380 86390 1
510308 99510308 1001 86380 86390 1
510259 99510259 1001 86380 86390 1
510182 99510182 1001 86380 86390 1
510927 99510927 1001 86380 86390 1
511352 99511352 1001 86380 86390 1
511432 99511432 1001 86380 86390 1
511053 99511053 1001 86380 86390 1
511601 99511601 1001 86380 86390 1
511636 99511636 1001 86380 86390 1
512026 99512026 1001 86380 86390 1
512040 99512040 1001 86380 86390 1
512105 99512105 1001 86380 86390 1
511910 99511910 1001 86380 86390 1
511885 99511885 1001 86380 86390 1
511847 99511847 1001 86380 86390 1
512533 99512533 1001 86380 86390 1
512524 99512524 1001 86380 86390 1
513115 99513115 1001 86380 86390 1
513021 99513021 1001 86380 86390 1
512870 99512870 1001 86380 86390 1
512963 99512963 1001 86380 86390 1
512979 99512979 1001 86380 86390 1
512954 99512954 1001 86380 86390 1
512955 99512955 1001 86380 86390 1
512760 99512760 1001 86380 86390 1
513337 99513337 1001 86380 86390 1
513351 99513351 1001 86380 86390 1
513833 99513833 1001 86380 86390 1
513924 99513924 1001 86380 86390 1
513860 99513860 1001 86380 86390 1
513778 99513778 1001 86380 86390 1
513676 99513676 1001 86380 86390 1
513728 99513728 1001 86380 86390 1
514170 99514170 1001 86380 86390 1
514698 99514698 1001 86380 86390 1
514458 99514458 1001 86380 86390 1
514594 99514594 1001 86380 86390 1
514466 99514466 1001 86380 86390 1
514960 99514960 1001 86380 86390 1
514951 99514951 1001 86380 86390 1
515654 99515654 1001 86380 86390 1
515598 99515598 1001 86380 86390 1
515510 99515510 1001 86380 86390 1
515427 99515427 1001 86380 86390 1
515305 99515305 1001 86380 86390 1
515334 99515334 1001 86380 86390 1
515244 99515244 1001 86380 86390 1
515143 99515143 1001 86380 86390 1
515066 99515066 1001 86380 86390 1
516317 99516317 1001 86380 86390 1
516344 99516344 1001 86380 86390 1
516428 99516428 1001 86380 86390 1
516137 99516137 1001 86380 86390 1
516100 99516100 1001 86380 86390 1
515932 99515932 1001 86380 86390 1
516607 99516607 1001 86380 86390 1
516609 99516609 1001 86380 86390 1
517286 99517286 1001 86380 86390 1
517196 99517196 1001 86380 86390 1
517184 99517184 1001 86380 86390 1
517120 99517120 1001 86380 86390 1
516877 99516877 1001 86380 86390 1
517345 99517345 1001 86380 86390 1
517491 99517491 1001 86380 86390 1
517378 99517378 1001 86380 86390 1
518327 99518327 1001 86380 86390 1
518296 99518296 1001 86380 86390 1
518183 99518183 1001 86380 86390 1
518592 99518592 1001 86380 86390 1
518725 99518725 1001 86380 86390 1
519011 99519011 1001 86380 86390 1
519685 99519685 1001 86380 86390 1
519660 99519660 1001 86380 86390 1
519781 99519781 1001 86380 86390 1
519539 99519539 1001 86380 86390 1
519476 99519476 1001 86380 86390 1
519607 99519607 1001 86380 86390 1
519208 99519208 1001 86380 86390 1
519867 99519867 1001 86380 86390 1
520285 99520285 1001 86380 86390 1
520394 99520394 1001 86380 86390 1
520202 99520202 1001 86380 86390 1
520062 99520062 1001 86380 86390 1
520115 99520115 1001 86380 86390 1
520692 99520692 1001 86380 86390 1
521340 99521340 1001 86380 86390 1
521435 99521435 1001 86380 86390 1
521174 99521174 1001 86380 86390 1
521246 99521246 1001 86380 86390 1
521005 99521005 1001 86380 86390 1
520956 99520956 1001 86380 86390 1
520852 99520852 1001 86380 86390 1
522109 99522109 1001 86380 86390 1
521882 99521882 1001 86380 86390 1
522811 99522811 1001 86380 86390 1
522786 99522786 1001 86380 86390 1
522909 99522909 1001 86380 86390 1
522912 99522912 1001 86380 86390 1
522638 99522638 1001 86380 86390 1
523142 99523142 1001 86380 86390 1
523238 99523238 1001 86380 86390 1
523306 99523306 1001 86380 86390 1
523138 99523138 1001 86380 86390 1
523844 99523844 1001 86380 86390 1
523915 99523915 1001 86380 86390 1
523809 99523809 1001 86380 86390 1
523888 99523888 1001 86380 86390 1
523931 99523931 1001 86380 86390 1
523828 99523828 1001 86380 86390 1
523731 99523731 1001 86380 86390 1
523708 99523708 1001 86380 86390 1
523542 99523542 1001 86380 86390 1
523495 99523495 1001 86380 86390 1
524138 99524138 1001 86380 86390 1
523957 99523957 1001 86380 86390 1
524090 99524090 1001 86380 86390 1
523978 99523978 1001 86380 86390 1
524440 99524440 1001 86380 86390 1
524394 99524394 1001 86380 86390 1
524381 99524381 1001 86380 86390 1
524190 99524190 1001 86380 86390 1
524152 99524152 1001 86380 86390 1
524160 99524160 1001 86380 86390 1
524213 99524213 1001 86380 86390 1
524892 99524892 1001 86380 86390 1
524945 99524945 1001 86380 86390 1
525173 99525173 1001 86380 86390 1
525058 99525058 1001 86380 86390 1
525033 99525033 1001 86380 86390 1
526286 99526286 1001 86380 86390 1
526012 99526012 1001 86380 86390 1
526146 99526146 1001 86380 86390 1
525938 99525938 1001 86380 86390 1
526555 99526555 1001 86380 86390 1
526469 99526469 1001 86380 86390 1
527059 99527059 1001 86380 86390 1
527203 99527203 1001 86380 86390 1
526742 99526742 1001 86380 86390 1
527260 99527260 1001 86380 86390 1
527446 99527446 1001 86380 86390 1
527264 99527264 1001 86380 86390 1
527923 99527923 1001 86380 86390 1
527623 99527623 1001 86380 86390 1
528112 99528112 1001 86380 86390 1
528264 99528264 1001 86380 86390 1
528790 99528790 1001 86380 86390 1
528889 99528889 1001 86380 86390 1
528730 99528730 1001 86380 86390 1
529030 99529030 1001 86380 86390 1
529663 99529663 1001 86380 86390 1
529658 99529658 1001 86380 86390 1
529530 99529530 1001 86380 86390 1
529688 99529688 1001 86380 86390 1
529897 99529897 1001 86380 86390 1
530368 99530368 1001 86380 86390 1
531087 99531087 1001 86380 86390 1
531050 99531050 1001 86380 86390 1
530854 99530854 1001 86380 86390 1
530959 99530959 1001 86380 86390 1
530860 99530860 1001 86380 86390 1
531514 99531514 1001 86380 86390 1
531540 99531540 1001 86380 86390 1
531465 99531465 1001 86380 86390 1
532028 99532028 1001 86380 86390 1
532159 99532159 1001 86380 86390 1
532021 99532021 1001 86380 86390 1
532012 99532012 1001 86380 86390 1
531803 99531803 1001 86380 86390 1
532274 99532274 1001 86380 86390 1
532313 99532313 1001 86380 86390 1
532916 99532916 1001 86380 86390 1
532986 99532986 1001 86380 86390 1
532704 99532704 1001 86380 86390 1
533187 99533187 1001 86380 86390 1
533831 99533831 1001 86380 86390 1
533683 99533683 1001 86380 86390 1
533699 99533699 1001 86380 86390 1
533626 99533626 1001 86380 86390 1
533487 99533487 1001 86380 86390 1
533299 99533299 1001 86380 86390 1
533391 99533391 1001 86380 86390 1
534040 99534040 1001 86380 86390 1
533890 99533890 1001 86380 86390 1
533906 99533906 1001 86380 86390 1
534664 99534664 1001 86380 86390 1
534394 99534394 1001 86380 86390 1
534397 99534397 1001 86380 86390 1
534219 99534219 1001 86380 86390 1
535384 99535384 1001 86380 86390 1
535476 99535476 1001 86380 86390 1
535436 99535436 1001 86380 86390 1
535294 99535294 1001 86380 86390 1
535204 99535204 1001 86380 86390 1
535288 99535288 1001 86380 86390 1
535007 99535007 1001 86380 86390 1
534985 99534985 1001 86380 86390 1
535637 99535637 1001 86380 86390 1
535674 99535674 1001 86380 86390 1
536199 99536199 1001 86380 86390 1
535939 99535939 1001 86380 86390 1
536045 99536045 1001 86380 86390 1
535941 99535941 1001 86380 86390 1
536112 99536112 1001 86380 86390 1
536126 99536126 1001 86380 86390 1
535932 99535932 1001 86380 86390 1
535744 99535744 1001 86380 86390 1
535787 99535787 1001 86380 86390 1
536516 99536516 1001 86380 86390 1
536382 99536382 1001 86380 86390 1
536983 99536983 1001 86380 86390 1
536973 99536973 1001 86380 86390 1
537134 99537134 1001 86380 86390 1
537039 99537039 1001 86380 86390 1
537041 99537041 1001 86380 86390 1
536981 99536981 1001 86380 86390 1
536740 99536740 1001 86380 86390 1
536625 99536625 1001 86380 86390 1
536716 99536716 1001 86380 86390 1
537864 99537864 1001 86380 86390 1
537706 99537706 1001 86380 86390 1
537434 99537434 1001 86380 86390 1
537442 99537442 1001 86380 86390 1
538039 99538039 1001 86380 86390 1
538046 99538046 1001 86380 86390 1
538158 99538158 1001 86380 86390 1
538459 99538459 1001 86380 86390 1
538563 99538563 1001 86380 86390 1
538427 99538427 1001 86380 86390 1
539014 99539014 1001 86380 86390 1
538937 99538937 1001 86380 86390 1
539437 99539437 1001 86380 86390 1
539580 99539580 1001 86380 86390 1
539478 99539478 1001 86380 86390 1
539422 99539422 1001 86380 86390 1
539295 99539295 1001 86380 86390 1
539230 99539230 1001 86380 86390 1
539261 99539261 1001 86380 86390 1
539317 99539317 1001 86380 86390 1
539070 99539070 1001 86380 86390 1
539020 99539020 1001 86380 86390 1
539659 99539659 1001 86380 86390 1
540417 99540417 1001 86380 86390 1
540265 99540265 1001 86380 86390 1
540123 99540123 1001 86380 86390 1
540156 99540156 1001 86380 86390 1
540516 99540516 1001 86380 86390 1
540639 99540639 1001 86380 86390 1
541292 99541292 1001 86380 86390 1
541035 99541035 1001 86380 86390 1
541065 99541065 1001 86380 86390 1
541294 99541294 1001 86380 86390 1
541400 99541400 1001 86380 86390 1
541378 99541378 1001 86380 86390 1
542022 99542022 1001 86380 86390 1
541985 99541985 1001 86380 86390 1
542025 99542025 1001 86380 86390 1
541675 99541675 1001 86380 86390 1
542944 99542944 1001 86380 86390 1
542748 99542748 1001 86380 86390 1
542937 99542937 1001 86380 86390 1
542637 99542637 1001 86380 86390 1
542690 99542690 1001 86380 86390 1
542630 99542630 1001 86380 86390 1
542381 99542381 1001 86380 86390 1
543000 99543000 1001 86380 86390 1
542965 99542965 1001 86380 86390 1
543631 99543631 1001 86380 86390 1
543580 99543580 1001 86380 86390 1
543698 99543698 1001 86380 86390 1
543690 99543690 1001 86380 86390 1
543195 99543195 1001 86380 86390 1
543837 99543837 1001 86380 86390 1
544407 99544407 1001 86380 86390 1
544462 99544462 1001 86380 86390 1
544531 99544531 1001 86380 86390 1
544301 99544301 1001 86380 86390 1
544381 99544381 1001 86380 86390 1
544001 99544001 1001 86380 86390 1
544698 99544698 1001 86380 86390 1
419499 767 1001 48960 50397 1
500304 904 1002 54359 63858 1
400065 99400065 1001 86380 86390 1
400103 99400103 1001 86380 86390 1
400264 99400264 1001 86380 86390 1
401367 99401367 1001 86380 86390 1
401581 99401581 1001 86380 86390 1
401596 99401596 1001 86380 86390 1
401988 99401988 1001 86380 86390 1
402357 99402357 1001 86380 86390 1
402384 99402384 1001 86380 86390 1
402647 99402647 1001 86380 86390 1
402674 99402674 1001 86380 86390 1
402856 99402856 1001 86380 86390 1
403060 99403060 1001 86380 86390 1
403507 99403507 1001 86380 86390 1
404748 99404748 1001 86380 86390 1
404821 99404821 1001 86380 86390 1
405307 99405307 1001 86380 86390 1
405425 99405425 1001 86380 86390 1
405658 99405658 1001 86380 86390 1
405927 99405927 1001 86380 86390 1
406174 99406174 1001 86380 86390 1
406473 99406473 1001 86380 86390 1
406783 99406783 1001 86380 86390 1
406980 99406980 1001 86380 86390 1
407444 99407444 1001 86380 86390 1
407639 99407639 1001 86380 86390 1
408054 99408054 1001 86380 86390 1
408388 99408388 1001 86380 86390 1
409110 99409110 1001 86380 86390 1
409281 99409281 1001 86380 86390 1
409380 99409380 1001 86380 86390 1
409557 99409557 1001 86380 86390 1
409708 99409708 1001 86380 86390 1
410647 99410647 1001 86380 86390 1
410824 99410824 1001 86380 86390 1
410891 99410891 1001 86380 86390 1
410864 99410864 1001 86380 86390 1
411126 99411126 1001 86380 86390 1
411560 99411560 1001 86380 86390 1
411806 99411806 1001 86380 86390 1
412453 99412453 1001 86380 86390 1
413515 99413515 1001 86380 86390 1
413593 99413593 1001 86380 86390 1
413092 99413092 1001 86380 86390 1
413129 99413129 1001 86380 86390 1
412861 99412861 1001 86380 86390 1
414508 99414508 1001 86380 86390 1
414120 99414120 1001 86380 86390 1
415450 99415450 1001 86380 86390 1
415453 99415453 1001 86380 86390 1
416231 99416231 1001 86380 86390 1
415896 99415896 1001 86380 86390 1
417511 99417511 1001 86380 86390 1
418510 99418510 1001 86380 86390 1
418559 99418559 1001 86380 86390 1
418274 99418274 1001 86380 86390 1
418332 99418332 1001 86380 86390 1
419003 99419003 1001 86380 86390 1
418903 99418903 1001 86380 86390 1
419971 99419971 1001 86380 86390 1
420767 99420767 1001 86380 86390 1
420060 99420060 1001 86380 86390 1
420628 99420628 1001 86380 86390 1
421838 99421838 1001 86380 86390 1
422057 99422057 1001 86380 86390 1
422017 99422017 1001 86380 86390 1
421550 99421550 1001 86380 86390 1
420940 99420940 1001 86380 86390 1
421115 99421115 1001 86380 86390 1
422272 99422272 1001 86380 86390 1
422172 99422172 1001 86380 86390 1
422208 99422208 1001 86380 86390 1
423681 99423681 1001 86380 86390 1
423694 99423694 1001 86380 86390 1
422722 99422722 1001 86380 86390 1
422554 99422554 1001 86380 86390 1
422789 99422789 1001 86380 86390 1
425199 99425199 1001 86380 86390 1
424867 99424867 1001 86380 86390 1
424251 99424251 1001 86380 86390 1
427015 99427015 1001 86380 86390 1
427066 99427066 1001 86380 86390 1
426675 99426675 1001 86380 86390 1
426465 99426465 1001 86380 86390 1
425893 99425893 1001 86380 86390 1
427487 99427487 1001 86380 86390 1
427339 99427339 1001 86380 86390 1
427408 99427408 1001 86380 86390 1
428669 99428669 1001 86380 86390 1
428449 99428449 1001 86380 86390 1
428414 99428414 1001 86380 86390 1
427736 99427736 1001 86380 86390 1
427708 99427708 1001 86380 86390 1
427882 99427882 1001 86380 86390 1
427830 99427830 1001 86380 86390 1
428866 99428866 1001 86380 86390 1
429067 99429067 1001 86380 86390 1
430241 99430241 1001 86380 86390 1
430035 99430035 1001 86380 86390 1
429758 99429758 1001 86380 86390 1
429523 99429523 1001 86380 86390 1
429440 99429440 1001 86380 86390 1
429401 99429401 1001 86380 86390 1
430579 99430579 1001 86380 86390 1
430685 99430685 1001 86380 86390 1
431307 99431307 1001 86380 86390 1
431572 99431572 1001 86380 86390 1
431259 99431259 1001 86380 86390 1
431211 99431211 1001 86380 86390 1
430828 99430828 1001 86380 86390 1
432295 99432295 1001 86380 86390 1
432726 99432726 1001 86380 86390 1
432853 99432853 1001 86380 86390 1
432574 99432574 1001 86380 86390 1
432624 99432624 1001 86380 86390 1
433936 99433936 1001 86380 86390 1
433910 99433910 1001 86380 86390 1
433746 99433746 1001 86380 86390 1
435238 99435238 1001 86380 86390 1
434483 99434483 1001 86380 86390 1
435806 99435806 1001 86380 86390 1
436786 99436786 1001 86380 86390 1
436773 99436773 1001 86380 86390 1
437136 99437136 1001 86380 86390 1
436378 99436378 1001 86380 86390 1
436088 99436088 1001 86380 86390 1
300721 99300721 1001 86380 86390 1
300343 99300343 1001 86380 86390 1
300447 99300447 1001 86380 86390 1
300182 99300182 1001 86380 86390 1
301459 99301459 1001 86380 86390 1
301382 99301382 1001 86380 86390 1
301538 99301538 1001 86380 86390 1
301462 99301462 1001 86380 86390 1
301224 99301224 1001 86380 86390 1
301159 99301159 1001 86380 86390 1
301025 99301025 1001 86380 86390 1
301043 99301043 1001 86380 86390 1
301095 99301095 1001 86380 86390 1
302194 99302194 1001 86380 86390 1
302339 99302339 1001 86380 86390 1
302152 99302152 1001 86380 86390 1
302027 99302027 1001 86380 86390 1
302015 99302015 1001 86380 86390 1
301850 99301850 1001 86380 86390 1
301892 99301892 1001 86380 86390 1
302494 99302494 1001 86380 86390 1
302533 99302533 1001 86380 86390 1
303108 99303108 1001 86380 86390 1
303044 99303044 1001 86380 86390 1
302965 99302965 1001 86380 86390 1
302982 99302982 1001 86380 86390 1
302817 99302817 1001 86380 86390 1
303323 99303323 1001 86380 86390 1
303325 99303325 1001 86380 86390 1
303254 99303254 1001 86380 86390 1
303830 99303830 1001 86380 86390 1
303789 99303789 1001 86380 86390 1
303740 99303740 1001 86380 86390 1
303663 99303663 1001 86380 86390 1
303704 99303704 1001 86380 86390 1
303680 99303680 1001 86380 86390 1
303607 99303607 1001 86380 86390 1
303454 99303454 1001 86380 86390 1
303481 99303481 1001 86380 86390 1
303420 99303420 1001 86380 86390 1
304058 99304058 1001 86380 86390 1
304168 99304168 1001 86380 86390 1
304709 99304709 1001 86380 86390 1
304842 99304842 1001 86380 86390 1
304713 99304713 1001 86380 86390 1
304550 99304550 1001 86380 86390 1
304579 99304579 1001 86380 86390 1
304586 99304586 1001 86380 86390 1
305007 99305007 1001 86380 86390 1
305049 99305049 1001 86380 86390 1
305556 99305556 1001 86380 86390 1
305636 99305636 1001 86380 86390 1
305417 99305417 1001 86380 86390 1
305375 99305375 1001 86380 86390 1
500046 99500046 1001 86380 86390 1
500633 99500633 1001 86380 86390 1
500777 99500777 1001 86380 86390 1
500728 99500728 1001 86380 86390 1
500575 99500575 1001 86380 86390 1
500607 99500607 1001 86380 86390 1
500302 99500302 1001 86380 86390 1
500266 99500266 1001 86380 86390 1
500201 99500201 1001 86380 86390 1
500281 99500281 1001 86380 86390 1
500282 99500282 1001 86380 86390 1
500814 99500814 1001 86380 86390 1
500881 99500881 1001 86380 86390 1
501580 99501580 1001 86380 86390 1
501386 99501386 1001 86380 86390 1
501141 99501141 1001 86380 86390 1
501038 99501038 1001 86380 86390 1
501145 99501145 1001 86380 86390 1
502364 99502364 1001 86380 86390 1
502434 99502434 1001 86380 86390 1
502263 99502263 1001 86380 86390 1
502358 99502358 1001 86380 86390 1
502401 99502401 1001 86380 86390 1
502066 99502066 1001 86380 86390 1
502243 99502243 1001 86380 86390 1
501884 99501884 1001 86380 86390 1
501910 99501910 1001 86380 86390 1
502024 99502024 1001 86380 86390 1
502540 99502540 1001 86380 86390 1
502502 99502502 1001 86380 86390 1
502577 99502577 1001 86380 86390 1
502487 99502487 1001 86380 86390 1
503198 99503198 1001 86380 86390 1
503226 99503226 1001 86380 86390 1
502973 99502973 1001 86380 86390 1
502706 99502706 1001 86380 86390 1
503297 99503297 1001 86380 86390 1
503377 99503377 1001 86380 86390 1
503921 99503921 1001 86380 86390 1
503770 99503770 1001 86380 86390 1
503785 99503785 1001 86380 86390 1
504179 99504179 1001 86380 86390 1
504246 99504246 1001 86380 86390 1
504242 99504242 1001 86380 86390 1
504125 99504125 1001 86380 86390 1
504937 99504937 1001 86380 86390 1
504739 99504739 1001 86380 86390 1
504505 99504505 1001 86380 86390 1
504461 99504461 1001 86380 86390 1
504358 99504358 1001 86380 86390 1
505362 99505362 1001 86380 86390 1
505389 99505389 1001 86380 86390 1
505202 99505202 1001 86380 86390 1
505837 99505837 1001 86380 86390 1
506474 99506474 1001 86380 86390 1
506539 99506539 1001 86380 86390 1
506303 99506303 1001 86380 86390 1
506357 99506357 1001 86380 86390 1
506243 99506243 1001 86380 86390 1
506193 99506193 1001 86380 86390 1
507404 99507404 1001 86380 86390 1
507381 99507381 1001 86380 86390 1
507253 99507253 1001 86380 86390 1
507229 99507229 1001 86380 86390 1
507061 99507061 1001 86380 86390 1
507175 99507175 1001 86380 86390 1
506958 99506958 1001 86380 86390 1
507589 99507589 1001 86380 86390 1
507619 99507619 1001 86380 86390 1
508101 99508101 1001 86380 86390 1
508240 99508240 1001 86380 86390 1
508243 99508243 1001 86380 86390 1
507998 99507998 1001 86380 86390 1
507885 99507885 1001 86380 86390 1
508002 99508002 1001 86380 86390 1
507831 99507831 1001 86380 86390 1
508337 99508337 1001 86380 86390 1
508316 99508316 1001 86380 86390 1
508934 99508934 1001 86380 86390 1
508886 99508886 1001 86380 86390 1
509016 99509016 1001 86380 86390 1
508928 99508928 1001 86380 86390 1
508907 99508907 1001 86380 86390 1
508861 99508861 1001 86380 86390 1
508772 99508772 1001 86380 86390 1
508508 99508508 1001 86380 86390 1
509669 99509669 1001 86380 86390 1
509672 99509672 1001 86380 86390 1
509688 99509688 1001 86380 86390 1
509534 99509534 1001 86380 86390 1
509425 99509425 1001 86380 86390 1
509364 99509364 1001 86380 86390 1
510094 99510094 1001 86380 86390 1
510538 99510538 1001 86380 86390 1
510470 99510470 1001 86380 86390 1
510496 99510496 1001 86380 86390 1
510335 99510335 1001 86380 86390 1
510841 99510841 1001 86380 86390 1
510858 99510858 1001 86380 86390 1
511533 99511533 1001 86380 86390 1
511549 99511549 1001 86380 86390 1
511264 99511264 1001 86380 86390 1
511162 99511162 1001 86380 86390 1
511076 99511076 1001 86380 86390 1
511080 99511080 1001 86380 86390 1
510990 99510990 1001 86380 86390 1
511564 99511564 1001 86380 86390 1
511619 99511619 1001 86380 86390 1
512341 99512341 1001 86380 86390 1
512319 99512319 1001 86380 86390 1
512283 99512283 1001 86380 86390 1
512208 99512208 1001 86380 86390 1
511797 99511797 1001 86380 86390 1
513134 99513134 1001 86380 86390 1
513194 99513194 1001 86380 86390 1
512973 99512973 1001 86380 86390 1
512851 99512851 1001 86380 86390 1
512956 99512956 1001 86380 86390 1
513267 99513267 1001 86380 86390 1
513298 99513298 1001 86380 86390 1
513265 99513265 1001 86380 86390 1
513884 99513884 1001 86380 86390 1
513673 99513673 1001 86380 86390 1
513674 99513674 1001 86380 86390 1
513651 99513651 1001 86380 86390 1
513424 99513424 1001 86380 86390 1
513456 99513456 1001 86380 86390 1
513421 99513421 1001 86380 86390 1
514146 99514146 1001 86380 86390 1
514070 99514070 1001 86380 86390 1
514774 99514774 1001 86380 86390 1
514305 99514305 1001 86380 86390 1
514272 99514272 1001 86380 86390 1
515035 99515035 1001 86380 86390 1
515038 99515038 1001 86380 86390 1
515034 99515034 1001 86380 86390 1
515284 99515284 1001 86380 86390 1
515434 99515434 1001 86380 86390 1
515293 99515293 1001 86380 86390 1
515222 99515222 1001 86380 86390 1
515224 99515224 1001 86380 86390 1
515840 99515840 1001 86380 86390 1
516459 99516459 1001 86380 86390 1
516427 99516427 1001 86380 86390 1
515907 99515907 1001 86380 86390 1
515961 99515961 1001 86380 86390 1
516511 99516511 1001 86380 86390 1
516661 99516661 1001 86380 86390 1
516942 99516942 1001 86380 86390 1
517124 99517124 1001 86380 86390 1
517036 99517036 1001 86380 86390 1
517076 99517076 1001 86380 86390 1
516917 99516917 1001 86380 86390 1
516841 99516841 1001 86380 86390 1
517482 99517482 1001 86380 86390 1
517499 99517499 1001 86380 86390 1
518047 99518047 1001 86380 86390 1
518100 99518100 1001 86380 86390 1
517684 99517684 1001 86380 86390 1
517608 99517608 1001 86380 86390 1
517623 99517623 1001 86380 86390 1
518364 99518364 1001 86380 86390 1
518915 99518915 1001 86380 86390 1
518852 99518852 1001 86380 86390 1
518923 99518923 1001 86380 86390 1
518419 99518419 1001 86380 86390 1
518385 99518385 1001 86380 86390 1
518478 99518478 1001 86380 86390 1
519003 99519003 1001 86380 86390 1
519056 99519056 1001 86380 86390 1
519702 99519702 1001 86380 86390 1
519749 99519749 1001 86380 86390 1
519454 99519454 1001 86380 86390 1
519201 99519201 1001 86380 86390 1
519940 99519940 1001 86380 86390 1
519832 99519832 1001 86380 86390 1
519861 99519861 1001 86380 86390 1
519978 99519978 1001 86380 86390 1
520421 99520421 1001 86380 86390 1
520389 99520389 1001 86380 86390 1
520177 99520177 1001 86380 86390 1
520822 99520822 1001 86380 86390 1
520773 99520773 1001 86380 86390 1
520776 99520776 1001 86380 86390 1
521375 99521375 1001 86380 86390 1
521222 99521222 1001 86380 86390 1
521158 99521158 1001 86380 86390 1
521017 99521017 1001 86380 86390 1
520957 99520957 1001 86380 86390 1
521050 99521050 1001 86380 86390 1
521668 99521668 1001 86380 86390 1
521921 99521921 1001 86380 86390 1
521900 99521900 1001 86380 86390 1
521686 99521686 1001 86380 86390 1
521793 99521793 1001 86380 86390 1
522407 99522407 1001 86380 86390 1
522494 99522494 1001 86380 86390 1
522922 99522922 1001 86380 86390 1
523038 99523038 1001 86380 86390 1
522923 99522923 1001 86380 86390 1
522829 99522829 1001 86380 86390 1
522630 99522630 1001 86380 86390 1
522555 99522555 1001 86380 86390 1
523242 99523242 1001 86380 86390 1
523192 99523192 1001 86380 86390 1
523780 99523780 1001 86380 86390 1
523553 99523553 1001 86380 86390 1
523620 99523620 1001 86380 86390 1
523488 99523488 1001 86380 86390 1
524038 99524038 1001 86380 86390 1
524080 99524080 1001 86380 86390 1
524721 99524721 1001 86380 86390 1
524715 99524715 1001 86380 86390 1
524301 99524301 1001 86380 86390 1
524926 99524926 1001 86380 86390 1
525571 99525571 1001 86380 86390 1
525467 99525467 1001 86380 86390 1
525238 99525238 1001 86380 86390 1
525217 99525217 1001 86380 86390 1
525161 99525161 1001 86380 86390 1
525024 99525024 1001 86380 86390 1
525726 99525726 1001 86380 86390 1
525629 99525629 1001 86380 86390 1
526280 99526280 1001 86380 86390 1
526103 99526103 1001 86380 86390 1
526209 99526209 1001 86380 86390 1
525823 99525823 1001 86380 86390 1
526537 99526537 1001 86380 86390 1
527140 99527140 1001 86380 86390 1
527141 99527141 1001 86380 86390 1
526887 99526887 1001 86380 86390 1
527345 99527345 1001 86380 86390 1
528060 99528060 1001 86380 86390 1
527969 99527969 1001 86380 86390 1
527529 99527529 1001 86380 86390 1
528172 99528172 1001 86380 86390 1
528800 99528800 1001 86380 86390 1
528688 99528688 1001 86380 86390 1
528642 99528642 1001 86380 86390 1
528424 99528424 1001 86380 86390 1
528342 99528342 1001 86380 86390 1
528976 99528976 1001 86380 86390 1
529105 99529105 1001 86380 86390 1
529099 99529099 1001 86380 86390 1
528957 99528957 1001 86380 86390 1
529528 99529528 1001 86380 86390 1
529661 99529661 1001 86380 86390 1
529113 99529113 1001 86380 86390 1
529829 99529829 1001 86380 86390 1
530375 99530375 1001 86380 86390 1
530513 99530513 1001 86380 86390 1
530205 99530205 1001 86380 86390 1
530224 99530224 1001 86380 86390 1
530305 99530305 1001 86380 86390 1
530216 99530216 1001 86380 86390 1
530295 99530295 1001 86380 86390 1
529963 99529963 1001 86380 86390 1
530004 99530004 1001 86380 86390 1
530708 99530708 1001 86380 86390 1
530712 99530712 1001 86380 86390 1
531356 99531356 1001 86380 86390 1
530785 99530785 1001 86380 86390 1
530767 99530767 1001 86380 86390 1
531468 99531468 1001 86380 86390 1
531430 99531430 1001 86380 86390 1
531566 99531566 1001 86380 86390 1
532089 99532089 1001 86380 86390 1
531857 99531857 1001 86380 86390 1
531993 99531993 1001 86380 86390 1
531854 99531854 1001 86380 86390 1
531675 99531675 1001 86380 86390 1
531731 99531731 1001 86380 86390 1
531785 99531785 1001 86380 86390 1
532280 99532280 1001 86380 86390 1
531793 99531793 1001 86380 86390 1
532220 99532220 1001 86380 86390 1
532352 99532352 1001 86380 86390 1
532982 99532982 1001 86380 86390 1
533007 99533007 1001 86380 86390 1
532748 99532748 1001 86380 86390 1
532780 99532780 1001 86380 86390 1
532745 99532745 1001 86380 86390 1
532810 99532810 1001 86380 86390 1
532504 99532504 1001 86380 86390 1
532499 99532499 1001 86380 86390 1
533734 99533734 1001 86380 86390 1
533594 99533594 1001 86380 86390 1
533470 99533470 1001 86380 86390 1
533283 99533283 1001 86380 86390 1
533429 99533429 1001 86380 86390 1
534030 99534030 1001 86380 86390 1
534008 99534008 1001 86380 86390 1
533970 99533970 1001 86380 86390 1
534520 99534520 1001 86380 86390 1
534551 99534551 1001 86380 86390 1
534365 99534365 1001 86380 86390 1
534244 99534244 1001 86380 86390 1
535430 99535430 1001 86380 86390 1
535366 99535366 1001 86380 86390 1
535220 99535220 1001 86380 86390 1
535119 99535119 1001 86380 86390 1
534891 99534891 1001 86380 86390 1
534974 99534974 1001 86380 86390 1
535015 99535015 1001 86380 86390 1
535081 99535081 1001 86380 86390 1
535545 99535545 1001 86380 86390 1
536195 99536195 1001 86380 86390 1
536170 99536170 1001 86380 86390 1
536277 99536277 1001 86380 86390 1
536104 99536104 1001 86380 86390 1
536464 99536464 1001 86380 86390 1
536422 99536422 1001 86380 86390 1
536436 99536436 1001 86380 86390 1
536959 99536959 1001 86380 86390 1
537142 99537142 1001 86380 86390 1
536813 99536813 1001 86380 86390 1
536551 99536551 1001 86380 86390 1
536681 99536681 1001 86380 86390 1
537213 99537213 1001 86380 86390 1
537282 99537282 1001 86380 86390 1
537806 99537806 1001 86380 86390 1
537731 99537731 1001 86380 86390 1
537712 99537712 1001 86380 86390 1
537546 99537546 1001 86380 86390 1
538171 99538171 1001 86380 86390 1
538715 99538715 1001 86380 86390 1
538493 99538493 1001 86380 86390 1
538362 99538362 1001 86380 86390 1
538265 99538265 1001 86380 86390 1
538294 99538294 1001 86380 86390 1
538838 99538838 1001 86380 86390 1
538986 99538986 1001 86380 86390 1
539620 99539620 1001 86380 86390 1
539397 99539397 1001 86380 86390 1
539410 99539410 1001 86380 86390 1
539359 99539359 1001 86380 86390 1
539402 99539402 1001 86380 86390 1
539392 99539392 1001 86380 86390 1
539136 99539136 1001 86380 86390 1
539153 99539153 1001 86380 86390 1
539220 99539220 1001 86380 86390 1
540267 99540267 1001 86380 86390 1
540345 99540345 1001 86380 86390 1
540307 99540307 1001 86380 86390 1
540415 99540415 1001 86380 86390 1
540113 99540113 1001 86380 86390 1
540205 99540205 1001 86380 86390 1
540089 99540089 1001 86380 86390 1
539926 99539926 1001 86380 86390 1
539979 99539979 1001 86380 86390 1
541061 99541061 1001 86380 86390 1
541052 99541052 1001 86380 86390 1
540983 99540983 1001 86380 86390 1
540778 99540778 1001 86380 86390 1
541445 99541445 1001 86380 86390 1
541368 99541368 1001 86380 86390 1
541455 99541455 1001 86380 86390 1
542007 99542007 1001 86380 86390 1
542093 99542093 1001 86380 86390 1
541920 99541920 1001 86380 86390 1
542062 99542062 1001 86380 86390 1
541787 99541787 1001 86380 86390 1
541515 99541515 1001 86380 86390 1
541645 99541645 1001 86380 86390 1
541646 99541646 1001 86380 86390 1
542248 99542248 1001 86380 86390 1
542818 99542818 1001 86380 86390 1
542809 99542809 1001 86380 86390 1
542850 99542850 1001 86380 86390 1
542607 99542607 1001 86380 86390 1
542961 99542961 1001 86380 86390 1
542989 99542989 1001 86380 86390 1
543044 99543044 1001 86380 86390 1
543706 99543706 1001 86380 86390 1
543276 99543276 1001 86380 86390 1
543355 99543355 1001 86380 86390 1
543975 99543975 1001 86380 86390 1
543782 99543782 1001 86380 86390 1
543359 99543359 1001 86380 86390 1
543805 99543805 1001 86380 86390 1
544473 99544473 1001 86380 86390 1
544435 99544435 1001 86380 86390 1
544505 99544505 1001 86380 86390 1
544314 99544314 1001 86380 86390 1
544211 99544211 1001 86380 86390 1
544357 99544357 1001 86380 86390 1
544323 99544323 1001 86380 86390 1
544150 99544150 1001 86380 86390 1
544151 99544151 1001 86380 86390 1
544128 99544128 1001 86380 86390 1
544661 99544661 1001 86380 86390 1
544677 99544677 1001 86380 86390 1
400673 99400673 1001 86380 86390 1
400919 99400919 1001 86380 86390 1
400955 99400955 1001 86380 86390 1
401093 99401093 1001 86380 86390 1
401141 99401141 1001 86380 86390 1
401206 99401206 1001 86380 86390 1
401466 99401466 1001 86380 86390 1
401929 99401929 1001 86380 86390 1
401967 99401967 1001 86380 86390 1
401831 99401831 1001 86380 86390 1
402088 99402088 1001 86380 86390 1
402571 99402571 1001 86380 86390 1
402502 99402502 1001 86380 86390 1
402921 99402921 1001 86380 86390 1
403068 99403068 1001 86380 86390 1
403514 99403514 1001 86380 86390 1
403691 99403691 1001 86380 86390 1
405056 99405056 1001 86380 86390 1
405088 99405088 1001 86380 86390 1
405206 99405206 1001 86380 86390 1
405941 99405941 1001 86380 86390 1
405915 99405915 1001 86380 86390 1
406007 99406007 1001 86380 86390 1
406177 99406177 1001 86380 86390 1
406887 99406887 1001 86380 86390 1
407058 99407058 1001 86380 86390 1
407807 99407807 1001 86380 86390 1
407809 99407809 1001 86380 86390 1
408238 99408238 1001 86380 86390 1
408422 99408422 1001 86380 86390 1
408746 99408746 1001 86380 86390 1
408821 99408821 1001 86380 86390 1
409126 99409126 1001 86380 86390 1
409305 99409305 1001 86380 86390 1
409522 99409522 1001 86380 86390 1
409527 99409527 1001 86380 86390 1
410024 99410024 1001 86380 86390 1
410328 99410328 1001 86380 86390 1
410809 99410809 1001 86380 86390 1
410776 99410776 1001 86380 86390 1
411152 99411152 1001 86380 86390 1
411139 99411139 1001 86380 86390 1
411398 99411398 1001 86380 86390 1
411566 99411566 1001 86380 86390 1
411835 99411835 1001 86380 86390 1
411879 99411879 1001 86380 86390 1
413495 99413495 1001 86380 86390 1
412910 99412910 1001 86380 86390 1
413094 99413094 1001 86380 86390 1
412915 99412915 1001 86380 86390 1
412857 99412857 1001 86380 86390 1
413889 99413889 1001 86380 86390 1
413978 99413978 1001 86380 86390 1
414105 99414105 1001 86380 86390 1
415172 99415172 1001 86380 86390 1
415080 99415080 1001 86380 86390 1
414595 99414595 1001 86380 86390 1
414694 99414694 1001 86380 86390 1
414673 99414673 1001 86380 86390 1
415533 99415533 1001 86380 86390 1
415888 99415888 1001 86380 86390 1
415727 99415727 1001 86380 86390 1
417274 99417274 1001 86380 86390 1
417500 99417500 1001 86380 86390 1
418313 99418313 1001 86380 86390 1
418144 99418144 1001 86380 86390 1
418188 99418188 1001 86380 86390 1
417690 99417690 1001 86380 86390 1
417801 99417801 1001 86380 86390 1
417627 99417627 1001 86380 86390 1
419107 99419107 1001 86380 86390 1
419181 99419181 1001 86380 86390 1
418870 99418870 1001 86380 86390 1
420221 99420221 1001 86380 86390 1
420290 99420290 1001 86380 86390 1
420438 99420438 1001 86380 86390 1
420031 99420031 1001 86380 86390 1
419752 99419752 1001 86380 86390 1
419312 99419312 1001 86380 86390 1
420542 99420542 1001 86380 86390 1
420698 99420698 1001 86380 86390 1
420518 99420518 1001 86380 86390 1
420481 99420481 1001 86380 86390 1
421700 99421700 1001 86380 86390 1
421647 99421647 1001 86380 86390 1
420837 99420837 1001 86380 86390 1
423744 99423744 1001 86380 86390 1
423227 99423227 1001 86380 86390 1
422595 99422595 1001 86380 86390 1
422650 99422650 1001 86380 86390 1
424940 99424940 1001 86380 86390 1
424808 99424808 1001 86380 86390 1
424341 99424341 1001 86380 86390 1
424229 99424229 1001 86380 86390 1
425532 99425532 1001 86380 86390 1
427083 99427083 1001 86380 86390 1
426539 99426539 1001 86380 86390 1
426268 99426268 1001 86380 86390 1
427342 99427342 1001 86380 86390 1
427450 99427450 1001 86380 86390 1
428641 99428641 1001 86380 86390 1
428056 99428056 1001 86380 86390 1
427910 99427910 1001 86380 86390 1
427799 99427799 1001 86380 86390 1
428918 99428918 1001 86380 86390 1
430103 99430103 1001 86380 86390 1
429498 99429498 1001 86380 86390 1
429430 99429430 1001 86380 86390 1
431868 99431868 1001 86380 86390 1
430974 99430974 1001 86380 86390 1
430859 99430859 1001 86380 86390 1
433428 99433428 1001 86380 86390 1
433158 99433158 1001 86380 86390 1
433868 99433868 1001 86380 86390 1
434694 99434694 1001 86380 86390 1
434380 99434380 1001 86380 86390 1
435585 99435585 1001 86380 86390 1
436959 99436959 1001 86380 86390 1
437062 99437062 1001 86380 86390 1
436911 99436911 1001 86380 86390 1
436548 99436548 1001 86380 86390 1
436643 99436643 1001 86380 86390 1
436377 99436377 1001 86380 86390 1
435970 99435970 1001 86380 86390 1
436138 99436138 1001 86380 86390 1
300084 99300084 1001 86380 86390 1
300683 99300683 1001 86380 86390 1
300687 99300687 1001 86380 86390 1
300560 99300560 1001 86380 86390 1
300350 99300350 1001 86380 86390 1
300308 99300308 1001 86380 86390 1
300166 99300166 1001 86380 86390 1
300883 99300883 1001 86380 86390 1
300888 99300888 1001 86380 86390 1
301225 99301225 1001 86380 86390 1
301116 99301116 1001 86380 86390 1
301126 99301126 1001 86380 86390 1
301689 99301689 1001 86380 86390 1
302240 99302240 1001 86380 86390 1
302283 99302283 1001 86380 86390 1
302316 99302316 1001 86380 86390 1
302139 99302139 1001 86380 86390 1
302114 99302114 1001 86380 86390 1
301999 99301999 1001 86380 86390 1
302159 99302159 1001 86380 86390 1
302056 99302056 1001 86380 86390 1
301811 99301811 1001 86380 86390 1
301928 99301928 1001 86380 86390 1
302507 99302507 1001 86380 86390 1
302458 99302458 1001 86380 86390 1
302407 99302407 1001 86380 86390 1
302552 99302552 1001 86380 86390 1
303207 99303207 1001 86380 86390 1
303124 99303124 1001 86380 86390 1
302878 99302878 1001 86380 86390 1
302883 99302883 1001 86380 86390 1
302909 99302909 1001 86380 86390 1
302780 99302780 1001 86380 86390 1
302667 99302667 1001 86380 86390 1
303982 99303982 1001 86380 86390 1
303866 99303866 1001 86380 86390 1
303961 99303961 1001 86380 86390 1
304141 99304141 1001 86380 86390 1
304515 99304515 1001 86380 86390 1
304464 99304464 1001 86380 86390 1
304588 99304588 1001 86380 86390 1
304422 99304422 1001 86380 86390 1
304896 99304896 1001 86380 86390 1
305026 99305026 1001 86380 86390 1
305584 99305584 1001 86380 86390 1
305533 99305533 1001 86380 86390 1
305401 99305401 1001 86380 86390 1
305157 99305157 1001 86380 86390 1
305132 99305132 1001 86380 86390 1
305080 99305080 1001 86380 86390 1
500011 99500011 1001 86380 86390 1
500102 99500102 1001 86380 86390 1
500098 99500098 1001 86380 86390 1
500531 99500531 1001 86380 86390 1
500560 99500560 1001 86380 86390 1
500385 99500385 1001 86380 86390 1
500866 99500866 1001 86380 86390 1
501012 99501012 1001 86380 86390 1
501473 99501473 1001 86380 86390 1
501585 99501585 1001 86380 86390 1
501633 99501633 1001 86380 86390 1
501338 99501338 1001 86380 86390 1
501094 99501094 1001 86380 86390 1
501694 99501694 1001 86380 86390 1
501645 99501645 1001 86380 86390 1
502350 99502350 1001 86380 86390 1
502208 99502208 1001 86380 86390 1
502081 99502081 1001 86380 86390 1
502230 99502230 1001 86380 86390 1
501848 99501848 1001 86380 86390 1
501866 99501866 1001 86380 86390 1
501947 99501947 1001 86380 86390 1
502663 99502663 1001 86380 86390 1
503069 99503069 1001 86380 86390 1
502725 99502725 1001 86380 86390 1
504112 99504112 1001 86380 86390 1
503824 99503824 1001 86380 86390 1
503867 99503867 1001 86380 86390 1
503881 99503881 1001 86380 86390 1
504176 99504176 1001 86380 86390 1
504792 99504792 1001 86380 86390 1
504857 99504857 1001 86380 86390 1
504638 99504638 1001 86380 86390 1
504527 99504527 1001 86380 86390 1
505006 99505006 1001 86380 86390 1
505050 99505050 1001 86380 86390 1
505042 99505042 1001 86380 86390 1
505370 99505370 1001 86380 86390 1
505511 99505511 1001 86380 86390 1
505229 99505229 1001 86380 86390 1
505170 99505170 1001 86380 86390 1
505906 99505906 1001 86380 86390 1
506445 99506445 1001 86380 86390 1
506500 99506500 1001 86380 86390 1
506630 99506630 1001 86380 86390 1
507367 99507367 1001 86380 86390 1
507011 99507011 1001 86380 86390 1
506880 99506880 1001 86380 86390 1
506842 99506842 1001 86380 86390 1
507458 99507458 1001 86380 86390 1
507590 99507590 1001 86380 86390 1
508130 99508130 1001 86380 86390 1
507995 99507995 1001 86380 86390 1
508012 99508012 1001 86380 86390 1
507680 99507680 1001 86380 86390 1
507780 99507780 1001 86380 86390 1
508285 99508285 1001 86380 86390 1
508356 99508356 1001 86380 86390 1
508421 99508421 1001 86380 86390 1
508371 99508371 1001 86380 86390 1
508321 99508321 1001 86380 86390 1
508438 99508438 1001 86380 86390 1
508986 99508986 1001 86380 86390 1
508976 99508976 1001 86380 86390 1
508925 99508925 1001 86380 86390 1
508879 99508879 1001 86380 86390 1
508753 99508753 1001 86380 86390 1
508844 99508844 1001 86380 86390 1
508663 99508663 1001 86380 86390 1
508717 99508717 1001 86380 86390 1
508575 99508575 1001 86380 86390 1
509122 99509122 1001 86380 86390 1
509306 99509306 1001 86380 86390 1
509429 99509429 1001 86380 86390 1
509290 99509290 1001 86380 86390 1
510084 99510084 1001 86380 86390 1
510692 99510692 1001 86380 86390 1
510344 99510344 1001 86380 86390 1
510278 99510278 1001 86380 86390 1
510136 99510136 1001 86380 86390 1
510260 99510260 1001 86380 86390 1
510749 99510749 1001 86380 86390 1
510817 99510817 1001 86380 86390 1
510779 99510779 1001 86380 86390 1
511420 99511420 1001 86380 86390 1
511472 99511472 1001 86380 86390 1
511485 99511485 1001 86380 86390 1
511271 99511271 1001 86380 86390 1
511000 99511000 1001 86380 86390 1
510977 99510977 1001 86380 86390 1
511563 99511563 1001 86380 86390 1
511681 99511681 1001 86380 86390 1
512188 99512188 1001 86380 86390 1
512535 99512535 1001 86380 86390 1
512388 99512388 1001 86380 86390 1
513107 99513107 1001 86380 86390 1
513195 99513195 1001 86380 86390 1
512857 99512857 1001 86380 86390 1
512960 99512960 1001 86380 86390 1
512937 99512937 1001 86380 86390 1
512989 99512989 1001 86380 86390 1
512825 99512825 1001 86380 86390 1
512944 99512944 1001 86380 86390 1
513962 99513962 1001 86380 86390 1
513700 99513700 1001 86380 86390 1
513714 99513714 1001 86380 86390 1
513555 99513555 1001 86380 86390 1
514063 99514063 1001 86380 86390 1
514695 99514695 1001 86380 86390 1
514799 99514799 1001 86380 86390 1
514285 99514285 1001 86380 86390 1
515633 99515633 1001 86380 86390 1
515622 99515622 1001 86380 86390 1
515311 99515311 1001 86380 86390 1
515281 99515281 1001 86380 86390 1
515232 99515232 1001 86380 86390 1
515145 99515145 1001 86380 86390 1
515731 99515731 1001 86380 86390 1
516381 99516381 1001 86380 86390 1
516451 99516451 1001 86380 86390 1
516216 99516216 1001 86380 86390 1
516220 99516220 1001 86380 86390 1
516041 99516041 1001 86380 86390 1
516527 99516527 1001 86380 86390 1
517237 99517237 1001 86380 86390 1
517162 99517162 1001 86380 86390 1
517102 99517102 1001 86380 86390 1
516817 99516817 1001 86380 86390 1
517352 99517352 1001 86380 86390 1
518028 99518028 1001 86380 86390 1
517793 99517793 1001 86380 86390 1
517836 99517836 1001 86380 86390 1
517562 99517562 1001 86380 86390 1
518288 99518288 1001 86380 86390 1
518202 99518202 1001 86380 86390 1
518883 99518883 1001 86380 86390 1
518411 99518411 1001 86380 86390 1
518517 99518517 1001 86380 86390 1
519167 99519167 1001 86380 86390 1
519178 99519178 1001 86380 86390 1
519622 99519622 1001 86380 86390 1
519644 99519644 1001 86380 86390 1
519509 99519509 1001 86380 86390 1
519574 99519574 1001 86380 86390 1
519514 99519514 1001 86380 86390 1
519268 99519268 1001 86380 86390 1
519402 99519402 1001 86380 86390 1
520632 99520632 1001 86380 86390 1
520396 99520396 1001 86380 86390 1
520258 99520258 1001 86380 86390 1
520112 99520112 1001 86380 86390 1
520204 99520204 1001 86380 86390 1
520166 99520166 1001 86380 86390 1
520648 99520648 1001 86380 86390 1
521431 99521431 1001 86380 86390 1
521204 99521204 1001 86380 86390 1
520926 99520926 1001 86380 86390 1
521569 99521569 1001 86380 86390 1
521558 99521558 1001 86380 86390 1
522263 99522263 1001 86380 86390 1
522270 99522270 1001 86380 86390 1
522187 99522187 1001 86380 86390 1
521889 99521889 1001 86380 86390 1
521727 99521727 1001 86380 86390 1
521846 99521846 1001 86380 86390 1
522944 99522944 1001 86380 86390 1
522729 99522729 1001 86380 86390 1
522886 99522886 1001 86380 86390 1
523163 99523163 1001 86380 86390 1
523203 99523203 1001 86380 86390 1
523922 99523922 1001 86380 86390 1
523927 99523927 1001 86380 86390 1
523813 99523813 1001 86380 86390 1
523625 99523625 1001 86380 86390 1
523686 99523686 1001 86380 86390 1
524651 99524651 1001 86380 86390 1
524761 99524761 1001 86380 86390 1
524362 99524362 1001 86380 86390 1
524366 99524366 1001 86380 86390 1
524339 99524339 1001 86380 86390 1
524969 99524969 1001 86380 86390 1
524921 99524921 1001 86380 86390 1
525226 99525226 1001 86380 86390 1
525268 99525268 1001 86380 86390 1
525351 99525351 1001 86380 86390 1
525007 99525007 1001 86380 86390 1
525075 99525075 1001 86380 86390 1
525728 99525728 1001 86380 86390 1
525798 99525798 1001 86380 86390 1
526236 99526236 1001 86380 86390 1
526365 99526365 1001 86380 86390 1
526049 99526049 1001 86380 86390 1
526116 99526116 1001 86380 86390 1
526041 99526041 1001 86380 86390 1
526162 99526162 1001 86380 86390 1
526510 99526510 1001 86380 86390 1
526477 99526477 1001 86380 86390 1
526529 99526529 1001 86380 86390 1
526465 99526465 1001 86380 86390 1
527094 99527094 1001 86380 86390 1
527169 99527169 1001 86380 86390 1
527238 99527238 1001 86380 86390 1
526865 99526865 1001 86380 86390 1
526844 99526844 1001 86380 86390 1
526735 99526735 1001 86380 86390 1
527256 99527256 1001 86380 86390 1
527767 99527767 1001 86380 86390 1
527682 99527682 1001 86380 86390 1
527749 99527749 1001 86380 86390 1
527698 99527698 1001 86380 86390 1
527544 99527544 1001 86380 86390 1
528226 99528226 1001 86380 86390 1
528824 99528824 1001 86380 86390 1
528901 99528901 1001 86380 86390 1
528649 99528649 1001 86380 86390 1
528345 99528345 1001 86380 86390 1
528480 99528480 1001 86380 86390 1
528405 99528405 1001 86380 86390 1
529701 99529701 1001 86380 86390 1
529621 99529621 1001 86380 86390 1
529634 99529634 1001 86380 86390 1
529721 99529721 1001 86380 86390 1
529328 99529328 1001 86380 86390 1
529142 99529142 1001 86380 86390 1
529779 99529779 1001 86380 86390 1
530441 99530441 1001 86380 86390 1
530500 99530500 1001 86380 86390 1
530615 99530615 1001 86380 86390 1
530607 99530607 1001 86380 86390 1
530717 99530717 1001 86380 86390 1
531104 99531104 1001 86380 86390 1
531119 99531119 1001 86380 86390 1
531173 99531173 1001 86380 86390 1
530924 99530924 1001 86380 86390 1
531424 99531424 1001 86380 86390 1
531437 99531437 1001 86380 86390 1
531490 99531490 1001 86380 86390 1
532157 99532157 1001 86380 86390 1
532174 99532174 1001 86380 86390 1
532086 99532086 1001 86380 86390 1
531869 99531869 1001 86380 86390 1
531613 99531613 1001 86380 86390 1
531705 99531705 1001 86380 86390 1
531783 99531783 1001 86380 86390 1
531603 99531603 1001 86380 86390 1
531633 99531633 1001 86380 86390 1
531750 99531750 1001 86380 86390 1
531765 99531765 1001 86380 86390 1
532230 99532230 1001 86380 86390 1
532302 99532302 1001 86380 86390 1
532670 99532670 1001 86380 86390 1
532488 99532488 1001 86380 86390 1
532466 99532466 1001 86380 86390 1
533201 99533201 1001 86380 86390 1
533060 99533060 1001 86380 86390 1
533744 99533744 1001 86380 86390 1
533611 99533611 1001 86380 86390 1
533942 99533942 1001 86380 86390 1
534174 99534174 1001 86380 86390 1
534709 99534709 1001 86380 86390 1
534868 99534868 1001 86380 86390 1
534767 99534767 1001 86380 86390 1
534885 99534885 1001 86380 86390 1
535464 99535464 1001 86380 86390 1
535452 99535452 1001 86380 86390 1
535240 99535240 1001 86380 86390 1
535104 99535104 1001 86380 86390 1
535047 99535047 1001 86380 86390 1
535025 99535025 1001 86380 86390 1
535985 99535985 1001 86380 86390 1
537000 99537000 1001 86380 86390 1
536640 99536640 1001 86380 86390 1
537985 99537985 1001 86380 86390 1
537695 99537695 1001 86380 86390 1
537716 99537716 1001 86380 86390 1
537730 99537730 1001 86380 86390 1
537443 99537443 1001 86380 86390 1
538553 99538553 1001 86380 86390 1
538530 99538530 1001 86380 86390 1
539685 99539685 1001 86380 86390 1
539739 99539739 1001 86380 86390 1
540378 99540378 1001 86380 86390 1
540302 99540302 1001 86380 86390 1
540396 99540396 1001 86380 86390 1
540281 99540281 1001 86380 86390 1
539954 99539954 1001 86380 86390 1
539879 99539879 1001 86380 86390 1
540659 99540659 1001 86380 86390 1
540600 99540600 1001 86380 86390 1
541129 99541129 1001 86380 86390 1
541136 99541136 1001 86380 86390 1
541050 99541050 1001 86380 86390 1
540698 99540698 1001 86380 86390 1
541957 99541957 1001 86380 86390 1
541960 99541960 1001 86380 86390 1
541739 99541739 1001 86380 86390 1
541912 99541912 1001 86380 86390 1
541511 99541511 1001 86380 86390 1
541630 99541630 1001 86380 86390 1
542312 99542312 1001 86380 86390 1
542257 99542257 1001 86380 86390 1
542927 99542927 1001 86380 86390 1
542721 99542721 1001 86380 86390 1
542684 99542684 1001 86380 86390 1
542532 99542532 1001 86380 86390 1
542391 99542391 1001 86380 86390 1
542484 99542484 1001 86380 86390 1
542382 99542382 1001 86380 86390 1
543114 99543114 1001 86380 86390 1
543614 99543614 1001 86380 86390 1
543423 99543423 1001 86380 86390 1
543520 99543520 1001 86380 86390 1
543810 99543810 1001 86380 86390 1
543914 99543914 1001 86380 86390 1
543867 99543867 1001 86380 86390 1
544369 99544369 1001 86380 86390 1
544196 99544196 1001 86380 86390 1
544156 99544156 1001 86380 86390 1
544662 99544662 1001 86380 86390 1
544721 99544721 1001 86380 86390 1
544736 99544736 1001 86380 86390 1
544606 99544606 1001 86380 86390 1
428659 255 1001 42480 43017 1
514049 481 1001 45430 45729 1
400027 99400027 1001 86380 86390 1
400078 99400078 1001 86380 86390 1
400129 99400129 1001 86380 86390 1
400330 99400330 1001 86380 86390 1
400518 99400518 1001 86380 86390 1
400624 99400624 1001 86380 86390 1
400821 99400821 1001 86380 86390 1
400902 99400902 1001 86380 86390 1
400911 99400911 1001 86380 86390 1
401226 99401226 1001 86380 86390 1
401575 99401575 1001 86380 86390 1
401589 99401589 1001 86380 86390 1
402206 99402206 1001 86380 86390 1
402249 99402249 1001 86380 86390 1
402635 99402635 1001 86380 86390 1
402726 99402726 1001 86380 86390 1
402894 99402894 1001 86380 86390 1
403095 99403095 1001 86380 86390 1
403301 99403301 1001 86380 86390 1
403505 99403505 1001 86380 86390 1
403727 99403727 1001 86380 86390 1
403769 99403769 1001 86380 86390 1
403857 99403857 1001 86380 86390 1
404119 99404119 1001 86380 86390 1
404241 99404241 1001 86380 86390 1
404204 99404204 1001 86380 86390 1
404322 99404322 1001 86380 86390 1
404404 99404404 1001 86380 86390 1
404462 99404462 1001 86380 86390 1
404626 99404626 1001 86380 86390 1
404988 99404988 1001 86380 86390 1
405284 99405284 1001 86380 86390 1
405309 99405309 1001 86380 86390 1
405421 99405421 1001 86380 86390 1
405554 99405554 1001 86380 86390 1
405580 99405580 1001 86380 86390 1
405846 99405846 1001 86380 86390 1
406123 99406123 1001 86380 86390 1
406240 99406240 1001 86380 86390 1
406316 99406316 1001 86380 86390 1
406613 99406613 1001 86380 86390 1
406913 99406913 1001 86380 86390 1
407168 99407168 1001 86380 86390 1
407341 99407341 1001 86380 86390 1
407692 99407692 1001 86380 86390 1
408223 99408223 1001 86380 86390 1
408498 99408498 1001 86380 86390 1
409378 99409378 1001 86380 86390 1
409468 99409468 1001 86380 86390 1
409561 99409561 1001 86380 86390 1
409505 99409505 1001 86380 86390 1
410247 99410247 1001 86380 86390 1
410331 99410331 1001 86380 86390 1
410516 99410516 1001 86380 86390 1
410913 99410913 1001 86380 86390 1
411304 99411304 1001 86380 86390 1
411737 99411737 1001 86380 86390 1
412330 99412330 1001 86380 86390 1
413338 99413338 1001 86380 86390 1
413241 99413241 1001 86380 86390 1
413119 99413119 1001 86380 86390 1
413120 99413120 1001 86380 86390 1
412901 99412901 1001 86380 86390 1
412777 99412777 1001 86380 86390 1
412804 99412804 1001 86380 86390 1
412703 99412703 1001 86380 86390 1
412877 99412877 1001 86380 86390 1
412547 99412547 1001 86380 86390 1
413839 99413839 1001 86380 86390 1
413934 99413934 1001 86380 86390 1
414991 99414991 1001 86380 86390 1
414798 99414798 1001 86380 86390 1
414562 99414562 1001 86380 86390 1
414174 99414174 1001 86380 86390 1
415718 99415718 1001 86380 86390 1
415436 99415436 1001 86380 86390 1
416397 99416397 1001 86380 86390 1
416398 99416398 1001 86380 86390 1
416004 99416004 1001 86380 86390 1
417154 99417154 1001 86380 86390 1
417133 99417133 1001 86380 86390 1
418713 99418713 1001 86380 86390 1
418593 99418593 1001 86380 86390 1
418314 99418314 1001 86380 86390 1
417927 99417927 1001 86380 86390 1
417728 99417728 1001 86380 86390 1
419002 99419002 1001 86380 86390 1
420311 99420311 1001 86380 86390 1
419987 99419987 1001 86380 86390 1
419213 99419213 1001 86380 86390 1
419501 99419501 1001 86380 86390 1
422048 99422048 1001 86380 86390 1
422013 99422013 1001 86380 86390 1
421766 99421766 1001 86380 86390 1
421653 99421653 1001 86380 86390 1
420933 99420933 1001 86380 86390 1
422216 99422216 1001 86380 86390 1
423379 99423379 1001 86380 86390 1
423391 99423391 1001 86380 86390 1
423352 99423352 1001 86380 86390 1
423148 99423148 1001 86380 86390 1
423149 99423149 1001 86380 86390 1
422803 99422803 1001 86380 86390 1
422732 99422732 1001 86380 86390 1
424136 99424136 1001 86380 86390 1
423959 99423959 1001 86380 86390 1
423838 99423838 1001 86380 86390 1
425248 99425248 1001 86380 86390 1
425046 99425046 1001 86380 86390 1
424882 99424882 1001 86380 86390 1
424763 99424763 1001 86380 86390 1
424974 99424974 1001 86380 86390 1
424878 99424878 1001 86380 86390 1
424368 99424368 1001 86380 86390 1
424415 99424415 1001 86380 86390 1
424431 99424431 1001 86380 86390 1
425578 99425578 1001 86380 86390 1
425401 99425401 1001 86380 86390 1
426872 99426872 1001 86380 86390 1
426929 99426929 1001 86380 86390 1
427095 99427095 1001 86380 86390 1
426425 99426425 1001 86380 86390 1
428733 99428733 1001 86380 86390 1
428573 99428573 1001 86380 86390 1
427961 99427961 1001 86380 86390 1
428309 99428309 1001 86380 86390 1
428207 99428207 1001 86380 86390 1
427717 99427717 1001 86380 86390 1
429097 99429097 1001 86380 86390 1
430042 99430042 1001 86380 86390 1
430068 99430068 1001 86380 86390 1
430355 99430355 1001 86380 86390 1
429633 99429633 1001 86380 86390 1
429678 99429678 1001 86380 86390 1
429298 99429298 1001 86380 86390 1
429261 99429261 1001 86380 86390 1
430603 99430603 1001 86380 86390 1
431835 99431835 1001 86380 86390 1
431946 99431946 1001 86380 86390 1
431422 99431422 1001 86380 86390 1
432061 99432061 1001 86380 86390 1
433321 99433321 1001 86380 86390 1
433232 99433232 1001 86380 86390 1
432963 99432963 1001 86380 86390 1
432699 99432699 1001 86380 86390 1
432834 99432834 1001 86380 86390 1
432871 99432871 1001 86380 86390 1
433871 99433871 1001 86380 86390 1
434109 99434109 1001 86380 86390 1
433911 99433911 1001 86380 86390 1
434658 99434658 1001 86380 86390 1
434689 99434689 1001 86380 86390 1
434417 99434417 1001 86380 86390 1
436477 99436477 1001 86380 86390 1
436279 99436279 1001 86380 86390 1
300063 99300063 1001 86380 86390 1
300106 99300106 1001 86380 86390 1
300304 99300304 1001 86380 86390 1
300754 99300754 1001 86380 86390 1
301444 99301444 1001 86380 86390 1
301450 99301450 1001 86380 86390 1
301033 99301033 1001 86380 86390 1
301734 99301734 1001 86380 86390 1
301636 99301636 1001 86380 86390 1
302245 99302245 1001 86380 86390 1
302029 99302029 1001 86380 86390 1
301798 99301798 1001 86380 86390 1
302401 99302401 1001 86380 86390 1
303034 99303034 1001 86380 86390 1
302877 99302877 1001 86380 86390 1
302827 99302827 1001 86380 86390 1
302682 99302682 1001 86380 86390 1
302734 99302734 1001 86380 86390 1
303344 99303344 1001 86380 86390 1
303998 99303998 1001 86380 86390 1
303529 99303529 1001 86380 86390 1
303532 99303532 1001 86380 86390 1
303547 99303547 1001 86380 86390 1
303444 99303444 1001 86380 86390 1
304070 99304070 1001 86380 86390 1
304821 99304821 1001 86380 86390 1
304724 99304724 1001 86380 86390 1
304458 99304458 1001 86380 86390 1
304436 99304436 1001 86380 86390 1
304411 99304411 1001 86380 86390 1
304363 99304363 1001 86380 86390 1
305512 99305512 1001 86380 86390 1
305593 99305593 1001 86380 86390 1
305428 99305428 1001 86380 86390 1
305249 99305249 1001 86380 86390 1
305200 99305200 1001 86380 86390 1
305099 99305099 1001 86380 86390 1
500079 99500079 1001 86380 86390 1
500800 99500800 1001 86380 86390 1
500632 99500632 1001 86380 86390 1
500645 99500645 1001 86380 86390 1
500415 99500415 1001 86380 86390 1
500525 99500525 1001 86380 86390 1
500590 99500590 1001 86380 86390 1
500209 99500209 1001 86380 86390 1
500917 99500917 1001 86380 86390 1
501513 99501513 1001 86380 86390 1
501384 99501384 1001 86380 86390 1
501310 99501310 1001 86380 86390 1
501174 99501174 1001 86380 86390 1
501021 99501021 1001 86380 86390 1
501119 99501119 1001 86380 86390 1
501689 99501689 1001 86380 86390 1
501834 99501834 1001 86380 86390 1
501719 99501719 1001 86380 86390 1
502442 99502442 1001 86380 86390 1
502218 99502218 1001 86380 86390 1
502102 99502102 1001 86380 86390 1
502004 99502004 1001 86380 86390 1
502007 99502007 1001 86380 86390 1
502490 99502490 1001 86380 86390 1
502506 99502506 1001 86380 86390 1
503253 99503253 1001 86380 86390 1
503021 99503021 1001 86380 86390 1
503065 99503065 1001 86380 86390 1
502886 99502886 1001 86380 86390 1
503458 99503458 1001 86380 86390 1
503384 99503384 1001 86380 86390 1
503401 99503401 1001 86380 86390 1
503957 99503957 1001 86380 86390 1
504052 99504052 1001 86380 86390 1
503639 99503639 1001 86380 86390 1
504195 99504195 1001 86380 86390 1
504826 99504826 1001 86380 86390 1
504600 99504600 1001 86380 86390 1
504705 99504705 1001 86380 86390 1
505096 99505096 1001 86380 86390 1
505588 99505588 1001 86380 86390 1
505386 99505386 1001 86380 86390 1
505451 99505451 1001 86380 86390 1
505561 99505561 1001 86380 86390 1
505395 99505395 1001 86380 86390 1
505343 99505343 1001 86380 86390 1
505189 99505189 1001 86380 86390 1
505190 99505190 1001 86380 86390 1
505784 99505784 1001 86380 86390 1
505823 99505823 1001 86380 86390 1
506009 99506009 1001 86380 86390 1
506154 99506154 1001 86380 86390 1
506735 99506735 1001 86380 86390 1
506623 99506623 1001 86380 86390 1
506649 99506649 1001 86380 86390 1
506791 99506791 1001 86380 86390 1
506720 99506720 1001 86380 86390 1
506759 99506759 1001 86380 86390 1
507293 99507293 1001 86380 86390 1
507285 99507285 1001 86380 86390 1
507396 99507396 1001 86380 86390 1
507109 99507109 1001 86380 86390 1
506834 99506834 1001 86380 86390 1
506873 99506873 1001 86380 86390 1
507007 99507007 1001 86380 86390 1
507592 99507592 1001 86380 86390 1
507439 99507439 1001 86380 86390 1
507483 99507483 1001 86380 86390 1
508197 99508197 1001 86380 86390 1
508241 99508241 1001 86380 86390 1
507837 99507837 1001 86380 86390 1
508034 99508034 1001 86380 86390 1
507984 99507984 1001 86380 86390 1
507856 99507856 1001 86380 86390 1
507666 99507666 1001 86380 86390 1
508428 99508428 1001 86380 86390 1
508896 99508896 1001 86380 86390 1
508900 99508900 1001 86380 86390 1
508720 99508720 1001 86380 86390 1
508827 99508827 1001 86380 86390 1
508455 99508455 1001 86380 86390 1
508549 99508549 1001 86380 86390 1
509250 99509250 1001 86380 86390 1
509787 99509787 1001 86380 86390 1
509878 99509878 1001 86380 86390 1
509537 99509537 1001 86380 86390 1
510026 99510026 1001 86380 86390 1
510039 99510039 1001 86380 86390 1
510550 99510550 1001 86380 86390 1
510603 99510603 1001 86380 86390 1
510530 99510530 1001 86380 86390 1
510508 99510508 1001 86380 86390 1
510460 99510460 1001 86380 86390 1
510475 99510475 1001 86380 86390 1
510320 99510320 1001 86380 86390 1
510453 99510453 1001 86380 86390 1
510775 99510775 1001 86380 86390 1
511504 99511504 1001 86380 86390 1
511418 99511418 1001 86380 86390 1
511278 99511278 1001 86380 86390 1
511062 99511062 1001 86380 86390 1
511094 99511094 1001 86380 86390 1
511097 99511097 1001 86380 86390 1
511073 99511073 1001 86380 86390 1
511698 99511698 1001 86380 86390 1
512211 99512211 1001 86380 86390 1
512220 99512220 1001 86380 86390 1
511992 99511992 1001 86380 86390 1
511837 99511837 1001 86380 86390 1
511826 99511826 1001 86380 86390 1
511918 99511918 1001 86380 86390 1
511803 99511803 1001 86380 86390 1
513076 99513076 1001 86380 86390 1
513137 99513137 1001 86380 86390 1
512716 99512716 1001 86380 86390 1
512614 99512614 1001 86380 86390 1
512706 99512706 1001 86380 86390 1
512593 99512593 1001 86380 86390 1
513960 99513960 1001 86380 86390 1
513755 99513755 1001 86380 86390 1
513707 99513707 1001 86380 86390 1
513618 99513618 1001 86380 86390 1
513546 99513546 1001 86380 86390 1
514150 99514150 1001 86380 86390 1
514141 99514141 1001 86380 86390 1
514524 99514524 1001 86380 86390 1
514454 99514454 1001 86380 86390 1
514418 99514418 1001 86380 86390 1
514246 99514246 1001 86380 86390 1
515044 99515044 1001 86380 86390 1
515569 99515569 1001 86380 86390 1
515393 99515393 1001 86380 86390 1
515204 99515204 1001 86380 86390 1
516407 99516407 1001 86380 86390 1
516369 99516369 1001 86380 86390 1
516448 99516448 1001 86380 86390 1
516167 99516167 1001 86380 86390 1
515935 99515935 1001 86380 86390 1
516079 99516079 1001 86380 86390 1
516675 99516675 1001 86380 86390 1
516637 99516637 1001 86380 86390 1
517308 99517308 1001 86380 86390 1
516989 99516989 1001 86380 86390 1
516969 99516969 1001 86380 86390 1
516785 99516785 1001 86380 86390 1
516725 99516725 1001 86380 86390 1
518029 99518029 1001 86380 86390 1
517783 99517783 1001 86380 86390 1
518211 99518211 1001 86380 86390 1
518292 99518292 1001 86380 86390 1
518307 99518307 1001 86380 86390 1
518875 99518875 1001 86380 86390 1
518889 99518889 1001 86380 86390 1
518628 99518628 1001 86380 86390 1
518645 99518645 1001 86380 86390 1
519088 99519088 1001 86380 86390 1
519104 99519104 1001 86380 86390 1
519174 99519174 1001 86380 86390 1
519691 99519691 1001 86380 86390 1
519693 99519693 1001 86380 86390 1
519734 99519734 1001 86380 86390 1
519422 99519422 1001 86380 86390 1
519475 99519475 1001 86380 86390 1
519343 99519343 1001 86380 86390 1
520244 99520244 1001 86380 86390 1
520381 99520381 1001 86380 86390 1
520026 99520026 1001 86380 86390 1
520196 99520196 1001 86380 86390 1
520186 99520186 1001 86380 86390 1
520811 99520811 1001 86380 86390 1
521433 99521433 1001 86380 86390 1
521528 99521528 1001 86380 86390 1
521512 99521512 1001 86380 86390 1
522269 99522269 1001 86380 86390 1
521976 99521976 1001 86380 86390 1
521938 99521938 1001 86380 86390 1
521990 99521990 1001 86380 86390 1
521755 99521755 1001 86380 86390 1
522775 99522775 1001 86380 86390 1
522857 99522857 1001 86380 86390 1
522608 99522608 1001 86380 86390 1
522624 99522624 1001 86380 86390 1
523225 99523225 1001 86380 86390 1
523177 99523177 1001 86380 86390 1
523648 99523648 1001 86380 86390 1
523693 99523693 1001 86380 86390 1
523696 99523696 1001 86380 86390 1
523360 99523360 1001 86380 86390 1
524595 99524595 1001 86380 86390 1
524687 99524687 1001 86380 86390 1
524702 99524702 1001 86380 86390 1
524762 99524762 1001 86380 86390 1
524476 99524476 1001 86380 86390 1
524549 99524549 1001 86380 86390 1
524821 99524821 1001 86380 86390 1
524829 99524829 1001 86380 86390 1
525471 99525471 1001 86380 86390 1
525525 99525525 1001 86380 86390 1
525526 99525526 1001 86380 86390 1
525263 99525263 1001 86380 86390 1
525056 99525056 1001 86380 86390 1
524980 99524980 1001 86380 86390 1
525711 99525711 1001 86380 86390 1
525750 99525750 1001 86380 86390 1
525607 99525607 1001 86380 86390 1
526240 99526240 1001 86380 86390 1
526172 99526172 1001 86380 86390 1
525868 99525868 1001 86380 86390 1
525908 99525908 1001 86380 86390 1
526002 99526002 1001 86380 86390 1
526602 99526602 1001 86380 86390 1
527074 99527074 1001 86380 86390 1
526995 99526995 1001 86380 86390 1
526732 99526732 1001 86380 86390 1
526702 99526702 1001 86380 86390 1
527419 99527419 1001 86380 86390 1
527361 99527361 1001 86380 86390 1
527900 99527900 1001 86380 86390 1
527719 99527719 1001 86380 86390 1
527524 99527524 1001 86380 86390 1
527656 99527656 1001 86380 86390 1
527541 99527541 1001 86380 86390 1
528166 99528166 1001 86380 86390 1
528182 99528182 1001 86380 86390 1
528838 99528838 1001 86380 86390 1
528549 99528549 1001 86380 86390 1
528629 99528629 1001 86380 86390 1
529092 99529092 1001 86380 86390 1
529046 99529046 1001 86380 86390 1
528932 99528932 1001 86380 86390 1
529592 99529592 1001 86380 86390 1
529644 99529644 1001 86380 86390 1
529646 99529646 1001 86380 86390 1
529358 99529358 1001 86380 86390 1
529247 99529247 1001 86380 86390 1
530526 99530526 1001 86380 86390 1
530442 99530442 1001 86380 86390 1
530312 99530312 1001 86380 86390 1
530313 99530313 1001 86380 86390 1
530184 99530184 1001 86380 86390 1
530215 99530215 1001 86380 86390 1
529964 99529964 1001 86380 86390 1
530096 99530096 1001 86380 86390 1
530995 99530995 1001 86380 86390 1
531043 99531043 1001 86380 86390 1
531456 99531456 1001 86380 86390 1
532148 99532148 1001 86380 86390 1
532123 99532123 1001 86380 86390 1
532020 99532020 1001 86380 86390 1
531740 99531740 1001 86380 86390 1
531626 99531626 1001 86380 86390 1
532337 99532337 1001 86380 86390 1
532316 99532316 1001 86380 86390 1
532212 99532212 1001 86380 86390 1
533001 99533001 1001 86380 86390 1
533025 99533025 1001 86380 86390 1
532850 99532850 1001 86380 86390 1
532779 99532779 1001 86380 86390 1
532605 99532605 1001 86380 86390 1
532424 99532424 1001 86380 86390 1
532581 99532581 1001 86380 86390 1
532596 99532596 1001 86380 86390 1
532443 99532443 1001 86380 86390 1
533655 99533655 1001 86380 86390 1
533784 99533784 1001 86380 86390 1
533777 99533777 1001 86380 86390 1
533767 99533767 1001 86380 86390 1
533455 99533455 1001 86380 86390 1
533379 99533379 1001 86380 86390 1
533264 99533264 1001 86380 86390 1
534584 99534584 1001 86380 86390 1
534377 99534377 1001 86380 86390 1
534424 99534424 1001 86380 86390 1
534309 99534309 1001 86380 86390 1
534167 99534167 1001 86380 86390 1
534092 99534092 1001 86380 86390 1
534223 99534223 1001 86380 86390 1
534121 99534121 1001 86380 86390 1
534162 99534162 1001 86380 86390 1
534085 99534085 1001 86380 86390 1
534179 99534179 1001 86380 86390 1
534878 99534878 1001 86380 86390 1
535202 99535202 1001 86380 86390 1
535027 99535027 1001 86380 86390 1
535574 99535574 1001 86380 86390 1
535592 99535592 1001 86380 86390 1
535636 99535636 1001 86380 86390 1
536225 99536225 1001 86380 86390 1
536177 99536177 1001 86380 86390 1
536203 99536203 1001 86380 86390 1
536094 99536094 1001 86380 86390 1
536524 99536524 1001 86380 86390 1
536588 99536588 1001 86380 86390 1
536641 99536641 1001 86380 86390 1
536579 99536579 1001 86380 86390 1
537235 99537235 1001 86380 86390 1
537210 99537210 1001 86380 86390 1
537668 99537668 1001 86380 86390 1
537639 99537639 1001 86380 86390 1
537569 99537569 1001 86380 86390 1
538193 99538193 1001 86380 86390 1
538094 99538094 1001 86380 86390 1
538712 99538712 1001 86380 86390 1
538755 99538755 1001 86380 86390 1
538642 99538642 1001 86380 86390 1
538798 99538798 1001 86380 86390 1
538395 99538395 1001 86380 86390 1
538335 99538335 1001 86380 86390 1
539254 99539254 1001 86380 86390 1
539294 99539294 1001 86380 86390 1
539283 99539283 1001 86380 86390 1
539296 99539296 1001 86380 86390 1
539273 99539273 1001 86380 86390 1
539163 99539163 1001 86380 86390 1
539128 99539128 1001 86380 86390 1
539703 99539703 1001 86380 86390 1
539654 99539654 1001 86380 86390 1
540248 99540248 1001 86380 86390 1
540161 99540161 1001 86380 86390 1
540164 99540164 1001 86380 86390 1
540060 99540060 1001 86380 86390 1
540167 99540167 1001 86380 86390 1
539896 99539896 1001 86380 86390 1
540571 99540571 1001 86380 86390 1
540574 99540574 1001 86380 86390 1
540565 99540565 1001 86380 86390 1
541250 99541250 1001 86380 86390 1
541123 99541123 1001 86380 86390 1
540896 99540896 1001 86380 86390 1
540785 99540785 1001 86380 86390 1
540863 99540863 1001 86380 86390 1
540773 99540773 1001 86380 86390 1
541448 99541448 1001 86380 86390 1
541423 99541423 1001 86380 86390 1
541377 99541377 1001 86380 86390 1
542098 99542098 1001 86380 86390 1
541819 99541819 1001 86380 86390 1
542874 99542874 1001 86380 86390 1
542935 99542935 1001 86380 86390 1
542840 99542840 1001 86380 86390 1
542354 99542354 1001 86380 86390 1
542445 99542445 1001 86380 86390 1
542368 99542368 1001 86380 86390 1
542499 99542499 1001 86380 86390 1
543768 99543768 1001 86380 86390 1
543676 99543676 1001 86380 86390 1
543463 99543463 1001 86380 86390 1
543490 99543490 1001 86380 86390 1
543533 99543533 1001 86380 86390 1
543430 99543430 1001 86380 86390 1
543253 99543253 1001 86380 86390 1
543954 99543954 1001 86380 86390 1
543871 99543871 1001 86380 86390 1
544428 99544428 1001 86380 86390 1
544256 99544256 1001 86380 86390 1
544011 99544011 1001 86380 86390 1
544609 99544609 1001 86380 86390 1
544650 99544650 1001 86380 86390 1
500332 955 1002 45746 55627 1
514050 481 1002 44991 58747 1
400358 99400358 1001 86380 86390 1
400580 99400580 1001 86380 86390 1
400776 99400776 1001 86380 86390 1
400834 99400834 1001 86380 86390 1
401255 99401255 1001 86380 86390 1
401170 99401170 1001 86380 86390 1
401871 99401871 1001 86380 86390 1
401878 99401878 1001 86380 86390 1
402053 99402053 1001 86380 86390 1
402092 99402092 1001 86380 86390 1
402346 99402346 1001 86380 86390 1
402351 99402351 1001 86380 86390 1
402446 99402446 1001 86380 86390 1
402461 99402461 1001 86380 86390 1
402554 99402554 1001 86380 86390 1
403154 99403154 1001 86380 86390 1
403175 99403175 1001 86380 86390 1
403538 99403538 1001 86380 86390 1
403819 99403819 1001 86380 86390 1
403906 99403906 1001 86380 86390 1
404379 99404379 1001 86380 86390 1
404429 99404429 1001 86380 86390 1
404774 99404774 1001 86380 86390 1
405471 99405471 1001 86380 86390 1
405574 99405574 1001 86380 86390 1
405606 99405606 1001 86380 86390 1
405840 99405840 1001 86380 86390 1
406051 99406051 1001 86380 86390 1
406321 99406321 1001 86380 86390 1
406569 99406569 1001 86380 86390 1
406861 99406861 1001 86380 86390 1
407384 99407384 1001 86380 86390 1
407723 99407723 1001 86380 86390 1
407798 99407798 1001 86380 86390 1
408029 99408029 1001 86380 86390 1
408743 99408743 1001 86380 86390 1
408827 99408827 1001 86380 86390 1
409261 99409261 1001 86380 86390 1
409194 99409194 1001 86380 86390 1
409403 99409403 1001 86380 86390 1
410474 99410474 1001 86380 86390 1
410514 99410514 1001 86380 86390 1
410528 99410528 1001 86380 86390 1
411121 99411121 1001 86380 86390 1
411153 99411153 1001 86380 86390 1
411222 99411222 1001 86380 86390 1
412077 99412077 1001 86380 86390 1
412328 99412328 1001 86380 86390 1
413599 99413599 1001 86380 86390 1
413202 99413202 1001 86380 86390 1
412510 99412510 1001 86380 86390 1
412659 99412659 1001 86380 86390 1
412859 99412859 1001 86380 86390 1
413862 99413862 1001 86380 86390 1
414093 99414093 1001 86380 86390 1
414958 99414958 1001 86380 86390 1
416744 99416744 1001 86380 86390 1
416189 99416189 1001 86380 86390 1
415748 99415748 1001 86380 86390 1
415886 99415886 1001 86380 86390 1
416065 99416065 1001 86380 86390 1
416078 99416078 1001 86380 86390 1
417309 99417309 1001 86380 86390 1
417311 99417311 1001 86380 86390 1
417179 99417179 1001 86380 86390 1
417251 99417251 1001 86380 86390 1
417522 99417522 1001 86380 86390 1
418462 99418462 1001 86380 86390 1
418059 99418059 1001 86380 86390 1
418145 99418145 1001 86380 86390 1
418100 99418100 1001 86380 86390 1
418910 99418910 1001 86380 86390 1
419174 99419174 1001 86380 86390 1
420238 99420238 1001 86380 86390 1
420148 99420148 1001 86380 86390 1
420156 99420156 1001 86380 86390 1
420263 99420263 1001 86380 86390 1
420368 99420368 1001 86380 86390 1
419590 99419590 1001 86380 86390 1
420448 99420448 1001 86380 86390 1
420507 99420507 1001 86380 86390 1
422040 99422040 1001 86380 86390 1
422021 99422021 1001 86380 86390 1
421612 99421612 1001 86380 86390 1
421549 99421549 1001 86380 86390 1
420979 99420979 1001 86380 86390 1
422459 99422459 1001 86380 86390 1
422136 99422136 1001 86380 86390 1
423307 99423307 1001 86380 86390 1
423630 99423630 1001 86380 86390 1
423703 99423703 1001 86380 86390 1
423493 99423493 1001 86380 86390 1
423567 99423567 1001 86380 86390 1
422605 99422605 1001 86380 86390 1
422583 99422583 1001 86380 86390 1
422711 99422711 1001 86380 86390 1
424036 99424036 1001 86380 86390 1
425232 99425232 1001 86380 86390 1
425187 99425187 1001 86380 86390 1
424669 99424669 1001 86380 86390 1
425616 99425616 1001 86380 86390 1
426715 99426715 1001 86380 86390 1
426847 99426847 1001 86380 86390 1
426923 99426923 1001 86380 86390 1
426748 99426748 1001 86380 86390 1
426637 99426637 1001 86380 86390 1
426365 99426365 1001 86380 86390 1
426168 99426168 1001 86380 86390 1
426061 99426061 1001 86380 86390 1
427504 99427504 1001 86380 86390 1
427159 99427159 1001 86380 86390 1
428509 99428509 1001 86380 86390 1
428718 99428718 1001 86380 86390 1
428009 99428009 1001 86380 86390 1
428052 99428052 1001 86380 86390 1
427920 99427920 1001 86380 86390 1
427704 99427704 1001 86380 86390 1
427608 99427608 1001 86380 86390 1
429059 99429059 1001 86380 86390 1
428936 99428936 1001 86380 86390 1
430197 99430197 1001 86380 86390 1
430258 99430258 1001 86380 86390 1
429571 99429571 1001 86380 86390 1
429233 99429233 1001 86380 86390 1
429515 99429515 1001 86380 86390 1
429961 99429961 1001 86380 86390 1
431654 99431654 1001 86380 86390 1
431839 99431839 1001 86380 86390 1
431680 99431680 1001 86380 86390 1
431392 99431392 1001 86380 86390 1
432221 99432221 1001 86380 86390 1
432436 99432436 1001 86380 86390 1
432184 99432184 1001 86380 86390 1
432197 99432197 1001 86380 86390 1
433491 99433491 1001 86380 86390 1
433403 99433403 1001 86380 86390 1
433706 99433706 1001 86380 86390 1
433087 99433087 1001 86380 86390 1
433236 99433236 1001 86380 86390 1
432651 99432651 1001 86380 86390 1
433826 99433826 1001 86380 86390 1
435098 99435098 1001 86380 86390 1
435354 99435354 1001 86380 86390 1
434849 99434849 1001 86380 86390 1
434700 99434700 1001 86380 86390 1
434269 99434269 1001 86380 86390 1
435622 99435622 1001 86380 86390 1
435639 99435639 1001 86380 86390 1
435477 99435477 1001 86380 86390 1
436785 99436785 1001 86380 86390 1
436886 99436886 1001 86380 86390 1
436383 99436383 1001 86380 86390 1
436312 99436312 1001 86380 86390 1
436016 99436016 1001 86380 86390 1
436295 99436295 1001 86380 86390 1
436212 99436212 1001 86380 86390 1
437236 99437236 1001 86380 86390 1
300070 99300070 1001 86380 86390 1
300388 99300388 1001 86380 86390 1
300457 99300457 1001 86380 86390 1
300778 99300778 1001 86380 86390 1
300809 99300809 1001 86380 86390 1
300746 99300746 1001 86380 86390 1
301551 99301551 1001 86380 86390 1
301474 99301474 1001 86380 86390 1
301244 99301244 1001 86380 86390 1
301612 99301612 1001 86380 86390 1
301664 99301664 1001 86380 86390 1
302348 99302348 1001 86380 86390 1
302310 99302310 1001 86380 86390 1
302212 99302212 1001 86380 86390 1
302087 99302087 1001 86380 86390 1
301984 99301984 1001 86380 86390 1
302065 99302065 1001 86380 86390 1
301770 99301770 1001 86380 86390 1
302575 99302575 1001 86380 86390 1
302528 99302528 1001 86380 86390 1
302413 99302413 1001 86380 86390 1
303130 99303130 1001 86380 86390 1
303132 99303132 1001 86380 86390 1
303107 99303107 1001 86380 86390 1
303146 99303146 1001 86380 86390 1
303196 99303196 1001 86380 86390 1
302993 99302993 1001 86380 86390 1
302896 99302896 1001 86380 86390 1
302742 99302742 1001 86380 86390 1
302633 99302633 1001 86380 86390 1
303235 99303235 1001 86380 86390 1
303329 99303329 1001 86380 86390 1
303381 99303381 1001 86380 86390 1
303569 99303569 1001 86380 86390 1
303604 99303604 1001 86380 86390 1
304175 99304175 1001 86380 86390 1
304060 99304060 1001 86380 86390 1
304152 99304152 1001 86380 86390 1
304037 99304037 1001 86380 86390 1
304040 99304040 1001 86380 86390 1
304783 99304783 1001 86380 86390 1
304824 99304824 1001 86380 86390 1
304578 99304578 1001 86380 86390 1
304581 99304581 1001 86380 86390 1
304997 99304997 1001 86380 86390 1
305589 99305589 1001 86380 86390 1
305393 99305393 1001 86380 86390 1
305316 99305316 1001 86380 86390 1
305088 99305088 1001 86380 86390 1
500089 99500089 1001 86380 86390 1
500026 99500026 1001 86380 86390 1
500470 99500470 1001 86380 86390 1
500406 99500406 1001 86380 86390 1
500541 99500541 1001 86380 86390 1
500360 99500360 1001 86380 86390 1
501014 99501014 1001 86380 86390 1
501459 99501459 1001 86380 86390 1
501447 99501447 1001 86380 86390 1
501553 99501553 1001 86380 86390 1
501383 99501383 1001 86380 86390 1
501203 99501203 1001 86380 86390 1
501766 99501766 1001 86380 86390 1
502455 99502455 1001 86380 86390 1
502347 99502347 1001 86380 86390 1
502360 99502360 1001 86380 86390 1
502057 99502057 1001 86380 86390 1
502123 99502123 1001 86380 86390 1
501960 99501960 1001 86380 86390 1
502946 99502946 1001 86380 86390 1
503063 99503063 1001 86380 86390 1
502826 99502826 1001 86380 86390 1
502780 99502780 1001 86380 86390 1
503320 99503320 1001 86380 86390 1
503424 99503424 1001 86380 86390 1
503453 99503453 1001 86380 86390 1
503469 99503469 1001 86380 86390 1
504066 99504066 1001 86380 86390 1
503689 99503689 1001 86380 86390 1
504225 99504225 1001 86380 86390 1
504430 99504430 1001 86380 86390 1
504443 99504443 1001 86380 86390 1
504460 99504460 1001 86380 86390 1
505041 99505041 1001 86380 86390 1
505690 99505690 1001 86380 86390 1
505383 99505383 1001 86380 86390 1
505502 99505502 1001 86380 86390 1
505494 99505494 1001 86380 86390 1
505234 99505234 1001 86380 86390 1
505937 99505937 1001 86380 86390 1
505789 99505789 1001 86380 86390 1
505791 99505791 1001 86380 86390 1
506418 99506418 1001 86380 86390 1
506554 99506554 1001 86380 86390 1
506302 99506302 1001 86380 86390 1
506320 99506320 1001 86380 86390 1
506190 99506190 1001 86380 86390 1
506364 99506364 1001 86380 86390 1
506001 99506001 1001 86380 86390 1
506109 99506109 1001 86380 86390 1
506111 99506111 1001 86380 86390 1
506100 99506100 1001 86380 86390 1
505997 99505997 1001 86380 86390 1
506026 99506026 1001 86380 86390 1
506721 99506721 1001 86380 86390 1
507261 99507261 1001 86380 86390 1
507339 99507339 1001 86380 86390 1
507100 99507100 1001 86380 86390 1
507077 99507077 1001 86380 86390 1
507039 99507039 1001 86380 86390 1
506906 99506906 1001 86380 86390 1
506868 99506868 1001 86380 86390 1
507502 99507502 1001 86380 86390 1
507544 99507544 1001 86380 86390 1
507848 99507848 1001 86380 86390 1
507877 99507877 1001 86380 86390 1
507903 99507903 1001 86380 86390 1
507972 99507972 1001 86380 86390 1
507736 99507736 1001 86380 86390 1
507833 99507833 1001 86380 86390 1
508282 99508282 1001 86380 86390 1
508948 99508948 1001 86380 86390 1
508912 99508912 1001 86380 86390 1
508926 99508926 1001 86380 86390 1
508970 99508970 1001 86380 86390 1
508729 99508729 1001 86380 86390 1
509156 99509156 1001 86380 86390 1
509161 99509161 1001 86380 86390 1
509869 99509869 1001 86380 86390 1
509378 99509378 1001 86380 86390 1
509433 99509433 1001 86380 86390 1
510070 99510070 1001 86380 86390 1
509909 99509909 1001 86380 86390 1
510694 99510694 1001 86380 86390 1
510569 99510569 1001 86380 86390 1
510634 99510634 1001 86380 86390 1
510237 99510237 1001 86380 86390 1
510864 99510864 1001 86380 86390 1
511342 99511342 1001 86380 86390 1
511320 99511320 1001 86380 86390 1
511604 99511604 1001 86380 86390 1
512307 99512307 1001 86380 86390 1
512062 99512062 1001 86380 86390 1
512027 99512027 1001 86380 86390 1
511877 99511877 1001 86380 86390 1
512472 99512472 1001 86380 86390 1
512998 99512998 1001 86380 86390 1
513306 99513306 1001 86380 86390 1
513355 99513355 1001 86380 86390 1
513851 99513851 1001 86380 86390 1
513514 99513514 1001 86380 86390 1
514742 99514742 1001 86380 86390 1
514517 99514517 1001 86380 86390 1
514436 99514436 1001 86380 86390 1
514859 99514859 1001 86380 86390 1
514863 99514863 1001 86380 86390 1
515363 99515363 1001 86380 86390 1
515263 99515263 1001 86380 86390 1
515725 99515725 1001 86380 86390 1
516378 99516378 1001 86380 86390 1
516184 99516184 1001 86380 86390 1
516702 99516702 1001 86380 86390 1
516521 99516521 1001 86380 86390 1
516588 99516588 1001 86380 86390 1
516510 99516510 1001 86380 86390 1
517157 99517157 1001 86380 86390 1
517251 99517251 1001 86380 86390 1
516939 99516939 1001 86380 86390 1
516905 99516905 1001 86380 86390 1
516867 99516867 1001 86380 86390 1
516869 99516869 1001 86380 86390 1
517893 99517893 1001 86380 86390 1
517885 99517885 1001 86380 86390 1
517626 99517626 1001 86380 86390 1
517669 99517669 1001 86380 86390 1
517708 99517708 1001 86380 86390 1
518251 99518251 1001 86380 86390 1
518355 99518355 1001 86380 86390 1
518797 99518797 1001 86380 86390 1
518909 99518909 1001 86380 86390 1
518654 99518654 1001 86380 86390 1
518631 99518631 1001 86380 86390 1
518747 99518747 1001 86380 86390 1
518649 99518649 1001 86380 86390 1
518386 99518386 1001 86380 86390 1
518467 99518467 1001 86380 86390 1
519179 99519179 1001 86380 86390 1
519051 99519051 1001 86380 86390 1
518999 99518999 1001 86380 86390 1
519171 99519171 1001 86380 86390 1
519763 99519763 1001 86380 86390 1
519621 99519621 1001 86380 86390 1
519772 99519772 1001 86380 86390 1
519695 99519695 1001 86380 86390 1
519419 99519419 1001 86380 86390 1
519603 99519603 1001 86380 86390 1
519289 99519289 1001 86380 86390 1
519244 99519244 1001 86380 86390 1
519890 99519890 1001 86380 86390 1
519956 99519956 1001 86380 86390 1
520010 99520010 1001 86380 86390 1
520486 99520486 1001 86380 86390 1
520555 99520555 1001 86380 86390 1
520479 99520479 1001 86380 86390 1
520388 99520388 1001 86380 86390 1
520401 99520401 1001 86380 86390 1
520406 99520406 1001 86380 86390 1
520433 99520433 1001 86380 86390 1
520330 99520330 1001 86380 86390 1
520114 99520114 1001 86380 86390 1
520052 99520052 1001 86380 86390 1
520053 99520053 1001 86380 86390 1
520119 99520119 1001 86380 86390 1
520057 99520057 1001 86380 86390 1
520843 99520843 1001 86380 86390 1
521280 99521280 1001 86380 86390 1
521285 99521285 1001 86380 86390 1
521120 99521120 1001 86380 86390 1
521108 99521108 1001 86380 86390 1
521065 99521065 1001 86380 86390 1
521671 99521671 1001 86380 86390 1
522132 99522132 1001 86380 86390 1
521970 99521970 1001 86380 86390 1
522047 99522047 1001 86380 86390 1
521756 99521756 1001 86380 86390 1
521848 99521848 1001 86380 86390 1
522417 99522417 1001 86380 86390 1
522711 99522711 1001 86380 86390 1
522713 99522713 1001 86380 86390 1
522649 99522649 1001 86380 86390 1
522611 99522611 1001 86380 86390 1
523171 99523171 1001 86380 86390 1
523935 99523935 1001 86380 86390 1
523413 99523413 1001 86380 86390 1
524602 99524602 1001 86380 86390 1
524574 99524574 1001 86380 86390 1
524486 99524486 1001 86380 86390 1
524379 99524379 1001 86380 86390 1
524229 99524229 1001 86380 86390 1
524340 99524340 1001 86380 86390 1
524928 99524928 1001 86380 86390 1
524865 99524865 1001 86380 86390 1
524814 99524814 1001 86380 86390 1
524827 99524827 1001 86380 86390 1
525042 99525042 1001 86380 86390 1
525149 99525149 1001 86380 86390 1
524998 99524998 1001 86380 86390 1
525634 99525634 1001 86380 86390 1
525712 99525712 1001 86380 86390 1
526075 99526075 1001 86380 86390 1
526097 99526097 1001 86380 86390 1
527075 99527075 1001 86380 86390 1
527236 99527236 1001 86380 86390 1
527184 99527184 1001 86380 86390 1
527210 99527210 1001 86380 86390 1
526864 99526864 1001 86380 86390 1
527034 99527034 1001 86380 86390 1
527010 99527010 1001 86380 86390 1
526873 99526873 1001 86380 86390 1
526744 99526744 1001 86380 86390 1
528025 99528025 1001 86380 86390 1
528042 99528042 1001 86380 86390 1
527987 99527987 1001 86380 86390 1
527991 99527991 1001 86380 86390 1
528055 99528055 1001 86380 86390 1
527816 99527816 1001 86380 86390 1
527843 99527843 1001 86380 86390 1
527617 99527617 1001 86380 86390 1
528108 99528108 1001 86380 86390 1
528251 99528251 1001 86380 86390 1
528083 99528083 1001 86380 86390 1
528804 99528804 1001 86380 86390 1
528715 99528715 1001 86380 86390 1
528767 99528767 1001 86380 86390 1
528887 99528887 1001 86380 86390 1
528495 99528495 1001 86380 86390 1
528586 99528586 1001 86380 86390 1
528548 99528548 1001 86380 86390 1
528989 99528989 1001 86380 86390 1
528999 99528999 1001 86380 86390 1
529552 99529552 1001 86380 86390 1
529499 99529499 1001 86380 86390 1
529133 99529133 1001 86380 86390 1
529276 99529276 1001 86380 86390 1
529280 99529280 1001 86380 86390 1
529295 99529295 1001 86380 86390 1
529841 99529841 1001 86380 86390 1
529777 99529777 1001 86380 86390 1
529769 99529769 1001 86380 86390 1
529801 99529801 1001 86380 86390 1
530336 99530336 1001 86380 86390 1
530299 99530299 1001 86380 86390 1
530151 99530151 1001 86380 86390 1
529939 99529939 1001 86380 86390 1
529981 99529981 1001 86380 86390 1
529956 99529956 1001 86380 86390 1
530721 99530721 1001 86380 86390 1
530555 99530555 1001 86380 86390 1
530558 99530558 1001 86380 86390 1
531281 99531281 1001 86380 86390 1
531183 99531183 1001 86380 86390 1
531313 99531313 1001 86380 86390 1
531057 99531057 1001 86380 86390 1
531008 99531008 1001 86380 86390 1
531112 99531112 1001 86380 86390 1
531075 99531075 1001 86380 86390 1
530810 99530810 1001 86380 86390 1
530766 99530766 1001 86380 86390 1
530807 99530807 1001 86380 86390 1
531410 99531410 1001 86380 86390 1
531515 99531515 1001 86380 86390 1
531453 99531453 1001 86380 86390 1
532014 99532014 1001 86380 86390 1
532188 99532188 1001 86380 86390 1
531863 99531863 1001 86380 86390 1
531956 99531956 1001 86380 86390 1
532261 99532261 1001 86380 86390 1
532898 99532898 1001 86380 86390 1
532627 99532627 1001 86380 86390 1
532824 99532824 1001 86380 86390 1
532551 99532551 1001 86380 86390 1
533213 99533213 1001 86380 86390 1
533046 99533046 1001 86380 86390 1
533770 99533770 1001 86380 86390 1
533847 99533847 1001 86380 86390 1
533853 99533853 1001 86380 86390 1
533588 99533588 1001 86380 86390 1
533641 99533641 1001 86380 86390 1
533473 99533473 1001 86380 86390 1
533530 99533530 1001 86380 86390 1
533521 99533521 1001 86380 86390 1
533370 99533370 1001 86380 86390 1
533895 99533895 1001 86380 86390 1
533949 99533949 1001 86380 86390 1
534569 99534569 1001 86380 86390 1
534492 99534492 1001 86380 86390 1
534552 99534552 1001 86380 86390 1
534677 99534677 1001 86380 86390 1
534428 99534428 1001 86380 86390 1
535375 99535375 1001 86380 86390 1
535428 99535428 1001 86380 86390 1
535281 99535281 1001 86380 86390 1
535040 99535040 1001 86380 86390 1
535652 99535652 1001 86380 86390 1
535669 99535669 1001 86380 86390 1
536224 99536224 1001 86380 86390 1
536079 99536079 1001 86380 86390 1
535982 99535982 1001 86380 86390 1
535983 99535983 1001 86380 86390 1
535778 99535778 1001 86380 86390 1
536415 99536415 1001 86380 86390 1
536884 99536884 1001 86380 86390 1
536910 99536910 1001 86380 86390 1
536755 99536755 1001 86380 86390 1
536927 99536927 1001 86380 86390 1
536594 99536594 1001 86380 86390 1
536678 99536678 1001 86380 86390 1
536680 99536680 1001 86380 86390 1
536668 99536668 1001 86380 86390 1
537332 99537332 1001 86380 86390 1
537926 99537926 1001 86380 86390 1
537771 99537771 1001 86380 86390 1
537577 99537577 1001 86380 86390 1
537611 99537611 1001 86380 86390 1
538679 99538679 1001 86380 86390 1
538484 99538484 1001 86380 86390 1
538424 99538424 1001 86380 86390 1
538353 99538353 1001 86380 86390 1
538295 99538295 1001 86380 86390 1
538968 99538968 1001 86380 86390 1
538919 99538919 1001 86380 86390 1
538987 99538987 1001 86380 86390 1
538873 99538873 1001 86380 86390 1
539120 99539120 1001 86380 86390 1
539824 99539824 1001 86380 86390 1
539658 99539658 1001 86380 86390 1
540361 99540361 1001 86380 86390 1
540210 99540210 1001 86380 86390 1
540146 99540146 1001 86380 86390 1
540252 99540252 1001 86380 86390 1
540137 99540137 1001 86380 86390 1
540157 99540157 1001 86380 86390 1
539989 99539989 1001 86380 86390 1
539939 99539939 1001 86380 86390 1
539971 99539971 1001 86380 86390 1
539959 99539959 1001 86380 86390 1
539869 99539869 1001 86380 86390 1
540629 99540629 1001 86380 86390 1
540669 99540669 1001 86380 86390 1
541254 99541254 1001 86380 86390 1
541001 99541001 1001 86380 86390 1
540831 99540831 1001 86380 86390 1
540794 99540794 1001 86380 86390 1
540719 99540719 1001 86380 86390 1
541462 99541462 1001 86380 86390 1
541918 99541918 1001 86380 86390 1
541875 99541875 1001 86380 86390 1
541853 99541853 1001 86380 86390 1
541524 99541524 1001 86380 86390 1
541596 99541596 1001 86380 86390 1
542275 99542275 1001 86380 86390 1
542178 99542178 1001 86380 86390 1
542824 99542824 1001 86380 86390 1
542904 99542904 1001 86380 86390 1
542696 99542696 1001 86380 86390 1
542671 99542671 1001 86380 86390 1
542712 99542712 1001 86380 86390 1
542395 99542395 1001 86380 86390 1
542994 99542994 1001 86380 86390 1
543094 99543094 1001 86380 86390 1
543493 99543493 1001 86380 86390 1
543459 99543459 1001 86380 86390 1
543487 99543487 1001 86380 86390 1
543261 99543261 1001 86380 86390 1
543847 99543847 1001 86380 86390 1
543861 99543861 1001 86380 86390 1
543844 99543844 1001 86380 86390 1
544593 99544593 1001 86380 86390 1
544302 99544302 1001 86380 86390 1
544362 99544362 1001 86380 86390 1
544611 99544611 1001 86380 86390 1
519653 1017 1001 50847 51146 1
525301 899 1002 50048 50672 1
525365 805 1001 47883 48182 1
400294 99400294 1001 86380 86390 1
400787 99400787 1001 86380 86390 1
400900 99400900 1001 86380 86390 1
401124 99401124 1001 86380 86390 1
401356 99401356 1001 86380 86390 1
401702 99401702 1001 86380 86390 1
402223 99402223 1001 86380 86390 1
402336 99402336 1001 86380 86390 1
402321 99402321 1001 86380 86390 1
402279 99402279 1001 86380 86390 1
402746 99402746 1001 86380 86390 1
403085 99403085 1001 86380 86390 1
403400 99403400 1001 86380 86390 1
403477 99403477 1001 86380 86390 1
403551 99403551 1001 86380 86390 1
404001 99404001 1001 86380 86390 1
403942 99403942 1001 86380 86390 1
404244 99404244 1001 86380 86390 1
404176 99404176 1001 86380 86390 1
404369 99404369 1001 86380 86390 1
404383 99404383 1001 86380 86390 1
404760 99404760 1001 86380 86390 1
405289 99405289 1001 86380 86390 1
405558 99405558 1001 86380 86390 1
405641 99405641 1001 86380 86390 1
405591 99405591 1001 86380 86390 1
405619 99405619 1001 86380 86390 1
405692 99405692 1001 86380 86390 1
405859 99405859 1001 86380 86390 1
405832 99405832 1001 86380 86390 1
405906 99405906 1001 86380 86390 1
406637 99406637 1001 86380 86390 1
407316 99407316 1001 86380 86390 1
407608 99407608 1001 86380 86390 1
407740 99407740 1001 86380 86390 1
407792 99407792 1001 86380 86390 1
408739 99408739 1001 86380 86390 1
408875 99408875 1001 86380 86390 1
409239 99409239 1001 86380 86390 1
409449 99409449 1001 86380 86390 1
410293 99410293 1001 86380 86390 1
410725 99410725 1001 86380 86390 1
410800 99410800 1001 86380 86390 1
411249 99411249 1001 86380 86390 1
411741 99411741 1001 86380 86390 1
411894 99411894 1001 86380 86390 1
412345 99412345 1001 86380 86390 1
412436 99412436 1001 86380 86390 1
413539 99413539 1001 86380 86390 1
413987 99413987 1001 86380 86390 1
413918 99413918 1001 86380 86390 1
415000 99415000 1001 86380 86390 1
414177 99414177 1001 86380 86390 1
414237 99414237 1001 86380 86390 1
414132 99414132 1001 86380 86390 1
415347 99415347 1001 86380 86390 1
416992 99416992 1001 86380 86390 1
416285 99416285 1001 86380 86390 1
416237 99416237 1001 86380 86390 1
416488 99416488 1001 86380 86390 1
416429 99416429 1001 86380 86390 1
416460 99416460 1001 86380 86390 1
415865 99415865 1001 86380 86390 1
417003 99417003 1001 86380 86390 1
417586 99417586 1001 86380 86390 1
418638 99418638 1001 86380 86390 1
418877 99418877 1001 86380 86390 1
420182 99420182 1001 86380 86390 1
420421 99420421 1001 86380 86390 1
419952 99419952 1001 86380 86390 1
419491 99419491 1001 86380 86390 1
419510 99419510 1001 86380 86390 1
420712 99420712 1001 86380 86390 1
420671 99420671 1001 86380 86390 1
421920 99421920 1001 86380 86390 1
421922 99421922 1001 86380 86390 1
421831 99421831 1001 86380 86390 1
420897 99420897 1001 86380 86390 1
420938 99420938 1001 86380 86390 1
423508 99423508 1001 86380 86390 1
423584 99423584 1001 86380 86390 1
423422 99423422 1001 86380 86390 1
423246 99423246 1001 86380 86390 1
423012 99423012 1001 86380 86390 1
422842 99422842 1001 86380 86390 1
422795 99422795 1001 86380 86390 1
423833 99423833 1001 86380 86390 1
423764 99423764 1001 86380 86390 1
425126 99425126 1001 86380 86390 1
425335 99425335 1001 86380 86390 1
424880 99424880 1001 86380 86390 1
424761 99424761 1001 86380 86390 1
424599 99424599 1001 86380 86390 1
424727 99424727 1001 86380 86390 1
424946 99424946 1001 86380 86390 1
424158 99424158 1001 86380 86390 1
427036 99427036 1001 86380 86390 1
426848 99426848 1001 86380 86390 1
426910 99426910 1001 86380 86390 1
426393 99426393 1001 86380 86390 1
426498 99426498 1001 86380 86390 1
426186 99426186 1001 86380 86390 1
426095 99426095 1001 86380 86390 1
427529 99427529 1001 86380 86390 1
427389 99427389 1001 86380 86390 1
427370 99427370 1001 86380 86390 1
428453 99428453 1001 86380 86390 1
428419 99428419 1001 86380 86390 1
428214 99428214 1001 86380 86390 1
428289 99428289 1001 86380 86390 1
428050 99428050 1001 86380 86390 1
428763 99428763 1001 86380 86390 1
429895 99429895 1001 86380 86390 1
429564 99429564 1001 86380 86390 1
429321 99429321 1001 86380 86390 1
429458 99429458 1001 86380 86390 1
430606 99430606 1001 86380 86390 1
430709 99430709 1001 86380 86390 1
431709 99431709 1001 86380 86390 1
431064 99431064 1001 86380 86390 1
431097 99431097 1001 86380 86390 1
432087 99432087 1001 86380 86390 1
432334 99432334 1001 86380 86390 1
432365 99432365 1001 86380 86390 1
433501 99433501 1001 86380 86390 1
433201 99433201 1001 86380 86390 1
433093 99433093 1001 86380 86390 1
432694 99432694 1001 86380 86390 1
435157 99435157 1001 86380 86390 1
434371 99434371 1001 86380 86390 1
434568 99434568 1001 86380 86390 1
435679 99435679 1001 86380 86390 1
435802 99435802 1001 86380 86390 1
437006 99437006 1001 86380 86390 1
436990 99436990 1001 86380 86390 1
436879 99436879 1001 86380 86390 1
437111 99437111 1001 86380 86390 1
436669 99436669 1001 86380 86390 1
436653 99436653 1001 86380 86390 1
436269 99436269 1001 86380 86390 1
300102 99300102 1001 86380 86390 1
300638 99300638 1001 86380 86390 1
300490 99300490 1001 86380 86390 1
300453 99300453 1001 86380 86390 1
300164 99300164 1001 86380 86390 1
300177 99300177 1001 86380 86390 1
300230 99300230 1001 86380 86390 1
300128 99300128 1001 86380 86390 1
300759 99300759 1001 86380 86390 1
301484 99301484 1001 86380 86390 1
301336 99301336 1001 86380 86390 1
301209 99301209 1001 86380 86390 1
301218 99301218 1001 86380 86390 1
301065 99301065 1001 86380 86390 1
301079 99301079 1001 86380 86390 1
300979 99300979 1001 86380 86390 1
301045 99301045 1001 86380 86390 1
302230 99302230 1001 86380 86390 1
302376 99302376 1001 86380 86390 1
302264 99302264 1001 86380 86390 1
302010 99302010 1001 86380 86390 1
302095 99302095 1001 86380 86390 1
302537 99302537 1001 86380 86390 1
302579 99302579 1001 86380 86390 1
302489 99302489 1001 86380 86390 1
302451 99302451 1001 86380 86390 1
303191 99303191 1001 86380 86390 1
302810 99302810 1001 86380 86390 1
302802 99302802 1001 86380 86390 1
302999 99302999 1001 86380 86390 1
302601 99302601 1001 86380 86390 1
303214 99303214 1001 86380 86390 1
303939 99303939 1001 86380 86390 1
303803 99303803 1001 86380 86390 1
303687 99303687 1001 86380 86390 1
303773 99303773 1001 86380 86390 1
303615 99303615 1001 86380 86390 1
303591 99303591 1001 86380 86390 1
303540 99303540 1001 86380 86390 1
304691 99304691 1001 86380 86390 1
304710 99304710 1001 86380 86390 1
304712 99304712 1001 86380 86390 1
304270 99304270 1001 86380 86390 1
304447 99304447 1001 86380 86390 1
305015 99305015 1001 86380 86390 1
304965 99304965 1001 86380 86390 1
304942 99304942 1001 86380 86390 1
305535 99305535 1001 86380 86390 1
305645 99305645 1001 86380 86390 1
305474 99305474 1001 86380 86390 1
305107 99305107 1001 86380 86390 1
500148 99500148 1001 86380 86390 1
500610 99500610 1001 86380 86390 1
500784 99500784 1001 86380 86390 1
500693 99500693 1001 86380 86390 1
500618 99500618 1001 86380 86390 1
500335 99500335 1001 86380 86390 1
500387 99500387 1001 86380 86390 1
501486 99501486 1001 86380 86390 1
501608 99501608 1001 86380 86390 1
501450 99501450 1001 86380 86390 1
501415 99501415 1001 86380 86390 1
501435 99501435 1001 86380 86390 1
502338 99502338 1001 86380 86390 1
502300 99502300 1001 86380 86390 1
502303 99502303 1001 86380 86390 1
502452 99502452 1001 86380 86390 1
502235 99502235 1001 86380 86390 1
502107 99502107 1001 86380 86390 1
502077 99502077 1001 86380 86390 1
502194 99502194 1001 86380 86390 1
501976 99501976 1001 86380 86390 1
502018 99502018 1001 86380 86390 1
501995 99501995 1001 86380 86390 1
502477 99502477 1001 86380 86390 1
503170 99503170 1001 86380 86390 1
502959 99502959 1001 86380 86390 1
503003 99503003 1001 86380 86390 1
502954 99502954 1001 86380 86390 1
502993 99502993 1001 86380 86390 1
502748 99502748 1001 86380 86390 1
502672 99502672 1001 86380 86390 1
502673 99502673 1001 86380 86390 1
502851 99502851 1001 86380 86390 1
503366 99503366 1001 86380 86390 1
504081 99504081 1001 86380 86390 1
504095 99504095 1001 86380 86390 1
503734 99503734 1001 86380 86390 1
503699 99503699 1001 86380 86390 1
504153 99504153 1001 86380 86390 1
504322 99504322 1001 86380 86390 1
504262 99504262 1001 86380 86390 1
504266 99504266 1001 86380 86390 1
504819 99504819 1001 86380 86390 1
504807 99504807 1001 86380 86390 1
504446 99504446 1001 86380 86390 1
504502 99504502 1001 86380 86390 1
505029 99505029 1001 86380 86390 1
505616 99505616 1001 86380 86390 1
505676 99505676 1001 86380 86390 1
505516 99505516 1001 86380 86390 1
505348 99505348 1001 86380 86390 1
505159 99505159 1001 86380 86390 1
505884 99505884 1001 86380 86390 1
505842 99505842 1001 86380 86390 1
505804 99505804 1001 86380 86390 1
506405 99506405 1001 86380 86390 1
506572 99506572 1001 86380 86390 1
506412 99506412 1001 86380 86390 1
505991 99505991 1001 86380 86390 1
507326 99507326 1001 86380 86390 1
507343 99507343 1001 86380 86390 1
507215 99507215 1001 86380 86390 1
506829 99506829 1001 86380 86390 1
507489 99507489 1001 86380 86390 1
508063 99508063 1001 86380 86390 1
508055 99508055 1001 86380 86390 1
507953 99507953 1001 86380 86390 1
507866 99507866 1001 86380 86390 1
508037 99508037 1001 86380 86390 1
507938 99507938 1001 86380 86390 1
507655 99507655 1001 86380 86390 1
507700 99507700 1001 86380 86390 1
508251 99508251 1001 86380 86390 1
508915 99508915 1001 86380 86390 1
508996 99508996 1001 86380 86390 1
508696 99508696 1001 86380 86390 1
508709 99508709 1001 86380 86390 1
508853 99508853 1001 86380 86390 1
508776 99508776 1001 86380 86390 1
508657 99508657 1001 86380 86390 1
509115 99509115 1001 86380 86390 1
509721 99509721 1001 86380 86390 1
509802 99509802 1001 86380 86390 1
509791 99509791 1001 86380 86390 1
509818 99509818 1001 86380 86390 1
509889 99509889 1001 86380 86390 1
509757 99509757 1001 86380 86390 1
509399 99509399 1001 86380 86390 1
509416 99509416 1001 86380 86390 1
509990 99509990 1001 86380 86390 1
510726 99510726 1001 86380 86390 1
510369 99510369 1001 86380 86390 1
510385 99510385 1001 86380 86390 1
510451 99510451 1001 86380 86390 1
510145 99510145 1001 86380 86390 1
510842 99510842 1001 86380 86390 1
511423 99511423 1001 86380 86390 1
511167 99511167 1001 86380 86390 1
511213 99511213 1001 86380 86390 1
511738 99511738 1001 86380 86390 1
511741 99511741 1001 86380 86390 1
512270 99512270 1001 86380 86390 1
512073 99512073 1001 86380 86390 1
512118 99512118 1001 86380 86390 1
512080 99512080 1001 86380 86390 1
512132 99512132 1001 86380 86390 1
511864 99511864 1001 86380 86390 1
511896 99511896 1001 86380 86390 1
512455 99512455 1001 86380 86390 1
512398 99512398 1001 86380 86390 1
513059 99513059 1001 86380 86390 1
512935 99512935 1001 86380 86390 1
512859 99512859 1001 86380 86390 1
512834 99512834 1001 86380 86390 1
512978 99512978 1001 86380 86390 1
512930 99512930 1001 86380 86390 1
512828 99512828 1001 86380 86390 1
512921 99512921 1001 86380 86390 1
513240 99513240 1001 86380 86390 1
513974 99513974 1001 86380 86390 1
513679 99513679 1001 86380 86390 1
513630 99513630 1001 86380 86390 1
513553 99513553 1001 86380 86390 1
514125 99514125 1001 86380 86390 1
514157 99514157 1001 86380 86390 1
514667 99514667 1001 86380 86390 1
514832 99514832 1001 86380 86390 1
514539 99514539 1001 86380 86390 1
514520 99514520 1001 86380 86390 1
514443 99514443 1001 86380 86390 1
514882 99514882 1001 86380 86390 1
515014 99515014 1001 86380 86390 1
515194 99515194 1001 86380 86390 1
515092 99515092 1001 86380 86390 1
515191 99515191 1001 86380 86390 1
515695 99515695 1001 86380 86390 1
515754 99515754 1001 86380 86390 1
515718 99515718 1001 86380 86390 1
516395 99516395 1001 86380 86390 1
516486 99516486 1001 86380 86390 1
516327 99516327 1001 86380 86390 1
515967 99515967 1001 86380 86390 1
516039 99516039 1001 86380 86390 1
516616 99516616 1001 86380 86390 1
516566 99516566 1001 86380 86390 1
517210 99517210 1001 86380 86390 1
517252 99517252 1001 86380 86390 1
517117 99517117 1001 86380 86390 1
516960 99516960 1001 86380 86390 1
516766 99516766 1001 86380 86390 1
516831 99516831 1001 86380 86390 1
517525 99517525 1001 86380 86390 1
517999 99517999 1001 86380 86390 1
518056 99518056 1001 86380 86390 1
517863 99517863 1001 86380 86390 1
518239 99518239 1001 86380 86390 1
518318 99518318 1001 86380 86390 1
518282 99518282 1001 86380 86390 1
518815 99518815 1001 86380 86390 1
518666 99518666 1001 86380 86390 1
518745 99518745 1001 86380 86390 1
518722 99518722 1001 86380 86390 1
518753 99518753 1001 86380 86390 1
518599 99518599 1001 86380 86390 1
518781 99518781 1001 86380 86390 1
518994 99518994 1001 86380 86390 1
519719 99519719 1001 86380 86390 1
519619 99519619 1001 86380 86390 1
519807 99519807 1001 86380 86390 1
519442 99519442 1001 86380 86390 1
519520 99519520 1001 86380 86390 1
519286 99519286 1001 86380 86390 1
519356 99519356 1001 86380 86390 1
519332 99519332 1001 86380 86390 1
520447 99520447 1001 86380 86390 1
520307 99520307 1001 86380 86390 1
520337 99520337 1001 86380 86390 1
520354 99520354 1001 86380 86390 1
520264 99520264 1001 86380 86390 1
521286 99521286 1001 86380 86390 1
521334 99521334 1001 86380 86390 1
521183 99521183 1001 86380 86390 1
521198 99521198 1001 86380 86390 1
521114 99521114 1001 86380 86390 1
521031 99521031 1001 86380 86390 1
520879 99520879 1001 86380 86390 1
520948 99520948 1001 86380 86390 1
521483 99521483 1001 86380 86390 1
522168 99522168 1001 86380 86390 1
521929 99521929 1001 86380 86390 1
522395 99522395 1001 86380 86390 1
522384 99522384 1001 86380 86390 1
522295 99522295 1001 86380 86390 1
523004 99523004 1001 86380 86390 1
523014 99523014 1001 86380 86390 1
523053 99523053 1001 86380 86390 1
523079 99523079 1001 86380 86390 1
522752 99522752 1001 86380 86390 1
522727 99522727 1001 86380 86390 1
522560 99522560 1001 86380 86390 1
522651 99522651 1001 86380 86390 1
523842 99523842 1001 86380 86390 1
523766 99523766 1001 86380 86390 1
523921 99523921 1001 86380 86390 1
523862 99523862 1001 86380 86390 1
523955 99523955 1001 86380 86390 1
524060 99524060 1001 86380 86390 1
524001 99524001 1001 86380 86390 1
524705 99524705 1001 86380 86390 1
524370 99524370 1001 86380 86390 1
524501 99524501 1001 86380 86390 1
524248 99524248 1001 86380 86390 1
524884 99524884 1001 86380 86390 1
524888 99524888 1001 86380 86390 1
525543 99525543 1001 86380 86390 1
525283 99525283 1001 86380 86390 1
525179 99525179 1001 86380 86390 1
525635 99525635 1001 86380 86390 1
525664 99525664 1001 86380 86390 1
526323 99526323 1001 86380 86390 1
526102 99526102 1001 86380 86390 1
526196 99526196 1001 86380 86390 1
525861 99525861 1001 86380 86390 1
526500 99526500 1001 86380 86390 1
527070 99527070 1001 86380 86390 1
527080 99527080 1001 86380 86390 1
526777 99526777 1001 86380 86390 1
526689 99526689 1001 86380 86390 1
527299 99527299 1001 86380 86390 1
527312 99527312 1001 86380 86390 1
528031 99528031 1001 86380 86390 1
527870 99527870 1001 86380 86390 1
527787 99527787 1001 86380 86390 1
528192 99528192 1001 86380 86390 1
528738 99528738 1001 86380 86390 1
528778 99528778 1001 86380 86390 1
528575 99528575 1001 86380 86390 1
528627 99528627 1001 86380 86390 1
528576 99528576 1001 86380 86390 1
528429 99528429 1001 86380 86390 1
528365 99528365 1001 86380 86390 1
529025 99529025 1001 86380 86390 1
528936 99528936 1001 86380 86390 1
529587 99529587 1001 86380 86390 1
529633 99529633 1001 86380 86390 1
529319 99529319 1001 86380 86390 1
529505 99529505 1001 86380 86390 1
529403 99529403 1001 86380 86390 1
529759 99529759 1001 86380 86390 1
530506 99530506 1001 86380 86390 1
530470 99530470 1001 86380 86390 1
530542 99530542 1001 86380 86390 1
530436 99530436 1001 86380 86390 1
530360 99530360 1001 86380 86390 1
530227 99530227 1001 86380 86390 1
530320 99530320 1001 86380 86390 1
530681 99530681 1001 86380 86390 1
530729 99530729 1001 86380 86390 1
531265 99531265 1001 86380 86390 1
531059 99531059 1001 86380 86390 1
531572 99531572 1001 86380 86390 1
531482 99531482 1001 86380 86390 1
531394 99531394 1001 86380 86390 1
532117 99532117 1001 86380 86390 1
532053 99532053 1001 86380 86390 1
532147 99532147 1001 86380 86390 1
532136 99532136 1001 86380 86390 1
532154 99532154 1001 86380 86390 1
531939 99531939 1001 86380 86390 1
531604 99531604 1001 86380 86390 1
531673 99531673 1001 86380 86390 1
531596 99531596 1001 86380 86390 1
532391 99532391 1001 86380 86390 1
532970 99532970 1001 86380 86390 1
532991 99532991 1001 86380 86390 1
532979 99532979 1001 86380 86390 1
532815 99532815 1001 86380 86390 1
532524 99532524 1001 86380 86390 1
533210 99533210 1001 86380 86390 1
533042 99533042 1001 86380 86390 1
533137 99533137 1001 86380 86390 1
533753 99533753 1001 86380 86390 1
533793 99533793 1001 86380 86390 1
533484 99533484 1001 86380 86390 1
533306 99533306 1001 86380 86390 1
533402 99533402 1001 86380 86390 1
533937 99533937 1001 86380 86390 1
534015 99534015 1001 86380 86390 1
533968 99533968 1001 86380 86390 1
533864 99533864 1001 86380 86390 1
533904 99533904 1001 86380 86390 1
534554 99534554 1001 86380 86390 1
534473 99534473 1001 86380 86390 1
534359 99534359 1001 86380 86390 1
534076 99534076 1001 86380 86390 1
535442 99535442 1001 86380 86390 1
535085 99535085 1001 86380 86390 1
535029 99535029 1001 86380 86390 1
535585 99535585 1001 86380 86390 1
535666 99535666 1001 86380 86390 1
535668 99535668 1001 86380 86390 1
536171 99536171 1001 86380 86390 1
536292 99536292 1001 86380 86390 1
535998 99535998 1001 86380 86390 1
535767 99535767 1001 86380 86390 1
535821 99535821 1001 86380 86390 1
535840 99535840 1001 86380 86390 1
535804 99535804 1001 86380 86390 1
537035 99537035 1001 86380 86390 1
537011 99537011 1001 86380 86390 1
537140 99537140 1001 86380 86390 1
537121 99537121 1001 86380 86390 1
537071 99537071 1001 86380 86390 1
536762 99536762 1001 86380 86390 1
536633 99536633 1001 86380 86390 1
536610 99536610 1001 86380 86390 1
537205 99537205 1001 86380 86390 1
537520 99537520 1001 86380 86390 1
537521 99537521 1001 86380 86390 1
538066 99538066 1001 86380 86390 1
538148 99538148 1001 86380 86390 1
538501 99538501 1001 86380 86390 1
538227 99538227 1001 86380 86390 1
538332 99538332 1001 86380 86390 1
538970 99538970 1001 86380 86390 1
539545 99539545 1001 86380 86390 1
539575 99539575 1001 86380 86390 1
539150 99539150 1001 86380 86390 1
539164 99539164 1001 86380 86390 1
539049 99539049 1001 86380 86390 1
539109 99539109 1001 86380 86390 1
539798 99539798 1001 86380 86390 1
539670 99539670 1001 86380 86390 1
539701 99539701 1001 86380 86390 1
540369 99540369 1001 86380 86390 1
540203 99540203 1001 86380 86390 1
539975 99539975 1001 86380 86390 1
539860 99539860 1001 86380 86390 1
540608 99540608 1001 86380 86390 1
541230 99541230 1001 86380 86390 1
541244 99541244 1001 86380 86390 1
541184 99541184 1001 86380 86390 1
540945 99540945 1001 86380 86390 1
541022 99541022 1001 86380 86390 1
540997 99540997 1001 86380 86390 1
540850 99540850 1001 86380 86390 1
541325 99541325 1001 86380 86390 1
542072 99542072 1001 86380 86390 1
541838 99541838 1001 86380 86390 1
541564 99541564 1001 86380 86390 1
541603 99541603 1001 86380 86390 1
541580 99541580 1001 86380 86390 1
542768 99542768 1001 86380 86390 1
542760 99542760 1001 86380 86390 1
542750 99542750 1001 86380 86390 1
542423 99542423 1001 86380 86390 1
543679 99543679 1001 86380 86390 1
543439 99543439 1001 86380 86390 1
543221 99543221 1001 86380 86390 1
544589 99544589 1001 86380 86390 1
544263 99544263 1001 86380 86390 1
544351 99544351 1001 86380 86390 1
544352 99544352 1001 86380 86390 1
544107 99544107 1001 86380 86390 1
505733 852 1002 34475 42108 1
511346 1061 1001 32580 32879 1
514049 481 1001 34679 34979 1
536590 624 1002 51101 57556 1
400550 99400550 1001 86380 86390 1
400684 99400684 1001 86380 86390 1
400888 99400888 1001 86380 86390 1
401002 99401002 1001 86380 86390 1
401222 99401222 1001 86380 86390 1
401195 99401195 1001 86380 86390 1
401324 99401324 1001 86380 86390 1
401363 99401363 1001 86380 86390 1
401661 99401661 1001 86380 86390 1
402030 99402030 1001 86380 86390 1
402232 99402232 1001 86380 86390 1
402795 99402795 1001 86380 86390 1
403481 99403481 1001 86380 86390 1
403546 99403546 1001 86380 86390 1
403627 99403627 1001 86380 86390 1
404065 99404065 1001 86380 86390 1
404300 99404300 1001 86380 86390 1
404578 99404578 1001 86380 86390 1
404786 99404786 1001 86380 86390 1
405196 99405196 1001 86380 86390 1
405459 99405459 1001 86380 86390 1
405540 99405540 1001 86380 86390 1
405568 99405568 1001 86380 86390 1
405586 99405586 1001 86380 86390 1
405835 99405835 1001 86380 86390 1
406227 99406227 1001 86380 86390 1
406851 99406851 1001 86380 86390 1
407362 99407362 1001 86380 86390 1
407586 99407586 1001 86380 86390 1
407647 99407647 1001 86380 86390 1
408183 99408183 1001 86380 86390 1
408356 99408356 1001 86380 86390 1
408492 99408492 1001 86380 86390 1
408644 99408644 1001 86380 86390 1
408857 99408857 1001 86380 86390 1
408788 99408788 1001 86380 86390 1
409128 99409128 1001 86380 86390 1
409180 99409180 1001 86380 86390 1
409243 99409243 1001 86380 86390 1
409364 99409364 1001 86380 86390 1
409340 99409340 1001 86380 86390 1
409405 99409405 1001 86380 86390 1
409535 99409535 1001 86380 86390 1
409600 99409600 1001 86380 86390 1
409709 99409709 1001 86380 86390 1
409954 99409954 1001 86380 86390 1
409898 99409898 1001 86380 86390 1
410285 99410285 1001 86380 86390 1
410225 99410225 1001 86380 86390 1
410306 99410306 1001 86380 86390 1
410536 99410536 1001 86380 86390 1
411217 99411217 1001 86380 86390 1
411346 99411346 1001 86380 86390 1
411547 99411547 1001 86380 86390 1
411972 99411972 1001 86380 86390 1
413376 99413376 1001 86380 86390 1
413669 99413669 1001 86380 86390 1
412890 99412890 1001 86380 86390 1
412959 99412959 1001 86380 86390 1
413805 99413805 1001 86380 86390 1
415058 99415058 1001 86380 86390 1
415237 99415237 1001 86380 86390 1
415020 99415020 1001 86380 86390 1
415052 99415052 1001 86380 86390 1
414703 99414703 1001 86380 86390 1
414761 99414761 1001 86380 86390 1
414825 99414825 1001 86380 86390 1
414697 99414697 1001 86380 86390 1
414561 99414561 1001 86380 86390 1
414301 99414301 1001 86380 86390 1
414241 99414241 1001 86380 86390 1
415647 99415647 1001 86380 86390 1
416344 99416344 1001 86380 86390 1
416233 99416233 1001 86380 86390 1
416536 99416536 1001 86380 86390 1
416277 99416277 1001 86380 86390 1
417045 99417045 1001 86380 86390 1
417362 99417362 1001 86380 86390 1
417364 99417364 1001 86380 86390 1
417408 99417408 1001 86380 86390 1
418694 99418694 1001 86380 86390 1
418492 99418492 1001 86380 86390 1
418448 99418448 1001 86380 86390 1
418414 99418414 1001 86380 86390 1
418383 99418383 1001 86380 86390 1
419113 99419113 1001 86380 86390 1
420215 99420215 1001 86380 86390 1
420174 99420174 1001 86380 86390 1
420067 99420067 1001 86380 86390 1
420212 99420212 1001 86380 86390 1
419652 99419652 1001 86380 86390 1
419460 99419460 1001 86380 86390 1
419537 99419537 1001 86380 86390 1
420788 99420788 1001 86380 86390 1
420758 99420758 1001 86380 86390 1
420483 99420483 1001 86380 86390 1
420462 99420462 1001 86380 86390 1
421799 99421799 1001 86380 86390 1
421724 99421724 1001 86380 86390 1
421593 99421593 1001 86380 86390 1
421281 99421281 1001 86380 86390 1
421005 99421005 1001 86380 86390 1
422218 99422218 1001 86380 86390 1
422493 99422493 1001 86380 86390 1
423155 99423155 1001 86380 86390 1
422890 99422890 1001 86380 86390 1
422846 99422846 1001 86380 86390 1
423915 99423915 1001 86380 86390 1
424736 99424736 1001 86380 86390 1
424938 99424938 1001 86380 86390 1
424870 99424870 1001 86380 86390 1
424456 99424456 1001 86380 86390 1
424413 99424413 1001 86380 86390 1
425640 99425640 1001 86380 86390 1
426899 99426899 1001 86380 86390 1
427068 99427068 1001 86380 86390 1
426649 99426649 1001 86380 86390 1
426332 99426332 1001 86380 86390 1
427245 99427245 1001 86380 86390 1
427972 99427972 1001 86380 86390 1
427820 99427820 1001 86380 86390 1
427684 99427684 1001 86380 86390 1
427570 99427570 1001 86380 86390 1
430372 99430372 1001 86380 86390 1
430373 99430373 1001 86380 86390 1
429976 99429976 1001 86380 86390 1
429596 99429596 1001 86380 86390 1
429860 99429860 1001 86380 86390 1
429721 99429721 1001 86380 86390 1
429863 99429863 1001 86380 86390 1
429890 99429890 1001 86380 86390 1
429650 99429650 1001 86380 86390 1
429346 99429346 1001 86380 86390 1
429262 99429262 1001 86380 86390 1
430403 99430403 1001 86380 86390 1
432001 99432001 1001 86380 86390 1
431816 99431816 1001 86380 86390 1
431480 99431480 1001 86380 86390 1
431493 99431493 1001 86380 86390 1
430895 99430895 1001 86380 86390 1
430940 99430940 1001 86380 86390 1
432241 99432241 1001 86380 86390 1
432335 99432335 1001 86380 86390 1
432449 99432449 1001 86380 86390 1
433446 99433446 1001 86380 86390 1
433628 99433628 1001 86380 86390 1
433298 99433298 1001 86380 86390 1
433260 99433260 1001 86380 86390 1
432891 99432891 1001 86380 86390 1
434090 99434090 1001 86380 86390 1
434066 99434066 1001 86380 86390 1
434051 99434051 1001 86380 86390 1
434105 99434105 1001 86380 86390 1
435008 99435008 1001 86380 86390 1
435260 99435260 1001 86380 86390 1
435120 99435120 1001 86380 86390 1
434971 99434971 1001 86380 86390 1
434383 99434383 1001 86380 86390 1
435572 99435572 1001 86380 86390 1
436960 99436960 1001 86380 86390 1
436850 99436850 1001 86380 86390 1
436703 99436703 1001 86380 86390 1
435938 99435938 1001 86380 86390 1
437274 99437274 1001 86380 86390 1
437174 99437174 1001 86380 86390 1
300728 99300728 1001 86380 86390 1
300487 99300487 1001 86380 86390 1
300379 99300379 1001 86380 86390 1
301350 99301350 1001 86380 86390 1
301682 99301682 1001 86380 86390 1
301659 99301659 1001 86380 86390 1
301750 99301750 1001 86380 86390 1
301688 99301688 1001 86380 86390 1
302352 99302352 1001 86380 86390 1
302260 99302260 1001 86380 86390 1
302007 99302007 1001 86380 86390 1
302048 99302048 1001 86380 86390 1
302037 99302037 1001 86380 86390 1
301803 99301803 1001 86380 86390 1
301870 99301870 1001 86380 86390 1
301934 99301934 1001 86380 86390 1
302418 99302418 1001 86380 86390 1
302383 99302383 1001 86380 86390 1
302581 99302581 1001 86380 86390 1
303095 99303095 1001 86380 86390 1
302824 99302824 1001 86380 86390 1
302970 99302970 1001 86380 86390 1
302728 99302728 1001 86380 86390 1
302716 99302716 1001 86380 86390 1
303243 99303243 1001 86380 86390 1
303625 99303625 1001 86380 86390 1
303516 99303516 1001 86380 86390 1
303542 99303542 1001 86380 86390 1
303443 99303443 1001 86380 86390 1
303417 99303417 1001 86380 86390 1
303523 99303523 1001 86380 86390 1
304194 99304194 1001 86380 86390 1
304758 99304758 1001 86380 86390 1
304751 99304751 1001 86380 86390 1
304631 99304631 1001 86380 86390 1
304593 99304593 1001 86380 86390 1
304272 99304272 1001 86380 86390 1
305220 99305220 1001 86380 86390 1
305268 99305268 1001 86380 86390 1
500712 99500712 1001 86380 86390 1
500713 99500713 1001 86380 86390 1
500223 99500223 1001 86380 86390 1
500367 99500367 1001 86380 86390 1
500226 99500226 1001 86380 86390 1
500228 99500228 1001 86380 86390 1
501148 99501148 1001 86380 86390 1
501794 99501794 1001 86380 86390 1
501710 99501710 1001 86380 86390 1
502359 99502359 1001 86380 86390 1
502009 99502009 1001 86380 86390 1
502053 99502053 1001 86380 86390 1
502636 99502636 1001 86380 86390 1
503179 99503179 1001 86380 86390 1
503146 99503146 1001 86380 86390 1
502963 99502963 1001 86380 86390 1
503457 99503457 1001 86380 86390 1
503991 99503991 1001 86380 86390 1
504033 99504033 1001 86380 86390 1
504046 99504046 1001 86380 86390 1
503756 99503756 1001 86380 86390 1
503564 99503564 1001 86380 86390 1
504323 99504323 1001 86380 86390 1
504196 99504196 1001 86380 86390 1
504294 99504294 1001 86380 86390 1
504295 99504295 1001 86380 86390 1
504802 99504802 1001 86380 86390 1
504606 99504606 1001 86380 86390 1
504594 99504594 1001 86380 86390 1
505049 99505049 1001 86380 86390 1
504951 99504951 1001 86380 86390 1
505568 99505568 1001 86380 86390 1
505517 99505517 1001 86380 86390 1
505364 99505364 1001 86380 86390 1
505251 99505251 1001 86380 86390 1
505200 99505200 1001 86380 86390 1
505959 99505959 1001 86380 86390 1
506397 99506397 1001 86380 86390 1
506056 99506056 1001 86380 86390 1
506621 99506621 1001 86380 86390 1
507602 99507602 1001 86380 86390 1
508017 99508017 1001 86380 86390 1
508014 99508014 1001 86380 86390 1
508375 99508375 1001 86380 86390 1
508274 99508274 1001 86380 86390 1
508357 99508357 1001 86380 86390 1
509017 99509017 1001 86380 86390 1
509055 99509055 1001 86380 86390 1
509008 99509008 1001 86380 86390 1
508645 99508645 1001 86380 86390 1
509247 99509247 1001 86380 86390 1
509196 99509196 1001 86380 86390 1
509121 99509121 1001 86380 86390 1
509134 99509134 1001 86380 86390 1
509797 99509797 1001 86380 86390 1
509678 99509678 1001 86380 86390 1
509397 99509397 1001 86380 86390 1
509291 99509291 1001 86380 86390 1
510588 99510588 1001 86380 86390 1
510631 99510631 1001 86380 86390 1
510418 99510418 1001 86380 86390 1
510156 99510156 1001 86380 86390 1
510754 99510754 1001 86380 86390 1
511453 99511453 1001 86380 86390 1
511495 99511495 1001 86380 86390 1
511270 99511270 1001 86380 86390 1
511010 99511010 1001 86380 86390 1
511129 99511129 1001 86380 86390 1
511095 99511095 1001 86380 86390 1
511719 99511719 1001 86380 86390 1
511558 99511558 1001 86380 86390 1
511611 99511611 1001 86380 86390 1
512215 99512215 1001 86380 86390 1
512060 99512060 1001 86380 86390 1
512114 99512114 1001 86380 86390 1
511922 99511922 1001 86380 86390 1
512175 99512175 1001 86380 86390 1
512451 99512451 1001 86380 86390 1
512582 99512582 1001 86380 86390 1
513116 99513116 1001 86380 86390 1
513062 99513062 1001 86380 86390 1
512987 99512987 1001 86380 86390 1
512910 99512910 1001 86380 86390 1
512688 99512688 1001 86380 86390 1
512727 99512727 1001 86380 86390 1
512781 99512781 1001 86380 86390 1
513280 99513280 1001 86380 86390 1
513627 99513627 1001 86380 86390 1
513758 99513758 1001 86380 86390 1
513708 99513708 1001 86380 86390 1
513417 99513417 1001 86380 86390 1
514112 99514112 1001 86380 86390 1
514088 99514088 1001 86380 86390 1
514745 99514745 1001 86380 86390 1
514797 99514797 1001 86380 86390 1
514640 99514640 1001 86380 86390 1
514476 99514476 1001 86380 86390 1
514521 99514521 1001 86380 86390 1
514262 99514262 1001 86380 86390 1
514264 99514264 1001 86380 86390 1
514376 99514376 1001 86380 86390 1
515632 99515632 1001 86380 86390 1
515650 99515650 1001 86380 86390 1
515599 99515599 1001 86380 86390 1
515489 99515489 1001 86380 86390 1
515466 99515466 1001 86380 86390 1
515273 99515273 1001 86380 86390 1
515341 99515341 1001 86380 86390 1
515276 99515276 1001 86380 86390 1
515449 99515449 1001 86380 86390 1
515850 99515850 1001 86380 86390 1
515787 99515787 1001 86380 86390 1
516462 99516462 1001 86380 86390 1
515987 99515987 1001 86380 86390 1
516636 99516636 1001 86380 86390 1
517231 99517231 1001 86380 86390 1
517068 99517068 1001 86380 86390 1
516821 99516821 1001 86380 86390 1
516855 99516855 1001 86380 86390 1
517485 99517485 1001 86380 86390 1
517927 99517927 1001 86380 86390 1
517640 99517640 1001 86380 86390 1
518197 99518197 1001 86380 86390 1
518332 99518332 1001 86380 86390 1
518229 99518229 1001 86380 86390 1
518261 99518261 1001 86380 86390 1
518957 99518957 1001 86380 86390 1
518798 99518798 1001 86380 86390 1
518965 99518965 1001 86380 86390 1
518935 99518935 1001 86380 86390 1
518768 99518768 1001 86380 86390 1
518530 99518530 1001 86380 86390 1
519480 99519480 1001 86380 86390 1
519503 99519503 1001 86380 86390 1
519555 99519555 1001 86380 86390 1
519315 99519315 1001 86380 86390 1
519386 99519386 1001 86380 86390 1
519857 99519857 1001 86380 86390 1
519860 99519860 1001 86380 86390 1
519926 99519926 1001 86380 86390 1
520360 99520360 1001 86380 86390 1
520271 99520271 1001 86380 86390 1
520227 99520227 1001 86380 86390 1
520840 99520840 1001 86380 86390 1
521121 99521121 1001 86380 86390 1
521215 99521215 1001 86380 86390 1
521138 99521138 1001 86380 86390 1
521492 99521492 1001 86380 86390 1
521521 99521521 1001 86380 86390 1
522154 99522154 1001 86380 86390 1
522248 99522248 1001 86380 86390 1
522035 99522035 1001 86380 86390 1
521961 99521961 1001 86380 86390 1
521824 99521824 1001 86380 86390 1
522486 99522486 1001 86380 86390 1
523054 99523054 1001 86380 86390 1
522913 99522913 1001 86380 86390 1
522771 99522771 1001 86380 86390 1
522902 99522902 1001 86380 86390 1
522872 99522872 1001 86380 86390 1
522691 99522691 1001 86380 86390 1
523777 99523777 1001 86380 86390 1
523908 99523908 1001 86380 86390 1
523919 99523919 1001 86380 86390 1
523750 99523750 1001 86380 86390 1
523564 99523564 1001 86380 86390 1
523376 99523376 1001 86380 86390 1
523508 99523508 1001 86380 86390 1
523527 99523527 1001 86380 86390 1
523985 99523985 1001 86380 86390 1
524143 99524143 1001 86380 86390 1
524577 99524577 1001 86380 86390 1
524490 99524490 1001 86380 86390 1
524522 99524522 1001 86380 86390 1
524267 99524267 1001 86380 86390 1
524322 99524322 1001 86380 86390 1
524887 99524887 1001 86380 86390 1
524909 99524909 1001 86380 86390 1
525434 99525434 1001 86380 86390 1
525448 99525448 1001 86380 86390 1
525193 99525193 1001 86380 86390 1
525207 99525207 1001 86380 86390 1
525057 99525057 1001 86380 86390 1
524988 99524988 1001 86380 86390 1
525790 99525790 1001 86380 86390 1
525603 99525603 1001 86380 86390 1
526387 99526387 1001 86380 86390 1
526404 99526404 1001 86380 86390 1
526410 99526410 1001 86380 86390 1
526217 99526217 1001 86380 86390 1
526218 99526218 1001 86380 86390 1
526022 99526022 1001 86380 86390 1
525808 99525808 1001 86380 86390 1
526585 99526585 1001 86380 86390 1
527129 99527129 1001 86380 86390 1
526974 99526974 1001 86380 86390 1
526874 99526874 1001 86380 86390 1
526667 99526667 1001 86380 86390 1
526719 99526719 1001 86380 86390 1
526752 99526752 1001 86380 86390 1
526743 99526743 1001 86380 86390 1
526653 99526653 1001 86380 86390 1
526837 99526837 1001 86380 86390 1
527275 99527275 1001 86380 86390 1
527250 99527250 1001 86380 86390 1
527278 99527278 1001 86380 86390 1
527269 99527269 1001 86380 86390 1
527921 99527921 1001 86380 86390 1
527897 99527897 1001 86380 86390 1
528068 99528068 1001 86380 86390 1
528069 99528069 1001 86380 86390 1
527721 99527721 1001 86380 86390 1
528266 99528266 1001 86380 86390 1
528139 99528139 1001 86380 86390 1
528168 99528168 1001 86380 86390 1
528717 99528717 1001 86380 86390 1
528809 99528809 1001 86380 86390 1
528510 99528510 1001 86380 86390 1
528369 99528369 1001 86380 86390 1
528422 99528422 1001 86380 86390 1
529073 99529073 1001 86380 86390 1
529101 99529101 1001 86380 86390 1
529564 99529564 1001 86380 86390 1
529555 99529555 1001 86380 86390 1
529366 99529366 1001 86380 86390 1
529419 99529419 1001 86380 86390 1
529473 99529473 1001 86380 86390 1
529842 99529842 1001 86380 86390 1
530352 99530352 1001 86380 86390 1
530357 99530357 1001 86380 86390 1
530514 99530514 1001 86380 86390 1
530298 99530298 1001 86380 86390 1
530236 99530236 1001 86380 86390 1
530282 99530282 1001 86380 86390 1
529998 99529998 1001 86380 86390 1
530019 99530019 1001 86380 86390 1
530086 99530086 1001 86380 86390 1
531201 99531201 1001 86380 86390 1
531049 99531049 1001 86380 86390 1
531039 99531039 1001 86380 86390 1
530912 99530912 1001 86380 86390 1
532018 99532018 1001 86380 86390 1
531843 99531843 1001 86380 86390 1
531781 99531781 1001 86380 86390 1
531735 99531735 1001 86380 86390 1
532903 99532903 1001 86380 86390 1
532904 99532904 1001 86380 86390 1
532854 99532854 1001 86380 86390 1
532740 99532740 1001 86380 86390 1
532766 99532766 1001 86380 86390 1
532457 99532457 1001 86380 86390 1
532560 99532560 1001 86380 86390 1
532565 99532565 1001 86380 86390 1
533069 99533069 1001 86380 86390 1
533057 99533057 1001 86380 86390 1
533070 99533070 1001 86380 86390 1
533149 99533149 1001 86380 86390 1
533752 99533752 1001 86380 86390 1
533581 99533581 1001 86380 86390 1
533569 99533569 1001 86380 86390 1
533394 99533394 1001 86380 86390 1
533251 99533251 1001 86380 86390 1
533252 99533252 1001 86380 86390 1
533409 99533409 1001 86380 86390 1
533268 99533268 1001 86380 86390 1
533415 99533415 1001 86380 86390 1
533925 99533925 1001 86380 86390 1
534610 99534610 1001 86380 86390 1
534666 99534666 1001 86380 86390 1
534311 99534311 1001 86380 86390 1
534240 99534240 1001 86380 86390 1
534734 99534734 1001 86380 86390 1
534830 99534830 1001 86380 86390 1
534883 99534883 1001 86380 86390 1
534705 99534705 1001 86380 86390 1
534771 99534771 1001 86380 86390 1
535367 99535367 1001 86380 86390 1
535329 99535329 1001 86380 86390 1
535203 99535203 1001 86380 86390 1
535229 99535229 1001 86380 86390 1
535115 99535115 1001 86380 86390 1
535643 99535643 1001 86380 86390 1
536169 99536169 1001 86380 86390 1
535965 99535965 1001 86380 86390 1
536083 99536083 1001 86380 86390 1
536102 99536102 1001 86380 86390 1
536051 99536051 1001 86380 86390 1
535770 99535770 1001 86380 86390 1
535824 99535824 1001 86380 86390 1
536503 99536503 1001 86380 86390 1
536403 99536403 1001 86380 86390 1
536435 99536435 1001 86380 86390 1
536789 99536789 1001 86380 86390 1
536867 99536867 1001 86380 86390 1
536955 99536955 1001 86380 86390 1
536584 99536584 1001 86380 86390 1
536586 99536586 1001 86380 86390 1
537293 99537293 1001 86380 86390 1
537178 99537178 1001 86380 86390 1
537258 99537258 1001 86380 86390 1
537912 99537912 1001 86380 86390 1
537914 99537914 1001 86380 86390 1
537372 99537372 1001 86380 86390 1
537997 99537997 1001 86380 86390 1
538153 99538153 1001 86380 86390 1
538093 99538093 1001 86380 86390 1
538585 99538585 1001 86380 86390 1
538388 99538388 1001 86380 86390 1
538282 99538282 1001 86380 86390 1
538204 99538204 1001 86380 86390 1
538870 99538870 1001 86380 86390 1
538976 99538976 1001 86380 86390 1
539605 99539605 1001 86380 86390 1
539239 99539239 1001 86380 86390 1
539071 99539071 1001 86380 86390 1
539743 99539743 1001 86380 86390 1
539653 99539653 1001 86380 86390 1
540315 99540315 1001 86380 86390 1
540238 99540238 1001 86380 86390 1
540213 99540213 1001 86380 86390 1
540259 99540259 1001 86380 86390 1
540033 99540033 1001 86380 86390 1
540645 99540645 1001 86380 86390 1
541245 99541245 1001 86380 86390 1
541264 99541264 1001 86380 86390 1
541158 99541158 1001 86380 86390 1
541069 99541069 1001 86380 86390 1
541044 99541044 1001 86380 86390 1
540996 99540996 1001 86380 86390 1
540676 99540676 1001 86380 86390 1
540756 99540756 1001 86380 86390 1
541470 99541470 1001 86380 86390 1
541610 99541610 1001 86380 86390 1
542767 99542767 1001 86380 86390 1
542841 99542841 1001 86380 86390 1
542586 99542586 1001 86380 86390 1
542420 99542420 1001 86380 86390 1
543103 99543103 1001 86380 86390 1
543628 99543628 1001 86380 86390 1
543642 99543642 1001 86380 86390 1
543331 99543331 1001 86380 86390 1
543828 99543828 1001 86380 86390 1
543806 99543806 1001 86380 86390 1
544412 99544412 1001 86380 86390 1
544426 99544426 1001 86380 86390 1
544070 99544070 1001 86380 86390 1
544126 99544126 1001 86380 86390 1
544114 99544114 1001 86380 86390 1
426816 632 1001 2040 4137 1
530963 1116 1002 46894 49892 1
400022 99400022 1001 86380 86390 1
400115 99400115 1001 86380 86390 1
400213 99400213 1001 86380 86390 1
400433 99400433 1001 86380 86390 1
401054 99401054 1001 86380 86390 1
401351 99401351 1001 86380 86390 1
401876 99401876 1001 86380 86390 1
401846 99401846 1001 86380 86390 1
402023 99402023 1001 86380 86390 1
402235 99402235 1001 86380 86390 1
402820 99402820 1001 86380 86390 1
402907 99402907 1001 86380 86390 1
403108 99403108 1001 86380 86390 1
403161 99403161 1001 86380 86390 1
403410 99403410 1001 86380 86390 1
403506 99403506 1001 86380 86390 1
403638 99403638 1001 86380 86390 1
403815 99403815 1001 86380 86390 1
403921 99403921 1001 86380 86390 1
404177 99404177 1001 86380 86390 1
404679 99404679 1001 86380 86390 1
404669 99404669 1001 86380 86390 1
405012 99405012 1001 86380 86390 1
405441 99405441 1001 86380 86390 1
405515 99405515 1001 86380 86390 1
405736 99405736 1001 86380 86390 1
405895 99405895 1001 86380 86390 1
406127 99406127 1001 86380 86390 1
406981 99406981 1001 86380 86390 1
407154 99407154 1001 86380 86390 1
407335 99407335 1001 86380 86390 1
407411 99407411 1001 86380 86390 1
407892 99407892 1001 86380 86390 1
408252 99408252 1001 86380 86390 1
408272 99408272 1001 86380 86390 1
408569 99408569 1001 86380 86390 1
408692 99408692 1001 86380 86390 1
409353 99409353 1001 86380 86390 1
409430 99409430 1001 86380 86390 1
409824 99409824 1001 86380 86390 1
409957 99409957 1001 86380 86390 1
410902 99410902 1001 86380 86390 1
411397 99411397 1001 86380 86390 1
412417 99412417 1001 86380 86390 1
413527 99413527 1001 86380 86390 1
413415 99413415 1001 86380 86390 1
412918 99412918 1001 86380 86390 1
412679 99412679 1001 86380 86390 1
412489 99412489 1001 86380 86390 1
412683 99412683 1001 86380 86390 1
413762 99413762 1001 86380 86390 1
413798 99413798 1001 86380 86390 1
414451 99414451 1001 86380 86390 1
414488 99414488 1001 86380 86390 1
415526 99415526 1001 86380 86390 1
416613 99416613 1001 86380 86390 1
416225 99416225 1001 86380 86390 1
416008 99416008 1001 86380 86390 1
417278 99417278 1001 86380 86390 1
417589 99417589 1001 86380 86390 1
417597 99417597 1001 86380 86390 1
418598 99418598 1001 86380 86390 1
418057 99418057 1001 86380 86390 1
418213 99418213 1001 86380 86390 1
417669 99417669 1001 86380 86390 1
417785 99417785 1001 86380 86390 1
419203 99419203 1001 86380 86390 1
419792 99419792 1001 86380 86390 1
419905 99419905 1001 86380 86390 1
421810 99421810 1001 86380 86390 1
421570 99421570 1001 86380 86390 1
420890 99420890 1001 86380 86390 1
420976 99420976 1001 86380 86390 1
422408 99422408 1001 86380 86390 1
422376 99422376 1001 86380 86390 1
422433 99422433 1001 86380 86390 1
423137 99423137 1001 86380 86390 1
423074 99423074 1001 86380 86390 1
423098 99423098 1001 86380 86390 1
423084 99423084 1001 86380 86390 1
423866 99423866 1001 86380 86390 1
423923 99423923 1001 86380 86390 1
423836 99423836 1001 86380 86390 1
424115 99424115 1001 86380 86390 1
423883 99423883 1001 86380 86390 1
425350 99425350 1001 86380 86390 1
424731 99424731 1001 86380 86390 1
424957 99424957 1001 86380 86390 1
424884 99424884 1001 86380 86390 1
424442 99424442 1001 86380 86390 1
424332 99424332 1001 86380 86390 1
425711 99425711 1001 86380 86390 1
425565 99425565 1001 86380 86390 1
426069 99426069 1001 86380 86390 1
427352 99427352 1001 86380 86390 1
427505 99427505 1001 86380 86390 1
428278 99428278 1001 86380 86390 1
428065 99428065 1001 86380 86390 1
428270 99428270 1001 86380 86390 1
427648 99427648 1001 86380 86390 1
427874 99427874 1001 86380 86390 1
427571 99427571 1001 86380 86390 1
428929 99428929 1001 86380 86390 1
430295 99430295 1001 86380 86390 1
429431 99429431 1001 86380 86390 1
429507 99429507 1001 86380 86390 1
429405 99429405 1001 86380 86390 1
429193 99429193 1001 86380 86390 1
430593 99430593 1001 86380 86390 1
430625 99430625 1001 86380 86390 1
430393 99430393 1001 86380 86390 1
431822 99431822 1001 86380 86390 1
431732 99431732 1001 86380 86390 1
431557 99431557 1001 86380 86390 1
431400 99431400 1001 86380 86390 1
431560 99431560 1001 86380 86390 1
431464 99431464 1001 86380 86390 1
431545 99431545 1001 86380 86390 1
430872 99430872 1001 86380 86390 1
431103 99431103 1001 86380 86390 1
432098 99432098 1001 86380 86390 1
432189 99432189 1001 86380 86390 1
433535 99433535 1001 86380 86390 1
433383 99433383 1001 86380 86390 1
432604 99432604 1001 86380 86390 1
435216 99435216 1001 86380 86390 1
435055 99435055 1001 86380 86390 1
435146 99435146 1001 86380 86390 1
435212 99435212 1001 86380 86390 1
434715 99434715 1001 86380 86390 1
434798 99434798 1001 86380 86390 1
435610 99435610 1001 86380 86390 1
436790 99436790 1001 86380 86390 1
436964 99436964 1001 86380 86390 1
436908 99436908 1001 86380 86390 1
436276 99436276 1001 86380 86390 1
435917 99435917 1001 86380 86390 1
300589 99300589 1001 86380 86390 1
300382 99300382 1001 86380 86390 1
300385 99300385 1001 86380 86390 1
300470 99300470 1001 86380 86390 1
300163 99300163 1001 86380 86390 1
301327 99301327 1001 86380 86390 1
301279 99301279 1001 86380 86390 1
301281 99301281 1001 86380 86390 1
301617 99301617 1001 86380 86390 1
301723 99301723 1001 86380 86390 1
301634 99301634 1001 86380 86390 1
301638 99301638 1001 86380 86390 1
302200 99302200 1001 86380 86390 1
302320 99302320 1001 86380 86390 1
302107 99302107 1001 86380 86390 1
301840 99301840 1001 86380 86390 1
301817 99301817 1001 86380 86390 1
303009 99303009 1001 86380 86390 1
303038 99303038 1001 86380 86390 1
302975 99302975 1001 86380 86390 1
302809 99302809 1001 86380 86390 1
302904 99302904 1001 86380 86390 1
302972 99302972 1001 86380 86390 1
303338 99303338 1001 86380 86390 1
303910 99303910 1001 86380 86390 1
303890 99303890 1001 86380 86390 1
303762 99303762 1001 86380 86390 1
303476 99303476 1001 86380 86390 1
303489 99303489 1001 86380 86390 1
304238 99304238 1001 86380 86390 1
304215 99304215 1001 86380 86390 1
304066 99304066 1001 86380 86390 1
304744 99304744 1001 86380 86390 1
304670 99304670 1001 86380 86390 1
304722 99304722 1001 86380 86390 1
304697 99304697 1001 86380 86390 1
304701 99304701 1001 86380 86390 1
304616 99304616 1001 86380 86390 1
304542 99304542 1001 86380 86390 1
304620 99304620 1001 86380 86390 1
304398 99304398 1001 86380 86390 1
305619 99305619 1001 86380 86390 1
305542 99305542 1001 86380 86390 1
305349 99305349 1001 86380 86390 1
305238 99305238 1001 86380 86390 1
500054 99500054 1001 86380 86390 1
500768 99500768 1001 86380 86390 1
500583 99500583 1001 86380 86390 1
500587 99500587 1001 86380 86390 1
500588 99500588 1001 86380 86390 1
500567 99500567 1001 86380 86390 1
500230 99500230 1001 86380 86390 1
500934 99500934 1001 86380 86390 1
500883 99500883 1001 86380 86390 1
500922 99500922 1001 86380 86390 1
501422 99501422 1001 86380 86390 1
501432 99501432 1001 86380 86390 1
501059 99501059 1001 86380 86390 1
501060 99501060 1001 86380 86390 1
501128 99501128 1001 86380 86390 1
501156 99501156 1001 86380 86390 1
501211 99501211 1001 86380 86390 1
501808 99501808 1001 86380 86390 1
502342 99502342 1001 86380 86390 1
502085 99502085 1001 86380 86390 1
502154 99502154 1001 86380 86390 1
502008 99502008 1001 86380 86390 1
501918 99501918 1001 86380 86390 1
502513 99502513 1001 86380 86390 1
503047 99503047 1001 86380 86390 1
503039 99503039 1001 86380 86390 1
503414 99503414 1001 86380 86390 1
503843 99503843 1001 86380 86390 1
503643 99503643 1001 86380 86390 1
504755 99504755 1001 86380 86390 1
504768 99504768 1001 86380 86390 1
504923 99504923 1001 86380 86390 1
504839 99504839 1001 86380 86390 1
504583 99504583 1001 86380 86390 1
504598 99504598 1001 86380 86390 1
504450 99504450 1001 86380 86390 1
504361 99504361 1001 86380 86390 1
504348 99504348 1001 86380 86390 1
505567 99505567 1001 86380 86390 1
505757 99505757 1001 86380 86390 1
505387 99505387 1001 86380 86390 1
505504 99505504 1001 86380 86390 1
505255 99505255 1001 86380 86390 1
505308 99505308 1001 86380 86390 1
505311 99505311 1001 86380 86390 1
505351 99505351 1001 86380 86390 1
505927 99505927 1001 86380 86390 1
505772 99505772 1001 86380 86390 1
505785 99505785 1001 86380 86390 1
506546 99506546 1001 86380 86390 1
506581 99506581 1001 86380 86390 1
506340 99506340 1001 86380 86390 1
506299 99506299 1001 86380 86390 1
507084 99507084 1001 86380 86390 1
507567 99507567 1001 86380 86390 1
507492 99507492 1001 86380 86390 1
508061 99508061 1001 86380 86390 1
508180 99508180 1001 86380 86390 1
507681 99507681 1001 86380 86390 1
508999 99508999 1001 86380 86390 1
509002 99509002 1001 86380 86390 1
508858 99508858 1001 86380 86390 1
508609 99508609 1001 86380 86390 1
509882 99509882 1001 86380 86390 1
509858 99509858 1001 86380 86390 1
509822 99509822 1001 86380 86390 1
509496 99509496 1001 86380 86390 1
509481 99509481 1001 86380 86390 1
509317 99509317 1001 86380 86390 1
510050 99510050 1001 86380 86390 1
510223 99510223 1001 86380 86390 1
510893 99510893 1001 86380 86390 1
510793 99510793 1001 86380 86390 1
510835 99510835 1001 86380 86390 1
510773 99510773 1001 86380 86390 1
510735 99510735 1001 86380 86390 1
511460 99511460 1001 86380 86390 1
511313 99511313 1001 86380 86390 1
511291 99511291 1001 86380 86390 1
511734 99511734 1001 86380 86390 1
512306 99512306 1001 86380 86390 1
512353 99512353 1001 86380 86390 1
511813 99511813 1001 86380 86390 1
511765 99511765 1001 86380 86390 1
512443 99512443 1001 86380 86390 1
513019 99513019 1001 86380 86390 1
512901 99512901 1001 86380 86390 1
512919 99512919 1001 86380 86390 1
512742 99512742 1001 86380 86390 1
513303 99513303 1001 86380 86390 1
513790 99513790 1001 86380 86390 1
513519 99513519 1001 86380 86390 1
513498 99513498 1001 86380 86390 1
514833 99514833 1001 86380 86390 1
514853 99514853 1001 86380 86390 1
514308 99514308 1001 86380 86390 1
514984 99514984 1001 86380 86390 1
514925 99514925 1001 86380 86390 1
514965 99514965 1001 86380 86390 1
515007 99515007 1001 86380 86390 1
515559 99515559 1001 86380 86390 1
515524 99515524 1001 86380 86390 1
515673 99515673 1001 86380 86390 1
515445 99515445 1001 86380 86390 1
516455 99516455 1001 86380 86390 1
516191 99516191 1001 86380 86390 1
516129 99516129 1001 86380 86390 1
515928 99515928 1001 86380 86390 1
515891 99515891 1001 86380 86390 1
516011 99516011 1001 86380 86390 1
515960 99515960 1001 86380 86390 1
516663 99516663 1001 86380 86390 1
517182 99517182 1001 86380 86390 1
517258 99517258 1001 86380 86390 1
516812 99516812 1001 86380 86390 1
517350 99517350 1001 86380 86390 1
517444 99517444 1001 86380 86390 1
517368 99517368 1001 86380 86390 1
517907 99517907 1001 86380 86390 1
517759 99517759 1001 86380 86390 1
517787 99517787 1001 86380 86390 1
517661 99517661 1001 86380 86390 1
517651 99517651 1001 86380 86390 1
518254 99518254 1001 86380 86390 1
518349 99518349 1001 86380 86390 1
518952 99518952 1001 86380 86390 1
518796 99518796 1001 86380 86390 1
518946 99518946 1001 86380 86390 1
518564 99518564 1001 86380 86390 1
518449 99518449 1001 86380 86390 1
519629 99519629 1001 86380 86390 1
519403 99519403 1001 86380 86390 1
519513 99519513 1001 86380 86390 1
519987 99519987 1001 86380 86390 1
519822 99519822 1001 86380 86390 1
520487 99520487 1001 86380 86390 1
520635 99520635 1001 86380 86390 1
520426 99520426 1001 86380 86390 1
520415 99520415 1001 86380 86390 1
520831 99520831 1001 86380 86390 1
521081 99521081 1001 86380 86390 1
521071 99521071 1001 86380 86390 1
521062 99521062 1001 86380 86390 1
521023 99521023 1001 86380 86390 1
521477 99521477 1001 86380 86390 1
521054 99521054 1001 86380 86390 1
521565 99521565 1001 86380 86390 1
522165 99522165 1001 86380 86390 1
521988 99521988 1001 86380 86390 1
521739 99521739 1001 86380 86390 1
521825 99521825 1001 86380 86390 1
522477 99522477 1001 86380 86390 1
522954 99522954 1001 86380 86390 1
523050 99523050 1001 86380 86390 1
522720 99522720 1001 86380 86390 1
523287 99523287 1001 86380 86390 1
523753 99523753 1001 86380 86390 1
523534 99523534 1001 86380 86390 1
523595 99523595 1001 86380 86390 1
523363 99523363 1001 86380 86390 1
523395 99523395 1001 86380 86390 1
524632 99524632 1001 86380 86390 1
524729 99524729 1001 86380 86390 1
524564 99524564 1001 86380 86390 1
524463 99524463 1001 86380 86390 1
524519 99524519 1001 86380 86390 1
524357 99524357 1001 86380 86390 1
524975 99524975 1001 86380 86390 1
524889 99524889 1001 86380 86390 1
525485 99525485 1001 86380 86390 1
525489 99525489 1001 86380 86390 1
525439 99525439 1001 86380 86390 1
525134 99525134 1001 86380 86390 1
526231 99526231 1001 86380 86390 1
526189 99526189 1001 86380 86390 1
525976 99525976 1001 86380 86390 1
525837 99525837 1001 86380 86390 1
525903 99525903 1001 86380 86390 1
526480 99526480 1001 86380 86390 1
527211 99527211 1001 86380 86390 1
527147 99527147 1001 86380 86390 1
527124 99527124 1001 86380 86390 1
527090 99527090 1001 86380 86390 1
527054 99527054 1001 86380 86390 1
526928 99526928 1001 86380 86390 1
526892 99526892 1001 86380 86390 1
526885 99526885 1001 86380 86390 1
526859 99526859 1001 86380 86390 1
526668 99526668 1001 86380 86390 1
526772 99526772 1001 86380 86390 1
526753 99526753 1001 86380 86390 1
527701 99527701 1001 86380 86390 1
528157 99528157 1001 86380 86390 1
528093 99528093 1001 86380 86390 1
528759 99528759 1001 86380 86390 1
528574 99528574 1001 86380 86390 1
528354 99528354 1001 86380 86390 1
528370 99528370 1001 86380 86390 1
529032 99529032 1001 86380 86390 1
529538 99529538 1001 86380 86390 1
529620 99529620 1001 86380 86390 1
529569 99529569 1001 86380 86390 1
529502 99529502 1001 86380 86390 1
530283 99530283 1001 86380 86390 1
530284 99530284 1001 86380 86390 1
529934 99529934 1001 86380 86390 1
529957 99529957 1001 86380 86390 1
531346 99531346 1001 86380 86390 1
531294 99531294 1001 86380 86390 1
531283 99531283 1001 86380 86390 1
531029 99531029 1001 86380 86390 1
530836 99530836 1001 86380 86390 1
530839 99530839 1001 86380 86390 1
530816 99530816 1001 86380 86390 1
530882 99530882 1001 86380 86390 1
530805 99530805 1001 86380 86390 1
531467 99531467 1001 86380 86390 1
531480 99531480 1001 86380 86390 1
532152 99532152 1001 86380 86390 1
531916 99531916 1001 86380 86390 1
531766 99531766 1001 86380 86390 1
531601 99531601 1001 86380 86390 1
532389 99532389 1001 86380 86390 1
532249 99532249 1001 86380 86390 1
532971 99532971 1001 86380 86390 1
532870 99532870 1001 86380 86390 1
532993 99532993 1001 86380 86390 1
532566 99532566 1001 86380 86390 1
532476 99532476 1001 86380 86390 1
532547 99532547 1001 86380 86390 1
532419 99532419 1001 86380 86390 1
532523 99532523 1001 86380 86390 1
532614 99532614 1001 86380 86390 1
533067 99533067 1001 86380 86390 1
533560 99533560 1001 86380 86390 1
533368 99533368 1001 86380 86390 1
533292 99533292 1001 86380 86390 1
533319 99533319 1001 86380 86390 1
533859 99533859 1001 86380 86390 1
533863 99533863 1001 86380 86390 1
533931 99533931 1001 86380 86390 1
534683 99534683 1001 86380 86390 1
534564 99534564 1001 86380 86390 1
534398 99534398 1001 86380 86390 1
534195 99534195 1001 86380 86390 1
534850 99534850 1001 86380 86390 1
534853 99534853 1001 86380 86390 1
535381 99535381 1001 86380 86390 1
535463 99535463 1001 86380 86390 1
534942 99534942 1001 86380 86390 1
535060 99535060 1001 86380 86390 1
536206 99536206 1001 86380 86390 1
535718 99535718 1001 86380 86390 1
535740 99535740 1001 86380 86390 1
536961 99536961 1001 86380 86390 1
537091 99537091 1001 86380 86390 1
537082 99537082 1001 86380 86390 1
537020 99537020 1001 86380 86390 1
536865 99536865 1001 86380 86390 1
536774 99536774 1001 86380 86390 1
536749 99536749 1001 86380 86390 1
536738 99536738 1001 86380 86390 1
537237 99537237 1001 86380 86390 1
537280 99537280 1001 86380 86390 1
537294 99537294 1001 86380 86390 1
537247 99537247 1001 86380 86390 1
537953 99537953 1001 86380 86390 1
537624 99537624 1001 86380 86390 1
537651 99537651 1001 86380 86390 1
537513 99537513 1001 86380 86390 1
538009 99538009 1001 86380 86390 1
538076 99538076 1001 86380 86390 1
538146 99538146 1001 86380 86390 1
538557 99538557 1001 86380 86390 1
538922 99538922 1001 86380 86390 1
539571 99539571 1001 86380 86390 1
539535 99539535 1001 86380 86390 1
539292 99539292 1001 86380 86390 1
539174 99539174 1001 86380 86390 1
539648 99539648 1001 86380 86390 1
540326 99540326 1001 86380 86390 1
540327 99540327 1001 86380 86390 1
540332 99540332 1001 86380 86390 1
540411 99540411 1001 86380 86390 1
540048 99540048 1001 86380 86390 1
539998 99539998 1001 86380 86390 1
540541 99540541 1001 86380 86390 1
540530 99540530 1001 86380 86390 1
540471 99540471 1001 86380 86390 1
540550 99540550 1001 86380 86390 1
541067 99541067 1001 86380 86390 1
541006 99541006 1001 86380 86390 1
541019 99541019 1001 86380 86390 1
540968 99540968 1001 86380 86390 1
541073 99541073 1001 86380 86390 1
540792 99540792 1001 86380 86390 1
540810 99540810 1001 86380 86390 1
540852 99540852 1001 86380 86390 1
541432 99541432 1001 86380 86390 1
541295 99541295 1001 86380 86390 1
542104 99542104 1001 86380 86390 1
542110 99542110 1001 86380 86390 1
541709 99541709 1001 86380 86390 1
541517 99541517 1001 86380 86390 1
541665 99541665 1001 86380 86390 1
542292 99542292 1001 86380 86390 1
542269 99542269 1001 86380 86390 1
542832 99542832 1001 86380 86390 1
542652 99542652 1001 86380 86390 1
542977 99542977 1001 86380 86390 1
542978 99542978 1001 86380 86390 1
543712 99543712 1001 86380 86390 1
543586 99543586 1001 86380 86390 1
543703 99543703 1001 86380 86390 1
543639 99543639 1001 86380 86390 1
543420 99543420 1001 86380 86390 1
543335 99543335 1001 86380 86390 1
543310 99543310 1001 86380 86390 1
543275 99543275 1001 86380 86390 1
543354 99543354 1001 86380 86390 1
543955 99543955 1001 86380 86390 1
543775 99543775 1001 86380 86390 1
544572 99544572 1001 86380 86390 1
544281 99544281 1001 86380 86390 1
544133 99544133 1001 86380 86390 1
544700 99544700 1001 86380 86390 1
544676 99544676 1001 86380 86390 1
544680 99544680 1001 86380 86390 1
419381 737 1001 1440 1797 1
400157 99400157 1001 86380 86390 1
400510 99400510 1001 86380 86390 1
400538 99400538 1001 86380 86390 1
401414 99401414 1001 86380 86390 1
401770 99401770 1001 86380 86390 1
401984 99401984 1001 86380 86390 1
402264 99402264 1001 86380 86390 1
402319 99402319 1001 86380 86390 1
402829 99402829 1001 86380 86390 1
402858 99402858 1001 86380 86390 1
403013 99403013 1001 86380 86390 1
404181 99404181 1001 86380 86390 1
404234 99404234 1001 86380 86390 1
404361 99404361 1001 86380 86390 1
404655 99404655 1001 86380 86390 1
404644 99404644 1001 86380 86390 1
405516 99405516 1001 86380 86390 1
406314 99406314 1001 86380 86390 1
406419 99406419 1001 86380 86390 1
406660 99406660 1001 86380 86390 1
406957 99406957 1001 86380 86390 1
406983 99406983 1001 86380 86390 1
407149 99407149 1001 86380 86390 1
407306 99407306 1001 86380 86390 1
407363 99407363 1001 86380 86390 1
407678 99407678 1001 86380 86390 1
407772 99407772 1001 86380 86390 1
407921 99407921 1001 86380 86390 1
408061 99408061 1001 86380 86390 1
408169 99408169 1001 86380 86390 1
408374 99408374 1001 86380 86390 1
408744 99408744 1001 86380 86390 1
408863 99408863 1001 86380 86390 1
408934 99408934 1001 86380 86390 1
409217 99409217 1001 86380 86390 1
409861 99409861 1001 86380 86390 1
409808 99409808 1001 86380 86390 1
409899 99409899 1001 86380 86390 1
410077 99410077 1001 86380 86390 1
410416 99410416 1001 86380 86390 1
411048 99411048 1001 86380 86390 1
411997 99411997 1001 86380 86390 1
413084 99413084 1001 86380 86390 1
413071 99413071 1001 86380 86390 1
412868 99412868 1001 86380 86390 1
413888 99413888 1001 86380 86390 1
413804 99413804 1001 86380 86390 1
413815 99413815 1001 86380 86390 1
414728 99414728 1001 86380 86390 1
414394 99414394 1001 86380 86390 1
415688 99415688 1001 86380 86390 1
415692 99415692 1001 86380 86390 1
416750 99416750 1001 86380 86390 1
416256 99416256 1001 86380 86390 1
416174 99416174 1001 86380 86390 1
416054 99416054 1001 86380 86390 1
416010 99416010 1001 86380 86390 1
417086 99417086 1001 86380 86390 1
417559 99417559 1001 86380 86390 1
418587 99418587 1001 86380 86390 1
418689 99418689 1001 86380 86390 1
418070 99418070 1001 86380 86390 1
417962 99417962 1001 86380 86390 1
417695 99417695 1001 86380 86390 1
417948 99417948 1001 86380 86390 1
418881 99418881 1001 86380 86390 1
420446 99420446 1001 86380 86390 1
420196 99420196 1001 86380 86390 1
420334 99420334 1001 86380 86390 1
420090 99420090 1001 86380 86390 1
419983 99419983 1001 86380 86390 1
420036 99420036 1001 86380 86390 1
419591 99419591 1001 86380 86390 1
420613 99420613 1001 86380 86390 1
420532 99420532 1001 86380 86390 1
420536 99420536 1001 86380 86390 1
421275 99421275 1001 86380 86390 1
421461 99421461 1001 86380 86390 1
421145 99421145 1001 86380 86390 1
421133 99421133 1001 86380 86390 1
423461 99423461 1001 86380 86390 1
422969 99422969 1001 86380 86390 1
423205 99423205 1001 86380 86390 1
422783 99422783 1001 86380 86390 1
422555 99422555 1001 86380 86390 1
422790 99422790 1001 86380 86390 1
423868 99423868 1001 86380 86390 1
423782 99423782 1001 86380 86390 1
423805 99423805 1001 86380 86390 1
425063 99425063 1001 86380 86390 1
425287 99425287 1001 86380 86390 1
424790 99424790 1001 86380 86390 1
424726 99424726 1001 86380 86390 1
424871 99424871 1001 86380 86390 1
424390 99424390 1001 86380 86390 1
425571 99425571 1001 86380 86390 1
425517 99425517 1001 86380 86390 1
427073 99427073 1001 86380 86390 1
426762 99426762 1001 86380 86390 1
426646 99426646 1001 86380 86390 1
426638 99426638 1001 86380 86390 1
425940 99425940 1001 86380 86390 1
425878 99425878 1001 86380 86390 1
426109 99426109 1001 86380 86390 1
428441 99428441 1001 86380 86390 1
428590 99428590 1001 86380 86390 1
428655 99428655 1001 86380 86390 1
428510 99428510 1001 86380 86390 1
428531 99428531 1001 86380 86390 1
428511 99428511 1001 86380 86390 1
428102 99428102 1001 86380 86390 1
428220 99428220 1001 86380 86390 1
428081 99428081 1001 86380 86390 1
427601 99427601 1001 86380 86390 1
429422 99429422 1001 86380 86390 1
432054 99432054 1001 86380 86390 1
431917 99431917 1001 86380 86390 1
431415 99431415 1001 86380 86390 1
431176 99431176 1001 86380 86390 1
433645 99433645 1001 86380 86390 1
433006 99433006 1001 86380 86390 1
432564 99432564 1001 86380 86390 1
432640 99432640 1001 86380 86390 1
433820 99433820 1001 86380 86390 1
433778 99433778 1001 86380 86390 1
435042 99435042 1001 86380 86390 1
435114 99435114 1001 86380 86390 1
435308 99435308 1001 86380 86390 1
434793 99434793 1001 86380 86390 1
434679 99434679 1001 86380 86390 1
434520 99434520 1001 86380 86390 1
434449 99434449 1001 86380 86390 1
435577 99435577 1001 86380 86390 1
436910 99436910 1001 86380 86390 1
436345 99436345 1001 86380 86390 1
436137 99436137 1001 86380 86390 1
436074 99436074 1001 86380 86390 1
436234 99436234 1001 86380 86390 1
300631 99300631 1001 86380 86390 1
300715 99300715 1001 86380 86390 1
300545 99300545 1001 86380 86390 1
300523 99300523 1001 86380 86390 1
300857 99300857 1001 86380 86390 1
301507 99301507 1001 86380 86390 1
301193 99301193 1001 86380 86390 1
301252 99301252 1001 86380 86390 1
301096 99301096 1001 86380 86390 1
300995 99300995 1001 86380 86390 1
301606 99301606 1001 86380 86390 1
301556 99301556 1001 86380 86390 1
301560 99301560 1001 86380 86390 1
302381 99302381 1001 86380 86390 1
302231 99302231 1001 86380 86390 1
302078 99302078 1001 86380 86390 1
301956 99301956 1001 86380 86390 1
301910 99301910 1001 86380 86390 1
301951 99301951 1001 86380 86390 1
302408 99302408 1001 86380 86390 1
302564 99302564 1001 86380 86390 1
302478 99302478 1001 86380 86390 1
303020 99303020 1001 86380 86390 1
303136 99303136 1001 86380 86390 1
303111 99303111 1001 86380 86390 1
302872 99302872 1001 86380 86390 1
302891 99302891 1001 86380 86390 1
302719 99302719 1001 86380 86390 1
302623 99302623 1001 86380 86390 1
303857 99303857 1001 86380 86390 1
303834 99303834 1001 86380 86390 1
303926 99303926 1001 86380 86390 1
304024 99304024 1001 86380 86390 1
303446 99303446 1001 86380 86390 1
304144 99304144 1001 86380 86390 1
304723 99304723 1001 86380 86390 1
304847 99304847 1001 86380 86390 1
304555 99304555 1001 86380 86390 1
304453 99304453 1001 86380 86390 1
304357 99304357 1001 86380 86390 1
304269 99304269 1001 86380 86390 1
304911 99304911 1001 86380 86390 1
305653 99305653 1001 86380 86390 1
305483 99305483 1001 86380 86390 1
305600 99305600 1001 86380 86390 1
305503 99305503 1001 86380 86390 1
305529 99305529 1001 86380 86390 1
305121 99305121 1001 86380 86390 1
305244 99305244 1001 86380 86390 1
500658 99500658 1001 86380 86390 1
500479 99500479 1001 86380 86390 1
501018 99501018 1001 86380 86390 1
500892 99500892 1001 86380 86390 1
501482 99501482 1001 86380 86390 1
501458 99501458 1001 86380 86390 1
501260 99501260 1001 86380 86390 1
501327 99501327 1001 86380 86390 1
501020 99501020 1001 86380 86390 1
501142 99501142 1001 86380 86390 1
501830 99501830 1001 86380 86390 1
502161 99502161 1001 86380 86390 1
502111 99502111 1001 86380 86390 1
502216 99502216 1001 86380 86390 1
502646 99502646 1001 86380 86390 1
502641 99502641 1001 86380 86390 1
503215 99503215 1001 86380 86390 1
503274 99503274 1001 86380 86390 1
503006 99503006 1001 86380 86390 1
502787 99502787 1001 86380 86390 1
503964 99503964 1001 86380 86390 1
503860 99503860 1001 86380 86390 1
503797 99503797 1001 86380 86390 1
503830 99503830 1001 86380 86390 1
503780 99503780 1001 86380 86390 1
503537 99503537 1001 86380 86390 1
503695 99503695 1001 86380 86390 1
504215 99504215 1001 86380 86390 1
504817 99504817 1001 86380 86390 1
504903 99504903 1001 86380 86390 1
504349 99504349 1001 86380 86390 1
504380 99504380 1001 86380 86390 1
504383 99504383 1001 86380 86390 1
505075 99505075 1001 86380 86390 1
505014 99505014 1001 86380 86390 1
504966 99504966 1001 86380 86390 1
505643 99505643 1001 86380 86390 1
505698 99505698 1001 86380 86390 1
505634 99505634 1001 86380 86390 1
505637 99505637 1001 86380 86390 1
505626 99505626 1001 86380 86390 1
505560 99505560 1001 86380 86390 1
505447 99505447 1001 86380 86390 1
505320 99505320 1001 86380 86390 1
505247 99505247 1001 86380 86390 1
505211 99505211 1001 86380 86390 1
506189 99506189 1001 86380 86390 1
506131 99506131 1001 86380 86390 1
506073 99506073 1001 86380 86390 1
506177 99506177 1001 86380 86390 1
506141 99506141 1001 86380 86390 1
506038 99506038 1001 86380 86390 1
506078 99506078 1001 86380 86390 1
506678 99506678 1001 86380 86390 1
507281 99507281 1001 86380 86390 1
507258 99507258 1001 86380 86390 1
507259 99507259 1001 86380 86390 1
507277 99507277 1001 86380 86390 1
507198 99507198 1001 86380 86390 1
507069 99507069 1001 86380 86390 1
507189 99507189 1001 86380 86390 1
507218 99507218 1001 86380 86390 1
507435 99507435 1001 86380 86390 1
508193 99508193 1001 86380 86390 1
507852 99507852 1001 86380 86390 1
507961 99507961 1001 86380 86390 1
507925 99507925 1001 86380 86390 1
507679 99507679 1001 86380 86390 1
508350 99508350 1001 86380 86390 1
508315 99508315 1001 86380 86390 1
508968 99508968 1001 86380 86390 1
508795 99508795 1001 86380 86390 1
508492 99508492 1001 86380 86390 1
509126 99509126 1001 86380 86390 1
508870 99508870 1001 86380 86390 1
509824 99509824 1001 86380 86390 1
509790 99509790 1001 86380 86390 1
509695 99509695 1001 86380 86390 1
509559 99509559 1001 86380 86390 1
509346 99509346 1001 86380 86390 1
509438 99509438 1001 86380 86390 1
510074 99510074 1001 86380 86390 1
510616 99510616 1001 86380 86390 1
510660 99510660 1001 86380 86390 1
510557 99510557 1001 86380 86390 1
510391 99510391 1001 86380 86390 1
510410 99510410 1001 86380 86390 1
510200 99510200 1001 86380 86390 1
510175 99510175 1001 86380 86390 1
510753 99510753 1001 86380 86390 1
510755 99510755 1001 86380 86390 1
510848 99510848 1001 86380 86390 1
511295 99511295 1001 86380 86390 1
511309 99511309 1001 86380 86390 1
511197 99511197 1001 86380 86390 1
511163 99511163 1001 86380 86390 1
511229 99511229 1001 86380 86390 1
510985 99510985 1001 86380 86390 1
511736 99511736 1001 86380 86390 1
512343 99512343 1001 86380 86390 1
512356 99512356 1001 86380 86390 1
512297 99512297 1001 86380 86390 1
511985 99511985 1001 86380 86390 1
512039 99512039 1001 86380 86390 1
512494 99512494 1001 86380 86390 1
513148 99513148 1001 86380 86390 1
513007 99513007 1001 86380 86390 1
513193 99513193 1001 86380 86390 1
512993 99512993 1001 86380 86390 1
512798 99512798 1001 86380 86390 1
512613 99512613 1001 86380 86390 1
512628 99512628 1001 86380 86390 1
512616 99512616 1001 86380 86390 1
512772 99512772 1001 86380 86390 1
512710 99512710 1001 86380 86390 1
513437 99513437 1001 86380 86390 1
513536 99513536 1001 86380 86390 1
513525 99513525 1001 86380 86390 1
514202 99514202 1001 86380 86390 1
514538 99514538 1001 86380 86390 1
514416 99514416 1001 86380 86390 1
514907 99514907 1001 86380 86390 1
514876 99514876 1001 86380 86390 1
515629 99515629 1001 86380 86390 1
515302 99515302 1001 86380 86390 1
515383 99515383 1001 86380 86390 1
515234 99515234 1001 86380 86390 1
515786 99515786 1001 86380 86390 1
515788 99515788 1001 86380 86390 1
515776 99515776 1001 86380 86390 1
515765 99515765 1001 86380 86390 1
515793 99515793 1001 86380 86390 1
516335 99516335 1001 86380 86390 1
516080 99516080 1001 86380 86390 1
515912 99515912 1001 86380 86390 1
516551 99516551 1001 86380 86390 1
516630 99516630 1001 86380 86390 1
517135 99517135 1001 86380 86390 1
517091 99517091 1001 86380 86390 1
516927 99516927 1001 86380 86390 1
517019 99517019 1001 86380 86390 1
517033 99517033 1001 86380 86390 1
516806 99516806 1001 86380 86390 1
517962 99517962 1001 86380 86390 1
517822 99517822 1001 86380 86390 1
517913 99517913 1001 86380 86390 1
517773 99517773 1001 86380 86390 1
518785 99518785 1001 86380 86390 1
518548 99518548 1001 86380 86390 1
518515 99518515 1001 86380 86390 1
519157 99519157 1001 86380 86390 1
519028 99519028 1001 86380 86390 1
519147 99519147 1001 86380 86390 1
519189 99519189 1001 86380 86390 1
519792 99519792 1001 86380 86390 1
519576 99519576 1001 86380 86390 1
519410 99519410 1001 86380 86390 1
519393 99519393 1001 86380 86390 1
519984 99519984 1001 86380 86390 1
519936 99519936 1001 86380 86390 1
519949 99519949 1001 86380 86390 1
520576 99520576 1001 86380 86390 1
520422 99520422 1001 86380 86390 1
520108 99520108 1001 86380 86390 1
520677 99520677 1001 86380 86390 1
520727 99520727 1001 86380 86390 1
521391 99521391 1001 86380 86390 1
521449 99521449 1001 86380 86390 1
521230 99521230 1001 86380 86390 1
521516 99521516 1001 86380 86390 1
521641 99521641 1001 86380 86390 1
522198 99522198 1001 86380 86390 1
521895 99521895 1001 86380 86390 1
521922 99521922 1001 86380 86390 1
521978 99521978 1001 86380 86390 1
522084 99522084 1001 86380 86390 1
522421 99522421 1001 86380 86390 1
523189 99523189 1001 86380 86390 1
523294 99523294 1001 86380 86390 1
523152 99523152 1001 86380 86390 1
523822 99523822 1001 86380 86390 1
523610 99523610 1001 86380 86390 1
523638 99523638 1001 86380 86390 1
523499 99523499 1001 86380 86390 1
524140 99524140 1001 86380 86390 1
524091 99524091 1001 86380 86390 1
523951 99523951 1001 86380 86390 1
524747 99524747 1001 86380 86390 1
524403 99524403 1001 86380 86390 1
524335 99524335 1001 86380 86390 1
524873 99524873 1001 86380 86390 1
525497 99525497 1001 86380 86390 1
525330 99525330 1001 86380 86390 1
525299 99525299 1001 86380 86390 1
525744 99525744 1001 86380 86390 1
526243 99526243 1001 86380 86390 1
526121 99526121 1001 86380 86390 1
526135 99526135 1001 86380 86390 1
526071 99526071 1001 86380 86390 1
525937 99525937 1001 86380 86390 1
525810 99525810 1001 86380 86390 1
525890 99525890 1001 86380 86390 1
526446 99526446 1001 86380 86390 1
526569 99526569 1001 86380 86390 1
527222 99527222 1001 86380 86390 1
527132 99527132 1001 86380 86390 1
527038 99527038 1001 86380 86390 1
527405 99527405 1001 86380 86390 1
527973 99527973 1001 86380 86390 1
527717 99527717 1001 86380 86390 1
527693 99527693 1001 86380 86390 1
527733 99527733 1001 86380 86390 1
527559 99527559 1001 86380 86390 1
527460 99527460 1001 86380 86390 1
528193 99528193 1001 86380 86390 1
528197 99528197 1001 86380 86390 1
528787 99528787 1001 86380 86390 1
528566 99528566 1001 86380 86390 1
528666 99528666 1001 86380 86390 1
528414 99528414 1001 86380 86390 1
528469 99528469 1001 86380 86390 1
528447 99528447 1001 86380 86390 1
528903 99528903 1001 86380 86390 1
529000 99529000 1001 86380 86390 1
529393 99529393 1001 86380 86390 1
529511 99529511 1001 86380 86390 1
529223 99529223 1001 86380 86390 1
529279 99529279 1001 86380 86390 1
530498 99530498 1001 86380 86390 1
530410 99530410 1001 86380 86390 1
530290 99530290 1001 86380 86390 1
530566 99530566 1001 86380 86390 1
530675 99530675 1001 86380 86390 1
531242 99531242 1001 86380 86390 1
530975 99530975 1001 86380 86390 1
530976 99530976 1001 86380 86390 1
530828 99530828 1001 86380 86390 1
530763 99530763 1001 86380 86390 1
530886 99530886 1001 86380 86390 1
531477 99531477 1001 86380 86390 1
531504 99531504 1001 86380 86390 1
532019 99532019 1001 86380 86390 1
532022 99532022 1001 86380 86390 1
531957 99531957 1001 86380 86390 1
531639 99531639 1001 86380 86390 1
531640 99531640 1001 86380 86390 1
532299 99532299 1001 86380 86390 1
532221 99532221 1001 86380 86390 1
532910 99532910 1001 86380 86390 1
532646 99532646 1001 86380 86390 1
532575 99532575 1001 86380 86390 1
533731 99533731 1001 86380 86390 1
533817 99533817 1001 86380 86390 1
533728 99533728 1001 86380 86390 1
533920 99533920 1001 86380 86390 1
533963 99533963 1001 86380 86390 1
533979 99533979 1001 86380 86390 1
533969 99533969 1001 86380 86390 1
533995 99533995 1001 86380 86390 1
533892 99533892 1001 86380 86390 1
534491 99534491 1001 86380 86390 1
534519 99534519 1001 86380 86390 1
534523 99534523 1001 86380 86390 1
534429 99534429 1001 86380 86390 1
534346 99534346 1001 86380 86390 1
534335 99534335 1001 86380 86390 1
534798 99534798 1001 86380 86390 1
534751 99534751 1001 86380 86390 1
534741 99534741 1001 86380 86390 1
535175 99535175 1001 86380 86390 1
535084 99535084 1001 86380 86390 1
534988 99534988 1001 86380 86390 1
535590 99535590 1001 86380 86390 1
535582 99535582 1001 86380 86390 1
535531 99535531 1001 86380 86390 1
536249 99536249 1001 86380 86390 1
536164 99536164 1001 86380 86390 1
536294 99536294 1001 86380 86390 1
536231 99536231 1001 86380 86390 1
536015 99536015 1001 86380 86390 1
536044 99536044 1001 86380 86390 1
536009 99536009 1001 86380 86390 1
536877 99536877 1001 86380 86390 1
536661 99536661 1001 86380 86390 1
536560 99536560 1001 86380 86390 1
536630 99536630 1001 86380 86390 1
537240 99537240 1001 86380 86390 1
537801 99537801 1001 86380 86390 1
537669 99537669 1001 86380 86390 1
537609 99537609 1001 86380 86390 1
537561 99537561 1001 86380 86390 1
538010 99538010 1001 86380 86390 1
538068 99538068 1001 86380 86390 1
538452 99538452 1001 86380 86390 1
538323 99538323 1001 86380 86390 1
538320 99538320 1001 86380 86390 1
538944 99538944 1001 86380 86390 1
538886 99538886 1001 86380 86390 1
539598 99539598 1001 86380 86390 1
539427 99539427 1001 86380 86390 1
539115 99539115 1001 86380 86390 1
539025 99539025 1001 86380 86390 1
539736 99539736 1001 86380 86390 1
540418 99540418 1001 86380 86390 1
540277 99540277 1001 86380 86390 1
540319 99540319 1001 86380 86390 1
540453 99540453 1001 86380 86390 1
540147 99540147 1001 86380 86390 1
540152 99540152 1001 86380 86390 1
540508 99540508 1001 86380 86390 1
541114 99541114 1001 86380 86390 1
541130 99541130 1001 86380 86390 1
541280 99541280 1001 86380 86390 1
541281 99541281 1001 86380 86390 1
540986 99540986 1001 86380 86390 1
540814 99540814 1001 86380 86390 1
540687 99540687 1001 86380 86390 1
540861 99540861 1001 86380 86390 1
540811 99540811 1001 86380 86390 1
541405 99541405 1001 86380 86390 1
542005 99542005 1001 86380 86390 1
542080 99542080 1001 86380 86390 1
542740 99542740 1001 86380 86390 1
542679 99542679 1001 86380 86390 1
542656 99542656 1001 86380 86390 1
542365 99542365 1001 86380 86390 1
542465 99542465 1001 86380 86390 1
543601 99543601 1001 86380 86390 1
543488 99543488 1001 86380 86390 1
543553 99543553 1001 86380 86390 1
543566 99543566 1001 86380 86390 1
543400 99543400 1001 86380 86390 1
543321 99543321 1001 86380 86390 1
543972 99543972 1001 86380 86390 1
543869 99543869 1001 86380 86390 1
543974 99543974 1001 86380 86390 1
544501 99544501 1001 86380 86390 1
544585 99544585 1001 86380 86390 1
544367 99544367 1001 86380 86390 1
544027 99544027 1001 86380 86390 1
544622 99544622 1001 86380 86390 1
544640 99544640 1001 86380 86390 1
544603 99544603 1001 86380 86390 1
400000 99400000 1001 86380 86390 1
400514 99400514 1001 86380 86390 1
400507 99400507 1001 86380 86390 1
401087 99401087 1001 86380 86390 1
401791 99401791 1001 86380 86390 1
402106 99402106 1001 86380 86390 1
402815 99402815 1001 86380 86390 1
402982 99402982 1001 86380 86390 1
402903 99402903 1001 86380 86390 1
402915 99402915 1001 86380 86390 1
402992 99402992 1001 86380 86390 1
402994 99402994 1001 86380 86390 1
403142 99403142 1001 86380 86390 1
403341 99403341 1001 86380 86390 1
403432 99403432 1001 86380 86390 1
403800 99403800 1001 86380 86390 1
403734 99403734 1001 86380 86390 1
403736 99403736 1001 86380 86390 1
403927 99403927 1001 86380 86390 1
403923 99403923 1001 86380 86390 1
404037 99404037 1001 86380 86390 1
403964 99403964 1001 86380 86390 1
404259 99404259 1001 86380 86390 1
404635 99404635 1001 86380 86390 1
404989 99404989 1001 86380 86390 1
405693 99405693 1001 86380 86390 1
405917 99405917 1001 86380 86390 1
406020 99406020 1001 86380 86390 1
407515 99407515 1001 86380 86390 1
407804 99407804 1001 86380 86390 1
408296 99408296 1001 86380 86390 1
409727 99409727 1001 86380 86390 1
410034 99410034 1001 86380 86390 1
410022 99410022 1001 86380 86390 1
410180 99410180 1001 86380 86390 1
410672 99410672 1001 86380 86390 1
410788 99410788 1001 86380 86390 1
411340 99411340 1001 86380 86390 1
411610 99411610 1001 86380 86390 1
411592 99411592 1001 86380 86390 1
412222 99412222 1001 86380 86390 1
412280 99412280 1001 86380 86390 1
412301 99412301 1001 86380 86390 1
412408 99412408 1001 86380 86390 1
413627 99413627 1001 86380 86390 1
413305 99413305 1001 86380 86390 1
413387 99413387 1001 86380 86390 1
413167 99413167 1001 86380 86390 1
413247 99413247 1001 86380 86390 1
413151 99413151 1001 86380 86390 1
412968 99412968 1001 86380 86390 1
412814 99412814 1001 86380 86390 1
412795 99412795 1001 86380 86390 1
415263 99415263 1001 86380 86390 1
415266 99415266 1001 86380 86390 1
414482 99414482 1001 86380 86390 1
415598 99415598 1001 86380 86390 1
415438 99415438 1001 86380 86390 1
415360 99415360 1001 86380 86390 1
416931 99416931 1001 86380 86390 1
416814 99416814 1001 86380 86390 1
416503 99416503 1001 86380 86390 1
416572 99416572 1001 86380 86390 1
417505 99417505 1001 86380 86390 1
418800 99418800 1001 86380 86390 1
418251 99418251 1001 86380 86390 1
419121 99419121 1001 86380 86390 1
420199 99420199 1001 86380 86390 1
419913 99419913 1001 86380 86390 1
419811 99419811 1001 86380 86390 1
420605 99420605 1001 86380 86390 1
420634 99420634 1001 86380 86390 1
422032 99422032 1001 86380 86390 1
421933 99421933 1001 86380 86390 1
420879 99420879 1001 86380 86390 1
422285 99422285 1001 86380 86390 1
422451 99422451 1001 86380 86390 1
423464 99423464 1001 86380 86390 1
423465 99423465 1001 86380 86390 1
423723 99423723 1001 86380 86390 1
423058 99423058 1001 86380 86390 1
423156 99423156 1001 86380 86390 1
422612 99422612 1001 86380 86390 1
423767 99423767 1001 86380 86390 1
422941 99422941 1001 86380 86390 1
423780 99423780 1001 86380 86390 1
423910 99423910 1001 86380 86390 1
425104 99425104 1001 86380 86390 1
424737 99424737 1001 86380 86390 1
425587 99425587 1001 86380 86390 1
426643 99426643 1001 86380 86390 1
426484 99426484 1001 86380 86390 1
426629 99426629 1001 86380 86390 1
426437 99426437 1001 86380 86390 1
425987 99425987 1001 86380 86390 1
426213 99426213 1001 86380 86390 1
427177 99427177 1001 86380 86390 1
428182 99428182 1001 86380 86390 1
427924 99427924 1001 86380 86390 1
428266 99428266 1001 86380 86390 1
428053 99428053 1001 86380 86390 1
427761 99427761 1001 86380 86390 1
427715 99427715 1001 86380 86390 1
430190 99430190 1001 86380 86390 1
430146 99430146 1001 86380 86390 1
430336 99430336 1001 86380 86390 1
430261 99430261 1001 86380 86390 1
429954 99429954 1001 86380 86390 1
429690 99429690 1001 86380 86390 1
429886 99429886 1001 86380 86390 1
429765 99429765 1001 86380 86390 1
429943 99429943 1001 86380 86390 1
429369 99429369 1001 86380 86390 1
430770 99430770 1001 86380 86390 1
430788 99430788 1001 86380 86390 1
431837 99431837 1001 86380 86390 1
431756 99431756 1001 86380 86390 1
431879 99431879 1001 86380 86390 1
430949 99430949 1001 86380 86390 1
430992 99430992 1001 86380 86390 1
432116 99432116 1001 86380 86390 1
432397 99432397 1001 86380 86390 1
432347 99432347 1001 86380 86390 1
432141 99432141 1001 86380 86390 1
433726 99433726 1001 86380 86390 1
433098 99433098 1001 86380 86390 1
433144 99433144 1001 86380 86390 1
432528 99432528 1001 86380 86390 1
434114 99434114 1001 86380 86390 1
433964 99433964 1001 86380 86390 1
435111 99435111 1001 86380 86390 1
435070 99435070 1001 86380 86390 1
434629 99434629 1001 86380 86390 1
434931 99434931 1001 86380 86390 1
434769 99434769 1001 86380 86390 1
434753 99434753 1001 86380 86390 1
434783 99434783 1001 86380 86390 1
434242 99434242 1001 86380 86390 1
434274 99434274 1001 86380 86390 1
434335 99434335 1001 86380 86390 1
434367 99434367 1001 86380 86390 1
436649 99436649 1001 86380 86390 1
436363 99436363 1001 86380 86390 1
435912 99435912 1001 86380 86390 1
300493 99300493 1001 86380 86390 1
300201 99300201 1001 86380 86390 1
300777 99300777 1001 86380 86390 1
300924 99300924 1001 86380 86390 1
301526 99301526 1001 86380 86390 1
301379 99301379 1001 86380 86390 1
301552 99301552 1001 86380 86390 1
300935 99300935 1001 86380 86390 1
301555 99301555 1001 86380 86390 1
302344 99302344 1001 86380 86390 1
302305 99302305 1001 86380 86390 1
302207 99302207 1001 86380 86390 1
302062 99302062 1001 86380 86390 1
301872 99301872 1001 86380 86390 1
301847 99301847 1001 86380 86390 1
302438 99302438 1001 86380 86390 1
302492 99302492 1001 86380 86390 1
302531 99302531 1001 86380 86390 1
303072 99303072 1001 86380 86390 1
302865 99302865 1001 86380 86390 1
302668 99302668 1001 86380 86390 1
303403 99303403 1001 86380 86390 1
303228 99303228 1001 86380 86390 1
303932 99303932 1001 86380 86390 1
303676 99303676 1001 86380 86390 1
303733 99303733 1001 86380 86390 1
303517 99303517 1001 86380 86390 1
303507 99303507 1001 86380 86390 1
304192 99304192 1001 86380 86390 1
304193 99304193 1001 86380 86390 1
304208 99304208 1001 86380 86390 1
304717 99304717 1001 86380 86390 1
304624 99304624 1001 86380 86390 1
304650 99304650 1001 86380 86390 1
304400 99304400 1001 86380 86390 1
304442 99304442 1001 86380 86390 1
304887 99304887 1001 86380 86390 1
304991 99304991 1001 86380 86390 1
304995 99304995 1001 86380 86390 1
304919 99304919 1001 86380 86390 1
305532 99305532 1001 86380 86390 1
305528 99305528 1001 86380 86390 1
305462 99305462 1001 86380 86390 1
305411 99305411 1001 86380 86390 1
500108 99500108 1001 86380 86390 1
500454 99500454 1001 86380 86390 1
500497 99500497 1001 86380 86390 1
500562 99500562 1001 86380 86390 1
500527 99500527 1001 86380 86390 1
500260 99500260 1001 86380 86390 1
500235 99500235 1001 86380 86390 1
500384 99500384 1001 86380 86390 1
500853 99500853 1001 86380 86390 1
500909 99500909 1001 86380 86390 1
501494 99501494 1001 86380 86390 1
501390 99501390 1001 86380 86390 1
501097 99501097 1001 86380 86390 1
501124 99501124 1001 86380 86390 1
501091 99501091 1001 86380 86390 1
501068 99501068 1001 86380 86390 1
501729 99501729 1001 86380 86390 1
501782 99501782 1001 86380 86390 1
501708 99501708 1001 86380 86390 1
501751 99501751 1001 86380 86390 1
502114 99502114 1001 86380 86390 1
501868 99501868 1001 86380 86390 1
502586 99502586 1001 86380 86390 1
502726 99502726 1001 86380 86390 1
502869 99502869 1001 86380 86390 1
503431 99503431 1001 86380 86390 1
503496 99503496 1001 86380 86390 1
503380 99503380 1001 86380 86390 1
503931 99503931 1001 86380 86390 1
503669 99503669 1001 86380 86390 1
504166 99504166 1001 86380 86390 1
504244 99504244 1001 86380 86390 1
504834 99504834 1001 86380 86390 1
504727 99504727 1001 86380 86390 1
504504 99504504 1001 86380 86390 1
504434 99504434 1001 86380 86390 1
504969 99504969 1001 86380 86390 1
504957 99504957 1001 86380 86390 1
505078 99505078 1001 86380 86390 1
505105 99505105 1001 86380 86390 1
505681 99505681 1001 86380 86390 1
505585 99505585 1001 86380 86390 1
505756 99505756 1001 86380 86390 1
505540 99505540 1001 86380 86390 1
505375 99505375 1001 86380 86390 1
505454 99505454 1001 86380 86390 1
505390 99505390 1001 86380 86390 1
505378 99505378 1001 86380 86390 1
505298 99505298 1001 86380 86390 1
505358 99505358 1001 86380 86390 1
506483 99506483 1001 86380 86390 1
506513 99506513 1001 86380 86390 1
506185 99506185 1001 86380 86390 1
506331 99506331 1001 86380 86390 1
506280 99506280 1001 86380 86390 1
506388 99506388 1001 86380 86390 1
506162 99506162 1001 86380 86390 1
506103 99506103 1001 86380 86390 1
506706 99506706 1001 86380 86390 1
506746 99506746 1001 86380 86390 1
506644 99506644 1001 86380 86390 1
507373 99507373 1001 86380 86390 1
507245 99507245 1001 86380 86390 1
507235 99507235 1001 86380 86390 1
507181 99507181 1001 86380 86390 1
506971 99506971 1001 86380 86390 1
506855 99506855 1001 86380 86390 1
508125 99508125 1001 86380 86390 1
508166 99508166 1001 86380 86390 1
508039 99508039 1001 86380 86390 1
507641 99507641 1001 86380 86390 1
507637 99507637 1001 86380 86390 1
507651 99507651 1001 86380 86390 1
508407 99508407 1001 86380 86390 1
508257 99508257 1001 86380 86390 1
508270 99508270 1001 86380 86390 1
508954 99508954 1001 86380 86390 1
508691 99508691 1001 86380 86390 1
508678 99508678 1001 86380 86390 1
508811 99508811 1001 86380 86390 1
509152 99509152 1001 86380 86390 1
509129 99509129 1001 86380 86390 1
509555 99509555 1001 86380 86390 1
509494 99509494 1001 86380 86390 1
509650 99509650 1001 86380 86390 1
509284 99509284 1001 86380 86390 1
510328 99510328 1001 86380 86390 1
510383 99510383 1001 86380 86390 1
510500 99510500 1001 86380 86390 1
510360 99510360 1001 86380 86390 1
510439 99510439 1001 86380 86390 1
510778 99510778 1001 86380 86390 1
510314 99510314 1001 86380 86390 1
510896 99510896 1001 86380 86390 1
511526 99511526 1001 86380 86390 1
510991 99510991 1001 86380 86390 1
511136 99511136 1001 86380 86390 1
511732 99511732 1001 86380 86390 1
512321 99512321 1001 86380 86390 1
512361 99512361 1001 86380 86390 1
511987 99511987 1001 86380 86390 1
511794 99511794 1001 86380 86390 1
511807 99511807 1001 86380 86390 1
511809 99511809 1001 86380 86390 1
512469 99512469 1001 86380 86390 1
512434 99512434 1001 86380 86390 1
512538 99512538 1001 86380 86390 1
512914 99512914 1001 86380 86390 1
512801 99512801 1001 86380 86390 1
512633 99512633 1001 86380 86390 1
513358 99513358 1001 86380 86390 1
513273 99513273 1001 86380 86390 1
513339 99513339 1001 86380 86390 1
514010 99514010 1001 86380 86390 1
513431 99513431 1001 86380 86390 1
514197 99514197 1001 86380 86390 1
514056 99514056 1001 86380 86390 1
514108 99514108 1001 86380 86390 1
514190 99514190 1001 86380 86390 1
514217 99514217 1001 86380 86390 1
514678 99514678 1001 86380 86390 1
514830 99514830 1001 86380 86390 1
514528 99514528 1001 86380 86390 1
514508 99514508 1001 86380 86390 1
514303 99514303 1001 86380 86390 1
514386 99514386 1001 86380 86390 1
514998 99514998 1001 86380 86390 1
514995 99514995 1001 86380 86390 1
515514 99515514 1001 86380 86390 1
515278 99515278 1001 86380 86390 1
515347 99515347 1001 86380 86390 1
516469 99516469 1001 86380 86390 1
516341 99516341 1001 86380 86390 1
516142 99516142 1001 86380 86390 1
516564 99516564 1001 86380 86390 1
516696 99516696 1001 86380 86390 1
517230 99517230 1001 86380 86390 1
517360 99517360 1001 86380 86390 1
517953 99517953 1001 86380 86390 1
517632 99517632 1001 86380 86390 1
517607 99517607 1001 86380 86390 1
517702 99517702 1001 86380 86390 1
517602 99517602 1001 86380 86390 1
517578 99517578 1001 86380 86390 1
518693 99518693 1001 86380 86390 1
518660 99518660 1001 86380 86390 1
518491 99518491 1001 86380 86390 1
519132 99519132 1001 86380 86390 1
519672 99519672 1001 86380 86390 1
519717 99519717 1001 86380 86390 1
519302 99519302 1001 86380 86390 1
519398 99519398 1001 86380 86390 1
519916 99519916 1001 86380 86390 1
520000 99520000 1001 86380 86390 1
520531 99520531 1001 86380 86390 1
520072 99520072 1001 86380 86390 1
520189 99520189 1001 86380 86390 1
520769 99520769 1001 86380 86390 1
520759 99520759 1001 86380 86390 1
521450 99521450 1001 86380 86390 1
521427 99521427 1001 86380 86390 1
520944 99520944 1001 86380 86390 1
520996 99520996 1001 86380 86390 1
520999 99520999 1001 86380 86390 1
522259 99522259 1001 86380 86390 1
521949 99521949 1001 86380 86390 1
522068 99522068 1001 86380 86390 1
521952 99521952 1001 86380 86390 1
521993 99521993 1001 86380 86390 1
521737 99521737 1001 86380 86390 1
521677 99521677 1001 86380 86390 1
521784 99521784 1001 86380 86390 1
522412 99522412 1001 86380 86390 1
522430 99522430 1001 86380 86390 1
522965 99522965 1001 86380 86390 1
522734 99522734 1001 86380 86390 1
522737 99522737 1001 86380 86390 1
522910 99522910 1001 86380 86390 1
522617 99522617 1001 86380 86390 1
523265 99523265 1001 86380 86390 1
523792 99523792 1001 86380 86390 1
523808 99523808 1001 86380 86390 1
523821 99523821 1001 86380 86390 1
523839 99523839 1001 86380 86390 1
523730 99523730 1001 86380 86390 1
523580 99523580 1001 86380 86390 1
524659 99524659 1001 86380 86390 1
524597 99524597 1001 86380 86390 1
524552 99524552 1001 86380 86390 1
524507 99524507 1001 86380 86390 1
524367 99524367 1001 86380 86390 1
524563 99524563 1001 86380 86390 1
524318 99524318 1001 86380 86390 1
524334 99524334 1001 86380 86390 1
524302 99524302 1001 86380 86390 1
524783 99524783 1001 86380 86390 1
524790 99524790 1001 86380 86390 1
525455 99525455 1001 86380 86390 1
525584 99525584 1001 86380 86390 1
525389 99525389 1001 86380 86390 1
525014 99525014 1001 86380 86390 1
525036 99525036 1001 86380 86390 1
525050 99525050 1001 86380 86390 1
525117 99525117 1001 86380 86390 1
525762 99525762 1001 86380 86390 1
525698 99525698 1001 86380 86390 1
525648 99525648 1001 86380 86390 1
526281 99526281 1001 86380 86390 1
526278 99526278 1001 86380 86390 1
526293 99526293 1001 86380 86390 1
526088 99526088 1001 86380 86390 1
526148 99526148 1001 86380 86390 1
526534 99526534 1001 86380 86390 1
527249 99527249 1001 86380 86390 1
526919 99526919 1001 86380 86390 1
526827 99526827 1001 86380 86390 1
527391 99527391 1001 86380 86390 1
527292 99527292 1001 86380 86390 1
528074 99528074 1001 86380 86390 1
528002 99528002 1001 86380 86390 1
527875 99527875 1001 86380 86390 1
527844 99527844 1001 86380 86390 1
527838 99527838 1001 86380 86390 1
528098 99528098 1001 86380 86390 1
528103 99528103 1001 86380 86390 1
528277 99528277 1001 86380 86390 1
528706 99528706 1001 86380 86390 1
528526 99528526 1001 86380 86390 1
528413 99528413 1001 86380 86390 1
528297 99528297 1001 86380 86390 1
528340 99528340 1001 86380 86390 1
528302 99528302 1001 86380 86390 1
529603 99529603 1001 86380 86390 1
529583 99529583 1001 86380 86390 1
529451 99529451 1001 86380 86390 1
529139 99529139 1001 86380 86390 1
529915 99529915 1001 86380 86390 1
530361 99530361 1001 86380 86390 1
530464 99530464 1001 86380 86390 1
530334 99530334 1001 86380 86390 1
530078 99530078 1001 86380 86390 1
529937 99529937 1001 86380 86390 1
530649 99530649 1001 86380 86390 1
530611 99530611 1001 86380 86390 1
530575 99530575 1001 86380 86390 1
531200 99531200 1001 86380 86390 1
531318 99531318 1001 86380 86390 1
531302 99531302 1001 86380 86390 1
530803 99530803 1001 86380 86390 1
530808 99530808 1001 86380 86390 1
531451 99531451 1001 86380 86390 1
532175 99532175 1001 86380 86390 1
532055 99532055 1001 86380 86390 1
531968 99531968 1001 86380 86390 1
531612 99531612 1001 86380 86390 1
531784 99531784 1001 86380 86390 1
531592 99531592 1001 86380 86390 1
531724 99531724 1001 86380 86390 1
531764 99531764 1001 86380 86390 1
531713 99531713 1001 86380 86390 1
532376 99532376 1001 86380 86390 1
532864 99532864 1001 86380 86390 1
532891 99532891 1001 86380 86390 1
532931 99532931 1001 86380 86390 1
532689 99532689 1001 86380 86390 1
532538 99532538 1001 86380 86390 1
533139 99533139 1001 86380 86390 1
533762 99533762 1001 86380 86390 1
533819 99533819 1001 86380 86390 1
533621 99533621 1001 86380 86390 1
533636 99533636 1001 86380 86390 1
533651 99533651 1001 86380 86390 1
533360 99533360 1001 86380 86390 1
533414 99533414 1001 86380 86390 1
534556 99534556 1001 86380 86390 1
534364 99534364 1001 86380 86390 1
534157 99534157 1001 86380 86390 1
534093 99534093 1001 86380 86390 1
534185 99534185 1001 86380 86390 1
534869 99534869 1001 86380 86390 1
535407 99535407 1001 86380 86390 1
535401 99535401 1001 86380 86390 1
535248 99535248 1001 86380 86390 1
535533 99535533 1001 86380 86390 1
535651 99535651 1001 86380 86390 1
535595 99535595 1001 86380 86390 1
536055 99536055 1001 86380 86390 1
535957 99535957 1001 86380 86390 1
535819 99535819 1001 86380 86390 1
535808 99535808 1001 86380 86390 1
535916 99535916 1001 86380 86390 1
535777 99535777 1001 86380 86390 1
536376 99536376 1001 86380 86390 1
536841 99536841 1001 86380 86390 1
536839 99536839 1001 86380 86390 1
536724 99536724 1001 86380 86390 1
537309 99537309 1001 86380 86390 1
537900 99537900 1001 86380 86390 1
537615 99537615 1001 86380 86390 1
537606 99537606 1001 86380 86390 1
537472 99537472 1001 86380 86390 1
538124 99538124 1001 86380 86390 1
538783 99538783 1001 86380 86390 1
538638 99538638 1001 86380 86390 1
538691 99538691 1001 86380 86390 1
538667 99538667 1001 86380 86390 1
538669 99538669 1001 86380 86390 1
538558 99538558 1001 86380 86390 1
538535 99538535 1001 86380 86390 1
538284 99538284 1001 86380 86390 1
538393 99538393 1001 86380 86390 1
538992 99538992 1001 86380 86390 1
539503 99539503 1001 86380 86390 1
539594 99539594 1001 86380 86390 1
539465 99539465 1001 86380 86390 1
539251 99539251 1001 86380 86390 1
539167 99539167 1001 86380 86390 1
539095 99539095 1001 86380 86390 1
540380 99540380 1001 86380 86390 1
540294 99540294 1001 86380 86390 1
540363 99540363 1001 86380 86390 1
540134 99540134 1001 86380 86390 1
539872 99539872 1001 86380 86390 1
540518 99540518 1001 86380 86390 1
540641 99540641 1001 86380 86390 1
540654 99540654 1001 86380 86390 1
541211 99541211 1001 86380 86390 1
541004 99541004 1001 86380 86390 1
540788 99540788 1001 86380 86390 1
540845 99540845 1001 86380 86390 1
541435 99541435 1001 86380 86390 1
541321 99541321 1001 86380 86390 1
541416 99541416 1001 86380 86390 1
541965 99541965 1001 86380 86390 1
541924 99541924 1001 86380 86390 1
541738 99541738 1001 86380 86390 1
541652 99541652 1001 86380 86390 1
542244 99542244 1001 86380 86390 1
542691 99542691 1001 86380 86390 1
542680 99542680 1001 86380 86390 1
542412 99542412 1001 86380 86390 1
542491 99542491 1001 86380 86390 1
543372 99543372 1001 86380 86390 1
543478 99543478 1001 86380 86390 1
543455 99543455 1001 86380 86390 1
543164 99543164 1001 86380 86390 1
543784 99543784 1001 86380 86390 1
544166 99544166 1001 86380 86390 1
544157 99544157 1001 86380 86390 1
544675 99544675 1001 86380 86390 1
544624 99544624 1001 86380 86390 1
544654 99544654 1001 86380 86390 1
544632 99544632 1001 86380 86390 1
400064 99400064 1001 86380 86390 1
400676 99400676 1001 86380 86390 1
400719 99400719 1001 86380 86390 1
400633 99400633 1001 86380 86390 1
400915 99400915 1001 86380 86390 1
400921 99400921 1001 86380 86390 1
401114 99401114 1001 86380 86390 1
401221 99401221 1001 86380 86390 1
401721 99401721 1001 86380 86390 1
401788 99401788 1001 86380 86390 1
401931 99401931 1001 86380 86390 1
402879 99402879 1001 86380 86390 1
402949 99402949 1001 86380 86390 1
403327 99403327 1001 86380 86390 1
403306 99403306 1001 86380 86390 1
403479 99403479 1001 86380 86390 1
403565 99403565 1001 86380 86390 1
403822 99403822 1001 86380 86390 1
404020 99404020 1001 86380 86390 1
404193 99404193 1001 86380 86390 1
404389 99404389 1001 86380 86390 1
404684 99404684 1001 86380 86390 1
405246 99405246 1001 86380 86390 1
405855 99405855 1001 86380 86390 1
405887 99405887 1001 86380 86390 1
406034 99406034 1001 86380 86390 1
406173 99406173 1001 86380 86390 1
406535 99406535 1001 86380 86390 1
406608 99406608 1001 86380 86390 1
406711 99406711 1001 86380 86390 1
406745 99406745 1001 86380 86390 1
406976 99406976 1001 86380 86390 1
407012 99407012 1001 86380 86390 1
407038 99407038 1001 86380 86390 1
407419 99407419 1001 86380 86390 1
407409 99407409 1001 86380 86390 1
407869 99407869 1001 86380 86390 1
409102 99409102 1001 86380 86390 1
409667 99409667 1001 86380 86390 1
409911 99409911 1001 86380 86390 1
409786 99409786 1001 86380 86390 1
410154 99410154 1001 86380 86390 1
410258 99410258 1001 86380 86390 1
410427 99410427 1001 86380 86390 1
410889 99410889 1001 86380 86390 1
411007 99411007 1001 86380 86390 1
411076 99411076 1001 86380 86390 1
411191 99411191 1001 86380 86390 1
411344 99411344 1001 86380 86390 1
411605 99411605 1001 86380 86390 1
411717 99411717 1001 86380 86390 1
411683 99411683 1001 86380 86390 1
411694 99411694 1001 86380 86390 1
412265 99412265 1001 86380 86390 1
413470 99413470 1001 86380 86390 1
413027 99413027 1001 86380 86390 1
413130 99413130 1001 86380 86390 1
412928 99412928 1001 86380 86390 1
412786 99412786 1001 86380 86390 1
412788 99412788 1001 86380 86390 1
414955 99414955 1001 86380 86390 1
414989 99414989 1001 86380 86390 1
414621 99414621 1001 86380 86390 1
414184 99414184 1001 86380 86390 1
414382 99414382 1001 86380 86390 1
414486 99414486 1001 86380 86390 1
415675 99415675 1001 86380 86390 1
416599 99416599 1001 86380 86390 1
416121 99416121 1001 86380 86390 1
415753 99415753 1001 86380 86390 1
417163 99417163 1001 86380 86390 1
417079 99417079 1001 86380 86390 1
417514 99417514 1001 86380 86390 1
418520 99418520 1001 86380 86390 1
418077 99418077 1001 86380 86390 1
417762 99417762 1001 86380 86390 1
419125 99419125 1001 86380 86390 1
420338 99420338 1001 86380 86390 1
419270 99419270 1001 86380 86390 1
420805 99420805 1001 86380 86390 1
420777 99420777 1001 86380 86390 1
421372 99421372 1001 86380 86390 1
421408 99421408 1001 86380 86390 1
421109 99421109 1001 86380 86390 1
422332 99422332 1001 86380 86390 1
423505 99423505 1001 86380 86390 1
423680 99423680 1001 86380 86390 1
423057 99423057 1001 86380 86390 1
422896 99422896 1001 86380 86390 1
423874 99423874 1001 86380 86390 1
424045 99424045 1001 86380 86390 1
423762 99423762 1001 86380 86390 1
425371 99425371 1001 86380 86390 1
424649 99424649 1001 86380 86390 1
424902 99424902 1001 86380 86390 1
424292 99424292 1001 86380 86390 1
424186 99424186 1001 86380 86390 1
425608 99425608 1001 86380 86390 1
426771 99426771 1001 86380 86390 1
426307 99426307 1001 86380 86390 1
426634 99426634 1001 86380 86390 1
426588 99426588 1001 86380 86390 1
425946 99425946 1001 86380 86390 1
426165 99426165 1001 86380 86390 1
427200 99427200 1001 86380 86390 1
427341 99427341 1001 86380 86390 1
428409 99428409 1001 86380 86390 1
428325 99428325 1001 86380 86390 1
427707 99427707 1001 86380 86390 1
427842 99427842 1001 86380 86390 1
428906 99428906 1001 86380 86390 1
429974 99429974 1001 86380 86390 1
429334 99429334 1001 86380 86390 1
429542 99429542 1001 86380 86390 1
430421 99430421 1001 86380 86390 1
431675 99431675 1001 86380 86390 1
431922 99431922 1001 86380 86390 1
431632 99431632 1001 86380 86390 1
431096 99431096 1001 86380 86390 1
431016 99431016 1001 86380 86390 1
433434 99433434 1001 86380 86390 1
433661 99433661 1001 86380 86390 1
433544 99433544 1001 86380 86390 1
433050 99433050 1001 86380 86390 1
432907 99432907 1001 86380 86390 1
433056 99433056 1001 86380 86390 1
433167 99433167 1001 86380 86390 1
433829 99433829 1001 86380 86390 1
433929 99433929 1001 86380 86390 1
433748 99433748 1001 86380 86390 1
435204 99435204 1001 86380 86390 1
434748 99434748 1001 86380 86390 1
434813 99434813 1001 86380 86390 1
434518 99434518 1001 86380 86390 1
434268 99434268 1001 86380 86390 1
435599 99435599 1001 86380 86390 1
435578 99435578 1001 86380 86390 1
435665 99435665 1001 86380 86390 1
437047 99437047 1001 86380 86390 1
437086 99437086 1001 86380 86390 1
436738 99436738 1001 86380 86390 1
436358 99436358 1001 86380 86390 1
435961 99435961 1001 86380 86390 1
436300 99436300 1001 86380 86390 1
300692 99300692 1001 86380 86390 1
300699 99300699 1001 86380 86390 1
300517 99300517 1001 86380 86390 1
300137 99300137 1001 86380 86390 1
300117 99300117 1001 86380 86390 1
300920 99300920 1001 86380 86390 1
300856 99300856 1001 86380 86390 1
301434 99301434 1001 86380 86390 1
301217 99301217 1001 86380 86390 1
301027 99301027 1001 86380 86390 1
300939 99300939 1001 86380 86390 1
300943 99300943 1001 86380 86390 1
301630 99301630 1001 86380 86390 1
301593 99301593 1001 86380 86390 1
301661 99301661 1001 86380 86390 1
301584 99301584 1001 86380 86390 1
301652 99301652 1001 86380 86390 1
301640 99301640 1001 86380 86390 1
302180 99302180 1001 86380 86390 1
302299 99302299 1001 86380 86390 1
302290 99302290 1001 86380 86390 1
302108 99302108 1001 86380 86390 1
301962 99301962 1001 86380 86390 1
301807 99301807 1001 86380 86390 1
302523 99302523 1001 86380 86390 1
302476 99302476 1001 86380 86390 1
302480 99302480 1001 86380 86390 1
303043 99303043 1001 86380 86390 1
303187 99303187 1001 86380 86390 1
302861 99302861 1001 86380 86390 1
302798 99302798 1001 86380 86390 1
303387 99303387 1001 86380 86390 1
303377 99303377 1001 86380 86390 1
303280 99303280 1001 86380 86390 1
303924 99303924 1001 86380 86390 1
303533 99303533 1001 86380 86390 1
303469 99303469 1001 86380 86390 1
304113 99304113 1001 86380 86390 1
304107 99304107 1001 86380 86390 1
304687 99304687 1001 86380 86390 1
304676 99304676 1001 86380 86390 1
304780 99304780 1001 86380 86390 1
304406 99304406 1001 86380 86390 1
304331 99304331 1001 86380 86390 1
304283 99304283 1001 86380 86390 1
305020 99305020 1001 86380 86390 1
305647 99305647 1001 86380 86390 1
305577 99305577 1001 86380 86390 1
305517 99305517 1001 86380 86390 1
305324 99305324 1001 86380 86390 1
305246 99305246 1001 86380 86390 1
305208 99305208 1001 86380 86390 1
305138 99305138 1001 86380 86390 1
305216 99305216 1001 86380 86390 1
500072 99500072 1001 86380 86390 1
500786 99500786 1001 86380 86390 1
500580 99500580 1001 86380 86390 1
500937 99500937 1001 86380 86390 1
501463 99501463 1001 86380 86390 1
501582 99501582 1001 86380 86390 1
501096 99501096 1001 86380 86390 1
501150 99501150 1001 86380 86390 1
501129 99501129 1001 86380 86390 1
501027 99501027 1001 86380 86390 1
501675 99501675 1001 86380 86390 1
501780 99501780 1001 86380 86390 1
501732 99501732 1001 86380 86390 1
502418 99502418 1001 86380 86390 1
502281 99502281 1001 86380 86390 1
502333 99502333 1001 86380 86390 1
502133 99502133 1001 86380 86390 1
501872 99501872 1001 86380 86390 1
501898 99501898 1001 86380 86390 1
502019 99502019 1001 86380 86390 1
501920 99501920 1001 86380 86390 1
503216 99503216 1001 86380 86390 1
503221 99503221 1001 86380 86390 1
502809 99502809 1001 86380 86390 1
502874 99502874 1001 86380 86390 1
503435 99503435 1001 86380 86390 1
503464 99503464 1001 86380 86390 1
503428 99503428 1001 86380 86390 1
504003 99504003 1001 86380 86390 1
504090 99504090 1001 86380 86390 1
504007 99504007 1001 86380 86390 1
504096 99504096 1001 86380 86390 1
503795 99503795 1001 86380 86390 1
503745 99503745 1001 86380 86390 1
503773 99503773 1001 86380 86390 1
503722 99503722 1001 86380 86390 1
503656 99503656 1001 86380 86390 1
504281 99504281 1001 86380 86390 1
504882 99504882 1001 86380 86390 1
504676 99504676 1001 86380 86390 1
504563 99504563 1001 86380 86390 1
504479 99504479 1001 86380 86390 1
504519 99504519 1001 86380 86390 1
504482 99504482 1001 86380 86390 1
505033 99505033 1001 86380 86390 1
505117 99505117 1001 86380 86390 1
505590 99505590 1001 86380 86390 1
505668 99505668 1001 86380 86390 1
505527 99505527 1001 86380 86390 1
505361 99505361 1001 86380 86390 1
505315 99505315 1001 86380 86390 1
505342 99505342 1001 86380 86390 1
506246 99506246 1001 86380 86390 1
506099 99506099 1001 86380 86390 1
505984 99505984 1001 86380 86390 1
506626 99506626 1001 86380 86390 1
506760 99506760 1001 86380 86390 1
507328 99507328 1001 86380 86390 1
507416 99507416 1001 86380 86390 1
507138 99507138 1001 86380 86390 1
506949 99506949 1001 86380 86390 1
506821 99506821 1001 86380 86390 1
507442 99507442 1001 86380 86390 1
508184 99508184 1001 86380 86390 1
508204 99508204 1001 86380 86390 1
507862 99507862 1001 86380 86390 1
507921 99507921 1001 86380 86390 1
507828 99507828 1001 86380 86390 1
507634 99507634 1001 86380 86390 1
507663 99507663 1001 86380 86390 1
508406 99508406 1001 86380 86390 1
508883 99508883 1001 86380 86390 1
508951 99508951 1001 86380 86390 1
508793 99508793 1001 86380 86390 1
508500 99508500 1001 86380 86390 1
509220 99509220 1001 86380 86390 1
509837 99509837 1001 86380 86390 1
509591 99509591 1001 86380 86390 1
509533 99509533 1001 86380 86390 1
509467 99509467 1001 86380 86390 1
510086 99510086 1001 86380 86390 1
510659 99510659 1001 86380 86390 1
510717 99510717 1001 86380 86390 1
510533 99510533 1001 86380 86390 1
510402 99510402 1001 86380 86390 1
510830 99510830 1001 86380 86390 1
510728 99510728 1001 86380 86390 1
511378 99511378 1001 86380 86390 1
511392 99511392 1001 86380 86390 1
511408 99511408 1001 86380 86390 1
511030 99511030 1001 86380 86390 1
511135 99511135 1001 86380 86390 1
511578 99511578 1001 86380 86390 1
511583 99511583 1001 86380 86390 1
512334 99512334 1001 86380 86390 1
512301 99512301 1001 86380 86390 1
511862 99511862 1001 86380 86390 1
511914 99511914 1001 86380 86390 1
511962 99511962 1001 86380 86390 1
511899 99511899 1001 86380 86390 1
512392 99512392 1001 86380 86390 1
513027 99513027 1001 86380 86390 1
513005 99513005 1001 86380 86390 1
513184 99513184 1001 86380 86390 1
513048 99513048 1001 86380 86390 1
512818 99512818 1001 86380 86390 1
512770 99512770 1001 86380 86390 1
512671 99512671 1001 86380 86390 1
513287 99513287 1001 86380 86390 1
513982 99513982 1001 86380 86390 1
513997 99513997 1001 86380 86390 1
514009 99514009 1001 86380 86390 1
513739 99513739 1001 86380 86390 1
513721 99513721 1001 86380 86390 1
513461 99513461 1001 86380 86390 1
514041 99514041 1001 86380 86390 1
514115 99514115 1001 86380 86390 1
514206 99514206 1001 86380 86390 1
514208 99514208 1001 86380 86390 1
514801 99514801 1001 86380 86390 1
514804 99514804 1001 86380 86390 1
514636 99514636 1001 86380 86390 1
514337 99514337 1001 86380 86390 1
515590 99515590 1001 86380 86390 1
515672 99515672 1001 86380 86390 1
515501 99515501 1001 86380 86390 1
515592 99515592 1001 86380 86390 1
515337 99515337 1001 86380 86390 1
515441 99515441 1001 86380 86390 1
515289 99515289 1001 86380 86390 1
515262 99515262 1001 86380 86390 1
516479 99516479 1001 86380 86390 1
516412 99516412 1001 86380 86390 1
516406 99516406 1001 86380 86390 1
515914 99515914 1001 86380 86390 1
515994 99515994 1001 86380 86390 1
516089 99516089 1001 86380 86390 1
516091 99516091 1001 86380 86390 1
516601 99516601 1001 86380 86390 1
516576 99516576 1001 86380 86390 1
517292 99517292 1001 86380 86390 1
516937 99516937 1001 86380 86390 1
516859 99516859 1001 86380 86390 1
516788 99516788 1001 86380 86390 1
516919 99516919 1001 86380 86390 1
517415 99517415 1001 86380 86390 1
517724 99517724 1001 86380 86390 1
517638 99517638 1001 86380 86390 1
518196 99518196 1001 86380 86390 1
518653 99518653 1001 86380 86390 1
518677 99518677 1001 86380 86390 1
518729 99518729 1001 86380 86390 1
518519 99518519 1001 86380 86390 1
518455 99518455 1001 86380 86390 1
519044 99519044 1001 86380 86390 1
519109 99519109 1001 86380 86390 1
519009 99519009 1001 86380 86390 1
519811 99519811 1001 86380 86390 1
519652 99519652 1001 86380 86390 1
519458 99519458 1001 86380 86390 1
519373 99519373 1001 86380 86390 1
519827 99519827 1001 86380 86390 1
520615 99520615 1001 86380 86390 1
520583 99520583 1001 86380 86390 1
520559 99520559 1001 86380 86390 1
520323 99520323 1001 86380 86390 1
520136 99520136 1001 86380 86390 1
520117 99520117 1001 86380 86390 1
520147 99520147 1001 86380 86390 1
520686 99520686 1001 86380 86390 1
521082 99521082 1001 86380 86390 1
521163 99521163 1001 86380 86390 1
520993 99520993 1001 86380 86390 1
520958 99520958 1001 86380 86390 1
521501 99521501 1001 86380 86390 1
522173 99522173 1001 86380 86390 1
521896 99521896 1001 86380 86390 1
521884 99521884 1001 86380 86390 1
522328 99522328 1001 86380 86390 1
522381 99522381 1001 86380 86390 1
522409 99522409 1001 86380 86390 1
522379 99522379 1001 86380 86390 1
522945 99522945 1001 86380 86390 1
522628 99522628 1001 86380 86390 1
523190 99523190 1001 86380 86390 1
523319 99523319 1001 86380 86390 1
523832 99523832 1001 86380 86390 1
523845 99523845 1001 86380 86390 1
523890 99523890 1001 86380 86390 1
523940 99523940 1001 86380 86390 1
523854 99523854 1001 86380 86390 1
523611 99523611 1001 86380 86390 1
523678 99523678 1001 86380 86390 1
523543 99523543 1001 86380 86390 1
523725 99523725 1001 86380 86390 1
524086 99524086 1001 86380 86390 1
524028 99524028 1001 86380 86390 1
524399 99524399 1001 86380 86390 1
524418 99524418 1001 86380 86390 1
524216 99524216 1001 86380 86390 1
524167 99524167 1001 86380 86390 1
524784 99524784 1001 86380 86390 1
524917 99524917 1001 86380 86390 1
525482 99525482 1001 86380 86390 1
525408 99525408 1001 86380 86390 1
525313 99525313 1001 86380 86390 1
525327 99525327 1001 86380 86390 1
525242 99525242 1001 86380 86390 1
525060 99525060 1001 86380 86390 1
525001 99525001 1001 86380 86390 1
525738 99525738 1001 86380 86390 1
526200 99526200 1001 86380 86390 1
525988 99525988 1001 86380 86390 1
525847 99525847 1001 86380 86390 1
525852 99525852 1001 86380 86390 1
527149 99527149 1001 86380 86390 1
526930 99526930 1001 86380 86390 1
526796 99526796 1001 86380 86390 1
526695 99526695 1001 86380 86390 1
526715 99526715 1001 86380 86390 1
528003 99528003 1001 86380 86390 1
527738 99527738 1001 86380 86390 1
527569 99527569 1001 86380 86390 1
528260 99528260 1001 86380 86390 1
528751 99528751 1001 86380 86390 1
528571 99528571 1001 86380 86390 1
528638 99528638 1001 86380 86390 1
528378 99528378 1001 86380 86390 1
528470 99528470 1001 86380 86390 1
528924 99528924 1001 86380 86390 1
529411 99529411 1001 86380 86390 1
529375 99529375 1001 86380 86390 1
529125 99529125 1001 86380 86390 1
529887 99529887 1001 86380 86390 1
530166 99530166 1001 86380 86390 1
530164 99530164 1001 86380 86390 1
530093 99530093 1001 86380 86390 1
530668 99530668 1001 86380 86390 1
531298 99531298 1001 86380 86390 1
531247 99531247 1001 86380 86390 1
531102 99531102 1001 86380 86390 1
531167 99531167 1001 86380 86390 1
531494 99531494 1001 86380 86390 1
531443 99531443 1001 86380 86390 1
531421 99531421 1001 86380 86390 1
531563 99531563 1001 86380 86390 1
531499 99531499 1001 86380 86390 1
532130 99532130 1001 86380 86390 1
532009 99532009 1001 86380 86390 1
531883 99531883 1001 86380 86390 1
531845 99531845 1001 86380 86390 1
531937 99531937 1001 86380 86390 1
531890 99531890 1001 86380 86390 1
531641 99531641 1001 86380 86390 1
531732 99531732 1001 86380 86390 1
532227 99532227 1001 86380 86390 1
533030 99533030 1001 86380 86390 1
532927 99532927 1001 86380 86390 1
532699 99532699 1001 86380 86390 1
532622 99532622 1001 86380 86390 1
532793 99532793 1001 86380 86390 1
532641 99532641 1001 86380 86390 1
532506 99532506 1001 86380 86390 1
532573 99532573 1001 86380 86390 1
533147 99533147 1001 86380 86390 1
533183 99533183 1001 86380 86390 1
533832 99533832 1001 86380 86390 1
533801 99533801 1001 86380 86390 1
533243 99533243 1001 86380 86390 1
533272 99533272 1001 86380 86390 1
534403 99534403 1001 86380 86390 1
534289 99534289 1001 86380 86390 1
534200 99534200 1001 86380 86390 1
534852 99534852 1001 86380 86390 1
535377 99535377 1001 86380 86390 1
535143 99535143 1001 86380 86390 1
534938 99534938 1001 86380 86390 1
535042 99535042 1001 86380 86390 1
535055 99535055 1001 86380 86390 1
536157 99536157 1001 86380 86390 1
536264 99536264 1001 86380 86390 1
536165 99536165 1001 86380 86390 1
535969 99535969 1001 86380 86390 1
535806 99535806 1001 86380 86390 1
535828 99535828 1001 86380 86390 1
536468 99536468 1001 86380 86390 1
536533 99536533 1001 86380 86390 1
536509 99536509 1001 86380 86390 1
537100 99537100 1001 86380 86390 1
537133 99537133 1001 86380 86390 1
537064 99537064 1001 86380 86390 1
536990 99536990 1001 86380 86390 1
537070 99537070 1001 86380 86390 1
536868 99536868 1001 86380 86390 1
536821 99536821 1001 86380 86390 1
536925 99536925 1001 86380 86390 1
536773 99536773 1001 86380 86390 1
536929 99536929 1001 86380 86390 1
536891 99536891 1001 86380 86390 1
536581 99536581 1001 86380 86390 1
536642 99536642 1001 86380 86390 1
536708 99536708 1001 86380 86390 1
537252 99537252 1001 86380 86390 1
536958 99536958 1001 86380 86390 1
537254 99537254 1001 86380 86390 1
537246 99537246 1001 86380 86390 1
537592 99537592 1001 86380 86390 1
537646 99537646 1001 86380 86390 1
537659 99537659 1001 86380 86390 1
537512 99537512 1001 86380 86390 1
537566 99537566 1001 86380 86390 1
537568 99537568 1001 86380 86390 1
537574 99537574 1001 86380 86390 1
537992 99537992 1001 86380 86390 1
538728 99538728 1001 86380 86390 1
538520 99538520 1001 86380 86390 1
538581 99538581 1001 86380 86390 1
538993 99538993 1001 86380 86390 1
538936 99538936 1001 86380 86390 1
539579 99539579 1001 86380 86390 1
539480 99539480 1001 86380 86390 1
539780 99539780 1001 86380 86390 1
540351 99540351 1001 86380 86390 1
540310 99540310 1001 86380 86390 1
540225 99540225 1001 86380 86390 1
540193 99540193 1001 86380 86390 1
539999 99539999 1001 86380 86390 1
540519 99540519 1001 86380 86390 1
540591 99540591 1001 86380 86390 1
541147 99541147 1001 86380 86390 1
541200 99541200 1001 86380 86390 1
541012 99541012 1001 86380 86390 1
540817 99540817 1001 86380 86390 1
540772 99540772 1001 86380 86390 1
541412 99541412 1001 86380 86390 1
541916 99541916 1001 86380 86390 1
542095 99542095 1001 86380 86390 1
541944 99541944 1001 86380 86390 1
541672 99541672 1001 86380 86390 1
542290 99542290 1001 86380 86390 1
542851 99542851 1001 86380 86390 1
542546 99542546 1001 86380 86390 1
542641 99542641 1001 86380 86390 1
542464 99542464 1001 86380 86390 1
543123 99543123 1001 86380 86390 1
543138 99543138 1001 86380 86390 1
542950 99542950 1001 86380 86390 1
543711 99543711 1001 86380 86390 1
543584 99543584 1001 86380 86390 1
543760 99543760 1001 86380 86390 1
543503 99543503 1001 86380 86390 1
543415 99543415 1001 86380 86390 1
543547 99543547 1001 86380 86390 1
543351 99543351 1001 86380 86390 1
543820 99543820 1001 86380 86390 1
543877 99543877 1001 86380 86390 1
544550 99544550 1001 86380 86390 1
544285 99544285 1001 86380 86390 1
544178 99544178 1001 86380 86390 1
544598 99544598 1001 86380 86390 1
437308 816 1001 65760 66597 1
503100 1067 1002 34256 37840 1
400108 99400108 1001 86380 86390 1
400840 99400840 1001 86380 86390 1
400722 99400722 1001 86380 86390 1
400862 99400862 1001 86380 86390 1
401150 99401150 1001 86380 86390 1
401105 99401105 1001 86380 86390 1
401183 99401183 1001 86380 86390 1
401482 99401482 1001 86380 86390 1
401687 99401687 1001 86380 86390 1
401839 99401839 1001 86380 86390 1
402248 99402248 1001 86380 86390 1
402493 99402493 1001 86380 86390 1
402549 99402549 1001 86380 86390 1
402582 99402582 1001 86380 86390 1
403123 99403123 1001 86380 86390 1
403215 99403215 1001 86380 86390 1
403512 99403512 1001 86380 86390 1
404311 99404311 1001 86380 86390 1
404538 99404538 1001 86380 86390 1
405027 99405027 1001 86380 86390 1
405072 99405072 1001 86380 86390 1
405204 99405204 1001 86380 86390 1
405146 99405146 1001 86380 86390 1
405296 99405296 1001 86380 86390 1
405391 99405391 1001 86380 86390 1
405744 99405744 1001 86380 86390 1
405831 99405831 1001 86380 86390 1
406036 99406036 1001 86380 86390 1
406272 99406272 1001 86380 86390 1
406460 99406460 1001 86380 86390 1
406702 99406702 1001 86380 86390 1
407175 99407175 1001 86380 86390 1
407626 99407626 1001 86380 86390 1
408085 99408085 1001 86380 86390 1
408071 99408071 1001 86380 86390 1
408868 99408868 1001 86380 86390 1
409062 99409062 1001 86380 86390 1
409118 99409118 1001 86380 86390 1
409094 99409094 1001 86380 86390 1
409558 99409558 1001 86380 86390 1
409635 99409635 1001 86380 86390 1
409615 99409615 1001 86380 86390 1
409707 99409707 1001 86380 86390 1
409939 99409939 1001 86380 86390 1
411213 99411213 1001 86380 86390 1
411293 99411293 1001 86380 86390 1
411644 99411644 1001 86380 86390 1
411420 99411420 1001 86380 86390 1
411917 99411917 1001 86380 86390 1
412046 99412046 1001 86380 86390 1
411999 99411999 1001 86380 86390 1
412168 99412168 1001 86380 86390 1
412097 99412097 1001 86380 86390 1
412252 99412252 1001 86380 86390 1
413421 99413421 1001 86380 86390 1
413477 99413477 1001 86380 86390 1
413569 99413569 1001 86380 86390 1
413061 99413061 1001 86380 86390 1
413253 99413253 1001 86380 86390 1
412721 99412721 1001 86380 86390 1
412726 99412726 1001 86380 86390 1
412588 99412588 1001 86380 86390 1
413706 99413706 1001 86380 86390 1
414589 99414589 1001 86380 86390 1
414809 99414809 1001 86380 86390 1
414887 99414887 1001 86380 86390 1
414127 99414127 1001 86380 86390 1
414158 99414158 1001 86380 86390 1
415630 99415630 1001 86380 86390 1
415589 99415589 1001 86380 86390 1
416911 99416911 1001 86380 86390 1
416646 99416646 1001 86380 86390 1
416966 99416966 1001 86380 86390 1
415991 99415991 1001 86380 86390 1
415820 99415820 1001 86380 86390 1
415857 99415857 1001 86380 86390 1
417220 99417220 1001 86380 86390 1
417084 99417084 1001 86380 86390 1
417397 99417397 1001 86380 86390 1
417491 99417491 1001 86380 86390 1
418493 99418493 1001 86380 86390 1
418124 99418124 1001 86380 86390 1
417677 99417677 1001 86380 86390 1
418002 99418002 1001 86380 86390 1
418995 99418995 1001 86380 86390 1
419820 99419820 1001 86380 86390 1
419912 99419912 1001 86380 86390 1
419886 99419886 1001 86380 86390 1
419382 99419382 1001 86380 86390 1
420463 99420463 1001 86380 86390 1
421938 99421938 1001 86380 86390 1
421622 99421622 1001 86380 86390 1
421576 99421576 1001 86380 86390 1
421442 99421442 1001 86380 86390 1
421492 99421492 1001 86380 86390 1
420896 99420896 1001 86380 86390 1
421160 99421160 1001 86380 86390 1
420877 99420877 1001 86380 86390 1
422457 99422457 1001 86380 86390 1
423238 99423238 1001 86380 86390 1
423104 99423104 1001 86380 86390 1
423145 99423145 1001 86380 86390 1
423949 99423949 1001 86380 86390 1
425148 99425148 1001 86380 86390 1
425153 99425153 1001 86380 86390 1
424953 99424953 1001 86380 86390 1
424429 99424429 1001 86380 86390 1
424203 99424203 1001 86380 86390 1
425470 99425470 1001 86380 86390 1
425495 99425495 1001 86380 86390 1
425617 99425617 1001 86380 86390 1
427094 99427094 1001 86380 86390 1
426237 99426237 1001 86380 86390 1
426264 99426264 1001 86380 86390 1
425883 99425883 1001 86380 86390 1
427489 99427489 1001 86380 86390 1
428552 99428552 1001 86380 86390 1
428662 99428662 1001 86380 86390 1
428127 99428127 1001 86380 86390 1
428242 99428242 1001 86380 86390 1
430280 99430280 1001 86380 86390 1
429857 99429857 1001 86380 86390 1
429907 99429907 1001 86380 86390 1
429278 99429278 1001 86380 86390 1
431870 99431870 1001 86380 86390 1
433562 99433562 1001 86380 86390 1
433408 99433408 1001 86380 86390 1
433715 99433715 1001 86380 86390 1
433057 99433057 1001 86380 86390 1
432828 99432828 1001 86380 86390 1
432630 99432630 1001 86380 86390 1
432656 99432656 1001 86380 86390 1
433754 99433754 1001 86380 86390 1
435397 99435397 1001 86380 86390 1
434536 99434536 1001 86380 86390 1
434427 99434427 1001 86380 86390 1
434330 99434330 1001 86380 86390 1
434189 99434189 1001 86380 86390 1
434364 99434364 1001 86380 86390 1
434281 99434281 1001 86380 86390 1
435680 99435680 1001 86380 86390 1
435696 99435696 1001 86380 86390 1
436980 99436980 1001 86380 86390 1
437080 99437080 1001 86380 86390 1
437094 99437094 1001 86380 86390 1
437130 99437130 1001 86380 86390 1
436487 99436487 1001 86380 86390 1
436097 99436097 1001 86380 86390 1
300005 99300005 1001 86380 86390 1
437270 99437270 1001 86380 86390 1
300024 99300024 1001 86380 86390 1
300697 99300697 1001 86380 86390 1
300661 99300661 1001 86380 86390 1
300500 99300500 1001 86380 86390 1
300492 99300492 1001 86380 86390 1
300364 99300364 1001 86380 86390 1
300191 99300191 1001 86380 86390 1
300896 99300896 1001 86380 86390 1
300821 99300821 1001 86380 86390 1
300927 99300927 1001 86380 86390 1
301482 99301482 1001 86380 86390 1
301546 99301546 1001 86380 86390 1
301215 99301215 1001 86380 86390 1
301077 99301077 1001 86380 86390 1
301592 99301592 1001 86380 86390 1
301631 99301631 1001 86380 86390 1
301684 99301684 1001 86380 86390 1
302358 99302358 1001 86380 86390 1
301763 99301763 1001 86380 86390 1
301776 99301776 1001 86380 86390 1
301848 99301848 1001 86380 86390 1
302388 99302388 1001 86380 86390 1
303156 99303156 1001 86380 86390 1
303010 99303010 1001 86380 86390 1
302983 99302983 1001 86380 86390 1
302652 99302652 1001 86380 86390 1
302592 99302592 1001 86380 86390 1
302723 99302723 1001 86380 86390 1
303354 99303354 1001 86380 86390 1
303798 99303798 1001 86380 86390 1
303416 99303416 1001 86380 86390 1
304754 99304754 1001 86380 86390 1
304551 99304551 1001 86380 86390 1
304642 99304642 1001 86380 86390 1
304505 99304505 1001 86380 86390 1
304356 99304356 1001 86380 86390 1
305599 99305599 1001 86380 86390 1
305341 99305341 1001 86380 86390 1
305321 99305321 1001 86380 86390 1
305267 99305267 1001 86380 86390 1
500764 99500764 1001 86380 86390 1
500419 99500419 1001 86380 86390 1
500236 99500236 1001 86380 86390 1
500903 99500903 1001 86380 86390 1
500987 99500987 1001 86380 86390 1
500951 99500951 1001 86380 86390 1
501421 99501421 1001 86380 86390 1
501048 99501048 1001 86380 86390 1
501168 99501168 1001 86380 86390 1
501755 99501755 1001 86380 86390 1
501682 99501682 1001 86380 86390 1
501747 99501747 1001 86380 86390 1
501736 99501736 1001 86380 86390 1
501804 99501804 1001 86380 86390 1
502014 99502014 1001 86380 86390 1
502030 99502030 1001 86380 86390 1
501905 99501905 1001 86380 86390 1
502635 99502635 1001 86380 86390 1
503167 99503167 1001 86380 86390 1
503271 99503271 1001 86380 86390 1
503236 99503236 1001 86380 86390 1
503159 99503159 1001 86380 86390 1
502907 99502907 1001 86380 86390 1
502936 99502936 1001 86380 86390 1
502885 99502885 1001 86380 86390 1
502857 99502857 1001 86380 86390 1
502719 99502719 1001 86380 86390 1
504012 99504012 1001 86380 86390 1
504113 99504113 1001 86380 86390 1
503737 99503737 1001 86380 86390 1
503832 99503832 1001 86380 86390 1
503910 99503910 1001 86380 86390 1
503683 99503683 1001 86380 86390 1
504187 99504187 1001 86380 86390 1
504548 99504548 1001 86380 86390 1
504457 99504457 1001 86380 86390 1
505119 99505119 1001 86380 86390 1
505146 99505146 1001 86380 86390 1
505629 99505629 1001 86380 86390 1
505671 99505671 1001 86380 86390 1
505624 99505624 1001 86380 86390 1
505703 99505703 1001 86380 86390 1
505614 99505614 1001 86380 86390 1
505526 99505526 1001 86380 86390 1
505480 99505480 1001 86380 86390 1
505909 99505909 1001 86380 86390 1
505925 99505925 1001 86380 86390 1
505852 99505852 1001 86380 86390 1
505865 99505865 1001 86380 86390 1
505946 99505946 1001 86380 86390 1
506481 99506481 1001 86380 86390 1
506444 99506444 1001 86380 86390 1
506591 99506591 1001 86380 86390 1
506226 99506226 1001 86380 86390 1
506075 99506075 1001 86380 86390 1
506140 99506140 1001 86380 86390 1
506632 99506632 1001 86380 86390 1
506698 99506698 1001 86380 86390 1
507320 99507320 1001 86380 86390 1
507271 99507271 1001 86380 86390 1
507119 99507119 1001 86380 86390 1
507146 99507146 1001 86380 86390 1
506959 99506959 1001 86380 86390 1
506806 99506806 1001 86380 86390 1
507508 99507508 1001 86380 86390 1
508064 99508064 1001 86380 86390 1
507861 99507861 1001 86380 86390 1
507917 99507917 1001 86380 86390 1
508041 99508041 1001 86380 86390 1
507787 99507787 1001 86380 86390 1
507726 99507726 1001 86380 86390 1
508435 99508435 1001 86380 86390 1
508706 99508706 1001 86380 86390 1
509862 99509862 1001 86380 86390 1
509634 99509634 1001 86380 86390 1
509377 99509377 1001 86380 86390 1
509352 99509352 1001 86380 86390 1
510641 99510641 1001 86380 86390 1
510608 99510608 1001 86380 86390 1
510368 99510368 1001 86380 86390 1
510416 99510416 1001 86380 86390 1
510326 99510326 1001 86380 86390 1
510737 99510737 1001 86380 86390 1
510729 99510729 1001 86380 86390 1
510770 99510770 1001 86380 86390 1
510901 99510901 1001 86380 86390 1
510877 99510877 1001 86380 86390 1
510800 99510800 1001 86380 86390 1
510960 99510960 1001 86380 86390 1
511648 99511648 1001 86380 86390 1
512260 99512260 1001 86380 86390 1
512275 99512275 1001 86380 86390 1
512089 99512089 1001 86380 86390 1
512103 99512103 1001 86380 86390 1
511975 99511975 1001 86380 86390 1
512505 99512505 1001 86380 86390 1
512484 99512484 1001 86380 86390 1
512463 99512463 1001 86380 86390 1
513112 99513112 1001 86380 86390 1
512885 99512885 1001 86380 86390 1
513296 99513296 1001 86380 86390 1
513933 99513933 1001 86380 86390 1
513976 99513976 1001 86380 86390 1
513517 99513517 1001 86380 86390 1
513482 99513482 1001 86380 86390 1
513411 99513411 1001 86380 86390 1
514857 99514857 1001 86380 86390 1
514474 99514474 1001 86380 86390 1
514599 99514599 1001 86380 86390 1
514405 99514405 1001 86380 86390 1
514861 99514861 1001 86380 86390 1
514983 99514983 1001 86380 86390 1
515681 99515681 1001 86380 86390 1
515103 99515103 1001 86380 86390 1
515817 99515817 1001 86380 86390 1
516433 99516433 1001 86380 86390 1
516364 99516364 1001 86380 86390 1
516253 99516253 1001 86380 86390 1
516058 99516058 1001 86380 86390 1
516571 99516571 1001 86380 86390 1
517314 99517314 1001 86380 86390 1
517174 99517174 1001 86380 86390 1
517090 99517090 1001 86380 86390 1
517116 99517116 1001 86380 86390 1
516850 99516850 1001 86380 86390 1
516864 99516864 1001 86380 86390 1
516866 99516866 1001 86380 86390 1
517409 99517409 1001 86380 86390 1
518060 99518060 1001 86380 86390 1
518079 99518079 1001 86380 86390 1
518015 99518015 1001 86380 86390 1
517919 99517919 1001 86380 86390 1
517548 99517548 1001 86380 86390 1
518252 99518252 1001 86380 86390 1
518244 99518244 1001 86380 86390 1
518630 99518630 1001 86380 86390 1
518709 99518709 1001 86380 86390 1
519121 99519121 1001 86380 86390 1
519074 99519074 1001 86380 86390 1
519614 99519614 1001 86380 86390 1
519500 99519500 1001 86380 86390 1
519374 99519374 1001 86380 86390 1
519258 99519258 1001 86380 86390 1
519379 99519379 1001 86380 86390 1
520473 99520473 1001 86380 86390 1
520592 99520592 1001 86380 86390 1
520522 99520522 1001 86380 86390 1
520535 99520535 1001 86380 86390 1
520631 99520631 1001 86380 86390 1
520419 99520419 1001 86380 86390 1
520162 99520162 1001 86380 86390 1
520671 99520671 1001 86380 86390 1
520698 99520698 1001 86380 86390 1
520737 99520737 1001 86380 86390 1
521415 99521415 1001 86380 86390 1
521113 99521113 1001 86380 86390 1
520925 99520925 1001 86380 86390 1
521613 99521613 1001 86380 86390 1
521629 99521629 1001 86380 86390 1
522078 99522078 1001 86380 86390 1
521672 99521672 1001 86380 86390 1
522461 99522461 1001 86380 86390 1
522475 99522475 1001 86380 86390 1
522992 99522992 1001 86380 86390 1
522925 99522925 1001 86380 86390 1
523015 99523015 1001 86380 86390 1
522789 99522789 1001 86380 86390 1
522656 99522656 1001 86380 86390 1
522517 99522517 1001 86380 86390 1
522557 99522557 1001 86380 86390 1
522623 99522623 1001 86380 86390 1
522522 99522522 1001 86380 86390 1
523771 99523771 1001 86380 86390 1
523739 99523739 1001 86380 86390 1
523677 99523677 1001 86380 86390 1
523716 99523716 1001 86380 86390 1
523607 99523607 1001 86380 86390 1
523346 99523346 1001 86380 86390 1
523463 99523463 1001 86380 86390 1
524111 99524111 1001 86380 86390 1
524126 99524126 1001 86380 86390 1
524102 99524102 1001 86380 86390 1
524118 99524118 1001 86380 86390 1
524642 99524642 1001 86380 86390 1
524756 99524756 1001 86380 86390 1
524478 99524478 1001 86380 86390 1
524264 99524264 1001 86380 86390 1
524949 99524949 1001 86380 86390 1
524935 99524935 1001 86380 86390 1
525544 99525544 1001 86380 86390 1
525231 99525231 1001 86380 86390 1
525364 99525364 1001 86380 86390 1
525168 99525168 1001 86380 86390 1
526234 99526234 1001 86380 86390 1
526326 99526326 1001 86380 86390 1
526104 99526104 1001 86380 86390 1
526210 99526210 1001 86380 86390 1
525992 99525992 1001 86380 86390 1
526476 99526476 1001 86380 86390 1
526556 99526556 1001 86380 86390 1
526931 99526931 1001 86380 86390 1
526893 99526893 1001 86380 86390 1
527290 99527290 1001 86380 86390 1
527988 99527988 1001 86380 86390 1
527978 99527978 1001 86380 86390 1
527803 99527803 1001 86380 86390 1
527765 99527765 1001 86380 86390 1
527674 99527674 1001 86380 86390 1
527503 99527503 1001 86380 86390 1
528212 99528212 1001 86380 86390 1
528761 99528761 1001 86380 86390 1
528854 99528854 1001 86380 86390 1
528404 99528404 1001 86380 86390 1
528290 99528290 1001 86380 86390 1
528902 99528902 1001 86380 86390 1
529074 99529074 1001 86380 86390 1
528921 99528921 1001 86380 86390 1
529615 99529615 1001 86380 86390 1
529660 99529660 1001 86380 86390 1
529181 99529181 1001 86380 86390 1
530273 99530273 1001 86380 86390 1
530071 99530071 1001 86380 86390 1
530123 99530123 1001 86380 86390 1
530748 99530748 1001 86380 86390 1
530581 99530581 1001 86380 86390 1
531224 99531224 1001 86380 86390 1
530941 99530941 1001 86380 86390 1
530852 99530852 1001 86380 86390 1
531388 99531388 1001 86380 86390 1
532057 99532057 1001 86380 86390 1
531948 99531948 1001 86380 86390 1
531898 99531898 1001 86380 86390 1
531967 99531967 1001 86380 86390 1
532241 99532241 1001 86380 86390 1
532372 99532372 1001 86380 86390 1
532234 99532234 1001 86380 86390 1
532879 99532879 1001 86380 86390 1
533000 99533000 1001 86380 86390 1
532648 99532648 1001 86380 86390 1
532694 99532694 1001 86380 86390 1
532773 99532773 1001 86380 86390 1
532508 99532508 1001 86380 86390 1
532472 99532472 1001 86380 86390 1
533202 99533202 1001 86380 86390 1
533034 99533034 1001 86380 86390 1
533858 99533858 1001 86380 86390 1
533627 99533627 1001 86380 86390 1
533606 99533606 1001 86380 86390 1
533558 99533558 1001 86380 86390 1
533584 99533584 1001 86380 86390 1
533509 99533509 1001 86380 86390 1
533303 99533303 1001 86380 86390 1
533347 99533347 1001 86380 86390 1
533298 99533298 1001 86380 86390 1
534025 99534025 1001 86380 86390 1
534002 99534002 1001 86380 86390 1
533951 99533951 1001 86380 86390 1
534639 99534639 1001 86380 86390 1
534388 99534388 1001 86380 86390 1
534337 99534337 1001 86380 86390 1
534301 99534301 1001 86380 86390 1
534470 99534470 1001 86380 86390 1
534423 99534423 1001 86380 86390 1
534373 99534373 1001 86380 86390 1
534386 99534386 1001 86380 86390 1
534250 99534250 1001 86380 86390 1
534799 99534799 1001 86380 86390 1
534865 99534865 1001 86380 86390 1
534844 99534844 1001 86380 86390 1
534742 99534742 1001 86380 86390 1
535327 99535327 1001 86380 86390 1
535340 99535340 1001 86380 86390 1
535341 99535341 1001 86380 86390 1
534998 99534998 1001 86380 86390 1
535094 99535094 1001 86380 86390 1
535622 99535622 1001 86380 86390 1
536235 99536235 1001 86380 86390 1
535869 99535869 1001 86380 86390 1
536832 99536832 1001 86380 86390 1
536795 99536795 1001 86380 86390 1
536850 99536850 1001 86380 86390 1
536707 99536707 1001 86380 86390 1
537192 99537192 1001 86380 86390 1
537932 99537932 1001 86380 86390 1
537601 99537601 1001 86380 86390 1
537637 99537637 1001 86380 86390 1
537541 99537541 1001 86380 86390 1
537516 99537516 1001 86380 86390 1
537518 99537518 1001 86380 86390 1
538056 99538056 1001 86380 86390 1
538600 99538600 1001 86380 86390 1
539378 99539378 1001 86380 86390 1
539672 99539672 1001 86380 86390 1
540465 99540465 1001 86380 86390 1
540412 99540412 1001 86380 86390 1
540177 99540177 1001 86380 86390 1
540217 99540217 1001 86380 86390 1
539952 99539952 1001 86380 86390 1
539956 99539956 1001 86380 86390 1
540602 99540602 1001 86380 86390 1
541026 99541026 1001 86380 86390 1
540674 99540674 1001 86380 86390 1
540689 99540689 1001 86380 86390 1
540769 99540769 1001 86380 86390 1
541346 99541346 1001 86380 86390 1
541418 99541418 1001 86380 86390 1
542010 99542010 1001 86380 86390 1
542106 99542106 1001 86380 86390 1
541767 99541767 1001 86380 86390 1
541911 99541911 1001 86380 86390 1
541619 99541619 1001 86380 86390 1
542792 99542792 1001 86380 86390 1
542870 99542870 1001 86380 86390 1
542780 99542780 1001 86380 86390 1
542755 99542755 1001 86380 86390 1
542916 99542916 1001 86380 86390 1
542666 99542666 1001 86380 86390 1
542568 99542568 1001 86380 86390 1
542674 99542674 1001 86380 86390 1
542467 99542467 1001 86380 86390 1
542498 99542498 1001 86380 86390 1
543060 99543060 1001 86380 86390 1
542960 99542960 1001 86380 86390 1
542954 99542954 1001 86380 86390 1
543562 99543562 1001 86380 86390 1
543807 99543807 1001 86380 86390 1
543834 99543834 1001 86380 86390 1
543778 99543778 1001 86380 86390 1
544438 99544438 1001 86380 86390 1
544298 99544298 1001 86380 86390 1
544008 99544008 1001 86380 86390 1
544613 99544613 1001 86380 86390 1
400037 99400037 1001 86380 86390 1
400710 99400710 1001 86380 86390 1
400665 99400665 1001 86380 86390 1
400868 99400868 1001 86380 86390 1
400893 99400893 1001 86380 86390 1
400944 99400944 1001 86380 86390 1
401008 99401008 1001 86380 86390 1
401580 99401580 1001 86380 86390 1
401487 99401487 1001 86380 86390 1
401787 99401787 1001 86380 86390 1
401949 99401949 1001 86380 86390 1
402324 99402324 1001 86380 86390 1
402447 99402447 1001 86380 86390 1
402877 99402877 1001 86380 86390 1
403072 99403072 1001 86380 86390 1
403475 99403475 1001 86380 86390 1
403732 99403732 1001 86380 86390 1
403784 99403784 1001 86380 86390 1
404061 99404061 1001 86380 86390 1
404217 99404217 1001 86380 86390 1
404653 99404653 1001 86380 86390 1
404649 99404649 1001 86380 86390 1
404831 99404831 1001 86380 86390 1
405104 99405104 1001 86380 86390 1
405364 99405364 1001 86380 86390 1
405750 99405750 1001 86380 86390 1
406881 99406881 1001 86380 86390 1
407214 99407214 1001 86380 86390 1
407263 99407263 1001 86380 86390 1
407401 99407401 1001 86380 86390 1
407423 99407423 1001 86380 86390 1
407933 99407933 1001 86380 86390 1
408063 99408063 1001 86380 86390 1
408171 99408171 1001 86380 86390 1
408196 99408196 1001 86380 86390 1
408977 99408977 1001 86380 86390 1
409150 99409150 1001 86380 86390 1
409696 99409696 1001 86380 86390 1
409715 99409715 1001 86380 86390 1
409854 99409854 1001 86380 86390 1
410017 99410017 1001 86380 86390 1
410161 99410161 1001 86380 86390 1
410245 99410245 1001 86380 86390 1
410733 99410733 1001 86380 86390 1
410958 99410958 1001 86380 86390 1
410959 99410959 1001 86380 86390 1
410997 99410997 1001 86380 86390 1
411272 99411272 1001 86380 86390 1
411480 99411480 1001 86380 86390 1
412002 99412002 1001 86380 86390 1
413590 99413590 1001 86380 86390 1
413618 99413618 1001 86380 86390 1
413311 99413311 1001 86380 86390 1
413550 99413550 1001 86380 86390 1
412952 99412952 1001 86380 86390 1
413162 99413162 1001 86380 86390 1
412866 99412866 1001 86380 86390 1
412733 99412733 1001 86380 86390 1
412500 99412500 1001 86380 86390 1
414020 99414020 1001 86380 86390 1
415147 99415147 1001 86380 86390 1
414568 99414568 1001 86380 86390 1
414804 99414804 1001 86380 86390 1
414362 99414362 1001 86380 86390 1
415689 99415689 1001 86380 86390 1
415618 99415618 1001 86380 86390 1
416724 99416724 1001 86380 86390 1
416321 99416321 1001 86380 86390 1
416221 99416221 1001 86380 86390 1
416387 99416387 1001 86380 86390 1
416426 99416426 1001 86380 86390 1
416055 99416055 1001 86380 86390 1
417301 99417301 1001 86380 86390 1
417277 99417277 1001 86380 86390 1
417424 99417424 1001 86380 86390 1
418423 99418423 1001 86380 86390 1
418046 99418046 1001 86380 86390 1
417854 99417854 1001 86380 86390 1
418873 99418873 1001 86380 86390 1
419076 99419076 1001 86380 86390 1
418827 99418827 1001 86380 86390 1
420352 99420352 1001 86380 86390 1
420099 99420099 1001 86380 86390 1
419745 99419745 1001 86380 86390 1
419982 99419982 1001 86380 86390 1
419726 99419726 1001 86380 86390 1
419753 99419753 1001 86380 86390 1
419762 99419762 1001 86380 86390 1
419964 99419964 1001 86380 86390 1
419457 99419457 1001 86380 86390 1
419526 99419526 1001 86380 86390 1
419289 99419289 1001 86380 86390 1
420493 99420493 1001 86380 86390 1
420773 99420773 1001 86380 86390 1
420679 99420679 1001 86380 86390 1
420668 99420668 1001 86380 86390 1
421721 99421721 1001 86380 86390 1
421936 99421936 1001 86380 86390 1
421673 99421673 1001 86380 86390 1
421448 99421448 1001 86380 86390 1
422437 99422437 1001 86380 86390 1
422522 99422522 1001 86380 86390 1
423117 99423117 1001 86380 86390 1
423264 99423264 1001 86380 86390 1
422908 99422908 1001 86380 86390 1
423918 99423918 1001 86380 86390 1
423306 99423306 1001 86380 86390 1
425336 99425336 1001 86380 86390 1
425315 99425315 1001 86380 86390 1
425018 99425018 1001 86380 86390 1
424754 99424754 1001 86380 86390 1
424623 99424623 1001 86380 86390 1
424910 99424910 1001 86380 86390 1
424625 99424625 1001 86380 86390 1
424329 99424329 1001 86380 86390 1
426817 99426817 1001 86380 86390 1
427075 99427075 1001 86380 86390 1
426299 99426299 1001 86380 86390 1
426399 99426399 1001 86380 86390 1
428670 99428670 1001 86380 86390 1
428678 99428678 1001 86380 86390 1
428373 99428373 1001 86380 86390 1
428128 99428128 1001 86380 86390 1
427822 99427822 1001 86380 86390 1
428772 99428772 1001 86380 86390 1
430172 99430172 1001 86380 86390 1
430343 99430343 1001 86380 86390 1
429981 99429981 1001 86380 86390 1
429934 99429934 1001 86380 86390 1
429183 99429183 1001 86380 86390 1
430771 99430771 1001 86380 86390 1
430797 99430797 1001 86380 86390 1
430414 99430414 1001 86380 86390 1
432034 99432034 1001 86380 86390 1
431503 99431503 1001 86380 86390 1
431565 99431565 1001 86380 86390 1
431441 99431441 1001 86380 86390 1
431635 99431635 1001 86380 86390 1
432326 99432326 1001 86380 86390 1
432418 99432418 1001 86380 86390 1
432194 99432194 1001 86380 86390 1
433704 99433704 1001 86380 86390 1
432873 99432873 1001 86380 86390 1
433881 99433881 1001 86380 86390 1
433819 99433819 1001 86380 86390 1
434627 99434627 1001 86380 86390 1
434796 99434796 1001 86380 86390 1
435833 99435833 1001 86380 86390 1
436919 99436919 1001 86380 86390 1
436920 99436920 1001 86380 86390 1
436905 99436905 1001 86380 86390 1
436343 99436343 1001 86380 86390 1
436583 99436583 1001 86380 86390 1
436183 99436183 1001 86380 86390 1
300485 99300485 1001 86380 86390 1
300351 99300351 1001 86380 86390 1
300134 99300134 1001 86380 86390 1
300203 99300203 1001 86380 86390 1
300139 99300139 1001 86380 86390 1
300874 99300874 1001 86380 86390 1
300905 99300905 1001 86380 86390 1
301517 99301517 1001 86380 86390 1
301415 99301415 1001 86380 86390 1
301454 99301454 1001 86380 86390 1
301009 99301009 1001 86380 86390 1
301036 99301036 1001 86380 86390 1
301585 99301585 1001 86380 86390 1
301864 99301864 1001 86380 86390 1
301918 99301918 1001 86380 86390 1
301909 99301909 1001 86380 86390 1
303057 99303057 1001 86380 86390 1
303012 99303012 1001 86380 86390 1
302926 99302926 1001 86380 86390 1
302995 99302995 1001 86380 86390 1
303389 99303389 1001 86380 86390 1
303868 99303868 1001 86380 86390 1
303662 99303662 1001 86380 86390 1
303468 99303468 1001 86380 86390 1
303488 99303488 1001 86380 86390 1
304137 99304137 1001 86380 86390 1
304684 99304684 1001 86380 86390 1
304596 99304596 1001 86380 86390 1
304393 99304393 1001 86380 86390 1
304353 99304353 1001 86380 86390 1
304923 99304923 1001 86380 86390 1
305669 99305669 1001 86380 86390 1
305336 99305336 1001 86380 86390 1
305077 99305077 1001 86380 86390 1
305109 99305109 1001 86380 86390 1
305191 99305191 1001 86380 86390 1
305166 99305166 1001 86380 86390 1
500013 99500013 1001 86380 86390 1
500533 99500533 1001 86380 86390 1
500430 99500430 1001 86380 86390 1
500433 99500433 1001 86380 86390 1
500538 99500538 1001 86380 86390 1
500245 99500245 1001 86380 86390 1
500327 99500327 1001 86380 86390 1
500370 99500370 1001 86380 86390 1
500242 99500242 1001 86380 86390 1
500915 99500915 1001 86380 86390 1
501511 99501511 1001 86380 86390 1
501267 99501267 1001 86380 86390 1
501255 99501255 1001 86380 86390 1
501300 99501300 1001 86380 86390 1
501112 99501112 1001 86380 86390 1
502363 99502363 1001 86380 86390 1
502457 99502457 1001 86380 86390 1
501937 99501937 1001 86380 86390 1
501985 99501985 1001 86380 86390 1
502510 99502510 1001 86380 86390 1
503242 99503242 1001 86380 86390 1
502941 99502941 1001 86380 86390 1
503979 99503979 1001 86380 86390 1
504031 99504031 1001 86380 86390 1
504075 99504075 1001 86380 86390 1
503792 99503792 1001 86380 86390 1
503673 99503673 1001 86380 86390 1
504212 99504212 1001 86380 86390 1
504925 99504925 1001 86380 86390 1
504849 99504849 1001 86380 86390 1
504663 99504663 1001 86380 86390 1
504669 99504669 1001 86380 86390 1
504381 99504381 1001 86380 86390 1
504968 99504968 1001 86380 86390 1
505595 99505595 1001 86380 86390 1
505264 99505264 1001 86380 86390 1
506558 99506558 1001 86380 86390 1
506251 99506251 1001 86380 86390 1
506321 99506321 1001 86380 86390 1
506245 99506245 1001 86380 86390 1
507294 99507294 1001 86380 86390 1
507247 99507247 1001 86380 86390 1
507315 99507315 1001 86380 86390 1
506993 99506993 1001 86380 86390 1
508071 99508071 1001 86380 86390 1
508097 99508097 1001 86380 86390 1
508234 99508234 1001 86380 86390 1
507909 99507909 1001 86380 86390 1
507688 99507688 1001 86380 86390 1
508410 99508410 1001 86380 86390 1
508360 99508360 1001 86380 86390 1
508994 99508994 1001 86380 86390 1
509066 99509066 1001 86380 86390 1
508830 99508830 1001 86380 86390 1
508627 99508627 1001 86380 86390 1
508463 99508463 1001 86380 86390 1
508476 99508476 1001 86380 86390 1
509164 99509164 1001 86380 86390 1
509219 99509219 1001 86380 86390 1
509211 99509211 1001 86380 86390 1
509738 99509738 1001 86380 86390 1
509706 99509706 1001 86380 86390 1
509604 99509604 1001 86380 86390 1
509550 99509550 1001 86380 86390 1
509694 99509694 1001 86380 86390 1
509307 99509307 1001 86380 86390 1
510014 99510014 1001 86380 86390 1
509944 99509944 1001 86380 86390 1
510548 99510548 1001 86380 86390 1
510574 99510574 1001 86380 86390 1
510289 99510289 1001 86380 86390 1
510298 99510298 1001 86380 86390 1
510769 99510769 1001 86380 86390 1
510823 99510823 1001 86380 86390 1
511449 99511449 1001 86380 86390 1
511027 99511027 1001 86380 86390 1
511721 99511721 1001 86380 86390 1
511561 99511561 1001 86380 86390 1
512168 99512168 1001 86380 86390 1
511944 99511944 1001 86380 86390 1
511789 99511789 1001 86380 86390 1
511790 99511790 1001 86380 86390 1
513079 99513079 1001 86380 86390 1
512945 99512945 1001 86380 86390 1
513980 99513980 1001 86380 86390 1
513956 99513956 1001 86380 86390 1
513620 99513620 1001 86380 86390 1
513445 99513445 1001 86380 86390 1
514821 99514821 1001 86380 86390 1
514669 99514669 1001 86380 86390 1
514737 99514737 1001 86380 86390 1
514700 99514700 1001 86380 86390 1
514378 99514378 1001 86380 86390 1
514895 99514895 1001 86380 86390 1
515015 99515015 1001 86380 86390 1
515611 99515611 1001 86380 86390 1
515759 99515759 1001 86380 86390 1
516425 99516425 1001 86380 86390 1
516490 99516490 1001 86380 86390 1
516367 99516367 1001 86380 86390 1
516297 99516297 1001 86380 86390 1
515979 99515979 1001 86380 86390 1
516004 99516004 1001 86380 86390 1
517327 99517327 1001 86380 86390 1
517205 99517205 1001 86380 86390 1
517080 99517080 1001 86380 86390 1
516995 99516995 1001 86380 86390 1
517037 99517037 1001 86380 86390 1
516898 99516898 1001 86380 86390 1
516775 99516775 1001 86380 86390 1
517371 99517371 1001 86380 86390 1
517830 99517830 1001 86380 86390 1
517754 99517754 1001 86380 86390 1
517745 99517745 1001 86380 86390 1
518335 99518335 1001 86380 86390 1
518876 99518876 1001 86380 86390 1
518667 99518667 1001 86380 86390 1
518597 99518597 1001 86380 86390 1
518490 99518490 1001 86380 86390 1
519114 99519114 1001 86380 86390 1
519687 99519687 1001 86380 86390 1
519651 99519651 1001 86380 86390 1
519428 99519428 1001 86380 86390 1
519506 99519506 1001 86380 86390 1
519587 99519587 1001 86380 86390 1
519347 99519347 1001 86380 86390 1
519894 99519894 1001 86380 86390 1
520730 99520730 1001 86380 86390 1
521434 99521434 1001 86380 86390 1
521374 99521374 1001 86380 86390 1
521426 99521426 1001 86380 86390 1
521261 99521261 1001 86380 86390 1
521220 99521220 1001 86380 86390 1
520995 99520995 1001 86380 86390 1
520856 99520856 1001 86380 86390 1
522203 99522203 1001 86380 86390 1
522141 99522141 1001 86380 86390 1
522181 99522181 1001 86380 86390 1
521945 99521945 1001 86380 86390 1
521899 99521899 1001 86380 86390 1
522043 99522043 1001 86380 86390 1
521673 99521673 1001 86380 86390 1
521809 99521809 1001 86380 86390 1
522447 99522447 1001 86380 86390 1
522345 99522345 1001 86380 86390 1
522996 99522996 1001 86380 86390 1
522862 99522862 1001 86380 86390 1
522864 99522864 1001 86380 86390 1
522767 99522767 1001 86380 86390 1
523223 99523223 1001 86380 86390 1
523917 99523917 1001 86380 86390 1
523789 99523789 1001 86380 86390 1
523538 99523538 1001 86380 86390 1
523388 99523388 1001 86380 86390 1
523522 99523522 1001 86380 86390 1
523487 99523487 1001 86380 86390 1
524129 99524129 1001 86380 86390 1
524131 99524131 1001 86380 86390 1
523977 99523977 1001 86380 86390 1
524701 99524701 1001 86380 86390 1
524638 99524638 1001 86380 86390 1
524472 99524472 1001 86380 86390 1
524812 99524812 1001 86380 86390 1
525474 99525474 1001 86380 86390 1
525538 99525538 1001 86380 86390 1
525296 99525296 1001 86380 86390 1
525247 99525247 1001 86380 86390 1
525147 99525147 1001 86380 86390 1
525142 99525142 1001 86380 86390 1
525772 99525772 1001 86380 86390 1
526274 99526274 1001 86380 86390 1
526153 99526153 1001 86380 86390 1
526142 99526142 1001 86380 86390 1
526194 99526194 1001 86380 86390 1
526025 99526025 1001 86380 86390 1
526132 99526132 1001 86380 86390 1
526215 99526215 1001 86380 86390 1
526035 99526035 1001 86380 86390 1
527235 99527235 1001 86380 86390 1
526733 99526733 1001 86380 86390 1
526670 99526670 1001 86380 86390 1
526826 99526826 1001 86380 86390 1
526816 99526816 1001 86380 86390 1
526716 99526716 1001 86380 86390 1
527323 99527323 1001 86380 86390 1
528059 99528059 1001 86380 86390 1
527678 99527678 1001 86380 86390 1
527764 99527764 1001 86380 86390 1
527790 99527790 1001 86380 86390 1
528249 99528249 1001 86380 86390 1
528766 99528766 1001 86380 86390 1
528741 99528741 1001 86380 86390 1
528635 99528635 1001 86380 86390 1
528399 99528399 1001 86380 86390 1
528387 99528387 1001 86380 86390 1
528288 99528288 1001 86380 86390 1
528929 99528929 1001 86380 86390 1
529045 99529045 1001 86380 86390 1
529072 99529072 1001 86380 86390 1
529588 99529588 1001 86380 86390 1
529317 99529317 1001 86380 86390 1
529439 99529439 1001 86380 86390 1
529442 99529442 1001 86380 86390 1
529262 99529262 1001 86380 86390 1
529297 99529297 1001 86380 86390 1
529129 99529129 1001 86380 86390 1
529260 99529260 1001 86380 86390 1
529817 99529817 1001 86380 86390 1
529793 99529793 1001 86380 86390 1
529821 99529821 1001 86380 86390 1
529864 99529864 1001 86380 86390 1
530496 99530496 1001 86380 86390 1
530509 99530509 1001 86380 86390 1
530311 99530311 1001 86380 86390 1
530051 99530051 1001 86380 86390 1
530563 99530563 1001 86380 86390 1
531317 99531317 1001 86380 86390 1
531292 99531292 1001 86380 86390 1
531054 99531054 1001 86380 86390 1
530978 99530978 1001 86380 86390 1
530843 99530843 1001 86380 86390 1
530897 99530897 1001 86380 86390 1
531419 99531419 1001 86380 86390 1
531578 99531578 1001 86380 86390 1
532030 99532030 1001 86380 86390 1
532183 99532183 1001 86380 86390 1
532071 99532071 1001 86380 86390 1
532187 99532187 1001 86380 86390 1
531722 99531722 1001 86380 86390 1
531697 99531697 1001 86380 86390 1
531698 99531698 1001 86380 86390 1
532981 99532981 1001 86380 86390 1
532761 99532761 1001 86380 86390 1
532714 99532714 1001 86380 86390 1
532412 99532412 1001 86380 86390 1
532459 99532459 1001 86380 86390 1
533045 99533045 1001 86380 86390 1
533075 99533075 1001 86380 86390 1
533053 99533053 1001 86380 86390 1
533810 99533810 1001 86380 86390 1
533562 99533562 1001 86380 86390 1
533324 99533324 1001 86380 86390 1
533875 99533875 1001 86380 86390 1
533877 99533877 1001 86380 86390 1
534298 99534298 1001 86380 86390 1
534471 99534471 1001 86380 86390 1
534206 99534206 1001 86380 86390 1
534191 99534191 1001 86380 86390 1
534114 99534114 1001 86380 86390 1
534886 99534886 1001 86380 86390 1
535478 99535478 1001 86380 86390 1
535374 99535374 1001 86380 86390 1
535328 99535328 1001 86380 86390 1
535250 99535250 1001 86380 86390 1
535048 99535048 1001 86380 86390 1
534901 99534901 1001 86380 86390 1
535630 99535630 1001 86380 86390 1
535658 99535658 1001 86380 86390 1
536219 99536219 1001 86380 86390 1
535846 99535846 1001 86380 86390 1
535876 99535876 1001 86380 86390 1
535906 99535906 1001 86380 86390 1
535894 99535894 1001 86380 86390 1
535818 99535818 1001 86380 86390 1
535924 99535924 1001 86380 86390 1
536418 99536418 1001 86380 86390 1
536460 99536460 1001 86380 86390 1
537031 99537031 1001 86380 86390 1
536787 99536787 1001 86380 86390 1
536574 99536574 1001 86380 86390 1
537228 99537228 1001 86380 86390 1
537230 99537230 1001 86380 86390 1
537243 99537243 1001 86380 86390 1
537295 99537295 1001 86380 86390 1
537974 99537974 1001 86380 86390 1
537630 99537630 1001 86380 86390 1
537761 99537761 1001 86380 86390 1
537470 99537470 1001 86380 86390 1
538054 99538054 1001 86380 86390 1
538657 99538657 1001 86380 86390 1
538301 99538301 1001 86380 86390 1
538263 99538263 1001 86380 86390 1
538955 99538955 1001 86380 86390 1
538996 99538996 1001 86380 86390 1
538932 99538932 1001 86380 86390 1
538885 99538885 1001 86380 86390 1
539590 99539590 1001 86380 86390 1
539774 99539774 1001 86380 86390 1
540451 99540451 1001 86380 86390 1
540083 99540083 1001 86380 86390 1
540260 99540260 1001 86380 86390 1
539904 99539904 1001 86380 86390 1
540036 99540036 1001 86380 86390 1
540011 99540011 1001 86380 86390 1
539856 99539856 1001 86380 86390 1
540580 99540580 1001 86380 86390 1
540491 99540491 1001 86380 86390 1
540552 99540552 1001 86380 86390 1
541135 99541135 1001 86380 86390 1
541202 99541202 1001 86380 86390 1
540974 99540974 1001 86380 86390 1
540828 99540828 1001 86380 86390 1
540706 99540706 1001 86380 86390 1
540732 99540732 1001 86380 86390 1
541467 99541467 1001 86380 86390 1
541917 99541917 1001 86380 86390 1
542049 99542049 1001 86380 86390 1
541963 99541963 1001 86380 86390 1
542015 99542015 1001 86380 86390 1
541798 99541798 1001 86380 86390 1
541503 99541503 1001 86380 86390 1
542228 99542228 1001 86380 86390 1
542626 99542626 1001 86380 86390 1
542557 99542557 1001 86380 86390 1
542340 99542340 1001 86380 86390 1
542393 99542393 1001 86380 86390 1
542335 99542335 1001 86380 86390 1
543026 99543026 1001 86380 86390 1
543722 99543722 1001 86380 86390 1
543621 99543621 1001 86380 86390 1
543701 99543701 1001 86380 86390 1
543728 99543728 1001 86380 86390 1
543515 99543515 1001 86380 86390 1
543482 99543482 1001 86380 86390 1
543509 99543509 1001 86380 86390 1
543860 99543860 1001 86380 86390 1
543927 99543927 1001 86380 86390 1
543940 99543940 1001 86380 86390 1
543929 99543929 1001 86380 86390 1
544595 99544595 1001 86380 86390 1
544022 99544022 1001 86380 86390 1
544040 99544040 1001 86380 86390 1
544635 99544635 1001 86380 86390 1
544726 99544726 1001 86380 86390 1
544710 99544710 1001 86380 86390 1
503109 981 1002 43487 52145 1
536633 1039 1002 41610 48375 1
400255 99400255 1001 86380 86390 1
400791 99400791 1001 86380 86390 1
401121 99401121 1001 86380 86390 1
401078 99401078 1001 86380 86390 1
401522 99401522 1001 86380 86390 1
401898 99401898 1001 86380 86390 1
402334 99402334 1001 86380 86390 1
402331 99402331 1001 86380 86390 1
402987 99402987 1001 86380 86390 1
403063 99403063 1001 86380 86390 1
403282 99403282 1001 86380 86390 1
403266 99403266 1001 86380 86390 1
403377 99403377 1001 86380 86390 1
403453 99403453 1001 86380 86390 1
404572 99404572 1001 86380 86390 1
404504 99404504 1001 86380 86390 1
404919 99404919 1001 86380 86390 1
405045 99405045 1001 86380 86390 1
405191 99405191 1001 86380 86390 1
405278 99405278 1001 86380 86390 1
405567 99405567 1001 86380 86390 1
405627 99405627 1001 86380 86390 1
406130 99406130 1001 86380 86390 1
406261 99406261 1001 86380 86390 1
406891 99406891 1001 86380 86390 1
407001 99407001 1001 86380 86390 1
406989 99406989 1001 86380 86390 1
407100 99407100 1001 86380 86390 1
407420 99407420 1001 86380 86390 1
407446 99407446 1001 86380 86390 1
407682 99407682 1001 86380 86390 1
407679 99407679 1001 86380 86390 1
407952 99407952 1001 86380 86390 1
408035 99408035 1001 86380 86390 1
408511 99408511 1001 86380 86390 1
408712 99408712 1001 86380 86390 1
409299 99409299 1001 86380 86390 1
409639 99409639 1001 86380 86390 1
409718 99409718 1001 86380 86390 1
410339 99410339 1001 86380 86390 1
410341 99410341 1001 86380 86390 1
410749 99410749 1001 86380 86390 1
411138 99411138 1001 86380 86390 1
411229 99411229 1001 86380 86390 1
411323 99411323 1001 86380 86390 1
411355 99411355 1001 86380 86390 1
411407 99411407 1001 86380 86390 1
411796 99411796 1001 86380 86390 1
411777 99411777 1001 86380 86390 1
411900 99411900 1001 86380 86390 1
412018 99412018 1001 86380 86390 1
412150 99412150 1001 86380 86390 1
412200 99412200 1001 86380 86390 1
412425 99412425 1001 86380 86390 1
412352 99412352 1001 86380 86390 1
413668 99413668 1001 86380 86390 1
413278 99413278 1001 86380 86390 1
412897 99412897 1001 86380 86390 1
413206 99413206 1001 86380 86390 1
412821 99412821 1001 86380 86390 1
412701 99412701 1001 86380 86390 1
412765 99412765 1001 86380 86390 1
415141 99415141 1001 86380 86390 1
415078 99415078 1001 86380 86390 1
415264 99415264 1001 86380 86390 1
415047 99415047 1001 86380 86390 1
414567 99414567 1001 86380 86390 1
414921 99414921 1001 86380 86390 1
414824 99414824 1001 86380 86390 1
414586 99414586 1001 86380 86390 1
414383 99414383 1001 86380 86390 1
415342 99415342 1001 86380 86390 1
415614 99415614 1001 86380 86390 1
416751 99416751 1001 86380 86390 1
416903 99416903 1001 86380 86390 1
416726 99416726 1001 86380 86390 1
416484 99416484 1001 86380 86390 1
416002 99416002 1001 86380 86390 1
417352 99417352 1001 86380 86390 1
417223 99417223 1001 86380 86390 1
417437 99417437 1001 86380 86390 1
418353 99418353 1001 86380 86390 1
417638 99417638 1001 86380 86390 1
417989 99417989 1001 86380 86390 1
417793 99417793 1001 86380 86390 1
419130 99419130 1001 86380 86390 1
418829 99418829 1001 86380 86390 1
420369 99420369 1001 86380 86390 1
419249 99419249 1001 86380 86390 1
419390 99419390 1001 86380 86390 1
421999 99421999 1001 86380 86390 1
421935 99421935 1001 86380 86390 1
421441 99421441 1001 86380 86390 1
421052 99421052 1001 86380 86390 1
422402 99422402 1001 86380 86390 1
422277 99422277 1001 86380 86390 1
422406 99422406 1001 86380 86390 1
422488 99422488 1001 86380 86390 1
422348 99422348 1001 86380 86390 1
422299 99422299 1001 86380 86390 1
423350 99423350 1001 86380 86390 1
423431 99423431 1001 86380 86390 1
423285 99423285 1001 86380 86390 1
422930 99422930 1001 86380 86390 1
422743 99422743 1001 86380 86390 1
423998 99423998 1001 86380 86390 1
424242 99424242 1001 86380 86390 1
424182 99424182 1001 86380 86390 1
425827 99425827 1001 86380 86390 1
425797 99425797 1001 86380 86390 1
425694 99425694 1001 86380 86390 1
426947 99426947 1001 86380 86390 1
426799 99426799 1001 86380 86390 1
427020 99427020 1001 86380 86390 1
426663 99426663 1001 86380 86390 1
427364 99427364 1001 86380 86390 1
428521 99428521 1001 86380 86390 1
428727 99428727 1001 86380 86390 1
428252 99428252 1001 86380 86390 1
427857 99427857 1001 86380 86390 1
429108 99429108 1001 86380 86390 1
429062 99429062 1001 86380 86390 1
430083 99430083 1001 86380 86390 1
429734 99429734 1001 86380 86390 1
429303 99429303 1001 86380 86390 1
430486 99430486 1001 86380 86390 1
430495 99430495 1001 86380 86390 1
431942 99431942 1001 86380 86390 1
432041 99432041 1001 86380 86390 1
431561 99431561 1001 86380 86390 1
431153 99431153 1001 86380 86390 1
430901 99430901 1001 86380 86390 1
432270 99432270 1001 86380 86390 1
432226 99432226 1001 86380 86390 1
432420 99432420 1001 86380 86390 1
433420 99433420 1001 86380 86390 1
433699 99433699 1001 86380 86390 1
433336 99433336 1001 86380 86390 1
433092 99433092 1001 86380 86390 1
432501 99432501 1001 86380 86390 1
432811 99432811 1001 86380 86390 1
433837 99433837 1001 86380 86390 1
433923 99433923 1001 86380 86390 1
433745 99433745 1001 86380 86390 1
435377 99435377 1001 86380 86390 1
434927 99434927 1001 86380 86390 1
434450 99434450 1001 86380 86390 1
434230 99434230 1001 86380 86390 1
437018 99437018 1001 86380 86390 1
437046 99437046 1001 86380 86390 1
437074 99437074 1001 86380 86390 1
436483 99436483 1001 86380 86390 1
436055 99436055 1001 86380 86390 1
300042 99300042 1001 86380 86390 1
437305 99437305 1001 86380 86390 1
300641 99300641 1001 86380 86390 1
300717 99300717 1001 86380 86390 1
300322 99300322 1001 86380 86390 1
300270 99300270 1001 86380 86390 1
300817 99300817 1001 86380 86390 1
301387 99301387 1001 86380 86390 1
301465 99301465 1001 86380 86390 1
301404 99301404 1001 86380 86390 1
301367 99301367 1001 86380 86390 1
301461 99301461 1001 86380 86390 1
301449 99301449 1001 86380 86390 1
301182 99301182 1001 86380 86390 1
301566 99301566 1001 86380 86390 1
301594 99301594 1001 86380 86390 1
302254 99302254 1001 86380 86390 1
302089 99302089 1001 86380 86390 1
302066 99302066 1001 86380 86390 1
301988 99301988 1001 86380 86390 1
302105 99302105 1001 86380 86390 1
301799 99301799 1001 86380 86390 1
301942 99301942 1001 86380 86390 1
303055 99303055 1001 86380 86390 1
303077 99303077 1001 86380 86390 1
302989 99302989 1001 86380 86390 1
302938 99302938 1001 86380 86390 1
302852 99302852 1001 86380 86390 1
302945 99302945 1001 86380 86390 1
302868 99302868 1001 86380 86390 1
302643 99302643 1001 86380 86390 1
302773 99302773 1001 86380 86390 1
302724 99302724 1001 86380 86390 1
302595 99302595 1001 86380 86390 1
303374 99303374 1001 86380 86390 1
303993 99303993 1001 86380 86390 1
303586 99303586 1001 86380 86390 1
303448 99303448 1001 86380 86390 1
304046 99304046 1001 86380 86390 1
304104 99304104 1001 86380 86390 1
304785 99304785 1001 86380 86390 1
304812 99304812 1001 86380 86390 1
304459 99304459 1001 86380 86390 1
304567 99304567 1001 86380 86390 1
304519 99304519 1001 86380 86390 1
304408 99304408 1001 86380 86390 1
304416 99304416 1001 86380 86390 1
304977 99304977 1001 86380 86390 1
304867 99304867 1001 86380 86390 1
305610 99305610 1001 86380 86390 1
305679 99305679 1001 86380 86390 1
305469 99305469 1001 86380 86390 1
305093 99305093 1001 86380 86390 1
305184 99305184 1001 86380 86390 1
500162 99500162 1001 86380 86390 1
500059 99500059 1001 86380 86390 1
500781 99500781 1001 86380 86390 1
500766 99500766 1001 86380 86390 1
500743 99500743 1001 86380 86390 1
500630 99500630 1001 86380 86390 1
500443 99500443 1001 86380 86390 1
500589 99500589 1001 86380 86390 1
500359 99500359 1001 86380 86390 1
500347 99500347 1001 86380 86390 1
501451 99501451 1001 86380 86390 1
501373 99501373 1001 86380 86390 1
501157 99501157 1001 86380 86390 1
501746 99501746 1001 86380 86390 1
502316 99502316 1001 86380 86390 1
502144 99502144 1001 86380 86390 1
502135 99502135 1001 86380 86390 1
501860 99501860 1001 86380 86390 1
503152 99503152 1001 86380 86390 1
503250 99503250 1001 86380 86390 1
503201 99503201 1001 86380 86390 1
503026 99503026 1001 86380 86390 1
503054 99503054 1001 86380 86390 1
503019 99503019 1001 86380 86390 1
502852 99502852 1001 86380 86390 1
502697 99502697 1001 86380 86390 1
503341 99503341 1001 86380 86390 1
503394 99503394 1001 86380 86390 1
503359 99503359 1001 86380 86390 1
503372 99503372 1001 86380 86390 1
503969 99503969 1001 86380 86390 1
503775 99503775 1001 86380 86390 1
503829 99503829 1001 86380 86390 1
503883 99503883 1001 86380 86390 1
503613 99503613 1001 86380 86390 1
504193 99504193 1001 86380 86390 1
504312 99504312 1001 86380 86390 1
504185 99504185 1001 86380 86390 1
504256 99504256 1001 86380 86390 1
504722 99504722 1001 86380 86390 1
504371 99504371 1001 86380 86390 1
505125 99505125 1001 86380 86390 1
504997 99504997 1001 86380 86390 1
505039 99505039 1001 86380 86390 1
505092 99505092 1001 86380 86390 1
505584 99505584 1001 86380 86390 1
505533 99505533 1001 86380 86390 1
505164 99505164 1001 86380 86390 1
505165 99505165 1001 86380 86390 1
505831 99505831 1001 86380 86390 1
506587 99506587 1001 86380 86390 1
506287 99506287 1001 86380 86390 1
506237 99506237 1001 86380 86390 1
506349 99506349 1001 86380 86390 1
506006 99506006 1001 86380 86390 1
506049 99506049 1001 86380 86390 1
506624 99506624 1001 86380 86390 1
506773 99506773 1001 86380 86390 1
506709 99506709 1001 86380 86390 1
507324 99507324 1001 86380 86390 1
507402 99507402 1001 86380 86390 1
507048 99507048 1001 86380 86390 1
507205 99507205 1001 86380 86390 1
507157 99507157 1001 86380 86390 1
507135 99507135 1001 86380 86390 1
506946 99506946 1001 86380 86390 1
506833 99506833 1001 86380 86390 1
506911 99506911 1001 86380 86390 1
506950 99506950 1001 86380 86390 1
506968 99506968 1001 86380 86390 1
507463 99507463 1001 86380 86390 1
507558 99507558 1001 86380 86390 1
507623 99507623 1001 86380 86390 1
508069 99508069 1001 86380 86390 1
508102 99508102 1001 86380 86390 1
507878 99507878 1001 86380 86390 1
507905 99507905 1001 86380 86390 1
508913 99508913 1001 86380 86390 1
509019 99509019 1001 86380 86390 1
508818 99508818 1001 86380 86390 1
508675 99508675 1001 86380 86390 1
508800 99508800 1001 86380 86390 1
508698 99508698 1001 86380 86390 1
508544 99508544 1001 86380 86390 1
509192 99509192 1001 86380 86390 1
509185 99509185 1001 86380 86390 1
509226 99509226 1001 86380 86390 1
509826 99509826 1001 86380 86390 1
509637 99509637 1001 86380 86390 1
509665 99509665 1001 86380 86390 1
509388 99509388 1001 86380 86390 1
509330 99509330 1001 86380 86390 1
509961 99509961 1001 86380 86390 1
510644 99510644 1001 86380 86390 1
510336 99510336 1001 86380 86390 1
510311 99510311 1001 86380 86390 1
510783 99510783 1001 86380 86390 1
511458 99511458 1001 86380 86390 1
511544 99511544 1001 86380 86390 1
511154 99511154 1001 86380 86390 1
510992 99510992 1001 86380 86390 1
511572 99511572 1001 86380 86390 1
512345 99512345 1001 86380 86390 1
512374 99512374 1001 86380 86390 1
511979 99511979 1001 86380 86390 1
512109 99512109 1001 86380 86390 1
512035 99512035 1001 86380 86390 1
511900 99511900 1001 86380 86390 1
511845 99511845 1001 86380 86390 1
512531 99512531 1001 86380 86390 1
512562 99512562 1001 86380 86390 1
512446 99512446 1001 86380 86390 1
512542 99512542 1001 86380 86390 1
512990 99512990 1001 86380 86390 1
512816 99512816 1001 86380 86390 1
512743 99512743 1001 86380 86390 1
513829 99513829 1001 86380 86390 1
513685 99513685 1001 86380 86390 1
513623 99513623 1001 86380 86390 1
513442 99513442 1001 86380 86390 1
514756 99514756 1001 86380 86390 1
514540 99514540 1001 86380 86390 1
514609 99514609 1001 86380 86390 1
514494 99514494 1001 86380 86390 1
514431 99514431 1001 86380 86390 1
514368 99514368 1001 86380 86390 1
514291 99514291 1001 86380 86390 1
514910 99514910 1001 86380 86390 1
514912 99514912 1001 86380 86390 1
515608 99515608 1001 86380 86390 1
515509 99515509 1001 86380 86390 1
516384 99516384 1001 86380 86390 1
516482 99516482 1001 86380 86390 1
515954 99515954 1001 86380 86390 1
516072 99516072 1001 86380 86390 1
515998 99515998 1001 86380 86390 1
515934 99515934 1001 86380 86390 1
515991 99515991 1001 86380 86390 1
516613 99516613 1001 86380 86390 1
517216 99517216 1001 86380 86390 1
516956 99516956 1001 86380 86390 1
516835 99516835 1001 86380 86390 1
517489 99517489 1001 86380 86390 1
517390 99517390 1001 86380 86390 1
517431 99517431 1001 86380 86390 1
517537 99517537 1001 86380 86390 1
518008 99518008 1001 86380 86390 1
518081 99518081 1001 86380 86390 1
517968 99517968 1001 86380 86390 1
517794 99517794 1001 86380 86390 1
517566 99517566 1001 86380 86390 1
517615 99517615 1001 86380 86390 1
517628 99517628 1001 86380 86390 1
518250 99518250 1001 86380 86390 1
518258 99518258 1001 86380 86390 1
518793 99518793 1001 86380 86390 1
518655 99518655 1001 86380 86390 1
518672 99518672 1001 86380 86390 1
519102 99519102 1001 86380 86390 1
519141 99519141 1001 86380 86390 1
519678 99519678 1001 86380 86390 1
519746 99519746 1001 86380 86390 1
520019 99520019 1001 86380 86390 1
520595 99520595 1001 86380 86390 1
520455 99520455 1001 86380 86390 1
520398 99520398 1001 86380 86390 1
520347 99520347 1001 86380 86390 1
520704 99520704 1001 86380 86390 1
521338 99521338 1001 86380 86390 1
521396 99521396 1001 86380 86390 1
521293 99521293 1001 86380 86390 1
521332 99521332 1001 86380 86390 1
521455 99521455 1001 86380 86390 1
521146 99521146 1001 86380 86390 1
520923 99520923 1001 86380 86390 1
520862 99520862 1001 86380 86390 1
521037 99521037 1001 86380 86390 1
522146 99522146 1001 86380 86390 1
521694 99521694 1001 86380 86390 1
523073 99523073 1001 86380 86390 1
523106 99523106 1001 86380 86390 1
522890 99522890 1001 86380 86390 1
522749 99522749 1001 86380 86390 1
522590 99522590 1001 86380 86390 1
522571 99522571 1001 86380 86390 1
523127 99523127 1001 86380 86390 1
523827 99523827 1001 86380 86390 1
523713 99523713 1001 86380 86390 1
523578 99523578 1001 86380 86390 1
523684 99523684 1001 86380 86390 1
523738 99523738 1001 86380 86390 1
523496 99523496 1001 86380 86390 1
524039 99524039 1001 86380 86390 1
524132 99524132 1001 86380 86390 1
524133 99524133 1001 86380 86390 1
524748 99524748 1001 86380 86390 1
524465 99524465 1001 86380 86390 1
524377 99524377 1001 86380 86390 1
524444 99524444 1001 86380 86390 1
524408 99524408 1001 86380 86390 1
524225 99524225 1001 86380 86390 1
524291 99524291 1001 86380 86390 1
524797 99524797 1001 86380 86390 1
524934 99524934 1001 86380 86390 1
525469 99525469 1001 86380 86390 1
525476 99525476 1001 86380 86390 1
525358 99525358 1001 86380 86390 1
525272 99525272 1001 86380 86390 1
525163 99525163 1001 86380 86390 1
525679 99525679 1001 86380 86390 1
526409 99526409 1001 86380 86390 1
526184 99526184 1001 86380 86390 1
525935 99525935 1001 86380 86390 1
527166 99527166 1001 86380 86390 1
527233 99527233 1001 86380 86390 1
527000 99527000 1001 86380 86390 1
526858 99526858 1001 86380 86390 1
527428 99527428 1001 86380 86390 1
527418 99527418 1001 86380 86390 1
527979 99527979 1001 86380 86390 1
527992 99527992 1001 86380 86390 1
527604 99527604 1001 86380 86390 1
528190 99528190 1001 86380 86390 1
528100 99528100 1001 86380 86390 1
528232 99528232 1001 86380 86390 1
528188 99528188 1001 86380 86390 1
528872 99528872 1001 86380 86390 1
528728 99528728 1001 86380 86390 1
528796 99528796 1001 86380 86390 1
529536 99529536 1001 86380 86390 1
529673 99529673 1001 86380 86390 1
529570 99529570 1001 86380 86390 1
529226 99529226 1001 86380 86390 1
529110 99529110 1001 86380 86390 1
529163 99529163 1001 86380 86390 1
529523 99529523 1001 86380 86390 1
530552 99530552 1001 86380 86390 1
530384 99530384 1001 86380 86390 1
530265 99530265 1001 86380 86390 1
530069 99530069 1001 86380 86390 1
530084 99530084 1001 86380 86390 1
530660 99530660 1001 86380 86390 1
530635 99530635 1001 86380 86390 1
531176 99531176 1001 86380 86390 1
531227 99531227 1001 86380 86390 1
531164 99531164 1001 86380 86390 1
531066 99531066 1001 86380 86390 1
531003 99531003 1001 86380 86390 1
531493 99531493 1001 86380 86390 1
531881 99531881 1001 86380 86390 1
531791 99531791 1001 86380 86390 1
532263 99532263 1001 86380 86390 1
532944 99532944 1001 86380 86390 1
532924 99532924 1001 86380 86390 1
532876 99532876 1001 86380 86390 1
532915 99532915 1001 86380 86390 1
532444 99532444 1001 86380 86390 1
532522 99532522 1001 86380 86390 1
533082 99533082 1001 86380 86390 1
533206 99533206 1001 86380 86390 1
533453 99533453 1001 86380 86390 1
533421 99533421 1001 86380 86390 1
533416 99533416 1001 86380 86390 1
533965 99533965 1001 86380 86390 1
533992 99533992 1001 86380 86390 1
534018 99534018 1001 86380 86390 1
533929 99533929 1001 86380 86390 1
534438 99534438 1001 86380 86390 1
534171 99534171 1001 86380 86390 1
534762 99534762 1001 86380 86390 1
534818 99534818 1001 86380 86390 1
535343 99535343 1001 86380 86390 1
535481 99535481 1001 86380 86390 1
535176 99535176 1001 86380 86390 1
535218 99535218 1001 86380 86390 1
535030 99535030 1001 86380 86390 1
535095 99535095 1001 86380 86390 1
535559 99535559 1001 86380 86390 1
535565 99535565 1001 86380 86390 1
535709 99535709 1001 86380 86390 1
535712 99535712 1001 86380 86390 1
536208 99536208 1001 86380 86390 1
536278 99536278 1001 86380 86390 1
536258 99536258 1001 86380 86390 1
536054 99536054 1001 86380 86390 1
535776 99535776 1001 86380 86390 1
535908 99535908 1001 86380 86390 1
537129 99537129 1001 86380 86390 1
536975 99536975 1001 86380 86390 1
536992 99536992 1001 86380 86390 1
536894 99536894 1001 86380 86390 1
536684 99536684 1001 86380 86390 1
537268 99537268 1001 86380 86390 1
537335 99537335 1001 86380 86390 1
537854 99537854 1001 86380 86390 1
537533 99537533 1001 86380 86390 1
538790 99538790 1001 86380 86390 1
538756 99538756 1001 86380 86390 1
538546 99538546 1001 86380 86390 1
538430 99538430 1001 86380 86390 1
538345 99538345 1001 86380 86390 1
539017 99539017 1001 86380 86390 1
539527 99539527 1001 86380 86390 1
539556 99539556 1001 86380 86390 1
539589 99539589 1001 86380 86390 1
539067 99539067 1001 86380 86390 1
539134 99539134 1001 86380 86390 1
540297 99540297 1001 86380 86390 1
540251 99540251 1001 86380 86390 1
540070 99540070 1001 86380 86390 1
540141 99540141 1001 86380 86390 1
540013 99540013 1001 86380 86390 1
540599 99540599 1001 86380 86390 1
540664 99540664 1001 86380 86390 1
541111 99541111 1001 86380 86390 1
540809 99540809 1001 86380 86390 1
540693 99540693 1001 86380 86390 1
541484 99541484 1001 86380 86390 1
542031 99542031 1001 86380 86390 1
541975 99541975 1001 86380 86390 1
541755 99541755 1001 86380 86390 1
541552 99541552 1001 86380 86390 1
541631 99541631 1001 86380 86390 1
541584 99541584 1001 86380 86390 1
541915 99541915 1001 86380 86390 1
542848 99542848 1001 86380 86390 1
542828 99542828 1001 86380 86390 1
542940 99542940 1001 86380 86390 1
542699 99542699 1001 86380 86390 1
542583 99542583 1001 86380 86390 1
542440 99542440 1001 86380 86390 1
543073 99543073 1001 86380 86390 1
543128 99543128 1001 86380 86390 1
543107 99543107 1001 86380 86390 1
543536 99543536 1001 86380 86390 1
543165 99543165 1001 86380 86390 1
543270 99543270 1001 86380 86390 1
543348 99543348 1001 86380 86390 1
543172 99543172 1001 86380 86390 1
543289 99543289 1001 86380 86390 1
543317 99543317 1001 86380 86390 1
543808 99543808 1001 86380 86390 1
543567 99543567 1001 86380 86390 1
543879 99543879 1001 86380 86390 1
544327 99544327 1001 86380 86390 1
544234 99544234 1001 86380 86390 1
544094 99544094 1001 86380 86390 1
544005 99544005 1001 86380 86390 1
544046 99544046 1001 86380 86390 1
544075 99544075 1001 86380 86390 1
543997 99543997 1001 86380 86390 1
403645 883 1001 43920 53937 1
542268 888 1002 51919 63027 1
400852 99400852 1001 86380 86390 1
400947 99400947 1001 86380 86390 1
401007 99401007 1001 86380 86390 1
401229 99401229 1001 86380 86390 1
401440 99401440 1001 86380 86390 1
401538 99401538 1001 86380 86390 1
401753 99401753 1001 86380 86390 1
401830 99401830 1001 86380 86390 1
401879 99401879 1001 86380 86390 1
402195 99402195 1001 86380 86390 1
402372 99402372 1001 86380 86390 1
402389 99402389 1001 86380 86390 1
402564 99402564 1001 86380 86390 1
402531 99402531 1001 86380 86390 1
402678 99402678 1001 86380 86390 1
403550 99403550 1001 86380 86390 1
403617 99403617 1001 86380 86390 1
403606 99403606 1001 86380 86390 1
403767 99403767 1001 86380 86390 1
404266 99404266 1001 86380 86390 1
404437 99404437 1001 86380 86390 1
404877 99404877 1001 86380 86390 1
404969 99404969 1001 86380 86390 1
405402 99405402 1001 86380 86390 1
405485 99405485 1001 86380 86390 1
405435 99405435 1001 86380 86390 1
405637 99405637 1001 86380 86390 1
405700 99405700 1001 86380 86390 1
406030 99406030 1001 86380 86390 1
406032 99406032 1001 86380 86390 1
406088 99406088 1001 86380 86390 1
406146 99406146 1001 86380 86390 1
406156 99406156 1001 86380 86390 1
406282 99406282 1001 86380 86390 1
406575 99406575 1001 86380 86390 1
[truncated: 4,125,137 more chars]
