# Supplementary material for: Fast and near-optimal monitoring for healthcare acquired infection outbreaks
Source: PLoS Comput Biol. 2019 Sep 16;15(9):e1007284. doi: 10.1371/journal.pcbi.1007284 (PMC6762212; doi:10.1371/journal.pcbi.1007284)
Supplement: S1 Data — (ZIP) [file pcbi.1007284.s006.zip › MobilityLogs1/HAISE_Carilion_all_visits_day_37.txt]

#Person location Sublocation StartTime EndTime Type
400132 99400132 1001 86380 86390 1
400460 99400460 1001 86380 86390 1
400817 99400817 1001 86380 86390 1
400810 99400810 1001 86380 86390 1
400722 99400722 1001 86380 86390 1
401749 99401749 1001 86380 86390 1
401763 99401763 1001 86380 86390 1
401931 99401931 1001 86380 86390 1
402088 99402088 1001 86380 86390 1
402184 99402184 1001 86380 86390 1
402296 99402296 1001 86380 86390 1
402461 99402461 1001 86380 86390 1
402657 99402657 1001 86380 86390 1
402682 99402682 1001 86380 86390 1
403298 99403298 1001 86380 86390 1
403096 99403096 1001 86380 86390 1
404134 99404134 1001 86380 86390 1
404520 99404520 1001 86380 86390 1
404536 99404536 1001 86380 86390 1
404679 99404679 1001 86380 86390 1
404760 99404760 1001 86380 86390 1
404953 99404953 1001 86380 86390 1
405402 99405402 1001 86380 86390 1
405390 99405390 1001 86380 86390 1
405493 99405493 1001 86380 86390 1
405744 99405744 1001 86380 86390 1
406135 99406135 1001 86380 86390 1
406486 99406486 1001 86380 86390 1
407129 99407129 1001 86380 86390 1
407111 99407111 1001 86380 86390 1
408004 99408004 1001 86380 86390 1
408245 99408245 1001 86380 86390 1
408545 99408545 1001 86380 86390 1
408914 99408914 1001 86380 86390 1
409150 99409150 1001 86380 86390 1
409243 99409243 1001 86380 86390 1
409589 99409589 1001 86380 86390 1
409887 99409887 1001 86380 86390 1
409952 99409952 1001 86380 86390 1
410373 99410373 1001 86380 86390 1
410733 99410733 1001 86380 86390 1
410988 99410988 1001 86380 86390 1
411506 99411506 1001 86380 86390 1
411466 99411466 1001 86380 86390 1
411871 99411871 1001 86380 86390 1
412222 99412222 1001 86380 86390 1
412230 99412230 1001 86380 86390 1
413521 99413521 1001 86380 86390 1
413410 99413410 1001 86380 86390 1
413092 99413092 1001 86380 86390 1
412640 99412640 1001 86380 86390 1
412511 99412511 1001 86380 86390 1
412730 99412730 1001 86380 86390 1
412707 99412707 1001 86380 86390 1
415106 99415106 1001 86380 86390 1
414715 99414715 1001 86380 86390 1
414505 99414505 1001 86380 86390 1
414300 99414300 1001 86380 86390 1
415686 99415686 1001 86380 86390 1
416672 99416672 1001 86380 86390 1
416683 99416683 1001 86380 86390 1
416805 99416805 1001 86380 86390 1
416139 99416139 1001 86380 86390 1
416238 99416238 1001 86380 86390 1
416166 99416166 1001 86380 86390 1
416240 99416240 1001 86380 86390 1
416538 99416538 1001 86380 86390 1
415874 99415874 1001 86380 86390 1
417584 99417584 1001 86380 86390 1
417505 99417505 1001 86380 86390 1
417563 99417563 1001 86380 86390 1
418155 99418155 1001 86380 86390 1
417843 99417843 1001 86380 86390 1
419050 99419050 1001 86380 86390 1
418989 99418989 1001 86380 86390 1
420150 99420150 1001 86380 86390 1
419273 99419273 1001 86380 86390 1
419373 99419373 1001 86380 86390 1
420758 99420758 1001 86380 86390 1
422033 99422033 1001 86380 86390 1
421745 99421745 1001 86380 86390 1
422017 99422017 1001 86380 86390 1
421281 99421281 1001 86380 86390 1
421204 99421204 1001 86380 86390 1
421217 99421217 1001 86380 86390 1
421008 99421008 1001 86380 86390 1
422272 99422272 1001 86380 86390 1
423699 99423699 1001 86380 86390 1
423204 99423204 1001 86380 86390 1
423279 99423279 1001 86380 86390 1
423156 99423156 1001 86380 86390 1
422574 99422574 1001 86380 86390 1
422630 99422630 1001 86380 86390 1
422583 99422583 1001 86380 86390 1
422825 99422825 1001 86380 86390 1
425096 99425096 1001 86380 86390 1
424888 99424888 1001 86380 86390 1
424609 99424609 1001 86380 86390 1
424228 99424228 1001 86380 86390 1
424541 99424541 1001 86380 86390 1
425767 99425767 1001 86380 86390 1
425626 99425626 1001 86380 86390 1
426911 99426911 1001 86380 86390 1
426746 99426746 1001 86380 86390 1
426578 99426578 1001 86380 86390 1
426625 99426625 1001 86380 86390 1
426557 99426557 1001 86380 86390 1
426673 99426673 1001 86380 86390 1
428687 99428687 1001 86380 86390 1
428583 99428583 1001 86380 86390 1
428081 99428081 1001 86380 86390 1
427534 99427534 1001 86380 86390 1
427808 99427808 1001 86380 86390 1
427670 99427670 1001 86380 86390 1
427869 99427869 1001 86380 86390 1
427727 99427727 1001 86380 86390 1
430094 99430094 1001 86380 86390 1
429973 99429973 1001 86380 86390 1
430106 99430106 1001 86380 86390 1
430360 99430360 1001 86380 86390 1
429177 99429177 1001 86380 86390 1
429535 99429535 1001 86380 86390 1
429458 99429458 1001 86380 86390 1
430609 99430609 1001 86380 86390 1
430456 99430456 1001 86380 86390 1
431860 99431860 1001 86380 86390 1
431642 99431642 1001 86380 86390 1
431029 99431029 1001 86380 86390 1
431020 99431020 1001 86380 86390 1
431255 99431255 1001 86380 86390 1
430970 99430970 1001 86380 86390 1
432116 99432116 1001 86380 86390 1
432347 99432347 1001 86380 86390 1
432355 99432355 1001 86380 86390 1
432214 99432214 1001 86380 86390 1
433678 99433678 1001 86380 86390 1
433449 99433449 1001 86380 86390 1
433138 99433138 1001 86380 86390 1
432878 99432878 1001 86380 86390 1
432842 99432842 1001 86380 86390 1
432524 99432524 1001 86380 86390 1
433949 99433949 1001 86380 86390 1
435184 99435184 1001 86380 86390 1
434306 99434306 1001 86380 86390 1
435480 99435480 1001 86380 86390 1
436711 99436711 1001 86380 86390 1
436672 99436672 1001 86380 86390 1
436433 99436433 1001 86380 86390 1
436291 99436291 1001 86380 86390 1
436246 99436246 1001 86380 86390 1
300017 99300017 1001 86380 86390 1
437289 99437289 1001 86380 86390 1
300106 99300106 1001 86380 86390 1
300692 99300692 1001 86380 86390 1
300722 99300722 1001 86380 86390 1
300401 99300401 1001 86380 86390 1
300249 99300249 1001 86380 86390 1
300843 99300843 1001 86380 86390 1
300890 99300890 1001 86380 86390 1
300930 99300930 1001 86380 86390 1
300801 99300801 1001 86380 86390 1
301479 99301479 1001 86380 86390 1
301454 99301454 1001 86380 86390 1
301484 99301484 1001 86380 86390 1
301368 99301368 1001 86380 86390 1
301220 99301220 1001 86380 86390 1
301261 99301261 1001 86380 86390 1
301691 99301691 1001 86380 86390 1
301692 99301692 1001 86380 86390 1
301888 99301888 1001 86380 86390 1
303108 99303108 1001 86380 86390 1
303071 99303071 1001 86380 86390 1
302897 99302897 1001 86380 86390 1
302900 99302900 1001 86380 86390 1
302929 99302929 1001 86380 86390 1
302892 99302892 1001 86380 86390 1
302594 99302594 1001 86380 86390 1
303364 99303364 1001 86380 86390 1
303407 99303407 1001 86380 86390 1
303787 99303787 1001 86380 86390 1
303456 99303456 1001 86380 86390 1
303547 99303547 1001 86380 86390 1
303514 99303514 1001 86380 86390 1
304133 99304133 1001 86380 86390 1
304082 99304082 1001 86380 86390 1
304125 99304125 1001 86380 86390 1
304772 99304772 1001 86380 86390 1
304551 99304551 1001 86380 86390 1
304540 99304540 1001 86380 86390 1
304490 99304490 1001 86380 86390 1
304482 99304482 1001 86380 86390 1
304259 99304259 1001 86380 86390 1
304415 99304415 1001 86380 86390 1
304941 99304941 1001 86380 86390 1
305640 99305640 1001 86380 86390 1
305472 99305472 1001 86380 86390 1
500039 99500039 1001 86380 86390 1
500751 99500751 1001 86380 86390 1
500446 99500446 1001 86380 86390 1
500550 99500550 1001 86380 86390 1
500337 99500337 1001 86380 86390 1
500273 99500273 1001 86380 86390 1
500325 99500325 1001 86380 86390 1
500236 99500236 1001 86380 86390 1
500249 99500249 1001 86380 86390 1
500329 99500329 1001 86380 86390 1
500202 99500202 1001 86380 86390 1
500984 99500984 1001 86380 86390 1
501344 99501344 1001 86380 86390 1
501409 99501409 1001 86380 86390 1
501096 99501096 1001 86380 86390 1
501124 99501124 1001 86380 86390 1
501153 99501153 1001 86380 86390 1
501131 99501131 1001 86380 86390 1
502429 99502429 1001 86380 86390 1
502355 99502355 1001 86380 86390 1
502343 99502343 1001 86380 86390 1
502454 99502454 1001 86380 86390 1
502252 99502252 1001 86380 86390 1
502201 99502201 1001 86380 86390 1
502152 99502152 1001 86380 86390 1
502009 99502009 1001 86380 86390 1
502489 99502489 1001 86380 86390 1
503159 99503159 1001 86380 86390 1
502937 99502937 1001 86380 86390 1
503056 99503056 1001 86380 86390 1
502757 99502757 1001 86380 86390 1
503479 99503479 1001 86380 86390 1
503389 99503389 1001 86380 86390 1
503454 99503454 1001 86380 86390 1
503951 99503951 1001 86380 86390 1
504069 99504069 1001 86380 86390 1
504018 99504018 1001 86380 86390 1
503935 99503935 1001 86380 86390 1
503765 99503765 1001 86380 86390 1
503591 99503591 1001 86380 86390 1
504804 99504804 1001 86380 86390 1
504567 99504567 1001 86380 86390 1
504389 99504389 1001 86380 86390 1
505075 99505075 1001 86380 86390 1
505628 99505628 1001 86380 86390 1
505658 99505658 1001 86380 86390 1
505538 99505538 1001 86380 86390 1
505363 99505363 1001 86380 86390 1
505468 99505468 1001 86380 86390 1
505482 99505482 1001 86380 86390 1
505392 99505392 1001 86380 86390 1
505510 99505510 1001 86380 86390 1
506291 99506291 1001 86380 86390 1
506081 99506081 1001 86380 86390 1
506033 99506033 1001 86380 86390 1
506687 99506687 1001 86380 86390 1
506752 99506752 1001 86380 86390 1
506704 99506704 1001 86380 86390 1
506708 99506708 1001 86380 86390 1
507226 99507226 1001 86380 86390 1
507083 99507083 1001 86380 86390 1
506882 99506882 1001 86380 86390 1
506988 99506988 1001 86380 86390 1
507565 99507565 1001 86380 86390 1
507571 99507571 1001 86380 86390 1
507481 99507481 1001 86380 86390 1
508247 99508247 1001 86380 86390 1
508120 99508120 1001 86380 86390 1
508219 99508219 1001 86380 86390 1
508182 99508182 1001 86380 86390 1
508037 99508037 1001 86380 86390 1
507635 99507635 1001 86380 86390 1
508886 99508886 1001 86380 86390 1
508951 99508951 1001 86380 86390 1
508875 99508875 1001 86380 86390 1
508683 99508683 1001 86380 86390 1
508610 99508610 1001 86380 86390 1
508612 99508612 1001 86380 86390 1
509080 99509080 1001 86380 86390 1
509185 99509185 1001 86380 86390 1
509789 99509789 1001 86380 86390 1
509696 99509696 1001 86380 86390 1
509491 99509491 1001 86380 86390 1
509445 99509445 1001 86380 86390 1
510096 99510096 1001 86380 86390 1
510614 99510614 1001 86380 86390 1
510627 99510627 1001 86380 86390 1
510576 99510576 1001 86380 86390 1
510395 99510395 1001 86380 86390 1
510436 99510436 1001 86380 86390 1
510336 99510336 1001 86380 86390 1
510781 99510781 1001 86380 86390 1
511372 99511372 1001 86380 86390 1
511450 99511450 1001 86380 86390 1
511377 99511377 1001 86380 86390 1
511486 99511486 1001 86380 86390 1
511512 99511512 1001 86380 86390 1
511309 99511309 1001 86380 86390 1
511246 99511246 1001 86380 86390 1
511286 99511286 1001 86380 86390 1
511198 99511198 1001 86380 86390 1
511042 99511042 1001 86380 86390 1
511020 99511020 1001 86380 86390 1
511072 99511072 1001 86380 86390 1
511693 99511693 1001 86380 86390 1
511706 99511706 1001 86380 86390 1
512319 99512319 1001 86380 86390 1
512033 99512033 1001 86380 86390 1
512001 99512001 1001 86380 86390 1
512053 99512053 1001 86380 86390 1
511858 99511858 1001 86380 86390 1
512494 99512494 1001 86380 86390 1
512484 99512484 1001 86380 86390 1
512474 99512474 1001 86380 86390 1
513024 99513024 1001 86380 86390 1
513115 99513115 1001 86380 86390 1
512868 99512868 1001 86380 86390 1
512933 99512933 1001 86380 86390 1
512707 99512707 1001 86380 86390 1
512699 99512699 1001 86380 86390 1
513258 99513258 1001 86380 86390 1
513271 99513271 1001 86380 86390 1
513285 99513285 1001 86380 86390 1
513367 99513367 1001 86380 86390 1
513790 99513790 1001 86380 86390 1
513488 99513488 1001 86380 86390 1
513584 99513584 1001 86380 86390 1
513550 99513550 1001 86380 86390 1
513447 99513447 1001 86380 86390 1
514058 99514058 1001 86380 86390 1
514092 99514092 1001 86380 86390 1
514682 99514682 1001 86380 86390 1
514447 99514447 1001 86380 86390 1
514502 99514502 1001 86380 86390 1
514634 99514634 1001 86380 86390 1
514359 99514359 1001 86380 86390 1
514350 99514350 1001 86380 86390 1
514911 99514911 1001 86380 86390 1
515019 99515019 1001 86380 86390 1
515513 99515513 1001 86380 86390 1
515489 99515489 1001 86380 86390 1
515311 99515311 1001 86380 86390 1
515446 99515446 1001 86380 86390 1
515247 99515247 1001 86380 86390 1
515842 99515842 1001 86380 86390 1
515740 99515740 1001 86380 86390 1
515767 99515767 1001 86380 86390 1
515848 99515848 1001 86380 86390 1
516212 99516212 1001 86380 86390 1
515989 99515989 1001 86380 86390 1
516626 99516626 1001 86380 86390 1
516528 99516528 1001 86380 86390 1
516958 99516958 1001 86380 86390 1
517036 99517036 1001 86380 86390 1
516879 99516879 1001 86380 86390 1
517892 99517892 1001 86380 86390 1
517802 99517802 1001 86380 86390 1
517828 99517828 1001 86380 86390 1
517607 99517607 1001 86380 86390 1
517616 99517616 1001 86380 86390 1
518809 99518809 1001 86380 86390 1
519170 99519170 1001 86380 86390 1
519054 99519054 1001 86380 86390 1
519681 99519681 1001 86380 86390 1
519708 99519708 1001 86380 86390 1
519658 99519658 1001 86380 86390 1
519470 99519470 1001 86380 86390 1
519502 99519502 1001 86380 86390 1
519339 99519339 1001 86380 86390 1
519353 99519353 1001 86380 86390 1
520486 99520486 1001 86380 86390 1
520551 99520551 1001 86380 86390 1
520476 99520476 1001 86380 86390 1
520631 99520631 1001 86380 86390 1
520377 99520377 1001 86380 86390 1
520143 99520143 1001 86380 86390 1
520708 99520708 1001 86380 86390 1
520791 99520791 1001 86380 86390 1
521388 99521388 1001 86380 86390 1
521414 99521414 1001 86380 86390 1
521134 99521134 1001 86380 86390 1
521162 99521162 1001 86380 86390 1
521178 99521178 1001 86380 86390 1
521032 99521032 1001 86380 86390 1
521617 99521617 1001 86380 86390 1
522133 99522133 1001 86380 86390 1
522035 99522035 1001 86380 86390 1
521890 99521890 1001 86380 86390 1
521853 99521853 1001 86380 86390 1
521815 99521815 1001 86380 86390 1
521700 99521700 1001 86380 86390 1
521706 99521706 1001 86380 86390 1
522411 99522411 1001 86380 86390 1
522931 99522931 1001 86380 86390 1
522900 99522900 1001 86380 86390 1
522820 99522820 1001 86380 86390 1
522614 99522614 1001 86380 86390 1
522596 99522596 1001 86380 86390 1
523171 99523171 1001 86380 86390 1
523153 99523153 1001 86380 86390 1
523752 99523752 1001 86380 86390 1
523824 99523824 1001 86380 86390 1
523512 99523512 1001 86380 86390 1
523333 99523333 1001 86380 86390 1
524712 99524712 1001 86380 86390 1
524687 99524687 1001 86380 86390 1
524714 99524714 1001 86380 86390 1
524324 99524324 1001 86380 86390 1
524291 99524291 1001 86380 86390 1
524974 99524974 1001 86380 86390 1
525445 99525445 1001 86380 86390 1
525587 99525587 1001 86380 86390 1
525355 99525355 1001 86380 86390 1
525243 99525243 1001 86380 86390 1
525041 99525041 1001 86380 86390 1
525005 99525005 1001 86380 86390 1
525162 99525162 1001 86380 86390 1
524984 99524984 1001 86380 86390 1
525788 99525788 1001 86380 86390 1
525713 99525713 1001 86380 86390 1
525758 99525758 1001 86380 86390 1
526348 99526348 1001 86380 86390 1
526342 99526342 1001 86380 86390 1
525980 99525980 1001 86380 86390 1
526568 99526568 1001 86380 86390 1
526890 99526890 1001 86380 86390 1
527343 99527343 1001 86380 86390 1
527534 99527534 1001 86380 86390 1
527576 99527576 1001 86380 86390 1
527543 99527543 1001 86380 86390 1
528228 99528228 1001 86380 86390 1
528130 99528130 1001 86380 86390 1
528838 99528838 1001 86380 86390 1
528557 99528557 1001 86380 86390 1
528636 99528636 1001 86380 86390 1
528626 99528626 1001 86380 86390 1
528413 99528413 1001 86380 86390 1
528389 99528389 1001 86380 86390 1
529723 99529723 1001 86380 86390 1
529201 99529201 1001 86380 86390 1
530524 99530524 1001 86380 86390 1
530391 99530391 1001 86380 86390 1
530328 99530328 1001 86380 86390 1
530279 99530279 1001 86380 86390 1
529967 99529967 1001 86380 86390 1
530087 99530087 1001 86380 86390 1
530663 99530663 1001 86380 86390 1
531189 99531189 1001 86380 86390 1
531276 99531276 1001 86380 86390 1
531395 99531395 1001 86380 86390 1
532065 99532065 1001 86380 86390 1
531833 99531833 1001 86380 86390 1
531814 99531814 1001 86380 86390 1
532234 99532234 1001 86380 86390 1
532393 99532393 1001 86380 86390 1
532858 99532858 1001 86380 86390 1
532825 99532825 1001 86380 86390 1
532457 99532457 1001 86380 86390 1
533136 99533136 1001 86380 86390 1
533191 99533191 1001 86380 86390 1
533728 99533728 1001 86380 86390 1
533819 99533819 1001 86380 86390 1
533552 99533552 1001 86380 86390 1
533541 99533541 1001 86380 86390 1
533439 99533439 1001 86380 86390 1
533442 99533442 1001 86380 86390 1
533960 99533960 1001 86380 86390 1
533927 99533927 1001 86380 86390 1
534033 99534033 1001 86380 86390 1
534184 99534184 1001 86380 86390 1
534826 99534826 1001 86380 86390 1
535393 99535393 1001 86380 86390 1
535190 99535190 1001 86380 86390 1
535260 99535260 1001 86380 86390 1
535157 99535157 1001 86380 86390 1
534962 99534962 1001 86380 86390 1
535081 99535081 1001 86380 86390 1
535517 99535517 1001 86380 86390 1
536209 99536209 1001 86380 86390 1
536278 99536278 1001 86380 86390 1
536055 99536055 1001 86380 86390 1
536102 99536102 1001 86380 86390 1
535784 99535784 1001 86380 86390 1
537084 99537084 1001 86380 86390 1
537020 99537020 1001 86380 86390 1
536843 99536843 1001 86380 86390 1
536847 99536847 1001 86380 86390 1
536687 99536687 1001 86380 86390 1
536588 99536588 1001 86380 86390 1
536604 99536604 1001 86380 86390 1
537225 99537225 1001 86380 86390 1
537961 99537961 1001 86380 86390 1
537883 99537883 1001 86380 86390 1
537897 99537897 1001 86380 86390 1
537739 99537739 1001 86380 86390 1
537769 99537769 1001 86380 86390 1
537563 99537563 1001 86380 86390 1
537476 99537476 1001 86380 86390 1
538063 99538063 1001 86380 86390 1
538001 99538001 1001 86380 86390 1
538691 99538691 1001 86380 86390 1
538420 99538420 1001 86380 86390 1
538448 99538448 1001 86380 86390 1
538343 99538343 1001 86380 86390 1
538990 99538990 1001 86380 86390 1
539348 99539348 1001 86380 86390 1
539139 99539139 1001 86380 86390 1
539080 99539080 1001 86380 86390 1
539185 99539185 1001 86380 86390 1
540276 99540276 1001 86380 86390 1
540511 99540511 1001 86380 86390 1
540538 99540538 1001 86380 86390 1
540527 99540527 1001 86380 86390 1
541097 99541097 1001 86380 86390 1
540990 99540990 1001 86380 86390 1
540902 99540902 1001 86380 86390 1
540861 99540861 1001 86380 86390 1
540837 99540837 1001 86380 86390 1
541329 99541329 1001 86380 86390 1
542009 99542009 1001 86380 86390 1
541765 99541765 1001 86380 86390 1
541715 99541715 1001 86380 86390 1
542262 99542262 1001 86380 86390 1
542305 99542305 1001 86380 86390 1
542320 99542320 1001 86380 86390 1
542877 99542877 1001 86380 86390 1
542566 99542566 1001 86380 86390 1
542458 99542458 1001 86380 86390 1
542370 99542370 1001 86380 86390 1
543631 99543631 1001 86380 86390 1
543701 99543701 1001 86380 86390 1
543420 99543420 1001 86380 86390 1
543562 99543562 1001 86380 86390 1
543500 99543500 1001 86380 86390 1
543226 99543226 1001 86380 86390 1
543806 99543806 1001 86380 86390 1
544579 99544579 1001 86380 86390 1
544296 99544296 1001 86380 86390 1
544221 99544221 1001 86380 86390 1
544181 99544181 1001 86380 86390 1
400782 238 1001 3900 5037 1
400227 99400227 1001 86380 86390 1
400327 99400327 1001 86380 86390 1
400529 99400529 1001 86380 86390 1
400923 99400923 1001 86380 86390 1
401305 99401305 1001 86380 86390 1
401415 99401415 1001 86380 86390 1
401567 99401567 1001 86380 86390 1
401963 99401963 1001 86380 86390 1
402072 99402072 1001 86380 86390 1
402089 99402089 1001 86380 86390 1
402373 99402373 1001 86380 86390 1
402351 99402351 1001 86380 86390 1
403325 99403325 1001 86380 86390 1
403356 99403356 1001 86380 86390 1
404857 99404857 1001 86380 86390 1
405251 99405251 1001 86380 86390 1
405280 99405280 1001 86380 86390 1
405272 99405272 1001 86380 86390 1
405435 99405435 1001 86380 86390 1
405823 99405823 1001 86380 86390 1
405945 99405945 1001 86380 86390 1
406145 99406145 1001 86380 86390 1
406343 99406343 1001 86380 86390 1
406702 99406702 1001 86380 86390 1
406728 99406728 1001 86380 86390 1
406760 99406760 1001 86380 86390 1
406937 99406937 1001 86380 86390 1
407593 99407593 1001 86380 86390 1
408105 99408105 1001 86380 86390 1
408294 99408294 1001 86380 86390 1
408356 99408356 1001 86380 86390 1
408804 99408804 1001 86380 86390 1
409181 99409181 1001 86380 86390 1
409208 99409208 1001 86380 86390 1
410904 99410904 1001 86380 86390 1
411546 99411546 1001 86380 86390 1
411592 99411592 1001 86380 86390 1
412184 99412184 1001 86380 86390 1
412161 99412161 1001 86380 86390 1
413515 99413515 1001 86380 86390 1
412496 99412496 1001 86380 86390 1
414944 99414944 1001 86380 86390 1
414854 99414854 1001 86380 86390 1
414144 99414144 1001 86380 86390 1
414220 99414220 1001 86380 86390 1
415623 99415623 1001 86380 86390 1
416483 99416483 1001 86380 86390 1
416226 99416226 1001 86380 86390 1
416206 99416206 1001 86380 86390 1
416137 99416137 1001 86380 86390 1
417408 99417408 1001 86380 86390 1
418187 99418187 1001 86380 86390 1
417915 99417915 1001 86380 86390 1
418012 99418012 1001 86380 86390 1
419074 99419074 1001 86380 86390 1
419054 99419054 1001 86380 86390 1
418883 99418883 1001 86380 86390 1
419040 99419040 1001 86380 86390 1
419042 99419042 1001 86380 86390 1
420068 99420068 1001 86380 86390 1
419884 99419884 1001 86380 86390 1
419764 99419764 1001 86380 86390 1
419620 99419620 1001 86380 86390 1
420609 99420609 1001 86380 86390 1
420705 99420705 1001 86380 86390 1
421721 99421721 1001 86380 86390 1
422409 99422409 1001 86380 86390 1
422381 99422381 1001 86380 86390 1
423523 99423523 1001 86380 86390 1
423351 99423351 1001 86380 86390 1
423455 99423455 1001 86380 86390 1
423089 99423089 1001 86380 86390 1
423194 99423194 1001 86380 86390 1
423175 99423175 1001 86380 86390 1
423794 99423794 1001 86380 86390 1
424084 99424084 1001 86380 86390 1
423787 99423787 1001 86380 86390 1
424034 99424034 1001 86380 86390 1
423790 99423790 1001 86380 86390 1
425376 99425376 1001 86380 86390 1
424327 99424327 1001 86380 86390 1
424484 99424484 1001 86380 86390 1
425778 99425778 1001 86380 86390 1
427116 99427116 1001 86380 86390 1
427062 99427062 1001 86380 86390 1
426580 99426580 1001 86380 86390 1
426461 99426461 1001 86380 86390 1
426113 99426113 1001 86380 86390 1
426250 99426250 1001 86380 86390 1
426206 99426206 1001 86380 86390 1
426241 99426241 1001 86380 86390 1
427312 99427312 1001 86380 86390 1
427782 99427782 1001 86380 86390 1
427864 99427864 1001 86380 86390 1
427918 99427918 1001 86380 86390 1
429161 99429161 1001 86380 86390 1
429013 99429013 1001 86380 86390 1
430001 99430001 1001 86380 86390 1
430367 99430367 1001 86380 86390 1
429623 99429623 1001 86380 86390 1
429895 99429895 1001 86380 86390 1
431777 99431777 1001 86380 86390 1
430827 99430827 1001 86380 86390 1
431141 99431141 1001 86380 86390 1
433396 99433396 1001 86380 86390 1
433357 99433357 1001 86380 86390 1
432944 99432944 1001 86380 86390 1
432907 99432907 1001 86380 86390 1
432651 99432651 1001 86380 86390 1
432668 99432668 1001 86380 86390 1
432613 99432613 1001 86380 86390 1
432816 99432816 1001 86380 86390 1
433835 99433835 1001 86380 86390 1
434023 99434023 1001 86380 86390 1
433923 99433923 1001 86380 86390 1
433877 99433877 1001 86380 86390 1
434766 99434766 1001 86380 86390 1
434911 99434911 1001 86380 86390 1
435878 99435878 1001 86380 86390 1
436914 99436914 1001 86380 86390 1
436423 99436423 1001 86380 86390 1
436425 99436425 1001 86380 86390 1
436695 99436695 1001 86380 86390 1
300382 99300382 1001 86380 86390 1
300174 99300174 1001 86380 86390 1
300269 99300269 1001 86380 86390 1
300736 99300736 1001 86380 86390 1
301466 99301466 1001 86380 86390 1
301529 99301529 1001 86380 86390 1
301459 99301459 1001 86380 86390 1
301382 99301382 1001 86380 86390 1
301201 99301201 1001 86380 86390 1
300998 99300998 1001 86380 86390 1
300961 99300961 1001 86380 86390 1
301083 99301083 1001 86380 86390 1
301109 99301109 1001 86380 86390 1
301099 99301099 1001 86380 86390 1
302028 99302028 1001 86380 86390 1
301791 99301791 1001 86380 86390 1
302522 99302522 1001 86380 86390 1
303198 99303198 1001 86380 86390 1
302670 99302670 1001 86380 86390 1
303971 99303971 1001 86380 86390 1
304028 99304028 1001 86380 86390 1
303801 99303801 1001 86380 86390 1
303687 99303687 1001 86380 86390 1
303761 99303761 1001 86380 86390 1
303516 99303516 1001 86380 86390 1
303463 99303463 1001 86380 86390 1
304085 99304085 1001 86380 86390 1
304832 99304832 1001 86380 86390 1
304815 99304815 1001 86380 86390 1
304572 99304572 1001 86380 86390 1
304293 99304293 1001 86380 86390 1
304334 99304334 1001 86380 86390 1
304947 99304947 1001 86380 86390 1
304880 99304880 1001 86380 86390 1
305369 99305369 1001 86380 86390 1
305436 99305436 1001 86380 86390 1
305466 99305466 1001 86380 86390 1
500131 99500131 1001 86380 86390 1
500671 99500671 1001 86380 86390 1
500506 99500506 1001 86380 86390 1
501014 99501014 1001 86380 86390 1
501499 99501499 1001 86380 86390 1
501522 99501522 1001 86380 86390 1
501219 99501219 1001 86380 86390 1
501095 99501095 1001 86380 86390 1
501672 99501672 1001 86380 86390 1
502453 99502453 1001 86380 86390 1
502411 99502411 1001 86380 86390 1
502154 99502154 1001 86380 86390 1
501963 99501963 1001 86380 86390 1
501852 99501852 1001 86380 86390 1
501934 99501934 1001 86380 86390 1
502520 99502520 1001 86380 86390 1
503111 99503111 1001 86380 86390 1
503168 99503168 1001 86380 86390 1
503977 99503977 1001 86380 86390 1
503907 99503907 1001 86380 86390 1
503654 99503654 1001 86380 86390 1
503560 99503560 1001 86380 86390 1
504170 99504170 1001 86380 86390 1
504212 99504212 1001 86380 86390 1
504920 99504920 1001 86380 86390 1
504734 99504734 1001 86380 86390 1
504513 99504513 1001 86380 86390 1
505117 99505117 1001 86380 86390 1
505631 99505631 1001 86380 86390 1
505565 99505565 1001 86380 86390 1
505381 99505381 1001 86380 86390 1
505188 99505188 1001 86380 86390 1
505184 99505184 1001 86380 86390 1
505780 99505780 1001 86380 86390 1
506594 99506594 1001 86380 86390 1
506304 99506304 1001 86380 86390 1
506167 99506167 1001 86380 86390 1
506664 99506664 1001 86380 86390 1
506717 99506717 1001 86380 86390 1
507075 99507075 1001 86380 86390 1
507106 99507106 1001 86380 86390 1
506971 99506971 1001 86380 86390 1
506952 99506952 1001 86380 86390 1
506810 99506810 1001 86380 86390 1
506940 99506940 1001 86380 86390 1
506838 99506838 1001 86380 86390 1
507455 99507455 1001 86380 86390 1
508180 99508180 1001 86380 86390 1
508093 99508093 1001 86380 86390 1
507888 99507888 1001 86380 86390 1
507854 99507854 1001 86380 86390 1
508388 99508388 1001 86380 86390 1
508817 99508817 1001 86380 86390 1
508664 99508664 1001 86380 86390 1
508840 99508840 1001 86380 86390 1
508496 99508496 1001 86380 86390 1
508536 99508536 1001 86380 86390 1
508540 99508540 1001 86380 86390 1
509191 99509191 1001 86380 86390 1
509077 99509077 1001 86380 86390 1
509802 99509802 1001 86380 86390 1
509656 99509656 1001 86380 86390 1
509529 99509529 1001 86380 86390 1
509569 99509569 1001 86380 86390 1
509313 99509313 1001 86380 86390 1
509404 99509404 1001 86380 86390 1
510665 99510665 1001 86380 86390 1
510582 99510582 1001 86380 86390 1
510463 99510463 1001 86380 86390 1
510211 99510211 1001 86380 86390 1
510238 99510238 1001 86380 86390 1
511402 99511402 1001 86380 86390 1
511547 99511547 1001 86380 86390 1
511208 99511208 1001 86380 86390 1
511260 99511260 1001 86380 86390 1
511185 99511185 1001 86380 86390 1
511126 99511126 1001 86380 86390 1
511049 99511049 1001 86380 86390 1
511076 99511076 1001 86380 86390 1
511012 99511012 1001 86380 86390 1
510976 99510976 1001 86380 86390 1
510943 99510943 1001 86380 86390 1
511740 99511740 1001 86380 86390 1
512055 99512055 1001 86380 86390 1
511959 99511959 1001 86380 86390 1
512546 99512546 1001 86380 86390 1
513168 99513168 1001 86380 86390 1
513161 99513161 1001 86380 86390 1
512808 99512808 1001 86380 86390 1
512928 99512928 1001 86380 86390 1
512920 99512920 1001 86380 86390 1
513296 99513296 1001 86380 86390 1
513910 99513910 1001 86380 86390 1
513451 99513451 1001 86380 86390 1
514210 99514210 1001 86380 86390 1
514136 99514136 1001 86380 86390 1
514038 99514038 1001 86380 86390 1
514670 99514670 1001 86380 86390 1
514726 99514726 1001 86380 86390 1
514867 99514867 1001 86380 86390 1
514890 99514890 1001 86380 86390 1
514970 99514970 1001 86380 86390 1
515363 99515363 1001 86380 86390 1
515776 99515776 1001 86380 86390 1
515870 99515870 1001 86380 86390 1
516415 99516415 1001 86380 86390 1
516498 99516498 1001 86380 86390 1
516365 99516365 1001 86380 86390 1
516243 99516243 1001 86380 86390 1
515891 99515891 1001 86380 86390 1
515999 99515999 1001 86380 86390 1
516693 99516693 1001 86380 86390 1
516515 99516515 1001 86380 86390 1
517324 99517324 1001 86380 86390 1
517232 99517232 1001 86380 86390 1
517114 99517114 1001 86380 86390 1
516897 99516897 1001 86380 86390 1
517856 99517856 1001 86380 86390 1
517773 99517773 1001 86380 86390 1
517686 99517686 1001 86380 86390 1
517726 99517726 1001 86380 86390 1
517550 99517550 1001 86380 86390 1
518366 99518366 1001 86380 86390 1
518264 99518264 1001 86380 86390 1
518363 99518363 1001 86380 86390 1
518938 99518938 1001 86380 86390 1
518957 99518957 1001 86380 86390 1
518818 99518818 1001 86380 86390 1
518618 99518618 1001 86380 86390 1
518781 99518781 1001 86380 86390 1
519795 99519795 1001 86380 86390 1
519418 99519418 1001 86380 86390 1
519463 99519463 1001 86380 86390 1
519309 99519309 1001 86380 86390 1
519233 99519233 1001 86380 86390 1
519357 99519357 1001 86380 86390 1
519360 99519360 1001 86380 86390 1
520002 99520002 1001 86380 86390 1
520498 99520498 1001 86380 86390 1
520545 99520545 1001 86380 86390 1
520304 99520304 1001 86380 86390 1
520356 99520356 1001 86380 86390 1
521407 99521407 1001 86380 86390 1
521400 99521400 1001 86380 86390 1
521246 99521246 1001 86380 86390 1
520937 99520937 1001 86380 86390 1
520905 99520905 1001 86380 86390 1
521649 99521649 1001 86380 86390 1
521562 99521562 1001 86380 86390 1
522139 99522139 1001 86380 86390 1
522066 99522066 1001 86380 86390 1
522043 99522043 1001 86380 86390 1
521930 99521930 1001 86380 86390 1
521789 99521789 1001 86380 86390 1
521823 99521823 1001 86380 86390 1
521708 99521708 1001 86380 86390 1
522394 99522394 1001 86380 86390 1
522437 99522437 1001 86380 86390 1
522336 99522336 1001 86380 86390 1
522992 99522992 1001 86380 86390 1
523010 99523010 1001 86380 86390 1
522783 99522783 1001 86380 86390 1
522700 99522700 1001 86380 86390 1
523131 99523131 1001 86380 86390 1
523160 99523160 1001 86380 86390 1
523226 99523226 1001 86380 86390 1
523317 99523317 1001 86380 86390 1
523269 99523269 1001 86380 86390 1
523889 99523889 1001 86380 86390 1
523571 99523571 1001 86380 86390 1
523636 99523636 1001 86380 86390 1
523656 99523656 1001 86380 86390 1
523737 99523737 1001 86380 86390 1
524048 99524048 1001 86380 86390 1
524127 99524127 1001 86380 86390 1
524458 99524458 1001 86380 86390 1
524273 99524273 1001 86380 86390 1
524778 99524778 1001 86380 86390 1
525206 99525206 1001 86380 86390 1
525338 99525338 1001 86380 86390 1
525079 99525079 1001 86380 86390 1
525047 99525047 1001 86380 86390 1
525169 99525169 1001 86380 86390 1
525722 99525722 1001 86380 86390 1
526373 99526373 1001 86380 86390 1
526341 99526341 1001 86380 86390 1
526305 99526305 1001 86380 86390 1
526193 99526193 1001 86380 86390 1
526013 99526013 1001 86380 86390 1
525923 99525923 1001 86380 86390 1
525820 99525820 1001 86380 86390 1
526505 99526505 1001 86380 86390 1
526609 99526609 1001 86380 86390 1
526458 99526458 1001 86380 86390 1
527077 99527077 1001 86380 86390 1
526645 99526645 1001 86380 86390 1
526697 99526697 1001 86380 86390 1
527422 99527422 1001 86380 86390 1
527271 99527271 1001 86380 86390 1
527932 99527932 1001 86380 86390 1
527850 99527850 1001 86380 86390 1
527762 99527762 1001 86380 86390 1
527867 99527867 1001 86380 86390 1
527653 99527653 1001 86380 86390 1
528134 99528134 1001 86380 86390 1
528716 99528716 1001 86380 86390 1
528620 99528620 1001 86380 86390 1
528547 99528547 1001 86380 86390 1
529055 99529055 1001 86380 86390 1
529010 99529010 1001 86380 86390 1
529651 99529651 1001 86380 86390 1
529717 99529717 1001 86380 86390 1
529569 99529569 1001 86380 86390 1
529267 99529267 1001 86380 86390 1
529235 99529235 1001 86380 86390 1
529756 99529756 1001 86380 86390 1
529846 99529846 1001 86380 86390 1
530185 99530185 1001 86380 86390 1
529946 99529946 1001 86380 86390 1
530104 99530104 1001 86380 86390 1
530119 99530119 1001 86380 86390 1
530678 99530678 1001 86380 86390 1
531178 99531178 1001 86380 86390 1
531051 99531051 1001 86380 86390 1
531464 99531464 1001 86380 86390 1
531555 99531555 1001 86380 86390 1
532146 99532146 1001 86380 86390 1
532033 99532033 1001 86380 86390 1
532048 99532048 1001 86380 86390 1
531965 99531965 1001 86380 86390 1
531932 99531932 1001 86380 86390 1
531625 99531625 1001 86380 86390 1
531653 99531653 1001 86380 86390 1
531761 99531761 1001 86380 86390 1
532246 99532246 1001 86380 86390 1
532403 99532403 1001 86380 86390 1
532339 99532339 1001 86380 86390 1
533011 99533011 1001 86380 86390 1
532884 99532884 1001 86380 86390 1
532923 99532923 1001 86380 86390 1
532645 99532645 1001 86380 86390 1
532804 99532804 1001 86380 86390 1
532675 99532675 1001 86380 86390 1
532786 99532786 1001 86380 86390 1
532486 99532486 1001 86380 86390 1
533168 99533168 1001 86380 86390 1
533704 99533704 1001 86380 86390 1
533832 99533832 1001 86380 86390 1
533674 99533674 1001 86380 86390 1
533551 99533551 1001 86380 86390 1
533547 99533547 1001 86380 86390 1
534053 99534053 1001 86380 86390 1
534029 99534029 1001 86380 86390 1
534489 99534489 1001 86380 86390 1
534407 99534407 1001 86380 86390 1
534191 99534191 1001 86380 86390 1
534166 99534166 1001 86380 86390 1
534768 99534768 1001 86380 86390 1
535368 99535368 1001 86380 86390 1
535396 99535396 1001 86380 86390 1
535445 99535445 1001 86380 86390 1
535271 99535271 1001 86380 86390 1
535290 99535290 1001 86380 86390 1
535121 99535121 1001 86380 86390 1
535004 99535004 1001 86380 86390 1
535575 99535575 1001 86380 86390 1
536221 99536221 1001 86380 86390 1
536235 99536235 1001 86380 86390 1
535951 99535951 1001 86380 86390 1
535996 99535996 1001 86380 86390 1
536104 99536104 1001 86380 86390 1
535730 99535730 1001 86380 86390 1
536420 99536420 1001 86380 86390 1
536538 99536538 1001 86380 86390 1
537024 99537024 1001 86380 86390 1
536893 99536893 1001 86380 86390 1
536625 99536625 1001 86380 86390 1
537242 99537242 1001 86380 86390 1
537301 99537301 1001 86380 86390 1
537797 99537797 1001 86380 86390 1
537778 99537778 1001 86380 86390 1
537489 99537489 1001 86380 86390 1
537506 99537506 1001 86380 86390 1
538016 99538016 1001 86380 86390 1
538717 99538717 1001 86380 86390 1
538706 99538706 1001 86380 86390 1
538530 99538530 1001 86380 86390 1
538608 99538608 1001 86380 86390 1
538316 99538316 1001 86380 86390 1
538895 99538895 1001 86380 86390 1
538962 99538962 1001 86380 86390 1
539639 99539639 1001 86380 86390 1
539479 99539479 1001 86380 86390 1
539494 99539494 1001 86380 86390 1
539334 99539334 1001 86380 86390 1
539349 99539349 1001 86380 86390 1
539325 99539325 1001 86380 86390 1
539192 99539192 1001 86380 86390 1
539174 99539174 1001 86380 86390 1
539784 99539784 1001 86380 86390 1
539659 99539659 1001 86380 86390 1
540377 99540377 1001 86380 86390 1
540404 99540404 1001 86380 86390 1
540110 99540110 1001 86380 86390 1
540136 99540136 1001 86380 86390 1
540219 99540219 1001 86380 86390 1
540040 99540040 1001 86380 86390 1
540020 99540020 1001 86380 86390 1
540567 99540567 1001 86380 86390 1
541094 99541094 1001 86380 86390 1
540886 99540886 1001 86380 86390 1
541009 99541009 1001 86380 86390 1
541345 99541345 1001 86380 86390 1
541312 99541312 1001 86380 86390 1
541456 99541456 1001 86380 86390 1
541985 99541985 1001 86380 86390 1
541710 99541710 1001 86380 86390 1
541653 99541653 1001 86380 86390 1
541657 99541657 1001 86380 86390 1
541582 99541582 1001 86380 86390 1
542246 99542246 1001 86380 86390 1
542923 99542923 1001 86380 86390 1
542619 99542619 1001 86380 86390 1
542739 99542739 1001 86380 86390 1
542341 99542341 1001 86380 86390 1
542423 99542423 1001 86380 86390 1
543116 99543116 1001 86380 86390 1
542962 99542962 1001 86380 86390 1
543056 99543056 1001 86380 86390 1
543771 99543771 1001 86380 86390 1
543371 99543371 1001 86380 86390 1
543547 99543547 1001 86380 86390 1
543211 99543211 1001 86380 86390 1
543824 99543824 1001 86380 86390 1
543813 99543813 1001 86380 86390 1
543956 99543956 1001 86380 86390 1
543906 99543906 1001 86380 86390 1
543960 99543960 1001 86380 86390 1
543845 99543845 1001 86380 86390 1
544589 99544589 1001 86380 86390 1
544479 99544479 1001 86380 86390 1
544381 99544381 1001 86380 86390 1
544270 99544270 1001 86380 86390 1
544124 99544124 1001 86380 86390 1
544622 99544622 1001 86380 86390 1
544638 99544638 1001 86380 86390 1
500287 1007 1002 38435 44654 1
400033 99400033 1001 86380 86390 1
400667 99400667 1001 86380 86390 1
400848 99400848 1001 86380 86390 1
400938 99400938 1001 86380 86390 1
400980 99400980 1001 86380 86390 1
401037 99401037 1001 86380 86390 1
401348 99401348 1001 86380 86390 1
401377 99401377 1001 86380 86390 1
402018 99402018 1001 86380 86390 1
402257 99402257 1001 86380 86390 1
402341 99402341 1001 86380 86390 1
403762 99403762 1001 86380 86390 1
404016 99404016 1001 86380 86390 1
404103 99404103 1001 86380 86390 1
404319 99404319 1001 86380 86390 1
404989 99404989 1001 86380 86390 1
405057 99405057 1001 86380 86390 1
405466 99405466 1001 86380 86390 1
405605 99405605 1001 86380 86390 1
405740 99405740 1001 86380 86390 1
405855 99405855 1001 86380 86390 1
406040 99406040 1001 86380 86390 1
406078 99406078 1001 86380 86390 1
406243 99406243 1001 86380 86390 1
406462 99406462 1001 86380 86390 1
406607 99406607 1001 86380 86390 1
407272 99407272 1001 86380 86390 1
407647 99407647 1001 86380 86390 1
407731 99407731 1001 86380 86390 1
407986 99407986 1001 86380 86390 1
408532 99408532 1001 86380 86390 1
408681 99408681 1001 86380 86390 1
408842 99408842 1001 86380 86390 1
408896 99408896 1001 86380 86390 1
409060 99409060 1001 86380 86390 1
409225 99409225 1001 86380 86390 1
409489 99409489 1001 86380 86390 1
409558 99409558 1001 86380 86390 1
409525 99409525 1001 86380 86390 1
409697 99409697 1001 86380 86390 1
409854 99409854 1001 86380 86390 1
410255 99410255 1001 86380 86390 1
410265 99410265 1001 86380 86390 1
410360 99410360 1001 86380 86390 1
410687 99410687 1001 86380 86390 1
410730 99410730 1001 86380 86390 1
411260 99411260 1001 86380 86390 1
411551 99411551 1001 86380 86390 1
411701 99411701 1001 86380 86390 1
411708 99411708 1001 86380 86390 1
411846 99411846 1001 86380 86390 1
412044 99412044 1001 86380 86390 1
411965 99411965 1001 86380 86390 1
412248 99412248 1001 86380 86390 1
412458 99412458 1001 86380 86390 1
413543 99413543 1001 86380 86390 1
413475 99413475 1001 86380 86390 1
413133 99413133 1001 86380 86390 1
412662 99412662 1001 86380 86390 1
413872 99413872 1001 86380 86390 1
414803 99414803 1001 86380 86390 1
414779 99414779 1001 86380 86390 1
414735 99414735 1001 86380 86390 1
414125 99414125 1001 86380 86390 1
415499 99415499 1001 86380 86390 1
415566 99415566 1001 86380 86390 1
416745 99416745 1001 86380 86390 1
415753 99415753 1001 86380 86390 1
415822 99415822 1001 86380 86390 1
417361 99417361 1001 86380 86390 1
417303 99417303 1001 86380 86390 1
417351 99417351 1001 86380 86390 1
417533 99417533 1001 86380 86390 1
418766 99418766 1001 86380 86390 1
418447 99418447 1001 86380 86390 1
418208 99418208 1001 86380 86390 1
418046 99418046 1001 86380 86390 1
419071 99419071 1001 86380 86390 1
420080 99420080 1001 86380 86390 1
420279 99420279 1001 86380 86390 1
419625 99419625 1001 86380 86390 1
419367 99419367 1001 86380 86390 1
420675 99420675 1001 86380 86390 1
420775 99420775 1001 86380 86390 1
420574 99420574 1001 86380 86390 1
422012 99422012 1001 86380 86390 1
421033 99421033 1001 86380 86390 1
420907 99420907 1001 86380 86390 1
420854 99420854 1001 86380 86390 1
423508 99423508 1001 86380 86390 1
423154 99423154 1001 86380 86390 1
422695 99422695 1001 86380 86390 1
422806 99422806 1001 86380 86390 1
422807 99422807 1001 86380 86390 1
423883 99423883 1001 86380 86390 1
425087 99425087 1001 86380 86390 1
425238 99425238 1001 86380 86390 1
424806 99424806 1001 86380 86390 1
424658 99424658 1001 86380 86390 1
424364 99424364 1001 86380 86390 1
424412 99424412 1001 86380 86390 1
424356 99424356 1001 86380 86390 1
425389 99425389 1001 86380 86390 1
427063 99427063 1001 86380 86390 1
427115 99427115 1001 86380 86390 1
426526 99426526 1001 86380 86390 1
426406 99426406 1001 86380 86390 1
426675 99426675 1001 86380 86390 1
426500 99426500 1001 86380 86390 1
426162 99426162 1001 86380 86390 1
426002 99426002 1001 86380 86390 1
428957 99428957 1001 86380 86390 1
430371 99430371 1001 86380 86390 1
430324 99430324 1001 86380 86390 1
430056 99430056 1001 86380 86390 1
430366 99430366 1001 86380 86390 1
429875 99429875 1001 86380 86390 1
429785 99429785 1001 86380 86390 1
429335 99429335 1001 86380 86390 1
429263 99429263 1001 86380 86390 1
430489 99430489 1001 86380 86390 1
431736 99431736 1001 86380 86390 1
431995 99431995 1001 86380 86390 1
431701 99431701 1001 86380 86390 1
431754 99431754 1001 86380 86390 1
432033 99432033 1001 86380 86390 1
431271 99431271 1001 86380 86390 1
430920 99430920 1001 86380 86390 1
431259 99431259 1001 86380 86390 1
430948 99430948 1001 86380 86390 1
431131 99431131 1001 86380 86390 1
431047 99431047 1001 86380 86390 1
432363 99432363 1001 86380 86390 1
432234 99432234 1001 86380 86390 1
433562 99433562 1001 86380 86390 1
433702 99433702 1001 86380 86390 1
433316 99433316 1001 86380 86390 1
433200 99433200 1001 86380 86390 1
433085 99433085 1001 86380 86390 1
432629 99432629 1001 86380 86390 1
432880 99432880 1001 86380 86390 1
432632 99432632 1001 86380 86390 1
433846 99433846 1001 86380 86390 1
435319 99435319 1001 86380 86390 1
435224 99435224 1001 86380 86390 1
435457 99435457 1001 86380 86390 1
435678 99435678 1001 86380 86390 1
435626 99435626 1001 86380 86390 1
435632 99435632 1001 86380 86390 1
435747 99435747 1001 86380 86390 1
436893 99436893 1001 86380 86390 1
436805 99436805 1001 86380 86390 1
437027 99437027 1001 86380 86390 1
437012 99437012 1001 86380 86390 1
436738 99436738 1001 86380 86390 1
436192 99436192 1001 86380 86390 1
437300 99437300 1001 86380 86390 1
300010 99300010 1001 86380 86390 1
300574 99300574 1001 86380 86390 1
300699 99300699 1001 86380 86390 1
300610 99300610 1001 86380 86390 1
300651 99300651 1001 86380 86390 1
300435 99300435 1001 86380 86390 1
300306 99300306 1001 86380 86390 1
300875 99300875 1001 86380 86390 1
300776 99300776 1001 86380 86390 1
301422 99301422 1001 86380 86390 1
301384 99301384 1001 86380 86390 1
301424 99301424 1001 86380 86390 1
301250 99301250 1001 86380 86390 1
300975 99300975 1001 86380 86390 1
300936 99300936 1001 86380 86390 1
301057 99301057 1001 86380 86390 1
300996 99300996 1001 86380 86390 1
301636 99301636 1001 86380 86390 1
301611 99301611 1001 86380 86390 1
302316 99302316 1001 86380 86390 1
302111 99302111 1001 86380 86390 1
302121 99302121 1001 86380 86390 1
301946 99301946 1001 86380 86390 1
301962 99301962 1001 86380 86390 1
301965 99301965 1001 86380 86390 1
302396 99302396 1001 86380 86390 1
303109 99303109 1001 86380 86390 1
303192 99303192 1001 86380 86390 1
302951 99302951 1001 86380 86390 1
302740 99302740 1001 86380 86390 1
303347 99303347 1001 86380 86390 1
303302 99303302 1001 86380 86390 1
303945 99303945 1001 86380 86390 1
303986 99303986 1001 86380 86390 1
303750 99303750 1001 86380 86390 1
303536 99303536 1001 86380 86390 1
303485 99303485 1001 86380 86390 1
303565 99303565 1001 86380 86390 1
304057 99304057 1001 86380 86390 1
304071 99304071 1001 86380 86390 1
304163 99304163 1001 86380 86390 1
304138 99304138 1001 86380 86390 1
304094 99304094 1001 86380 86390 1
304691 99304691 1001 86380 86390 1
304783 99304783 1001 86380 86390 1
304799 99304799 1001 86380 86390 1
304577 99304577 1001 86380 86390 1
304462 99304462 1001 86380 86390 1
304607 99304607 1001 86380 86390 1
304470 99304470 1001 86380 86390 1
304945 99304945 1001 86380 86390 1
305618 99305618 1001 86380 86390 1
305295 99305295 1001 86380 86390 1
305453 99305453 1001 86380 86390 1
305234 99305234 1001 86380 86390 1
305069 99305069 1001 86380 86390 1
305189 99305189 1001 86380 86390 1
305153 99305153 1001 86380 86390 1
500015 99500015 1001 86380 86390 1
500614 99500614 1001 86380 86390 1
500708 99500708 1001 86380 86390 1
500595 99500595 1001 86380 86390 1
500362 99500362 1001 86380 86390 1
500373 99500373 1001 86380 86390 1
501582 99501582 1001 86380 86390 1
501309 99501309 1001 86380 86390 1
501413 99501413 1001 86380 86390 1
501426 99501426 1001 86380 86390 1
501299 99501299 1001 86380 86390 1
501248 99501248 1001 86380 86390 1
502286 99502286 1001 86380 86390 1
502320 99502320 1001 86380 86390 1
502282 99502282 1001 86380 86390 1
502172 99502172 1001 86380 86390 1
502057 99502057 1001 86380 86390 1
502203 99502203 1001 86380 86390 1
502231 99502231 1001 86380 86390 1
502043 99502043 1001 86380 86390 1
502608 99502608 1001 86380 86390 1
502615 99502615 1001 86380 86390 1
502977 99502977 1001 86380 86390 1
504061 99504061 1001 86380 86390 1
503719 99503719 1001 86380 86390 1
503499 99503499 1001 86380 86390 1
503503 99503503 1001 86380 86390 1
504318 99504318 1001 86380 86390 1
504830 99504830 1001 86380 86390 1
504834 99504834 1001 86380 86390 1
504826 99504826 1001 86380 86390 1
504700 99504700 1001 86380 86390 1
505736 99505736 1001 86380 86390 1
505696 99505696 1001 86380 86390 1
505621 99505621 1001 86380 86390 1
505378 99505378 1001 86380 86390 1
505909 99505909 1001 86380 86390 1
506394 99506394 1001 86380 86390 1
506410 99506410 1001 86380 86390 1
506190 99506190 1001 86380 86390 1
506145 99506145 1001 86380 86390 1
506719 99506719 1001 86380 86390 1
507303 99507303 1001 86380 86390 1
507253 99507253 1001 86380 86390 1
507187 99507187 1001 86380 86390 1
507163 99507163 1001 86380 86390 1
507604 99507604 1001 86380 86390 1
507567 99507567 1001 86380 86390 1
508077 99508077 1001 86380 86390 1
507940 99507940 1001 86380 86390 1
507994 99507994 1001 86380 86390 1
507996 99507996 1001 86380 86390 1
507707 99507707 1001 86380 86390 1
507764 99507764 1001 86380 86390 1
507688 99507688 1001 86380 86390 1
509002 99509002 1001 86380 86390 1
509070 99509070 1001 86380 86390 1
508550 99508550 1001 86380 86390 1
509875 99509875 1001 86380 86390 1
509629 99509629 1001 86380 86390 1
509318 99509318 1001 86380 86390 1
509429 99509429 1001 86380 86390 1
509352 99509352 1001 86380 86390 1
510080 99510080 1001 86380 86390 1
510653 99510653 1001 86380 86390 1
510618 99510618 1001 86380 86390 1
510596 99510596 1001 86380 86390 1
510609 99510609 1001 86380 86390 1
510622 99510622 1001 86380 86390 1
510488 99510488 1001 86380 86390 1
510109 99510109 1001 86380 86390 1
510129 99510129 1001 86380 86390 1
510816 99510816 1001 86380 86390 1
510772 99510772 1001 86380 86390 1
511533 99511533 1001 86380 86390 1
511461 99511461 1001 86380 86390 1
511315 99511315 1001 86380 86390 1
510950 99510950 1001 86380 86390 1
511070 99511070 1001 86380 86390 1
511071 99511071 1001 86380 86390 1
511727 99511727 1001 86380 86390 1
512285 99512285 1001 86380 86390 1
512477 99512477 1001 86380 86390 1
513022 99513022 1001 86380 86390 1
512593 99512593 1001 86380 86390 1
512723 99512723 1001 86380 86390 1
513340 99513340 1001 86380 86390 1
513843 99513843 1001 86380 86390 1
513874 99513874 1001 86380 86390 1
513813 99513813 1001 86380 86390 1
513595 99513595 1001 86380 86390 1
513428 99513428 1001 86380 86390 1
514742 99514742 1001 86380 86390 1
514795 99514795 1001 86380 86390 1
514474 99514474 1001 86380 86390 1
514607 99514607 1001 86380 86390 1
514508 99514508 1001 86380 86390 1
514251 99514251 1001 86380 86390 1
514995 99514995 1001 86380 86390 1
515495 99515495 1001 86380 86390 1
515565 99515565 1001 86380 86390 1
515515 99515515 1001 86380 86390 1
515301 99515301 1001 86380 86390 1
515418 99515418 1001 86380 86390 1
516450 99516450 1001 86380 86390 1
516141 99516141 1001 86380 86390 1
515993 99515993 1001 86380 86390 1
516040 99516040 1001 86380 86390 1
516080 99516080 1001 86380 86390 1
515964 99515964 1001 86380 86390 1
516676 99516676 1001 86380 86390 1
516666 99516666 1001 86380 86390 1
516579 99516579 1001 86380 86390 1
517276 99517276 1001 86380 86390 1
516796 99516796 1001 86380 86390 1
516799 99516799 1001 86380 86390 1
517363 99517363 1001 86380 86390 1
517520 99517520 1001 86380 86390 1
518098 99518098 1001 86380 86390 1
518010 99518010 1001 86380 86390 1
518131 99518131 1001 86380 86390 1
517545 99517545 1001 86380 86390 1
517626 99517626 1001 86380 86390 1
517681 99517681 1001 86380 86390 1
518806 99518806 1001 86380 86390 1
518910 99518910 1001 86380 86390 1
519699 99519699 1001 86380 86390 1
519611 99519611 1001 86380 86390 1
519804 99519804 1001 86380 86390 1
519533 99519533 1001 86380 86390 1
519419 99519419 1001 86380 86390 1
519488 99519488 1001 86380 86390 1
519412 99519412 1001 86380 86390 1
519337 99519337 1001 86380 86390 1
519350 99519350 1001 86380 86390 1
519263 99519263 1001 86380 86390 1
520579 99520579 1001 86380 86390 1
520628 99520628 1001 86380 86390 1
520421 99520421 1001 86380 86390 1
520263 99520263 1001 86380 86390 1
521327 99521327 1001 86380 86390 1
521184 99521184 1001 86380 86390 1
521075 99521075 1001 86380 86390 1
520873 99520873 1001 86380 86390 1
520929 99520929 1001 86380 86390 1
520881 99520881 1001 86380 86390 1
521658 99521658 1001 86380 86390 1
521660 99521660 1001 86380 86390 1
521610 99521610 1001 86380 86390 1
521628 99521628 1001 86380 86390 1
522216 99522216 1001 86380 86390 1
522095 99522095 1001 86380 86390 1
522278 99522278 1001 86380 86390 1
521999 99521999 1001 86380 86390 1
521976 99521976 1001 86380 86390 1
521940 99521940 1001 86380 86390 1
521982 99521982 1001 86380 86390 1
521769 99521769 1001 86380 86390 1
522495 99522495 1001 86380 86390 1
522729 99522729 1001 86380 86390 1
522527 99522527 1001 86380 86390 1
522620 99522620 1001 86380 86390 1
522584 99522584 1001 86380 86390 1
522599 99522599 1001 86380 86390 1
523233 99523233 1001 86380 86390 1
523157 99523157 1001 86380 86390 1
523145 99523145 1001 86380 86390 1
523250 99523250 1001 86380 86390 1
523801 99523801 1001 86380 86390 1
523612 99523612 1001 86380 86390 1
523547 99523547 1001 86380 86390 1
523685 99523685 1001 86380 86390 1
523491 99523491 1001 86380 86390 1
524136 99524136 1001 86380 86390 1
524050 99524050 1001 86380 86390 1
524733 99524733 1001 86380 86390 1
524635 99524635 1001 86380 86390 1
524522 99524522 1001 86380 86390 1
524176 99524176 1001 86380 86390 1
524177 99524177 1001 86380 86390 1
524822 99524822 1001 86380 86390 1
524798 99524798 1001 86380 86390 1
524909 99524909 1001 86380 86390 1
525794 99525794 1001 86380 86390 1
525667 99525667 1001 86380 86390 1
525761 99525761 1001 86380 86390 1
526299 99526299 1001 86380 86390 1
526161 99526161 1001 86380 86390 1
526138 99526138 1001 86380 86390 1
525880 99525880 1001 86380 86390 1
525830 99525830 1001 86380 86390 1
527241 99527241 1001 86380 86390 1
527008 99527008 1001 86380 86390 1
526736 99526736 1001 86380 86390 1
527260 99527260 1001 86380 86390 1
527342 99527342 1001 86380 86390 1
527269 99527269 1001 86380 86390 1
527757 99527757 1001 86380 86390 1
527773 99527773 1001 86380 86390 1
527711 99527711 1001 86380 86390 1
527497 99527497 1001 86380 86390 1
527577 99527577 1001 86380 86390 1
527463 99527463 1001 86380 86390 1
527567 99527567 1001 86380 86390 1
528153 99528153 1001 86380 86390 1
528700 99528700 1001 86380 86390 1
528637 99528637 1001 86380 86390 1
528381 99528381 1001 86380 86390 1
529015 99529015 1001 86380 86390 1
529718 99529718 1001 86380 86390 1
529343 99529343 1001 86380 86390 1
529437 99529437 1001 86380 86390 1
529503 99529503 1001 86380 86390 1
529185 99529185 1001 86380 86390 1
529211 99529211 1001 86380 86390 1
529188 99529188 1001 86380 86390 1
529843 99529843 1001 86380 86390 1
529925 99529925 1001 86380 86390 1
529835 99529835 1001 86380 86390 1
530127 99530127 1001 86380 86390 1
530740 99530740 1001 86380 86390 1
530625 99530625 1001 86380 86390 1
531149 99531149 1001 86380 86390 1
531089 99531089 1001 86380 86390 1
530823 99530823 1001 86380 86390 1
530803 99530803 1001 86380 86390 1
531473 99531473 1001 86380 86390 1
531569 99531569 1001 86380 86390 1
531676 99531676 1001 86380 86390 1
531703 99531703 1001 86380 86390 1
531734 99531734 1001 86380 86390 1
532401 99532401 1001 86380 86390 1
532248 99532248 1001 86380 86390 1
532225 99532225 1001 86380 86390 1
532357 99532357 1001 86380 86390 1
532914 99532914 1001 86380 86390 1
532805 99532805 1001 86380 86390 1
532694 99532694 1001 86380 86390 1
533765 99533765 1001 86380 86390 1
533540 99533540 1001 86380 86390 1
533285 99533285 1001 86380 86390 1
533981 99533981 1001 86380 86390 1
533865 99533865 1001 86380 86390 1
533931 99533931 1001 86380 86390 1
534562 99534562 1001 86380 86390 1
534462 99534462 1001 86380 86390 1
534386 99534386 1001 86380 86390 1
534164 99534164 1001 86380 86390 1
534715 99534715 1001 86380 86390 1
534872 99534872 1001 86380 86390 1
535567 99535567 1001 86380 86390 1
536169 99536169 1001 86380 86390 1
536171 99536171 1001 86380 86390 1
536314 99536314 1001 86380 86390 1
536181 99536181 1001 86380 86390 1
536119 99536119 1001 86380 86390 1
536030 99536030 1001 86380 86390 1
535967 99535967 1001 86380 86390 1
536124 99536124 1001 86380 86390 1
535995 99535995 1001 86380 86390 1
536021 99536021 1001 86380 86390 1
535764 99535764 1001 86380 86390 1
535792 99535792 1001 86380 86390 1
536502 99536502 1001 86380 86390 1
536970 99536970 1001 86380 86390 1
537027 99537027 1001 86380 86390 1
537069 99537069 1001 86380 86390 1
537906 99537906 1001 86380 86390 1
537885 99537885 1001 86380 86390 1
537764 99537764 1001 86380 86390 1
537714 99537714 1001 86380 86390 1
537448 99537448 1001 86380 86390 1
537490 99537490 1001 86380 86390 1
538626 99538626 1001 86380 86390 1
538659 99538659 1001 86380 86390 1
538309 99538309 1001 86380 86390 1
538928 99538928 1001 86380 86390 1
538827 99538827 1001 86380 86390 1
538898 99538898 1001 86380 86390 1
539593 99539593 1001 86380 86390 1
539235 99539235 1001 86380 86390 1
539127 99539127 1001 86380 86390 1
539223 99539223 1001 86380 86390 1
539699 99539699 1001 86380 86390 1
539647 99539647 1001 86380 86390 1
539805 99539805 1001 86380 86390 1
540304 99540304 1001 86380 86390 1
540319 99540319 1001 86380 86390 1
540334 99540334 1001 86380 86390 1
539850 99539850 1001 86380 86390 1
539852 99539852 1001 86380 86390 1
539919 99539919 1001 86380 86390 1
539868 99539868 1001 86380 86390 1
540549 99540549 1001 86380 86390 1
540589 99540589 1001 86380 86390 1
540630 99540630 1001 86380 86390 1
540605 99540605 1001 86380 86390 1
541226 99541226 1001 86380 86390 1
541002 99541002 1001 86380 86390 1
540887 99540887 1001 86380 86390 1
540994 99540994 1001 86380 86390 1
540728 99540728 1001 86380 86390 1
540756 99540756 1001 86380 86390 1
541442 99541442 1001 86380 86390 1
541961 99541961 1001 86380 86390 1
541798 99541798 1001 86380 86390 1
541799 99541799 1001 86380 86390 1
541709 99541709 1001 86380 86390 1
541845 99541845 1001 86380 86390 1
541571 99541571 1001 86380 86390 1
542134 99542134 1001 86380 86390 1
542201 99542201 1001 86380 86390 1
542714 99542714 1001 86380 86390 1
542626 99542626 1001 86380 86390 1
542563 99542563 1001 86380 86390 1
542353 99542353 1001 86380 86390 1
542514 99542514 1001 86380 86390 1
543439 99543439 1001 86380 86390 1
543430 99543430 1001 86380 86390 1
543295 99543295 1001 86380 86390 1
544210 99544210 1001 86380 86390 1
544268 99544268 1001 86380 86390 1
544326 99544326 1001 86380 86390 1
544099 99544099 1001 86380 86390 1
544088 99544088 1001 86380 86390 1
544078 99544078 1001 86380 86390 1
400055 99400055 1001 86380 86390 1
400062 99400062 1001 86380 86390 1
400488 99400488 1001 86380 86390 1
400778 99400778 1001 86380 86390 1
402453 99402453 1001 86380 86390 1
402511 99402511 1001 86380 86390 1
402499 99402499 1001 86380 86390 1
402524 99402524 1001 86380 86390 1
402781 99402781 1001 86380 86390 1
403215 99403215 1001 86380 86390 1
403259 99403259 1001 86380 86390 1
403355 99403355 1001 86380 86390 1
403717 99403717 1001 86380 86390 1
403638 99403638 1001 86380 86390 1
404204 99404204 1001 86380 86390 1
404578 99404578 1001 86380 86390 1
405194 99405194 1001 86380 86390 1
405196 99405196 1001 86380 86390 1
405250 99405250 1001 86380 86390 1
405257 99405257 1001 86380 86390 1
405269 99405269 1001 86380 86390 1
405372 99405372 1001 86380 86390 1
405506 99405506 1001 86380 86390 1
405600 99405600 1001 86380 86390 1
405667 99405667 1001 86380 86390 1
405901 99405901 1001 86380 86390 1
406676 99406676 1001 86380 86390 1
406884 99406884 1001 86380 86390 1
406993 99406993 1001 86380 86390 1
407057 99407057 1001 86380 86390 1
407221 99407221 1001 86380 86390 1
407370 99407370 1001 86380 86390 1
407528 99407528 1001 86380 86390 1
407830 99407830 1001 86380 86390 1
408297 99408297 1001 86380 86390 1
408637 99408637 1001 86380 86390 1
408556 99408556 1001 86380 86390 1
408608 99408608 1001 86380 86390 1
408596 99408596 1001 86380 86390 1
408927 99408927 1001 86380 86390 1
409023 99409023 1001 86380 86390 1
409167 99409167 1001 86380 86390 1
409474 99409474 1001 86380 86390 1
409863 99409863 1001 86380 86390 1
410290 99410290 1001 86380 86390 1
410293 99410293 1001 86380 86390 1
410516 99410516 1001 86380 86390 1
410874 99410874 1001 86380 86390 1
411036 99411036 1001 86380 86390 1
411746 99411746 1001 86380 86390 1
411816 99411816 1001 86380 86390 1
412071 99412071 1001 86380 86390 1
412412 99412412 1001 86380 86390 1
413428 99413428 1001 86380 86390 1
413613 99413613 1001 86380 86390 1
413490 99413490 1001 86380 86390 1
413244 99413244 1001 86380 86390 1
413254 99413254 1001 86380 86390 1
412721 99412721 1001 86380 86390 1
412865 99412865 1001 86380 86390 1
412758 99412758 1001 86380 86390 1
413983 99413983 1001 86380 86390 1
415056 99415056 1001 86380 86390 1
415034 99415034 1001 86380 86390 1
415185 99415185 1001 86380 86390 1
414326 99414326 1001 86380 86390 1
414166 99414166 1001 86380 86390 1
415670 99415670 1001 86380 86390 1
415641 99415641 1001 86380 86390 1
416813 99416813 1001 86380 86390 1
416938 99416938 1001 86380 86390 1
416823 99416823 1001 86380 86390 1
416490 99416490 1001 86380 86390 1
416132 99416132 1001 86380 86390 1
417372 99417372 1001 86380 86390 1
417046 99417046 1001 86380 86390 1
417153 99417153 1001 86380 86390 1
417228 99417228 1001 86380 86390 1
417921 99417921 1001 86380 86390 1
417836 99417836 1001 86380 86390 1
417756 99417756 1001 86380 86390 1
420066 99420066 1001 86380 86390 1
420270 99420270 1001 86380 86390 1
420463 99420463 1001 86380 86390 1
420801 99420801 1001 86380 86390 1
421347 99421347 1001 86380 86390 1
421387 99421387 1001 86380 86390 1
421121 99421121 1001 86380 86390 1
420952 99420952 1001 86380 86390 1
422344 99422344 1001 86380 86390 1
423246 99423246 1001 86380 86390 1
422969 99422969 1001 86380 86390 1
423283 99423283 1001 86380 86390 1
422605 99422605 1001 86380 86390 1
422851 99422851 1001 86380 86390 1
423943 99423943 1001 86380 86390 1
424017 99424017 1001 86380 86390 1
425108 99425108 1001 86380 86390 1
425244 99425244 1001 86380 86390 1
424186 99424186 1001 86380 86390 1
426445 99426445 1001 86380 86390 1
426622 99426622 1001 86380 86390 1
426093 99426093 1001 86380 86390 1
426058 99426058 1001 86380 86390 1
425878 99425878 1001 86380 86390 1
427418 99427418 1001 86380 86390 1
427280 99427280 1001 86380 86390 1
427476 99427476 1001 86380 86390 1
428164 99428164 1001 86380 86390 1
428295 99428295 1001 86380 86390 1
427680 99427680 1001 86380 86390 1
427631 99427631 1001 86380 86390 1
427608 99427608 1001 86380 86390 1
427891 99427891 1001 86380 86390 1
427723 99427723 1001 86380 86390 1
428876 99428876 1001 86380 86390 1
429910 99429910 1001 86380 86390 1
429818 99429818 1001 86380 86390 1
429792 99429792 1001 86380 86390 1
429751 99429751 1001 86380 86390 1
429342 99429342 1001 86380 86390 1
430513 99430513 1001 86380 86390 1
430806 99430806 1001 86380 86390 1
431675 99431675 1001 86380 86390 1
431946 99431946 1001 86380 86390 1
432048 99432048 1001 86380 86390 1
431412 99431412 1001 86380 86390 1
430844 99430844 1001 86380 86390 1
430992 99430992 1001 86380 86390 1
433675 99433675 1001 86380 86390 1
433405 99433405 1001 86380 86390 1
433858 99433858 1001 86380 86390 1
433926 99433926 1001 86380 86390 1
434014 99434014 1001 86380 86390 1
435374 99435374 1001 86380 86390 1
435119 99435119 1001 86380 86390 1
435360 99435360 1001 86380 86390 1
434651 99434651 1001 86380 86390 1
434453 99434453 1001 86380 86390 1
435713 99435713 1001 86380 86390 1
435504 99435504 1001 86380 86390 1
437054 99437054 1001 86380 86390 1
436818 99436818 1001 86380 86390 1
437043 99437043 1001 86380 86390 1
436682 99436682 1001 86380 86390 1
436646 99436646 1001 86380 86390 1
435960 99435960 1001 86380 86390 1
436325 99436325 1001 86380 86390 1
300085 99300085 1001 86380 86390 1
300098 99300098 1001 86380 86390 1
300677 99300677 1001 86380 86390 1
300611 99300611 1001 86380 86390 1
300676 99300676 1001 86380 86390 1
300408 99300408 1001 86380 86390 1
300465 99300465 1001 86380 86390 1
300482 99300482 1001 86380 86390 1
300110 99300110 1001 86380 86390 1
300233 99300233 1001 86380 86390 1
300791 99300791 1001 86380 86390 1
300753 99300753 1001 86380 86390 1
301523 99301523 1001 86380 86390 1
301392 99301392 1001 86380 86390 1
301214 99301214 1001 86380 86390 1
301659 99301659 1001 86380 86390 1
302317 99302317 1001 86380 86390 1
302064 99302064 1001 86380 86390 1
301856 99301856 1001 86380 86390 1
301807 99301807 1001 86380 86390 1
301951 99301951 1001 86380 86390 1
302507 99302507 1001 86380 86390 1
302383 99302383 1001 86380 86390 1
302528 99302528 1001 86380 86390 1
303019 99303019 1001 86380 86390 1
302937 99302937 1001 86380 86390 1
302899 99302899 1001 86380 86390 1
302973 99302973 1001 86380 86390 1
302650 99302650 1001 86380 86390 1
302593 99302593 1001 86380 86390 1
303231 99303231 1001 86380 86390 1
304008 99304008 1001 86380 86390 1
303988 99303988 1001 86380 86390 1
303937 99303937 1001 86380 86390 1
303776 99303776 1001 86380 86390 1
303566 99303566 1001 86380 86390 1
304233 99304233 1001 86380 86390 1
304130 99304130 1001 86380 86390 1
304825 99304825 1001 86380 86390 1
304485 99304485 1001 86380 86390 1
304533 99304533 1001 86380 86390 1
305037 99305037 1001 86380 86390 1
304891 99304891 1001 86380 86390 1
305544 99305544 1001 86380 86390 1
305523 99305523 1001 86380 86390 1
305662 99305662 1001 86380 86390 1
305298 99305298 1001 86380 86390 1
305311 99305311 1001 86380 86390 1
305303 99305303 1001 86380 86390 1
305091 99305091 1001 86380 86390 1
305108 99305108 1001 86380 86390 1
305227 99305227 1001 86380 86390 1
500001 99500001 1001 86380 86390 1
500082 99500082 1001 86380 86390 1
500612 99500612 1001 86380 86390 1
500709 99500709 1001 86380 86390 1
500473 99500473 1001 86380 86390 1
500435 99500435 1001 86380 86390 1
500258 99500258 1001 86380 86390 1
500242 99500242 1001 86380 86390 1
500346 99500346 1001 86380 86390 1
500985 99500985 1001 86380 86390 1
500895 99500895 1001 86380 86390 1
501012 99501012 1001 86380 86390 1
501639 99501639 1001 86380 86390 1
501552 99501552 1001 86380 86390 1
501317 99501317 1001 86380 86390 1
501331 99501331 1001 86380 86390 1
501175 99501175 1001 86380 86390 1
501053 99501053 1001 86380 86390 1
501755 99501755 1001 86380 86390 1
501757 99501757 1001 86380 86390 1
501724 99501724 1001 86380 86390 1
502416 99502416 1001 86380 86390 1
502288 99502288 1001 86380 86390 1
502143 99502143 1001 86380 86390 1
502260 99502260 1001 86380 86390 1
502095 99502095 1001 86380 86390 1
502139 99502139 1001 86380 86390 1
501874 99501874 1001 86380 86390 1
501986 99501986 1001 86380 86390 1
502542 99502542 1001 86380 86390 1
503114 99503114 1001 86380 86390 1
503133 99503133 1001 86380 86390 1
503121 99503121 1001 86380 86390 1
503081 99503081 1001 86380 86390 1
502832 99502832 1001 86380 86390 1
503941 99503941 1001 86380 86390 1
503822 99503822 1001 86380 86390 1
503746 99503746 1001 86380 86390 1
503722 99503722 1001 86380 86390 1
503753 99503753 1001 86380 86390 1
503805 99503805 1001 86380 86390 1
503794 99503794 1001 86380 86390 1
503716 99503716 1001 86380 86390 1
503690 99503690 1001 86380 86390 1
504130 99504130 1001 86380 86390 1
504147 99504147 1001 86380 86390 1
504549 99504549 1001 86380 86390 1
504621 99504621 1001 86380 86390 1
504359 99504359 1001 86380 86390 1
505707 99505707 1001 86380 86390 1
505494 99505494 1001 86380 86390 1
505364 99505364 1001 86380 86390 1
505548 99505548 1001 86380 86390 1
505382 99505382 1001 86380 86390 1
505261 99505261 1001 86380 86390 1
505225 99505225 1001 86380 86390 1
505936 99505936 1001 86380 86390 1
505930 99505930 1001 86380 86390 1
506506 99506506 1001 86380 86390 1
506582 99506582 1001 86380 86390 1
506400 99506400 1001 86380 86390 1
506196 99506196 1001 86380 86390 1
506368 99506368 1001 86380 86390 1
505977 99505977 1001 86380 86390 1
506129 99506129 1001 86380 86390 1
506766 99506766 1001 86380 86390 1
507338 99507338 1001 86380 86390 1
507313 99507313 1001 86380 86390 1
507018 99507018 1001 86380 86390 1
506821 99506821 1001 86380 86390 1
506849 99506849 1001 86380 86390 1
506865 99506865 1001 86380 86390 1
507581 99507581 1001 86380 86390 1
507608 99507608 1001 86380 86390 1
507508 99507508 1001 86380 86390 1
508056 99508056 1001 86380 86390 1
508050 99508050 1001 86380 86390 1
507860 99507860 1001 86380 86390 1
507679 99507679 1001 86380 86390 1
507700 99507700 1001 86380 86390 1
507793 99507793 1001 86380 86390 1
508287 99508287 1001 86380 86390 1
508251 99508251 1001 86380 86390 1
508702 99508702 1001 86380 86390 1
509179 99509179 1001 86380 86390 1
509169 99509169 1001 86380 86390 1
509081 99509081 1001 86380 86390 1
509504 99509504 1001 86380 86390 1
509577 99509577 1001 86380 86390 1
509407 99509407 1001 86380 86390 1
509992 99509992 1001 86380 86390 1
510076 99510076 1001 86380 86390 1
510102 99510102 1001 86380 86390 1
510691 99510691 1001 86380 86390 1
510532 99510532 1001 86380 86390 1
510161 99510161 1001 86380 86390 1
510214 99510214 1001 86380 86390 1
510216 99510216 1001 86380 86390 1
510281 99510281 1001 86380 86390 1
510793 99510793 1001 86380 86390 1
510923 99510923 1001 86380 86390 1
510770 99510770 1001 86380 86390 1
511425 99511425 1001 86380 86390 1
511364 99511364 1001 86380 86390 1
511163 99511163 1001 86380 86390 1
511074 99511074 1001 86380 86390 1
511050 99511050 1001 86380 86390 1
511002 99511002 1001 86380 86390 1
511563 99511563 1001 86380 86390 1
512298 99512298 1001 86380 86390 1
512287 99512287 1001 86380 86390 1
512032 99512032 1001 86380 86390 1
512088 99512088 1001 86380 86390 1
512520 99512520 1001 86380 86390 1
512575 99512575 1001 86380 86390 1
512382 99512382 1001 86380 86390 1
513019 99513019 1001 86380 86390 1
513032 99513032 1001 86380 86390 1
512883 99512883 1001 86380 86390 1
512876 99512876 1001 86380 86390 1
512993 99512993 1001 86380 86390 1
512691 99512691 1001 86380 86390 1
512712 99512712 1001 86380 86390 1
513283 99513283 1001 86380 86390 1
513249 99513249 1001 86380 86390 1
513932 99513932 1001 86380 86390 1
513907 99513907 1001 86380 86390 1
514017 99514017 1001 86380 86390 1
513750 99513750 1001 86380 86390 1
513713 99513713 1001 86380 86390 1
513730 99513730 1001 86380 86390 1
513640 99513640 1001 86380 86390 1
513733 99513733 1001 86380 86390 1
513469 99513469 1001 86380 86390 1
513522 99513522 1001 86380 86390 1
514759 99514759 1001 86380 86390 1
514798 99514798 1001 86380 86390 1
514671 99514671 1001 86380 86390 1
514778 99514778 1001 86380 86390 1
514715 99514715 1001 86380 86390 1
514853 99514853 1001 86380 86390 1
514548 99514548 1001 86380 86390 1
514561 99514561 1001 86380 86390 1
514643 99514643 1001 86380 86390 1
514301 99514301 1001 86380 86390 1
514397 99514397 1001 86380 86390 1
515402 99515402 1001 86380 86390 1
515383 99515383 1001 86380 86390 1
515759 99515759 1001 86380 86390 1
515738 99515738 1001 86380 86390 1
515726 99515726 1001 86380 86390 1
516350 99516350 1001 86380 86390 1
516467 99516467 1001 86380 86390 1
516366 99516366 1001 86380 86390 1
516249 99516249 1001 86380 86390 1
516096 99516096 1001 86380 86390 1
516059 99516059 1001 86380 86390 1
516000 99516000 1001 86380 86390 1
516041 99516041 1001 86380 86390 1
516961 99516961 1001 86380 86390 1
517085 99517085 1001 86380 86390 1
516996 99516996 1001 86380 86390 1
516876 99516876 1001 86380 86390 1
517384 99517384 1001 86380 86390 1
517402 99517402 1001 86380 86390 1
517471 99517471 1001 86380 86390 1
518065 99518065 1001 86380 86390 1
518123 99518123 1001 86380 86390 1
517911 99517911 1001 86380 86390 1
517572 99517572 1001 86380 86390 1
518197 99518197 1001 86380 86390 1
518353 99518353 1001 86380 86390 1
518189 99518189 1001 86380 86390 1
518646 99518646 1001 86380 86390 1
518740 99518740 1001 86380 86390 1
518438 99518438 1001 86380 86390 1
518452 99518452 1001 86380 86390 1
519798 99519798 1001 86380 86390 1
519500 99519500 1001 86380 86390 1
519243 99519243 1001 86380 86390 1
519900 99519900 1001 86380 86390 1
520538 99520538 1001 86380 86390 1
520456 99520456 1001 86380 86390 1
520282 99520282 1001 86380 86390 1
520123 99520123 1001 86380 86390 1
520724 99520724 1001 86380 86390 1
521364 99521364 1001 86380 86390 1
521314 99521314 1001 86380 86390 1
521160 99521160 1001 86380 86390 1
521139 99521139 1001 86380 86390 1
521152 99521152 1001 86380 86390 1
521076 99521076 1001 86380 86390 1
520859 99520859 1001 86380 86390 1
520938 99520938 1001 86380 86390 1
521042 99521042 1001 86380 86390 1
520860 99520860 1001 86380 86390 1
520861 99520861 1001 86380 86390 1
521632 99521632 1001 86380 86390 1
521581 99521581 1001 86380 86390 1
521514 99521514 1001 86380 86390 1
522241 99522241 1001 86380 86390 1
521711 99521711 1001 86380 86390 1
522327 99522327 1001 86380 86390 1
522998 99522998 1001 86380 86390 1
523037 99523037 1001 86380 86390 1
522811 99522811 1001 86380 86390 1
522508 99522508 1001 86380 86390 1
522704 99522704 1001 86380 86390 1
523272 99523272 1001 86380 86390 1
523766 99523766 1001 86380 86390 1
523880 99523880 1001 86380 86390 1
523584 99523584 1001 86380 86390 1
523678 99523678 1001 86380 86390 1
523682 99523682 1001 86380 86390 1
523683 99523683 1001 86380 86390 1
523345 99523345 1001 86380 86390 1
524538 99524538 1001 86380 86390 1
524503 99524503 1001 86380 86390 1
524521 99524521 1001 86380 86390 1
524162 99524162 1001 86380 86390 1
524280 99524280 1001 86380 86390 1
524224 99524224 1001 86380 86390 1
525433 99525433 1001 86380 86390 1
525473 99525473 1001 86380 86390 1
525398 99525398 1001 86380 86390 1
525516 99525516 1001 86380 86390 1
525426 99525426 1001 86380 86390 1
525307 99525307 1001 86380 86390 1
525321 99525321 1001 86380 86390 1
524982 99524982 1001 86380 86390 1
525142 99525142 1001 86380 86390 1
526255 99526255 1001 86380 86390 1
526377 99526377 1001 86380 86390 1
526300 99526300 1001 86380 86390 1
526228 99526228 1001 86380 86390 1
526081 99526081 1001 86380 86390 1
526198 99526198 1001 86380 86390 1
525907 99525907 1001 86380 86390 1
526556 99526556 1001 86380 86390 1
526494 99526494 1001 86380 86390 1
527243 99527243 1001 86380 86390 1
527197 99527197 1001 86380 86390 1
526853 99526853 1001 86380 86390 1
526872 99526872 1001 86380 86390 1
527308 99527308 1001 86380 86390 1
528012 99528012 1001 86380 86390 1
527913 99527913 1001 86380 86390 1
527795 99527795 1001 86380 86390 1
527471 99527471 1001 86380 86390 1
528131 99528131 1001 86380 86390 1
528174 99528174 1001 86380 86390 1
528699 99528699 1001 86380 86390 1
528776 99528776 1001 86380 86390 1
528756 99528756 1001 86380 86390 1
528731 99528731 1001 86380 86390 1
528501 99528501 1001 86380 86390 1
528492 99528492 1001 86380 86390 1
528411 99528411 1001 86380 86390 1
528963 99528963 1001 86380 86390 1
528941 99528941 1001 86380 86390 1
529038 99529038 1001 86380 86390 1
528962 99528962 1001 86380 86390 1
529451 99529451 1001 86380 86390 1
529388 99529388 1001 86380 86390 1
529402 99529402 1001 86380 86390 1
529456 99529456 1001 86380 86390 1
529148 99529148 1001 86380 86390 1
530501 99530501 1001 86380 86390 1
530001 99530001 1001 86380 86390 1
530059 99530059 1001 86380 86390 1
531097 99531097 1001 86380 86390 1
531171 99531171 1001 86380 86390 1
530914 99530914 1001 86380 86390 1
531441 99531441 1001 86380 86390 1
531400 99531400 1001 86380 86390 1
532041 99532041 1001 86380 86390 1
532201 99532201 1001 86380 86390 1
531742 99531742 1001 86380 86390 1
531606 99531606 1001 86380 86390 1
532322 99532322 1001 86380 86390 1
532291 99532291 1001 86380 86390 1
532712 99532712 1001 86380 86390 1
532514 99532514 1001 86380 86390 1
532450 99532450 1001 86380 86390 1
532565 99532565 1001 86380 86390 1
533073 99533073 1001 86380 86390 1
533190 99533190 1001 86380 86390 1
533076 99533076 1001 86380 86390 1
533796 99533796 1001 86380 86390 1
533842 99533842 1001 86380 86390 1
533853 99533853 1001 86380 86390 1
533632 99533632 1001 86380 86390 1
533516 99533516 1001 86380 86390 1
533542 99533542 1001 86380 86390 1
533572 99533572 1001 86380 86390 1
533509 99533509 1001 86380 86390 1
533365 99533365 1001 86380 86390 1
534050 99534050 1001 86380 86390 1
533873 99533873 1001 86380 86390 1
534558 99534558 1001 86380 86390 1
534638 99534638 1001 86380 86390 1
534537 99534537 1001 86380 86390 1
534616 99534616 1001 86380 86390 1
534267 99534267 1001 86380 86390 1
534127 99534127 1001 86380 86390 1
534721 99534721 1001 86380 86390 1
534815 99534815 1001 86380 86390 1
534728 99534728 1001 86380 86390 1
535382 99535382 1001 86380 86390 1
535323 99535323 1001 86380 86390 1
535168 99535168 1001 86380 86390 1
535083 99535083 1001 86380 86390 1
534936 99534936 1001 86380 86390 1
535675 99535675 1001 86380 86390 1
535558 99535558 1001 86380 86390 1
536006 99536006 1001 86380 86390 1
535761 99535761 1001 86380 86390 1
535867 99535867 1001 86380 86390 1
536459 99536459 1001 86380 86390 1
537079 99537079 1001 86380 86390 1
537143 99537143 1001 86380 86390 1
537122 99537122 1001 86380 86390 1
536712 99536712 1001 86380 86390 1
537203 99537203 1001 86380 86390 1
537268 99537268 1001 86380 86390 1
537358 99537358 1001 86380 86390 1
537958 99537958 1001 86380 86390 1
537774 99537774 1001 86380 86390 1
537595 99537595 1001 86380 86390 1
537636 99537636 1001 86380 86390 1
537626 99537626 1001 86380 86390 1
537743 99537743 1001 86380 86390 1
538049 99538049 1001 86380 86390 1
538459 99538459 1001 86380 86390 1
538392 99538392 1001 86380 86390 1
538321 99538321 1001 86380 86390 1
539469 99539469 1001 86380 86390 1
539402 99539402 1001 86380 86390 1
539279 99539279 1001 86380 86390 1
539059 99539059 1001 86380 86390 1
539651 99539651 1001 86380 86390 1
539692 99539692 1001 86380 86390 1
539747 99539747 1001 86380 86390 1
539773 99539773 1001 86380 86390 1
539792 99539792 1001 86380 86390 1
540365 99540365 1001 86380 86390 1
540303 99540303 1001 86380 86390 1
540282 99540282 1001 86380 86390 1
540386 99540386 1001 86380 86390 1
540376 99540376 1001 86380 86390 1
540158 99540158 1001 86380 86390 1
540083 99540083 1001 86380 86390 1
539876 99539876 1001 86380 86390 1
539881 99539881 1001 86380 86390 1
541151 99541151 1001 86380 86390 1
541223 99541223 1001 86380 86390 1
541239 99541239 1001 86380 86390 1
541163 99541163 1001 86380 86390 1
540981 99540981 1001 86380 86390 1
540763 99540763 1001 86380 86390 1
541390 99541390 1001 86380 86390 1
541457 99541457 1001 86380 86390 1
541988 99541988 1001 86380 86390 1
541740 99541740 1001 86380 86390 1
541897 99541897 1001 86380 86390 1
541731 99541731 1001 86380 86390 1
541648 99541648 1001 86380 86390 1
541532 99541532 1001 86380 86390 1
541691 99541691 1001 86380 86390 1
542184 99542184 1001 86380 86390 1
542211 99542211 1001 86380 86390 1
542238 99542238 1001 86380 86390 1
542266 99542266 1001 86380 86390 1
542821 99542821 1001 86380 86390 1
543037 99543037 1001 86380 86390 1
543013 99543013 1001 86380 86390 1
542993 99542993 1001 86380 86390 1
543594 99543594 1001 86380 86390 1
543665 99543665 1001 86380 86390 1
543527 99543527 1001 86380 86390 1
543486 99543486 1001 86380 86390 1
543269 99543269 1001 86380 86390 1
543248 99543248 1001 86380 86390 1
544521 99544521 1001 86380 86390 1
544420 99544420 1001 86380 86390 1
544475 99544475 1001 86380 86390 1
544540 99544540 1001 86380 86390 1
544314 99544314 1001 86380 86390 1
544257 99544257 1001 86380 86390 1
544012 99544012 1001 86380 86390 1
544687 99544687 1001 86380 86390 1
544662 99544662 1001 86380 86390 1
544736 99544736 1001 86380 86390 1
400265 99400265 1001 86380 86390 1
400646 99400646 1001 86380 86390 1
400776 99400776 1001 86380 86390 1
401085 99401085 1001 86380 86390 1
401087 99401087 1001 86380 86390 1
401076 99401076 1001 86380 86390 1
401458 99401458 1001 86380 86390 1
401498 99401498 1001 86380 86390 1
401510 99401510 1001 86380 86390 1
401525 99401525 1001 86380 86390 1
401666 99401666 1001 86380 86390 1
402270 99402270 1001 86380 86390 1
402472 99402472 1001 86380 86390 1
402380 99402380 1001 86380 86390 1
402710 99402710 1001 86380 86390 1
402829 99402829 1001 86380 86390 1
403091 99403091 1001 86380 86390 1
403923 99403923 1001 86380 86390 1
404259 99404259 1001 86380 86390 1
404951 99404951 1001 86380 86390 1
405471 99405471 1001 86380 86390 1
405633 99405633 1001 86380 86390 1
405588 99405588 1001 86380 86390 1
405839 99405839 1001 86380 86390 1
406295 99406295 1001 86380 86390 1
406424 99406424 1001 86380 86390 1
406613 99406613 1001 86380 86390 1
406632 99406632 1001 86380 86390 1
406693 99406693 1001 86380 86390 1
406820 99406820 1001 86380 86390 1
406787 99406787 1001 86380 86390 1
407134 99407134 1001 86380 86390 1
407557 99407557 1001 86380 86390 1
408006 99408006 1001 86380 86390 1
408240 99408240 1001 86380 86390 1
408321 99408321 1001 86380 86390 1
408527 99408527 1001 86380 86390 1
409658 99409658 1001 86380 86390 1
409726 99409726 1001 86380 86390 1
409775 99409775 1001 86380 86390 1
409708 99409708 1001 86380 86390 1
409877 99409877 1001 86380 86390 1
409934 99409934 1001 86380 86390 1
410539 99410539 1001 86380 86390 1
411892 99411892 1001 86380 86390 1
412891 99412891 1001 86380 86390 1
413227 99413227 1001 86380 86390 1
412820 99412820 1001 86380 86390 1
412566 99412566 1001 86380 86390 1
413703 99413703 1001 86380 86390 1
414946 99414946 1001 86380 86390 1
415192 99415192 1001 86380 86390 1
415176 99415176 1001 86380 86390 1
414801 99414801 1001 86380 86390 1
414571 99414571 1001 86380 86390 1
414648 99414648 1001 86380 86390 1
414119 99414119 1001 86380 86390 1
414386 99414386 1001 86380 86390 1
415331 99415331 1001 86380 86390 1
416912 99416912 1001 86380 86390 1
416445 99416445 1001 86380 86390 1
416426 99416426 1001 86380 86390 1
416210 99416210 1001 86380 86390 1
417350 99417350 1001 86380 86390 1
418429 99418429 1001 86380 86390 1
419203 99419203 1001 86380 86390 1
420217 99420217 1001 86380 86390 1
420186 99420186 1001 86380 86390 1
419325 99419325 1001 86380 86390 1
419509 99419509 1001 86380 86390 1
419488 99419488 1001 86380 86390 1
420678 99420678 1001 86380 86390 1
420749 99420749 1001 86380 86390 1
420703 99420703 1001 86380 86390 1
421929 99421929 1001 86380 86390 1
421493 99421493 1001 86380 86390 1
421424 99421424 1001 86380 86390 1
420987 99420987 1001 86380 86390 1
422192 99422192 1001 86380 86390 1
422244 99422244 1001 86380 86390 1
423386 99423386 1001 86380 86390 1
422852 99422852 1001 86380 86390 1
422910 99422910 1001 86380 86390 1
422560 99422560 1001 86380 86390 1
422843 99422843 1001 86380 86390 1
423820 99423820 1001 86380 86390 1
423762 99423762 1001 86380 86390 1
425183 99425183 1001 86380 86390 1
425141 99425141 1001 86380 86390 1
425359 99425359 1001 86380 86390 1
424716 99424716 1001 86380 86390 1
424689 99424689 1001 86380 86390 1
424447 99424447 1001 86380 86390 1
425589 99425589 1001 86380 86390 1
426368 99426368 1001 86380 86390 1
426231 99426231 1001 86380 86390 1
427288 99427288 1001 86380 86390 1
427156 99427156 1001 86380 86390 1
427402 99427402 1001 86380 86390 1
428665 99428665 1001 86380 86390 1
428694 99428694 1001 86380 86390 1
428601 99428601 1001 86380 86390 1
428064 99428064 1001 86380 86390 1
429019 99429019 1001 86380 86390 1
428947 99428947 1001 86380 86390 1
430246 99430246 1001 86380 86390 1
429676 99429676 1001 86380 86390 1
429747 99429747 1001 86380 86390 1
429608 99429608 1001 86380 86390 1
429383 99429383 1001 86380 86390 1
430780 99430780 1001 86380 86390 1
430414 99430414 1001 86380 86390 1
431352 99431352 1001 86380 86390 1
431263 99431263 1001 86380 86390 1
431633 99431633 1001 86380 86390 1
431550 99431550 1001 86380 86390 1
432327 99432327 1001 86380 86390 1
432470 99432470 1001 86380 86390 1
433535 99433535 1001 86380 86390 1
433450 99433450 1001 86380 86390 1
432991 99432991 1001 86380 86390 1
433208 99433208 1001 86380 86390 1
432737 99432737 1001 86380 86390 1
433733 99433733 1001 86380 86390 1
433841 99433841 1001 86380 86390 1
435364 99435364 1001 86380 86390 1
435208 99435208 1001 86380 86390 1
434726 99434726 1001 86380 86390 1
435479 99435479 1001 86380 86390 1
435709 99435709 1001 86380 86390 1
435600 99435600 1001 86380 86390 1
435767 99435767 1001 86380 86390 1
435495 99435495 1001 86380 86390 1
436858 99436858 1001 86380 86390 1
437032 99437032 1001 86380 86390 1
436868 99436868 1001 86380 86390 1
436445 99436445 1001 86380 86390 1
436208 99436208 1001 86380 86390 1
437186 99437186 1001 86380 86390 1
437219 99437219 1001 86380 86390 1
437362 99437362 1001 86380 86390 1
300549 99300549 1001 86380 86390 1
300709 99300709 1001 86380 86390 1
300621 99300621 1001 86380 86390 1
300583 99300583 1001 86380 86390 1
300535 99300535 1001 86380 86390 1
300461 99300461 1001 86380 86390 1
300136 99300136 1001 86380 86390 1
300217 99300217 1001 86380 86390 1
300897 99300897 1001 86380 86390 1
300853 99300853 1001 86380 86390 1
301495 99301495 1001 86380 86390 1
301366 99301366 1001 86380 86390 1
301209 99301209 1001 86380 86390 1
300976 99300976 1001 86380 86390 1
300994 99300994 1001 86380 86390 1
301607 99301607 1001 86380 86390 1
302232 99302232 1001 86380 86390 1
302299 99302299 1001 86380 86390 1
302186 99302186 1001 86380 86390 1
302147 99302147 1001 86380 86390 1
301903 99301903 1001 86380 86390 1
301917 99301917 1001 86380 86390 1
301809 99301809 1001 86380 86390 1
302494 99302494 1001 86380 86390 1
302511 99302511 1001 86380 86390 1
302434 99302434 1001 86380 86390 1
303057 99303057 1001 86380 86390 1
302994 99302994 1001 86380 86390 1
302813 99302813 1001 86380 86390 1
302719 99302719 1001 86380 86390 1
302604 99302604 1001 86380 86390 1
303334 99303334 1001 86380 86390 1
303233 99303233 1001 86380 86390 1
303221 99303221 1001 86380 86390 1
303905 99303905 1001 86380 86390 1
303757 99303757 1001 86380 86390 1
304162 99304162 1001 86380 86390 1
304104 99304104 1001 86380 86390 1
304667 99304667 1001 86380 86390 1
304603 99304603 1001 86380 86390 1
304306 99304306 1001 86380 86390 1
304333 99304333 1001 86380 86390 1
304412 99304412 1001 86380 86390 1
304390 99304390 1001 86380 86390 1
304931 99304931 1001 86380 86390 1
305484 99305484 1001 86380 86390 1
305536 99305536 1001 86380 86390 1
305354 99305354 1001 86380 86390 1
305329 99305329 1001 86380 86390 1
305424 99305424 1001 86380 86390 1
305347 99305347 1001 86380 86390 1
305360 99305360 1001 86380 86390 1
305273 99305273 1001 86380 86390 1
500026 99500026 1001 86380 86390 1
305691 99305691 1001 86380 86390 1
500136 99500136 1001 86380 86390 1
500033 99500033 1001 86380 86390 1
500073 99500073 1001 86380 86390 1
500651 99500651 1001 86380 86390 1
500617 99500617 1001 86380 86390 1
500429 99500429 1001 86380 86390 1
500509 99500509 1001 86380 86390 1
500538 99500538 1001 86380 86390 1
500553 99500553 1001 86380 86390 1
500252 99500252 1001 86380 86390 1
500213 99500213 1001 86380 86390 1
500928 99500928 1001 86380 86390 1
500868 99500868 1001 86380 86390 1
500920 99500920 1001 86380 86390 1
501505 99501505 1001 86380 86390 1
501557 99501557 1001 86380 86390 1
501627 99501627 1001 86380 86390 1
501559 99501559 1001 86380 86390 1
501229 99501229 1001 86380 86390 1
501114 99501114 1001 86380 86390 1
501133 99501133 1001 86380 86390 1
502317 99502317 1001 86380 86390 1
502305 99502305 1001 86380 86390 1
502336 99502336 1001 86380 86390 1
502130 99502130 1001 86380 86390 1
502107 99502107 1001 86380 86390 1
501918 99501918 1001 86380 86390 1
502035 99502035 1001 86380 86390 1
502541 99502541 1001 86380 86390 1
502522 99502522 1001 86380 86390 1
502565 99502565 1001 86380 86390 1
503242 99503242 1001 86380 86390 1
503220 99503220 1001 86380 86390 1
503094 99503094 1001 86380 86390 1
503282 99503282 1001 86380 86390 1
502888 99502888 1001 86380 86390 1
502915 99502915 1001 86380 86390 1
502677 99502677 1001 86380 86390 1
503471 99503471 1001 86380 86390 1
503982 99503982 1001 86380 86390 1
503792 99503792 1001 86380 86390 1
503516 99503516 1001 86380 86390 1
503633 99503633 1001 86380 86390 1
503663 99503663 1001 86380 86390 1
504296 99504296 1001 86380 86390 1
504191 99504191 1001 86380 86390 1
504874 99504874 1001 86380 86390 1
504827 99504827 1001 86380 86390 1
504665 99504665 1001 86380 86390 1
504685 99504685 1001 86380 86390 1
504582 99504582 1001 86380 86390 1
504428 99504428 1001 86380 86390 1
504443 99504443 1001 86380 86390 1
504500 99504500 1001 86380 86390 1
505125 99505125 1001 86380 86390 1
505701 99505701 1001 86380 86390 1
505586 99505586 1001 86380 86390 1
505766 99505766 1001 86380 86390 1
505397 99505397 1001 86380 86390 1
505379 99505379 1001 86380 86390 1
505332 99505332 1001 86380 86390 1
506569 99506569 1001 86380 86390 1
506580 99506580 1001 86380 86390 1
506528 99506528 1001 86380 86390 1
506425 99506425 1001 86380 86390 1
506226 99506226 1001 86380 86390 1
506279 99506279 1001 86380 86390 1
506157 99506157 1001 86380 86390 1
507269 99507269 1001 86380 86390 1
507192 99507192 1001 86380 86390 1
507011 99507011 1001 86380 86390 1
507182 99507182 1001 86380 86390 1
507016 99507016 1001 86380 86390 1
506944 99506944 1001 86380 86390 1
507474 99507474 1001 86380 86390 1
507570 99507570 1001 86380 86390 1
507522 99507522 1001 86380 86390 1
508140 99508140 1001 86380 86390 1
508118 99508118 1001 86380 86390 1
508012 99508012 1001 86380 86390 1
507911 99507911 1001 86380 86390 1
508029 99508029 1001 86380 86390 1
507694 99507694 1001 86380 86390 1
507813 99507813 1001 86380 86390 1
508337 99508337 1001 86380 86390 1
508326 99508326 1001 86380 86390 1
508278 99508278 1001 86380 86390 1
508411 99508411 1001 86380 86390 1
508929 99508929 1001 86380 86390 1
508663 99508663 1001 86380 86390 1
508839 99508839 1001 86380 86390 1
508511 99508511 1001 86380 86390 1
508499 99508499 1001 86380 86390 1
509266 99509266 1001 86380 86390 1
509133 99509133 1001 86380 86390 1
509735 99509735 1001 86380 86390 1
509787 99509787 1001 86380 86390 1
509695 99509695 1001 86380 86390 1
509543 99509543 1001 86380 86390 1
509613 99509613 1001 86380 86390 1
509458 99509458 1001 86380 86390 1
509939 99509939 1001 86380 86390 1
509997 99509997 1001 86380 86390 1
510640 99510640 1001 86380 86390 1
510430 99510430 1001 86380 86390 1
510448 99510448 1001 86380 86390 1
510501 99510501 1001 86380 86390 1
510237 99510237 1001 86380 86390 1
510168 99510168 1001 86380 86390 1
510854 99510854 1001 86380 86390 1
510898 99510898 1001 86380 86390 1
510813 99510813 1001 86380 86390 1
511391 99511391 1001 86380 86390 1
511288 99511288 1001 86380 86390 1
512194 99512194 1001 86380 86390 1
511969 99511969 1001 86380 86390 1
511839 99511839 1001 86380 86390 1
512405 99512405 1001 86380 86390 1
513136 99513136 1001 86380 86390 1
512952 99512952 1001 86380 86390 1
512704 99512704 1001 86380 86390 1
513891 99513891 1001 86380 86390 1
513829 99513829 1001 86380 86390 1
513973 99513973 1001 86380 86390 1
513875 99513875 1001 86380 86390 1
513688 99513688 1001 86380 86390 1
513715 99513715 1001 86380 86390 1
513664 99513664 1001 86380 86390 1
513611 99513611 1001 86380 86390 1
513574 99513574 1001 86380 86390 1
513459 99513459 1001 86380 86390 1
514108 99514108 1001 86380 86390 1
514161 99514161 1001 86380 86390 1
514758 99514758 1001 86380 86390 1
514674 99514674 1001 86380 86390 1
514574 99514574 1001 86380 86390 1
514518 99514518 1001 86380 86390 1
514915 99514915 1001 86380 86390 1
515572 99515572 1001 86380 86390 1
515374 99515374 1001 86380 86390 1
515366 99515366 1001 86380 86390 1
515851 99515851 1001 86380 86390 1
515802 99515802 1001 86380 86390 1
516373 99516373 1001 86380 86390 1
516193 99516193 1001 86380 86390 1
515960 99515960 1001 86380 86390 1
516081 99516081 1001 86380 86390 1
516667 99516667 1001 86380 86390 1
517307 99517307 1001 86380 86390 1
517239 99517239 1001 86380 86390 1
517243 99517243 1001 86380 86390 1
516978 99516978 1001 86380 86390 1
517056 99517056 1001 86380 86390 1
516927 99516927 1001 86380 86390 1
516743 99516743 1001 86380 86390 1
516798 99516798 1001 86380 86390 1
517513 99517513 1001 86380 86390 1
518079 99518079 1001 86380 86390 1
517867 99517867 1001 86380 86390 1
517750 99517750 1001 86380 86390 1
517786 99517786 1001 86380 86390 1
517800 99517800 1001 86380 86390 1
517649 99517649 1001 86380 86390 1
518174 99518174 1001 86380 86390 1
518281 99518281 1001 86380 86390 1
518320 99518320 1001 86380 86390 1
518230 99518230 1001 86380 86390 1
518233 99518233 1001 86380 86390 1
518967 99518967 1001 86380 86390 1
518984 99518984 1001 86380 86390 1
518704 99518704 1001 86380 86390 1
518586 99518586 1001 86380 86390 1
518665 99518665 1001 86380 86390 1
518416 99518416 1001 86380 86390 1
518559 99518559 1001 86380 86390 1
519156 99519156 1001 86380 86390 1
519176 99519176 1001 86380 86390 1
519624 99519624 1001 86380 86390 1
519520 99519520 1001 86380 86390 1
519371 99519371 1001 86380 86390 1
519915 99519915 1001 86380 86390 1
519840 99519840 1001 86380 86390 1
519815 99519815 1001 86380 86390 1
519842 99519842 1001 86380 86390 1
519870 99519870 1001 86380 86390 1
519896 99519896 1001 86380 86390 1
520003 99520003 1001 86380 86390 1
520460 99520460 1001 86380 86390 1
521343 99521343 1001 86380 86390 1
521358 99521358 1001 86380 86390 1
521145 99521145 1001 86380 86390 1
520989 99520989 1001 86380 86390 1
520901 99520901 1001 86380 86390 1
521035 99521035 1001 86380 86390 1
521654 99521654 1001 86380 86390 1
522157 99522157 1001 86380 86390 1
521889 99521889 1001 86380 86390 1
522375 99522375 1001 86380 86390 1
522997 99522997 1001 86380 86390 1
523013 99523013 1001 86380 86390 1
522889 99522889 1001 86380 86390 1
523179 99523179 1001 86380 86390 1
523863 99523863 1001 86380 86390 1
523878 99523878 1001 86380 86390 1
523598 99523598 1001 86380 86390 1
523703 99523703 1001 86380 86390 1
523615 99523615 1001 86380 86390 1
523697 99523697 1001 86380 86390 1
523481 99523481 1001 86380 86390 1
523422 99523422 1001 86380 86390 1
523949 99523949 1001 86380 86390 1
524603 99524603 1001 86380 86390 1
524617 99524617 1001 86380 86390 1
524390 99524390 1001 86380 86390 1
524416 99524416 1001 86380 86390 1
524430 99524430 1001 86380 86390 1
524533 99524533 1001 86380 86390 1
524496 99524496 1001 86380 86390 1
524420 99524420 1001 86380 86390 1
524524 99524524 1001 86380 86390 1
524804 99524804 1001 86380 86390 1
525518 99525518 1001 86380 86390 1
525369 99525369 1001 86380 86390 1
525118 99525118 1001 86380 86390 1
525043 99525043 1001 86380 86390 1
525069 99525069 1001 86380 86390 1
525031 99525031 1001 86380 86390 1
524980 99524980 1001 86380 86390 1
525001 99525001 1001 86380 86390 1
525660 99525660 1001 86380 86390 1
526222 99526222 1001 86380 86390 1
526011 99526011 1001 86380 86390 1
526923 99526923 1001 86380 86390 1
527272 99527272 1001 86380 86390 1
527876 99527876 1001 86380 86390 1
527942 99527942 1001 86380 86390 1
527604 99527604 1001 86380 86390 1
528789 99528789 1001 86380 86390 1
528894 99528894 1001 86380 86390 1
528683 99528683 1001 86380 86390 1
528684 99528684 1001 86380 86390 1
528364 99528364 1001 86380 86390 1
528352 99528352 1001 86380 86390 1
528304 99528304 1001 86380 86390 1
529013 99529013 1001 86380 86390 1
529542 99529542 1001 86380 86390 1
529633 99529633 1001 86380 86390 1
529448 99529448 1001 86380 86390 1
529358 99529358 1001 86380 86390 1
529238 99529238 1001 86380 86390 1
529202 99529202 1001 86380 86390 1
529845 99529845 1001 86380 86390 1
529887 99529887 1001 86380 86390 1
530552 99530552 1001 86380 86390 1
530375 99530375 1001 86380 86390 1
530353 99530353 1001 86380 86390 1
530485 99530485 1001 86380 86390 1
530421 99530421 1001 86380 86390 1
530434 99530434 1001 86380 86390 1
530639 99530639 1001 86380 86390 1
531223 99531223 1001 86380 86390 1
531080 99531080 1001 86380 86390 1
531474 99531474 1001 86380 86390 1
531413 99531413 1001 86380 86390 1
531804 99531804 1001 86380 86390 1
531789 99531789 1001 86380 86390 1
532304 99532304 1001 86380 86390 1
532831 99532831 1001 86380 86390 1
532772 99532772 1001 86380 86390 1
533120 99533120 1001 86380 86390 1
532411 99532411 1001 86380 86390 1
533072 99533072 1001 86380 86390 1
533755 99533755 1001 86380 86390 1
533733 99533733 1001 86380 86390 1
533761 99533761 1001 86380 86390 1
533502 99533502 1001 86380 86390 1
533257 99533257 1001 86380 86390 1
533286 99533286 1001 86380 86390 1
534581 99534581 1001 86380 86390 1
534583 99534583 1001 86380 86390 1
534520 99534520 1001 86380 86390 1
534510 99534510 1001 86380 86390 1
534429 99534429 1001 86380 86390 1
534438 99534438 1001 86380 86390 1
534888 99534888 1001 86380 86390 1
534807 99534807 1001 86380 86390 1
535322 99535322 1001 86380 86390 1
535185 99535185 1001 86380 86390 1
535641 99535641 1001 86380 86390 1
536157 99536157 1001 86380 86390 1
536328 99536328 1001 86380 86390 1
536284 99536284 1001 86380 86390 1
535936 99535936 1001 86380 86390 1
535992 99535992 1001 86380 86390 1
536991 99536991 1001 86380 86390 1
537157 99537157 1001 86380 86390 1
537311 99537311 1001 86380 86390 1
537340 99537340 1001 86380 86390 1
537616 99537616 1001 86380 86390 1
537580 99537580 1001 86380 86390 1
538753 99538753 1001 86380 86390 1
538614 99538614 1001 86380 86390 1
539460 99539460 1001 86380 86390 1
539808 99539808 1001 86380 86390 1
539830 99539830 1001 86380 86390 1
540436 99540436 1001 86380 86390 1
540384 99540384 1001 86380 86390 1
540411 99540411 1001 86380 86390 1
540457 99540457 1001 86380 86390 1
540111 99540111 1001 86380 86390 1
539950 99539950 1001 86380 86390 1
541116 99541116 1001 86380 86390 1
541187 99541187 1001 86380 86390 1
540911 99540911 1001 86380 86390 1
540807 99540807 1001 86380 86390 1
540719 99540719 1001 86380 86390 1
540681 99540681 1001 86380 86390 1
541402 99541402 1001 86380 86390 1
541960 99541960 1001 86380 86390 1
541792 99541792 1001 86380 86390 1
541515 99541515 1001 86380 86390 1
542150 99542150 1001 86380 86390 1
542597 99542597 1001 86380 86390 1
542649 99542649 1001 86380 86390 1
542705 99542705 1001 86380 86390 1
542492 99542492 1001 86380 86390 1
542515 99542515 1001 86380 86390 1
542374 99542374 1001 86380 86390 1
542997 99542997 1001 86380 86390 1
543669 99543669 1001 86380 86390 1
543575 99543575 1001 86380 86390 1
543289 99543289 1001 86380 86390 1
543213 99543213 1001 86380 86390 1
543847 99543847 1001 86380 86390 1
543900 99543900 1001 86380 86390 1
543841 99543841 1001 86380 86390 1
544594 99544594 1001 86380 86390 1
544392 99544392 1001 86380 86390 1
544066 99544066 1001 86380 86390 1
544708 99544708 1001 86380 86390 1
400530 213 1001 39960 40377 1
500282 1020 1002 55906 67330 1
528077 902 1002 59676 71031 1
400259 99400259 1001 86380 86390 1
400345 99400345 1001 86380 86390 1
400323 99400323 1001 86380 86390 1
400472 99400472 1001 86380 86390 1
400665 99400665 1001 86380 86390 1
400840 99400840 1001 86380 86390 1
401146 99401146 1001 86380 86390 1
402498 99402498 1001 86380 86390 1
402559 99402559 1001 86380 86390 1
402747 99402747 1001 86380 86390 1
403015 99403015 1001 86380 86390 1
403300 99403300 1001 86380 86390 1
403364 99403364 1001 86380 86390 1
403481 99403481 1001 86380 86390 1
403759 99403759 1001 86380 86390 1
404078 99404078 1001 86380 86390 1
404419 99404419 1001 86380 86390 1
404668 99404668 1001 86380 86390 1
404843 99404843 1001 86380 86390 1
405494 99405494 1001 86380 86390 1
405646 99405646 1001 86380 86390 1
405830 99405830 1001 86380 86390 1
406024 99406024 1001 86380 86390 1
406643 99406643 1001 86380 86390 1
407106 99407106 1001 86380 86390 1
407252 99407252 1001 86380 86390 1
407968 99407968 1001 86380 86390 1
408276 99408276 1001 86380 86390 1
408329 99408329 1001 86380 86390 1
408543 99408543 1001 86380 86390 1
408709 99408709 1001 86380 86390 1
409527 99409527 1001 86380 86390 1
410073 99410073 1001 86380 86390 1
410762 99410762 1001 86380 86390 1
410784 99410784 1001 86380 86390 1
411276 99411276 1001 86380 86390 1
411364 99411364 1001 86380 86390 1
411403 99411403 1001 86380 86390 1
411433 99411433 1001 86380 86390 1
411495 99411495 1001 86380 86390 1
412316 99412316 1001 86380 86390 1
413407 99413407 1001 86380 86390 1
412934 99412934 1001 86380 86390 1
412549 99412549 1001 86380 86390 1
412726 99412726 1001 86380 86390 1
413893 99413893 1001 86380 86390 1
413730 99413730 1001 86380 86390 1
414038 99414038 1001 86380 86390 1
413812 99413812 1001 86380 86390 1
413745 99413745 1001 86380 86390 1
415320 99415320 1001 86380 86390 1
415239 99415239 1001 86380 86390 1
414673 99414673 1001 86380 86390 1
415383 99415383 1001 86380 86390 1
416791 99416791 1001 86380 86390 1
416320 99416320 1001 86380 86390 1
415932 99415932 1001 86380 86390 1
417030 99417030 1001 86380 86390 1
417179 99417179 1001 86380 86390 1
417441 99417441 1001 86380 86390 1
418513 99418513 1001 86380 86390 1
418422 99418422 1001 86380 86390 1
417777 99417777 1001 86380 86390 1
419086 99419086 1001 86380 86390 1
420148 99420148 1001 86380 86390 1
420411 99420411 1001 86380 86390 1
420089 99420089 1001 86380 86390 1
419274 99419274 1001 86380 86390 1
421658 99421658 1001 86380 86390 1
421071 99421071 1001 86380 86390 1
421228 99421228 1001 86380 86390 1
422311 99422311 1001 86380 86390 1
422525 99422525 1001 86380 86390 1
423658 99423658 1001 86380 86390 1
423594 99423594 1001 86380 86390 1
423108 99423108 1001 86380 86390 1
423247 99423247 1001 86380 86390 1
423039 99423039 1001 86380 86390 1
423189 99423189 1001 86380 86390 1
422732 99422732 1001 86380 86390 1
422581 99422581 1001 86380 86390 1
422672 99422672 1001 86380 86390 1
423981 99423981 1001 86380 86390 1
425219 99425219 1001 86380 86390 1
425142 99425142 1001 86380 86390 1
424604 99424604 1001 86380 86390 1
424637 99424637 1001 86380 86390 1
424923 99424923 1001 86380 86390 1
424486 99424486 1001 86380 86390 1
425404 99425404 1001 86380 86390 1
427049 99427049 1001 86380 86390 1
427080 99427080 1001 86380 86390 1
426761 99426761 1001 86380 86390 1
426784 99426784 1001 86380 86390 1
428413 99428413 1001 86380 86390 1
428055 99428055 1001 86380 86390 1
427559 99427559 1001 86380 86390 1
427644 99427644 1001 86380 86390 1
427645 99427645 1001 86380 86390 1
431214 99431214 1001 86380 86390 1
431180 99431180 1001 86380 86390 1
430960 99430960 1001 86380 86390 1
432462 99432462 1001 86380 86390 1
432365 99432365 1001 86380 86390 1
432919 99432919 1001 86380 86390 1
432772 99432772 1001 86380 86390 1
432873 99432873 1001 86380 86390 1
434093 99434093 1001 86380 86390 1
434007 99434007 1001 86380 86390 1
434032 99434032 1001 86380 86390 1
435296 99435296 1001 86380 86390 1
435230 99435230 1001 86380 86390 1
434736 99434736 1001 86380 86390 1
434437 99434437 1001 86380 86390 1
434420 99434420 1001 86380 86390 1
435460 99435460 1001 86380 86390 1
435611 99435611 1001 86380 86390 1
435450 99435450 1001 86380 86390 1
437005 99437005 1001 86380 86390 1
436874 99436874 1001 86380 86390 1
436960 99436960 1001 86380 86390 1
436878 99436878 1001 86380 86390 1
436866 99436866 1001 86380 86390 1
300056 99300056 1001 86380 86390 1
437326 99437326 1001 86380 86390 1
437173 99437173 1001 86380 86390 1
300054 99300054 1001 86380 86390 1
300639 99300639 1001 86380 86390 1
300566 99300566 1001 86380 86390 1
300647 99300647 1001 86380 86390 1
300329 99300329 1001 86380 86390 1
300383 99300383 1001 86380 86390 1
300365 99300365 1001 86380 86390 1
300193 99300193 1001 86380 86390 1
300222 99300222 1001 86380 86390 1
300825 99300825 1001 86380 86390 1
301183 99301183 1001 86380 86390 1
301238 99301238 1001 86380 86390 1
301119 99301119 1001 86380 86390 1
300992 99300992 1001 86380 86390 1
301123 99301123 1001 86380 86390 1
301750 99301750 1001 86380 86390 1
301752 99301752 1001 86380 86390 1
301560 99301560 1001 86380 86390 1
302302 99302302 1001 86380 86390 1
302036 99302036 1001 86380 86390 1
302088 99302088 1001 86380 86390 1
302114 99302114 1001 86380 86390 1
302143 99302143 1001 86380 86390 1
302566 99302566 1001 86380 86390 1
303117 99303117 1001 86380 86390 1
303132 99303132 1001 86380 86390 1
302703 99302703 1001 86380 86390 1
303321 99303321 1001 86380 86390 1
303389 99303389 1001 86380 86390 1
303273 99303273 1001 86380 86390 1
303286 99303286 1001 86380 86390 1
303312 99303312 1001 86380 86390 1
303371 99303371 1001 86380 86390 1
303384 99303384 1001 86380 86390 1
304018 99304018 1001 86380 86390 1
304026 99304026 1001 86380 86390 1
303686 99303686 1001 86380 86390 1
303752 99303752 1001 86380 86390 1
303818 99303818 1001 86380 86390 1
303692 99303692 1001 86380 86390 1
303434 99303434 1001 86380 86390 1
304050 99304050 1001 86380 86390 1
304506 99304506 1001 86380 86390 1
304946 99304946 1001 86380 86390 1
305499 99305499 1001 86380 86390 1
305565 99305565 1001 86380 86390 1
305226 99305226 1001 86380 86390 1
305138 99305138 1001 86380 86390 1
500178 99500178 1001 86380 86390 1
500734 99500734 1001 86380 86390 1
501482 99501482 1001 86380 86390 1
501422 99501422 1001 86380 86390 1
501083 99501083 1001 86380 86390 1
501075 99501075 1001 86380 86390 1
501171 99501171 1001 86380 86390 1
501747 99501747 1001 86380 86390 1
502131 99502131 1001 86380 86390 1
502606 99502606 1001 86380 86390 1
502660 99502660 1001 86380 86390 1
502653 99502653 1001 86380 86390 1
503280 99503280 1001 86380 86390 1
502999 99502999 1001 86380 86390 1
502949 99502949 1001 86380 86390 1
503457 99503457 1001 86380 86390 1
503364 99503364 1001 86380 86390 1
503299 99503299 1001 86380 86390 1
503916 99503916 1001 86380 86390 1
503809 99503809 1001 86380 86390 1
503799 99503799 1001 86380 86390 1
503587 99503587 1001 86380 86390 1
504148 99504148 1001 86380 86390 1
504766 99504766 1001 86380 86390 1
504823 99504823 1001 86380 86390 1
504774 99504774 1001 86380 86390 1
504510 99504510 1001 86380 86390 1
505126 99505126 1001 86380 86390 1
505066 99505066 1001 86380 86390 1
505669 99505669 1001 86380 86390 1
505370 99505370 1001 86380 86390 1
505399 99505399 1001 86380 86390 1
505362 99505362 1001 86380 86390 1
505318 99505318 1001 86380 86390 1
505209 99505209 1001 86380 86390 1
505840 99505840 1001 86380 86390 1
506146 99506146 1001 86380 86390 1
505982 99505982 1001 86380 86390 1
506697 99506697 1001 86380 86390 1
506615 99506615 1001 86380 86390 1
507258 99507258 1001 86380 86390 1
507326 99507326 1001 86380 86390 1
507342 99507342 1001 86380 86390 1
507142 99507142 1001 86380 86390 1
506907 99506907 1001 86380 86390 1
506927 99506927 1001 86380 86390 1
506981 99506981 1001 86380 86390 1
508175 99508175 1001 86380 86390 1
507984 99507984 1001 86380 86390 1
507684 99507684 1001 86380 86390 1
509011 99509011 1001 86380 86390 1
509063 99509063 1001 86380 86390 1
508780 99508780 1001 86380 86390 1
508749 99508749 1001 86380 86390 1
508510 99508510 1001 86380 86390 1
509103 99509103 1001 86380 86390 1
509194 99509194 1001 86380 86390 1
509173 99509173 1001 86380 86390 1
509838 99509838 1001 86380 86390 1
509684 99509684 1001 86380 86390 1
509653 99509653 1001 86380 86390 1
509462 99509462 1001 86380 86390 1
509464 99509464 1001 86380 86390 1
509923 99509923 1001 86380 86390 1
510026 99510026 1001 86380 86390 1
510626 99510626 1001 86380 86390 1
510660 99510660 1001 86380 86390 1
510458 99510458 1001 86380 86390 1
510409 99510409 1001 86380 86390 1
510302 99510302 1001 86380 86390 1
510164 99510164 1001 86380 86390 1
510260 99510260 1001 86380 86390 1
511521 99511521 1001 86380 86390 1
511265 99511265 1001 86380 86390 1
510973 99510973 1001 86380 86390 1
510965 99510965 1001 86380 86390 1
512167 99512167 1001 86380 86390 1
511913 99511913 1001 86380 86390 1
511806 99511806 1001 86380 86390 1
512431 99512431 1001 86380 86390 1
513073 99513073 1001 86380 86390 1
512824 99512824 1001 86380 86390 1
512907 99512907 1001 86380 86390 1
512649 99512649 1001 86380 86390 1
512635 99512635 1001 86380 86390 1
513916 99513916 1001 86380 86390 1
513983 99513983 1001 86380 86390 1
513608 99513608 1001 86380 86390 1
514321 99514321 1001 86380 86390 1
515596 99515596 1001 86380 86390 1
515404 99515404 1001 86380 86390 1
515458 99515458 1001 86380 86390 1
515114 99515114 1001 86380 86390 1
515109 99515109 1001 86380 86390 1
515845 99515845 1001 86380 86390 1
516332 99516332 1001 86380 86390 1
516239 99516239 1001 86380 86390 1
515916 99515916 1001 86380 86390 1
516021 99516021 1001 86380 86390 1
516577 99516577 1001 86380 86390 1
516643 99516643 1001 86380 86390 1
517295 99517295 1001 86380 86390 1
517271 99517271 1001 86380 86390 1
517072 99517072 1001 86380 86390 1
516821 99516821 1001 86380 86390 1
516912 99516912 1001 86380 86390 1
517481 99517481 1001 86380 86390 1
517510 99517510 1001 86380 86390 1
517472 99517472 1001 86380 86390 1
518143 99518143 1001 86380 86390 1
517885 99517885 1001 86380 86390 1
517713 99517713 1001 86380 86390 1
517728 99517728 1001 86380 86390 1
517720 99517720 1001 86380 86390 1
518212 99518212 1001 86380 86390 1
518238 99518238 1001 86380 86390 1
518849 99518849 1001 86380 86390 1
518788 99518788 1001 86380 86390 1
518813 99518813 1001 86380 86390 1
518897 99518897 1001 86380 86390 1
518587 99518587 1001 86380 86390 1
518409 99518409 1001 86380 86390 1
518515 99518515 1001 86380 86390 1
518402 99518402 1001 86380 86390 1
519152 99519152 1001 86380 86390 1
519749 99519749 1001 86380 86390 1
519532 99519532 1001 86380 86390 1
519515 99519515 1001 86380 86390 1
519301 99519301 1001 86380 86390 1
519919 99519919 1001 86380 86390 1
519898 99519898 1001 86380 86390 1
520459 99520459 1001 86380 86390 1
520094 99520094 1001 86380 86390 1
520747 99520747 1001 86380 86390 1
521273 99521273 1001 86380 86390 1
521276 99521276 1001 86380 86390 1
521328 99521328 1001 86380 86390 1
521418 99521418 1001 86380 86390 1
521280 99521280 1001 86380 86390 1
521425 99521425 1001 86380 86390 1
520913 99520913 1001 86380 86390 1
521519 99521519 1001 86380 86390 1
521935 99521935 1001 86380 86390 1
522078 99522078 1001 86380 86390 1
521820 99521820 1001 86380 86390 1
521718 99521718 1001 86380 86390 1
521874 99521874 1001 86380 86390 1
522776 99522776 1001 86380 86390 1
522726 99522726 1001 86380 86390 1
522505 99522505 1001 86380 86390 1
522706 99522706 1001 86380 86390 1
523197 99523197 1001 86380 86390 1
523788 99523788 1001 86380 86390 1
523340 99523340 1001 86380 86390 1
523484 99523484 1001 86380 86390 1
523436 99523436 1001 86380 86390 1
523988 99523988 1001 86380 86390 1
524002 99524002 1001 86380 86390 1
524770 99524770 1001 86380 86390 1
524167 99524167 1001 86380 86390 1
524874 99524874 1001 86380 86390 1
524784 99524784 1001 86380 86390 1
524889 99524889 1001 86380 86390 1
525510 99525510 1001 86380 86390 1
525524 99525524 1001 86380 86390 1
525448 99525448 1001 86380 86390 1
525346 99525346 1001 86380 86390 1
525347 99525347 1001 86380 86390 1
525021 99525021 1001 86380 86390 1
525685 99525685 1001 86380 86390 1
525765 99525765 1001 86380 86390 1
525731 99525731 1001 86380 86390 1
526263 99526263 1001 86380 86390 1
526266 99526266 1001 86380 86390 1
526371 99526371 1001 86380 86390 1
526114 99526114 1001 86380 86390 1
526123 99526123 1001 86380 86390 1
525973 99525973 1001 86380 86390 1
525827 99525827 1001 86380 86390 1
526528 99526528 1001 86380 86390 1
526531 99526531 1001 86380 86390 1
527108 99527108 1001 86380 86390 1
526871 99526871 1001 86380 86390 1
526777 99526777 1001 86380 86390 1
527424 99527424 1001 86380 86390 1
527934 99527934 1001 86380 86390 1
527774 99527774 1001 86380 86390 1
527840 99527840 1001 86380 86390 1
528085 99528085 1001 86380 86390 1
528192 99528192 1001 86380 86390 1
528863 99528863 1001 86380 86390 1
528881 99528881 1001 86380 86390 1
528999 99528999 1001 86380 86390 1
529543 99529543 1001 86380 86390 1
529572 99529572 1001 86380 86390 1
529145 99529145 1001 86380 86390 1
529286 99529286 1001 86380 86390 1
529118 99529118 1001 86380 86390 1
530550 99530550 1001 86380 86390 1
530408 99530408 1001 86380 86390 1
530461 99530461 1001 86380 86390 1
530384 99530384 1001 86380 86390 1
529976 99529976 1001 86380 86390 1
530593 99530593 1001 86380 86390 1
530595 99530595 1001 86380 86390 1
530742 99530742 1001 86380 86390 1
530854 99530854 1001 86380 86390 1
531536 99531536 1001 86380 86390 1
531420 99531420 1001 86380 86390 1
531449 99531449 1001 86380 86390 1
531466 99531466 1001 86380 86390 1
532161 99532161 1001 86380 86390 1
531910 99531910 1001 86380 86390 1
531678 99531678 1001 86380 86390 1
532211 99532211 1001 86380 86390 1
532996 99532996 1001 86380 86390 1
532919 99532919 1001 86380 86390 1
532966 99532966 1001 86380 86390 1
532684 99532684 1001 86380 86390 1
533575 99533575 1001 86380 86390 1
533268 99533268 1001 86380 86390 1
533941 99533941 1001 86380 86390 1
534244 99534244 1001 86380 86390 1
534261 99534261 1001 86380 86390 1
534098 99534098 1001 86380 86390 1
534996 99534996 1001 86380 86390 1
534907 99534907 1001 86380 86390 1
535001 99535001 1001 86380 86390 1
536217 99536217 1001 86380 86390 1
536059 99536059 1001 86380 86390 1
535897 99535897 1001 86380 86390 1
535860 99535860 1001 86380 86390 1
535723 99535723 1001 86380 86390 1
536449 99536449 1001 86380 86390 1
537085 99537085 1001 86380 86390 1
537215 99537215 1001 86380 86390 1
537179 99537179 1001 86380 86390 1
537364 99537364 1001 86380 86390 1
537942 99537942 1001 86380 86390 1
537944 99537944 1001 86380 86390 1
537617 99537617 1001 86380 86390 1
537608 99537608 1001 86380 86390 1
538031 99538031 1001 86380 86390 1
538193 99538193 1001 86380 86390 1
538158 99538158 1001 86380 86390 1
538110 99538110 1001 86380 86390 1
538433 99538433 1001 86380 86390 1
538563 99538563 1001 86380 86390 1
538410 99538410 1001 86380 86390 1
538607 99538607 1001 86380 86390 1
538232 99538232 1001 86380 86390 1
538296 99538296 1001 86380 86390 1
538964 99538964 1001 86380 86390 1
539622 99539622 1001 86380 86390 1
539424 99539424 1001 86380 86390 1
539391 99539391 1001 86380 86390 1
539081 99539081 1001 86380 86390 1
539728 99539728 1001 86380 86390 1
539803 99539803 1001 86380 86390 1
539816 99539816 1001 86380 86390 1
540250 99540250 1001 86380 86390 1
539970 99539970 1001 86380 86390 1
540487 99540487 1001 86380 86390 1
541131 99541131 1001 86380 86390 1
541160 99541160 1001 86380 86390 1
540906 99540906 1001 86380 86390 1
540735 99540735 1001 86380 86390 1
541468 99541468 1001 86380 86390 1
541404 99541404 1001 86380 86390 1
541301 99541301 1001 86380 86390 1
542088 99542088 1001 86380 86390 1
541714 99541714 1001 86380 86390 1
541741 99541741 1001 86380 86390 1
542284 99542284 1001 86380 86390 1
542121 99542121 1001 86380 86390 1
542292 99542292 1001 86380 86390 1
542864 99542864 1001 86380 86390 1
542719 99542719 1001 86380 86390 1
542618 99542618 1001 86380 86390 1
542567 99542567 1001 86380 86390 1
542351 99542351 1001 86380 86390 1
542455 99542455 1001 86380 86390 1
542994 99542994 1001 86380 86390 1
543040 99543040 1001 86380 86390 1
543002 99543002 1001 86380 86390 1
543639 99543639 1001 86380 86390 1
543503 99543503 1001 86380 86390 1
543376 99543376 1001 86380 86390 1
543237 99543237 1001 86380 86390 1
543875 99543875 1001 86380 86390 1
543943 99543943 1001 86380 86390 1
543897 99543897 1001 86380 86390 1
544562 99544562 1001 86380 86390 1
544441 99544441 1001 86380 86390 1
543999 99543999 1001 86380 86390 1
544724 99544724 1001 86380 86390 1
544677 99544677 1001 86380 86390 1
400094 99400094 1001 86380 86390 1
400719 99400719 1001 86380 86390 1
401557 99401557 1001 86380 86390 1
401562 99401562 1001 86380 86390 1
401604 99401604 1001 86380 86390 1
401923 99401923 1001 86380 86390 1
401860 99401860 1001 86380 86390 1
402613 99402613 1001 86380 86390 1
402917 99402917 1001 86380 86390 1
403455 99403455 1001 86380 86390 1
403518 99403518 1001 86380 86390 1
403903 99403903 1001 86380 86390 1
404074 99404074 1001 86380 86390 1
404137 99404137 1001 86380 86390 1
404391 99404391 1001 86380 86390 1
404688 99404688 1001 86380 86390 1
405411 99405411 1001 86380 86390 1
405464 99405464 1001 86380 86390 1
405683 99405683 1001 86380 86390 1
406091 99406091 1001 86380 86390 1
406257 99406257 1001 86380 86390 1
406354 99406354 1001 86380 86390 1
406736 99406736 1001 86380 86390 1
407541 99407541 1001 86380 86390 1
408278 99408278 1001 86380 86390 1
408332 99408332 1001 86380 86390 1
408569 99408569 1001 86380 86390 1
408785 99408785 1001 86380 86390 1
408907 99408907 1001 86380 86390 1
409045 99409045 1001 86380 86390 1
409117 99409117 1001 86380 86390 1
409156 99409156 1001 86380 86390 1
409729 99409729 1001 86380 86390 1
410363 99410363 1001 86380 86390 1
410468 99410468 1001 86380 86390 1
410557 99410557 1001 86380 86390 1
410582 99410582 1001 86380 86390 1
410696 99410696 1001 86380 86390 1
411208 99411208 1001 86380 86390 1
411595 99411595 1001 86380 86390 1
411672 99411672 1001 86380 86390 1
411730 99411730 1001 86380 86390 1
411806 99411806 1001 86380 86390 1
411789 99411789 1001 86380 86390 1
411975 99411975 1001 86380 86390 1
413006 99413006 1001 86380 86390 1
412940 99412940 1001 86380 86390 1
413071 99413071 1001 86380 86390 1
413942 99413942 1001 86380 86390 1
414089 99414089 1001 86380 86390 1
414972 99414972 1001 86380 86390 1
415102 99415102 1001 86380 86390 1
414991 99414991 1001 86380 86390 1
414778 99414778 1001 86380 86390 1
414545 99414545 1001 86380 86390 1
414850 99414850 1001 86380 86390 1
414624 99414624 1001 86380 86390 1
414212 99414212 1001 86380 86390 1
414311 99414311 1001 86380 86390 1
415381 99415381 1001 86380 86390 1
415614 99415614 1001 86380 86390 1
416756 99416756 1001 86380 86390 1
416743 99416743 1001 86380 86390 1
416845 99416845 1001 86380 86390 1
416619 99416619 1001 86380 86390 1
415864 99415864 1001 86380 86390 1
417129 99417129 1001 86380 86390 1
417111 99417111 1001 86380 86390 1
417511 99417511 1001 86380 86390 1
418734 99418734 1001 86380 86390 1
418718 99418718 1001 86380 86390 1
418162 99418162 1001 86380 86390 1
418008 99418008 1001 86380 86390 1
418927 99418927 1001 86380 86390 1
420355 99420355 1001 86380 86390 1
420415 99420415 1001 86380 86390 1
419714 99419714 1001 86380 86390 1
419937 99419937 1001 86380 86390 1
420751 99420751 1001 86380 86390 1
421933 99421933 1001 86380 86390 1
421913 99421913 1001 86380 86390 1
421567 99421567 1001 86380 86390 1
421624 99421624 1001 86380 86390 1
421361 99421361 1001 86380 86390 1
421127 99421127 1001 86380 86390 1
421213 99421213 1001 86380 86390 1
421052 99421052 1001 86380 86390 1
422247 99422247 1001 86380 86390 1
422212 99422212 1001 86380 86390 1
423336 99423336 1001 86380 86390 1
423702 99423702 1001 86380 86390 1
423134 99423134 1001 86380 86390 1
423182 99423182 1001 86380 86390 1
422688 99422688 1001 86380 86390 1
422742 99422742 1001 86380 86390 1
423915 99423915 1001 86380 86390 1
423775 99423775 1001 86380 86390 1
423832 99423832 1001 86380 86390 1
423978 99423978 1001 86380 86390 1
424000 99424000 1001 86380 86390 1
425291 99425291 1001 86380 86390 1
424880 99424880 1001 86380 86390 1
424998 99424998 1001 86380 86390 1
424243 99424243 1001 86380 86390 1
424459 99424459 1001 86380 86390 1
424373 99424373 1001 86380 86390 1
425579 99425579 1001 86380 86390 1
425652 99425652 1001 86380 86390 1
426888 99426888 1001 86380 86390 1
426395 99426395 1001 86380 86390 1
426534 99426534 1001 86380 86390 1
426221 99426221 1001 86380 86390 1
427266 99427266 1001 86380 86390 1
427526 99427526 1001 86380 86390 1
428675 99428675 1001 86380 86390 1
428450 99428450 1001 86380 86390 1
428664 99428664 1001 86380 86390 1
428260 99428260 1001 86380 86390 1
428216 99428216 1001 86380 86390 1
427996 99427996 1001 86380 86390 1
427587 99427587 1001 86380 86390 1
427619 99427619 1001 86380 86390 1
429020 99429020 1001 86380 86390 1
429006 99429006 1001 86380 86390 1
430060 99430060 1001 86380 86390 1
429755 99429755 1001 86380 86390 1
429904 99429904 1001 86380 86390 1
429268 99429268 1001 86380 86390 1
429352 99429352 1001 86380 86390 1
429461 99429461 1001 86380 86390 1
430639 99430639 1001 86380 86390 1
431984 99431984 1001 86380 86390 1
431987 99431987 1001 86380 86390 1
431499 99431499 1001 86380 86390 1
430909 99430909 1001 86380 86390 1
432213 99432213 1001 86380 86390 1
432240 99432240 1001 86380 86390 1
433581 99433581 1001 86380 86390 1
433469 99433469 1001 86380 86390 1
432928 99432928 1001 86380 86390 1
433977 99433977 1001 86380 86390 1
435043 99435043 1001 86380 86390 1
434200 99434200 1001 86380 86390 1
435631 99435631 1001 86380 86390 1
436314 99436314 1001 86380 86390 1
300007 99300007 1001 86380 86390 1
300728 99300728 1001 86380 86390 1
300564 99300564 1001 86380 86390 1
300616 99300616 1001 86380 86390 1
300634 99300634 1001 86380 86390 1
300238 99300238 1001 86380 86390 1
300292 99300292 1001 86380 86390 1
300300 99300300 1001 86380 86390 1
300883 99300883 1001 86380 86390 1
300912 99300912 1001 86380 86390 1
300786 99300786 1001 86380 86390 1
302190 99302190 1001 86380 86390 1
302338 99302338 1001 86380 86390 1
302184 99302184 1001 86380 86390 1
302126 99302126 1001 86380 86390 1
301891 99301891 1001 86380 86390 1
301907 99301907 1001 86380 86390 1
301832 99301832 1001 86380 86390 1
301861 99301861 1001 86380 86390 1
302470 99302470 1001 86380 86390 1
302490 99302490 1001 86380 86390 1
303127 99303127 1001 86380 86390 1
302953 99302953 1001 86380 86390 1
302725 99302725 1001 86380 86390 1
303234 99303234 1001 86380 86390 1
303405 99303405 1001 86380 86390 1
303944 99303944 1001 86380 86390 1
303914 99303914 1001 86380 86390 1
304025 99304025 1001 86380 86390 1
303759 99303759 1001 86380 86390 1
303503 99303503 1001 86380 86390 1
303564 99303564 1001 86380 86390 1
304135 99304135 1001 86380 86390 1
304046 99304046 1001 86380 86390 1
304154 99304154 1001 86380 86390 1
304206 99304206 1001 86380 86390 1
304157 99304157 1001 86380 86390 1
304695 99304695 1001 86380 86390 1
304675 99304675 1001 86380 86390 1
304848 99304848 1001 86380 86390 1
304582 99304582 1001 86380 86390 1
304345 99304345 1001 86380 86390 1
304295 99304295 1001 86380 86390 1
305507 99305507 1001 86380 86390 1
305573 99305573 1001 86380 86390 1
305603 99305603 1001 86380 86390 1
305429 99305429 1001 86380 86390 1
305690 99305690 1001 86380 86390 1
500188 99500188 1001 86380 86390 1
500786 99500786 1001 86380 86390 1
500766 99500766 1001 86380 86390 1
500788 99500788 1001 86380 86390 1
500493 99500493 1001 86380 86390 1
500237 99500237 1001 86380 86390 1
500853 99500853 1001 86380 86390 1
501531 99501531 1001 86380 86390 1
501188 99501188 1001 86380 86390 1
501049 99501049 1001 86380 86390 1
501754 99501754 1001 86380 86390 1
501719 99501719 1001 86380 86390 1
501710 99501710 1001 86380 86390 1
502462 99502462 1001 86380 86390 1
502264 99502264 1001 86380 86390 1
502410 99502410 1001 86380 86390 1
502161 99502161 1001 86380 86390 1
502215 99502215 1001 86380 86390 1
502259 99502259 1001 86380 86390 1
502010 99502010 1001 86380 86390 1
502619 99502619 1001 86380 86390 1
502590 99502590 1001 86380 86390 1
503216 99503216 1001 86380 86390 1
503259 99503259 1001 86380 86390 1
503262 99503262 1001 86380 86390 1
502880 99502880 1001 86380 86390 1
502903 99502903 1001 86380 86390 1
504000 99504000 1001 86380 86390 1
504014 99504014 1001 86380 86390 1
503812 99503812 1001 86380 86390 1
503777 99503777 1001 86380 86390 1
503830 99503830 1001 86380 86390 1
503646 99503646 1001 86380 86390 1
503914 99503914 1001 86380 86390 1
504282 99504282 1001 86380 86390 1
504803 99504803 1001 86380 86390 1
504767 99504767 1001 86380 86390 1
504862 99504862 1001 86380 86390 1
504864 99504864 1001 86380 86390 1
504726 99504726 1001 86380 86390 1
504629 99504629 1001 86380 86390 1
504424 99504424 1001 86380 86390 1
504528 99504528 1001 86380 86390 1
504374 99504374 1001 86380 86390 1
504529 99504529 1001 86380 86390 1
505115 99505115 1001 86380 86390 1
504950 99504950 1001 86380 86390 1
505597 99505597 1001 86380 86390 1
505252 99505252 1001 86380 86390 1
505331 99505331 1001 86380 86390 1
506242 99506242 1001 86380 86390 1
506364 99506364 1001 86380 86390 1
506017 99506017 1001 86380 86390 1
506069 99506069 1001 86380 86390 1
506045 99506045 1001 86380 86390 1
506800 99506800 1001 86380 86390 1
506754 99506754 1001 86380 86390 1
506746 99506746 1001 86380 86390 1
506721 99506721 1001 86380 86390 1
506670 99506670 1001 86380 86390 1
507254 99507254 1001 86380 86390 1
507418 99507418 1001 86380 86390 1
507155 99507155 1001 86380 86390 1
507201 99507201 1001 86380 86390 1
506859 99506859 1001 86380 86390 1
506941 99506941 1001 86380 86390 1
507428 99507428 1001 86380 86390 1
507535 99507535 1001 86380 86390 1
508069 99508069 1001 86380 86390 1
507932 99507932 1001 86380 86390 1
507963 99507963 1001 86380 86390 1
507683 99507683 1001 86380 86390 1
507788 99507788 1001 86380 86390 1
507767 99507767 1001 86380 86390 1
507704 99507704 1001 86380 86390 1
508262 99508262 1001 86380 86390 1
508413 99508413 1001 86380 86390 1
508832 99508832 1001 86380 86390 1
508532 99508532 1001 86380 86390 1
508603 99508603 1001 86380 86390 1
509261 99509261 1001 86380 86390 1
509774 99509774 1001 86380 86390 1
509779 99509779 1001 86380 86390 1
509884 99509884 1001 86380 86390 1
509685 99509685 1001 86380 86390 1
509435 99509435 1001 86380 86390 1
509350 99509350 1001 86380 86390 1
509428 99509428 1001 86380 86390 1
509482 99509482 1001 86380 86390 1
510069 99510069 1001 86380 86390 1
510020 99510020 1001 86380 86390 1
509958 99509958 1001 86380 86390 1
510503 99510503 1001 86380 86390 1
510348 99510348 1001 86380 86390 1
510275 99510275 1001 86380 86390 1
510126 99510126 1001 86380 86390 1
510841 99510841 1001 86380 86390 1
511484 99511484 1001 86380 86390 1
510992 99510992 1001 86380 86390 1
511573 99511573 1001 86380 86390 1
512232 99512232 1001 86380 86390 1
511843 99511843 1001 86380 86390 1
511882 99511882 1001 86380 86390 1
512513 99512513 1001 86380 86390 1
512567 99512567 1001 86380 86390 1
513188 99513188 1001 86380 86390 1
512654 99512654 1001 86380 86390 1
513384 99513384 1001 86380 86390 1
513269 99513269 1001 86380 86390 1
513404 99513404 1001 86380 86390 1
513860 99513860 1001 86380 86390 1
513735 99513735 1001 86380 86390 1
513638 99513638 1001 86380 86390 1
513572 99513572 1001 86380 86390 1
513524 99513524 1001 86380 86390 1
514110 99514110 1001 86380 86390 1
514150 99514150 1001 86380 86390 1
514190 99514190 1001 86380 86390 1
514194 99514194 1001 86380 86390 1
514182 99514182 1001 86380 86390 1
514667 99514667 1001 86380 86390 1
514786 99514786 1001 86380 86390 1
514663 99514663 1001 86380 86390 1
514459 99514459 1001 86380 86390 1
514528 99514528 1001 86380 86390 1
514596 99514596 1001 86380 86390 1
514410 99514410 1001 86380 86390 1
514255 99514255 1001 86380 86390 1
515014 99515014 1001 86380 86390 1
514938 99514938 1001 86380 86390 1
515045 99515045 1001 86380 86390 1
514904 99514904 1001 86380 86390 1
515021 99515021 1001 86380 86390 1
515581 99515581 1001 86380 86390 1
515651 99515651 1001 86380 86390 1
515591 99515591 1001 86380 86390 1
515618 99515618 1001 86380 86390 1
515312 99515312 1001 86380 86390 1
515287 99515287 1001 86380 86390 1
515421 99515421 1001 86380 86390 1
515357 99515357 1001 86380 86390 1
515200 99515200 1001 86380 86390 1
515711 99515711 1001 86380 86390 1
516418 99516418 1001 86380 86390 1
516179 99516179 1001 86380 86390 1
516248 99516248 1001 86380 86390 1
516510 99516510 1001 86380 86390 1
516615 99516615 1001 86380 86390 1
516630 99516630 1001 86380 86390 1
517078 99517078 1001 86380 86390 1
517083 99517083 1001 86380 86390 1
516898 99516898 1001 86380 86390 1
517540 99517540 1001 86380 86390 1
517489 99517489 1001 86380 86390 1
517414 99517414 1001 86380 86390 1
517443 99517443 1001 86380 86390 1
518051 99518051 1001 86380 86390 1
518042 99518042 1001 86380 86390 1
518096 99518096 1001 86380 86390 1
517829 99517829 1001 86380 86390 1
517842 99517842 1001 86380 86390 1
517927 99517927 1001 86380 86390 1
517729 99517729 1001 86380 86390 1
517652 99517652 1001 86380 86390 1
517667 99517667 1001 86380 86390 1
518312 99518312 1001 86380 86390 1
518693 99518693 1001 86380 86390 1
518711 99518711 1001 86380 86390 1
518523 99518523 1001 86380 86390 1
518403 99518403 1001 86380 86390 1
519193 99519193 1001 86380 86390 1
519106 99519106 1001 86380 86390 1
518996 99518996 1001 86380 86390 1
519746 99519746 1001 86380 86390 1
519736 99519736 1001 86380 86390 1
519530 99519530 1001 86380 86390 1
519387 99519387 1001 86380 86390 1
519250 99519250 1001 86380 86390 1
519307 99519307 1001 86380 86390 1
519269 99519269 1001 86380 86390 1
519822 99519822 1001 86380 86390 1
520576 99520576 1001 86380 86390 1
520607 99520607 1001 86380 86390 1
520530 99520530 1001 86380 86390 1
520582 99520582 1001 86380 86390 1
520571 99520571 1001 86380 86390 1
520494 99520494 1001 86380 86390 1
520536 99520536 1001 86380 86390 1
520397 99520397 1001 86380 86390 1
520380 99520380 1001 86380 86390 1
520050 99520050 1001 86380 86390 1
520130 99520130 1001 86380 86390 1
520057 99520057 1001 86380 86390 1
520758 99520758 1001 86380 86390 1
521580 99521580 1001 86380 86390 1
521645 99521645 1001 86380 86390 1
521529 99521529 1001 86380 86390 1
521545 99521545 1001 86380 86390 1
522148 99522148 1001 86380 86390 1
521904 99521904 1001 86380 86390 1
522466 99522466 1001 86380 86390 1
522391 99522391 1001 86380 86390 1
523073 99523073 1001 86380 86390 1
522746 99522746 1001 86380 86390 1
522737 99522737 1001 86380 86390 1
522880 99522880 1001 86380 86390 1
522659 99522659 1001 86380 86390 1
522660 99522660 1001 86380 86390 1
523173 99523173 1001 86380 86390 1
523922 99523922 1001 86380 86390 1
523493 99523493 1001 86380 86390 1
523384 99523384 1001 86380 86390 1
523372 99523372 1001 86380 86390 1
524129 99524129 1001 86380 86390 1
524146 99524146 1001 86380 86390 1
524589 99524589 1001 86380 86390 1
524582 99524582 1001 86380 86390 1
524729 99524729 1001 86380 86390 1
524513 99524513 1001 86380 86390 1
524529 99524529 1001 86380 86390 1
524454 99524454 1001 86380 86390 1
524495 99524495 1001 86380 86390 1
524776 99524776 1001 86380 86390 1
524935 99524935 1001 86380 86390 1
525428 99525428 1001 86380 86390 1
525262 99525262 1001 86380 86390 1
525372 99525372 1001 86380 86390 1
525388 99525388 1001 86380 86390 1
525620 99525620 1001 86380 86390 1
525675 99525675 1001 86380 86390 1
526347 99526347 1001 86380 86390 1
526057 99526057 1001 86380 86390 1
526200 99526200 1001 86380 86390 1
525842 99525842 1001 86380 86390 1
525809 99525809 1001 86380 86390 1
526435 99526435 1001 86380 86390 1
527038 99527038 1001 86380 86390 1
526860 99526860 1001 86380 86390 1
526816 99526816 1001 86380 86390 1
526754 99526754 1001 86380 86390 1
527426 99527426 1001 86380 86390 1
527959 99527959 1001 86380 86390 1
527883 99527883 1001 86380 86390 1
528058 99528058 1001 86380 86390 1
527891 99527891 1001 86380 86390 1
527782 99527782 1001 86380 86390 1
527649 99527649 1001 86380 86390 1
527517 99527517 1001 86380 86390 1
528178 99528178 1001 86380 86390 1
528129 99528129 1001 86380 86390 1
528159 99528159 1001 86380 86390 1
528698 99528698 1001 86380 86390 1
528605 99528605 1001 86380 86390 1
528691 99528691 1001 86380 86390 1
528602 99528602 1001 86380 86390 1
528415 99528415 1001 86380 86390 1
529368 99529368 1001 86380 86390 1
529284 99529284 1001 86380 86390 1
530486 99530486 1001 86380 86390 1
530221 99530221 1001 86380 86390 1
530023 99530023 1001 86380 86390 1
530034 99530034 1001 86380 86390 1
530732 99530732 1001 86380 86390 1
530610 99530610 1001 86380 86390 1
531226 99531226 1001 86380 86390 1
531266 99531266 1001 86380 86390 1
531262 99531262 1001 86380 86390 1
531094 99531094 1001 86380 86390 1
530888 99530888 1001 86380 86390 1
530941 99530941 1001 86380 86390 1
531547 99531547 1001 86380 86390 1
531499 99531499 1001 86380 86390 1
531570 99531570 1001 86380 86390 1
532113 99532113 1001 86380 86390 1
531894 99531894 1001 86380 86390 1
531596 99531596 1001 86380 86390 1
532303 99532303 1001 86380 86390 1
532395 99532395 1001 86380 86390 1
532931 99532931 1001 86380 86390 1
533012 99533012 1001 86380 86390 1
532737 99532737 1001 86380 86390 1
532453 99532453 1001 86380 86390 1
533057 99533057 1001 86380 86390 1
533070 99533070 1001 86380 86390 1
533062 99533062 1001 86380 86390 1
533129 99533129 1001 86380 86390 1
533801 99533801 1001 86380 86390 1
533653 99533653 1001 86380 86390 1
533633 99533633 1001 86380 86390 1
533295 99533295 1001 86380 86390 1
533258 99533258 1001 86380 86390 1
533971 99533971 1001 86380 86390 1
533998 99533998 1001 86380 86390 1
534057 99534057 1001 86380 86390 1
533916 99533916 1001 86380 86390 1
533955 99533955 1001 86380 86390 1
534059 99534059 1001 86380 86390 1
534648 99534648 1001 86380 86390 1
534440 99534440 1001 86380 86390 1
534288 99534288 1001 86380 86390 1
534436 99534436 1001 86380 86390 1
534839 99534839 1001 86380 86390 1
534820 99534820 1001 86380 86390 1
535472 99535472 1001 86380 86390 1
535390 99535390 1001 86380 86390 1
535329 99535329 1001 86380 86390 1
535241 99535241 1001 86380 86390 1
535246 99535246 1001 86380 86390 1
535106 99535106 1001 86380 86390 1
535107 99535107 1001 86380 86390 1
535599 99535599 1001 86380 86390 1
535613 99535613 1001 86380 86390 1
536263 99536263 1001 86380 86390 1
535741 99535741 1001 86380 86390 1
535873 99535873 1001 86380 86390 1
535812 99535812 1001 86380 86390 1
536473 99536473 1001 86380 86390 1
536992 99536992 1001 86380 86390 1
536884 99536884 1001 86380 86390 1
536797 99536797 1001 86380 86390 1
536837 99536837 1001 86380 86390 1
536838 99536838 1001 86380 86390 1
537199 99537199 1001 86380 86390 1
537341 99537341 1001 86380 86390 1
537363 99537363 1001 86380 86390 1
537851 99537851 1001 86380 86390 1
537648 99537648 1001 86380 86390 1
537515 99537515 1001 86380 86390 1
537378 99537378 1001 86380 86390 1
538126 99538126 1001 86380 86390 1
538481 99538481 1001 86380 86390 1
538556 99538556 1001 86380 86390 1
538235 99538235 1001 86380 86390 1
538830 99538830 1001 86380 86390 1
538938 99538938 1001 86380 86390 1
539017 99539017 1001 86380 86390 1
539554 99539554 1001 86380 86390 1
539331 99539331 1001 86380 86390 1
539368 99539368 1001 86380 86390 1
539217 99539217 1001 86380 86390 1
539106 99539106 1001 86380 86390 1
539069 99539069 1001 86380 86390 1
539710 99539710 1001 86380 86390 1
540444 99540444 1001 86380 86390 1
540242 99540242 1001 86380 86390 1
540115 99540115 1001 86380 86390 1
539873 99539873 1001 86380 86390 1
540528 99540528 1001 86380 86390 1
540574 99540574 1001 86380 86390 1
541278 99541278 1001 86380 86390 1
541284 99541284 1001 86380 86390 1
540760 99540760 1001 86380 86390 1
541434 99541434 1001 86380 86390 1
541318 99541318 1001 86380 86390 1
541979 99541979 1001 86380 86390 1
542104 99542104 1001 86380 86390 1
541887 99541887 1001 86380 86390 1
541826 99541826 1001 86380 86390 1
541563 99541563 1001 86380 86390 1
541694 99541694 1001 86380 86390 1
542222 99542222 1001 86380 86390 1
542198 99542198 1001 86380 86390 1
542161 99542161 1001 86380 86390 1
542239 99542239 1001 86380 86390 1
542123 99542123 1001 86380 86390 1
542270 99542270 1001 86380 86390 1
542796 99542796 1001 86380 86390 1
542663 99542663 1001 86380 86390 1
542518 99542518 1001 86380 86390 1
543105 99543105 1001 86380 86390 1
543711 99543711 1001 86380 86390 1
543763 99543763 1001 86380 86390 1
543443 99543443 1001 86380 86390 1
543923 99543923 1001 86380 86390 1
544345 99544345 1001 86380 86390 1
544064 99544064 1001 86380 86390 1
544129 99544129 1001 86380 86390 1
544143 99544143 1001 86380 86390 1
544672 99544672 1001 86380 86390 1
544654 99544654 1001 86380 86390 1
415862 236 1001 53640 54057 1
542238 743 1002 41047 54407 1
400309 99400309 1001 86380 86390 1
400710 99400710 1001 86380 86390 1
400936 99400936 1001 86380 86390 1
400964 99400964 1001 86380 86390 1
401066 99401066 1001 86380 86390 1
401289 99401289 1001 86380 86390 1
401586 99401586 1001 86380 86390 1
402336 99402336 1001 86380 86390 1
402481 99402481 1001 86380 86390 1
402505 99402505 1001 86380 86390 1
402847 99402847 1001 86380 86390 1
402807 99402807 1001 86380 86390 1
403183 99403183 1001 86380 86390 1
403761 99403761 1001 86380 86390 1
404224 99404224 1001 86380 86390 1
404254 99404254 1001 86380 86390 1
404462 99404462 1001 86380 86390 1
404610 99404610 1001 86380 86390 1
404644 99404644 1001 86380 86390 1
404778 99404778 1001 86380 86390 1
405641 99405641 1001 86380 86390 1
405764 99405764 1001 86380 86390 1
406025 99406025 1001 86380 86390 1
406115 99406115 1001 86380 86390 1
406127 99406127 1001 86380 86390 1
406357 99406357 1001 86380 86390 1
406391 99406391 1001 86380 86390 1
406410 99406410 1001 86380 86390 1
406510 99406510 1001 86380 86390 1
406745 99406745 1001 86380 86390 1
406775 99406775 1001 86380 86390 1
406780 99406780 1001 86380 86390 1
406946 99406946 1001 86380 86390 1
407040 99407040 1001 86380 86390 1
407746 99407746 1001 86380 86390 1
407770 99407770 1001 86380 86390 1
407962 99407962 1001 86380 86390 1
407912 99407912 1001 86380 86390 1
408019 99408019 1001 86380 86390 1
408815 99408815 1001 86380 86390 1
408851 99408851 1001 86380 86390 1
409100 99409100 1001 86380 86390 1
409257 99409257 1001 86380 86390 1
409632 99409632 1001 86380 86390 1
409757 99409757 1001 86380 86390 1
409713 99409713 1001 86380 86390 1
409973 99409973 1001 86380 86390 1
410001 99410001 1001 86380 86390 1
410072 99410072 1001 86380 86390 1
409993 99409993 1001 86380 86390 1
410364 99410364 1001 86380 86390 1
410636 99410636 1001 86380 86390 1
411048 99411048 1001 86380 86390 1
411054 99411054 1001 86380 86390 1
413109 99413109 1001 86380 86390 1
413186 99413186 1001 86380 86390 1
414951 99414951 1001 86380 86390 1
414843 99414843 1001 86380 86390 1
415568 99415568 1001 86380 86390 1
416587 99416587 1001 86380 86390 1
416231 99416231 1001 86380 86390 1
416471 99416471 1001 86380 86390 1
416323 99416323 1001 86380 86390 1
416462 99416462 1001 86380 86390 1
416491 99416491 1001 86380 86390 1
415984 99415984 1001 86380 86390 1
415835 99415835 1001 86380 86390 1
415854 99415854 1001 86380 86390 1
417050 99417050 1001 86380 86390 1
417368 99417368 1001 86380 86390 1
417157 99417157 1001 86380 86390 1
417158 99417158 1001 86380 86390 1
417478 99417478 1001 86380 86390 1
418678 99418678 1001 86380 86390 1
418628 99418628 1001 86380 86390 1
418349 99418349 1001 86380 86390 1
418175 99418175 1001 86380 86390 1
417883 99417883 1001 86380 86390 1
417911 99417911 1001 86380 86390 1
417814 99417814 1001 86380 86390 1
417868 99417868 1001 86380 86390 1
419007 99419007 1001 86380 86390 1
418868 99418868 1001 86380 86390 1
419094 99419094 1001 86380 86390 1
420342 99420342 1001 86380 86390 1
420428 99420428 1001 86380 86390 1
419891 99419891 1001 86380 86390 1
419717 99419717 1001 86380 86390 1
419349 99419349 1001 86380 86390 1
419519 99419519 1001 86380 86390 1
419500 99419500 1001 86380 86390 1
420692 99420692 1001 86380 86390 1
421635 99421635 1001 86380 86390 1
421273 99421273 1001 86380 86390 1
421561 99421561 1001 86380 86390 1
421609 99421609 1001 86380 86390 1
421113 99421113 1001 86380 86390 1
422206 99422206 1001 86380 86390 1
422390 99422390 1001 86380 86390 1
423374 99423374 1001 86380 86390 1
423088 99423088 1001 86380 86390 1
422533 99422533 1001 86380 86390 1
422860 99422860 1001 86380 86390 1
422541 99422541 1001 86380 86390 1
425339 99425339 1001 86380 86390 1
424409 99424409 1001 86380 86390 1
424589 99424589 1001 86380 86390 1
425792 99425792 1001 86380 86390 1
426872 99426872 1001 86380 86390 1
427066 99427066 1001 86380 86390 1
426522 99426522 1001 86380 86390 1
426365 99426365 1001 86380 86390 1
425837 99425837 1001 86380 86390 1
427803 99427803 1001 86380 86390 1
427910 99427910 1001 86380 86390 1
429041 99429041 1001 86380 86390 1
428829 99428829 1001 86380 86390 1
429165 99429165 1001 86380 86390 1
429644 99429644 1001 86380 86390 1
429522 99429522 1001 86380 86390 1
429328 99429328 1001 86380 86390 1
431745 99431745 1001 86380 86390 1
431527 99431527 1001 86380 86390 1
430870 99430870 1001 86380 86390 1
432289 99432289 1001 86380 86390 1
432260 99432260 1001 86380 86390 1
433447 99433447 1001 86380 86390 1
433055 99433055 1001 86380 86390 1
433202 99433202 1001 86380 86390 1
432723 99432723 1001 86380 86390 1
433750 99433750 1001 86380 86390 1
434100 99434100 1001 86380 86390 1
434080 99434080 1001 86380 86390 1
435011 99435011 1001 86380 86390 1
434283 99434283 1001 86380 86390 1
435866 99435866 1001 86380 86390 1
435636 99435636 1001 86380 86390 1
436876 99436876 1001 86380 86390 1
436628 99436628 1001 86380 86390 1
436386 99436386 1001 86380 86390 1
436539 99436539 1001 86380 86390 1
436679 99436679 1001 86380 86390 1
436174 99436174 1001 86380 86390 1
436206 99436206 1001 86380 86390 1
435915 99435915 1001 86380 86390 1
300076 99300076 1001 86380 86390 1
300436 99300436 1001 86380 86390 1
300463 99300463 1001 86380 86390 1
300335 99300335 1001 86380 86390 1
300479 99300479 1001 86380 86390 1
300239 99300239 1001 86380 86390 1
300248 99300248 1001 86380 86390 1
300765 99300765 1001 86380 86390 1
301427 99301427 1001 86380 86390 1
301508 99301508 1001 86380 86390 1
301206 99301206 1001 86380 86390 1
301327 99301327 1001 86380 86390 1
301059 99301059 1001 86380 86390 1
301645 99301645 1001 86380 86390 1
301583 99301583 1001 86380 86390 1
301756 99301756 1001 86380 86390 1
302266 99302266 1001 86380 86390 1
302206 99302206 1001 86380 86390 1
302273 99302273 1001 86380 86390 1
302001 99302001 1001 86380 86390 1
301968 99301968 1001 86380 86390 1
301882 99301882 1001 86380 86390 1
302404 99302404 1001 86380 86390 1
303146 99303146 1001 86380 86390 1
303197 99303197 1001 86380 86390 1
302840 99302840 1001 86380 86390 1
303373 99303373 1001 86380 86390 1
303479 99303479 1001 86380 86390 1
303469 99303469 1001 86380 86390 1
303589 99303589 1001 86380 86390 1
303436 99303436 1001 86380 86390 1
304088 99304088 1001 86380 86390 1
304849 99304849 1001 86380 86390 1
304665 99304665 1001 86380 86390 1
304794 99304794 1001 86380 86390 1
304550 99304550 1001 86380 86390 1
304373 99304373 1001 86380 86390 1
305291 99305291 1001 86380 86390 1
305143 99305143 1001 86380 86390 1
500169 99500169 1001 86380 86390 1
500729 99500729 1001 86380 86390 1
500798 99500798 1001 86380 86390 1
500408 99500408 1001 86380 86390 1
500476 99500476 1001 86380 86390 1
500516 99500516 1001 86380 86390 1
501555 99501555 1001 86380 86390 1
501279 99501279 1001 86380 86390 1
501666 99501666 1001 86380 86390 1
502226 99502226 1001 86380 86390 1
501988 99501988 1001 86380 86390 1
502049 99502049 1001 86380 86390 1
501895 99501895 1001 86380 86390 1
502482 99502482 1001 86380 86390 1
503150 99503150 1001 86380 86390 1
503254 99503254 1001 86380 86390 1
503248 99503248 1001 86380 86390 1
502910 99502910 1001 86380 86390 1
502924 99502924 1001 86380 86390 1
502748 99502748 1001 86380 86390 1
502788 99502788 1001 86380 86390 1
502851 99502851 1001 86380 86390 1
503482 99503482 1001 86380 86390 1
503718 99503718 1001 86380 86390 1
503797 99503797 1001 86380 86390 1
503709 99503709 1001 86380 86390 1
503840 99503840 1001 86380 86390 1
503879 99503879 1001 86380 86390 1
503524 99503524 1001 86380 86390 1
503638 99503638 1001 86380 86390 1
504284 99504284 1001 86380 86390 1
504286 99504286 1001 86380 86390 1
504200 99504200 1001 86380 86390 1
504854 99504854 1001 86380 86390 1
504929 99504929 1001 86380 86390 1
504652 99504652 1001 86380 86390 1
504395 99504395 1001 86380 86390 1
505018 99505018 1001 86380 86390 1
505082 99505082 1001 86380 86390 1
505733 99505733 1001 86380 86390 1
505606 99505606 1001 86380 86390 1
505745 99505745 1001 86380 86390 1
505651 99505651 1001 86380 86390 1
505564 99505564 1001 86380 86390 1
505452 99505452 1001 86380 86390 1
505280 99505280 1001 86380 86390 1
505334 99505334 1001 86380 86390 1
505251 99505251 1001 86380 86390 1
505566 99505566 1001 86380 86390 1
506498 99506498 1001 86380 86390 1
506413 99506413 1001 86380 86390 1
506543 99506543 1001 86380 86390 1
506358 99506358 1001 86380 86390 1
506348 99506348 1001 86380 86390 1
507225 99507225 1001 86380 86390 1
507062 99507062 1001 86380 86390 1
507027 99507027 1001 86380 86390 1
507157 99507157 1001 86380 86390 1
507177 99507177 1001 86380 86390 1
506803 99506803 1001 86380 86390 1
507507 99507507 1001 86380 86390 1
507927 99507927 1001 86380 86390 1
507919 99507919 1001 86380 86390 1
507986 99507986 1001 86380 86390 1
507732 99507732 1001 86380 86390 1
508336 99508336 1001 86380 86390 1
508303 99508303 1001 86380 86390 1
508434 99508434 1001 86380 86390 1
508384 99508384 1001 86380 86390 1
509019 99509019 1001 86380 86390 1
508665 99508665 1001 86380 86390 1
508787 99508787 1001 86380 86390 1
508711 99508711 1001 86380 86390 1
508471 99508471 1001 86380 86390 1
508569 99508569 1001 86380 86390 1
509099 99509099 1001 86380 86390 1
509118 99509118 1001 86380 86390 1
509161 99509161 1001 86380 86390 1
509698 99509698 1001 86380 86390 1
509873 99509873 1001 86380 86390 1
509712 99509712 1001 86380 86390 1
509363 99509363 1001 86380 86390 1
509971 99509971 1001 86380 86390 1
510598 99510598 1001 86380 86390 1
510523 99510523 1001 86380 86390 1
510679 99510679 1001 86380 86390 1
510405 99510405 1001 86380 86390 1
510380 99510380 1001 86380 86390 1
510342 99510342 1001 86380 86390 1
510435 99510435 1001 86380 86390 1
510492 99510492 1001 86380 86390 1
510828 99510828 1001 86380 86390 1
510833 99510833 1001 86380 86390 1
510742 99510742 1001 86380 86390 1
511516 99511516 1001 86380 86390 1
511457 99511457 1001 86380 86390 1
511407 99511407 1001 86380 86390 1
511151 99511151 1001 86380 86390 1
511191 99511191 1001 86380 86390 1
511090 99511090 1001 86380 86390 1
511120 99511120 1001 86380 86390 1
510968 99510968 1001 86380 86390 1
511634 99511634 1001 86380 86390 1
511674 99511674 1001 86380 86390 1
511982 99511982 1001 86380 86390 1
511835 99511835 1001 86380 86390 1
511866 99511866 1001 86380 86390 1
511944 99511944 1001 86380 86390 1
512507 99512507 1001 86380 86390 1
512409 99512409 1001 86380 86390 1
513047 99513047 1001 86380 86390 1
512849 99512849 1001 86380 86390 1
512931 99512931 1001 86380 86390 1
513854 99513854 1001 86380 86390 1
513831 99513831 1001 86380 86390 1
513691 99513691 1001 86380 86390 1
513538 99513538 1001 86380 86390 1
514142 99514142 1001 86380 86390 1
514805 99514805 1001 86380 86390 1
514644 99514644 1001 86380 86390 1
514437 99514437 1001 86380 86390 1
514322 99514322 1001 86380 86390 1
514880 99514880 1001 86380 86390 1
515004 99515004 1001 86380 86390 1
515510 99515510 1001 86380 86390 1
515403 99515403 1001 86380 86390 1
515448 99515448 1001 86380 86390 1
515231 99515231 1001 86380 86390 1
515256 99515256 1001 86380 86390 1
515812 99515812 1001 86380 86390 1
515829 99515829 1001 86380 86390 1
515688 99515688 1001 86380 86390 1
516306 99516306 1001 86380 86390 1
516142 99516142 1001 86380 86390 1
516083 99516083 1001 86380 86390 1
516046 99516046 1001 86380 86390 1
515988 99515988 1001 86380 86390 1
515924 99515924 1001 86380 86390 1
516547 99516547 1001 86380 86390 1
516613 99516613 1001 86380 86390 1
517185 99517185 1001 86380 86390 1
517237 99517237 1001 86380 86390 1
517279 99517279 1001 86380 86390 1
516805 99516805 1001 86380 86390 1
516873 99516873 1001 86380 86390 1
516906 99516906 1001 86380 86390 1
517521 99517521 1001 86380 86390 1
517792 99517792 1001 86380 86390 1
517658 99517658 1001 86380 86390 1
518314 99518314 1001 86380 86390 1
518277 99518277 1001 86380 86390 1
518828 99518828 1001 86380 86390 1
518603 99518603 1001 86380 86390 1
518716 99518716 1001 86380 86390 1
518529 99518529 1001 86380 86390 1
518530 99518530 1001 86380 86390 1
518998 99518998 1001 86380 86390 1
519068 99519068 1001 86380 86390 1
519122 99519122 1001 86380 86390 1
519690 99519690 1001 86380 86390 1
519643 99519643 1001 86380 86390 1
519455 99519455 1001 86380 86390 1
519581 99519581 1001 86380 86390 1
519916 99519916 1001 86380 86390 1
520008 99520008 1001 86380 86390 1
520280 99520280 1001 86380 86390 1
520308 99520308 1001 86380 86390 1
520047 99520047 1001 86380 86390 1
520144 99520144 1001 86380 86390 1
520825 99520825 1001 86380 86390 1
521263 99521263 1001 86380 86390 1
521398 99521398 1001 86380 86390 1
521426 99521426 1001 86380 86390 1
521093 99521093 1001 86380 86390 1
520975 99520975 1001 86380 86390 1
520961 99520961 1001 86380 86390 1
520857 99520857 1001 86380 86390 1
521560 99521560 1001 86380 86390 1
521563 99521563 1001 86380 86390 1
522214 99522214 1001 86380 86390 1
522137 99522137 1001 86380 86390 1
521915 99521915 1001 86380 86390 1
521855 99521855 1001 86380 86390 1
521857 99521857 1001 86380 86390 1
523020 99523020 1001 86380 86390 1
522733 99522733 1001 86380 86390 1
522721 99522721 1001 86380 86390 1
522909 99522909 1001 86380 86390 1
522516 99522516 1001 86380 86390 1
522611 99522611 1001 86380 86390 1
523168 99523168 1001 86380 86390 1
523181 99523181 1001 86380 86390 1
523143 99523143 1001 86380 86390 1
523182 99523182 1001 86380 86390 1
523321 99523321 1001 86380 86390 1
523918 99523918 1001 86380 86390 1
523657 99523657 1001 86380 86390 1
523326 99523326 1001 86380 86390 1
523458 99523458 1001 86380 86390 1
523498 99523498 1001 86380 86390 1
524139 99524139 1001 86380 86390 1
524037 99524037 1001 86380 86390 1
524064 99524064 1001 86380 86390 1
523992 99523992 1001 86380 86390 1
524677 99524677 1001 86380 86390 1
524192 99524192 1001 86380 86390 1
524339 99524339 1001 86380 86390 1
524938 99524938 1001 86380 86390 1
524854 99524854 1001 86380 86390 1
525316 99525316 1001 86380 86390 1
525344 99525344 1001 86380 86390 1
525234 99525234 1001 86380 86390 1
525248 99525248 1001 86380 86390 1
525093 99525093 1001 86380 86390 1
525155 99525155 1001 86380 86390 1
525651 99525651 1001 86380 86390 1
526319 99526319 1001 86380 86390 1
526115 99526115 1001 86380 86390 1
526106 99526106 1001 86380 86390 1
526016 99526016 1001 86380 86390 1
526021 99526021 1001 86380 86390 1
525932 99525932 1001 86380 86390 1
525950 99525950 1001 86380 86390 1
526002 99526002 1001 86380 86390 1
525808 99525808 1001 86380 86390 1
527082 99527082 1001 86380 86390 1
527209 99527209 1001 86380 86390 1
526961 99526961 1001 86380 86390 1
526669 99526669 1001 86380 86390 1
526639 99526639 1001 86380 86390 1
527935 99527935 1001 86380 86390 1
527853 99527853 1001 86380 86390 1
528156 99528156 1001 86380 86390 1
528864 99528864 1001 86380 86390 1
528889 99528889 1001 86380 86390 1
529681 99529681 1001 86380 86390 1
529490 99529490 1001 86380 86390 1
529519 99529519 1001 86380 86390 1
529277 99529277 1001 86380 86390 1
529140 99529140 1001 86380 86390 1
530339 99530339 1001 86380 86390 1
530036 99530036 1001 86380 86390 1
530062 99530062 1001 86380 86390 1
530042 99530042 1001 86380 86390 1
530620 99530620 1001 86380 86390 1
530583 99530583 1001 86380 86390 1
530609 99530609 1001 86380 86390 1
531343 99531343 1001 86380 86390 1
531317 99531317 1001 86380 86390 1
531282 99531282 1001 86380 86390 1
530814 99530814 1001 86380 86390 1
531497 99531497 1001 86380 86390 1
531475 99531475 1001 86380 86390 1
532038 99532038 1001 86380 86390 1
532119 99532119 1001 86380 86390 1
532046 99532046 1001 86380 86390 1
532166 99532166 1001 86380 86390 1
531721 99531721 1001 86380 86390 1
532315 99532315 1001 86380 86390 1
532265 99532265 1001 86380 86390 1
532344 99532344 1001 86380 86390 1
532920 99532920 1001 86380 86390 1
533005 99533005 1001 86380 86390 1
532963 99532963 1001 86380 86390 1
533095 99533095 1001 86380 86390 1
533043 99533043 1001 86380 86390 1
533071 99533071 1001 86380 86390 1
533041 99533041 1001 86380 86390 1
533691 99533691 1001 86380 86390 1
533827 99533827 1001 86380 86390 1
533746 99533746 1001 86380 86390 1
533595 99533595 1001 86380 86390 1
533584 99533584 1001 86380 86390 1
533276 99533276 1001 86380 86390 1
533364 99533364 1001 86380 86390 1
533895 99533895 1001 86380 86390 1
534375 99534375 1001 86380 86390 1
534324 99534324 1001 86380 86390 1
534348 99534348 1001 86380 86390 1
535358 99535358 1001 86380 86390 1
535399 99535399 1001 86380 86390 1
535275 99535275 1001 86380 86390 1
534931 99534931 1001 86380 86390 1
534986 99534986 1001 86380 86390 1
534896 99534896 1001 86380 86390 1
534951 99534951 1001 86380 86390 1
535707 99535707 1001 86380 86390 1
535673 99535673 1001 86380 86390 1
536257 99536257 1001 86380 86390 1
535940 99535940 1001 86380 86390 1
535931 99535931 1001 86380 86390 1
536412 99536412 1001 86380 86390 1
536467 99536467 1001 86380 86390 1
537028 99537028 1001 86380 86390 1
536905 99536905 1001 86380 86390 1
536922 99536922 1001 86380 86390 1
536799 99536799 1001 86380 86390 1
536634 99536634 1001 86380 86390 1
536730 99536730 1001 86380 86390 1
537214 99537214 1001 86380 86390 1
537231 99537231 1001 86380 86390 1
537195 99537195 1001 86380 86390 1
537976 99537976 1001 86380 86390 1
537698 99537698 1001 86380 86390 1
538155 99538155 1001 86380 86390 1
538567 99538567 1001 86380 86390 1
538452 99538452 1001 86380 86390 1
538582 99538582 1001 86380 86390 1
538196 99538196 1001 86380 86390 1
538355 99538355 1001 86380 86390 1
539618 99539618 1001 86380 86390 1
539046 99539046 1001 86380 86390 1
539751 99539751 1001 86380 86390 1
540119 99540119 1001 86380 86390 1
540060 99540060 1001 86380 86390 1
539901 99539901 1001 86380 86390 1
540524 99540524 1001 86380 86390 1
540577 99540577 1001 86380 86390 1
541267 99541267 1001 86380 86390 1
541146 99541146 1001 86380 86390 1
540998 99540998 1001 86380 86390 1
541027 99541027 1001 86380 86390 1
540926 99540926 1001 86380 86390 1
540718 99540718 1001 86380 86390 1
541498 99541498 1001 86380 86390 1
541373 99541373 1001 86380 86390 1
541984 99541984 1001 86380 86390 1
541934 99541934 1001 86380 86390 1
541708 99541708 1001 86380 86390 1
541839 99541839 1001 86380 86390 1
541767 99541767 1001 86380 86390 1
541912 99541912 1001 86380 86390 1
541529 99541529 1001 86380 86390 1
541687 99541687 1001 86380 86390 1
542287 99542287 1001 86380 86390 1
542919 99542919 1001 86380 86390 1
542798 99542798 1001 86380 86390 1
542760 99542760 1001 86380 86390 1
542664 99542664 1001 86380 86390 1
542681 99542681 1001 86380 86390 1
543582 99543582 1001 86380 86390 1
543467 99543467 1001 86380 86390 1
543403 99543403 1001 86380 86390 1
543533 99543533 1001 86380 86390 1
543550 99543550 1001 86380 86390 1
543333 99543333 1001 86380 86390 1
543191 99543191 1001 86380 86390 1
543195 99543195 1001 86380 86390 1
543340 99543340 1001 86380 86390 1
543252 99543252 1001 86380 86390 1
543786 99543786 1001 86380 86390 1
544402 99544402 1001 86380 86390 1
544264 99544264 1001 86380 86390 1
544148 99544148 1001 86380 86390 1
544615 99544615 1001 86380 86390 1
544721 99544721 1001 86380 86390 1
544605 99544605 1001 86380 86390 1
516916 689 1002 28110 36860 1
400037 99400037 1001 86380 86390 1
400044 99400044 1001 86380 86390 1
400166 99400166 1001 86380 86390 1
400581 99400581 1001 86380 86390 1
401455 99401455 1001 86380 86390 1
401613 99401613 1001 86380 86390 1
401776 99401776 1001 86380 86390 1
402000 99402000 1001 86380 86390 1
402207 99402207 1001 86380 86390 1
402364 99402364 1001 86380 86390 1
402526 99402526 1001 86380 86390 1
402982 99402982 1001 86380 86390 1
402994 99402994 1001 86380 86390 1
403798 99403798 1001 86380 86390 1
404645 99404645 1001 86380 86390 1
404831 99404831 1001 86380 86390 1
404835 99404835 1001 86380 86390 1
404970 99404970 1001 86380 86390 1
405361 99405361 1001 86380 86390 1
405682 99405682 1001 86380 86390 1
406220 99406220 1001 86380 86390 1
406777 99406777 1001 86380 86390 1
407226 99407226 1001 86380 86390 1
407251 99407251 1001 86380 86390 1
407421 99407421 1001 86380 86390 1
407538 99407538 1001 86380 86390 1
408723 99408723 1001 86380 86390 1
408913 99408913 1001 86380 86390 1
409437 99409437 1001 86380 86390 1
409477 99409477 1001 86380 86390 1
409569 99409569 1001 86380 86390 1
409696 99409696 1001 86380 86390 1
409761 99409761 1001 86380 86390 1
409939 99409939 1001 86380 86390 1
410015 99410015 1001 86380 86390 1
410295 99410295 1001 86380 86390 1
411301 99411301 1001 86380 86390 1
411415 99411415 1001 86380 86390 1
411859 99411859 1001 86380 86390 1
412003 99412003 1001 86380 86390 1
413471 99413471 1001 86380 86390 1
413610 99413610 1001 86380 86390 1
413415 99413415 1001 86380 86390 1
413049 99413049 1001 86380 86390 1
413056 99413056 1001 86380 86390 1
412719 99412719 1001 86380 86390 1
412768 99412768 1001 86380 86390 1
412881 99412881 1001 86380 86390 1
412607 99412607 1001 86380 86390 1
413738 99413738 1001 86380 86390 1
413740 99413740 1001 86380 86390 1
413817 99413817 1001 86380 86390 1
415157 99415157 1001 86380 86390 1
414253 99414253 1001 86380 86390 1
414167 99414167 1001 86380 86390 1
415548 99415548 1001 86380 86390 1
415601 99415601 1001 86380 86390 1
416729 99416729 1001 86380 86390 1
416796 99416796 1001 86380 86390 1
416914 99416914 1001 86380 86390 1
416391 99416391 1001 86380 86390 1
416545 99416545 1001 86380 86390 1
415788 99415788 1001 86380 86390 1
415876 99415876 1001 86380 86390 1
416049 99416049 1001 86380 86390 1
417311 99417311 1001 86380 86390 1
417041 99417041 1001 86380 86390 1
417523 99417523 1001 86380 86390 1
418601 99418601 1001 86380 86390 1
418547 99418547 1001 86380 86390 1
418062 99418062 1001 86380 86390 1
418234 99418234 1001 86380 86390 1
418189 99418189 1001 86380 86390 1
417752 99417752 1001 86380 86390 1
418827 99418827 1001 86380 86390 1
420391 99420391 1001 86380 86390 1
420416 99420416 1001 86380 86390 1
419242 99419242 1001 86380 86390 1
419362 99419362 1001 86380 86390 1
419253 99419253 1001 86380 86390 1
419401 99419401 1001 86380 86390 1
422075 99422075 1001 86380 86390 1
422073 99422073 1001 86380 86390 1
421595 99421595 1001 86380 86390 1
421039 99421039 1001 86380 86390 1
420838 99420838 1001 86380 86390 1
420870 99420870 1001 86380 86390 1
422196 99422196 1001 86380 86390 1
423651 99423651 1001 86380 86390 1
423608 99423608 1001 86380 86390 1
423483 99423483 1001 86380 86390 1
422656 99422656 1001 86380 86390 1
422735 99422735 1001 86380 86390 1
423866 99423866 1001 86380 86390 1
423878 99423878 1001 86380 86390 1
425066 99425066 1001 86380 86390 1
424614 99424614 1001 86380 86390 1
424868 99424868 1001 86380 86390 1
424381 99424381 1001 86380 86390 1
425570 99425570 1001 86380 86390 1
426748 99426748 1001 86380 86390 1
426425 99426425 1001 86380 86390 1
426491 99426491 1001 86380 86390 1
426686 99426686 1001 86380 86390 1
426112 99426112 1001 86380 86390 1
425866 99425866 1001 86380 86390 1
427446 99427446 1001 86380 86390 1
428348 99428348 1001 86380 86390 1
428552 99428552 1001 86380 86390 1
428109 99428109 1001 86380 86390 1
427628 99427628 1001 86380 86390 1
427579 99427579 1001 86380 86390 1
430283 99430283 1001 86380 86390 1
429925 99429925 1001 86380 86390 1
429573 99429573 1001 86380 86390 1
429723 99429723 1001 86380 86390 1
429798 99429798 1001 86380 86390 1
429366 99429366 1001 86380 86390 1
429397 99429397 1001 86380 86390 1
430573 99430573 1001 86380 86390 1
430597 99430597 1001 86380 86390 1
431853 99431853 1001 86380 86390 1
431419 99431419 1001 86380 86390 1
431521 99431521 1001 86380 86390 1
430853 99430853 1001 86380 86390 1
431191 99431191 1001 86380 86390 1
431254 99431254 1001 86380 86390 1
432444 99432444 1001 86380 86390 1
432445 99432445 1001 86380 86390 1
432114 99432114 1001 86380 86390 1
432942 99432942 1001 86380 86390 1
432828 99432828 1001 86380 86390 1
432541 99432541 1001 86380 86390 1
433946 99433946 1001 86380 86390 1
434060 99434060 1001 86380 86390 1
435326 99435326 1001 86380 86390 1
435116 99435116 1001 86380 86390 1
434630 99434630 1001 86380 86390 1
434139 99434139 1001 86380 86390 1
434189 99434189 1001 86380 86390 1
435553 99435553 1001 86380 86390 1
435806 99435806 1001 86380 86390 1
437074 99437074 1001 86380 86390 1
436183 99436183 1001 86380 86390 1
300072 99300072 1001 86380 86390 1
300528 99300528 1001 86380 86390 1
300707 99300707 1001 86380 86390 1
300585 99300585 1001 86380 86390 1
300498 99300498 1001 86380 86390 1
300385 99300385 1001 86380 86390 1
300425 99300425 1001 86380 86390 1
300252 99300252 1001 86380 86390 1
300166 99300166 1001 86380 86390 1
300806 99300806 1001 86380 86390 1
300858 99300858 1001 86380 86390 1
300854 99300854 1001 86380 86390 1
301407 99301407 1001 86380 86390 1
301004 99301004 1001 86380 86390 1
301589 99301589 1001 86380 86390 1
302229 99302229 1001 86380 86390 1
302159 99302159 1001 86380 86390 1
302006 99302006 1001 86380 86390 1
301799 99301799 1001 86380 86390 1
301931 99301931 1001 86380 86390 1
301806 99301806 1001 86380 86390 1
303078 99303078 1001 86380 86390 1
303185 99303185 1001 86380 86390 1
303098 99303098 1001 86380 86390 1
303112 99303112 1001 86380 86390 1
303126 99303126 1001 86380 86390 1
302940 99302940 1001 86380 86390 1
302920 99302920 1001 86380 86390 1
302768 99302768 1001 86380 86390 1
302757 99302757 1001 86380 86390 1
303330 99303330 1001 86380 86390 1
303948 99303948 1001 86380 86390 1
303419 99303419 1001 86380 86390 1
303446 99303446 1001 86380 86390 1
304141 99304141 1001 86380 86390 1
304205 99304205 1001 86380 86390 1
304670 99304670 1001 86380 86390 1
304684 99304684 1001 86380 86390 1
304820 99304820 1001 86380 86390 1
304556 99304556 1001 86380 86390 1
304418 99304418 1001 86380 86390 1
304901 99304901 1001 86380 86390 1
305558 99305558 1001 86380 86390 1
305572 99305572 1001 86380 86390 1
305500 99305500 1001 86380 86390 1
305276 99305276 1001 86380 86390 1
305296 99305296 1001 86380 86390 1
305116 99305116 1001 86380 86390 1
305183 99305183 1001 86380 86390 1
305066 99305066 1001 86380 86390 1
500152 99500152 1001 86380 86390 1
500055 99500055 1001 86380 86390 1
500110 99500110 1001 86380 86390 1
500723 99500723 1001 86380 86390 1
500430 99500430 1001 86380 86390 1
500474 99500474 1001 86380 86390 1
500541 99500541 1001 86380 86390 1
500363 99500363 1001 86380 86390 1
500339 99500339 1001 86380 86390 1
500981 99500981 1001 86380 86390 1
501466 99501466 1001 86380 86390 1
501622 99501622 1001 86380 86390 1
501584 99501584 1001 86380 86390 1
501336 99501336 1001 86380 86390 1
501031 99501031 1001 86380 86390 1
501026 99501026 1001 86380 86390 1
501185 99501185 1001 86380 86390 1
501658 99501658 1001 86380 86390 1
502415 99502415 1001 86380 86390 1
502378 99502378 1001 86380 86390 1
502446 99502446 1001 86380 86390 1
501940 99501940 1001 86380 86390 1
501993 99501993 1001 86380 86390 1
502618 99502618 1001 86380 86390 1
502581 99502581 1001 86380 86390 1
503218 99503218 1001 86380 86390 1
502703 99502703 1001 86380 86390 1
502811 99502811 1001 86380 86390 1
503425 99503425 1001 86380 86390 1
503468 99503468 1001 86380 86390 1
504058 99504058 1001 86380 86390 1
503994 99503994 1001 86380 86390 1
504059 99504059 1001 86380 86390 1
504066 99504066 1001 86380 86390 1
503795 99503795 1001 86380 86390 1
503881 99503881 1001 86380 86390 1
503498 99503498 1001 86380 86390 1
503593 99503593 1001 86380 86390 1
503543 99503543 1001 86380 86390 1
504258 99504258 1001 86380 86390 1
504171 99504171 1001 86380 86390 1
504249 99504249 1001 86380 86390 1
504912 99504912 1001 86380 86390 1
504599 99504599 1001 86380 86390 1
504548 99504548 1001 86380 86390 1
504655 99504655 1001 86380 86390 1
504569 99504569 1001 86380 86390 1
504336 99504336 1001 86380 86390 1
504380 99504380 1001 86380 86390 1
505754 99505754 1001 86380 86390 1
505416 99505416 1001 86380 86390 1
505534 99505534 1001 86380 86390 1
505459 99505459 1001 86380 86390 1
505352 99505352 1001 86380 86390 1
505173 99505173 1001 86380 86390 1
505791 99505791 1001 86380 86390 1
506463 99506463 1001 86380 86390 1
506503 99506503 1001 86380 86390 1
506263 99506263 1001 86380 86390 1
506047 99506047 1001 86380 86390 1
507384 99507384 1001 86380 86390 1
507284 99507284 1001 86380 86390 1
507227 99507227 1001 86380 86390 1
507013 99507013 1001 86380 86390 1
506957 99506957 1001 86380 86390 1
506924 99506924 1001 86380 86390 1
506891 99506891 1001 86380 86390 1
507597 99507597 1001 86380 86390 1
508198 99508198 1001 86380 86390 1
508231 99508231 1001 86380 86390 1
508040 99508040 1001 86380 86390 1
507798 99507798 1001 86380 86390 1
508717 99508717 1001 86380 86390 1
508679 99508679 1001 86380 86390 1
508455 99508455 1001 86380 86390 1
508638 99508638 1001 86380 86390 1
508578 99508578 1001 86380 86390 1
509086 99509086 1001 86380 86390 1
509721 99509721 1001 86380 86390 1
509813 99509813 1001 86380 86390 1
509443 99509443 1001 86380 86390 1
509379 99509379 1001 86380 86390 1
509368 99509368 1001 86380 86390 1
510007 99510007 1001 86380 86390 1
510699 99510699 1001 86380 86390 1
510617 99510617 1001 86380 86390 1
510630 99510630 1001 86380 86390 1
510498 99510498 1001 86380 86390 1
510370 99510370 1001 86380 86390 1
510842 99510842 1001 86380 86390 1
511444 99511444 1001 86380 86390 1
511227 99511227 1001 86380 86390 1
511038 99511038 1001 86380 86390 1
511664 99511664 1001 86380 86390 1
512200 99512200 1001 86380 86390 1
512304 99512304 1001 86380 86390 1
512403 99512403 1001 86380 86390 1
512417 99512417 1001 86380 86390 1
512406 99512406 1001 86380 86390 1
512569 99512569 1001 86380 86390 1
513179 99513179 1001 86380 86390 1
513044 99513044 1001 86380 86390 1
512810 99512810 1001 86380 86390 1
512852 99512852 1001 86380 86390 1
512677 99512677 1001 86380 86390 1
513401 99513401 1001 86380 86390 1
513869 99513869 1001 86380 86390 1
513716 99513716 1001 86380 86390 1
513742 99513742 1001 86380 86390 1
513743 99513743 1001 86380 86390 1
513643 99513643 1001 86380 86390 1
513589 99513589 1001 86380 86390 1
514833 99514833 1001 86380 86390 1
514672 99514672 1001 86380 86390 1
514602 99514602 1001 86380 86390 1
514648 99514648 1001 86380 86390 1
514394 99514394 1001 86380 86390 1
514373 99514373 1001 86380 86390 1
515493 99515493 1001 86380 86390 1
515361 99515361 1001 86380 86390 1
515813 99515813 1001 86380 86390 1
515881 99515881 1001 86380 86390 1
516458 99516458 1001 86380 86390 1
516123 99516123 1001 86380 86390 1
516163 99516163 1001 86380 86390 1
516008 99516008 1001 86380 86390 1
515921 99515921 1001 86380 86390 1
516011 99516011 1001 86380 86390 1
516001 99516001 1001 86380 86390 1
517283 99517283 1001 86380 86390 1
517028 99517028 1001 86380 86390 1
517070 99517070 1001 86380 86390 1
517024 99517024 1001 86380 86390 1
516751 99516751 1001 86380 86390 1
517429 99517429 1001 86380 86390 1
517352 99517352 1001 86380 86390 1
518115 99518115 1001 86380 86390 1
518149 99518149 1001 86380 86390 1
517883 99517883 1001 86380 86390 1
517769 99517769 1001 86380 86390 1
517863 99517863 1001 86380 86390 1
517717 99517717 1001 86380 86390 1
517578 99517578 1001 86380 86390 1
518340 99518340 1001 86380 86390 1
518841 99518841 1001 86380 86390 1
518793 99518793 1001 86380 86390 1
518678 99518678 1001 86380 86390 1
518692 99518692 1001 86380 86390 1
518619 99518619 1001 86380 86390 1
518563 99518563 1001 86380 86390 1
519789 99519789 1001 86380 86390 1
519680 99519680 1001 86380 86390 1
519242 99519242 1001 86380 86390 1
519866 99519866 1001 86380 86390 1
519922 99519922 1001 86380 86390 1
520609 99520609 1001 86380 86390 1
520528 99520528 1001 86380 86390 1
520413 99520413 1001 86380 86390 1
520272 99520272 1001 86380 86390 1
520066 99520066 1001 86380 86390 1
520664 99520664 1001 86380 86390 1
520750 99520750 1001 86380 86390 1
521428 99521428 1001 86380 86390 1
520895 99520895 1001 86380 86390 1
521659 99521659 1001 86380 86390 1
521496 99521496 1001 86380 86390 1
521486 99521486 1001 86380 86390 1
522117 99522117 1001 86380 86390 1
522208 99522208 1001 86380 86390 1
522094 99522094 1001 86380 86390 1
522135 99522135 1001 86380 86390 1
522076 99522076 1001 86380 86390 1
522015 99522015 1001 86380 86390 1
521739 99521739 1001 86380 86390 1
522420 99522420 1001 86380 86390 1
522480 99522480 1001 86380 86390 1
522942 99522942 1001 86380 86390 1
522999 99522999 1001 86380 86390 1
522719 99522719 1001 86380 86390 1
522799 99522799 1001 86380 86390 1
523845 99523845 1001 86380 86390 1
523931 99523931 1001 86380 86390 1
523936 99523936 1001 86380 86390 1
523721 99523721 1001 86380 86390 1
523595 99523595 1001 86380 86390 1
523492 99523492 1001 86380 86390 1
523967 99523967 1001 86380 86390 1
523971 99523971 1001 86380 86390 1
524578 99524578 1001 86380 86390 1
524722 99524722 1001 86380 86390 1
524730 99524730 1001 86380 86390 1
524398 99524398 1001 86380 86390 1
524400 99524400 1001 86380 86390 1
524374 99524374 1001 86380 86390 1
524493 99524493 1001 86380 86390 1
524406 99524406 1001 86380 86390 1
524184 99524184 1001 86380 86390 1
525449 99525449 1001 86380 86390 1
525476 99525476 1001 86380 86390 1
525390 99525390 1001 86380 86390 1
525086 99525086 1001 86380 86390 1
525025 99525025 1001 86380 86390 1
525621 99525621 1001 86380 86390 1
525622 99525622 1001 86380 86390 1
525715 99525715 1001 86380 86390 1
526154 99526154 1001 86380 86390 1
526073 99526073 1001 86380 86390 1
526566 99526566 1001 86380 86390 1
526905 99526905 1001 86380 86390 1
526887 99526887 1001 86380 86390 1
526739 99526739 1001 86380 86390 1
526636 99526636 1001 86380 86390 1
526652 99526652 1001 86380 86390 1
527666 99527666 1001 86380 86390 1
527837 99527837 1001 86380 86390 1
527826 99527826 1001 86380 86390 1
528213 99528213 1001 86380 86390 1
528123 99528123 1001 86380 86390 1
528794 99528794 1001 86380 86390 1
528560 99528560 1001 86380 86390 1
528343 99528343 1001 86380 86390 1
528305 99528305 1001 86380 86390 1
529025 99529025 1001 86380 86390 1
529511 99529511 1001 86380 86390 1
529252 99529252 1001 86380 86390 1
529244 99529244 1001 86380 86390 1
529194 99529194 1001 86380 86390 1
529183 99529183 1001 86380 86390 1
529815 99529815 1001 86380 86390 1
529769 99529769 1001 86380 86390 1
529809 99529809 1001 86380 86390 1
529798 99529798 1001 86380 86390 1
530512 99530512 1001 86380 86390 1
530254 99530254 1001 86380 86390 1
530293 99530293 1001 86380 86390 1
529981 99529981 1001 86380 86390 1
530072 99530072 1001 86380 86390 1
529943 99529943 1001 86380 86390 1
530635 99530635 1001 86380 86390 1
530691 99530691 1001 86380 86390 1
531035 99531035 1001 86380 86390 1
530793 99530793 1001 86380 86390 1
531508 99531508 1001 86380 86390 1
531380 99531380 1001 86380 86390 1
531924 99531924 1001 86380 86390 1
531867 99531867 1001 86380 86390 1
531685 99531685 1001 86380 86390 1
532897 99532897 1001 86380 86390 1
532714 99532714 1001 86380 86390 1
532680 99532680 1001 86380 86390 1
532490 99532490 1001 86380 86390 1
532427 99532427 1001 86380 86390 1
533108 99533108 1001 86380 86390 1
533034 99533034 1001 86380 86390 1
533182 99533182 1001 86380 86390 1
533661 99533661 1001 86380 86390 1
533533 99533533 1001 86380 86390 1
533238 99533238 1001 86380 86390 1
533282 99533282 1001 86380 86390 1
534368 99534368 1001 86380 86390 1
534396 99534396 1001 86380 86390 1
534218 99534218 1001 86380 86390 1
534117 99534117 1001 86380 86390 1
534134 99534134 1001 86380 86390 1
534149 99534149 1001 86380 86390 1
535500 99535500 1001 86380 86390 1
535379 99535379 1001 86380 86390 1
534993 99534993 1001 86380 86390 1
535624 99535624 1001 86380 86390 1
535537 99535537 1001 86380 86390 1
535597 99535597 1001 86380 86390 1
536255 99536255 1001 86380 86390 1
536056 99536056 1001 86380 86390 1
535971 99535971 1001 86380 86390 1
535932 99535932 1001 86380 86390 1
536078 99536078 1001 86380 86390 1
535729 99535729 1001 86380 86390 1
535885 99535885 1001 86380 86390 1
535789 99535789 1001 86380 86390 1
535918 99535918 1001 86380 86390 1
535857 99535857 1001 86380 86390 1
535727 99535727 1001 86380 86390 1
536522 99536522 1001 86380 86390 1
536340 99536340 1001 86380 86390 1
537074 99537074 1001 86380 86390 1
536883 99536883 1001 86380 86390 1
536914 99536914 1001 86380 86390 1
536773 99536773 1001 86380 86390 1
536662 99536662 1001 86380 86390 1
536612 99536612 1001 86380 86390 1
536722 99536722 1001 86380 86390 1
537283 99537283 1001 86380 86390 1
537449 99537449 1001 86380 86390 1
537574 99537574 1001 86380 86390 1
539456 99539456 1001 86380 86390 1
539337 99539337 1001 86380 86390 1
539377 99539377 1001 86380 86390 1
539367 99539367 1001 86380 86390 1
539238 99539238 1001 86380 86390 1
539253 99539253 1001 86380 86390 1
539107 99539107 1001 86380 86390 1
539711 99539711 1001 86380 86390 1
540366 99540366 1001 86380 86390 1
540164 99540164 1001 86380 86390 1
539849 99539849 1001 86380 86390 1
539931 99539931 1001 86380 86390 1
541106 99541106 1001 86380 86390 1
540899 99540899 1001 86380 86390 1
540872 99540872 1001 86380 86390 1
540705 99540705 1001 86380 86390 1
541759 99541759 1001 86380 86390 1
541908 99541908 1001 86380 86390 1
541539 99541539 1001 86380 86390 1
541513 99541513 1001 86380 86390 1
541631 99541631 1001 86380 86390 1
542137 99542137 1001 86380 86390 1
542845 99542845 1001 86380 86390 1
542602 99542602 1001 86380 86390 1
542595 99542595 1001 86380 86390 1
542366 99542366 1001 86380 86390 1
542405 99542405 1001 86380 86390 1
542408 99542408 1001 86380 86390 1
543110 99543110 1001 86380 86390 1
543075 99543075 1001 86380 86390 1
543604 99543604 1001 86380 86390 1
543602 99543602 1001 86380 86390 1
543490 99543490 1001 86380 86390 1
543564 99543564 1001 86380 86390 1
543322 99543322 1001 86380 86390 1
543278 99543278 1001 86380 86390 1
543836 99543836 1001 86380 86390 1
543862 99543862 1001 86380 86390 1
543884 99543884 1001 86380 86390 1
544430 99544430 1001 86380 86390 1
544570 99544570 1001 86380 86390 1
544576 99544576 1001 86380 86390 1
544494 99544494 1001 86380 86390 1
544317 99544317 1001 86380 86390 1
544373 99544373 1001 86380 86390 1
544030 99544030 1001 86380 86390 1
544063 99544063 1001 86380 86390 1
516882 1029 1002 61889 69161 1
400109 99400109 1001 86380 86390 1
400283 99400283 1001 86380 86390 1
400550 99400550 1001 86380 86390 1
400634 99400634 1001 86380 86390 1
401124 99401124 1001 86380 86390 1
401363 99401363 1001 86380 86390 1
401391 99401391 1001 86380 86390 1
401558 99401558 1001 86380 86390 1
401629 99401629 1001 86380 86390 1
401733 99401733 1001 86380 86390 1
402047 99402047 1001 86380 86390 1
402357 99402357 1001 86380 86390 1
402436 99402436 1001 86380 86390 1
402439 99402439 1001 86380 86390 1
403514 99403514 1001 86380 86390 1
403622 99403622 1001 86380 86390 1
403588 99403588 1001 86380 86390 1
403714 99403714 1001 86380 86390 1
404192 99404192 1001 86380 86390 1
404323 99404323 1001 86380 86390 1
404295 99404295 1001 86380 86390 1
404480 99404480 1001 86380 86390 1
404555 99404555 1001 86380 86390 1
404871 99404871 1001 86380 86390 1
405204 99405204 1001 86380 86390 1
405458 99405458 1001 86380 86390 1
405576 99405576 1001 86380 86390 1
406324 99406324 1001 86380 86390 1
406457 99406457 1001 86380 86390 1
406597 99406597 1001 86380 86390 1
406668 99406668 1001 86380 86390 1
406930 99406930 1001 86380 86390 1
406906 99406906 1001 86380 86390 1
407001 99407001 1001 86380 86390 1
406840 99406840 1001 86380 86390 1
407197 99407197 1001 86380 86390 1
407361 99407361 1001 86380 86390 1
408044 99408044 1001 86380 86390 1
408462 99408462 1001 86380 86390 1
408868 99408868 1001 86380 86390 1
409810 99409810 1001 86380 86390 1
410475 99410475 1001 86380 86390 1
410698 99410698 1001 86380 86390 1
410763 99410763 1001 86380 86390 1
410809 99410809 1001 86380 86390 1
411349 99411349 1001 86380 86390 1
411354 99411354 1001 86380 86390 1
411950 99411950 1001 86380 86390 1
411879 99411879 1001 86380 86390 1
412402 99412402 1001 86380 86390 1
412332 99412332 1001 86380 86390 1
413504 99413504 1001 86380 86390 1
413465 99413465 1001 86380 86390 1
412907 99412907 1001 86380 86390 1
412843 99412843 1001 86380 86390 1
412674 99412674 1001 86380 86390 1
414206 99414206 1001 86380 86390 1
414174 99414174 1001 86380 86390 1
415602 99415602 1001 86380 86390 1
415330 99415330 1001 86380 86390 1
416795 99416795 1001 86380 86390 1
416593 99416593 1001 86380 86390 1
416044 99416044 1001 86380 86390 1
416002 99416002 1001 86380 86390 1
417233 99417233 1001 86380 86390 1
417054 99417054 1001 86380 86390 1
418681 99418681 1001 86380 86390 1
418109 99418109 1001 86380 86390 1
418308 99418308 1001 86380 86390 1
418340 99418340 1001 86380 86390 1
418313 99418313 1001 86380 86390 1
417620 99417620 1001 86380 86390 1
417931 99417931 1001 86380 86390 1
417730 99417730 1001 86380 86390 1
419174 99419174 1001 86380 86390 1
420152 99420152 1001 86380 86390 1
419806 99419806 1001 86380 86390 1
419964 99419964 1001 86380 86390 1
419375 99419375 1001 86380 86390 1
419455 99419455 1001 86380 86390 1
420682 99420682 1001 86380 86390 1
420738 99420738 1001 86380 86390 1
422043 99422043 1001 86380 86390 1
422088 99422088 1001 86380 86390 1
421881 99421881 1001 86380 86390 1
421936 99421936 1001 86380 86390 1
421791 99421791 1001 86380 86390 1
421049 99421049 1001 86380 86390 1
422461 99422461 1001 86380 86390 1
423751 99423751 1001 86380 86390 1
423554 99423554 1001 86380 86390 1
423457 99423457 1001 86380 86390 1
423600 99423600 1001 86380 86390 1
422703 99422703 1001 86380 86390 1
424036 99424036 1001 86380 86390 1
424992 99424992 1001 86380 86390 1
424254 99424254 1001 86380 86390 1
424519 99424519 1001 86380 86390 1
426740 99426740 1001 86380 86390 1
426451 99426451 1001 86380 86390 1
426560 99426560 1001 86380 86390 1
425968 99425968 1001 86380 86390 1
426255 99426255 1001 86380 86390 1
427309 99427309 1001 86380 86390 1
427407 99427407 1001 86380 86390 1
427432 99427432 1001 86380 86390 1
428553 99428553 1001 86380 86390 1
427863 99427863 1001 86380 86390 1
428799 99428799 1001 86380 86390 1
430373 99430373 1001 86380 86390 1
429738 99429738 1001 86380 86390 1
429908 99429908 1001 86380 86390 1
429935 99429935 1001 86380 86390 1
429917 99429917 1001 86380 86390 1
429254 99429254 1001 86380 86390 1
430613 99430613 1001 86380 86390 1
431752 99431752 1001 86380 86390 1
431583 99431583 1001 86380 86390 1
431329 99431329 1001 86380 86390 1
431311 99431311 1001 86380 86390 1
430836 99430836 1001 86380 86390 1
433638 99433638 1001 86380 86390 1
433703 99433703 1001 86380 86390 1
433454 99433454 1001 86380 86390 1
432971 99432971 1001 86380 86390 1
432996 99432996 1001 86380 86390 1
432562 99432562 1001 86380 86390 1
432532 99432532 1001 86380 86390 1
432659 99432659 1001 86380 86390 1
433828 99433828 1001 86380 86390 1
434069 99434069 1001 86380 86390 1
435158 99435158 1001 86380 86390 1
434832 99434832 1001 86380 86390 1
434472 99434472 1001 86380 86390 1
434162 99434162 1001 86380 86390 1
435683 99435683 1001 86380 86390 1
435771 99435771 1001 86380 86390 1
435870 99435870 1001 86380 86390 1
435783 99435783 1001 86380 86390 1
436903 99436903 1001 86380 86390 1
436413 99436413 1001 86380 86390 1
436100 99436100 1001 86380 86390 1
435907 99435907 1001 86380 86390 1
435992 99435992 1001 86380 86390 1
300029 99300029 1001 86380 86390 1
300046 99300046 1001 86380 86390 1
300541 99300541 1001 86380 86390 1
300433 99300433 1001 86380 86390 1
300324 99300324 1001 86380 86390 1
300208 99300208 1001 86380 86390 1
300108 99300108 1001 86380 86390 1
300833 99300833 1001 86380 86390 1
300847 99300847 1001 86380 86390 1
300889 99300889 1001 86380 86390 1
301517 99301517 1001 86380 86390 1
301450 99301450 1001 86380 86390 1
300958 99300958 1001 86380 86390 1
301684 99301684 1001 86380 86390 1
301588 99301588 1001 86380 86390 1
302354 99302354 1001 86380 86390 1
302335 99302335 1001 86380 86390 1
302359 99302359 1001 86380 86390 1
302247 99302247 1001 86380 86390 1
302260 99302260 1001 86380 86390 1
302584 99302584 1001 86380 86390 1
303021 99303021 1001 86380 86390 1
302797 99302797 1001 86380 86390 1
302837 99302837 1001 86380 86390 1
302798 99302798 1001 86380 86390 1
302931 99302931 1001 86380 86390 1
302785 99302785 1001 86380 86390 1
303256 99303256 1001 86380 86390 1
303365 99303365 1001 86380 86390 1
303724 99303724 1001 86380 86390 1
303808 99303808 1001 86380 86390 1
303640 99303640 1001 86380 86390 1
303544 99303544 1001 86380 86390 1
303423 99303423 1001 86380 86390 1
304198 99304198 1001 86380 86390 1
304474 99304474 1001 86380 86390 1
304587 99304587 1001 86380 86390 1
304304 99304304 1001 86380 86390 1
304260 99304260 1001 86380 86390 1
304895 99304895 1001 86380 86390 1
304903 99304903 1001 86380 86390 1
304958 99304958 1001 86380 86390 1
305651 99305651 1001 86380 86390 1
305683 99305683 1001 86380 86390 1
305403 99305403 1001 86380 86390 1
305416 99305416 1001 86380 86390 1
305232 99305232 1001 86380 86390 1
500168 99500168 1001 86380 86390 1
500124 99500124 1001 86380 86390 1
500060 99500060 1001 86380 86390 1
500454 99500454 1001 86380 86390 1
500583 99500583 1001 86380 86390 1
500533 99500533 1001 86380 86390 1
500377 99500377 1001 86380 86390 1
500890 99500890 1001 86380 86390 1
500814 99500814 1001 86380 86390 1
500960 99500960 1001 86380 86390 1
501576 99501576 1001 86380 86390 1
501606 99501606 1001 86380 86390 1
501624 99501624 1001 86380 86390 1
501073 99501073 1001 86380 86390 1
501021 99501021 1001 86380 86390 1
501205 99501205 1001 86380 86390 1
501807 99501807 1001 86380 86390 1
501774 99501774 1001 86380 86390 1
502427 99502427 1001 86380 86390 1
502338 99502338 1001 86380 86390 1
502442 99502442 1001 86380 86390 1
502321 99502321 1001 86380 86390 1
502056 99502056 1001 86380 86390 1
502062 99502062 1001 86380 86390 1
501891 99501891 1001 86380 86390 1
502051 99502051 1001 86380 86390 1
502053 99502053 1001 86380 86390 1
502546 99502546 1001 86380 86390 1
502613 99502613 1001 86380 86390 1
502551 99502551 1001 86380 86390 1
502951 99502951 1001 86380 86390 1
503055 99503055 1001 86380 86390 1
502878 99502878 1001 86380 86390 1
502706 99502706 1001 86380 86390 1
503369 99503369 1001 86380 86390 1
503411 99503411 1001 86380 86390 1
503966 99503966 1001 86380 86390 1
504072 99504072 1001 86380 86390 1
503895 99503895 1001 86380 86390 1
504263 99504263 1001 86380 86390 1
504264 99504264 1001 86380 86390 1
504911 99504911 1001 86380 86390 1
504869 99504869 1001 86380 86390 1
504749 99504749 1001 86380 86390 1
504611 99504611 1001 86380 86390 1
504541 99504541 1001 86380 86390 1
504465 99504465 1001 86380 86390 1
504343 99504343 1001 86380 86390 1
505076 99505076 1001 86380 86390 1
505141 99505141 1001 86380 86390 1
505735 99505735 1001 86380 86390 1
505550 99505550 1001 86380 86390 1
505220 99505220 1001 86380 86390 1
505200 99505200 1001 86380 86390 1
505960 99505960 1001 86380 86390 1
506276 99506276 1001 86380 86390 1
506122 99506122 1001 86380 86390 1
506639 99506639 1001 86380 86390 1
506656 99506656 1001 86380 86390 1
507066 99507066 1001 86380 86390 1
507173 99507173 1001 86380 86390 1
507487 99507487 1001 86380 86390 1
507423 99507423 1001 86380 86390 1
508094 99508094 1001 86380 86390 1
508070 99508070 1001 86380 86390 1
508088 99508088 1001 86380 86390 1
508157 99508157 1001 86380 86390 1
507935 99507935 1001 86380 86390 1
507858 99507858 1001 86380 86390 1
507747 99507747 1001 86380 86390 1
508441 99508441 1001 86380 86390 1
508249 99508249 1001 86380 86390 1
508448 99508448 1001 86380 86390 1
508988 99508988 1001 86380 86390 1
508963 99508963 1001 86380 86390 1
508926 99508926 1001 86380 86390 1
508928 99508928 1001 86380 86390 1
509060 99509060 1001 86380 86390 1
508819 99508819 1001 86380 86390 1
508801 99508801 1001 86380 86390 1
508486 99508486 1001 86380 86390 1
508500 99508500 1001 86380 86390 1
509202 99509202 1001 86380 86390 1
509254 99509254 1001 86380 86390 1
509076 99509076 1001 86380 86390 1
509199 99509199 1001 86380 86390 1
509122 99509122 1001 86380 86390 1
509839 99509839 1001 86380 86390 1
509879 99509879 1001 86380 86390 1
509362 99509362 1001 86380 86390 1
510105 99510105 1001 86380 86390 1
509910 99509910 1001 86380 86390 1
510431 99510431 1001 86380 86390 1
510422 99510422 1001 86380 86390 1
510428 99510428 1001 86380 86390 1
510306 99510306 1001 86380 86390 1
510825 99510825 1001 86380 86390 1
511317 99511317 1001 86380 86390 1
511137 99511137 1001 86380 86390 1
511588 99511588 1001 86380 86390 1
511567 99511567 1001 86380 86390 1
511663 99511663 1001 86380 86390 1
511842 99511842 1001 86380 86390 1
511921 99511921 1001 86380 86390 1
512528 99512528 1001 86380 86390 1
512399 99512399 1001 86380 86390 1
512387 99512387 1001 86380 86390 1
513012 99513012 1001 86380 86390 1
513005 99513005 1001 86380 86390 1
512948 99512948 1001 86380 86390 1
512881 99512881 1001 86380 86390 1
512785 99512785 1001 86380 86390 1
513390 99513390 1001 86380 86390 1
513314 99513314 1001 86380 86390 1
513392 99513392 1001 86380 86390 1
513266 99513266 1001 86380 86390 1
513898 99513898 1001 86380 86390 1
513927 99513927 1001 86380 86390 1
513966 99513966 1001 86380 86390 1
513656 99513656 1001 86380 86390 1
513601 99513601 1001 86380 86390 1
514075 99514075 1001 86380 86390 1
514105 99514105 1001 86380 86390 1
514637 99514637 1001 86380 86390 1
514651 99514651 1001 86380 86390 1
514927 99514927 1001 86380 86390 1
515532 99515532 1001 86380 86390 1
515494 99515494 1001 86380 86390 1
515672 99515672 1001 86380 86390 1
515267 99515267 1001 86380 86390 1
515849 99515849 1001 86380 86390 1
515709 99515709 1001 86380 86390 1
516342 99516342 1001 86380 86390 1
516174 99516174 1001 86380 86390 1
516200 99516200 1001 86380 86390 1
516118 99516118 1001 86380 86390 1
516571 99516571 1001 86380 86390 1
517306 99517306 1001 86380 86390 1
517315 99517315 1001 86380 86390 1
517316 99517316 1001 86380 86390 1
517188 99517188 1001 86380 86390 1
517240 99517240 1001 86380 86390 1
517229 99517229 1001 86380 86390 1
516948 99516948 1001 86380 86390 1
516920 99516920 1001 86380 86390 1
517479 99517479 1001 86380 86390 1
517356 99517356 1001 86380 86390 1
517538 99517538 1001 86380 86390 1
517813 99517813 1001 86380 86390 1
517909 99517909 1001 86380 86390 1
517845 99517845 1001 86380 86390 1
517809 99517809 1001 86380 86390 1
517597 99517597 1001 86380 86390 1
517741 99517741 1001 86380 86390 1
517677 99517677 1001 86380 86390 1
518249 99518249 1001 86380 86390 1
518330 99518330 1001 86380 86390 1
518180 99518180 1001 86380 86390 1
518285 99518285 1001 86380 86390 1
518925 99518925 1001 86380 86390 1
518822 99518822 1001 86380 86390 1
518887 99518887 1001 86380 86390 1
518748 99518748 1001 86380 86390 1
519128 99519128 1001 86380 86390 1
519781 99519781 1001 86380 86390 1
519667 99519667 1001 86380 86390 1
519505 99519505 1001 86380 86390 1
519523 99519523 1001 86380 86390 1
519288 99519288 1001 86380 86390 1
519837 99519837 1001 86380 86390 1
519943 99519943 1001 86380 86390 1
519923 99519923 1001 86380 86390 1
519846 99519846 1001 86380 86390 1
519834 99519834 1001 86380 86390 1
520469 99520469 1001 86380 86390 1
520414 99520414 1001 86380 86390 1
520429 99520429 1001 86380 86390 1
520313 99520313 1001 86380 86390 1
520157 99520157 1001 86380 86390 1
520224 99520224 1001 86380 86390 1
521416 99521416 1001 86380 86390 1
521326 99521326 1001 86380 86390 1
521306 99521306 1001 86380 86390 1
521282 99521282 1001 86380 86390 1
520883 99520883 1001 86380 86390 1
521626 99521626 1001 86380 86390 1
522192 99522192 1001 86380 86390 1
522307 99522307 1001 86380 86390 1
523117 99523117 1001 86380 86390 1
523034 99523034 1001 86380 86390 1
522774 99522774 1001 86380 86390 1
522859 99522859 1001 86380 86390 1
522641 99522641 1001 86380 86390 1
522605 99522605 1001 86380 86390 1
522557 99522557 1001 86380 86390 1
523175 99523175 1001 86380 86390 1
523932 99523932 1001 86380 86390 1
523787 99523787 1001 86380 86390 1
523640 99523640 1001 86380 86390 1
523680 99523680 1001 86380 86390 1
523629 99523629 1001 86380 86390 1
523569 99523569 1001 86380 86390 1
523439 99523439 1001 86380 86390 1
524646 99524646 1001 86380 86390 1
524764 99524764 1001 86380 86390 1
524465 99524465 1001 86380 86390 1
524559 99524559 1001 86380 86390 1
524175 99524175 1001 86380 86390 1
524277 99524277 1001 86380 86390 1
524863 99524863 1001 86380 86390 1
524786 99524786 1001 86380 86390 1
524827 99524827 1001 86380 86390 1
524948 99524948 1001 86380 86390 1
525458 99525458 1001 86380 86390 1
525503 99525503 1001 86380 86390 1
525159 99525159 1001 86380 86390 1
525152 99525152 1001 86380 86390 1
524999 99524999 1001 86380 86390 1
525632 99525632 1001 86380 86390 1
525730 99525730 1001 86380 86390 1
526258 99526258 1001 86380 86390 1
526205 99526205 1001 86380 86390 1
525810 99525810 1001 86380 86390 1
525889 99525889 1001 86380 86390 1
525838 99525838 1001 86380 86390 1
526538 99526538 1001 86380 86390 1
526488 99526488 1001 86380 86390 1
526527 99526527 1001 86380 86390 1
526443 99526443 1001 86380 86390 1
527226 99527226 1001 86380 86390 1
526958 99526958 1001 86380 86390 1
526971 99526971 1001 86380 86390 1
526962 99526962 1001 86380 86390 1
526800 99526800 1001 86380 86390 1
526815 99526815 1001 86380 86390 1
526766 99526766 1001 86380 86390 1
526741 99526741 1001 86380 86390 1
526665 99526665 1001 86380 86390 1
527940 99527940 1001 86380 86390 1
527713 99527713 1001 86380 86390 1
528774 99528774 1001 86380 86390 1
528711 99528711 1001 86380 86390 1
528830 99528830 1001 86380 86390 1
528861 99528861 1001 86380 86390 1
528527 99528527 1001 86380 86390 1
528517 99528517 1001 86380 86390 1
528669 99528669 1001 86380 86390 1
528931 99528931 1001 86380 86390 1
528933 99528933 1001 86380 86390 1
529692 99529692 1001 86380 86390 1
529657 99529657 1001 86380 86390 1
529716 99529716 1001 86380 86390 1
529533 99529533 1001 86380 86390 1
529357 99529357 1001 86380 86390 1
529320 99529320 1001 86380 86390 1
529516 99529516 1001 86380 86390 1
529257 99529257 1001 86380 86390 1
529908 99529908 1001 86380 86390 1
530283 99530283 1001 86380 86390 1
530294 99530294 1001 86380 86390 1
530013 99530013 1001 86380 86390 1
531154 99531154 1001 86380 86390 1
531055 99531055 1001 86380 86390 1
530797 99530797 1001 86380 86390 1
530967 99530967 1001 86380 86390 1
531541 99531541 1001 86380 86390 1
531439 99531439 1001 86380 86390 1
531542 99531542 1001 86380 86390 1
531936 99531936 1001 86380 86390 1
531911 99531911 1001 86380 86390 1
531873 99531873 1001 86380 86390 1
531757 99531757 1001 86380 86390 1
531695 99531695 1001 86380 86390 1
531670 99531670 1001 86380 86390 1
532868 99532868 1001 86380 86390 1
532659 99532659 1001 86380 86390 1
532766 99532766 1001 86380 86390 1
532780 99532780 1001 86380 86390 1
532464 99532464 1001 86380 86390 1
532509 99532509 1001 86380 86390 1
533124 99533124 1001 86380 86390 1
533856 99533856 1001 86380 86390 1
533749 99533749 1001 86380 86390 1
533617 99533617 1001 86380 86390 1
533975 99533975 1001 86380 86390 1
534061 99534061 1001 86380 86390 1
534366 99534366 1001 86380 86390 1
534447 99534447 1001 86380 86390 1
534409 99534409 1001 86380 86390 1
534104 99534104 1001 86380 86390 1
534176 99534176 1001 86380 86390 1
534874 99534874 1001 86380 86390 1
535473 99535473 1001 86380 86390 1
535479 99535479 1001 86380 86390 1
534934 99534934 1001 86380 86390 1
535016 99535016 1001 86380 86390 1
535664 99535664 1001 86380 86390 1
535549 99535549 1001 86380 86390 1
536174 99536174 1001 86380 86390 1
536240 99536240 1001 86380 86390 1
536131 99536131 1001 86380 86390 1
536439 99536439 1001 86380 86390 1
536495 99536495 1001 86380 86390 1
537061 99537061 1001 86380 86390 1
536738 99536738 1001 86380 86390 1
536576 99536576 1001 86380 86390 1
537186 99537186 1001 86380 86390 1
537900 99537900 1001 86380 86390 1
537927 99537927 1001 86380 86390 1
537984 99537984 1001 86380 86390 1
537604 99537604 1001 86380 86390 1
537780 99537780 1001 86380 86390 1
537395 99537395 1001 86380 86390 1
537425 99537425 1001 86380 86390 1
538044 99538044 1001 86380 86390 1
538170 99538170 1001 86380 86390 1
538124 99538124 1001 86380 86390 1
538814 99538814 1001 86380 86390 1
538708 99538708 1001 86380 86390 1
538722 99538722 1001 86380 86390 1
538529 99538529 1001 86380 86390 1
538303 99538303 1001 86380 86390 1
538292 99538292 1001 86380 86390 1
538294 99538294 1001 86380 86390 1
538917 99538917 1001 86380 86390 1
538826 99538826 1001 86380 86390 1
539508 99539508 1001 86380 86390 1
539403 99539403 1001 86380 86390 1
539062 99539062 1001 86380 86390 1
539807 99539807 1001 86380 86390 1
539837 99539837 1001 86380 86390 1
540370 99540370 1001 86380 86390 1
540333 99540333 1001 86380 86390 1
540385 99540385 1001 86380 86390 1
540424 99540424 1001 86380 86390 1
540295 99540295 1001 86380 86390 1
540241 99540241 1001 86380 86390 1
540153 99540153 1001 86380 86390 1
539924 99539924 1001 86380 86390 1
540028 99540028 1001 86380 86390 1
539886 99539886 1001 86380 86390 1
539913 99539913 1001 86380 86390 1
540626 99540626 1001 86380 86390 1
541219 99541219 1001 86380 86390 1
541247 99541247 1001 86380 86390 1
541050 99541050 1001 86380 86390 1
540776 99540776 1001 86380 86390 1
540714 99540714 1001 86380 86390 1
540740 99540740 1001 86380 86390 1
540860 99540860 1001 86380 86390 1
540723 99540723 1001 86380 86390 1
541452 99541452 1001 86380 86390 1
541429 99541429 1001 86380 86390 1
541920 99541920 1001 86380 86390 1
542050 99542050 1001 86380 86390 1
541829 99541829 1001 86380 86390 1
541682 99541682 1001 86380 86390 1
541592 99541592 1001 86380 86390 1
541639 99541639 1001 86380 86390 1
542302 99542302 1001 86380 86390 1
542879 99542879 1001 86380 86390 1
542699 99542699 1001 86380 86390 1
542528 99542528 1001 86380 86390 1
543014 99543014 1001 86380 86390 1
543055 99543055 1001 86380 86390 1
543623 99543623 1001 86380 86390 1
543473 99543473 1001 86380 86390 1
543217 99543217 1001 86380 86390 1
543848 99543848 1001 86380 86390 1
543850 99543850 1001 86380 86390 1
544593 99544593 1001 86380 86390 1
544274 99544274 1001 86380 86390 1
544121 99544121 1001 86380 86390 1
544027 99544027 1001 86380 86390 1
544704 99544704 1001 86380 86390 1
511347 667 1002 59143 65605 1
542291 825 1002 56629 61505 1
400098 99400098 1001 86380 86390 1
400108 99400108 1001 86380 86390 1
400230 99400230 1001 86380 86390 1
400490 99400490 1001 86380 86390 1
400695 99400695 1001 86380 86390 1
400902 99400902 1001 86380 86390 1
400851 99400851 1001 86380 86390 1
401097 99401097 1001 86380 86390 1
401154 99401154 1001 86380 86390 1
401260 99401260 1001 86380 86390 1
401222 99401222 1001 86380 86390 1
401224 99401224 1001 86380 86390 1
401354 99401354 1001 86380 86390 1
402012 99402012 1001 86380 86390 1
402340 99402340 1001 86380 86390 1
402384 99402384 1001 86380 86390 1
402497 99402497 1001 86380 86390 1
402486 99402486 1001 86380 86390 1
403030 99403030 1001 86380 86390 1
403211 99403211 1001 86380 86390 1
403421 99403421 1001 86380 86390 1
403533 99403533 1001 86380 86390 1
403791 99403791 1001 86380 86390 1
403916 99403916 1001 86380 86390 1
403832 99403832 1001 86380 86390 1
404285 99404285 1001 86380 86390 1
404318 99404318 1001 86380 86390 1
404710 99404710 1001 86380 86390 1
405737 99405737 1001 86380 86390 1
405870 99405870 1001 86380 86390 1
406041 99406041 1001 86380 86390 1
406037 99406037 1001 86380 86390 1
406460 99406460 1001 86380 86390 1
406499 99406499 1001 86380 86390 1
406715 99406715 1001 86380 86390 1
406979 99406979 1001 86380 86390 1
407069 99407069 1001 86380 86390 1
407190 99407190 1001 86380 86390 1
407857 99407857 1001 86380 86390 1
408054 99408054 1001 86380 86390 1
408172 99408172 1001 86380 86390 1
408147 99408147 1001 86380 86390 1
408501 99408501 1001 86380 86390 1
408799 99408799 1001 86380 86390 1
409028 99409028 1001 86380 86390 1
409537 99409537 1001 86380 86390 1
409561 99409561 1001 86380 86390 1
409749 99409749 1001 86380 86390 1
409738 99409738 1001 86380 86390 1
410208 99410208 1001 86380 86390 1
411108 99411108 1001 86380 86390 1
411406 99411406 1001 86380 86390 1
411750 99411750 1001 86380 86390 1
412167 99412167 1001 86380 86390 1
413695 99413695 1001 86380 86390 1
412774 99412774 1001 86380 86390 1
413934 99413934 1001 86380 86390 1
415312 99415312 1001 86380 86390 1
415089 99415089 1001 86380 86390 1
414690 99414690 1001 86380 86390 1
414857 99414857 1001 86380 86390 1
414123 99414123 1001 86380 86390 1
414333 99414333 1001 86380 86390 1
416963 99416963 1001 86380 86390 1
416724 99416724 1001 86380 86390 1
416442 99416442 1001 86380 86390 1
416387 99416387 1001 86380 86390 1
415964 99415964 1001 86380 86390 1
415741 99415741 1001 86380 86390 1
416031 99416031 1001 86380 86390 1
417265 99417265 1001 86380 86390 1
417089 99417089 1001 86380 86390 1
418676 99418676 1001 86380 86390 1
417671 99417671 1001 86380 86390 1
419166 99419166 1001 86380 86390 1
418831 99418831 1001 86380 86390 1
419651 99419651 1001 86380 86390 1
419993 99419993 1001 86380 86390 1
419568 99419568 1001 86380 86390 1
419463 99419463 1001 86380 86390 1
420538 99420538 1001 86380 86390 1
420790 99420790 1001 86380 86390 1
422111 99422111 1001 86380 86390 1
420942 99420942 1001 86380 86390 1
421145 99421145 1001 86380 86390 1
422477 99422477 1001 86380 86390 1
423559 99423559 1001 86380 86390 1
423614 99423614 1001 86380 86390 1
423249 99423249 1001 86380 86390 1
422760 99422760 1001 86380 86390 1
425334 99425334 1001 86380 86390 1
425060 99425060 1001 86380 86390 1
425672 99425672 1001 86380 86390 1
426796 99426796 1001 86380 86390 1
426729 99426729 1001 86380 86390 1
426595 99426595 1001 86380 86390 1
426577 99426577 1001 86380 86390 1
426190 99426190 1001 86380 86390 1
426069 99426069 1001 86380 86390 1
426167 99426167 1001 86380 86390 1
427286 99427286 1001 86380 86390 1
428391 99428391 1001 86380 86390 1
428242 99428242 1001 86380 86390 1
428174 99428174 1001 86380 86390 1
430273 99430273 1001 86380 86390 1
429736 99429736 1001 86380 86390 1
429938 99429938 1001 86380 86390 1
429289 99429289 1001 86380 86390 1
430540 99430540 1001 86380 86390 1
431937 99431937 1001 86380 86390 1
431784 99431784 1001 86380 86390 1
431687 99431687 1001 86380 86390 1
431431 99431431 1001 86380 86390 1
431385 99431385 1001 86380 86390 1
432778 99432778 1001 86380 86390 1
433996 99433996 1001 86380 86390 1
434050 99434050 1001 86380 86390 1
435036 99435036 1001 86380 86390 1
435217 99435217 1001 86380 86390 1
434790 99434790 1001 86380 86390 1
434861 99434861 1001 86380 86390 1
434327 99434327 1001 86380 86390 1
434362 99434362 1001 86380 86390 1
435550 99435550 1001 86380 86390 1
435672 99435672 1001 86380 86390 1
436811 99436811 1001 86380 86390 1
436964 99436964 1001 86380 86390 1
436999 99436999 1001 86380 86390 1
436673 99436673 1001 86380 86390 1
435952 99435952 1001 86380 86390 1
436005 99436005 1001 86380 86390 1
300681 99300681 1001 86380 86390 1
300593 99300593 1001 86380 86390 1
300347 99300347 1001 86380 86390 1
300456 99300456 1001 86380 86390 1
300237 99300237 1001 86380 86390 1
300182 99300182 1001 86380 86390 1
301402 99301402 1001 86380 86390 1
301168 99301168 1001 86380 86390 1
301181 99301181 1001 86380 86390 1
301227 99301227 1001 86380 86390 1
301131 99301131 1001 86380 86390 1
301096 99301096 1001 86380 86390 1
301110 99301110 1001 86380 86390 1
300955 99300955 1001 86380 86390 1
301010 99301010 1001 86380 86390 1
301712 99301712 1001 86380 86390 1
302216 99302216 1001 86380 86390 1
302287 99302287 1001 86380 86390 1
302046 99302046 1001 86380 86390 1
302151 99302151 1001 86380 86390 1
302394 99302394 1001 86380 86390 1
302519 99302519 1001 86380 86390 1
303035 99303035 1001 86380 86390 1
302938 99302938 1001 86380 86390 1
302913 99302913 1001 86380 86390 1
302839 99302839 1001 86380 86390 1
302773 99302773 1001 86380 86390 1
303659 99303659 1001 86380 86390 1
303711 99303711 1001 86380 86390 1
303756 99303756 1001 86380 86390 1
303735 99303735 1001 86380 86390 1
303596 99303596 1001 86380 86390 1
303500 99303500 1001 86380 86390 1
303604 99303604 1001 86380 86390 1
303592 99303592 1001 86380 86390 1
304144 99304144 1001 86380 86390 1
304841 99304841 1001 86380 86390 1
304842 99304842 1001 86380 86390 1
304468 99304468 1001 86380 86390 1
304574 99304574 1001 86380 86390 1
304601 99304601 1001 86380 86390 1
304250 99304250 1001 86380 86390 1
305058 99305058 1001 86380 86390 1
304881 99304881 1001 86380 86390 1
305455 99305455 1001 86380 86390 1
305142 99305142 1001 86380 86390 1
305174 99305174 1001 86380 86390 1
305203 99305203 1001 86380 86390 1
305229 99305229 1001 86380 86390 1
500143 99500143 1001 86380 86390 1
500672 99500672 1001 86380 86390 1
500754 99500754 1001 86380 86390 1
500805 99500805 1001 86380 86390 1
500696 99500696 1001 86380 86390 1
500512 99500512 1001 86380 86390 1
500527 99500527 1001 86380 86390 1
500567 99500567 1001 86380 86390 1
500826 99500826 1001 86380 86390 1
500949 99500949 1001 86380 86390 1
500924 99500924 1001 86380 86390 1
501475 99501475 1001 86380 86390 1
501515 99501515 1001 86380 86390 1
501518 99501518 1001 86380 86390 1
501324 99501324 1001 86380 86390 1
501261 99501261 1001 86380 86390 1
501435 99501435 1001 86380 86390 1
501640 99501640 1001 86380 86390 1
502311 99502311 1001 86380 86390 1
502440 99502440 1001 86380 86390 1
502081 99502081 1001 86380 86390 1
502207 99502207 1001 86380 86390 1
501859 99501859 1001 86380 86390 1
501937 99501937 1001 86380 86390 1
502477 99502477 1001 86380 86390 1
503154 99503154 1001 86380 86390 1
503194 99503194 1001 86380 86390 1
503093 99503093 1001 86380 86390 1
503201 99503201 1001 86380 86390 1
502889 99502889 1001 86380 86390 1
502955 99502955 1001 86380 86390 1
502834 99502834 1001 86380 86390 1
503357 99503357 1001 86380 86390 1
503426 99503426 1001 86380 86390 1
503901 99503901 1001 86380 86390 1
503903 99503903 1001 86380 86390 1
503869 99503869 1001 86380 86390 1
503846 99503846 1001 86380 86390 1
503621 99503621 1001 86380 86390 1
504129 99504129 1001 86380 86390 1
504160 99504160 1001 86380 86390 1
504778 99504778 1001 86380 86390 1
504794 99504794 1001 86380 86390 1
504925 99504925 1001 86380 86390 1
504712 99504712 1001 86380 86390 1
504637 99504637 1001 86380 86390 1
504429 99504429 1001 86380 86390 1
504326 99504326 1001 86380 86390 1
504437 99504437 1001 86380 86390 1
504502 99504502 1001 86380 86390 1
505098 99505098 1001 86380 86390 1
505047 99505047 1001 86380 86390 1
505092 99505092 1001 86380 86390 1
505617 99505617 1001 86380 86390 1
505585 99505585 1001 86380 86390 1
505678 99505678 1001 86380 86390 1
505422 99505422 1001 86380 86390 1
505555 99505555 1001 86380 86390 1
505358 99505358 1001 86380 86390 1
506431 99506431 1001 86380 86390 1
506427 99506427 1001 86380 86390 1
506225 99506225 1001 86380 86390 1
506649 99506649 1001 86380 86390 1
506624 99506624 1001 86380 86390 1
506783 99506783 1001 86380 86390 1
507348 99507348 1001 86380 86390 1
507159 99507159 1001 86380 86390 1
506828 99506828 1001 86380 86390 1
506921 99506921 1001 86380 86390 1
507473 99507473 1001 86380 86390 1
508163 99508163 1001 86380 86390 1
508125 99508125 1001 86380 86390 1
508102 99508102 1001 86380 86390 1
507887 99507887 1001 86380 86390 1
507956 99507956 1001 86380 86390 1
507973 99507973 1001 86380 86390 1
508260 99508260 1001 86380 86390 1
508520 99508520 1001 86380 86390 1
508644 99508644 1001 86380 86390 1
509253 99509253 1001 86380 86390 1
509155 99509155 1001 86380 86390 1
509143 99509143 1001 86380 86390 1
509881 99509881 1001 86380 86390 1
509715 99509715 1001 86380 86390 1
509593 99509593 1001 86380 86390 1
509495 99509495 1001 86380 86390 1
510456 99510456 1001 86380 86390 1
510408 99510408 1001 86380 86390 1
511237 99511237 1001 86380 86390 1
511226 99511226 1001 86380 86390 1
511165 99511165 1001 86380 86390 1
511046 99511046 1001 86380 86390 1
511034 99511034 1001 86380 86390 1
511754 99511754 1001 86380 86390 1
512347 99512347 1001 86380 86390 1
512371 99512371 1001 86380 86390 1
512084 99512084 1001 86380 86390 1
512037 99512037 1001 86380 86390 1
511976 99511976 1001 86380 86390 1
511966 99511966 1001 86380 86390 1
511824 99511824 1001 86380 86390 1
512453 99512453 1001 86380 86390 1
512570 99512570 1001 86380 86390 1
512455 99512455 1001 86380 86390 1
512538 99512538 1001 86380 86390 1
512968 99512968 1001 86380 86390 1
512801 99512801 1001 86380 86390 1
512678 99512678 1001 86380 86390 1
513372 99513372 1001 86380 86390 1
513236 99513236 1001 86380 86390 1
513289 99513289 1001 86380 86390 1
513264 99513264 1001 86380 86390 1
513980 99513980 1001 86380 86390 1
513957 99513957 1001 86380 86390 1
513940 99513940 1001 86380 86390 1
513789 99513789 1001 86380 86390 1
513779 99513779 1001 86380 86390 1
513560 99513560 1001 86380 86390 1
513612 99513612 1001 86380 86390 1
513458 99513458 1001 86380 86390 1
513603 99513603 1001 86380 86390 1
513827 99513827 1001 86380 86390 1
514077 99514077 1001 86380 86390 1
514659 99514659 1001 86380 86390 1
514842 99514842 1001 86380 86390 1
514463 99514463 1001 86380 86390 1
514275 99514275 1001 86380 86390 1
514296 99514296 1001 86380 86390 1
514881 99514881 1001 86380 86390 1
515511 99515511 1001 86380 86390 1
515431 99515431 1001 86380 86390 1
515328 99515328 1001 86380 86390 1
515321 99515321 1001 86380 86390 1
515123 99515123 1001 86380 86390 1
515719 99515719 1001 86380 86390 1
516471 99516471 1001 86380 86390 1
516420 99516420 1001 86380 86390 1
516115 99516115 1001 86380 86390 1
515979 99515979 1001 86380 86390 1
515942 99515942 1001 86380 86390 1
516012 99516012 1001 86380 86390 1
515939 99515939 1001 86380 86390 1
516004 99516004 1001 86380 86390 1
516705 99516705 1001 86380 86390 1
516590 99516590 1001 86380 86390 1
517081 99517081 1001 86380 86390 1
516848 99516848 1001 86380 86390 1
516852 99516852 1001 86380 86390 1
518075 99518075 1001 86380 86390 1
517985 99517985 1001 86380 86390 1
518041 99518041 1001 86380 86390 1
517794 99517794 1001 86380 86390 1
517913 99517913 1001 86380 86390 1
517823 99517823 1001 86380 86390 1
517584 99517584 1001 86380 86390 1
518237 99518237 1001 86380 86390 1
518188 99518188 1001 86380 86390 1
518306 99518306 1001 86380 86390 1
518939 99518939 1001 86380 86390 1
518802 99518802 1001 86380 86390 1
518591 99518591 1001 86380 86390 1
518709 99518709 1001 86380 86390 1
518727 99518727 1001 86380 86390 1
518626 99518626 1001 86380 86390 1
518433 99518433 1001 86380 86390 1
519629 99519629 1001 86380 86390 1
519759 99519759 1001 86380 86390 1
519536 99519536 1001 86380 86390 1
519436 99519436 1001 86380 86390 1
519237 99519237 1001 86380 86390 1
519902 99519902 1001 86380 86390 1
520477 99520477 1001 86380 86390 1
520053 99520053 1001 86380 86390 1
520746 99520746 1001 86380 86390 1
520649 99520649 1001 86380 86390 1
521417 99521417 1001 86380 86390 1
521235 99521235 1001 86380 86390 1
521187 99521187 1001 86380 86390 1
521205 99521205 1001 86380 86390 1
521004 99521004 1001 86380 86390 1
521505 99521505 1001 86380 86390 1
522204 99522204 1001 86380 86390 1
522269 99522269 1001 86380 86390 1
521924 99521924 1001 86380 86390 1
521673 99521673 1001 86380 86390 1
521712 99521712 1001 86380 86390 1
522337 99522337 1001 86380 86390 1
522416 99522416 1001 86380 86390 1
523115 99523115 1001 86380 86390 1
522922 99522922 1001 86380 86390 1
523053 99523053 1001 86380 86390 1
522878 99522878 1001 86380 86390 1
522573 99522573 1001 86380 86390 1
523210 99523210 1001 86380 86390 1
523186 99523186 1001 86380 86390 1
523227 99523227 1001 86380 86390 1
523279 99523279 1001 86380 86390 1
523610 99523610 1001 86380 86390 1
523539 99523539 1001 86380 86390 1
523405 99523405 1001 86380 86390 1
523334 99523334 1001 86380 86390 1
523399 99523399 1001 86380 86390 1
524640 99524640 1001 86380 86390 1
524425 99524425 1001 86380 86390 1
524523 99524523 1001 86380 86390 1
524446 99524446 1001 86380 86390 1
524269 99524269 1001 86380 86390 1
524150 99524150 1001 86380 86390 1
524811 99524811 1001 86380 86390 1
524902 99524902 1001 86380 86390 1
524931 99524931 1001 86380 86390 1
524779 99524779 1001 86380 86390 1
525536 99525536 1001 86380 86390 1
525377 99525377 1001 86380 86390 1
525177 99525177 1001 86380 86390 1
525795 99525795 1001 86380 86390 1
525784 99525784 1001 86380 86390 1
525642 99525642 1001 86380 86390 1
526290 99526290 1001 86380 86390 1
526074 99526074 1001 86380 86390 1
525845 99525845 1001 86380 86390 1
526001 99526001 1001 86380 86390 1
526514 99526514 1001 86380 86390 1
526438 99526438 1001 86380 86390 1
526455 99526455 1001 86380 86390 1
526586 99526586 1001 86380 86390 1
526483 99526483 1001 86380 86390 1
526522 99526522 1001 86380 86390 1
527221 99527221 1001 86380 86390 1
526713 99526713 1001 86380 86390 1
526794 99526794 1001 86380 86390 1
527337 99527337 1001 86380 86390 1
527378 99527378 1001 86380 86390 1
527382 99527382 1001 86380 86390 1
528042 99528042 1001 86380 86390 1
528027 99528027 1001 86380 86390 1
527945 99527945 1001 86380 86390 1
527811 99527811 1001 86380 86390 1
527760 99527760 1001 86380 86390 1
527830 99527830 1001 86380 86390 1
527635 99527635 1001 86380 86390 1
528189 99528189 1001 86380 86390 1
528724 99528724 1001 86380 86390 1
528802 99528802 1001 86380 86390 1
528841 99528841 1001 86380 86390 1
528533 99528533 1001 86380 86390 1
528549 99528549 1001 86380 86390 1
528468 99528468 1001 86380 86390 1
528391 99528391 1001 86380 86390 1
528431 99528431 1001 86380 86390 1
529419 99529419 1001 86380 86390 1
529520 99529520 1001 86380 86390 1
529171 99529171 1001 86380 86390 1
529314 99529314 1001 86380 86390 1
530373 99530373 1001 86380 86390 1
530387 99530387 1001 86380 86390 1
530521 99530521 1001 86380 86390 1
530354 99530354 1001 86380 86390 1
530225 99530225 1001 86380 86390 1
530320 99530320 1001 86380 86390 1
530565 99530565 1001 86380 86390 1
531362 99531362 1001 86380 86390 1
531166 99531166 1001 86380 86390 1
531081 99531081 1001 86380 86390 1
531535 99531535 1001 86380 86390 1
531577 99531577 1001 86380 86390 1
531386 99531386 1001 86380 86390 1
531977 99531977 1001 86380 86390 1
531616 99531616 1001 86380 86390 1
531622 99531622 1001 86380 86390 1
532318 99532318 1001 86380 86390 1
532921 99532921 1001 86380 86390 1
532965 99532965 1001 86380 86390 1
532789 99532789 1001 86380 86390 1
532670 99532670 1001 86380 86390 1
532493 99532493 1001 86380 86390 1
532481 99532481 1001 86380 86390 1
532576 99532576 1001 86380 86390 1
532591 99532591 1001 86380 86390 1
533756 99533756 1001 86380 86390 1
533346 99533346 1001 86380 86390 1
533339 99533339 1001 86380 86390 1
533930 99533930 1001 86380 86390 1
534556 99534556 1001 86380 86390 1
534512 99534512 1001 86380 86390 1
534289 99534289 1001 86380 86390 1
534370 99534370 1001 86380 86390 1
534157 99534157 1001 86380 86390 1
534223 99534223 1001 86380 86390 1
534731 99534731 1001 86380 86390 1
534848 99534848 1001 86380 86390 1
535462 99535462 1001 86380 86390 1
535232 99535232 1001 86380 86390 1
535239 99535239 1001 86380 86390 1
535054 99535054 1001 86380 86390 1
535574 99535574 1001 86380 86390 1
535578 99535578 1001 86380 86390 1
536041 99536041 1001 86380 86390 1
536060 99536060 1001 86380 86390 1
535794 99535794 1001 86380 86390 1
535846 99535846 1001 86380 86390 1
536450 99536450 1001 86380 86390 1
536504 99536504 1001 86380 86390 1
536518 99536518 1001 86380 86390 1
536395 99536395 1001 86380 86390 1
536997 99536997 1001 86380 86390 1
537063 99537063 1001 86380 86390 1
536620 99536620 1001 86380 86390 1
537345 99537345 1001 86380 86390 1
537963 99537963 1001 86380 86390 1
537751 99537751 1001 86380 86390 1
537650 99537650 1001 86380 86390 1
537430 99537430 1001 86380 86390 1
538033 99538033 1001 86380 86390 1
538647 99538647 1001 86380 86390 1
538811 99538811 1001 86380 86390 1
538713 99538713 1001 86380 86390 1
538780 99538780 1001 86380 86390 1
538631 99538631 1001 86380 86390 1
538773 99538773 1001 86380 86390 1
538806 99538806 1001 86380 86390 1
538417 99538417 1001 86380 86390 1
538422 99538422 1001 86380 86390 1
538504 99538504 1001 86380 86390 1
538854 99538854 1001 86380 86390 1
539273 99539273 1001 86380 86390 1
539404 99539404 1001 86380 86390 1
539252 99539252 1001 86380 86390 1
539083 99539083 1001 86380 86390 1
539755 99539755 1001 86380 86390 1
540055 99540055 1001 86380 86390 1
540074 99540074 1001 86380 86390 1
539956 99539956 1001 86380 86390 1
541120 99541120 1001 86380 86390 1
541137 99541137 1001 86380 86390 1
540746 99540746 1001 86380 86390 1
540826 99540826 1001 86380 86390 1
541827 99541827 1001 86380 86390 1
541742 99541742 1001 86380 86390 1
541701 99541701 1001 86380 86390 1
541600 99541600 1001 86380 86390 1
542245 99542245 1001 86380 86390 1
542756 99542756 1001 86380 86390 1
542784 99542784 1001 86380 86390 1
542354 99542354 1001 86380 86390 1
542406 99542406 1001 86380 86390 1
542439 99542439 1001 86380 86390 1
543092 99543092 1001 86380 86390 1
543702 99543702 1001 86380 86390 1
543601 99543601 1001 86380 86390 1
543385 99543385 1001 86380 86390 1
543164 99543164 1001 86380 86390 1
543232 99543232 1001 86380 86390 1
543249 99543249 1001 86380 86390 1
543185 99543185 1001 86380 86390 1
543953 99543953 1001 86380 86390 1
544406 99544406 1001 86380 86390 1
544567 99544567 1001 86380 86390 1
544568 99544568 1001 86380 86390 1
544256 99544256 1001 86380 86390 1
544300 99544300 1001 86380 86390 1
544167 99544167 1001 86380 86390 1
544692 99544692 1001 86380 86390 1
544669 99544669 1001 86380 86390 1
528095 1188 1001 63363 63663 1
400216 99400216 1001 86380 86390 1
400398 99400398 1001 86380 86390 1
400786 99400786 1001 86380 86390 1
400910 99400910 1001 86380 86390 1
402128 99402128 1001 86380 86390 1
402422 99402422 1001 86380 86390 1
402986 99402986 1001 86380 86390 1
403202 99403202 1001 86380 86390 1
403872 99403872 1001 86380 86390 1
403985 99403985 1001 86380 86390 1
404012 99404012 1001 86380 86390 1
404065 99404065 1001 86380 86390 1
404239 99404239 1001 86380 86390 1
404334 99404334 1001 86380 86390 1
404460 99404460 1001 86380 86390 1
404566 99404566 1001 86380 86390 1
404768 99404768 1001 86380 86390 1
404915 99404915 1001 86380 86390 1
405553 99405553 1001 86380 86390 1
405991 99405991 1001 86380 86390 1
406187 99406187 1001 86380 86390 1
406513 99406513 1001 86380 86390 1
406769 99406769 1001 86380 86390 1
407149 99407149 1001 86380 86390 1
407429 99407429 1001 86380 86390 1
408309 99408309 1001 86380 86390 1
408716 99408716 1001 86380 86390 1
409071 99409071 1001 86380 86390 1
409239 99409239 1001 86380 86390 1
409297 99409297 1001 86380 86390 1
409342 99409342 1001 86380 86390 1
409484 99409484 1001 86380 86390 1
409508 99409508 1001 86380 86390 1
410031 99410031 1001 86380 86390 1
410529 99410529 1001 86380 86390 1
411004 99411004 1001 86380 86390 1
411308 99411308 1001 86380 86390 1
411430 99411430 1001 86380 86390 1
412334 99412334 1001 86380 86390 1
413559 99413559 1001 86380 86390 1
413587 99413587 1001 86380 86390 1
413085 99413085 1001 86380 86390 1
413197 99413197 1001 86380 86390 1
412637 99412637 1001 86380 86390 1
415086 99415086 1001 86380 86390 1
414849 99414849 1001 86380 86390 1
414205 99414205 1001 86380 86390 1
414259 99414259 1001 86380 86390 1
414494 99414494 1001 86380 86390 1
415443 99415443 1001 86380 86390 1
416932 99416932 1001 86380 86390 1
416721 99416721 1001 86380 86390 1
416749 99416749 1001 86380 86390 1
416692 99416692 1001 86380 86390 1
416460 99416460 1001 86380 86390 1
416229 99416229 1001 86380 86390 1
416343 99416343 1001 86380 86390 1
416045 99416045 1001 86380 86390 1
416076 99416076 1001 86380 86390 1
415806 99415806 1001 86380 86390 1
417382 99417382 1001 86380 86390 1
418278 99418278 1001 86380 86390 1
418332 99418332 1001 86380 86390 1
417677 99417677 1001 86380 86390 1
417613 99417613 1001 86380 86390 1
417716 99417716 1001 86380 86390 1
417668 99417668 1001 86380 86390 1
417695 99417695 1001 86380 86390 1
417732 99417732 1001 86380 86390 1
419002 99419002 1001 86380 86390 1
419105 99419105 1001 86380 86390 1
418914 99418914 1001 86380 86390 1
420093 99420093 1001 86380 86390 1
420021 99420021 1001 86380 86390 1
419575 99419575 1001 86380 86390 1
419370 99419370 1001 86380 86390 1
420725 99420725 1001 86380 86390 1
420732 99420732 1001 86380 86390 1
422056 99422056 1001 86380 86390 1
422060 99422060 1001 86380 86390 1
421875 99421875 1001 86380 86390 1
421766 99421766 1001 86380 86390 1
421585 99421585 1001 86380 86390 1
421174 99421174 1001 86380 86390 1
421043 99421043 1001 86380 86390 1
421163 99421163 1001 86380 86390 1
422488 99422488 1001 86380 86390 1
422498 99422498 1001 86380 86390 1
423847 99423847 1001 86380 86390 1
424043 99424043 1001 86380 86390 1
424110 99424110 1001 86380 86390 1
425383 99425383 1001 86380 86390 1
425331 99425331 1001 86380 86390 1
424596 99424596 1001 86380 86390 1
424889 99424889 1001 86380 86390 1
424769 99424769 1001 86380 86390 1
424492 99424492 1001 86380 86390 1
424190 99424190 1001 86380 86390 1
424540 99424540 1001 86380 86390 1
425691 99425691 1001 86380 86390 1
425705 99425705 1001 86380 86390 1
426991 99426991 1001 86380 86390 1
426316 99426316 1001 86380 86390 1
425993 99425993 1001 86380 86390 1
427133 99427133 1001 86380 86390 1
428734 99428734 1001 86380 86390 1
427972 99427972 1001 86380 86390 1
427961 99427961 1001 86380 86390 1
428271 99428271 1001 86380 86390 1
427648 99427648 1001 86380 86390 1
427774 99427774 1001 86380 86390 1
428986 99428986 1001 86380 86390 1
429082 99429082 1001 86380 86390 1
429064 99429064 1001 86380 86390 1
430080 99430080 1001 86380 86390 1
430253 99430253 1001 86380 86390 1
429581 99429581 1001 86380 86390 1
429416 99429416 1001 86380 86390 1
429357 99429357 1001 86380 86390 1
429514 99429514 1001 86380 86390 1
430606 99430606 1001 86380 86390 1
431935 99431935 1001 86380 86390 1
431577 99431577 1001 86380 86390 1
431346 99431346 1001 86380 86390 1
433462 99433462 1001 86380 86390 1
432985 99432985 1001 86380 86390 1
433163 99433163 1001 86380 86390 1
432972 99432972 1001 86380 86390 1
434131 99434131 1001 86380 86390 1
434414 99434414 1001 86380 86390 1
434311 99434311 1001 86380 86390 1
435802 99435802 1001 86380 86390 1
436845 99436845 1001 86380 86390 1
436404 99436404 1001 86380 86390 1
436651 99436651 1001 86380 86390 1
436722 99436722 1001 86380 86390 1
436056 99436056 1001 86380 86390 1
300090 99300090 1001 86380 86390 1
300091 99300091 1001 86380 86390 1
300702 99300702 1001 86380 86390 1
300447 99300447 1001 86380 86390 1
300336 99300336 1001 86380 86390 1
300418 99300418 1001 86380 86390 1
300305 99300305 1001 86380 86390 1
300294 99300294 1001 86380 86390 1
300274 99300274 1001 86380 86390 1
300752 99300752 1001 86380 86390 1
300823 99300823 1001 86380 86390 1
301531 99301531 1001 86380 86390 1
301534 99301534 1001 86380 86390 1
301511 99301511 1001 86380 86390 1
301548 99301548 1001 86380 86390 1
301260 99301260 1001 86380 86390 1
302243 99302243 1001 86380 86390 1
302339 99302339 1001 86380 86390 1
302009 99302009 1001 86380 86390 1
301928 99301928 1001 86380 86390 1
301788 99301788 1001 86380 86390 1
302398 99302398 1001 86380 86390 1
303171 99303171 1001 86380 86390 1
303145 99303145 1001 86380 86390 1
303138 99303138 1001 86380 86390 1
303076 99303076 1001 86380 86390 1
303038 99303038 1001 86380 86390 1
302863 99302863 1001 86380 86390 1
302866 99302866 1001 86380 86390 1
302984 99302984 1001 86380 86390 1
302707 99302707 1001 86380 86390 1
303313 99303313 1001 86380 86390 1
303975 99303975 1001 86380 86390 1
303703 99303703 1001 86380 86390 1
303786 99303786 1001 86380 86390 1
303443 99303443 1001 86380 86390 1
303600 99303600 1001 86380 86390 1
304161 99304161 1001 86380 86390 1
304150 99304150 1001 86380 86390 1
304745 99304745 1001 86380 86390 1
304830 99304830 1001 86380 86390 1
304777 99304777 1001 86380 86390 1
304640 99304640 1001 86380 86390 1
304570 99304570 1001 86380 86390 1
304430 99304430 1001 86380 86390 1
304910 99304910 1001 86380 86390 1
304898 99304898 1001 86380 86390 1
305035 99305035 1001 86380 86390 1
305607 99305607 1001 86380 86390 1
305099 99305099 1001 86380 86390 1
500114 99500114 1001 86380 86390 1
500104 99500104 1001 86380 86390 1
500031 99500031 1001 86380 86390 1
500072 99500072 1001 86380 86390 1
500685 99500685 1001 86380 86390 1
500662 99500662 1001 86380 86390 1
500486 99500486 1001 86380 86390 1
500233 99500233 1001 86380 86390 1
500334 99500334 1001 86380 86390 1
500847 99500847 1001 86380 86390 1
501537 99501537 1001 86380 86390 1
501207 99501207 1001 86380 86390 1
501039 99501039 1001 86380 86390 1
501838 99501838 1001 86380 86390 1
502000 99502000 1001 86380 86390 1
501851 99501851 1001 86380 86390 1
501997 99501997 1001 86380 86390 1
503222 99503222 1001 86380 86390 1
502683 99502683 1001 86380 86390 1
502759 99502759 1001 86380 86390 1
503939 99503939 1001 86380 86390 1
503967 99503967 1001 86380 86390 1
503933 99503933 1001 86380 86390 1
504064 99504064 1001 86380 86390 1
503714 99503714 1001 86380 86390 1
503780 99503780 1001 86380 86390 1
503549 99503549 1001 86380 86390 1
504172 99504172 1001 86380 86390 1
504910 99504910 1001 86380 86390 1
504923 99504923 1001 86380 86390 1
504666 99504666 1001 86380 86390 1
505712 99505712 1001 86380 86390 1
505700 99505700 1001 86380 86390 1
505474 99505474 1001 86380 86390 1
505557 99505557 1001 86380 86390 1
505182 99505182 1001 86380 86390 1
505794 99505794 1001 86380 86390 1
506472 99506472 1001 86380 86390 1
506398 99506398 1001 86380 86390 1
506261 99506261 1001 86380 86390 1
506080 99506080 1001 86380 86390 1
507421 99507421 1001 86380 86390 1
507337 99507337 1001 86380 86390 1
507262 99507262 1001 86380 86390 1
507406 99507406 1001 86380 86390 1
507116 99507116 1001 86380 86390 1
507183 99507183 1001 86380 86390 1
507082 99507082 1001 86380 86390 1
506840 99506840 1001 86380 86390 1
507443 99507443 1001 86380 86390 1
508058 99508058 1001 86380 86390 1
508137 99508137 1001 86380 86390 1
508239 99508239 1001 86380 86390 1
507874 99507874 1001 86380 86390 1
507900 99507900 1001 86380 86390 1
507791 99507791 1001 86380 86390 1
507689 99507689 1001 86380 86390 1
508956 99508956 1001 86380 86390 1
508625 99508625 1001 86380 86390 1
508640 99508640 1001 86380 86390 1
508593 99508593 1001 86380 86390 1
509188 99509188 1001 86380 86390 1
509759 99509759 1001 86380 86390 1
509773 99509773 1001 86380 86390 1
509799 99509799 1001 86380 86390 1
509795 99509795 1001 86380 86390 1
509718 99509718 1001 86380 86390 1
509664 99509664 1001 86380 86390 1
509345 99509345 1001 86380 86390 1
510049 99510049 1001 86380 86390 1
509973 99509973 1001 86380 86390 1
510025 99510025 1001 86380 86390 1
510586 99510586 1001 86380 86390 1
510554 99510554 1001 86380 86390 1
510183 99510183 1001 86380 86390 1
510287 99510287 1001 86380 86390 1
510766 99510766 1001 86380 86390 1
510732 99510732 1001 86380 86390 1
511489 99511489 1001 86380 86390 1
511426 99511426 1001 86380 86390 1
511491 99511491 1001 86380 86390 1
511261 99511261 1001 86380 86390 1
511241 99511241 1001 86380 86390 1
511052 99511052 1001 86380 86390 1
511058 99511058 1001 86380 86390 1
511655 99511655 1001 86380 86390 1
511604 99511604 1001 86380 86390 1
512191 99512191 1001 86380 86390 1
512138 99512138 1001 86380 86390 1
512170 99512170 1001 86380 86390 1
511955 99511955 1001 86380 86390 1
513149 99513149 1001 86380 86390 1
512634 99512634 1001 86380 86390 1
513224 99513224 1001 86380 86390 1
513861 99513861 1001 86380 86390 1
513625 99513625 1001 86380 86390 1
513528 99513528 1001 86380 86390 1
513443 99513443 1001 86380 86390 1
513470 99513470 1001 86380 86390 1
514069 99514069 1001 86380 86390 1
514148 99514148 1001 86380 86390 1
514214 99514214 1001 86380 86390 1
514137 99514137 1001 86380 86390 1
514164 99514164 1001 86380 86390 1
514693 99514693 1001 86380 86390 1
514684 99514684 1001 86380 86390 1
514647 99514647 1001 86380 86390 1
514623 99514623 1001 86380 86390 1
514598 99514598 1001 86380 86390 1
514305 99514305 1001 86380 86390 1
514423 99514423 1001 86380 86390 1
514294 99514294 1001 86380 86390 1
514346 99514346 1001 86380 86390 1
514256 99514256 1001 86380 86390 1
514440 99514440 1001 86380 86390 1
514940 99514940 1001 86380 86390 1
515556 99515556 1001 86380 86390 1
515631 99515631 1001 86380 86390 1
515076 99515076 1001 86380 86390 1
515132 99515132 1001 86380 86390 1
515159 99515159 1001 86380 86390 1
515212 99515212 1001 86380 86390 1
516409 99516409 1001 86380 86390 1
516149 99516149 1001 86380 86390 1
516162 99516162 1001 86380 86390 1
516302 99516302 1001 86380 86390 1
515965 99515965 1001 86380 86390 1
516520 99516520 1001 86380 86390 1
516588 99516588 1001 86380 86390 1
517198 99517198 1001 86380 86390 1
517282 99517282 1001 86380 86390 1
517047 99517047 1001 86380 86390 1
516793 99516793 1001 86380 86390 1
517344 99517344 1001 86380 86390 1
517763 99517763 1001 86380 86390 1
517871 99517871 1001 86380 86390 1
517872 99517872 1001 86380 86390 1
518269 99518269 1001 86380 86390 1
518964 99518964 1001 86380 86390 1
518977 99518977 1001 86380 86390 1
518695 99518695 1001 86380 86390 1
518738 99518738 1001 86380 86390 1
518651 99518651 1001 86380 86390 1
518575 99518575 1001 86380 86390 1
518421 99518421 1001 86380 86390 1
519011 99519011 1001 86380 86390 1
519111 99519111 1001 86380 86390 1
519647 99519647 1001 86380 86390 1
519674 99519674 1001 86380 86390 1
519493 99519493 1001 86380 86390 1
519420 99519420 1001 86380 86390 1
519527 99519527 1001 86380 86390 1
519246 99519246 1001 86380 86390 1
519304 99519304 1001 86380 86390 1
519826 99519826 1001 86380 86390 1
520550 99520550 1001 86380 86390 1
520548 99520548 1001 86380 86390 1
520643 99520643 1001 86380 86390 1
520813 99520813 1001 86380 86390 1
521316 99521316 1001 86380 86390 1
521304 99521304 1001 86380 86390 1
521083 99521083 1001 86380 86390 1
521213 99521213 1001 86380 86390 1
520910 99520910 1001 86380 86390 1
520850 99520850 1001 86380 86390 1
521020 99521020 1001 86380 86390 1
521569 99521569 1001 86380 86390 1
521520 99521520 1001 86380 86390 1
521521 99521521 1001 86380 86390 1
522219 99522219 1001 86380 86390 1
521933 99521933 1001 86380 86390 1
522039 99522039 1001 86380 86390 1
521910 99521910 1001 86380 86390 1
521899 99521899 1001 86380 86390 1
521866 99521866 1001 86380 86390 1
521757 99521757 1001 86380 86390 1
522429 99522429 1001 86380 86390 1
522392 99522392 1001 86380 86390 1
522930 99522930 1001 86380 86390 1
523114 99523114 1001 86380 86390 1
522578 99522578 1001 86380 86390 1
522569 99522569 1001 86380 86390 1
522622 99522622 1001 86380 86390 1
523148 99523148 1001 86380 86390 1
523205 99523205 1001 86380 86390 1
523556 99523556 1001 86380 86390 1
523686 99523686 1001 86380 86390 1
523959 99523959 1001 86380 86390 1
523948 99523948 1001 86380 86390 1
524682 99524682 1001 86380 86390 1
524421 99524421 1001 86380 86390 1
524201 99524201 1001 86380 86390 1
524225 99524225 1001 86380 86390 1
524807 99524807 1001 86380 86390 1
525408 99525408 1001 86380 86390 1
525515 99525515 1001 86380 86390 1
525556 99525556 1001 86380 86390 1
525505 99525505 1001 86380 86390 1
525318 99525318 1001 86380 86390 1
525331 99525331 1001 86380 86390 1
525280 99525280 1001 86380 86390 1
525204 99525204 1001 86380 86390 1
525121 99525121 1001 86380 86390 1
525754 99525754 1001 86380 86390 1
526404 99526404 1001 86380 86390 1
525920 99525920 1001 86380 86390 1
525804 99525804 1001 86380 86390 1
526584 99526584 1001 86380 86390 1
527121 99527121 1001 86380 86390 1
527135 99527135 1001 86380 86390 1
527249 99527249 1001 86380 86390 1
527003 99527003 1001 86380 86390 1
527340 99527340 1001 86380 86390 1
527420 99527420 1001 86380 86390 1
527964 99527964 1001 86380 86390 1
527770 99527770 1001 86380 86390 1
527493 99527493 1001 86380 86390 1
528137 99528137 1001 86380 86390 1
528773 99528773 1001 86380 86390 1
528599 99528599 1001 86380 86390 1
528437 99528437 1001 86380 86390 1
528348 99528348 1001 86380 86390 1
528452 99528452 1001 86380 86390 1
528414 99528414 1001 86380 86390 1
529009 99529009 1001 86380 86390 1
528919 99528919 1001 86380 86390 1
529012 99529012 1001 86380 86390 1
529691 99529691 1001 86380 86390 1
529574 99529574 1001 86380 86390 1
529616 99529616 1001 86380 86390 1
529655 99529655 1001 86380 86390 1
529432 99529432 1001 86380 86390 1
529381 99529381 1001 86380 86390 1
529123 99529123 1001 86380 86390 1
529771 99529771 1001 86380 86390 1
529787 99529787 1001 86380 86390 1
529918 99529918 1001 86380 86390 1
530348 99530348 1001 86380 86390 1
530226 99530226 1001 86380 86390 1
530242 99530242 1001 86380 86390 1
530016 99530016 1001 86380 86390 1
529951 99529951 1001 86380 86390 1
530604 99530604 1001 86380 86390 1
530657 99530657 1001 86380 86390 1
530561 99530561 1001 86380 86390 1
531345 99531345 1001 86380 86390 1
531070 99531070 1001 86380 86390 1
531174 99531174 1001 86380 86390 1
531142 99531142 1001 86380 86390 1
530824 99530824 1001 86380 86390 1
530906 99530906 1001 86380 86390 1
530885 99530885 1001 86380 86390 1
531450 99531450 1001 86380 86390 1
531388 99531388 1001 86380 86390 1
532004 99532004 1001 86380 86390 1
532029 99532029 1001 86380 86390 1
531819 99531819 1001 86380 86390 1
531599 99531599 1001 86380 86390 1
531656 99531656 1001 86380 86390 1
532259 99532259 1001 86380 86390 1
532353 99532353 1001 86380 86390 1
532380 99532380 1001 86380 86390 1
532969 99532969 1001 86380 86390 1
532841 99532841 1001 86380 86390 1
532967 99532967 1001 86380 86390 1
532639 99532639 1001 86380 86390 1
532734 99532734 1001 86380 86390 1
532657 99532657 1001 86380 86390 1
532540 99532540 1001 86380 86390 1
532618 99532618 1001 86380 86390 1
532480 99532480 1001 86380 86390 1
532429 99532429 1001 86380 86390 1
532499 99532499 1001 86380 86390 1
532538 99532538 1001 86380 86390 1
532421 99532421 1001 86380 86390 1
533172 99533172 1001 86380 86390 1
533205 99533205 1001 86380 86390 1
533117 99533117 1001 86380 86390 1
533040 99533040 1001 86380 86390 1
533775 99533775 1001 86380 86390 1
533851 99533851 1001 86380 86390 1
533644 99533644 1001 86380 86390 1
533467 99533467 1001 86380 86390 1
533279 99533279 1001 86380 86390 1
533423 99533423 1001 86380 86390 1
533375 99533375 1001 86380 86390 1
534063 99534063 1001 86380 86390 1
533915 99533915 1001 86380 86390 1
533879 99533879 1001 86380 86390 1
534608 99534608 1001 86380 86390 1
534490 99534490 1001 86380 86390 1
534421 99534421 1001 86380 86390 1
534194 99534194 1001 86380 86390 1
534120 99534120 1001 86380 86390 1
534096 99534096 1001 86380 86390 1
535244 99535244 1001 86380 86390 1
535250 99535250 1001 86380 86390 1
535213 99535213 1001 86380 86390 1
535045 99535045 1001 86380 86390 1
535036 99535036 1001 86380 86390 1
534890 99534890 1001 86380 86390 1
535708 99535708 1001 86380 86390 1
535674 99535674 1001 86380 86390 1
536299 99536299 1001 86380 86390 1
536153 99536153 1001 86380 86390 1
536232 99536232 1001 86380 86390 1
536084 99536084 1001 86380 86390 1
536037 99536037 1001 86380 86390 1
536517 99536517 1001 86380 86390 1
537075 99537075 1001 86380 86390 1
536874 99536874 1001 86380 86390 1
536954 99536954 1001 86380 86390 1
536716 99536716 1001 86380 86390 1
536578 99536578 1001 86380 86390 1
537266 99537266 1001 86380 86390 1
537234 99537234 1001 86380 86390 1
537524 99537524 1001 86380 86390 1
537431 99537431 1001 86380 86390 1
538069 99538069 1001 86380 86390 1
538099 99538099 1001 86380 86390 1
538704 99538704 1001 86380 86390 1
538585 99538585 1001 86380 86390 1
538457 99538457 1001 86380 86390 1
539437 99539437 1001 86380 86390 1
539567 99539567 1001 86380 86390 1
539442 99539442 1001 86380 86390 1
539319 99539319 1001 86380 86390 1
539397 99539397 1001 86380 86390 1
539836 99539836 1001 86380 86390 1
539668 99539668 1001 86380 86390 1
539675 99539675 1001 86380 86390 1
540416 99540416 1001 86380 86390 1
540380 99540380 1001 86380 86390 1
540005 99540005 1001 86380 86390 1
539889 99539889 1001 86380 86390 1
539982 99539982 1001 86380 86390 1
540035 99540035 1001 86380 86390 1
540495 99540495 1001 86380 86390 1
540489 99540489 1001 86380 86390 1
541197 99541197 1001 86380 86390 1
541185 99541185 1001 86380 86390 1
541034 99541034 1001 86380 86390 1
540673 99540673 1001 86380 86390 1
541412 99541412 1001 86380 86390 1
541947 99541947 1001 86380 86390 1
542052 99542052 1001 86380 86390 1
541679 99541679 1001 86380 86390 1
541692 99541692 1001 86380 86390 1
541562 99541562 1001 86380 86390 1
542653 99542653 1001 86380 86390 1
543067 99543067 1001 86380 86390 1
543768 99543768 1001 86380 86390 1
543676 99543676 1001 86380 86390 1
543652 99543652 1001 86380 86390 1
543501 99543501 1001 86380 86390 1
543411 99543411 1001 86380 86390 1
543487 99543487 1001 86380 86390 1
543273 99543273 1001 86380 86390 1
543353 99543353 1001 86380 86390 1
543787 99543787 1001 86380 86390 1
544509 99544509 1001 86380 86390 1
544549 99544549 1001 86380 86390 1
544327 99544327 1001 86380 86390 1
544359 99544359 1001 86380 86390 1
544034 99544034 1001 86380 86390 1
544614 99544614 1001 86380 86390 1
428632 208 1001 24420 24897 1
401928 385 1001 5820 6417 1
416715 514 1001 43320 47277 1
400177 99400177 1001 86380 86390 1
400833 99400833 1001 86380 86390 1
400941 99400941 1001 86380 86390 1
401292 99401292 1001 86380 86390 1
401542 99401542 1001 86380 86390 1
401612 99401612 1001 86380 86390 1
401938 99401938 1001 86380 86390 1
401883 99401883 1001 86380 86390 1
402949 99402949 1001 86380 86390 1
403586 99403586 1001 86380 86390 1
403817 99403817 1001 86380 86390 1
404066 99404066 1001 86380 86390 1
404472 99404472 1001 86380 86390 1
404887 99404887 1001 86380 86390 1
404929 99404929 1001 86380 86390 1
405123 99405123 1001 86380 86390 1
405776 99405776 1001 86380 86390 1
406497 99406497 1001 86380 86390 1
407121 99407121 1001 86380 86390 1
407078 99407078 1001 86380 86390 1
407316 99407316 1001 86380 86390 1
407635 99407635 1001 86380 86390 1
407721 99407721 1001 86380 86390 1
407862 99407862 1001 86380 86390 1
408400 99408400 1001 86380 86390 1
408315 99408315 1001 86380 86390 1
409021 99409021 1001 86380 86390 1
409151 99409151 1001 86380 86390 1
409221 99409221 1001 86380 86390 1
409843 99409843 1001 86380 86390 1
409913 99409913 1001 86380 86390 1
410357 99410357 1001 86380 86390 1
410482 99410482 1001 86380 86390 1
410411 99410411 1001 86380 86390 1
410595 99410595 1001 86380 86390 1
410825 99410825 1001 86380 86390 1
411012 99411012 1001 86380 86390 1
411188 99411188 1001 86380 86390 1
411581 99411581 1001 86380 86390 1
411860 99411860 1001 86380 86390 1
411901 99411901 1001 86380 86390 1
412205 99412205 1001 86380 86390 1
413374 99413374 1001 86380 86390 1
413401 99413401 1001 86380 86390 1
412694 99412694 1001 86380 86390 1
412588 99412588 1001 86380 86390 1
413743 99413743 1001 86380 86390 1
415080 99415080 1001 86380 86390 1
415600 99415600 1001 86380 86390 1
416816 99416816 1001 86380 86390 1
416849 99416849 1001 86380 86390 1
416599 99416599 1001 86380 86390 1
416850 99416850 1001 86380 86390 1
416514 99416514 1001 86380 86390 1
415724 99415724 1001 86380 86390 1
416040 99416040 1001 86380 86390 1
415732 99415732 1001 86380 86390 1
417445 99417445 1001 86380 86390 1
417567 99417567 1001 86380 86390 1
418711 99418711 1001 86380 86390 1
418274 99418274 1001 86380 86390 1
418335 99418335 1001 86380 86390 1
418226 99418226 1001 86380 86390 1
418149 99418149 1001 86380 86390 1
418154 99418154 1001 86380 86390 1
417853 99417853 1001 86380 86390 1
417619 99417619 1001 86380 86390 1
417759 99417759 1001 86380 86390 1
419137 99419137 1001 86380 86390 1
419913 99419913 1001 86380 86390 1
419643 99419643 1001 86380 86390 1
420589 99420589 1001 86380 86390 1
420826 99420826 1001 86380 86390 1
421839 99421839 1001 86380 86390 1
421717 99421717 1001 86380 86390 1
421788 99421788 1001 86380 86390 1
421767 99421767 1001 86380 86390 1
421673 99421673 1001 86380 86390 1
420872 99420872 1001 86380 86390 1
422517 99422517 1001 86380 86390 1
423379 99423379 1001 86380 86390 1
423618 99423618 1001 86380 86390 1
423353 99423353 1001 86380 86390 1
423022 99423022 1001 86380 86390 1
422996 99422996 1001 86380 86390 1
422573 99422573 1001 86380 86390 1
422787 99422787 1001 86380 86390 1
422762 99422762 1001 86380 86390 1
423944 99423944 1001 86380 86390 1
423833 99423833 1001 86380 86390 1
424055 99424055 1001 86380 86390 1
424115 99424115 1001 86380 86390 1
425326 99425326 1001 86380 86390 1
425016 99425016 1001 86380 86390 1
424838 99424838 1001 86380 86390 1
424839 99424839 1001 86380 86390 1
424247 99424247 1001 86380 86390 1
424450 99424450 1001 86380 86390 1
424177 99424177 1001 86380 86390 1
425405 99425405 1001 86380 86390 1
425585 99425585 1001 86380 86390 1
425619 99425619 1001 86380 86390 1
426743 99426743 1001 86380 86390 1
426735 99426735 1001 86380 86390 1
426861 99426861 1001 86380 86390 1
428541 99428541 1001 86380 86390 1
428063 99428063 1001 86380 86390 1
428330 99428330 1001 86380 86390 1
427629 99427629 1001 86380 86390 1
427690 99427690 1001 86380 86390 1
429034 99429034 1001 86380 86390 1
430044 99430044 1001 86380 86390 1
430249 99430249 1001 86380 86390 1
430201 99430201 1001 86380 86390 1
429928 99429928 1001 86380 86390 1
430791 99430791 1001 86380 86390 1
430483 99430483 1001 86380 86390 1
431674 99431674 1001 86380 86390 1
431976 99431976 1001 86380 86390 1
431433 99431433 1001 86380 86390 1
431597 99431597 1001 86380 86390 1
430921 99430921 1001 86380 86390 1
431068 99431068 1001 86380 86390 1
432434 99432434 1001 86380 86390 1
432292 99432292 1001 86380 86390 1
432066 99432066 1001 86380 86390 1
432419 99432419 1001 86380 86390 1
432256 99432256 1001 86380 86390 1
432194 99432194 1001 86380 86390 1
432945 99432945 1001 86380 86390 1
432947 99432947 1001 86380 86390 1
433166 99433166 1001 86380 86390 1
432811 99432811 1001 86380 86390 1
432871 99432871 1001 86380 86390 1
432712 99432712 1001 86380 86390 1
434074 99434074 1001 86380 86390 1
433933 99433933 1001 86380 86390 1
434082 99434082 1001 86380 86390 1
435112 99435112 1001 86380 86390 1
434171 99434171 1001 86380 86390 1
434141 99434141 1001 86380 86390 1
434417 99434417 1001 86380 86390 1
435837 99435837 1001 86380 86390 1
437093 99437093 1001 86380 86390 1
437094 99437094 1001 86380 86390 1
436886 99436886 1001 86380 86390 1
436475 99436475 1001 86380 86390 1
436477 99436477 1001 86380 86390 1
436580 99436580 1001 86380 86390 1
300679 99300679 1001 86380 86390 1
300612 99300612 1001 86380 86390 1
300281 99300281 1001 86380 86390 1
300218 99300218 1001 86380 86390 1
300194 99300194 1001 86380 86390 1
300285 99300285 1001 86380 86390 1
300782 99300782 1001 86380 86390 1
300826 99300826 1001 86380 86390 1
301446 99301446 1001 86380 86390 1
301370 99301370 1001 86380 86390 1
301193 99301193 1001 86380 86390 1
301255 99301255 1001 86380 86390 1
300972 99300972 1001 86380 86390 1
301682 99301682 1001 86380 86390 1
301595 99301595 1001 86380 86390 1
302226 99302226 1001 86380 86390 1
302360 99302360 1001 86380 86390 1
302361 99302361 1001 86380 86390 1
302248 99302248 1001 86380 86390 1
302030 99302030 1001 86380 86390 1
301835 99301835 1001 86380 86390 1
301810 99301810 1001 86380 86390 1
302549 99302549 1001 86380 86390 1
302450 99302450 1001 86380 86390 1
302530 99302530 1001 86380 86390 1
302400 99302400 1001 86380 86390 1
302680 99302680 1001 86380 86390 1
302659 99302659 1001 86380 86390 1
302752 99302752 1001 86380 86390 1
303401 99303401 1001 86380 86390 1
303274 99303274 1001 86380 86390 1
303890 99303890 1001 86380 86390 1
303652 99303652 1001 86380 86390 1
303679 99303679 1001 86380 86390 1
303631 99303631 1001 86380 86390 1
304460 99304460 1001 86380 86390 1
304590 99304590 1001 86380 86390 1
304558 99304558 1001 86380 86390 1
304317 99304317 1001 86380 86390 1
304350 99304350 1001 86380 86390 1
304363 99304363 1001 86380 86390 1
305642 99305642 1001 86380 86390 1
305245 99305245 1001 86380 86390 1
305242 99305242 1001 86380 86390 1
305139 99305139 1001 86380 86390 1
305165 99305165 1001 86380 86390 1
305101 99305101 1001 86380 86390 1
500141 99500141 1001 86380 86390 1
500157 99500157 1001 86380 86390 1
500707 99500707 1001 86380 86390 1
500644 99500644 1001 86380 86390 1
500570 99500570 1001 86380 86390 1
500445 99500445 1001 86380 86390 1
500485 99500485 1001 86380 86390 1
500341 99500341 1001 86380 86390 1
500251 99500251 1001 86380 86390 1
500855 99500855 1001 86380 86390 1
501544 99501544 1001 86380 86390 1
501320 99501320 1001 86380 86390 1
501276 99501276 1001 86380 86390 1
501394 99501394 1001 86380 86390 1
501032 99501032 1001 86380 86390 1
501076 99501076 1001 86380 86390 1
501192 99501192 1001 86380 86390 1
501069 99501069 1001 86380 86390 1
501664 99501664 1001 86380 86390 1
502316 99502316 1001 86380 86390 1
502383 99502383 1001 86380 86390 1
502452 99502452 1001 86380 86390 1
502058 99502058 1001 86380 86390 1
501989 99501989 1001 86380 86390 1
502598 99502598 1001 86380 86390 1
503153 99503153 1001 86380 86390 1
503197 99503197 1001 86380 86390 1
503161 99503161 1001 86380 86390 1
503015 99503015 1001 86380 86390 1
502680 99502680 1001 86380 86390 1
503396 99503396 1001 86380 86390 1
503387 99503387 1001 86380 86390 1
503325 99503325 1001 86380 86390 1
504002 99504002 1001 86380 86390 1
503978 99503978 1001 86380 86390 1
503744 99503744 1001 86380 86390 1
503904 99503904 1001 86380 86390 1
503705 99503705 1001 86380 86390 1
503642 99503642 1001 86380 86390 1
503609 99503609 1001 86380 86390 1
503650 99503650 1001 86380 86390 1
504205 99504205 1001 86380 86390 1
504323 99504323 1001 86380 86390 1
504151 99504151 1001 86380 86390 1
504906 99504906 1001 86380 86390 1
504908 99504908 1001 86380 86390 1
504857 99504857 1001 86380 86390 1
504745 99504745 1001 86380 86390 1
504622 99504622 1001 86380 86390 1
504692 99504692 1001 86380 86390 1
504392 99504392 1001 86380 86390 1
504444 99504444 1001 86380 86390 1
505000 99505000 1001 86380 86390 1
505401 99505401 1001 86380 86390 1
505393 99505393 1001 86380 86390 1
505356 99505356 1001 86380 86390 1
505154 99505154 1001 86380 86390 1
505222 99505222 1001 86380 86390 1
505239 99505239 1001 86380 86390 1
505882 99505882 1001 86380 86390 1
506578 99506578 1001 86380 86390 1
506249 99506249 1001 86380 86390 1
506346 99506346 1001 86380 86390 1
506232 99506232 1001 86380 86390 1
506068 99506068 1001 86380 86390 1
506795 99506795 1001 86380 86390 1
507133 99507133 1001 86380 86390 1
506883 99506883 1001 86380 86390 1
506805 99506805 1001 86380 86390 1
506954 99506954 1001 86380 86390 1
507524 99507524 1001 86380 86390 1
508204 99508204 1001 86380 86390 1
508020 99508020 1001 86380 86390 1
508035 99508035 1001 86380 86390 1
507682 99507682 1001 86380 86390 1
508414 99508414 1001 86380 86390 1
508376 99508376 1001 86380 86390 1
508327 99508327 1001 86380 86390 1
508424 99508424 1001 86380 86390 1
509075 99509075 1001 86380 86390 1
508882 99508882 1001 86380 86390 1
508728 99508728 1001 86380 86390 1
508783 99508783 1001 86380 86390 1
508814 99508814 1001 86380 86390 1
508636 99508636 1001 86380 86390 1
509811 99509811 1001 86380 86390 1
509612 99509612 1001 86380 86390 1
510016 99510016 1001 86380 86390 1
509914 99509914 1001 86380 86390 1
510637 99510637 1001 86380 86390 1
510512 99510512 1001 86380 86390 1
510187 99510187 1001 86380 86390 1
510282 99510282 1001 86380 86390 1
510865 99510865 1001 86380 86390 1
511367 99511367 1001 86380 86390 1
511280 99511280 1001 86380 86390 1
510987 99510987 1001 86380 86390 1
510975 99510975 1001 86380 86390 1
510963 99510963 1001 86380 86390 1
511016 99511016 1001 86380 86390 1
510954 99510954 1001 86380 86390 1
511719 99511719 1001 86380 86390 1
511646 99511646 1001 86380 86390 1
511661 99511661 1001 86380 86390 1
511726 99511726 1001 86380 86390 1
511739 99511739 1001 86380 86390 1
511665 99511665 1001 86380 86390 1
512229 99512229 1001 86380 86390 1
512219 99512219 1001 86380 86390 1
512323 99512323 1001 86380 86390 1
512062 99512062 1001 86380 86390 1
511910 99511910 1001 86380 86390 1
512501 99512501 1001 86380 86390 1
513004 99513004 1001 86380 86390 1
513055 99513055 1001 86380 86390 1
512835 99512835 1001 86380 86390 1
512848 99512848 1001 86380 86390 1
512823 99512823 1001 86380 86390 1
512926 99512926 1001 86380 86390 1
512978 99512978 1001 86380 86390 1
512825 99512825 1001 86380 86390 1
512904 99512904 1001 86380 86390 1
512841 99512841 1001 86380 86390 1
512749 99512749 1001 86380 86390 1
513409 99513409 1001 86380 86390 1
514030 99514030 1001 86380 86390 1
513724 99513724 1001 86380 86390 1
513725 99513725 1001 86380 86390 1
513810 99513810 1001 86380 86390 1
513436 99513436 1001 86380 86390 1
513423 99513423 1001 86380 86390 1
513579 99513579 1001 86380 86390 1
513543 99513543 1001 86380 86390 1
513561 99513561 1001 86380 86390 1
514193 99514193 1001 86380 86390 1
514720 99514720 1001 86380 86390 1
514500 99514500 1001 86380 86390 1
514610 99514610 1001 86380 86390 1
514431 99514431 1001 86380 86390 1
514444 99514444 1001 86380 86390 1
514877 99514877 1001 86380 86390 1
515607 99515607 1001 86380 86390 1
515504 99515504 1001 86380 86390 1
515531 99515531 1001 86380 86390 1
515567 99515567 1001 86380 86390 1
515316 99515316 1001 86380 86390 1
515707 99515707 1001 86380 86390 1
515725 99515725 1001 86380 86390 1
516505 99516505 1001 86380 86390 1
516190 99516190 1001 86380 86390 1
516247 99516247 1001 86380 86390 1
516034 99516034 1001 86380 86390 1
516043 99516043 1001 86380 86390 1
516640 99516640 1001 86380 86390 1
516694 99516694 1001 86380 86390 1
517294 99517294 1001 86380 86390 1
516993 99516993 1001 86380 86390 1
516858 99516858 1001 86380 86390 1
517900 99517900 1001 86380 86390 1
517632 99517632 1001 86380 86390 1
517739 99517739 1001 86380 86390 1
518272 99518272 1001 86380 86390 1
518182 99518182 1001 86380 86390 1
518871 99518871 1001 86380 86390 1
518747 99518747 1001 86380 86390 1
518580 99518580 1001 86380 86390 1
518496 99518496 1001 86380 86390 1
518388 99518388 1001 86380 86390 1
519027 99519027 1001 86380 86390 1
519187 99519187 1001 86380 86390 1
519694 99519694 1001 86380 86390 1
519433 99519433 1001 86380 86390 1
519516 99519516 1001 86380 86390 1
519395 99519395 1001 86380 86390 1
519980 99519980 1001 86380 86390 1
520010 99520010 1001 86380 86390 1
520255 99520255 1001 86380 86390 1
520303 99520303 1001 86380 86390 1
520238 99520238 1001 86380 86390 1
520112 99520112 1001 86380 86390 1
520216 99520216 1001 86380 86390 1
520131 99520131 1001 86380 86390 1
520707 99520707 1001 86380 86390 1
520657 99520657 1001 86380 86390 1
520660 99520660 1001 86380 86390 1
520739 99520739 1001 86380 86390 1
521353 99521353 1001 86380 86390 1
521446 99521446 1001 86380 86390 1
521070 99521070 1001 86380 86390 1
521573 99521573 1001 86380 86390 1
521614 99521614 1001 86380 86390 1
521564 99521564 1001 86380 86390 1
522153 99522153 1001 86380 86390 1
522181 99522181 1001 86380 86390 1
522134 99522134 1001 86380 86390 1
521973 99521973 1001 86380 86390 1
522064 99522064 1001 86380 86390 1
521951 99521951 1001 86380 86390 1
522319 99522319 1001 86380 86390 1
522364 99522364 1001 86380 86390 1
523069 99523069 1001 86380 86390 1
523032 99523032 1001 86380 86390 1
523047 99523047 1001 86380 86390 1
523095 99523095 1001 86380 86390 1
522891 99522891 1001 86380 86390 1
522712 99522712 1001 86380 86390 1
522679 99522679 1001 86380 86390 1
522677 99522677 1001 86380 86390 1
523184 99523184 1001 86380 86390 1
523137 99523137 1001 86380 86390 1
523217 99523217 1001 86380 86390 1
523256 99523256 1001 86380 86390 1
523911 99523911 1001 86380 86390 1
523856 99523856 1001 86380 86390 1
523743 99523743 1001 86380 86390 1
523700 99523700 1001 86380 86390 1
523633 99523633 1001 86380 86390 1
523336 99523336 1001 86380 86390 1
523392 99523392 1001 86380 86390 1
523501 99523501 1001 86380 86390 1
524097 99524097 1001 86380 86390 1
523999 99523999 1001 86380 86390 1
524120 99524120 1001 86380 86390 1
524647 99524647 1001 86380 86390 1
524663 99524663 1001 86380 86390 1
524759 99524759 1001 86380 86390 1
524587 99524587 1001 86380 86390 1
524478 99524478 1001 86380 86390 1
524217 99524217 1001 86380 86390 1
524334 99524334 1001 86380 86390 1
524272 99524272 1001 86380 86390 1
524839 99524839 1001 86380 86390 1
525326 99525326 1001 86380 86390 1
525205 99525205 1001 86380 86390 1
525323 99525323 1001 86380 86390 1
525140 99525140 1001 86380 86390 1
525666 99525666 1001 86380 86390 1
525718 99525718 1001 86380 86390 1
526221 99526221 1001 86380 86390 1
526363 99526363 1001 86380 86390 1
526178 99526178 1001 86380 86390 1
526156 99526156 1001 86380 86390 1
525976 99525976 1001 86380 86390 1
526461 99526461 1001 86380 86390 1
526476 99526476 1001 86380 86390 1
527106 99527106 1001 86380 86390 1
526921 99526921 1001 86380 86390 1
526925 99526925 1001 86380 86390 1
526680 99526680 1001 86380 86390 1
526826 99526826 1001 86380 86390 1
526674 99526674 1001 86380 86390 1
526637 99526637 1001 86380 86390 1
526651 99526651 1001 86380 86390 1
527454 99527454 1001 86380 86390 1
527906 99527906 1001 86380 86390 1
527829 99527829 1001 86380 86390 1
527520 99527520 1001 86380 86390 1
527586 99527586 1001 86380 86390 1
527642 99527642 1001 86380 86390 1
528165 99528165 1001 86380 86390 1
528169 99528169 1001 86380 86390 1
528883 99528883 1001 86380 86390 1
528832 99528832 1001 86380 86390 1
528554 99528554 1001 86380 86390 1
528610 99528610 1001 86380 86390 1
528312 99528312 1001 86380 86390 1
528302 99528302 1001 86380 86390 1
529603 99529603 1001 86380 86390 1
529629 99529629 1001 86380 86390 1
529554 99529554 1001 86380 86390 1
529433 99529433 1001 86380 86390 1
529151 99529151 1001 86380 86390 1
529170 99529170 1001 86380 86390 1
530252 99530252 1001 86380 86390 1
530163 99530163 1001 86380 86390 1
530018 99530018 1001 86380 86390 1
530125 99530125 1001 86380 86390 1
530728 99530728 1001 86380 86390 1
531205 99531205 1001 86380 86390 1
531083 99531083 1001 86380 86390 1
530982 99530982 1001 86380 86390 1
530927 99530927 1001 86380 86390 1
530828 99530828 1001 86380 86390 1
530893 99530893 1001 86380 86390 1
532873 99532873 1001 86380 86390 1
532698 99532698 1001 86380 86390 1
532688 99532688 1001 86380 86390 1
532771 99532771 1001 86380 86390 1
532592 99532592 1001 86380 86390 1
532445 99532445 1001 86380 86390 1
532511 99532511 1001 86380 86390 1
533146 99533146 1001 86380 86390 1
533099 99533099 1001 86380 86390 1
533101 99533101 1001 86380 86390 1
533692 99533692 1001 86380 86390 1
533812 99533812 1001 86380 86390 1
533641 99533641 1001 86380 86390 1
533464 99533464 1001 86380 86390 1
533263 99533263 1001 86380 86390 1
533437 99533437 1001 86380 86390 1
533300 99533300 1001 86380 86390 1
534013 99534013 1001 86380 86390 1
533979 99533979 1001 86380 86390 1
534652 99534652 1001 86380 86390 1
534132 99534132 1001 86380 86390 1
534080 99534080 1001 86380 86390 1
534251 99534251 1001 86380 86390 1
535343 99535343 1001 86380 86390 1
535377 99535377 1001 86380 86390 1
535178 99535178 1001 86380 86390 1
535276 99535276 1001 86380 86390 1
535122 99535122 1001 86380 86390 1
534905 99534905 1001 86380 86390 1
535093 99535093 1001 86380 86390 1
535596 99535596 1001 86380 86390 1
536226 99536226 1001 86380 86390 1
536120 99536120 1001 86380 86390 1
536075 99536075 1001 86380 86390 1
535815 99535815 1001 86380 86390 1
535882 99535882 1001 86380 86390 1
536480 99536480 1001 86380 86390 1
537035 99537035 1001 86380 86390 1
536911 99536911 1001 86380 86390 1
536645 99536645 1001 86380 86390 1
536594 99536594 1001 86380 86390 1
536731 99536731 1001 86380 86390 1
536683 99536683 1001 86380 86390 1
536735 99536735 1001 86380 86390 1
537247 99537247 1001 86380 86390 1
537262 99537262 1001 86380 86390 1
537971 99537971 1001 86380 86390 1
537589 99537589 1001 86380 86390 1
537748 99537748 1001 86380 86390 1
537621 99537621 1001 86380 86390 1
537741 99537741 1001 86380 86390 1
537383 99537383 1001 86380 86390 1
537389 99537389 1001 86380 86390 1
538040 99538040 1001 86380 86390 1
538004 99538004 1001 86380 86390 1
538788 99538788 1001 86380 86390 1
538756 99538756 1001 86380 86390 1
538247 99538247 1001 86380 86390 1
538374 99538374 1001 86380 86390 1
539019 99539019 1001 86380 86390 1
538870 99538870 1001 86380 86390 1
538896 99538896 1001 86380 86390 1
538849 99538849 1001 86380 86390 1
539419 99539419 1001 86380 86390 1
539303 99539303 1001 86380 86390 1
539239 99539239 1001 86380 86390 1
539162 99539162 1001 86380 86390 1
539144 99539144 1001 86380 86390 1
540166 99540166 1001 86380 86390 1
540033 99540033 1001 86380 86390 1
540478 99540478 1001 86380 86390 1
540584 99540584 1001 86380 86390 1
541077 99541077 1001 86380 86390 1
540987 99540987 1001 86380 86390 1
540980 99540980 1001 86380 86390 1
540732 99540732 1001 86380 86390 1
541423 99541423 1001 86380 86390 1
541322 99541322 1001 86380 86390 1
541491 99541491 1001 86380 86390 1
542085 99542085 1001 86380 86390 1
541918 99541918 1001 86380 86390 1
542077 99542077 1001 86380 86390 1
542015 99542015 1001 86380 86390 1
541788 99541788 1001 86380 86390 1
541581 99541581 1001 86380 86390 1
541624 99541624 1001 86380 86390 1
542865 99542865 1001 86380 86390 1
542665 99542665 1001 86380 86390 1
542550 99542550 1001 86380 86390 1
542331 99542331 1001 86380 86390 1
543112 99543112 1001 86380 86390 1
543087 99543087 1001 86380 86390 1
543079 99543079 1001 86380 86390 1
543029 99543029 1001 86380 86390 1
543622 99543622 1001 86380 86390 1
543759 99543759 1001 86380 86390 1
543678 99543678 1001 86380 86390 1
543679 99543679 1001 86380 86390 1
543557 99543557 1001 86380 86390 1
543207 99543207 1001 86380 86390 1
543223 99543223 1001 86380 86390 1
543328 99543328 1001 86380 86390 1
543173 99543173 1001 86380 86390 1
543857 99543857 1001 86380 86390 1
544448 99544448 1001 86380 86390 1
544426 99544426 1001 86380 86390 1
544277 99544277 1001 86380 86390 1
544369 99544369 1001 86380 86390 1
544128 99544128 1001 86380 86390 1
544699 99544699 1001 86380 86390 1
544714 99544714 1001 86380 86390 1
544651 99544651 1001 86380 86390 1
544626 99544626 1001 86380 86390 1
425634 887 1001 26700 27057 1
406187 490 1001 15600 15957 1
435112 236 1001 43920 45057 1
400275 99400275 1001 86380 86390 1
401140 99401140 1001 86380 86390 1
401940 99401940 1001 86380 86390 1
401928 99401928 1001 86380 86390 1
402666 99402666 1001 86380 86390 1
402642 99402642 1001 86380 86390 1
402647 99402647 1001 86380 86390 1
402798 99402798 1001 86380 86390 1
402805 99402805 1001 86380 86390 1
402944 99402944 1001 86380 86390 1
403225 99403225 1001 86380 86390 1
403737 99403737 1001 86380 86390 1
403934 99403934 1001 86380 86390 1
404221 99404221 1001 86380 86390 1
404625 99404625 1001 86380 86390 1
404751 99404751 1001 86380 86390 1
404811 99404811 1001 86380 86390 1
405134 99405134 1001 86380 86390 1
405692 99405692 1001 86380 86390 1
405927 99405927 1001 86380 86390 1
406111 99406111 1001 86380 86390 1
406296 99406296 1001 86380 86390 1
406282 99406282 1001 86380 86390 1
406396 99406396 1001 86380 86390 1
406604 99406604 1001 86380 86390 1
406938 99406938 1001 86380 86390 1
407157 99407157 1001 86380 86390 1
407433 99407433 1001 86380 86390 1
407416 99407416 1001 86380 86390 1
407394 99407394 1001 86380 86390 1
408089 99408089 1001 86380 86390 1
408141 99408141 1001 86380 86390 1
408224 99408224 1001 86380 86390 1
408866 99408866 1001 86380 86390 1
408939 99408939 1001 86380 86390 1
409128 99409128 1001 86380 86390 1
409155 99409155 1001 86380 86390 1
409113 99409113 1001 86380 86390 1
409339 99409339 1001 86380 86390 1
409423 99409423 1001 86380 86390 1
409631 99409631 1001 86380 86390 1
409796 99409796 1001 86380 86390 1
409800 99409800 1001 86380 86390 1
409856 99409856 1001 86380 86390 1
409909 99409909 1001 86380 86390 1
410069 99410069 1001 86380 86390 1
410426 99410426 1001 86380 86390 1
410633 99410633 1001 86380 86390 1
411007 99411007 1001 86380 86390 1
412013 99412013 1001 86380 86390 1
411995 99411995 1001 86380 86390 1
412069 99412069 1001 86380 86390 1
412115 99412115 1001 86380 86390 1
412107 99412107 1001 86380 86390 1
413456 99413456 1001 86380 86390 1
413222 99413222 1001 86380 86390 1
415187 99415187 1001 86380 86390 1
414968 99414968 1001 86380 86390 1
415004 99415004 1001 86380 86390 1
415265 99415265 1001 86380 86390 1
414905 99414905 1001 86380 86390 1
414647 99414647 1001 86380 86390 1
414610 99414610 1001 86380 86390 1
414161 99414161 1001 86380 86390 1
414274 99414274 1001 86380 86390 1
414207 99414207 1001 86380 86390 1
414247 99414247 1001 86380 86390 1
415666 99415666 1001 86380 86390 1
415694 99415694 1001 86380 86390 1
416622 99416622 1001 86380 86390 1
416899 99416899 1001 86380 86390 1
415778 99415778 1001 86380 86390 1
415861 99415861 1001 86380 86390 1
415886 99415886 1001 86380 86390 1
417200 99417200 1001 86380 86390 1
418743 99418743 1001 86380 86390 1
418466 99418466 1001 86380 86390 1
418593 99418593 1001 86380 86390 1
418077 99418077 1001 86380 86390 1
418165 99418165 1001 86380 86390 1
418424 99418424 1001 86380 86390 1
418052 99418052 1001 86380 86390 1
417647 99417647 1001 86380 86390 1
418912 99418912 1001 86380 86390 1
419006 99419006 1001 86380 86390 1
420130 99420130 1001 86380 86390 1
420269 99420269 1001 86380 86390 1
419893 99419893 1001 86380 86390 1
419381 99419381 1001 86380 86390 1
419553 99419553 1001 86380 86390 1
419312 99419312 1001 86380 86390 1
420462 99420462 1001 86380 86390 1
421748 99421748 1001 86380 86390 1
421565 99421565 1001 86380 86390 1
422495 99422495 1001 86380 86390 1
423291 99423291 1001 86380 86390 1
423176 99423176 1001 86380 86390 1
422706 99422706 1001 86380 86390 1
424038 99424038 1001 86380 86390 1
423994 99423994 1001 86380 86390 1
425227 99425227 1001 86380 86390 1
425181 99425181 1001 86380 86390 1
425161 99425161 1001 86380 86390 1
425318 99425318 1001 86380 86390 1
424783 99424783 1001 86380 86390 1
424592 99424592 1001 86380 86390 1
424970 99424970 1001 86380 86390 1
424345 99424345 1001 86380 86390 1
424401 99424401 1001 86380 86390 1
425818 99425818 1001 86380 86390 1
426763 99426763 1001 86380 86390 1
426875 99426875 1001 86380 86390 1
426929 99426929 1001 86380 86390 1
426518 99426518 1001 86380 86390 1
426644 99426644 1001 86380 86390 1
426345 99426345 1001 86380 86390 1
426046 99426046 1001 86380 86390 1
426099 99426099 1001 86380 86390 1
427484 99427484 1001 86380 86390 1
427401 99427401 1001 86380 86390 1
427472 99427472 1001 86380 86390 1
428487 99428487 1001 86380 86390 1
428127 99428127 1001 86380 86390 1
428017 99428017 1001 86380 86390 1
428079 99428079 1001 86380 86390 1
427899 99427899 1001 86380 86390 1
427867 99427867 1001 86380 86390 1
427610 99427610 1001 86380 86390 1
427895 99427895 1001 86380 86390 1
428964 99428964 1001 86380 86390 1
428836 99428836 1001 86380 86390 1
430174 99430174 1001 86380 86390 1
430284 99430284 1001 86380 86390 1
429982 99429982 1001 86380 86390 1
430112 99430112 1001 86380 86390 1
429957 99429957 1001 86380 86390 1
429486 99429486 1001 86380 86390 1
430770 99430770 1001 86380 86390 1
430380 99430380 1001 86380 86390 1
431811 99431811 1001 86380 86390 1
431763 99431763 1001 86380 86390 1
431473 99431473 1001 86380 86390 1
431645 99431645 1001 86380 86390 1
431089 99431089 1001 86380 86390 1
431077 99431077 1001 86380 86390 1
431165 99431165 1001 86380 86390 1
431078 99431078 1001 86380 86390 1
432174 99432174 1001 86380 86390 1
432438 99432438 1001 86380 86390 1
432065 99432065 1001 86380 86390 1
432316 99432316 1001 86380 86390 1
433392 99433392 1001 86380 86390 1
433253 99433253 1001 86380 86390 1
432581 99432581 1001 86380 86390 1
432674 99432674 1001 86380 86390 1
434017 99434017 1001 86380 86390 1
434029 99434029 1001 86380 86390 1
433994 99433994 1001 86380 86390 1
434738 99434738 1001 86380 86390 1
434825 99434825 1001 86380 86390 1
434873 99434873 1001 86380 86390 1
434715 99434715 1001 86380 86390 1
434767 99434767 1001 86380 86390 1
434536 99434536 1001 86380 86390 1
434354 99434354 1001 86380 86390 1
434416 99434416 1001 86380 86390 1
435712 99435712 1001 86380 86390 1
435490 99435490 1001 86380 86390 1
435688 99435688 1001 86380 86390 1
435692 99435692 1001 86380 86390 1
436782 99436782 1001 86380 86390 1
437006 99437006 1001 86380 86390 1
436826 99436826 1001 86380 86390 1
436592 99436592 1001 86380 86390 1
436574 99436574 1001 86380 86390 1
436195 99436195 1001 86380 86390 1
437293 99437293 1001 86380 86390 1
300697 99300697 1001 86380 86390 1
300499 99300499 1001 86380 86390 1
300403 99300403 1001 86380 86390 1
300304 99300304 1001 86380 86390 1
301553 99301553 1001 86380 86390 1
301440 99301440 1001 86380 86390 1
301302 99301302 1001 86380 86390 1
301146 99301146 1001 86380 86390 1
301176 99301176 1001 86380 86390 1
301644 99301644 1001 86380 86390 1
301567 99301567 1001 86380 86390 1
301601 99301601 1001 86380 86390 1
302309 99302309 1001 86380 86390 1
302249 99302249 1001 86380 86390 1
302327 99302327 1001 86380 86390 1
302010 99302010 1001 86380 86390 1
302103 99302103 1001 86380 86390 1
301777 99301777 1001 86380 86390 1
301767 99301767 1001 86380 86390 1
302460 99302460 1001 86380 86390 1
302527 99302527 1001 86380 86390 1
302388 99302388 1001 86380 86390 1
303033 99303033 1001 86380 86390 1
302982 99302982 1001 86380 86390 1
302793 99302793 1001 86380 86390 1
302678 99302678 1001 86380 86390 1
302732 99302732 1001 86380 86390 1
303339 99303339 1001 86380 86390 1
303340 99303340 1001 86380 86390 1
304033 99304033 1001 86380 86390 1
304021 99304021 1001 86380 86390 1
303903 99303903 1001 86380 86390 1
303793 99303793 1001 86380 86390 1
303415 99303415 1001 86380 86390 1
303616 99303616 1001 86380 86390 1
304107 99304107 1001 86380 86390 1
304199 99304199 1001 86380 86390 1
304812 99304812 1001 86380 86390 1
304801 99304801 1001 86380 86390 1
304729 99304729 1001 86380 86390 1
304499 99304499 1001 86380 86390 1
304977 99304977 1001 86380 86390 1
305327 99305327 1001 86380 86390 1
305465 99305465 1001 86380 86390 1
305414 99305414 1001 86380 86390 1
305198 99305198 1001 86380 86390 1
500717 99500717 1001 86380 86390 1
500735 99500735 1001 86380 86390 1
500419 99500419 1001 86380 86390 1
500434 99500434 1001 86380 86390 1
500410 99500410 1001 86380 86390 1
500310 99500310 1001 86380 86390 1
500861 99500861 1001 86380 86390 1
501546 99501546 1001 86380 86390 1
501574 99501574 1001 86380 86390 1
501109 99501109 1001 86380 86390 1
501046 99501046 1001 86380 86390 1
501156 99501156 1001 86380 86390 1
502404 99502404 1001 86380 86390 1
502083 99502083 1001 86380 86390 1
502098 99502098 1001 86380 86390 1
502504 99502504 1001 86380 86390 1
502486 99502486 1001 86380 86390 1
503178 99503178 1001 86380 86390 1
502987 99502987 1001 86380 86390 1
503340 99503340 1001 86380 86390 1
503976 99503976 1001 86380 86390 1
503924 99503924 1001 86380 86390 1
503734 99503734 1001 86380 86390 1
503866 99503866 1001 86380 86390 1
503815 99503815 1001 86380 86390 1
503883 99503883 1001 86380 86390 1
503781 99503781 1001 86380 86390 1
503631 99503631 1001 86380 86390 1
504272 99504272 1001 86380 86390 1
504133 99504133 1001 86380 86390 1
504295 99504295 1001 86380 86390 1
504802 99504802 1001 86380 86390 1
504907 99504907 1001 86380 86390 1
504932 99504932 1001 86380 86390 1
504673 99504673 1001 86380 86390 1
504679 99504679 1001 86380 86390 1
504539 99504539 1001 86380 86390 1
504566 99504566 1001 86380 86390 1
504579 99504579 1001 86380 86390 1
504393 99504393 1001 86380 86390 1
505056 99505056 1001 86380 86390 1
505727 99505727 1001 86380 86390 1
505433 99505433 1001 86380 86390 1
505231 99505231 1001 86380 86390 1
505875 99505875 1001 86380 86390 1
505890 99505890 1001 86380 86390 1
505959 99505959 1001 86380 86390 1
506411 99506411 1001 86380 86390 1
506265 99506265 1001 86380 86390 1
506336 99506336 1001 86380 86390 1
506764 99506764 1001 86380 86390 1
506726 99506726 1001 86380 86390 1
506601 99506601 1001 86380 86390 1
507300 99507300 1001 86380 86390 1
507236 99507236 1001 86380 86390 1
507239 99507239 1001 86380 86390 1
507004 99507004 1001 86380 86390 1
507754 99507754 1001 86380 86390 1
508402 99508402 1001 86380 86390 1
508261 99508261 1001 86380 86390 1
508449 99508449 1001 86380 86390 1
508959 99508959 1001 86380 86390 1
509043 99509043 1001 86380 86390 1
508941 99508941 1001 86380 86390 1
508724 99508724 1001 86380 86390 1
508552 99508552 1001 86380 86390 1
509110 99509110 1001 86380 86390 1
509214 99509214 1001 86380 86390 1
509154 99509154 1001 86380 86390 1
509142 99509142 1001 86380 86390 1
509221 99509221 1001 86380 86390 1
509814 99509814 1001 86380 86390 1
509805 99509805 1001 86380 86390 1
509532 99509532 1001 86380 86390 1
509694 99509694 1001 86380 86390 1
509359 99509359 1001 86380 86390 1
509401 99509401 1001 86380 86390 1
510027 99510027 1001 86380 86390 1
510017 99510017 1001 86380 86390 1
510035 99510035 1001 86380 86390 1
510482 99510482 1001 86380 86390 1
510432 99510432 1001 86380 86390 1
510445 99510445 1001 86380 86390 1
510460 99510460 1001 86380 86390 1
510334 99510334 1001 86380 86390 1
510139 99510139 1001 86380 86390 1
510733 99510733 1001 86380 86390 1
511169 99511169 1001 86380 86390 1
511301 99511301 1001 86380 86390 1
511053 99511053 1001 86380 86390 1
512224 99512224 1001 86380 86390 1
512276 99512276 1001 86380 86390 1
512183 99512183 1001 86380 86390 1
512141 99512141 1001 86380 86390 1
512168 99512168 1001 86380 86390 1
512079 99512079 1001 86380 86390 1
512131 99512131 1001 86380 86390 1
512056 99512056 1001 86380 86390 1
511793 99511793 1001 86380 86390 1
511834 99511834 1001 86380 86390 1
511951 99511951 1001 86380 86390 1
513093 99513093 1001 86380 86390 1
512585 99512585 1001 86380 86390 1
512672 99512672 1001 86380 86390 1
513250 99513250 1001 86380 86390 1
513395 99513395 1001 86380 86390 1
513726 99513726 1001 86380 86390 1
513731 99513731 1001 86380 86390 1
513452 99513452 1001 86380 86390 1
513413 99513413 1001 86380 86390 1
514168 99514168 1001 86380 86390 1
514144 99514144 1001 86380 86390 1
514856 99514856 1001 86380 86390 1
514788 99514788 1001 86380 86390 1
514408 99514408 1001 86380 86390 1
515660 99515660 1001 86380 86390 1
515574 99515574 1001 86380 86390 1
515390 99515390 1001 86380 86390 1
515197 99515197 1001 86380 86390 1
516412 99516412 1001 86380 86390 1
516242 99516242 1001 86380 86390 1
516007 99516007 1001 86380 86390 1
516605 99516605 1001 86380 86390 1
516683 99516683 1001 86380 86390 1
516713 99516713 1001 86380 86390 1
517267 99517267 1001 86380 86390 1
517190 99517190 1001 86380 86390 1
516758 99516758 1001 86380 86390 1
517399 99517399 1001 86380 86390 1
517484 99517484 1001 86380 86390 1
518133 99518133 1001 86380 86390 1
518158 99518158 1001 86380 86390 1
517762 99517762 1001 86380 86390 1
517821 99517821 1001 86380 86390 1
517591 99517591 1001 86380 86390 1
518835 99518835 1001 86380 86390 1
518848 99518848 1001 86380 86390 1
518608 99518608 1001 86380 86390 1
519184 99519184 1001 86380 86390 1
519792 99519792 1001 86380 86390 1
519744 99519744 1001 86380 86390 1
519654 99519654 1001 86380 86390 1
519775 99519775 1001 86380 86390 1
519236 99519236 1001 86380 86390 1
519878 99519878 1001 86380 86390 1
520016 99520016 1001 86380 86390 1
520448 99520448 1001 86380 86390 1
520593 99520593 1001 86380 86390 1
520244 99520244 1001 86380 86390 1
520310 99520310 1001 86380 86390 1
520247 99520247 1001 86380 86390 1
520148 99520148 1001 86380 86390 1
520023 99520023 1001 86380 86390 1
520208 99520208 1001 86380 86390 1
520768 99520768 1001 86380 86390 1
521376 99521376 1001 86380 86390 1
521441 99521441 1001 86380 86390 1
521442 99521442 1001 86380 86390 1
521421 99521421 1001 86380 86390 1
521385 99521385 1001 86380 86390 1
521200 99521200 1001 86380 86390 1
522274 99522274 1001 86380 86390 1
521868 99521868 1001 86380 86390 1
521728 99521728 1001 86380 86390 1
521809 99521809 1001 86380 86390 1
521786 99521786 1001 86380 86390 1
522332 99522332 1001 86380 86390 1
522453 99522453 1001 86380 86390 1
522494 99522494 1001 86380 86390 1
523092 99523092 1001 86380 86390 1
522921 99522921 1001 86380 86390 1
522936 99522936 1001 86380 86390 1
522782 99522782 1001 86380 86390 1
522572 99522572 1001 86380 86390 1
523170 99523170 1001 86380 86390 1
523316 99523316 1001 86380 86390 1
523307 99523307 1001 86380 86390 1
523847 99523847 1001 86380 86390 1
523835 99523835 1001 86380 86390 1
523773 99523773 1001 86380 86390 1
523586 99523586 1001 86380 86390 1
523632 99523632 1001 86380 86390 1
524103 99524103 1001 86380 86390 1
524117 99524117 1001 86380 86390 1
524643 99524643 1001 86380 86390 1
524607 99524607 1001 86380 86390 1
524698 99524698 1001 86380 86390 1
524704 99524704 1001 86380 86390 1
524385 99524385 1001 86380 86390 1
524497 99524497 1001 86380 86390 1
524433 99524433 1001 86380 86390 1
524563 99524563 1001 86380 86390 1
524319 99524319 1001 86380 86390 1
524172 99524172 1001 86380 86390 1
524925 99524925 1001 86380 86390 1
525422 99525422 1001 86380 86390 1
525340 99525340 1001 86380 86390 1
525063 99525063 1001 86380 86390 1
525000 99525000 1001 86380 86390 1
525736 99525736 1001 86380 86390 1
526107 99526107 1001 86380 86390 1
526045 99526045 1001 86380 86390 1
525939 99525939 1001 86380 86390 1
526473 99526473 1001 86380 86390 1
526434 99526434 1001 86380 86390 1
526439 99526439 1001 86380 86390 1
527099 99527099 1001 86380 86390 1
526916 99526916 1001 86380 86390 1
526700 99526700 1001 86380 86390 1
527345 99527345 1001 86380 86390 1
527410 99527410 1001 86380 86390 1
527917 99527917 1001 86380 86390 1
527704 99527704 1001 86380 86390 1
528205 99528205 1001 86380 86390 1
528136 99528136 1001 86380 86390 1
528882 99528882 1001 86380 86390 1
528706 99528706 1001 86380 86390 1
528720 99528720 1001 86380 86390 1
528580 99528580 1001 86380 86390 1
528513 99528513 1001 86380 86390 1
528453 99528453 1001 86380 86390 1
528365 99528365 1001 86380 86390 1
529001 99529001 1001 86380 86390 1
529537 99529537 1001 86380 86390 1
529328 99529328 1001 86380 86390 1
529266 99529266 1001 86380 86390 1
529293 99529293 1001 86380 86390 1
529180 99529180 1001 86380 86390 1
529755 99529755 1001 86380 86390 1
529748 99529748 1001 86380 86390 1
530510 99530510 1001 86380 86390 1
530538 99530538 1001 86380 86390 1
530166 99530166 1001 86380 86390 1
530156 99530156 1001 86380 86390 1
530340 99530340 1001 86380 86390 1
530105 99530105 1001 86380 86390 1
529989 99529989 1001 86380 86390 1
530007 99530007 1001 86380 86390 1
530694 99530694 1001 86380 86390 1
530697 99530697 1001 86380 86390 1
530608 99530608 1001 86380 86390 1
530556 99530556 1001 86380 86390 1
531334 99531334 1001 86380 86390 1
531195 99531195 1001 86380 86390 1
531313 99531313 1001 86380 86390 1
531137 99531137 1001 86380 86390 1
531127 99531127 1001 86380 86390 1
531168 99531168 1001 86380 86390 1
531029 99531029 1001 86380 86390 1
532034 99532034 1001 86380 86390 1
532100 99532100 1001 86380 86390 1
531974 99531974 1001 86380 86390 1
531853 99531853 1001 86380 86390 1
531828 99531828 1001 86380 86390 1
531589 99531589 1001 86380 86390 1
531709 99531709 1001 86380 86390 1
531722 99531722 1001 86380 86390 1
531671 99531671 1001 86380 86390 1
532269 99532269 1001 86380 86390 1
532240 99532240 1001 86380 86390 1
532930 99532930 1001 86380 86390 1
532940 99532940 1001 86380 86390 1
532738 99532738 1001 86380 86390 1
532629 99532629 1001 86380 86390 1
532475 99532475 1001 86380 86390 1
532584 99532584 1001 86380 86390 1
532455 99532455 1001 86380 86390 1
532434 99532434 1001 86380 86390 1
533127 99533127 1001 86380 86390 1
533179 99533179 1001 86380 86390 1
533255 99533255 1001 86380 86390 1
534553 99534553 1001 86380 86390 1
534381 99534381 1001 86380 86390 1
534410 99534410 1001 86380 86390 1
534065 99534065 1001 86380 86390 1
534106 99534106 1001 86380 86390 1
534762 99534762 1001 86380 86390 1
534776 99534776 1001 86380 86390 1
534740 99534740 1001 86380 86390 1
535123 99535123 1001 86380 86390 1
535164 99535164 1001 86380 86390 1
535216 99535216 1001 86380 86390 1
535285 99535285 1001 86380 86390 1
535195 99535195 1001 86380 86390 1
535012 99535012 1001 86380 86390 1
535017 99535017 1001 86380 86390 1
535561 99535561 1001 86380 86390 1
535565 99535565 1001 86380 86390 1
535658 99535658 1001 86380 86390 1
535659 99535659 1001 86380 86390 1
536183 99536183 1001 86380 86390 1
536164 99536164 1001 86380 86390 1
536118 99536118 1001 86380 86390 1
536122 99536122 1001 86380 86390 1
535955 99535955 1001 86380 86390 1
535914 99535914 1001 86380 86390 1
536375 99536375 1001 86380 86390 1
536511 99536511 1001 86380 86390 1
536461 99536461 1001 86380 86390 1
536994 99536994 1001 86380 86390 1
536686 99536686 1001 86380 86390 1
537208 99537208 1001 86380 86390 1
537326 99537326 1001 86380 86390 1
537352 99537352 1001 86380 86390 1
537951 99537951 1001 86380 86390 1
537838 99537838 1001 86380 86390 1
537964 99537964 1001 86380 86390 1
537807 99537807 1001 86380 86390 1
537681 99537681 1001 86380 86390 1
537656 99537656 1001 86380 86390 1
537492 99537492 1001 86380 86390 1
538125 99538125 1001 86380 86390 1
538702 99538702 1001 86380 86390 1
538557 99538557 1001 86380 86390 1
538470 99538470 1001 86380 86390 1
538564 99538564 1001 86380 86390 1
538449 99538449 1001 86380 86390 1
538439 99538439 1001 86380 86390 1
538248 99538248 1001 86380 86390 1
538384 99538384 1001 86380 86390 1
538891 99538891 1001 86380 86390 1
538926 99538926 1001 86380 86390 1
539473 99539473 1001 86380 86390 1
539611 99539611 1001 86380 86390 1
539406 99539406 1001 86380 86390 1
539329 99539329 1001 86380 86390 1
539201 99539201 1001 86380 86390 1
539124 99539124 1001 86380 86390 1
540274 99540274 1001 86380 86390 1
540374 99540374 1001 86380 86390 1
540171 99540171 1001 86380 86390 1
540185 99540185 1001 86380 86390 1
540573 99540573 1001 86380 86390 1
540482 99540482 1001 86380 86390 1
541177 99541177 1001 86380 86390 1
541124 99541124 1001 86380 86390 1
541010 99541010 1001 86380 86390 1
540927 99540927 1001 86380 86390 1
540915 99540915 1001 86380 86390 1
541031 99541031 1001 86380 86390 1
542082 99542082 1001 86380 86390 1
541636 99541636 1001 86380 86390 1
542135 99542135 1001 86380 86390 1
542126 99542126 1001 86380 86390 1
542927 99542927 1001 86380 86390 1
542773 99542773 1001 86380 86390 1
542904 99542904 1001 86380 86390 1
542577 99542577 1001 86380 86390 1
542683 99542683 1001 86380 86390 1
542479 99542479 1001 86380 86390 1
543123 99543123 1001 86380 86390 1
543101 99543101 1001 86380 86390 1
543754 99543754 1001 86380 86390 1
543460 99543460 1001 86380 86390 1
543321 99543321 1001 86380 86390 1
543344 99543344 1001 86380 86390 1
543151 99543151 1001 86380 86390 1
544523 99544523 1001 86380 86390 1
544541 99544541 1001 86380 86390 1
544209 99544209 1001 86380 86390 1
544022 99544022 1001 86380 86390 1
543985 99543985 1001 86380 86390 1
430584 678 1001 51480 63237 1
400207 99400207 1001 86380 86390 1
400181 99400181 1001 86380 86390 1
400232 99400232 1001 86380 86390 1
400698 99400698 1001 86380 86390 1
401117 99401117 1001 86380 86390 1
401702 99401702 1001 86380 86390 1
401853 99401853 1001 86380 86390 1
402247 99402247 1001 86380 86390 1
402295 99402295 1001 86380 86390 1
402433 99402433 1001 86380 86390 1
402734 99402734 1001 86380 86390 1
403023 99403023 1001 86380 86390 1
403350 99403350 1001 86380 86390 1
403599 99403599 1001 86380 86390 1
404516 99404516 1001 86380 86390 1
404632 99404632 1001 86380 86390 1
404974 99404974 1001 86380 86390 1
404982 99404982 1001 86380 86390 1
404931 99404931 1001 86380 86390 1
405207 99405207 1001 86380 86390 1
405482 99405482 1001 86380 86390 1
405831 99405831 1001 86380 86390 1
406227 99406227 1001 86380 86390 1
406662 99406662 1001 86380 86390 1
407952 99407952 1001 86380 86390 1
408960 99408960 1001 86380 86390 1
409458 99409458 1001 86380 86390 1
409797 99409797 1001 86380 86390 1
410065 99410065 1001 86380 86390 1
410868 99410868 1001 86380 86390 1
411021 99411021 1001 86380 86390 1
411232 99411232 1001 86380 86390 1
411374 99411374 1001 86380 86390 1
411498 99411498 1001 86380 86390 1
411829 99411829 1001 86380 86390 1
412775 99412775 1001 86380 86390 1
413774 99413774 1001 86380 86390 1
414937 99414937 1001 86380 86390 1
414714 99414714 1001 86380 86390 1
414881 99414881 1001 86380 86390 1
414809 99414809 1001 86380 86390 1
414889 99414889 1001 86380 86390 1
414150 99414150 1001 86380 86390 1
414445 99414445 1001 86380 86390 1
416694 99416694 1001 86380 86390 1
416326 99416326 1001 86380 86390 1
416338 99416338 1001 86380 86390 1
415884 99415884 1001 86380 86390 1
415988 99415988 1001 86380 86390 1
416020 99416020 1001 86380 86390 1
415823 99415823 1001 86380 86390 1
417115 99417115 1001 86380 86390 1
417235 99417235 1001 86380 86390 1
417185 99417185 1001 86380 86390 1
418618 99418618 1001 86380 86390 1
418501 99418501 1001 86380 86390 1
418661 99418661 1001 86380 86390 1
418336 99418336 1001 86380 86390 1
418139 99418139 1001 86380 86390 1
418211 99418211 1001 86380 86390 1
418259 99418259 1001 86380 86390 1
420401 99420401 1001 86380 86390 1
420319 99420319 1001 86380 86390 1
419988 99419988 1001 86380 86390 1
420044 99420044 1001 86380 86390 1
419522 99419522 1001 86380 86390 1
422004 99422004 1001 86380 86390 1
421484 99421484 1001 86380 86390 1
421099 99421099 1001 86380 86390 1
421106 99421106 1001 86380 86390 1
420871 99420871 1001 86380 86390 1
423558 99423558 1001 86380 86390 1
422998 99422998 1001 86380 86390 1
422905 99422905 1001 86380 86390 1
422545 99422545 1001 86380 86390 1
425248 99425248 1001 86380 86390 1
425086 99425086 1001 86380 86390 1
425206 99425206 1001 86380 86390 1
424826 99424826 1001 86380 86390 1
424808 99424808 1001 86380 86390 1
424681 99424681 1001 86380 86390 1
424182 99424182 1001 86380 86390 1
424413 99424413 1001 86380 86390 1
424193 99424193 1001 86380 86390 1
424238 99424238 1001 86380 86390 1
425429 99425429 1001 86380 86390 1
425634 99425634 1001 86380 86390 1
427048 99427048 1001 86380 86390 1
427073 99427073 1001 86380 86390 1
426668 99426668 1001 86380 86390 1
426412 99426412 1001 86380 86390 1
426171 99426171 1001 86380 86390 1
427316 99427316 1001 86380 86390 1
427353 99427353 1001 86380 86390 1
427271 99427271 1001 86380 86390 1
428419 99428419 1001 86380 86390 1
428193 99428193 1001 86380 86390 1
427824 99427824 1001 86380 86390 1
427714 99427714 1001 86380 86390 1
427887 99427887 1001 86380 86390 1
427765 99427765 1001 86380 86390 1
430147 99430147 1001 86380 86390 1
430089 99430089 1001 86380 86390 1
430534 99430534 1001 86380 86390 1
430816 99430816 1001 86380 86390 1
431764 99431764 1001 86380 86390 1
431970 99431970 1001 86380 86390 1
431928 99431928 1001 86380 86390 1
431535 99431535 1001 86380 86390 1
432195 99432195 1001 86380 86390 1
432199 99432199 1001 86380 86390 1
433329 99433329 1001 86380 86390 1
433472 99433472 1001 86380 86390 1
433034 99433034 1001 86380 86390 1
432664 99432664 1001 86380 86390 1
432755 99432755 1001 86380 86390 1
432734 99432734 1001 86380 86390 1
432623 99432623 1001 86380 86390 1
433830 99433830 1001 86380 86390 1
433908 99433908 1001 86380 86390 1
433770 99433770 1001 86380 86390 1
434964 99434964 1001 86380 86390 1
434377 99434377 1001 86380 86390 1
436897 99436897 1001 86380 86390 1
437090 99437090 1001 86380 86390 1
436875 99436875 1001 86380 86390 1
436684 99436684 1001 86380 86390 1
437321 99437321 1001 86380 86390 1
300587 99300587 1001 86380 86390 1
300675 99300675 1001 86380 86390 1
300318 99300318 1001 86380 86390 1
300502 99300502 1001 86380 86390 1
300438 99300438 1001 86380 86390 1
300451 99300451 1001 86380 86390 1
300253 99300253 1001 86380 86390 1
300118 99300118 1001 86380 86390 1
300880 99300880 1001 86380 86390 1
301287 99301287 1001 86380 86390 1
301301 99301301 1001 86380 86390 1
301735 99301735 1001 86380 86390 1
301738 99301738 1001 86380 86390 1
301561 99301561 1001 86380 86390 1
302296 99302296 1001 86380 86390 1
302374 99302374 1001 86380 86390 1
302116 99302116 1001 86380 86390 1
302144 99302144 1001 86380 86390 1
302148 99302148 1001 86380 86390 1
301957 99301957 1001 86380 86390 1
301953 99301953 1001 86380 86390 1
302468 99302468 1001 86380 86390 1
301760 99301760 1001 86380 86390 1
302409 99302409 1001 86380 86390 1
303113 99303113 1001 86380 86390 1
303063 99303063 1001 86380 86390 1
302939 99302939 1001 86380 86390 1
303844 99303844 1001 86380 86390 1
303899 99303899 1001 86380 86390 1
303733 99303733 1001 86380 86390 1
303515 99303515 1001 86380 86390 1
303570 99303570 1001 86380 86390 1
303617 99303617 1001 86380 86390 1
304169 99304169 1001 86380 86390 1
304183 99304183 1001 86380 86390 1
304119 99304119 1001 86380 86390 1
304717 99304717 1001 86380 86390 1
304666 99304666 1001 86380 86390 1
304436 99304436 1001 86380 86390 1
304269 99304269 1001 86380 86390 1
304360 99304360 1001 86380 86390 1
304286 99304286 1001 86380 86390 1
304953 99304953 1001 86380 86390 1
305007 99305007 1001 86380 86390 1
305647 99305647 1001 86380 86390 1
305636 99305636 1001 86380 86390 1
305534 99305534 1001 86380 86390 1
305641 99305641 1001 86380 86390 1
305441 99305441 1001 86380 86390 1
305417 99305417 1001 86380 86390 1
305447 99305447 1001 86380 86390 1
305463 99305463 1001 86380 86390 1
305387 99305387 1001 86380 86390 1
500107 99500107 1001 86380 86390 1
500083 99500083 1001 86380 86390 1
500690 99500690 1001 86380 86390 1
500808 99500808 1001 86380 86390 1
500404 99500404 1001 86380 86390 1
500536 99500536 1001 86380 86390 1
500448 99500448 1001 86380 86390 1
500513 99500513 1001 86380 86390 1
500463 99500463 1001 86380 86390 1
500231 99500231 1001 86380 86390 1
501513 99501513 1001 86380 86390 1
501549 99501549 1001 86380 86390 1
501395 99501395 1001 86380 86390 1
501385 99501385 1001 86380 86390 1
501424 99501424 1001 86380 86390 1
501342 99501342 1001 86380 86390 1
501038 99501038 1001 86380 86390 1
501818 99501818 1001 86380 86390 1
501767 99501767 1001 86380 86390 1
501654 99501654 1001 86380 86390 1
502277 99502277 1001 86380 86390 1
502318 99502318 1001 86380 86390 1
502611 99502611 1001 86380 86390 1
502655 99502655 1001 86380 86390 1
503128 99503128 1001 86380 86390 1
503207 99503207 1001 86380 86390 1
502928 99502928 1001 86380 86390 1
502826 99502826 1001 86380 86390 1
502829 99502829 1001 86380 86390 1
502700 99502700 1001 86380 86390 1
502687 99502687 1001 86380 86390 1
503328 99503328 1001 86380 86390 1
503307 99503307 1001 86380 86390 1
503477 99503477 1001 86380 86390 1
503930 99503930 1001 86380 86390 1
504097 99504097 1001 86380 86390 1
503970 99503970 1001 86380 86390 1
503971 99503971 1001 86380 86390 1
503852 99503852 1001 86380 86390 1
503892 99503892 1001 86380 86390 1
503740 99503740 1001 86380 86390 1
503511 99503511 1001 86380 86390 1
504290 99504290 1001 86380 86390 1
504882 99504882 1001 86380 86390 1
504675 99504675 1001 86380 86390 1
504578 99504578 1001 86380 86390 1
504696 99504696 1001 86380 86390 1
504555 99504555 1001 86380 86390 1
504508 99504508 1001 86380 86390 1
505083 99505083 1001 86380 86390 1
504740 99504740 1001 86380 86390 1
505051 99505051 1001 86380 86390 1
505581 99505581 1001 86380 86390 1
505517 99505517 1001 86380 86390 1
505485 99505485 1001 86380 86390 1
505193 99505193 1001 86380 86390 1
505260 99505260 1001 86380 86390 1
505897 99505897 1001 86380 86390 1
505962 99505962 1001 86380 86390 1
505846 99505846 1001 86380 86390 1
505933 99505933 1001 86380 86390 1
505817 99505817 1001 86380 86390 1
506418 99506418 1001 86380 86390 1
506228 99506228 1001 86380 86390 1
506027 99506027 1001 86380 86390 1
506082 99506082 1001 86380 86390 1
506672 99506672 1001 86380 86390 1
506660 99506660 1001 86380 86390 1
506678 99506678 1001 86380 86390 1
506733 99506733 1001 86380 86390 1
507377 99507377 1001 86380 86390 1
507327 99507327 1001 86380 86390 1
507048 99507048 1001 86380 86390 1
507017 99507017 1001 86380 86390 1
507203 99507203 1001 86380 86390 1
506911 99506911 1001 86380 86390 1
506836 99506836 1001 86380 86390 1
506991 99506991 1001 86380 86390 1
506877 99506877 1001 86380 86390 1
507518 99507518 1001 86380 86390 1
508201 99508201 1001 86380 86390 1
508152 99508152 1001 86380 86390 1
508051 99508051 1001 86380 86390 1
508238 99508238 1001 86380 86390 1
508209 99508209 1001 86380 86390 1
507878 99507878 1001 86380 86390 1
508034 99508034 1001 86380 86390 1
507809 99507809 1001 86380 86390 1
507736 99507736 1001 86380 86390 1
508392 99508392 1001 86380 86390 1
509024 99509024 1001 86380 86390 1
508953 99508953 1001 86380 86390 1
508996 99508996 1001 86380 86390 1
508844 99508844 1001 86380 86390 1
508808 99508808 1001 86380 86390 1
509502 99509502 1001 86380 86390 1
509686 99509686 1001 86380 86390 1
509583 99509583 1001 86380 86390 1
509624 99509624 1001 86380 86390 1
509283 99509283 1001 86380 86390 1
510726 99510726 1001 86380 86390 1
510685 99510685 1001 86380 86390 1
510415 99510415 1001 86380 86390 1
510133 99510133 1001 86380 86390 1
510264 99510264 1001 86380 86390 1
510268 99510268 1001 86380 86390 1
511531 99511531 1001 86380 86390 1
511549 99511549 1001 86380 86390 1
511272 99511272 1001 86380 86390 1
511157 99511157 1001 86380 86390 1
511318 99511318 1001 86380 86390 1
511613 99511613 1001 86380 86390 1
511574 99511574 1001 86380 86390 1
512284 99512284 1001 86380 86390 1
512100 99512100 1001 86380 86390 1
511935 99511935 1001 86380 86390 1
513006 99513006 1001 86380 86390 1
513151 99513151 1001 86380 86390 1
512999 99512999 1001 86380 86390 1
512858 99512858 1001 86380 86390 1
512901 99512901 1001 86380 86390 1
512778 99512778 1001 86380 86390 1
512592 99512592 1001 86380 86390 1
512660 99512660 1001 86380 86390 1
513265 99513265 1001 86380 86390 1
513981 99513981 1001 86380 86390 1
513705 99513705 1001 86380 86390 1
513592 99513592 1001 86380 86390 1
513444 99513444 1001 86380 86390 1
514809 99514809 1001 86380 86390 1
514675 99514675 1001 86380 86390 1
514639 99514639 1001 86380 86390 1
514633 99514633 1001 86380 86390 1
514456 99514456 1001 86380 86390 1
514279 99514279 1001 86380 86390 1
514370 99514370 1001 86380 86390 1
514308 99514308 1001 86380 86390 1
515003 99515003 1001 86380 86390 1
514916 99514916 1001 86380 86390 1
514983 99514983 1001 86380 86390 1
515610 99515610 1001 86380 86390 1
515165 99515165 1001 86380 86390 1
515745 99515745 1001 86380 86390 1
515710 99515710 1001 86380 86390 1
515840 99515840 1001 86380 86390 1
515769 99515769 1001 86380 86390 1
516474 99516474 1001 86380 86390 1
516176 99516176 1001 86380 86390 1
516258 99516258 1001 86380 86390 1
516145 99516145 1001 86380 86390 1
515968 99515968 1001 86380 86390 1
516058 99516058 1001 86380 86390 1
516036 99516036 1001 86380 86390 1
515920 99515920 1001 86380 86390 1
516610 99516610 1001 86380 86390 1
516305 99516305 1001 86380 86390 1
516575 99516575 1001 86380 86390 1
517194 99517194 1001 86380 86390 1
517157 99517157 1001 86380 86390 1
517117 99517117 1001 86380 86390 1
516962 99516962 1001 86380 86390 1
517066 99517066 1001 86380 86390 1
517102 99517102 1001 86380 86390 1
516854 99516854 1001 86380 86390 1
517533 99517533 1001 86380 86390 1
518063 99518063 1001 86380 86390 1
518025 99518025 1001 86380 86390 1
518139 99518139 1001 86380 86390 1
518092 99518092 1001 86380 86390 1
517735 99517735 1001 86380 86390 1
517712 99517712 1001 86380 86390 1
517705 99517705 1001 86380 86390 1
518199 99518199 1001 86380 86390 1
518291 99518291 1001 86380 86390 1
518331 99518331 1001 86380 86390 1
518244 99518244 1001 86380 86390 1
518270 99518270 1001 86380 86390 1
518362 99518362 1001 86380 86390 1
518953 99518953 1001 86380 86390 1
518947 99518947 1001 86380 86390 1
518706 99518706 1001 86380 86390 1
518697 99518697 1001 86380 86390 1
518765 99518765 1001 86380 86390 1
518574 99518574 1001 86380 86390 1
518381 99518381 1001 86380 86390 1
518507 99518507 1001 86380 86390 1
519079 99519079 1001 86380 86390 1
519018 99519018 1001 86380 86390 1
519109 99519109 1001 86380 86390 1
519622 99519622 1001 86380 86390 1
519701 99519701 1001 86380 86390 1
519232 99519232 1001 86380 86390 1
519851 99519851 1001 86380 86390 1
520524 99520524 1001 86380 86390 1
520568 99520568 1001 86380 86390 1
520291 99520291 1001 86380 86390 1
520176 99520176 1001 86380 86390 1
520134 99520134 1001 86380 86390 1
520742 99520742 1001 86380 86390 1
521459 99521459 1001 86380 86390 1
520963 99520963 1001 86380 86390 1
521606 99521606 1001 86380 86390 1
521584 99521584 1001 86380 86390 1
521597 99521597 1001 86380 86390 1
521587 99521587 1001 86380 86390 1
521602 99521602 1001 86380 86390 1
522122 99522122 1001 86380 86390 1
522201 99522201 1001 86380 86390 1
522288 99522288 1001 86380 86390 1
522054 99522054 1001 86380 86390 1
521759 99521759 1001 86380 86390 1
522439 99522439 1001 86380 86390 1
522352 99522352 1001 86380 86390 1
523083 99523083 1001 86380 86390 1
522968 99522968 1001 86380 86390 1
523059 99523059 1001 86380 86390 1
522750 99522750 1001 86380 86390 1
522818 99522818 1001 86380 86390 1
523260 99523260 1001 86380 86390 1
523742 99523742 1001 86380 86390 1
523828 99523828 1001 86380 86390 1
523371 99523371 1001 86380 86390 1
524073 99524073 1001 86380 86390 1
524090 99524090 1001 86380 86390 1
524584 99524584 1001 86380 86390 1
524597 99524597 1001 86380 86390 1
524662 99524662 1001 86380 86390 1
524364 99524364 1001 86380 86390 1
524366 99524366 1001 86380 86390 1
524367 99524367 1001 86380 86390 1
524958 99524958 1001 86380 86390 1
525314 99525314 1001 86380 86390 1
524978 99524978 1001 86380 86390 1
525058 99525058 1001 86380 86390 1
525176 99525176 1001 86380 86390 1
525646 99525646 1001 86380 86390 1
525727 99525727 1001 86380 86390 1
525779 99525779 1001 86380 86390 1
525729 99525729 1001 86380 86390 1
526294 99526294 1001 86380 86390 1
526248 99526248 1001 86380 86390 1
526038 99526038 1001 86380 86390 1
525816 99525816 1001 86380 86390 1
526623 99526623 1001 86380 86390 1
526535 99526535 1001 86380 86390 1
527219 99527219 1001 86380 86390 1
526863 99526863 1001 86380 86390 1
526927 99526927 1001 86380 86390 1
526954 99526954 1001 86380 86390 1
526907 99526907 1001 86380 86390 1
526843 99526843 1001 86380 86390 1
526883 99526883 1001 86380 86390 1
527921 99527921 1001 86380 86390 1
527909 99527909 1001 86380 86390 1
527922 99527922 1001 86380 86390 1
527977 99527977 1001 86380 86390 1
528029 99528029 1001 86380 86390 1
528019 99528019 1001 86380 86390 1
527679 99527679 1001 86380 86390 1
527536 99527536 1001 86380 86390 1
527492 99527492 1001 86380 86390 1
528763 99528763 1001 86380 86390 1
528712 99528712 1001 86380 86390 1
528631 99528631 1001 86380 86390 1
528652 99528652 1001 86380 86390 1
528412 99528412 1001 86380 86390 1
528282 99528282 1001 86380 86390 1
529047 99529047 1001 86380 86390 1
529667 99529667 1001 86380 86390 1
529146 99529146 1001 86380 86390 1
529231 99529231 1001 86380 86390 1
529310 99529310 1001 86380 86390 1
529737 99529737 1001 86380 86390 1
529864 99529864 1001 86380 86390 1
530515 99530515 1001 86380 86390 1
530377 99530377 1001 86380 86390 1
530117 99530117 1001 86380 86390 1
530554 99530554 1001 86380 86390 1
530594 99530594 1001 86380 86390 1
530665 99530665 1001 86380 86390 1
530614 99530614 1001 86380 86390 1
531187 99531187 1001 86380 86390 1
531200 99531200 1001 86380 86390 1
531125 99531125 1001 86380 86390 1
531075 99531075 1001 86380 86390 1
531579 99531579 1001 86380 86390 1
531530 99531530 1001 86380 86390 1
532036 99532036 1001 86380 86390 1
531959 99531959 1001 86380 86390 1
531741 99531741 1001 86380 86390 1
531771 99531771 1001 86380 86390 1
531738 99531738 1001 86380 86390 1
532293 99532293 1001 86380 86390 1
532372 99532372 1001 86380 86390 1
532363 99532363 1001 86380 86390 1
532325 99532325 1001 86380 86390 1
532879 99532879 1001 86380 86390 1
532958 99532958 1001 86380 86390 1
533236 99533236 1001 86380 86390 1
533186 99533186 1001 86380 86390 1
533230 99533230 1001 86380 86390 1
533065 99533065 1001 86380 86390 1
533669 99533669 1001 86380 86390 1
533839 99533839 1001 86380 86390 1
533608 99533608 1001 86380 86390 1
533492 99533492 1001 86380 86390 1
533522 99533522 1001 86380 86390 1
533330 99533330 1001 86380 86390 1
533319 99533319 1001 86380 86390 1
533908 99533908 1001 86380 86390 1
533966 99533966 1001 86380 86390 1
533983 99533983 1001 86380 86390 1
534622 99534622 1001 86380 86390 1
534546 99534546 1001 86380 86390 1
534509 99534509 1001 86380 86390 1
534379 99534379 1001 86380 86390 1
534374 99534374 1001 86380 86390 1
534081 99534081 1001 86380 86390 1
535172 99535172 1001 86380 86390 1
534974 99534974 1001 86380 86390 1
534939 99534939 1001 86380 86390 1
535519 99535519 1001 86380 86390 1
536072 99536072 1001 86380 86390 1
535986 99535986 1001 86380 86390 1
535848 99535848 1001 86380 86390 1
535787 99535787 1001 86380 86390 1
535917 99535917 1001 86380 86390 1
536370 99536370 1001 86380 86390 1
536704 99536704 1001 86380 86390 1
537182 99537182 1001 86380 86390 1
537498 99537498 1001 86380 86390 1
537550 99537550 1001 86380 86390 1
538604 99538604 1001 86380 86390 1
538221 99538221 1001 86380 86390 1
538195 99538195 1001 86380 86390 1
538875 99538875 1001 86380 86390 1
539570 99539570 1001 86380 86390 1
539633 99539633 1001 86380 86390 1
539351 99539351 1001 86380 86390 1
539819 99539819 1001 86380 86390 1
539804 99539804 1001 86380 86390 1
539818 99539818 1001 86380 86390 1
540298 99540298 1001 86380 86390 1
540099 99540099 1001 86380 86390 1
540216 99540216 1001 86380 86390 1
539918 99539918 1001 86380 86390 1
539867 99539867 1001 86380 86390 1
540535 99540535 1001 86380 86390 1
540669 99540669 1001 86380 86390 1
541193 99541193 1001 86380 86390 1
541459 99541459 1001 86380 86390 1
541304 99541304 1001 86380 86390 1
541475 99541475 1001 86380 86390 1
541392 99541392 1001 86380 86390 1
542090 99542090 1001 86380 86390 1
542099 99542099 1001 86380 86390 1
542110 99542110 1001 86380 86390 1
541797 99541797 1001 86380 86390 1
541913 99541913 1001 86380 86390 1
541863 99541863 1001 86380 86390 1
541761 99541761 1001 86380 86390 1
541818 99541818 1001 86380 86390 1
541580 99541580 1001 86380 86390 1
542883 99542883 1001 86380 86390 1
542629 99542629 1001 86380 86390 1
542450 99542450 1001 86380 86390 1
542503 99542503 1001 86380 86390 1
543128 99543128 1001 86380 86390 1
543103 99543103 1001 86380 86390 1
543117 99543117 1001 86380 86390 1
543635 99543635 1001 86380 86390 1
543516 99543516 1001 86380 86390 1
543402 99543402 1001 86380 86390 1
543494 99543494 1001 86380 86390 1
543546 99543546 1001 86380 86390 1
543189 99543189 1001 86380 86390 1
543167 99543167 1001 86380 86390 1
543783 99543783 1001 86380 86390 1
543877 99543877 1001 86380 86390 1
543828 99543828 1001 86380 86390 1
543934 99543934 1001 86380 86390 1
544396 99544396 1001 86380 86390 1
544159 99544159 1001 86380 86390 1
544646 99544646 1001 86380 86390 1
400280 99400280 1001 86380 86390 1
400243 99400243 1001 86380 86390 1
400512 99400512 1001 86380 86390 1
400882 99400882 1001 86380 86390 1
401002 99401002 1001 86380 86390 1
401023 99401023 1001 86380 86390 1
400963 99400963 1001 86380 86390 1
401360 99401360 1001 86380 86390 1
401686 99401686 1001 86380 86390 1
401847 99401847 1001 86380 86390 1
402098 99402098 1001 86380 86390 1
402071 99402071 1001 86380 86390 1
402471 99402471 1001 86380 86390 1
402571 99402571 1001 86380 86390 1
402587 99402587 1001 86380 86390 1
402995 99402995 1001 86380 86390 1
403120 99403120 1001 86380 86390 1
403509 99403509 1001 86380 86390 1
403719 99403719 1001 86380 86390 1
403806 99403806 1001 86380 86390 1
403942 99403942 1001 86380 86390 1
404120 99404120 1001 86380 86390 1
404663 99404663 1001 86380 86390 1
404973 99404973 1001 86380 86390 1
405268 99405268 1001 86380 86390 1
405374 99405374 1001 86380 86390 1
405452 99405452 1001 86380 86390 1
405498 99405498 1001 86380 86390 1
406836 99406836 1001 86380 86390 1
407120 99407120 1001 86380 86390 1
407230 99407230 1001 86380 86390 1
407602 99407602 1001 86380 86390 1
408184 99408184 1001 86380 86390 1
408747 99408747 1001 86380 86390 1
409094 99409094 1001 86380 86390 1
409105 99409105 1001 86380 86390 1
409236 99409236 1001 86380 86390 1
409614 99409614 1001 86380 86390 1
410995 99410995 1001 86380 86390 1
411182 99411182 1001 86380 86390 1
411338 99411338 1001 86380 86390 1
411779 99411779 1001 86380 86390 1
412018 99412018 1001 86380 86390 1
412152 99412152 1001 86380 86390 1
412102 99412102 1001 86380 86390 1
412206 99412206 1001 86380 86390 1
413360 99413360 1001 86380 86390 1
413001 99413001 1001 86380 86390 1
413224 99413224 1001 86380 86390 1
413148 99413148 1001 86380 86390 1
412654 99412654 1001 86380 86390 1
412522 99412522 1001 86380 86390 1
413861 99413861 1001 86380 86390 1
413862 99413862 1001 86380 86390 1
415063 99415063 1001 86380 86390 1
415232 99415232 1001 86380 86390 1
415070 99415070 1001 86380 86390 1
414508 99414508 1001 86380 86390 1
414826 99414826 1001 86380 86390 1
414584 99414584 1001 86380 86390 1
416739 99416739 1001 86380 86390 1
416901 99416901 1001 86380 86390 1
416041 99416041 1001 86380 86390 1
417238 99417238 1001 86380 86390 1
417395 99417395 1001 86380 86390 1
418493 99418493 1001 86380 86390 1
418668 99418668 1001 86380 86390 1
418299 99418299 1001 86380 86390 1
418302 99418302 1001 86380 86390 1
418055 99418055 1001 86380 86390 1
419037 99419037 1001 86380 86390 1
418807 99418807 1001 86380 86390 1
420351 99420351 1001 86380 86390 1
419744 99419744 1001 86380 86390 1
419430 99419430 1001 86380 86390 1
420581 99420581 1001 86380 86390 1
421951 99421951 1001 86380 86390 1
421270 99421270 1001 86380 86390 1
421300 99421300 1001 86380 86390 1
421309 99421309 1001 86380 86390 1
420936 99420936 1001 86380 86390 1
423178 99423178 1001 86380 86390 1
422952 99422952 1001 86380 86390 1
423118 99423118 1001 86380 86390 1
422598 99422598 1001 86380 86390 1
422730 99422730 1001 86380 86390 1
422702 99422702 1001 86380 86390 1
422671 99422671 1001 86380 86390 1
425345 99425345 1001 86380 86390 1
424804 99424804 1001 86380 86390 1
424789 99424789 1001 86380 86390 1
425002 99425002 1001 86380 86390 1
424375 99424375 1001 86380 86390 1
424432 99424432 1001 86380 86390 1
424206 99424206 1001 86380 86390 1
426865 99426865 1001 86380 86390 1
426910 99426910 1001 86380 86390 1
427236 99427236 1001 86380 86390 1
427127 99427127 1001 86380 86390 1
428449 99428449 1001 86380 86390 1
428352 99428352 1001 86380 86390 1
428229 99428229 1001 86380 86390 1
428135 99428135 1001 86380 86390 1
428087 99428087 1001 86380 86390 1
427882 99427882 1001 86380 86390 1
427783 99427783 1001 86380 86390 1
427566 99427566 1001 86380 86390 1
427671 99427671 1001 86380 86390 1
428872 99428872 1001 86380 86390 1
430331 99430331 1001 86380 86390 1
430357 99430357 1001 86380 86390 1
429733 99429733 1001 86380 86390 1
429775 99429775 1001 86380 86390 1
429245 99429245 1001 86380 86390 1
430548 99430548 1001 86380 86390 1
430688 99430688 1001 86380 86390 1
430464 99430464 1001 86380 86390 1
430730 99430730 1001 86380 86390 1
430700 99430700 1001 86380 86390 1
431791 99431791 1001 86380 86390 1
431584 99431584 1001 86380 86390 1
431410 99431410 1001 86380 86390 1
431390 99431390 1001 86380 86390 1
431542 99431542 1001 86380 86390 1
431545 99431545 1001 86380 86390 1
431048 99431048 1001 86380 86390 1
433694 99433694 1001 86380 86390 1
432771 99432771 1001 86380 86390 1
432881 99432881 1001 86380 86390 1
432804 99432804 1001 86380 86390 1
432715 99432715 1001 86380 86390 1
435306 99435306 1001 86380 86390 1
435147 99435147 1001 86380 86390 1
435105 99435105 1001 86380 86390 1
434969 99434969 1001 86380 86390 1
434971 99434971 1001 86380 86390 1
434353 99434353 1001 86380 86390 1
434571 99434571 1001 86380 86390 1
435576 99435576 1001 86380 86390 1
436773 99436773 1001 86380 86390 1
436779 99436779 1001 86380 86390 1
436598 99436598 1001 86380 86390 1
436442 99436442 1001 86380 86390 1
300096 99300096 1001 86380 86390 1
300101 99300101 1001 86380 86390 1
437202 99437202 1001 86380 86390 1
300065 99300065 1001 86380 86390 1
300346 99300346 1001 86380 86390 1
300464 99300464 1001 86380 86390 1
300323 99300323 1001 86380 86390 1
300376 99300376 1001 86380 86390 1
300280 99300280 1001 86380 86390 1
300140 99300140 1001 86380 86390 1
300296 99300296 1001 86380 86390 1
300761 99300761 1001 86380 86390 1
300788 99300788 1001 86380 86390 1
301408 99301408 1001 86380 86390 1
301212 99301212 1001 86380 86390 1
300974 99300974 1001 86380 86390 1
302188 99302188 1001 86380 86390 1
302215 99302215 1001 86380 86390 1
302182 99302182 1001 86380 86390 1
302024 99302024 1001 86380 86390 1
302132 99302132 1001 86380 86390 1
301761 99301761 1001 86380 86390 1
301879 99301879 1001 86380 86390 1
301948 99301948 1001 86380 86390 1
301847 99301847 1001 86380 86390 1
301901 99301901 1001 86380 86390 1
302407 99302407 1001 86380 86390 1
302854 99302854 1001 86380 86390 1
302744 99302744 1001 86380 86390 1
302708 99302708 1001 86380 86390 1
303410 99303410 1001 86380 86390 1
303957 99303957 1001 86380 86390 1
303766 99303766 1001 86380 86390 1
303654 99303654 1001 86380 86390 1
303439 99303439 1001 86380 86390 1
303414 99303414 1001 86380 86390 1
303467 99303467 1001 86380 86390 1
304147 99304147 1001 86380 86390 1
304079 99304079 1001 86380 86390 1
304092 99304092 1001 86380 86390 1
304106 99304106 1001 86380 86390 1
304676 99304676 1001 86380 86390 1
304526 99304526 1001 86380 86390 1
304240 99304240 1001 86380 86390 1
305016 99305016 1001 86380 86390 1
304970 99304970 1001 86380 86390 1
305549 99305549 1001 86380 86390 1
305502 99305502 1001 86380 86390 1
305318 99305318 1001 86380 86390 1
305086 99305086 1001 86380 86390 1
305230 99305230 1001 86380 86390 1
500016 99500016 1001 86380 86390 1
500112 99500112 1001 86380 86390 1
500615 99500615 1001 86380 86390 1
500477 99500477 1001 86380 86390 1
500935 99500935 1001 86380 86390 1
501333 99501333 1001 86380 86390 1
501367 99501367 1001 86380 86390 1
501098 99501098 1001 86380 86390 1
501103 99501103 1001 86380 86390 1
501117 99501117 1001 86380 86390 1
501742 99501742 1001 86380 86390 1
502367 99502367 1001 86380 86390 1
502253 99502253 1001 86380 86390 1
501900 99501900 1001 86380 86390 1
501958 99501958 1001 86380 86390 1
502036 99502036 1001 86380 86390 1
502592 99502592 1001 86380 86390 1
502491 99502491 1001 86380 86390 1
502560 99502560 1001 86380 86390 1
503241 99503241 1001 86380 86390 1
503195 99503195 1001 86380 86390 1
502882 99502882 1001 86380 86390 1
502815 99502815 1001 86380 86390 1
502848 99502848 1001 86380 86390 1
503428 99503428 1001 86380 86390 1
503862 99503862 1001 86380 86390 1
503749 99503749 1001 86380 86390 1
503717 99503717 1001 86380 86390 1
503614 99503614 1001 86380 86390 1
503643 99503643 1001 86380 86390 1
504140 99504140 1001 86380 86390 1
504121 99504121 1001 86380 86390 1
504701 99504701 1001 86380 86390 1
504346 99504346 1001 86380 86390 1
505629 99505629 1001 86380 86390 1
505307 99505307 1001 86380 86390 1
505809 99505809 1001 86380 86390 1
505940 99505940 1001 86380 86390 1
506590 99506590 1001 86380 86390 1
506174 99506174 1001 86380 86390 1
506072 99506072 1001 86380 86390 1
505994 99505994 1001 86380 86390 1
506164 99506164 1001 86380 86390 1
507387 99507387 1001 86380 86390 1
507235 99507235 1001 86380 86390 1
507126 99507126 1001 86380 86390 1
507022 99507022 1001 86380 86390 1
506818 99506818 1001 86380 86390 1
507000 99507000 1001 86380 86390 1
506808 99506808 1001 86380 86390 1
506852 99506852 1001 86380 86390 1
507499 99507499 1001 86380 86390 1
507442 99507442 1001 86380 86390 1
507908 99507908 1001 86380 86390 1
507721 99507721 1001 86380 86390 1
507748 99507748 1001 86380 86390 1
507777 99507777 1001 86380 86390 1
509038 99509038 1001 86380 86390 1
508952 99508952 1001 86380 86390 1
508791 99508791 1001 86380 86390 1
508847 99508847 1001 86380 86390 1
508862 99508862 1001 86380 86390 1
508623 99508623 1001 86380 86390 1
509165 99509165 1001 86380 86390 1
509219 99509219 1001 86380 86390 1
509249 99509249 1001 86380 86390 1
509094 99509094 1001 86380 86390 1
509276 99509276 1001 86380 86390 1
509277 99509277 1001 86380 86390 1
509815 99509815 1001 86380 86390 1
509829 99509829 1001 86380 86390 1
509727 99509727 1001 86380 86390 1
509503 99509503 1001 86380 86390 1
509334 99509334 1001 86380 86390 1
510062 99510062 1001 86380 86390 1
510654 99510654 1001 86380 86390 1
510661 99510661 1001 86380 86390 1
510610 99510610 1001 86380 86390 1
510320 99510320 1001 86380 86390 1
510360 99510360 1001 86380 86390 1
510324 99510324 1001 86380 86390 1
510253 99510253 1001 86380 86390 1
510815 99510815 1001 86380 86390 1
510790 99510790 1001 86380 86390 1
510889 99510889 1001 86380 86390 1
511456 99511456 1001 86380 86390 1
511534 99511534 1001 86380 86390 1
511447 99511447 1001 86380 86390 1
511409 99511409 1001 86380 86390 1
511308 99511308 1001 86380 86390 1
511275 99511275 1001 86380 86390 1
511177 99511177 1001 86380 86390 1
511294 99511294 1001 86380 86390 1
511015 99511015 1001 86380 86390 1
512379 99512379 1001 86380 86390 1
512333 99512333 1001 86380 86390 1
511989 99511989 1001 86380 86390 1
512029 99512029 1001 86380 86390 1
513069 99513069 1001 86380 86390 1
512832 99512832 1001 86380 86390 1
512892 99512892 1001 86380 86390 1
512945 99512945 1001 86380 86390 1
512637 99512637 1001 86380 86390 1
512756 99512756 1001 86380 86390 1
512758 99512758 1001 86380 86390 1
513877 99513877 1001 86380 86390 1
513755 99513755 1001 86380 86390 1
513773 99513773 1001 86380 86390 1
513475 99513475 1001 86380 86390 1
513617 99513617 1001 86380 86390 1
514174 99514174 1001 86380 86390 1
514792 99514792 1001 86380 86390 1
514483 99514483 1001 86380 86390 1
515640 99515640 1001 86380 86390 1
515674 99515674 1001 86380 86390 1
515384 99515384 1001 86380 86390 1
515424 99515424 1001 86380 86390 1
515258 99515258 1001 86380 86390 1
515092 99515092 1001 86380 86390 1
515072 99515072 1001 86380 86390 1
515860 99515860 1001 86380 86390 1
515893 99515893 1001 86380 86390 1
515911 99515911 1001 86380 86390 1
516654 99516654 1001 86380 86390 1
516656 99516656 1001 86380 86390 1
517305 99517305 1001 86380 86390 1
517201 99517201 1001 86380 86390 1
517001 99517001 1001 86380 86390 1
517053 99517053 1001 86380 86390 1
516981 99516981 1001 86380 86390 1
516856 99516856 1001 86380 86390 1
517465 99517465 1001 86380 86390 1
517453 99517453 1001 86380 86390 1
517831 99517831 1001 86380 86390 1
517928 99517928 1001 86380 86390 1
518316 99518316 1001 86380 86390 1
518801 99518801 1001 86380 86390 1
518895 99518895 1001 86380 86390 1
518757 99518757 1001 86380 86390 1
518714 99518714 1001 86380 86390 1
518598 99518598 1001 86380 86390 1
518444 99518444 1001 86380 86390 1
518454 99518454 1001 86380 86390 1
519168 99519168 1001 86380 86390 1
518784 99518784 1001 86380 86390 1
518990 99518990 1001 86380 86390 1
519663 99519663 1001 86380 86390 1
519428 99519428 1001 86380 86390 1
519459 99519459 1001 86380 86390 1
519438 99519438 1001 86380 86390 1
519845 99519845 1001 86380 86390 1
519913 99519913 1001 86380 86390 1
520565 99520565 1001 86380 86390 1
520302 99520302 1001 86380 86390 1
520222 99520222 1001 86380 86390 1
520184 99520184 1001 86380 86390 1
520819 99520819 1001 86380 86390 1
521286 99521286 1001 86380 86390 1
521422 99521422 1001 86380 86390 1
521147 99521147 1001 86380 86390 1
520939 99520939 1001 86380 86390 1
520947 99520947 1001 86380 86390 1
522112 99522112 1001 86380 86390 1
522003 99522003 1001 86380 86390 1
521840 99521840 1001 86380 86390 1
521879 99521879 1001 86380 86390 1
522354 99522354 1001 86380 86390 1
522380 99522380 1001 86380 86390 1
522331 99522331 1001 86380 86390 1
522404 99522404 1001 86380 86390 1
522969 99522969 1001 86380 86390 1
522592 99522592 1001 86380 86390 1
523209 99523209 1001 86380 86390 1
523275 99523275 1001 86380 86390 1
523254 99523254 1001 86380 86390 1
523151 99523151 1001 86380 86390 1
523283 99523283 1001 86380 86390 1
523841 99523841 1001 86380 86390 1
523732 99523732 1001 86380 86390 1
523373 99523373 1001 86380 86390 1
523993 99523993 1001 86380 86390 1
523957 99523957 1001 86380 86390 1
524009 99524009 1001 86380 86390 1
524069 99524069 1001 86380 86390 1
524693 99524693 1001 86380 86390 1
524726 99524726 1001 86380 86390 1
524760 99524760 1001 86380 86390 1
524371 99524371 1001 86380 86390 1
524395 99524395 1001 86380 86390 1
524256 99524256 1001 86380 86390 1
524917 99524917 1001 86380 86390 1
525454 99525454 1001 86380 86390 1
525301 99525301 1001 86380 86390 1
525387 99525387 1001 86380 86390 1
525193 99525193 1001 86380 86390 1
525022 99525022 1001 86380 86390 1
525062 99525062 1001 86380 86390 1
525116 99525116 1001 86380 86390 1
525728 99525728 1001 86380 86390 1
526395 99526395 1001 86380 86390 1
526286 99526286 1001 86380 86390 1
526217 99526217 1001 86380 86390 1
526160 99526160 1001 86380 86390 1
525933 99525933 1001 86380 86390 1
525847 99525847 1001 86380 86390 1
527073 99527073 1001 86380 86390 1
527142 99527142 1001 86380 86390 1
526849 99526849 1001 86380 86390 1
526878 99526878 1001 86380 86390 1
526839 99526839 1001 86380 86390 1
526832 99526832 1001 86380 86390 1
526820 99526820 1001 86380 86390 1
526640 99526640 1001 86380 86390 1
527390 99527390 1001 86380 86390 1
527445 99527445 1001 86380 86390 1
527408 99527408 1001 86380 86390 1
527293 99527293 1001 86380 86390 1
527385 99527385 1001 86380 86390 1
527887 99527887 1001 86380 86390 1
527848 99527848 1001 86380 86390 1
527865 99527865 1001 86380 86390 1
527580 99527580 1001 86380 86390 1
527621 99527621 1001 86380 86390 1
527505 99527505 1001 86380 86390 1
527660 99527660 1001 86380 86390 1
528279 99528279 1001 86380 86390 1
528747 99528747 1001 86380 86390 1
528746 99528746 1001 86380 86390 1
528290 99528290 1001 86380 86390 1
529083 99529083 1001 86380 86390 1
529063 99529063 1001 86380 86390 1
529724 99529724 1001 86380 86390 1
529594 99529594 1001 86380 86390 1
529407 99529407 1001 86380 86390 1
529781 99529781 1001 86380 86390 1
530520 99530520 1001 86380 86390 1
530523 99530523 1001 86380 86390 1
529968 99529968 1001 86380 86390 1
530644 99530644 1001 86380 86390 1
530571 99530571 1001 86380 86390 1
531261 99531261 1001 86380 86390 1
531060 99531060 1001 86380 86390 1
531101 99531101 1001 86380 86390 1
530772 99530772 1001 86380 86390 1
530899 99530899 1001 86380 86390 1
530759 99530759 1001 86380 86390 1
531435 99531435 1001 86380 86390 1
532072 99532072 1001 86380 86390 1
531935 99531935 1001 86380 86390 1
531797 99531797 1001 86380 86390 1
531802 99531802 1001 86380 86390 1
531749 99531749 1001 86380 86390 1
532229 99532229 1001 86380 86390 1
532323 99532323 1001 86380 86390 1
532886 99532886 1001 86380 86390 1
532665 99532665 1001 86380 86390 1
532708 99532708 1001 86380 86390 1
532571 99532571 1001 86380 86390 1
533224 99533224 1001 86380 86390 1
533097 99533097 1001 86380 86390 1
533189 99533189 1001 86380 86390 1
533090 99533090 1001 86380 86390 1
533768 99533768 1001 86380 86390 1
533816 99533816 1001 86380 86390 1
533726 99533726 1001 86380 86390 1
533778 99533778 1001 86380 86390 1
533676 99533676 1001 86380 86390 1
533269 99533269 1001 86380 86390 1
533323 99533323 1001 86380 86390 1
534004 99534004 1001 86380 86390 1
533944 99533944 1001 86380 86390 1
534060 99534060 1001 86380 86390 1
534505 99534505 1001 86380 86390 1
534494 99534494 1001 86380 86390 1
534524 99534524 1001 86380 86390 1
534210 99534210 1001 86380 86390 1
534480 99534480 1001 86380 86390 1
534827 99534827 1001 86380 86390 1
534983 99534983 1001 86380 86390 1
534998 99534998 1001 86380 86390 1
535612 99535612 1001 86380 86390 1
535626 99535626 1001 86380 86390 1
535639 99535639 1001 86380 86390 1
535620 99535620 1001 86380 86390 1
536161 99536161 1001 86380 86390 1
535781 99535781 1001 86380 86390 1
535916 99535916 1001 86380 86390 1
535830 99535830 1001 86380 86390 1
536456 99536456 1001 86380 86390 1
536777 99536777 1001 86380 86390 1
536921 99536921 1001 86380 86390 1
536952 99536952 1001 86380 86390 1
536626 99536626 1001 86380 86390 1
536734 99536734 1001 86380 86390 1
536631 99536631 1001 86380 86390 1
537888 99537888 1001 86380 86390 1
537907 99537907 1001 86380 86390 1
537584 99537584 1001 86380 86390 1
537551 99537551 1001 86380 86390 1
537503 99537503 1001 86380 86390 1
538182 99538182 1001 86380 86390 1
538106 99538106 1001 86380 86390 1
538624 99538624 1001 86380 86390 1
538743 99538743 1001 86380 86390 1
538507 99538507 1001 86380 86390 1
538253 99538253 1001 86380 86390 1
538372 99538372 1001 86380 86390 1
538941 99538941 1001 86380 86390 1
538981 99538981 1001 86380 86390 1
539009 99539009 1001 86380 86390 1
538862 99538862 1001 86380 86390 1
539539 99539539 1001 86380 86390 1
539491 99539491 1001 86380 86390 1
539620 99539620 1001 86380 86390 1
539323 99539323 1001 86380 86390 1
539314 99539314 1001 86380 86390 1
539023 99539023 1001 86380 86390 1
539133 99539133 1001 86380 86390 1
539757 99539757 1001 86380 86390 1
539719 99539719 1001 86380 86390 1
539798 99539798 1001 86380 86390 1
539682 99539682 1001 86380 86390 1
539696 99539696 1001 86380 86390 1
540341 99540341 1001 86380 86390 1
540343 99540343 1001 86380 86390 1
540321 99540321 1001 86380 86390 1
540427 99540427 1001 86380 86390 1
540130 99540130 1001 86380 86390 1
539909 99539909 1001 86380 86390 1
541140 99541140 1001 86380 86390 1
541238 99541238 1001 86380 86390 1
541254 99541254 1001 86380 86390 1
540986 99540986 1001 86380 86390 1
540912 99540912 1001 86380 86390 1
541460 99541460 1001 86380 86390 1
541358 99541358 1001 86380 86390 1
541333 99541333 1001 86380 86390 1
541400 99541400 1001 86380 86390 1
541751 99541751 1001 86380 86390 1
541882 99541882 1001 86380 86390 1
541537 99541537 1001 86380 86390 1
541501 99541501 1001 86380 86390 1
541608 99541608 1001 86380 86390 1
542258 99542258 1001 86380 86390 1
542247 99542247 1001 86380 86390 1
542859 99542859 1001 86380 86390 1
542813 99542813 1001 86380 86390 1
542561 99542561 1001 86380 86390 1
542601 99542601 1001 86380 86390 1
542556 99542556 1001 86380 86390 1
542352 99542352 1001 86380 86390 1
542444 99542444 1001 86380 86390 1
542969 99542969 1001 86380 86390 1
542958 99542958 1001 86380 86390 1
543065 99543065 1001 86380 86390 1
542980 99542980 1001 86380 86390 1
543583 99543583 1001 86380 86390 1
543749 99543749 1001 86380 86390 1
543393 99543393 1001 86380 86390 1
543510 99543510 1001 86380 86390 1
543251 99543251 1001 86380 86390 1
544445 99544445 1001 86380 86390 1
544109 99544109 1001 86380 86390 1
544682 99544682 1001 86380 86390 1
505740 654 1002 30613 32288 1
516915 689 1002 60032 61927 1
539336 599 1001 49655 49955 1
400065 99400065 1001 86380 86390 1
400169 99400169 1001 86380 86390 1
400589 99400589 1001 86380 86390 1
400893 99400893 1001 86380 86390 1
401215 99401215 1001 86380 86390 1
401308 99401308 1001 86380 86390 1
401480 99401480 1001 86380 86390 1
401568 99401568 1001 86380 86390 1
401687 99401687 1001 86380 86390 1
402063 99402063 1001 86380 86390 1
402392 99402392 1001 86380 86390 1
402872 99402872 1001 86380 86390 1
403036 99403036 1001 86380 86390 1
403685 99403685 1001 86380 86390 1
404023 99404023 1001 86380 86390 1
404234 99404234 1001 86380 86390 1
404402 99404402 1001 86380 86390 1
405190 99405190 1001 86380 86390 1
405198 99405198 1001 86380 86390 1
405152 99405152 1001 86380 86390 1
405436 99405436 1001 86380 86390 1
405738 99405738 1001 86380 86390 1
405864 99405864 1001 86380 86390 1
405917 99405917 1001 86380 86390 1
407556 99407556 1001 86380 86390 1
407512 99407512 1001 86380 86390 1
407641 99407641 1001 86380 86390 1
407992 99407992 1001 86380 86390 1
408282 99408282 1001 86380 86390 1
408290 99408290 1001 86380 86390 1
408830 99408830 1001 86380 86390 1
409170 99409170 1001 86380 86390 1
409152 99409152 1001 86380 86390 1
409604 99409604 1001 86380 86390 1
409714 99409714 1001 86380 86390 1
409746 99409746 1001 86380 86390 1
410166 99410166 1001 86380 86390 1
410651 99410651 1001 86380 86390 1
410650 99410650 1001 86380 86390 1
410811 99410811 1001 86380 86390 1
411061 99411061 1001 86380 86390 1
411220 99411220 1001 86380 86390 1
411117 99411117 1001 86380 86390 1
411318 99411318 1001 86380 86390 1
411749 99411749 1001 86380 86390 1
411710 99411710 1001 86380 86390 1
411752 99411752 1001 86380 86390 1
411909 99411909 1001 86380 86390 1
412977 99412977 1001 86380 86390 1
413091 99413091 1001 86380 86390 1
415023 99415023 1001 86380 86390 1
415282 99415282 1001 86380 86390 1
414793 99414793 1001 86380 86390 1
414447 99414447 1001 86380 86390 1
415480 99415480 1001 86380 86390 1
415374 99415374 1001 86380 86390 1
415347 99415347 1001 86380 86390 1
416891 99416891 1001 86380 86390 1
416982 99416982 1001 86380 86390 1
416411 99416411 1001 86380 86390 1
415935 99415935 1001 86380 86390 1
415938 99415938 1001 86380 86390 1
415942 99415942 1001 86380 86390 1
417057 99417057 1001 86380 86390 1
417541 99417541 1001 86380 86390 1
418341 99418341 1001 86380 86390 1
418043 99418043 1001 86380 86390 1
418402 99418402 1001 86380 86390 1
418123 99418123 1001 86380 86390 1
418385 99418385 1001 86380 86390 1
417799 99417799 1001 86380 86390 1
417830 99417830 1001 86380 86390 1
419100 99419100 1001 86380 86390 1
420378 99420378 1001 86380 86390 1
420382 99420382 1001 86380 86390 1
419701 99419701 1001 86380 86390 1
419715 99419715 1001 86380 86390 1
419657 99419657 1001 86380 86390 1
420780 99420780 1001 86380 86390 1
420804 99420804 1001 86380 86390 1
421810 99421810 1001 86380 86390 1
421011 99421011 1001 86380 86390 1
422270 99422270 1001 86380 86390 1
422999 99422999 1001 86380 86390 1
423281 99423281 1001 86380 86390 1
423263 99423263 1001 86380 86390 1
422778 99422778 1001 86380 86390 1
422681 99422681 1001 86380 86390 1
422886 99422886 1001 86380 86390 1
422785 99422785 1001 86380 86390 1
422812 99422812 1001 86380 86390 1
422863 99422863 1001 86380 86390 1
422616 99422616 1001 86380 86390 1
422528 99422528 1001 86380 86390 1
423923 99423923 1001 86380 86390 1
425313 99425313 1001 86380 86390 1
424641 99424641 1001 86380 86390 1
424932 99424932 1001 86380 86390 1
424899 99424899 1001 86380 86390 1
424976 99424976 1001 86380 86390 1
424159 99424159 1001 86380 86390 1
424588 99424588 1001 86380 86390 1
426885 99426885 1001 86380 86390 1
426608 99426608 1001 86380 86390 1
425886 99425886 1001 86380 86390 1
426186 99426186 1001 86380 86390 1
425938 99425938 1001 86380 86390 1
426270 99426270 1001 86380 86390 1
428735 99428735 1001 86380 86390 1
429971 99429971 1001 86380 86390 1
430197 99430197 1001 86380 86390 1
429805 99429805 1001 86380 86390 1
429832 99429832 1001 86380 86390 1
429369 99429369 1001 86380 86390 1
429453 99429453 1001 86380 86390 1
430466 99430466 1001 86380 86390 1
430627 99430627 1001 86380 86390 1
430499 99430499 1001 86380 86390 1
431478 99431478 1001 86380 86390 1
431588 99431588 1001 86380 86390 1
430987 99430987 1001 86380 86390 1
432226 99432226 1001 86380 86390 1
432237 99432237 1001 86380 86390 1
432483 99432483 1001 86380 86390 1
433363 99433363 1001 86380 86390 1
433169 99433169 1001 86380 86390 1
433255 99433255 1001 86380 86390 1
433087 99433087 1001 86380 86390 1
432653 99432653 1001 86380 86390 1
432802 99432802 1001 86380 86390 1
432612 99432612 1001 86380 86390 1
433860 99433860 1001 86380 86390 1
435140 99435140 1001 86380 86390 1
434622 99434622 1001 86380 86390 1
434401 99434401 1001 86380 86390 1
434333 99434333 1001 86380 86390 1
434465 99434465 1001 86380 86390 1
437078 99437078 1001 86380 86390 1
437017 99437017 1001 86380 86390 1
436510 99436510 1001 86380 86390 1
435973 99435973 1001 86380 86390 1
436083 99436083 1001 86380 86390 1
300071 99300071 1001 86380 86390 1
300013 99300013 1001 86380 86390 1
437339 99437339 1001 86380 86390 1
300560 99300560 1001 86380 86390 1
300370 99300370 1001 86380 86390 1
300333 99300333 1001 86380 86390 1
300122 99300122 1001 86380 86390 1
300746 99300746 1001 86380 86390 1
301378 99301378 1001 86380 86390 1
301512 99301512 1001 86380 86390 1
301462 99301462 1001 86380 86390 1
301038 99301038 1001 86380 86390 1
301002 99301002 1001 86380 86390 1
301124 99301124 1001 86380 86390 1
301698 99301698 1001 86380 86390 1
302366 99302366 1001 86380 86390 1
302124 99302124 1001 86380 86390 1
302382 99302382 1001 86380 86390 1
302477 99302477 1001 86380 86390 1
302544 99302544 1001 86380 86390 1
303079 99303079 1001 86380 86390 1
303125 99303125 1001 86380 86390 1
303061 99303061 1001 86380 86390 1
302926 99302926 1001 86380 86390 1
302851 99302851 1001 86380 86390 1
303220 99303220 1001 86380 86390 1
303895 99303895 1001 86380 86390 1
303760 99303760 1001 86380 86390 1
303684 99303684 1001 86380 86390 1
303557 99303557 1001 86380 86390 1
303444 99303444 1001 86380 86390 1
303563 99303563 1001 86380 86390 1
304076 99304076 1001 86380 86390 1
304743 99304743 1001 86380 86390 1
304821 99304821 1001 86380 86390 1
304707 99304707 1001 86380 86390 1
304407 99304407 1001 86380 86390 1
304925 99304925 1001 86380 86390 1
305042 99305042 1001 86380 86390 1
305575 99305575 1001 86380 86390 1
305614 99305614 1001 86380 86390 1
305552 99305552 1001 86380 86390 1
305604 99305604 1001 86380 86390 1
305568 99305568 1001 86380 86390 1
305392 99305392 1001 86380 86390 1
500179 99500179 1001 86380 86390 1
500142 99500142 1001 86380 86390 1
500058 99500058 1001 86380 86390 1
500639 99500639 1001 86380 86390 1
500656 99500656 1001 86380 86390 1
500456 99500456 1001 86380 86390 1
500508 99500508 1001 86380 86390 1
500499 99500499 1001 86380 86390 1
500247 99500247 1001 86380 86390 1
501527 99501527 1001 86380 86390 1
501072 99501072 1001 86380 86390 1
501158 99501158 1001 86380 86390 1
501770 99501770 1001 86380 86390 1
502337 99502337 1001 86380 86390 1
502396 99502396 1001 86380 86390 1
502171 99502171 1001 86380 86390 1
502041 99502041 1001 86380 86390 1
501901 99501901 1001 86380 86390 1
501903 99501903 1001 86380 86390 1
501916 99501916 1001 86380 86390 1
501904 99501904 1001 86380 86390 1
502011 99502011 1001 86380 86390 1
502474 99502474 1001 86380 86390 1
503130 99503130 1001 86380 86390 1
503278 99503278 1001 86380 86390 1
502953 99502953 1001 86380 86390 1
502929 99502929 1001 86380 86390 1
502736 99502736 1001 86380 86390 1
502861 99502861 1001 86380 86390 1
503392 99503392 1001 86380 86390 1
503483 99503483 1001 86380 86390 1
503461 99503461 1001 86380 86390 1
503921 99503921 1001 86380 86390 1
503708 99503708 1001 86380 86390 1
503826 99503826 1001 86380 86390 1
503910 99503910 1001 86380 86390 1
504173 99504173 1001 86380 86390 1
504765 99504765 1001 86380 86390 1
504626 99504626 1001 86380 86390 1
504562 99504562 1001 86380 86390 1
504551 99504551 1001 86380 86390 1
505647 99505647 1001 86380 86390 1
505380 99505380 1001 86380 86390 1
505273 99505273 1001 86380 86390 1
505848 99505848 1001 86380 86390 1
506029 99506029 1001 86380 86390 1
506160 99506160 1001 86380 86390 1
506152 99506152 1001 86380 86390 1
506104 99506104 1001 86380 86390 1
506705 99506705 1001 86380 86390 1
507378 99507378 1001 86380 86390 1
507410 99507410 1001 86380 86390 1
507079 99507079 1001 86380 86390 1
507045 99507045 1001 86380 86390 1
507110 99507110 1001 86380 86390 1
507124 99507124 1001 86380 86390 1
506948 99506948 1001 86380 86390 1
507514 99507514 1001 86380 86390 1
508199 99508199 1001 86380 86390 1
508135 99508135 1001 86380 86390 1
508142 99508142 1001 86380 86390 1
508015 99508015 1001 86380 86390 1
507744 99507744 1001 86380 86390 1
507820 99507820 1001 86380 86390 1
508669 99508669 1001 86380 86390 1
508838 99508838 1001 86380 86390 1
508548 99508548 1001 86380 86390 1
509246 99509246 1001 86380 86390 1
509235 99509235 1001 86380 86390 1
509777 99509777 1001 86380 86390 1
509670 99509670 1001 86380 86390 1
509454 99509454 1001 86380 86390 1
510050 99510050 1001 86380 86390 1
510633 99510633 1001 86380 86390 1
510608 99510608 1001 86380 86390 1
510484 99510484 1001 86380 86390 1
510729 99510729 1001 86380 86390 1
511381 99511381 1001 86380 86390 1
511253 99511253 1001 86380 86390 1
511331 99511331 1001 86380 86390 1
511643 99511643 1001 86380 86390 1
511587 99511587 1001 86380 86390 1
512213 99512213 1001 86380 86390 1
512311 99512311 1001 86380 86390 1
512262 99512262 1001 86380 86390 1
511862 99511862 1001 86380 86390 1
511889 99511889 1001 86380 86390 1
511851 99511851 1001 86380 86390 1
511818 99511818 1001 86380 86390 1
512428 99512428 1001 86380 86390 1
512471 99512471 1001 86380 86390 1
512473 99512473 1001 86380 86390 1
512422 99512422 1001 86380 86390 1
512981 99512981 1001 86380 86390 1
512906 99512906 1001 86380 86390 1
512631 99512631 1001 86380 86390 1
512736 99512736 1001 86380 86390 1
513362 99513362 1001 86380 86390 1
513337 99513337 1001 86380 86390 1
513424 99513424 1001 86380 86390 1
513580 99513580 1001 86380 86390 1
514175 99514175 1001 86380 86390 1
514234 99514234 1001 86380 86390 1
514825 99514825 1001 86380 86390 1
514746 99514746 1001 86380 86390 1
514722 99514722 1001 86380 86390 1
514844 99514844 1001 86380 86390 1
514818 99514818 1001 86380 86390 1
514552 99514552 1001 86380 86390 1
514288 99514288 1001 86380 86390 1
515053 99515053 1001 86380 86390 1
515055 99515055 1001 86380 86390 1
515058 99515058 1001 86380 86390 1
515619 99515619 1001 86380 86390 1
515545 99515545 1001 86380 86390 1
515590 99515590 1001 86380 86390 1
515526 99515526 1001 86380 86390 1
515775 99515775 1001 86380 86390 1
516508 99516508 1001 86380 86390 1
516395 99516395 1001 86380 86390 1
516385 99516385 1001 86380 86390 1
516347 99516347 1001 86380 86390 1
516327 99516327 1001 86380 86390 1
516164 99516164 1001 86380 86390 1
516232 99516232 1001 86380 86390 1
516144 99516144 1001 86380 86390 1
515898 99515898 1001 86380 86390 1
516093 99516093 1001 86380 86390 1
516612 99516612 1001 86380 86390 1
516549 99516549 1001 86380 86390 1
516617 99516617 1001 86380 86390 1
516708 99516708 1001 86380 86390 1
516527 99516527 1001 86380 86390 1
516697 99516697 1001 86380 86390 1
516660 99516660 1001 86380 86390 1
517027 99517027 1001 86380 86390 1
517042 99517042 1001 86380 86390 1
517030 99517030 1001 86380 86390 1
516716 99516716 1001 86380 86390 1
516810 99516810 1001 86380 86390 1
517416 99517416 1001 86380 86390 1
517483 99517483 1001 86380 86390 1
517970 99517970 1001 86380 86390 1
517983 99517983 1001 86380 86390 1
518069 99518069 1001 86380 86390 1
517696 99517696 1001 86380 86390 1
517543 99517543 1001 86380 86390 1
518302 99518302 1001 86380 86390 1
518308 99518308 1001 86380 86390 1
518829 99518829 1001 86380 86390 1
518974 99518974 1001 86380 86390 1
518642 99518642 1001 86380 86390 1
518480 99518480 1001 86380 86390 1
519146 99519146 1001 86380 86390 1
519172 99519172 1001 86380 86390 1
519044 99519044 1001 86380 86390 1
519408 99519408 1001 86380 86390 1
519503 99519503 1001 86380 86390 1
519285 99519285 1001 86380 86390 1
519351 99519351 1001 86380 86390 1
519264 99519264 1001 86380 86390 1
519253 99519253 1001 86380 86390 1
519818 99519818 1001 86380 86390 1
519835 99519835 1001 86380 86390 1
520502 99520502 1001 86380 86390 1
520634 99520634 1001 86380 86390 1
520434 99520434 1001 86380 86390 1
520435 99520435 1001 86380 86390 1
520762 99520762 1001 86380 86390 1
520752 99520752 1001 86380 86390 1
521430 99521430 1001 86380 86390 1
521382 99521382 1001 86380 86390 1
521449 99521449 1001 86380 86390 1
521211 99521211 1001 86380 86390 1
521543 99521543 1001 86380 86390 1
521583 99521583 1001 86380 86390 1
521650 99521650 1001 86380 86390 1
521651 99521651 1001 86380 86390 1
522182 99522182 1001 86380 86390 1
522158 99522158 1001 86380 86390 1
521983 99521983 1001 86380 86390 1
522075 99522075 1001 86380 86390 1
522040 99522040 1001 86380 86390 1
521898 99521898 1001 86380 86390 1
523038 99523038 1001 86380 86390 1
523001 99523001 1001 86380 86390 1
522824 99522824 1001 86380 86390 1
522524 99522524 1001 86380 86390 1
523196 99523196 1001 86380 86390 1
523189 99523189 1001 86380 86390 1
523165 99523165 1001 86380 86390 1
523768 99523768 1001 86380 86390 1
523770 99523770 1001 86380 86390 1
523707 99523707 1001 86380 86390 1
523987 99523987 1001 86380 86390 1
524389 99524389 1001 86380 86390 1
524215 99524215 1001 86380 86390 1
524347 99524347 1001 86380 86390 1
524322 99524322 1001 86380 86390 1
524170 99524170 1001 86380 86390 1
525451 99525451 1001 86380 86390 1
525104 99525104 1001 86380 86390 1
525607 99525607 1001 86380 86390 1
525725 99525725 1001 86380 86390 1
524976 99524976 1001 86380 86390 1
525650 99525650 1001 86380 86390 1
526400 99526400 1001 86380 86390 1
526368 99526368 1001 86380 86390 1
526159 99526159 1001 86380 86390 1
526136 99526136 1001 86380 86390 1
526596 99526596 1001 86380 86390 1
527065 99527065 1001 86380 86390 1
527055 99527055 1001 86380 86390 1
526862 99526862 1001 86380 86390 1
527033 99527033 1001 86380 86390 1
527035 99527035 1001 86380 86390 1
527040 99527040 1001 86380 86390 1
526848 99526848 1001 86380 86390 1
527409 99527409 1001 86380 86390 1
527740 99527740 1001 86380 86390 1
527792 99527792 1001 86380 86390 1
527758 99527758 1001 86380 86390 1
527467 99527467 1001 86380 86390 1
527575 99527575 1001 86380 86390 1
527590 99527590 1001 86380 86390 1
527655 99527655 1001 86380 86390 1
527552 99527552 1001 86380 86390 1
528877 99528877 1001 86380 86390 1
528752 99528752 1001 86380 86390 1
528493 99528493 1001 86380 86390 1
528586 99528586 1001 86380 86390 1
528576 99528576 1001 86380 86390 1
528372 99528372 1001 86380 86390 1
528463 99528463 1001 86380 86390 1
528388 99528388 1001 86380 86390 1
529679 99529679 1001 86380 86390 1
529698 99529698 1001 86380 86390 1
529544 99529544 1001 86380 86390 1
529353 99529353 1001 86380 86390 1
529366 99529366 1001 86380 86390 1
529323 99529323 1001 86380 86390 1
529240 99529240 1001 86380 86390 1
529294 99529294 1001 86380 86390 1
529153 99529153 1001 86380 86390 1
529730 99529730 1001 86380 86390 1
530417 99530417 1001 86380 86390 1
530514 99530514 1001 86380 86390 1
530291 99530291 1001 86380 86390 1
530029 99530029 1001 86380 86390 1
530082 99530082 1001 86380 86390 1
529995 99529995 1001 86380 86390 1
530021 99530021 1001 86380 86390 1
530047 99530047 1001 86380 86390 1
530138 99530138 1001 86380 86390 1
530725 99530725 1001 86380 86390 1
530741 99530741 1001 86380 86390 1
530692 99530692 1001 86380 86390 1
530757 99530757 1001 86380 86390 1
531339 99531339 1001 86380 86390 1
531012 99531012 1001 86380 86390 1
530771 99530771 1001 86380 86390 1
530761 99530761 1001 86380 86390 1
530768 99530768 1001 86380 86390 1
531419 99531419 1001 86380 86390 1
531543 99531543 1001 86380 86390 1
532099 99532099 1001 86380 86390 1
531710 99531710 1001 86380 86390 1
532284 99532284 1001 86380 86390 1
532298 99532298 1001 86380 86390 1
532895 99532895 1001 86380 86390 1
532833 99532833 1001 86380 86390 1
532701 99532701 1001 86380 86390 1
532754 99532754 1001 86380 86390 1
532413 99532413 1001 86380 86390 1
532556 99532556 1001 86380 86390 1
533824 99533824 1001 86380 86390 1
533517 99533517 1001 86380 86390 1
533435 99533435 1001 86380 86390 1
533417 99533417 1001 86380 86390 1
533989 99533989 1001 86380 86390 1
533953 99533953 1001 86380 86390 1
534591 99534591 1001 86380 86390 1
534425 99534425 1001 86380 86390 1
534270 99534270 1001 86380 86390 1
534129 99534129 1001 86380 86390 1
534689 99534689 1001 86380 86390 1
534928 99534928 1001 86380 86390 1
535711 99535711 1001 86380 86390 1
536305 99536305 1001 86380 86390 1
536258 99536258 1001 86380 86390 1
536207 99536207 1001 86380 86390 1
535963 99535963 1001 86380 86390 1
536024 99536024 1001 86380 86390 1
536050 99536050 1001 86380 86390 1
536025 99536025 1001 86380 86390 1
535961 99535961 1001 86380 86390 1
535718 99535718 1001 86380 86390 1
536496 99536496 1001 86380 86390 1
536674 99536674 1001 86380 86390 1
536597 99536597 1001 86380 86390 1
536577 99536577 1001 86380 86390 1
537808 99537808 1001 86380 86390 1
537955 99537955 1001 86380 86390 1
537432 99537432 1001 86380 86390 1
537533 99537533 1001 86380 86390 1
538129 99538129 1001 86380 86390 1
538636 99538636 1001 86380 86390 1
538791 99538791 1001 86380 86390 1
538666 99538666 1001 86380 86390 1
538455 99538455 1001 86380 86390 1
538409 99538409 1001 86380 86390 1
538553 99538553 1001 86380 86390 1
538363 99538363 1001 86380 86390 1
538228 99538228 1001 86380 86390 1
538281 99538281 1001 86380 86390 1
538817 99538817 1001 86380 86390 1
538924 99538924 1001 86380 86390 1
539565 99539565 1001 86380 86390 1
539307 99539307 1001 86380 86390 1
539309 99539309 1001 86380 86390 1
539287 99539287 1001 86380 86390 1
539076 99539076 1001 86380 86390 1
539780 99539780 1001 86380 86390 1
539742 99539742 1001 86380 86390 1
539770 99539770 1001 86380 86390 1
539838 99539838 1001 86380 86390 1
539801 99539801 1001 86380 86390 1
540348 99540348 1001 86380 86390 1
540109 99540109 1001 86380 86390 1
540127 99540127 1001 86380 86390 1
539860 99539860 1001 86380 86390 1
540542 99540542 1001 86380 86390 1
540521 99540521 1001 86380 86390 1
540651 99540651 1001 86380 86390 1
540566 99540566 1001 86380 86390 1
541088 99541088 1001 86380 86390 1
540895 99540895 1001 86380 86390 1
541056 99541056 1001 86380 86390 1
540818 99540818 1001 86380 86390 1
540684 99540684 1001 86380 86390 1
541928 99541928 1001 86380 86390 1
542008 99542008 1001 86380 86390 1
542065 99542065 1001 86380 86390 1
541851 99541851 1001 86380 86390 1
541618 99541618 1001 86380 86390 1
541542 99541542 1001 86380 86390 1
541597 99541597 1001 86380 86390 1
541573 99541573 1001 86380 86390 1
542244 99542244 1001 86380 86390 1
542666 99542666 1001 86380 86390 1
542672 99542672 1001 86380 86390 1
542419 99542419 1001 86380 86390 1
542525 99542525 1001 86380 86390 1
542975 99542975 1001 86380 86390 1
543612 99543612 1001 86380 86390 1
543690 99543690 1001 86380 86390 1
543364 99543364 1001 86380 86390 1
543889 99543889 1001 86380 86390 1
544483 99544483 1001 86380 86390 1
544478 99544478 1001 86380 86390 1
544355 99544355 1001 86380 86390 1
544055 99544055 1001 86380 86390 1
544120 99544120 1001 86380 86390 1
543996 99543996 1001 86380 86390 1
544695 99544695 1001 86380 86390 1
409555 929 1001 67020 68457 1
516878 733 1001 67536 67835 1
400571 99400571 1001 86380 86390 1
400925 99400925 1001 86380 86390 1
400981 99400981 1001 86380 86390 1
401074 99401074 1001 86380 86390 1
401667 99401667 1001 86380 86390 1
402476 99402476 1001 86380 86390 1
402492 99402492 1001 86380 86390 1
402630 99402630 1001 86380 86390 1
402585 99402585 1001 86380 86390 1
403214 99403214 1001 86380 86390 1
403395 99403395 1001 86380 86390 1
403469 99403469 1001 86380 86390 1
403871 99403871 1001 86380 86390 1
404207 99404207 1001 86380 86390 1
404474 99404474 1001 86380 86390 1
404824 99404824 1001 86380 86390 1
404826 99404826 1001 86380 86390 1
405728 99405728 1001 86380 86390 1
405968 99405968 1001 86380 86390 1
406064 99406064 1001 86380 86390 1
406259 99406259 1001 86380 86390 1
406579 99406579 1001 86380 86390 1
406573 99406573 1001 86380 86390 1
406666 99406666 1001 86380 86390 1
406750 99406750 1001 86380 86390 1
407417 99407417 1001 86380 86390 1
407637 99407637 1001 86380 86390 1
407757 99407757 1001 86380 86390 1
407856 99407856 1001 86380 86390 1
408058 99408058 1001 86380 86390 1
408173 99408173 1001 86380 86390 1
409037 99409037 1001 86380 86390 1
409180 99409180 1001 86380 86390 1
409542 99409542 1001 86380 86390 1
409892 99409892 1001 86380 86390 1
410230 99410230 1001 86380 86390 1
410263 99410263 1001 86380 86390 1
410308 99410308 1001 86380 86390 1
410744 99410744 1001 86380 86390 1
410872 99410872 1001 86380 86390 1
411046 99411046 1001 86380 86390 1
411224 99411224 1001 86380 86390 1
411714 99411714 1001 86380 86390 1
411838 99411838 1001 86380 86390 1
412121 99412121 1001 86380 86390 1
412372 99412372 1001 86380 86390 1
412403 99412403 1001 86380 86390 1
413661 99413661 1001 86380 86390 1
413119 99413119 1001 86380 86390 1
413120 99413120 1001 86380 86390 1
415087 99415087 1001 86380 86390 1
414511 99414511 1001 86380 86390 1
414602 99414602 1001 86380 86390 1
414460 99414460 1001 86380 86390 1
415509 99415509 1001 86380 86390 1
416885 99416885 1001 86380 86390 1
416620 99416620 1001 86380 86390 1
416776 99416776 1001 86380 86390 1
416503 99416503 1001 86380 86390 1
415857 99415857 1001 86380 86390 1
417021 99417021 1001 86380 86390 1
417324 99417324 1001 86380 86390 1
417015 99417015 1001 86380 86390 1
418356 99418356 1001 86380 86390 1
419107 99419107 1001 86380 86390 1
419080 99419080 1001 86380 86390 1
418945 99418945 1001 86380 86390 1
419121 99419121 1001 86380 86390 1
420307 99420307 1001 86380 86390 1
420204 99420204 1001 86380 86390 1
420102 99420102 1001 86380 86390 1
420166 99420166 1001 86380 86390 1
420212 99420212 1001 86380 86390 1
420302 99420302 1001 86380 86390 1
419966 99419966 1001 86380 86390 1
419967 99419967 1001 86380 86390 1
419890 99419890 1001 86380 86390 1
419952 99419952 1001 86380 86390 1
419896 99419896 1001 86380 86390 1
420502 99420502 1001 86380 86390 1
420707 99420707 1001 86380 86390 1
421781 99421781 1001 86380 86390 1
421783 99421783 1001 86380 86390 1
421546 99421546 1001 86380 86390 1
420964 99420964 1001 86380 86390 1
421231 99421231 1001 86380 86390 1
421241 99421241 1001 86380 86390 1
420980 99420980 1001 86380 86390 1
422427 99422427 1001 86380 86390 1
422234 99422234 1001 86380 86390 1
422473 99422473 1001 86380 86390 1
423610 99423610 1001 86380 86390 1
423417 99423417 1001 86380 86390 1
422796 99422796 1001 86380 86390 1
422828 99422828 1001 86380 86390 1
423983 99423983 1001 86380 86390 1
425263 99425263 1001 86380 86390 1
424273 99424273 1001 86380 86390 1
425558 99425558 1001 86380 86390 1
425460 99425460 1001 86380 86390 1
425774 99425774 1001 86380 86390 1
426943 99426943 1001 86380 86390 1
426765 99426765 1001 86380 86390 1
426736 99426736 1001 86380 86390 1
426596 99426596 1001 86380 86390 1
426684 99426684 1001 86380 86390 1
425855 99425855 1001 86380 86390 1
427487 99427487 1001 86380 86390 1
428145 99428145 1001 86380 86390 1
427805 99427805 1001 86380 86390 1
427581 99427581 1001 86380 86390 1
428904 99428904 1001 86380 86390 1
429987 99429987 1001 86380 86390 1
430195 99430195 1001 86380 86390 1
429967 99429967 1001 86380 86390 1
429752 99429752 1001 86380 86390 1
429257 99429257 1001 86380 86390 1
430714 99430714 1001 86380 86390 1
431501 99431501 1001 86380 86390 1
431218 99431218 1001 86380 86390 1
432084 99432084 1001 86380 86390 1
433290 99433290 1001 86380 86390 1
432943 99432943 1001 86380 86390 1
432845 99432845 1001 86380 86390 1
434134 99434134 1001 86380 86390 1
433918 99433918 1001 86380 86390 1
433982 99433982 1001 86380 86390 1
435314 99435314 1001 86380 86390 1
434680 99434680 1001 86380 86390 1
434877 99434877 1001 86380 86390 1
434885 99434885 1001 86380 86390 1
434339 99434339 1001 86380 86390 1
434261 99434261 1001 86380 86390 1
434590 99434590 1001 86380 86390 1
434305 99434305 1001 86380 86390 1
435458 99435458 1001 86380 86390 1
435694 99435694 1001 86380 86390 1
437046 99437046 1001 86380 86390 1
435951 99435951 1001 86380 86390 1
437320 99437320 1001 86380 86390 1
437272 99437272 1001 86380 86390 1
437327 99437327 1001 86380 86390 1
300398 99300398 1001 86380 86390 1
300521 99300521 1001 86380 86390 1
300224 99300224 1001 86380 86390 1
300214 99300214 1001 86380 86390 1
300114 99300114 1001 86380 86390 1
300283 99300283 1001 86380 86390 1
300886 99300886 1001 86380 86390 1
300927 99300927 1001 86380 86390 1
300931 99300931 1001 86380 86390 1
301524 99301524 1001 86380 86390 1
301430 99301430 1001 86380 86390 1
301175 99301175 1001 86380 86390 1
301039 99301039 1001 86380 86390 1
301087 99301087 1001 86380 86390 1
301730 99301730 1001 86380 86390 1
302117 99302117 1001 86380 86390 1
301942 99301942 1001 86380 86390 1
301944 99301944 1001 86380 86390 1
301770 99301770 1001 86380 86390 1
301875 99301875 1001 86380 86390 1
302390 99302390 1001 86380 86390 1
302521 99302521 1001 86380 86390 1
302498 99302498 1001 86380 86390 1
302412 99302412 1001 86380 86390 1
303149 99303149 1001 86380 86390 1
302842 99302842 1001 86380 86390 1
302667 99302667 1001 86380 86390 1
302762 99302762 1001 86380 86390 1
303272 99303272 1001 86380 86390 1
303789 99303789 1001 86380 86390 1
303805 99303805 1001 86380 86390 1
303609 99303609 1001 86380 86390 1
303578 99303578 1001 86380 86390 1
304818 99304818 1001 86380 86390 1
304383 99304383 1001 86380 86390 1
305051 99305051 1001 86380 86390 1
305013 99305013 1001 86380 86390 1
305002 99305002 1001 86380 86390 1
305521 99305521 1001 86380 86390 1
305513 99305513 1001 86380 86390 1
305316 99305316 1001 86380 86390 1
305348 99305348 1001 86380 86390 1
305077 99305077 1001 86380 86390 1
500530 99500530 1001 86380 86390 1
500479 99500479 1001 86380 86390 1
500498 99500498 1001 86380 86390 1
500460 99500460 1001 86380 86390 1
500604 99500604 1001 86380 86390 1
500335 99500335 1001 86380 86390 1
500227 99500227 1001 86380 86390 1
500308 99500308 1001 86380 86390 1
500843 99500843 1001 86380 86390 1
500818 99500818 1001 86380 86390 1
501464 99501464 1001 86380 86390 1
501618 99501618 1001 86380 86390 1
501297 99501297 1001 86380 86390 1
501352 99501352 1001 86380 86390 1
501391 99501391 1001 86380 86390 1
501353 99501353 1001 86380 86390 1
501195 99501195 1001 86380 86390 1
501118 99501118 1001 86380 86390 1
501787 99501787 1001 86380 86390 1
501840 99501840 1001 86380 86390 1
502221 99502221 1001 86380 86390 1
502093 99502093 1001 86380 86390 1
502216 99502216 1001 86380 86390 1
502102 99502102 1001 86380 86390 1
501887 99501887 1001 86380 86390 1
501877 99501877 1001 86380 86390 1
501878 99501878 1001 86380 86390 1
503164 99503164 1001 86380 86390 1
502984 99502984 1001 86380 86390 1
503359 99503359 1001 86380 86390 1
503993 99503993 1001 86380 86390 1
503604 99503604 1001 86380 86390 1
504809 99504809 1001 86380 86390 1
504600 99504600 1001 86380 86390 1
504601 99504601 1001 86380 86390 1
504478 99504478 1001 86380 86390 1
504469 99504469 1001 86380 86390 1
504335 99504335 1001 86380 86390 1
505123 99505123 1001 86380 86390 1
505087 99505087 1001 86380 86390 1
505107 99505107 1001 86380 86390 1
505667 99505667 1001 86380 86390 1
505607 99505607 1001 86380 86390 1
505611 99505611 1001 86380 86390 1
505266 99505266 1001 86380 86390 1
505795 99505795 1001 86380 86390 1
506581 99506581 1001 86380 86390 1
506340 99506340 1001 86380 86390 1
506385 99506385 1001 86380 86390 1
506272 99506272 1001 86380 86390 1
506376 99506376 1001 86380 86390 1
506325 99506325 1001 86380 86390 1
507308 99507308 1001 86380 86390 1
507310 99507310 1001 86380 86390 1
507376 99507376 1001 86380 86390 1
507074 99507074 1001 86380 86390 1
507167 99507167 1001 86380 86390 1
507161 99507161 1001 86380 86390 1
506959 99506959 1001 86380 86390 1
506925 99506925 1001 86380 86390 1
508111 99508111 1001 86380 86390 1
508164 99508164 1001 86380 86390 1
508196 99508196 1001 86380 86390 1
507852 99507852 1001 86380 86390 1
508000 99508000 1001 86380 86390 1
508343 99508343 1001 86380 86390 1
508408 99508408 1001 86380 86390 1
508346 99508346 1001 86380 86390 1
508360 99508360 1001 86380 86390 1
508257 99508257 1001 86380 86390 1
508899 99508899 1001 86380 86390 1
509018 99509018 1001 86380 86390 1
508714 99508714 1001 86380 86390 1
508666 99508666 1001 86380 86390 1
508635 99508635 1001 86380 86390 1
508468 99508468 1001 86380 86390 1
509150 99509150 1001 86380 86390 1
509184 99509184 1001 86380 86390 1
509867 99509867 1001 86380 86390 1
509869 99509869 1001 86380 86390 1
509738 99509738 1001 86380 86390 1
509605 99509605 1001 86380 86390 1
509490 99509490 1001 86380 86390 1
509360 99509360 1001 86380 86390 1
509451 99509451 1001 86380 86390 1
509374 99509374 1001 86380 86390 1
510008 99510008 1001 86380 86390 1
510535 99510535 1001 86380 86390 1
510578 99510578 1001 86380 86390 1
510414 99510414 1001 86380 86390 1
510312 99510312 1001 86380 86390 1
510896 99510896 1001 86380 86390 1
510798 99510798 1001 86380 86390 1
511263 99511263 1001 86380 86390 1
511276 99511276 1001 86380 86390 1
511329 99511329 1001 86380 86390 1
511705 99511705 1001 86380 86390 1
511629 99511629 1001 86380 86390 1
511704 99511704 1001 86380 86390 1
512317 99512317 1001 86380 86390 1
512293 99512293 1001 86380 86390 1
512204 99512204 1001 86380 86390 1
512169 99512169 1001 86380 86390 1
511798 99511798 1001 86380 86390 1
511795 99511795 1001 86380 86390 1
511912 99511912 1001 86380 86390 1
513038 99513038 1001 86380 86390 1
513205 99513205 1001 86380 86390 1
513132 99513132 1001 86380 86390 1
513062 99513062 1001 86380 86390 1
512974 99512974 1001 86380 86390 1
512765 99512765 1001 86380 86390 1
512659 99512659 1001 86380 86390 1
513295 99513295 1001 86380 86390 1
513315 99513315 1001 86380 86390 1
513943 99513943 1001 86380 86390 1
513686 99513686 1001 86380 86390 1
513649 99513649 1001 86380 86390 1
513822 99513822 1001 86380 86390 1
513460 99513460 1001 86380 86390 1
513474 99513474 1001 86380 86390 1
514163 99514163 1001 86380 86390 1
514117 99514117 1001 86380 86390 1
514578 99514578 1001 86380 86390 1
514343 99514343 1001 86380 86390 1
514357 99514357 1001 86380 86390 1
515542 99515542 1001 86380 86390 1
515439 99515439 1001 86380 86390 1
515131 99515131 1001 86380 86390 1
515804 99515804 1001 86380 86390 1
515806 99515806 1001 86380 86390 1
516314 99516314 1001 86380 86390 1
516417 99516417 1001 86380 86390 1
516469 99516469 1001 86380 86390 1
516173 99516173 1001 86380 86390 1
515905 99515905 1001 86380 86390 1
516089 99516089 1001 86380 86390 1
515973 99515973 1001 86380 86390 1
516540 99516540 1001 86380 86390 1
516712 99516712 1001 86380 86390 1
517247 99517247 1001 86380 86390 1
517211 99517211 1001 86380 86390 1
517319 99517319 1001 86380 86390 1
517026 99517026 1001 86380 86390 1
516998 99516998 1001 86380 86390 1
516883 99516883 1001 86380 86390 1
516739 99516739 1001 86380 86390 1
517374 99517374 1001 86380 86390 1
517451 99517451 1001 86380 86390 1
518129 99518129 1001 86380 86390 1
517920 99517920 1001 86380 86390 1
517781 99517781 1001 86380 86390 1
517941 99517941 1001 86380 86390 1
517563 99517563 1001 86380 86390 1
518913 99518913 1001 86380 86390 1
518956 99518956 1001 86380 86390 1
518825 99518825 1001 86380 86390 1
518648 99518648 1001 86380 86390 1
518492 99518492 1001 86380 86390 1
518377 99518377 1001 86380 86390 1
519571 99519571 1001 86380 86390 1
519404 99519404 1001 86380 86390 1
519484 99519484 1001 86380 86390 1
519498 99519498 1001 86380 86390 1
519528 99519528 1001 86380 86390 1
519439 99519439 1001 86380 86390 1
519273 99519273 1001 86380 86390 1
519198 99519198 1001 86380 86390 1
519893 99519893 1001 86380 86390 1
519937 99519937 1001 86380 86390 1
520601 99520601 1001 86380 86390 1
520292 99520292 1001 86380 86390 1
520271 99520271 1001 86380 86390 1
520104 99520104 1001 86380 86390 1
520132 99520132 1001 86380 86390 1
520832 99520832 1001 86380 86390 1
520655 99520655 1001 86380 86390 1
521261 99521261 1001 86380 86390 1
521082 99521082 1001 86380 86390 1
521097 99521097 1001 86380 86390 1
521181 99521181 1001 86380 86390 1
521041 99521041 1001 86380 86390 1
520934 99520934 1001 86380 86390 1
521000 99521000 1001 86380 86390 1
521541 99521541 1001 86380 86390 1
522036 99522036 1001 86380 86390 1
522020 99522020 1001 86380 86390 1
521793 99521793 1001 86380 86390 1
521822 99521822 1001 86380 86390 1
522787 99522787 1001 86380 86390 1
522743 99522743 1001 86380 86390 1
522676 99522676 1001 86380 86390 1
523799 99523799 1001 86380 86390 1
523378 99523378 1001 86380 86390 1
524149 99524149 1001 86380 86390 1
523961 99523961 1001 86380 86390 1
524572 99524572 1001 86380 86390 1
524565 99524565 1001 86380 86390 1
524501 99524501 1001 86380 86390 1
524262 99524262 1001 86380 86390 1
524342 99524342 1001 86380 86390 1
524973 99524973 1001 86380 86390 1
525421 99525421 1001 86380 86390 1
525551 99525551 1001 86380 86390 1
525500 99525500 1001 86380 86390 1
525478 99525478 1001 86380 86390 1
525210 99525210 1001 86380 86390 1
525363 99525363 1001 86380 86390 1
525628 99525628 1001 86380 86390 1
525605 99525605 1001 86380 86390 1
526246 99526246 1001 86380 86390 1
526234 99526234 1001 86380 86390 1
526273 99526273 1001 86380 86390 1
526274 99526274 1001 86380 86390 1
526139 99526139 1001 86380 86390 1
526155 99526155 1001 86380 86390 1
525958 99525958 1001 86380 86390 1
526525 99526525 1001 86380 86390 1
526547 99526547 1001 86380 86390 1
527076 99527076 1001 86380 86390 1
527041 99527041 1001 86380 86390 1
526650 99526650 1001 86380 86390 1
527285 99527285 1001 86380 86390 1
527447 99527447 1001 86380 86390 1
527438 99527438 1001 86380 86390 1
527452 99527452 1001 86380 86390 1
528034 99528034 1001 86380 86390 1
527753 99527753 1001 86380 86390 1
528223 99528223 1001 86380 86390 1
528275 99528275 1001 86380 86390 1
528185 99528185 1001 86380 86390 1
528856 99528856 1001 86380 86390 1
528548 99528548 1001 86380 86390 1
528386 99528386 1001 86380 86390 1
528324 99528324 1001 86380 86390 1
528390 99528390 1001 86380 86390 1
528404 99528404 1001 86380 86390 1
529017 99529017 1001 86380 86390 1
529071 99529071 1001 86380 86390 1
529074 99529074 1001 86380 86390 1
528921 99528921 1001 86380 86390 1
528973 99528973 1001 86380 86390 1
529656 99529656 1001 86380 86390 1
529581 99529581 1001 86380 86390 1
529398 99529398 1001 86380 86390 1
529268 99529268 1001 86380 86390 1
529871 99529871 1001 86380 86390 1
529923 99529923 1001 86380 86390 1
530404 99530404 1001 86380 86390 1
530298 99530298 1001 86380 86390 1
530171 99530171 1001 86380 86390 1
530175 99530175 1001 86380 86390 1
530641 99530641 1001 86380 86390 1
530727 99530727 1001 86380 86390 1
531366 99531366 1001 86380 86390 1
530858 99530858 1001 86380 86390 1
530898 99530898 1001 86380 86390 1
531457 99531457 1001 86380 86390 1
531825 99531825 1001 86380 86390 1
531665 99531665 1001 86380 86390 1
531683 99531683 1001 86380 86390 1
531607 99531607 1001 86380 86390 1
532391 99532391 1001 86380 86390 1
532407 99532407 1001 86380 86390 1
532994 99532994 1001 86380 86390 1
532735 99532735 1001 86380 86390 1
533213 99533213 1001 86380 86390 1
533138 99533138 1001 86380 86390 1
533192 99533192 1001 86380 86390 1
533472 99533472 1001 86380 86390 1
533241 99533241 1001 86380 86390 1
533877 99533877 1001 86380 86390 1
534535 99534535 1001 86380 86390 1
534497 99534497 1001 86380 86390 1
534498 99534498 1001 86380 86390 1
534601 99534601 1001 86380 86390 1
534641 99534641 1001 86380 86390 1
534424 99534424 1001 86380 86390 1
534707 99534707 1001 86380 86390 1
534704 99534704 1001 86380 86390 1
535317 99535317 1001 86380 86390 1
535424 99535424 1001 86380 86390 1
535403 99535403 1001 86380 86390 1
535298 99535298 1001 86380 86390 1
534927 99534927 1001 86380 86390 1
536198 99536198 1001 86380 86390 1
536245 99536245 1001 86380 86390 1
536049 99536049 1001 86380 86390 1
535893 99535893 1001 86380 86390 1
536986 99536986 1001 86380 86390 1
537109 99537109 1001 86380 86390 1
537097 99537097 1001 86380 86390 1
536867 99536867 1001 86380 86390 1
536816 99536816 1001 86380 86390 1
536792 99536792 1001 86380 86390 1
536870 99536870 1001 86380 86390 1
536769 99536769 1001 86380 86390 1
536876 99536876 1001 86380 86390 1
536661 99536661 1001 86380 86390 1
536587 99536587 1001 86380 86390 1
536680 99536680 1001 86380 86390 1
537178 99537178 1001 86380 86390 1
537815 99537815 1001 86380 86390 1
537949 99537949 1001 86380 86390 1
537627 99537627 1001 86380 86390 1
537561 99537561 1001 86380 86390 1
537999 99537999 1001 86380 86390 1
538132 99538132 1001 86380 86390 1
538146 99538146 1001 86380 86390 1
538754 99538754 1001 86380 86390 1
538693 99538693 1001 86380 86390 1
538489 99538489 1001 86380 86390 1
538323 99538323 1001 86380 86390 1
538298 99538298 1001 86380 86390 1
538268 99538268 1001 86380 86390 1
538958 99538958 1001 86380 86390 1
538881 99538881 1001 86380 86390 1
538973 99538973 1001 86380 86390 1
539580 99539580 1001 86380 86390 1
539280 99539280 1001 86380 86390 1
539178 99539178 1001 86380 86390 1
539130 99539130 1001 86380 86390 1
539222 99539222 1001 86380 86390 1
539674 99539674 1001 86380 86390 1
539817 99539817 1001 86380 86390 1
540301 99540301 1001 86380 86390 1
540112 99540112 1001 86380 86390 1
540018 99540018 1001 86380 86390 1
541128 99541128 1001 86380 86390 1
541196 99541196 1001 86380 86390 1
540903 99540903 1001 86380 86390 1
540700 99540700 1001 86380 86390 1
540856 99540856 1001 86380 86390 1
540690 99540690 1001 86380 86390 1
540678 99540678 1001 86380 86390 1
540721 99540721 1001 86380 86390 1
541394 99541394 1001 86380 86390 1
541361 99541361 1001 86380 86390 1
541297 99541297 1001 86380 86390 1
541418 99541418 1001 86380 86390 1
542092 99542092 1001 86380 86390 1
542047 99542047 1001 86380 86390 1
542022 99542022 1001 86380 86390 1
542074 99542074 1001 86380 86390 1
541727 99541727 1001 86380 86390 1
541603 99541603 1001 86380 86390 1
542248 99542248 1001 86380 86390 1
542240 99542240 1001 86380 86390 1
542754 99542754 1001 86380 86390 1
542762 99542762 1001 86380 86390 1
542790 99542790 1001 86380 86390 1
542445 99542445 1001 86380 86390 1
543043 99543043 1001 86380 86390 1
542967 99542967 1001 86380 86390 1
543581 99543581 1001 86380 86390 1
543597 99543597 1001 86380 86390 1
543691 99543691 1001 86380 86390 1
543374 99543374 1001 86380 86390 1
543525 99543525 1001 86380 86390 1
543302 99543302 1001 86380 86390 1
543931 99543931 1001 86380 86390 1
543893 99543893 1001 86380 86390 1
543805 99543805 1001 86380 86390 1
543961 99543961 1001 86380 86390 1
544574 99544574 1001 86380 86390 1
544399 99544399 1001 86380 86390 1
544278 99544278 1001 86380 86390 1
544371 99544371 1001 86380 86390 1
400064 99400064 1001 86380 86390 1
400260 99400260 1001 86380 86390 1
400285 99400285 1001 86380 86390 1
400580 99400580 1001 86380 86390 1
400725 99400725 1001 86380 86390 1
400782 99400782 1001 86380 86390 1
400834 99400834 1001 86380 86390 1
400955 99400955 1001 86380 86390 1
401400 99401400 1001 86380 86390 1
401638 99401638 1001 86380 86390 1
401723 99401723 1001 86380 86390 1
402053 99402053 1001 86380 86390 1
403569 99403569 1001 86380 86390 1
403583 99403583 1001 86380 86390 1
403984 99403984 1001 86380 86390 1
404157 99404157 1001 86380 86390 1
404572 99404572 1001 86380 86390 1
404507 99404507 1001 86380 86390 1
404734 99404734 1001 86380 86390 1
404690 99404690 1001 86380 86390 1
404793 99404793 1001 86380 86390 1
404972 99404972 1001 86380 86390 1
405077 99405077 1001 86380 86390 1
405086 99405086 1001 86380 86390 1
405146 99405146 1001 86380 86390 1
405294 99405294 1001 86380 86390 1
405610 99405610 1001 86380 86390 1
405696 99405696 1001 86380 86390 1
405733 99405733 1001 86380 86390 1
405987 99405987 1001 86380 86390 1
406553 99406553 1001 86380 86390 1
406751 99406751 1001 86380 86390 1
407015 99407015 1001 86380 86390 1
407099 99407099 1001 86380 86390 1
407212 99407212 1001 86380 86390 1
407220 99407220 1001 86380 86390 1
407354 99407354 1001 86380 86390 1
407745 99407745 1001 86380 86390 1
407742 99407742 1001 86380 86390 1
407927 99407927 1001 86380 86390 1
408009 99408009 1001 86380 86390 1
408349 99408349 1001 86380 86390 1
408376 99408376 1001 86380 86390 1
408790 99408790 1001 86380 86390 1
409439 99409439 1001 86380 86390 1
409685 99409685 1001 86380 86390 1
409641 99409641 1001 86380 86390 1
409838 99409838 1001 86380 86390 1
409947 99409947 1001 86380 86390 1
410060 99410060 1001 86380 86390 1
410144 99410144 1001 86380 86390 1
410454 99410454 1001 86380 86390 1
410647 99410647 1001 86380 86390 1
410835 99410835 1001 86380 86390 1
411304 99411304 1001 86380 86390 1
412105 99412105 1001 86380 86390 1
412861 99412861 1001 86380 86390 1
412548 99412548 1001 86380 86390 1
412878 99412878 1001 86380 86390 1
413946 99413946 1001 86380 86390 1
414932 99414932 1001 86380 86390 1
415289 99415289 1001 86380 86390 1
414958 99414958 1001 86380 86390 1
414128 99414128 1001 86380 86390 1
414446 99414446 1001 86380 86390 1
415529 99415529 1001 86380 86390 1
415555 99415555 1001 86380 86390 1
416865 99416865 1001 86380 86390 1
416664 99416664 1001 86380 86390 1
416666 99416666 1001 86380 86390 1
416218 99416218 1001 86380 86390 1
416432 99416432 1001 86380 86390 1
415777 99415777 1001 86380 86390 1
417166 99417166 1001 86380 86390 1
417181 99417181 1001 86380 86390 1
417501 99417501 1001 86380 86390 1
417850 99417850 1001 86380 86390 1
417651 99417651 1001 86380 86390 1
417630 99417630 1001 86380 86390 1
418957 99418957 1001 86380 86390 1
418803 99418803 1001 86380 86390 1
419150 99419150 1001 86380 86390 1
419186 99419186 1001 86380 86390 1
420243 99420243 1001 86380 86390 1
420387 99420387 1001 86380 86390 1
420100 99420100 1001 86380 86390 1
420341 99420341 1001 86380 86390 1
419848 99419848 1001 86380 86390 1
419248 99419248 1001 86380 86390 1
419502 99419502 1001 86380 86390 1
419417 99419417 1001 86380 86390 1
420539 99420539 1001 86380 86390 1
420620 99420620 1001 86380 86390 1
420503 99420503 1001 86380 86390 1
421965 99421965 1001 86380 86390 1
421694 99421694 1001 86380 86390 1
421391 99421391 1001 86380 86390 1
421632 99421632 1001 86380 86390 1
420919 99420919 1001 86380 86390 1
422448 99422448 1001 86380 86390 1
422494 99422494 1001 86380 86390 1
423461 99423461 1001 86380 86390 1
423149 99423149 1001 86380 86390 1
423233 99423233 1001 86380 86390 1
423084 99423084 1001 86380 86390 1
422657 99422657 1001 86380 86390 1
422741 99422741 1001 86380 86390 1
424075 99424075 1001 86380 86390 1
425139 99425139 1001 86380 86390 1
424913 99424913 1001 86380 86390 1
424203 99424203 1001 86380 86390 1
425711 99425711 1001 86380 86390 1
425573 99425573 1001 86380 86390 1
425629 99425629 1001 86380 86390 1
426815 99426815 1001 86380 86390 1
426619 99426619 1001 86380 86390 1
426220 99426220 1001 86380 86390 1
427519 99427519 1001 86380 86390 1
428649 99428649 1001 86380 86390 1
427974 99427974 1001 86380 86390 1
428098 99428098 1001 86380 86390 1
427652 99427652 1001 86380 86390 1
427554 99427554 1001 86380 86390 1
427708 99427708 1001 86380 86390 1
428966 99428966 1001 86380 86390 1
430222 99430222 1001 86380 86390 1
430025 99430025 1001 86380 86390 1
429888 99429888 1001 86380 86390 1
429575 99429575 1001 86380 86390 1
429343 99429343 1001 86380 86390 1
429455 99429455 1001 86380 86390 1
430746 99430746 1001 86380 86390 1
432002 99432002 1001 86380 86390 1
432014 99432014 1001 86380 86390 1
431357 99431357 1001 86380 86390 1
431629 99431629 1001 86380 86390 1
431439 99431439 1001 86380 86390 1
430856 99430856 1001 86380 86390 1
431236 99431236 1001 86380 86390 1
432373 99432373 1001 86380 86390 1
432407 99432407 1001 86380 86390 1
432359 99432359 1001 86380 86390 1
432286 99432286 1001 86380 86390 1
433537 99433537 1001 86380 86390 1
432970 99432970 1001 86380 86390 1
433272 99433272 1001 86380 86390 1
432658 99432658 1001 86380 86390 1
433829 99433829 1001 86380 86390 1
435244 99435244 1001 86380 86390 1
434660 99434660 1001 86380 86390 1
434624 99434624 1001 86380 86390 1
434989 99434989 1001 86380 86390 1
434148 99434148 1001 86380 86390 1
435546 99435546 1001 86380 86390 1
435645 99435645 1001 86380 86390 1
435831 99435831 1001 86380 86390 1
435446 99435446 1001 86380 86390 1
436809 99436809 1001 86380 86390 1
437106 99437106 1001 86380 86390 1
436851 99436851 1001 86380 86390 1
436630 99436630 1001 86380 86390 1
436226 99436226 1001 86380 86390 1
436329 99436329 1001 86380 86390 1
300684 99300684 1001 86380 86390 1
300720 99300720 1001 86380 86390 1
300534 99300534 1001 86380 86390 1
300387 99300387 1001 86380 86390 1
300478 99300478 1001 86380 86390 1
300747 99300747 1001 86380 86390 1
301455 99301455 1001 86380 86390 1
301063 99301063 1001 86380 86390 1
300987 99300987 1001 86380 86390 1
301136 99301136 1001 86380 86390 1
301634 99301634 1001 86380 86390 1
301610 99301610 1001 86380 86390 1
302073 99302073 1001 86380 86390 1
302154 99302154 1001 86380 86390 1
302025 99302025 1001 86380 86390 1
301853 99301853 1001 86380 86390 1
301829 99301829 1001 86380 86390 1
301859 99301859 1001 86380 86390 1
303049 99303049 1001 86380 86390 1
302858 99302858 1001 86380 86390 1
302715 99302715 1001 86380 86390 1
302784 99302784 1001 86380 86390 1
302787 99302787 1001 86380 86390 1
302699 99302699 1001 86380 86390 1
303342 99303342 1001 86380 86390 1
303581 99303581 1001 86380 86390 1
303462 99303462 1001 86380 86390 1
304215 99304215 1001 86380 86390 1
304231 99304231 1001 86380 86390 1
304078 99304078 1001 86380 86390 1
304857 99304857 1001 86380 86390 1
304700 99304700 1001 86380 86390 1
304851 99304851 1001 86380 86390 1
304512 99304512 1001 86380 86390 1
304584 99304584 1001 86380 86390 1
304546 99304546 1001 86380 86390 1
304262 99304262 1001 86380 86390 1
304864 99304864 1001 86380 86390 1
305060 99305060 1001 86380 86390 1
305668 99305668 1001 86380 86390 1
305405 99305405 1001 86380 86390 1
305341 99305341 1001 86380 86390 1
305209 99305209 1001 86380 86390 1
500025 99500025 1001 86380 86390 1
500721 99500721 1001 86380 86390 1
500321 99500321 1001 86380 86390 1
500829 99500829 1001 86380 86390 1
500973 99500973 1001 86380 86390 1
500844 99500844 1001 86380 86390 1
500962 99500962 1001 86380 86390 1
501612 99501612 1001 86380 86390 1
501592 99501592 1001 86380 86390 1
501262 99501262 1001 86380 86390 1
501697 99501697 1001 86380 86390 1
502419 99502419 1001 86380 86390 1
502279 99502279 1001 86380 86390 1
502322 99502322 1001 86380 86390 1
502234 99502234 1001 86380 86390 1
502112 99502112 1001 86380 86390 1
502115 99502115 1001 86380 86390 1
502076 99502076 1001 86380 86390 1
501876 99501876 1001 86380 86390 1
501954 99501954 1001 86380 86390 1
502480 99502480 1001 86380 86390 1
502652 99502652 1001 86380 86390 1
502512 99502512 1001 86380 86390 1
503122 99503122 1001 86380 86390 1
503023 99503023 1001 86380 86390 1
502724 99502724 1001 86380 86390 1
502776 99502776 1001 86380 86390 1
503360 99503360 1001 86380 86390 1
504087 99504087 1001 86380 86390 1
504110 99504110 1001 86380 86390 1
504052 99504052 1001 86380 86390 1
503738 99503738 1001 86380 86390 1
503768 99503768 1001 86380 86390 1
503562 99503562 1001 86380 86390 1
503692 99503692 1001 86380 86390 1
503602 99503602 1001 86380 86390 1
503700 99503700 1001 86380 86390 1
504125 99504125 1001 86380 86390 1
504706 99504706 1001 86380 86390 1
504362 99504362 1001 86380 86390 1
504457 99504457 1001 86380 86390 1
504348 99504348 1001 86380 86390 1
504982 99504982 1001 86380 86390 1
505449 99505449 1001 86380 86390 1
505278 99505278 1001 86380 86390 1
505179 99505179 1001 86380 86390 1
505269 99505269 1001 86380 86390 1
505166 99505166 1001 86380 86390 1
505910 99505910 1001 86380 86390 1
505784 99505784 1001 86380 86390 1
505851 99505851 1001 86380 86390 1
506531 99506531 1001 86380 86390 1
506059 99506059 1001 86380 86390 1
506085 99506085 1001 86380 86390 1
506166 99506166 1001 86380 86390 1
506663 99506663 1001 86380 86390 1
506807 99506807 1001 86380 86390 1
506901 99506901 1001 86380 86390 1
506968 99506968 1001 86380 86390 1
507500 99507500 1001 86380 86390 1
507438 99507438 1001 86380 86390 1
507762 99507762 1001 86380 86390 1
507817 99507817 1001 86380 86390 1
507795 99507795 1001 86380 86390 1
508380 99508380 1001 86380 86390 1
508266 99508266 1001 86380 86390 1
508883 99508883 1001 86380 86390 1
509033 99509033 1001 86380 86390 1
508456 99508456 1001 86380 86390 1
508501 99508501 1001 86380 86390 1
509123 99509123 1001 86380 86390 1
509242 99509242 1001 86380 86390 1
509131 99509131 1001 86380 86390 1
509513 99509513 1001 86380 86390 1
509590 99509590 1001 86380 86390 1
509341 99509341 1001 86380 86390 1
509317 99509317 1001 86380 86390 1
509949 99509949 1001 86380 86390 1
509931 99509931 1001 86380 86390 1
510429 99510429 1001 86380 86390 1
510311 99510311 1001 86380 86390 1
510796 99510796 1001 86380 86390 1
510875 99510875 1001 86380 86390 1
511553 99511553 1001 86380 86390 1
511389 99511389 1001 86380 86390 1
511471 99511471 1001 86380 86390 1
511255 99511255 1001 86380 86390 1
511101 99511101 1001 86380 86390 1
512342 99512342 1001 86380 86390 1
512255 99512255 1001 86380 86390 1
512161 99512161 1001 86380 86390 1
512105 99512105 1001 86380 86390 1
512054 99512054 1001 86380 86390 1
512392 99512392 1001 86380 86390 1
513134 99513134 1001 86380 86390 1
513023 99513023 1001 86380 86390 1
512774 99512774 1001 86380 86390 1
513351 99513351 1001 86380 86390 1
513998 99513998 1001 86380 86390 1
514002 99514002 1001 86380 86390 1
513647 99513647 1001 86380 86390 1
513823 99513823 1001 86380 86390 1
513786 99513786 1001 86380 86390 1
513456 99513456 1001 86380 86390 1
514068 99514068 1001 86380 86390 1
514657 99514657 1001 86380 86390 1
514497 99514497 1001 86380 86390 1
514330 99514330 1001 86380 86390 1
514377 99514377 1001 86380 86390 1
514339 99514339 1001 86380 86390 1
514888 99514888 1001 86380 86390 1
515044 99515044 1001 86380 86390 1
514942 99514942 1001 86380 86390 1
515007 99515007 1001 86380 86390 1
515657 99515657 1001 86380 86390 1
515415 99515415 1001 86380 86390 1
515341 99515341 1001 86380 86390 1
515369 99515369 1001 86380 86390 1
515213 99515213 1001 86380 86390 1
515847 99515847 1001 86380 86390 1
516355 99516355 1001 86380 86390 1
516482 99516482 1001 86380 86390 1
516219 99516219 1001 86380 86390 1
515956 99515956 1001 86380 86390 1
516997 99516997 1001 86380 86390 1
516833 99516833 1001 86380 86390 1
516797 99516797 1001 86380 86390 1
516791 99516791 1001 86380 86390 1
517359 99517359 1001 86380 86390 1
517393 99517393 1001 86380 86390 1
518088 99518088 1001 86380 86390 1
518030 99518030 1001 86380 86390 1
517946 99517946 1001 86380 86390 1
517808 99517808 1001 86380 86390 1
517580 99517580 1001 86380 86390 1
517557 99517557 1001 86380 86390 1
518341 99518341 1001 86380 86390 1
518170 99518170 1001 86380 86390 1
518872 99518872 1001 86380 86390 1
518917 99518917 1001 86380 86390 1
518819 99518819 1001 86380 86390 1
518769 99518769 1001 86380 86390 1
518647 99518647 1001 86380 86390 1
518457 99518457 1001 86380 86390 1
518406 99518406 1001 86380 86390 1
519093 99519093 1001 86380 86390 1
519175 99519175 1001 86380 86390 1
519126 99519126 1001 86380 86390 1
519715 99519715 1001 86380 86390 1
519671 99519671 1001 86380 86390 1
519557 99519557 1001 86380 86390 1
519441 99519441 1001 86380 86390 1
519483 99519483 1001 86380 86390 1
519562 99519562 1001 86380 86390 1
519577 99519577 1001 86380 86390 1
519882 99519882 1001 86380 86390 1
519908 99519908 1001 86380 86390 1
520563 99520563 1001 86380 86390 1
520283 99520283 1001 86380 86390 1
520044 99520044 1001 86380 86390 1
520716 99520716 1001 86380 86390 1
520783 99520783 1001 86380 86390 1
520681 99520681 1001 86380 86390 1
521390 99521390 1001 86380 86390 1
521333 99521333 1001 86380 86390 1
521455 99521455 1001 86380 86390 1
521206 99521206 1001 86380 86390 1
521609 99521609 1001 86380 86390 1
521637 99521637 1001 86380 86390 1
521625 99521625 1001 86380 86390 1
522104 99522104 1001 86380 86390 1
522106 99522106 1001 86380 86390 1
522065 99522065 1001 86380 86390 1
522056 99522056 1001 86380 86390 1
521801 99521801 1001 86380 86390 1
521795 99521795 1001 86380 86390 1
521839 99521839 1001 86380 86390 1
522346 99522346 1001 86380 86390 1
523033 99523033 1001 86380 86390 1
522950 99522950 1001 86380 86390 1
522901 99522901 1001 86380 86390 1
522751 99522751 1001 86380 86390 1
522834 99522834 1001 86380 86390 1
522601 99522601 1001 86380 86390 1
522697 99522697 1001 86380 86390 1
522543 99522543 1001 86380 86390 1
522518 99522518 1001 86380 86390 1
522520 99522520 1001 86380 86390 1
523247 99523247 1001 86380 86390 1
523304 99523304 1001 86380 86390 1
523868 99523868 1001 86380 86390 1
523791 99523791 1001 86380 86390 1
523809 99523809 1001 86380 86390 1
523758 99523758 1001 86380 86390 1
523866 99523866 1001 86380 86390 1
523560 99523560 1001 86380 86390 1
523618 99523618 1001 86380 86390 1
523740 99523740 1001 86380 86390 1
524062 99524062 1001 86380 86390 1
524671 99524671 1001 86380 86390 1
524684 99524684 1001 86380 86390 1
524569 99524569 1001 86380 86390 1
524622 99524622 1001 86380 86390 1
524502 99524502 1001 86380 86390 1
524515 99524515 1001 86380 86390 1
524557 99524557 1001 86380 86390 1
524237 99524237 1001 86380 86390 1
524355 99524355 1001 86380 86390 1
525562 99525562 1001 86380 86390 1
525407 99525407 1001 86380 86390 1
525460 99525460 1001 86380 86390 1
525291 99525291 1001 86380 86390 1
525245 99525245 1001 86380 86390 1
525183 99525183 1001 86380 86390 1
525107 99525107 1001 86380 86390 1
525148 99525148 1001 86380 86390 1
525039 99525039 1001 86380 86390 1
525130 99525130 1001 86380 86390 1
525634 99525634 1001 86380 86390 1
525738 99525738 1001 86380 86390 1
526388 99526388 1001 86380 86390 1
526402 99526402 1001 86380 86390 1
526413 99526413 1001 86380 86390 1
526091 99526091 1001 86380 86390 1
525937 99525937 1001 86380 86390 1
525862 99525862 1001 86380 86390 1
526590 99526590 1001 86380 86390 1
526597 99526597 1001 86380 86390 1
527133 99527133 1001 86380 86390 1
527110 99527110 1001 86380 86390 1
527072 99527072 1001 86380 86390 1
526993 99526993 1001 86380 86390 1
526904 99526904 1001 86380 86390 1
526841 99526841 1001 86380 86390 1
526984 99526984 1001 86380 86390 1
526655 99526655 1001 86380 86390 1
526726 99526726 1001 86380 86390 1
526689 99526689 1001 86380 86390 1
527418 99527418 1001 86380 86390 1
527252 99527252 1001 86380 86390 1
527323 99527323 1001 86380 86390 1
527724 99527724 1001 86380 86390 1
527509 99527509 1001 86380 86390 1
527501 99527501 1001 86380 86390 1
527455 99527455 1001 86380 86390 1
528127 99528127 1001 86380 86390 1
528128 99528128 1001 86380 86390 1
528210 99528210 1001 86380 86390 1
528807 99528807 1001 86380 86390 1
528569 99528569 1001 86380 86390 1
528650 99528650 1001 86380 86390 1
528612 99528612 1001 86380 86390 1
528588 99528588 1001 86380 86390 1
528992 99528992 1001 86380 86390 1
529062 99529062 1001 86380 86390 1
529689 99529689 1001 86380 86390 1
529712 99529712 1001 86380 86390 1
529530 99529530 1001 86380 86390 1
529326 99529326 1001 86380 86390 1
530533 99530533 1001 86380 86390 1
530173 99530173 1001 86380 86390 1
530044 99530044 1001 86380 86390 1
530603 99530603 1001 86380 86390 1
530716 99530716 1001 86380 86390 1
531259 99531259 1001 86380 86390 1
530853 99530853 1001 86380 86390 1
531407 99531407 1001 86380 86390 1
531557 99531557 1001 86380 86390 1
532027 99532027 1001 86380 86390 1
532206 99532206 1001 86380 86390 1
532184 99532184 1001 86380 86390 1
531860 99531860 1001 86380 86390 1
531970 99531970 1001 86380 86390 1
531775 99531775 1001 86380 86390 1
531737 99531737 1001 86380 86390 1
532838 99532838 1001 86380 86390 1
532687 99532687 1001 86380 86390 1
532527 99532527 1001 86380 86390 1
533779 99533779 1001 86380 86390 1
533854 99533854 1001 86380 86390 1
533500 99533500 1001 86380 86390 1
533591 99533591 1001 86380 86390 1
533454 99533454 1001 86380 86390 1
533399 99533399 1001 86380 86390 1
533298 99533298 1001 86380 86390 1
533965 99533965 1001 86380 86390 1
534680 99534680 1001 86380 86390 1
534159 99534159 1001 86380 86390 1
534722 99534722 1001 86380 86390 1
534801 99534801 1001 86380 86390 1
534758 99534758 1001 86380 86390 1
535388 99535388 1001 86380 86390 1
535326 99535326 1001 86380 86390 1
535315 99535315 1001 86380 86390 1
535340 99535340 1001 86380 86390 1
535267 99535267 1001 86380 86390 1
535179 99535179 1001 86380 86390 1
535291 99535291 1001 86380 86390 1
534935 99534935 1001 86380 86390 1
535585 99535585 1001 86380 86390 1
535534 99535534 1001 86380 86390 1
536218 99536218 1001 86380 86390 1
535800 99535800 1001 86380 86390 1
536408 99536408 1001 86380 86390 1
537103 99537103 1001 86380 86390 1
536671 99536671 1001 86380 86390 1
536563 99536563 1001 86380 86390 1
536551 99536551 1001 86380 86390 1
537224 99537224 1001 86380 86390 1
537886 99537886 1001 86380 86390 1
537835 99537835 1001 86380 86390 1
537818 99537818 1001 86380 86390 1
537590 99537590 1001 86380 86390 1
537392 99537392 1001 86380 86390 1
538725 99538725 1001 86380 86390 1
538664 99538664 1001 86380 86390 1
538525 99538525 1001 86380 86390 1
538331 99538331 1001 86380 86390 1
538930 99538930 1001 86380 86390 1
539621 99539621 1001 86380 86390 1
539237 99539237 1001 86380 86390 1
539048 99539048 1001 86380 86390 1
540234 99540234 1001 86380 86390 1
539923 99539923 1001 86380 86390 1
539937 99539937 1001 86380 86390 1
540044 99540044 1001 86380 86390 1
539879 99539879 1001 86380 86390 1
540544 99540544 1001 86380 86390 1
540479 99540479 1001 86380 86390 1
541287 99541287 1001 86380 86390 1
540968 99540968 1001 86380 86390 1
540855 99540855 1001 86380 86390 1
540791 99540791 1001 86380 86390 1
540862 99540862 1001 86380 86390 1
542075 99542075 1001 86380 86390 1
542115 99542115 1001 86380 86390 1
541578 99541578 1001 86380 86390 1
541630 99541630 1001 86380 86390 1
542129 99542129 1001 86380 86390 1
542209 99542209 1001 86380 86390 1
542917 99542917 1001 86380 86390 1
542508 99542508 1001 86380 86390 1
542393 99542393 1001 86380 86390 1
543022 99543022 1001 86380 86390 1
543094 99543094 1001 86380 86390 1
543572 99543572 1001 86380 86390 1
543584 99543584 1001 86380 86390 1
543560 99543560 1001 86380 86390 1
543457 99543457 1001 86380 86390 1
543206 99543206 1001 86380 86390 1
543170 99543170 1001 86380 86390 1
543265 99543265 1001 86380 86390 1
543784 99543784 1001 86380 86390 1
544405 99544405 1001 86380 86390 1
544527 99544527 1001 86380 86390 1
544008 99544008 1001 86380 86390 1
428632 771 1001 24900 26877 1
400110 99400110 1001 86380 86390 1
400454 99400454 1001 86380 86390 1
400586 99400586 1001 86380 86390 1
400807 99400807 1001 86380 86390 1
400915 99400915 1001 86380 86390 1
402309 99402309 1001 86380 86390 1
402627 99402627 1001 86380 86390 1
403050 99403050 1001 86380 86390 1
403512 99403512 1001 86380 86390 1
403593 99403593 1001 86380 86390 1
403551 99403551 1001 86380 86390 1
403554 99403554 1001 86380 86390 1
403659 99403659 1001 86380 86390 1
403777 99403777 1001 86380 86390 1
403841 99403841 1001 86380 86390 1
403981 99403981 1001 86380 86390 1
404015 99404015 1001 86380 86390 1
404049 99404049 1001 86380 86390 1
404252 99404252 1001 86380 86390 1
404238 99404238 1001 86380 86390 1
404727 99404727 1001 86380 86390 1
405010 99405010 1001 86380 86390 1
405092 99405092 1001 86380 86390 1
405246 99405246 1001 86380 86390 1
405476 99405476 1001 86380 86390 1
405568 99405568 1001 86380 86390 1
405616 99405616 1001 86380 86390 1
405593 99405593 1001 86380 86390 1
405983 99405983 1001 86380 86390 1
406366 99406366 1001 86380 86390 1
406439 99406439 1001 86380 86390 1
407094 99407094 1001 86380 86390 1
407618 99407618 1001 86380 86390 1
407776 99407776 1001 86380 86390 1
407950 99407950 1001 86380 86390 1
407970 99407970 1001 86380 86390 1
408299 99408299 1001 86380 86390 1
408603 99408603 1001 86380 86390 1
408611 99408611 1001 86380 86390 1
408981 99408981 1001 86380 86390 1
409596 99409596 1001 86380 86390 1
409616 99409616 1001 86380 86390 1
409747 99409747 1001 86380 86390 1
411000 99411000 1001 86380 86390 1
411097 99411097 1001 86380 86390 1
411042 99411042 1001 86380 86390 1
411670 99411670 1001 86380 86390 1
412131 99412131 1001 86380 86390 1
412165 99412165 1001 86380 86390 1
412189 99412189 1001 86380 86390 1
413424 99413424 1001 86380 86390 1
413385 99413385 1001 86380 86390 1
413530 99413530 1001 86380 86390 1
412526 99412526 1001 86380 86390 1
412592 99412592 1001 86380 86390 1
413764 99413764 1001 86380 86390 1
415171 99415171 1001 86380 86390 1
414935 99414935 1001 86380 86390 1
414655 99414655 1001 86380 86390 1
414527 99414527 1001 86380 86390 1
414795 99414795 1001 86380 86390 1
414363 99414363 1001 86380 86390 1
415573 99415573 1001 86380 86390 1
415690 99415690 1001 86380 86390 1
416941 99416941 1001 86380 86390 1
416643 99416643 1001 86380 86390 1
416646 99416646 1001 86380 86390 1
416250 99416250 1001 86380 86390 1
418800 99418800 1001 86380 86390 1
418719 99418719 1001 86380 86390 1
418521 99418521 1001 86380 86390 1
418220 99418220 1001 86380 86390 1
418058 99418058 1001 86380 86390 1
418419 99418419 1001 86380 86390 1
417736 99417736 1001 86380 86390 1
420063 99420063 1001 86380 86390 1
419318 99419318 1001 86380 86390 1
419492 99419492 1001 86380 86390 1
419596 99419596 1001 86380 86390 1
419580 99419580 1001 86380 86390 1
420608 99420608 1001 86380 86390 1
422086 99422086 1001 86380 86390 1
421642 99421642 1001 86380 86390 1
421422 99421422 1001 86380 86390 1
420890 99420890 1001 86380 86390 1
421019 99421019 1001 86380 86390 1
422385 99422385 1001 86380 86390 1
423750 99423750 1001 86380 86390 1
422543 99422543 1001 86380 86390 1
423938 99423938 1001 86380 86390 1
424108 99424108 1001 86380 86390 1
424005 99424005 1001 86380 86390 1
424145 99424145 1001 86380 86390 1
425132 99425132 1001 86380 86390 1
424615 99424615 1001 86380 86390 1
424741 99424741 1001 86380 86390 1
424207 99424207 1001 86380 86390 1
424565 99424565 1001 86380 86390 1
424399 99424399 1001 86380 86390 1
424336 99424336 1001 86380 86390 1
426960 99426960 1001 86380 86390 1
426458 99426458 1001 86380 86390 1
426139 99426139 1001 86380 86390 1
427389 99427389 1001 86380 86390 1
427481 99427481 1001 86380 86390 1
428366 99428366 1001 86380 86390 1
428154 99428154 1001 86380 86390 1
428922 99428922 1001 86380 86390 1
429603 99429603 1001 86380 86390 1
429434 99429434 1001 86380 86390 1
429204 99429204 1001 86380 86390 1
429212 99429212 1001 86380 86390 1
430486 99430486 1001 86380 86390 1
430458 99430458 1001 86380 86390 1
431738 99431738 1001 86380 86390 1
431883 99431883 1001 86380 86390 1
432015 99432015 1001 86380 86390 1
431870 99431870 1001 86380 86390 1
430829 99430829 1001 86380 86390 1
432467 99432467 1001 86380 86390 1
432422 99432422 1001 86380 86390 1
433692 99433692 1001 86380 86390 1
433029 99433029 1001 86380 86390 1
435318 99435318 1001 86380 86390 1
435367 99435367 1001 86380 86390 1
435345 99435345 1001 86380 86390 1
434802 99434802 1001 86380 86390 1
434456 99434456 1001 86380 86390 1
434274 99434274 1001 86380 86390 1
434197 99434197 1001 86380 86390 1
435687 99435687 1001 86380 86390 1
436125 99436125 1001 86380 86390 1
300068 99300068 1001 86380 86390 1
300369 99300369 1001 86380 86390 1
300411 99300411 1001 86380 86390 1
300340 99300340 1001 86380 86390 1
300159 99300159 1001 86380 86390 1
300197 99300197 1001 86380 86390 1
300777 99300777 1001 86380 86390 1
300879 99300879 1001 86380 86390 1
301494 99301494 1001 86380 86390 1
301394 99301394 1001 86380 86390 1
301200 99301200 1001 86380 86390 1
301294 99301294 1001 86380 86390 1
301023 99301023 1001 86380 86390 1
301676 99301676 1001 86380 86390 1
301559 99301559 1001 86380 86390 1
301574 99301574 1001 86380 86390 1
302177 99302177 1001 86380 86390 1
301954 99301954 1001 86380 86390 1
301823 99301823 1001 86380 86390 1
302406 99302406 1001 86380 86390 1
302570 99302570 1001 86380 86390 1
302545 99302545 1001 86380 86390 1
303060 99303060 1001 86380 86390 1
302903 99302903 1001 86380 86390 1
302945 99302945 1001 86380 86390 1
302934 99302934 1001 86380 86390 1
303280 99303280 1001 86380 86390 1
303939 99303939 1001 86380 86390 1
303941 99303941 1001 86380 86390 1
303683 99303683 1001 86380 86390 1
303427 99303427 1001 86380 86390 1
304178 99304178 1001 86380 86390 1
304064 99304064 1001 86380 86390 1
304210 99304210 1001 86380 86390 1
304826 99304826 1001 86380 86390 1
304773 99304773 1001 86380 86390 1
304787 99304787 1001 86380 86390 1
304703 99304703 1001 86380 86390 1
304629 99304629 1001 86380 86390 1
304454 99304454 1001 86380 86390 1
305657 99305657 1001 86380 86390 1
305084 99305084 1001 86380 86390 1
500556 99500556 1001 86380 86390 1
500578 99500578 1001 86380 86390 1
500975 99500975 1001 86380 86390 1
501611 99501611 1001 86380 86390 1
501477 99501477 1001 86380 86390 1
501493 99501493 1001 86380 86390 1
501548 99501548 1001 86380 86390 1
501271 99501271 1001 86380 86390 1
501364 99501364 1001 86380 86390 1
501126 99501126 1001 86380 86390 1
501142 99501142 1001 86380 86390 1
501184 99501184 1001 86380 86390 1
501147 99501147 1001 86380 86390 1
502307 99502307 1001 86380 86390 1
502094 99502094 1001 86380 86390 1
502230 99502230 1001 86380 86390 1
502022 99502022 1001 86380 86390 1
501984 99501984 1001 86380 86390 1
502543 99502543 1001 86380 86390 1
502519 99502519 1001 86380 86390 1
502625 99502625 1001 86380 86390 1
502656 99502656 1001 86380 86390 1
503174 99503174 1001 86380 86390 1
502988 99502988 1001 86380 86390 1
502976 99502976 1001 86380 86390 1
503031 99503031 1001 86380 86390 1
502798 99502798 1001 86380 86390 1
503484 99503484 1001 86380 86390 1
503376 99503376 1001 86380 86390 1
504005 99504005 1001 86380 86390 1
504008 99504008 1001 86380 86390 1
503585 99503585 1001 86380 86390 1
503676 99503676 1001 86380 86390 1
504317 99504317 1001 86380 86390 1
504916 99504916 1001 86380 86390 1
504574 99504574 1001 86380 86390 1
504634 99504634 1001 86380 86390 1
504368 99504368 1001 86380 86390 1
505743 99505743 1001 86380 86390 1
505640 99505640 1001 86380 86390 1
505437 99505437 1001 86380 86390 1
505516 99505516 1001 86380 86390 1
505479 99505479 1001 86380 86390 1
505345 99505345 1001 86380 86390 1
505287 99505287 1001 86380 86390 1
506561 99506561 1001 86380 86390 1
506474 99506474 1001 86380 86390 1
506502 99506502 1001 86380 86390 1
506253 99506253 1001 86380 86390 1
506357 99506357 1001 86380 86390 1
506323 99506323 1001 86380 86390 1
506299 99506299 1001 86380 86390 1
506170 99506170 1001 86380 86390 1
506093 99506093 1001 86380 86390 1
507180 99507180 1001 86380 86390 1
507052 99507052 1001 86380 86390 1
507043 99507043 1001 86380 86390 1
506984 99506984 1001 86380 86390 1
506928 99506928 1001 86380 86390 1
507488 99507488 1001 86380 86390 1
507622 99507622 1001 86380 86390 1
508222 99508222 1001 86380 86390 1
508230 99508230 1001 86380 86390 1
507915 99507915 1001 86380 86390 1
507957 99507957 1001 86380 86390 1
507985 99507985 1001 86380 86390 1
507950 99507950 1001 86380 86390 1
507827 99507827 1001 86380 86390 1
507677 99507677 1001 86380 86390 1
508264 99508264 1001 86380 86390 1
508446 99508446 1001 86380 86390 1
508295 99508295 1001 86380 86390 1
508991 99508991 1001 86380 86390 1
508727 99508727 1001 86380 86390 1
508790 99508790 1001 86380 86390 1
508518 99508518 1001 86380 86390 1
508573 99508573 1001 86380 86390 1
508513 99508513 1001 86380 86390 1
508591 99508591 1001 86380 86390 1
508620 99508620 1001 86380 86390 1
509151 99509151 1001 86380 86390 1
509187 99509187 1001 86380 86390 1
509610 99509610 1001 86380 86390 1
509497 99509497 1001 86380 86390 1
509680 99509680 1001 86380 86390 1
509286 99509286 1001 86380 86390 1
510041 99510041 1001 86380 86390 1
509986 99509986 1001 86380 86390 1
510700 99510700 1001 86380 86390 1
510565 99510565 1001 86380 86390 1
510620 99510620 1001 86380 86390 1
510373 99510373 1001 86380 86390 1
510516 99510516 1001 86380 86390 1
510350 99510350 1001 86380 86390 1
510279 99510279 1001 86380 86390 1
510751 99510751 1001 86380 86390 1
511537 99511537 1001 86380 86390 1
511462 99511462 1001 86380 86390 1
510935 99510935 1001 86380 86390 1
511627 99511627 1001 86380 86390 1
512218 99512218 1001 86380 86390 1
512151 99512151 1001 86380 86390 1
511885 99511885 1001 86380 86390 1
513025 99513025 1001 86380 86390 1
513096 99513096 1001 86380 86390 1
513148 99513148 1001 86380 86390 1
513124 99513124 1001 86380 86390 1
512988 99512988 1001 86380 86390 1
512878 99512878 1001 86380 86390 1
513347 99513347 1001 86380 86390 1
513284 99513284 1001 86380 86390 1
513934 99513934 1001 86380 86390 1
514021 99514021 1001 86380 86390 1
513412 99513412 1001 86380 86390 1
513602 99513602 1001 86380 86390 1
514219 99514219 1001 86380 86390 1
514509 99514509 1001 86380 86390 1
514540 99514540 1001 86380 86390 1
514521 99514521 1001 86380 86390 1
514272 99514272 1001 86380 86390 1
514949 99514949 1001 86380 86390 1
515670 99515670 1001 86380 86390 1
515553 99515553 1001 86380 86390 1
515528 99515528 1001 86380 86390 1
515478 99515478 1001 86380 86390 1
515064 99515064 1001 86380 86390 1
515211 99515211 1001 86380 86390 1
515215 99515215 1001 86380 86390 1
515720 99515720 1001 86380 86390 1
515822 99515822 1001 86380 86390 1
515692 99515692 1001 86380 86390 1
516433 99516433 1001 86380 86390 1
516470 99516470 1001 86380 86390 1
516099 99516099 1001 86380 86390 1
515966 99515966 1001 86380 86390 1
517134 99517134 1001 86380 86390 1
516964 99516964 1001 86380 86390 1
516849 99516849 1001 86380 86390 1
516892 99516892 1001 86380 86390 1
517519 99517519 1001 86380 86390 1
517486 99517486 1001 86380 86390 1
517982 99517982 1001 86380 86390 1
518050 99518050 1001 86380 86390 1
517965 99517965 1001 86380 86390 1
517966 99517966 1001 86380 86390 1
517859 99517859 1001 86380 86390 1
518653 99518653 1001 86380 86390 1
518774 99518774 1001 86380 86390 1
518394 99518394 1001 86380 86390 1
518485 99518485 1001 86380 86390 1
518511 99518511 1001 86380 86390 1
518495 99518495 1001 86380 86390 1
519125 99519125 1001 86380 86390 1
519695 99519695 1001 86380 86390 1
519584 99519584 1001 86380 86390 1
519445 99519445 1001 86380 86390 1
519490 99519490 1001 86380 86390 1
519296 99519296 1001 86380 86390 1
519220 99519220 1001 86380 86390 1
519238 99519238 1001 86380 86390 1
519914 99519914 1001 86380 86390 1
519823 99519823 1001 86380 86390 1
520605 99520605 1001 86380 86390 1
520633 99520633 1001 86380 86390 1
520361 99520361 1001 86380 86390 1
520116 99520116 1001 86380 86390 1
520041 99520041 1001 86380 86390 1
520677 99520677 1001 86380 86390 1
520644 99520644 1001 86380 86390 1
520800 99520800 1001 86380 86390 1
520775 99520775 1001 86380 86390 1
521299 99521299 1001 86380 86390 1
521423 99521423 1001 86380 86390 1
521111 99521111 1001 86380 86390 1
520969 99520969 1001 86380 86390 1
521506 99521506 1001 86380 86390 1
522118 99522118 1001 86380 86390 1
522002 99522002 1001 86380 86390 1
521830 99521830 1001 86380 86390 1
521689 99521689 1001 86380 86390 1
521848 99521848 1001 86380 86390 1
521811 99521811 1001 86380 86390 1
522472 99522472 1001 86380 86390 1
522399 99522399 1001 86380 86390 1
522482 99522482 1001 86380 86390 1
523080 99523080 1001 86380 86390 1
523016 99523016 1001 86380 86390 1
522558 99522558 1001 86380 86390 1
523141 99523141 1001 86380 86390 1
522498 99522498 1001 86380 86390 1
523726 99523726 1001 86380 86390 1
523647 99523647 1001 86380 86390 1
523388 99523388 1001 86380 86390 1
523490 99523490 1001 86380 86390 1
524089 99524089 1001 86380 86390 1
524131 99524131 1001 86380 86390 1
524132 99524132 1001 86380 86390 1
524070 99524070 1001 86380 86390 1
524548 99524548 1001 86380 86390 1
524309 99524309 1001 86380 86390 1
524352 99524352 1001 86380 86390 1
524249 99524249 1001 86380 86390 1
524840 99524840 1001 86380 86390 1
524932 99524932 1001 86380 86390 1
525126 99525126 1001 86380 86390 1
525090 99525090 1001 86380 86390 1
525791 99525791 1001 86380 86390 1
525692 99525692 1001 86380 86390 1
525694 99525694 1001 86380 86390 1
525786 99525786 1001 86380 86390 1
526245 99526245 1001 86380 86390 1
526391 99526391 1001 86380 86390 1
526376 99526376 1001 86380 86390 1
526410 99526410 1001 86380 86390 1
526018 99526018 1001 86380 86390 1
525910 99525910 1001 86380 86390 1
525812 99525812 1001 86380 86390 1
525982 99525982 1001 86380 86390 1
527225 99527225 1001 86380 86390 1
527105 99527105 1001 86380 86390 1
527240 99527240 1001 86380 86390 1
526976 99526976 1001 86380 86390 1
527425 99527425 1001 86380 86390 1
527947 99527947 1001 86380 86390 1
528032 99528032 1001 86380 86390 1
527994 99527994 1001 86380 86390 1
527857 99527857 1001 86380 86390 1
527845 99527845 1001 86380 86390 1
527678 99527678 1001 86380 86390 1
527751 99527751 1001 86380 86390 1
527638 99527638 1001 86380 86390 1
527553 99527553 1001 86380 86390 1
528246 99528246 1001 86380 86390 1
528869 99528869 1001 86380 86390 1
528751 99528751 1001 86380 86390 1
528783 99528783 1001 86380 86390 1
528594 99528594 1001 86380 86390 1
528373 99528373 1001 86380 86390 1
528336 99528336 1001 86380 86390 1
528448 99528448 1001 86380 86390 1
528983 99528983 1001 86380 86390 1
529531 99529531 1001 86380 86390 1
529374 99529374 1001 86380 86390 1
529158 99529158 1001 86380 86390 1
529856 99529856 1001 86380 86390 1
529886 99529886 1001 86380 86390 1
529901 99529901 1001 86380 86390 1
530437 99530437 1001 86380 86390 1
530276 99530276 1001 86380 86390 1
530004 99530004 1001 86380 86390 1
529966 99529966 1001 86380 86390 1
530719 99530719 1001 86380 86390 1
530629 99530629 1001 86380 86390 1
531365 99531365 1001 86380 86390 1
531164 99531164 1001 86380 86390 1
531062 99531062 1001 86380 86390 1
531025 99531025 1001 86380 86390 1
531027 99531027 1001 86380 86390 1
531132 99531132 1001 86380 86390 1
530956 99530956 1001 86380 86390 1
530846 99530846 1001 86380 86390 1
531405 99531405 1001 86380 86390 1
531522 99531522 1001 86380 86390 1
532162 99532162 1001 86380 86390 1
531992 99531992 1001 86380 86390 1
531624 99531624 1001 86380 86390 1
532267 99532267 1001 86380 86390 1
532402 99532402 1001 86380 86390 1
532274 99532274 1001 86380 86390 1
532987 99532987 1001 86380 86390 1
532775 99532775 1001 86380 86390 1
532628 99532628 1001 86380 86390 1
532758 99532758 1001 86380 86390 1
532601 99532601 1001 86380 86390 1
533183 99533183 1001 86380 86390 1
533483 99533483 1001 86380 86390 1
533352 99533352 1001 86380 86390 1
534653 99534653 1001 86380 86390 1
534128 99534128 1001 86380 86390 1
534797 99534797 1001 86380 86390 1
534877 99534877 1001 86380 86390 1
535336 99535336 1001 86380 86390 1
535220 99535220 1001 86380 86390 1
536195 99536195 1001 86380 86390 1
535721 99535721 1001 86380 86390 1
535804 99535804 1001 86380 86390 1
536365 99536365 1001 86380 86390 1
537134 99537134 1001 86380 86390 1
537090 99537090 1001 86380 86390 1
537065 99537065 1001 86380 86390 1
537053 99537053 1001 86380 86390 1
536854 99536854 1001 86380 86390 1
536697 99536697 1001 86380 86390 1
536745 99536745 1001 86380 86390 1
537346 99537346 1001 86380 86390 1
537193 99537193 1001 86380 86390 1
537323 99537323 1001 86380 86390 1
537941 99537941 1001 86380 86390 1
537683 99537683 1001 86380 86390 1
537662 99537662 1001 86380 86390 1
538013 99538013 1001 86380 86390 1
538163 99538163 1001 86380 86390 1
538748 99538748 1001 86380 86390 1
538495 99538495 1001 86380 86390 1
538254 99538254 1001 86380 86390 1
538999 99538999 1001 86380 86390 1
539510 99539510 1001 86380 86390 1
539236 99539236 1001 86380 86390 1
539039 99539039 1001 86380 86390 1
539812 99539812 1001 86380 86390 1
539657 99539657 1001 86380 86390 1
539787 99539787 1001 86380 86390 1
539790 99539790 1001 86380 86390 1
540339 99540339 1001 86380 86390 1
540226 99540226 1001 86380 86390 1
540125 99540125 1001 86380 86390 1
540625 99540625 1001 86380 86390 1
540667 99540667 1001 86380 86390 1
540629 99540629 1001 86380 86390 1
541203 99541203 1001 86380 86390 1
541154 99541154 1001 86380 86390 1
541261 99541261 1001 86380 86390 1
541250 99541250 1001 86380 86390 1
541781 99541781 1001 86380 86390 1
541649 99541649 1001 86380 86390 1
542814 99542814 1001 86380 86390 1
542473 99542473 1001 86380 86390 1
542490 99542490 1001 86380 86390 1
543136 99543136 1001 86380 86390 1
543139 99543139 1001 86380 86390 1
543115 99543115 1001 86380 86390 1
543696 99543696 1001 86380 86390 1
543758 99543758 1001 86380 86390 1
543504 99543504 1001 86380 86390 1
543431 99543431 1001 86380 86390 1
543312 99543312 1001 86380 86390 1
543359 99543359 1001 86380 86390 1
543967 99543967 1001 86380 86390 1
543944 99543944 1001 86380 86390 1
543908 99543908 1001 86380 86390 1
543831 99543831 1001 86380 86390 1
543819 99543819 1001 86380 86390 1
544222 99544222 1001 86380 86390 1
544261 99544261 1001 86380 86390 1
544686 99544686 1001 86380 86390 1
544683 99544683 1001 86380 86390 1
400078 99400078 1001 86380 86390 1
401219 99401219 1001 86380 86390 1
401968 99401968 1001 86380 86390 1
402394 99402394 1001 86380 86390 1
402596 99402596 1001 86380 86390 1
402888 99402888 1001 86380 86390 1
403571 99403571 1001 86380 86390 1
403627 99403627 1001 86380 86390 1
403792 99403792 1001 86380 86390 1
403750 99403750 1001 86380 86390 1
404262 99404262 1001 86380 86390 1
404837 99404837 1001 86380 86390 1
405618 99405618 1001 86380 86390 1
405700 99405700 1001 86380 86390 1
405788 99405788 1001 86380 86390 1
406071 99406071 1001 86380 86390 1
406116 99406116 1001 86380 86390 1
406130 99406130 1001 86380 86390 1
406240 99406240 1001 86380 86390 1
406314 99406314 1001 86380 86390 1
406475 99406475 1001 86380 86390 1
406488 99406488 1001 86380 86390 1
406739 99406739 1001 86380 86390 1
406922 99406922 1001 86380 86390 1
407323 99407323 1001 86380 86390 1
407651 99407651 1001 86380 86390 1
408049 99408049 1001 86380 86390 1
408090 99408090 1001 86380 86390 1
408257 99408257 1001 86380 86390 1
408540 99408540 1001 86380 86390 1
408627 99408627 1001 86380 86390 1
408916 99408916 1001 86380 86390 1
409046 99409046 1001 86380 86390 1
409158 99409158 1001 86380 86390 1
409218 99409218 1001 86380 86390 1
409538 99409538 1001 86380 86390 1
411773 99411773 1001 86380 86390 1
411788 99411788 1001 86380 86390 1
411997 99411997 1001 86380 86390 1
412355 99412355 1001 86380 86390 1
412387 99412387 1001 86380 86390 1
413309 99413309 1001 86380 86390 1
413589 99413589 1001 86380 86390 1
413108 99413108 1001 86380 86390 1
412826 99412826 1001 86380 86390 1
413769 99413769 1001 86380 86390 1
413814 99413814 1001 86380 86390 1
413962 99413962 1001 86380 86390 1
414964 99414964 1001 86380 86390 1
415085 99415085 1001 86380 86390 1
414587 99414587 1001 86380 86390 1
414428 99414428 1001 86380 86390 1
414307 99414307 1001 86380 86390 1
414284 99414284 1001 86380 86390 1
414134 99414134 1001 86380 86390 1
415425 99415425 1001 86380 86390 1
415342 99415342 1001 86380 86390 1
416158 99416158 1001 86380 86390 1
416291 99416291 1001 86380 86390 1
416506 99416506 1001 86380 86390 1
416241 99416241 1001 86380 86390 1
416130 99416130 1001 86380 86390 1
417516 99417516 1001 86380 86390 1
417517 99417517 1001 86380 86390 1
418177 99418177 1001 86380 86390 1
417638 99417638 1001 86380 86390 1
417624 99417624 1001 86380 86390 1
418937 99418937 1001 86380 86390 1
419041 99419041 1001 86380 86390 1
420777 99420777 1001 86380 86390 1
420553 99420553 1001 86380 86390 1
421352 99421352 1001 86380 86390 1
421353 99421353 1001 86380 86390 1
421672 99421672 1001 86380 86390 1
421064 99421064 1001 86380 86390 1
422527 99422527 1001 86380 86390 1
422146 99422146 1001 86380 86390 1
422152 99422152 1001 86380 86390 1
423740 99423740 1001 86380 86390 1
423137 99423137 1001 86380 86390 1
423970 99423970 1001 86380 86390 1
423995 99423995 1001 86380 86390 1
425207 99425207 1001 86380 86390 1
425744 99425744 1001 86380 86390 1
425596 99425596 1001 86380 86390 1
426998 99426998 1001 86380 86390 1
426337 99426337 1001 86380 86390 1
426152 99426152 1001 86380 86390 1
426026 99426026 1001 86380 86390 1
426237 99426237 1001 86380 86390 1
425952 99425952 1001 86380 86390 1
427282 99427282 1001 86380 86390 1
428630 99428630 1001 86380 86390 1
428506 99428506 1001 86380 86390 1
428594 99428594 1001 86380 86390 1
427920 99427920 1001 86380 86390 1
428917 99428917 1001 86380 86390 1
429103 99429103 1001 86380 86390 1
430074 99430074 1001 86380 86390 1
429907 99429907 1001 86380 86390 1
429472 99429472 1001 86380 86390 1
430704 99430704 1001 86380 86390 1
432011 99432011 1001 86380 86390 1
431847 99431847 1001 86380 86390 1
431400 99431400 1001 86380 86390 1
431489 99431489 1001 86380 86390 1
431465 99431465 1001 86380 86390 1
431035 99431035 1001 86380 86390 1
431153 99431153 1001 86380 86390 1
430995 99430995 1001 86380 86390 1
431649 99431649 1001 86380 86390 1
432412 99432412 1001 86380 86390 1
433525 99433525 1001 86380 86390 1
432908 99432908 1001 86380 86390 1
432789 99432789 1001 86380 86390 1
432801 99432801 1001 86380 86390 1
432835 99432835 1001 86380 86390 1
432770 99432770 1001 86380 86390 1
434022 99434022 1001 86380 86390 1
433817 99433817 1001 86380 86390 1
433990 99433990 1001 86380 86390 1
435032 99435032 1001 86380 86390 1
434706 99434706 1001 86380 86390 1
434783 99434783 1001 86380 86390 1
435439 99435439 1001 86380 86390 1
436464 99436464 1001 86380 86390 1
436724 99436724 1001 86380 86390 1
436036 99436036 1001 86380 86390 1
436261 99436261 1001 86380 86390 1
437210 99437210 1001 86380 86390 1
437239 99437239 1001 86380 86390 1
300107 99300107 1001 86380 86390 1
300075 99300075 1001 86380 86390 1
437174 99437174 1001 86380 86390 1
300063 99300063 1001 86380 86390 1
300542 99300542 1001 86380 86390 1
300160 99300160 1001 86380 86390 1
300127 99300127 1001 86380 86390 1
300206 99300206 1001 86380 86390 1
300835 99300835 1001 86380 86390 1
300771 99300771 1001 86380 86390 1
300864 99300864 1001 86380 86390 1
300949 99300949 1001 86380 86390 1
301617 99301617 1001 86380 86390 1
302102 99302102 1001 86380 86390 1
301822 99301822 1001 86380 86390 1
302513 99302513 1001 86380 86390 1
302502 99302502 1001 86380 86390 1
302962 99302962 1001 86380 86390 1
303346 99303346 1001 86380 86390 1
303762 99303762 1001 86380 86390 1
303666 99303666 1001 86380 86390 1
303620 99303620 1001 86380 86390 1
303553 99303553 1001 86380 86390 1
304047 99304047 1001 86380 86390 1
304036 99304036 1001 86380 86390 1
304659 99304659 1001 86380 86390 1
304565 99304565 1001 86380 86390 1
304606 99304606 1001 86380 86390 1
304493 99304493 1001 86380 86390 1
304264 99304264 1001 86380 86390 1
304443 99304443 1001 86380 86390 1
305012 99305012 1001 86380 86390 1
304874 99304874 1001 86380 86390 1
304894 99304894 1001 86380 86390 1
305307 99305307 1001 86380 86390 1
305090 99305090 1001 86380 86390 1
305173 99305173 1001 86380 86390 1
305186 99305186 1001 86380 86390 1
305128 99305128 1001 86380 86390 1
500140 99500140 1001 86380 86390 1
500022 99500022 1001 86380 86390 1
500737 99500737 1001 86380 86390 1
500728 99500728 1001 86380 86390 1
500684 99500684 1001 86380 86390 1
500559 99500559 1001 86380 86390 1
500432 99500432 1001 86380 86390 1
500524 99500524 1001 86380 86390 1
500526 99500526 1001 86380 86390 1
500338 99500338 1001 86380 86390 1
500211 99500211 1001 86380 86390 1
500230 99500230 1001 86380 86390 1
501348 99501348 1001 86380 86390 1
501202 99501202 1001 86380 86390 1
501063 99501063 1001 86380 86390 1
501808 99501808 1001 86380 86390 1
501693 99501693 1001 86380 86390 1
501646 99501646 1001 86380 86390 1
502326 99502326 1001 86380 86390 1
502223 99502223 1001 86380 86390 1
502578 99502578 1001 86380 86390 1
503228 99503228 1001 86380 86390 1
503035 99503035 1001 86380 86390 1
503010 99503010 1001 86380 86390 1
502991 99502991 1001 86380 86390 1
503057 99503057 1001 86380 86390 1
502711 99502711 1001 86380 86390 1
502674 99502674 1001 86380 86390 1
502704 99502704 1001 86380 86390 1
503331 99503331 1001 86380 86390 1
503492 99503492 1001 86380 86390 1
503917 99503917 1001 86380 86390 1
504092 99504092 1001 86380 86390 1
504079 99504079 1001 86380 86390 1
503891 99503891 1001 86380 86390 1
503726 99503726 1001 86380 86390 1
503755 99503755 1001 86380 86390 1
503691 99503691 1001 86380 86390 1
503647 99503647 1001 86380 86390 1
503586 99503586 1001 86380 86390 1
503599 99503599 1001 86380 86390 1
504755 99504755 1001 86380 86390 1
504800 99504800 1001 86380 86390 1
504667 99504667 1001 86380 86390 1
504401 99504401 1001 86380 86390 1
504416 99504416 1001 86380 86390 1
504340 99504340 1001 86380 86390 1
504333 99504333 1001 86380 86390 1
505024 99505024 1001 86380 86390 1
504987 99504987 1001 86380 86390 1
505015 99505015 1001 86380 86390 1
505708 99505708 1001 86380 86390 1
505664 99505664 1001 86380 86390 1
505417 99505417 1001 86380 86390 1
505509 99505509 1001 86380 86390 1
505153 99505153 1001 86380 86390 1
505823 99505823 1001 86380 86390 1
505920 99505920 1001 86380 86390 1
505844 99505844 1001 86380 86390 1
506560 99506560 1001 86380 86390 1
506435 99506435 1001 86380 86390 1
506515 99506515 1001 86380 86390 1
506307 99506307 1001 86380 86390 1
505992 99505992 1001 86380 86390 1
506062 99506062 1001 86380 86390 1
506630 99506630 1001 86380 86390 1
507334 99507334 1001 86380 86390 1
507323 99507323 1001 86380 86390 1
507186 99507186 1001 86380 86390 1
507058 99507058 1001 86380 86390 1
506935 99506935 1001 86380 86390 1
508007 99508007 1001 86380 86390 1
507933 99507933 1001 86380 86390 1
507698 99507698 1001 86380 86390 1
508340 99508340 1001 86380 86390 1
508265 99508265 1001 86380 86390 1
508409 99508409 1001 86380 86390 1
508935 99508935 1001 86380 86390 1
508802 99508802 1001 86380 86390 1
508661 99508661 1001 86380 86390 1
508611 99508611 1001 86380 86390 1
508542 99508542 1001 86380 86390 1
509152 99509152 1001 86380 86390 1
509183 99509183 1001 86380 86390 1
509265 99509265 1001 86380 86390 1
509891 99509891 1001 86380 86390 1
509553 99509553 1001 86380 86390 1
509645 99509645 1001 86380 86390 1
510030 99510030 1001 86380 86390 1
509908 99509908 1001 86380 86390 1
510616 99510616 1001 86380 86390 1
510591 99510591 1001 86380 86390 1
510540 99510540 1001 86380 86390 1
510543 99510543 1001 86380 86390 1
510570 99510570 1001 86380 86390 1
510131 99510131 1001 86380 86390 1
510252 99510252 1001 86380 86390 1
510163 99510163 1001 86380 86390 1
511392 99511392 1001 86380 86390 1
511536 99511536 1001 86380 86390 1
511060 99511060 1001 86380 86390 1
511711 99511711 1001 86380 86390 1
511660 99511660 1001 86380 86390 1
511712 99511712 1001 86380 86390 1
511598 99511598 1001 86380 86390 1
512302 99512302 1001 86380 86390 1
512308 99512308 1001 86380 86390 1
512122 99512122 1001 86380 86390 1
512020 99512020 1001 86380 86390 1
512047 99512047 1001 86380 86390 1
511999 99511999 1001 86380 86390 1
511765 99511765 1001 86380 86390 1
513054 99513054 1001 86380 86390 1
512938 99512938 1001 86380 86390 1
512799 99512799 1001 86380 86390 1
512647 99512647 1001 86380 86390 1
513359 99513359 1001 86380 86390 1
513330 99513330 1001 86380 86390 1
513240 99513240 1001 86380 86390 1
513850 99513850 1001 86380 86390 1
513787 99513787 1001 86380 86390 1
514198 99514198 1001 86380 86390 1
514071 99514071 1001 86380 86390 1
514066 99514066 1001 86380 86390 1
514451 99514451 1001 86380 86390 1
514482 99514482 1001 86380 86390 1
514238 99514238 1001 86380 86390 1
514267 99514267 1001 86380 86390 1
514300 99514300 1001 86380 86390 1
515033 99515033 1001 86380 86390 1
515382 99515382 1001 86380 86390 1
515070 99515070 1001 86380 86390 1
515178 99515178 1001 86380 86390 1
515784 99515784 1001 86380 86390 1
516478 99516478 1001 86380 86390 1
515929 99515929 1001 86380 86390 1
516704 99516704 1001 86380 86390 1
516581 99516581 1001 86380 86390 1
517309 99517309 1001 86380 86390 1
517161 99517161 1001 86380 86390 1
517320 99517320 1001 86380 86390 1
516992 99516992 1001 86380 86390 1
517046 99517046 1001 86380 86390 1
517100 99517100 1001 86380 86390 1
517062 99517062 1001 86380 86390 1
516730 99516730 1001 86380 86390 1
517780 99517780 1001 86380 86390 1
517901 99517901 1001 86380 86390 1
517661 99517661 1001 86380 86390 1
518912 99518912 1001 86380 86390 1
518858 99518858 1001 86380 86390 1
518601 99518601 1001 86380 86390 1
518597 99518597 1001 86380 86390 1
518664 99518664 1001 86380 86390 1
518521 99518521 1001 86380 86390 1
519078 99519078 1001 86380 86390 1
519143 99519143 1001 86380 86390 1
519096 99519096 1001 86380 86390 1
519790 99519790 1001 86380 86390 1
519570 99519570 1001 86380 86390 1
519588 99519588 1001 86380 86390 1
520454 99520454 1001 86380 86390 1
520630 99520630 1001 86380 86390 1
520457 99520457 1001 86380 86390 1
520312 99520312 1001 86380 86390 1
520432 99520432 1001 86380 86390 1
521406 99521406 1001 86380 86390 1
521196 99521196 1001 86380 86390 1
521164 99521164 1001 86380 86390 1
521190 99521190 1001 86380 86390 1
521230 99521230 1001 86380 86390 1
521618 99521618 1001 86380 86390 1
521551 99521551 1001 86380 86390 1
522265 99522265 1001 86380 86390 1
522446 99522446 1001 86380 86390 1
522395 99522395 1001 86380 86390 1
522454 99522454 1001 86380 86390 1
523085 99523085 1001 86380 86390 1
522718 99522718 1001 86380 86390 1
522875 99522875 1001 86380 86390 1
522792 99522792 1001 86380 86390 1
522603 99522603 1001 86380 86390 1
523817 99523817 1001 86380 86390 1
523578 99523578 1001 86380 86390 1
523362 99523362 1001 86380 86390 1
523480 99523480 1001 86380 86390 1
524087 99524087 1001 86380 86390 1
524719 99524719 1001 86380 86390 1
524740 99524740 1001 86380 86390 1
524710 99524710 1001 86380 86390 1
524717 99524717 1001 86380 86390 1
524692 99524692 1001 86380 86390 1
524901 99524901 1001 86380 86390 1
525485 99525485 1001 86380 86390 1
525539 99525539 1001 86380 86390 1
525467 99525467 1001 86380 86390 1
525289 99525289 1001 86380 86390 1
525290 99525290 1001 86380 86390 1
525267 99525267 1001 86380 86390 1
525332 99525332 1001 86380 86390 1
525324 99525324 1001 86380 86390 1
525002 99525002 1001 86380 86390 1
525182 99525182 1001 86380 86390 1
525707 99525707 1001 86380 86390 1
526401 99526401 1001 86380 86390 1
526104 99526104 1001 86380 86390 1
525833 99525833 1001 86380 86390 1
525898 99525898 1001 86380 86390 1
526513 99526513 1001 86380 86390 1
526579 99526579 1001 86380 86390 1
527004 99527004 1001 86380 86390 1
526935 99526935 1001 86380 86390 1
526735 99526735 1001 86380 86390 1
526780 99526780 1001 86380 86390 1
527350 99527350 1001 86380 86390 1
527986 99527986 1001 86380 86390 1
527975 99527975 1001 86380 86390 1
527688 99527688 1001 86380 86390 1
527786 99527786 1001 86380 86390 1
528215 99528215 1001 86380 86390 1
528190 99528190 1001 86380 86390 1
528876 99528876 1001 86380 86390 1
528753 99528753 1001 86380 86390 1
528833 99528833 1001 86380 86390 1
528508 99528508 1001 86380 86390 1
528615 99528615 1001 86380 86390 1
528487 99528487 1001 86380 86390 1
528363 99528363 1001 86380 86390 1
528441 99528441 1001 86380 86390 1
528443 99528443 1001 86380 86390 1
528952 99528952 1001 86380 86390 1
528943 99528943 1001 86380 86390 1
529658 99529658 1001 86380 86390 1
529424 99529424 1001 86380 86390 1
529361 99529361 1001 86380 86390 1
529237 99529237 1001 86380 86390 1
529259 99529259 1001 86380 86390 1
529842 99529842 1001 86380 86390 1
530249 99530249 1001 86380 86390 1
529975 99529975 1001 86380 86390 1
530074 99530074 1001 86380 86390 1
530706 99530706 1001 86380 86390 1
530141 99530141 1001 86380 86390 1
531111 99531111 1001 86380 86390 1
531106 99531106 1001 86380 86390 1
530889 99530889 1001 86380 86390 1
530871 99530871 1001 86380 86390 1
532028 99532028 1001 86380 86390 1
532011 99532011 1001 86380 86390 1
531980 99531980 1001 86380 86390 1
531981 99531981 1001 86380 86390 1
531995 99531995 1001 86380 86390 1
[truncated: 4,046,264 more chars]
