# Supplementary material for: Fast and near-optimal monitoring for healthcare acquired infection outbreaks
Source: PLoS Comput Biol. 2019 Sep 16;15(9):e1007284. doi: 10.1371/journal.pcbi.1007284 (PMC6762212; doi:10.1371/journal.pcbi.1007284)
Supplement: S1 Data — (ZIP) [file pcbi.1007284.s006.zip › MobilityLogs1/HAISE_Carilion_all_visits_day_38.txt]

#Person location Sublocation StartTime EndTime Type
427970 1145 1001 38700 40497 1
412631 498 1001 20640 21657 1
525293 697 1002 56683 57789 1
400137 99400137 1001 86380 86390 1
400221 99400221 1001 86380 86390 1
400257 99400257 1001 86380 86390 1
400362 99400362 1001 86380 86390 1
400345 99400345 1001 86380 86390 1
400642 99400642 1001 86380 86390 1
400647 99400647 1001 86380 86390 1
400798 99400798 1001 86380 86390 1
401354 99401354 1001 86380 86390 1
401414 99401414 1001 86380 86390 1
402047 99402047 1001 86380 86390 1
402123 99402123 1001 86380 86390 1
402234 99402234 1001 86380 86390 1
402191 99402191 1001 86380 86390 1
402271 99402271 1001 86380 86390 1
402273 99402273 1001 86380 86390 1
402446 99402446 1001 86380 86390 1
402571 99402571 1001 86380 86390 1
403008 99403008 1001 86380 86390 1
403916 99403916 1001 86380 86390 1
405010 99405010 1001 86380 86390 1
405061 99405061 1001 86380 86390 1
405372 99405372 1001 86380 86390 1
405436 99405436 1001 86380 86390 1
406140 99406140 1001 86380 86390 1
406092 99406092 1001 86380 86390 1
407391 99407391 1001 86380 86390 1
407382 99407382 1001 86380 86390 1
408287 99408287 1001 86380 86390 1
408486 99408486 1001 86380 86390 1
408729 99408729 1001 86380 86390 1
408678 99408678 1001 86380 86390 1
408747 99408747 1001 86380 86390 1
409931 99409931 1001 86380 86390 1
410579 99410579 1001 86380 86390 1
410715 99410715 1001 86380 86390 1
410798 99410798 1001 86380 86390 1
411091 99411091 1001 86380 86390 1
413402 99413402 1001 86380 86390 1
413382 99413382 1001 86380 86390 1
413058 99413058 1001 86380 86390 1
413020 99413020 1001 86380 86390 1
413971 99413971 1001 86380 86390 1
413960 99413960 1001 86380 86390 1
415099 99415099 1001 86380 86390 1
415570 99415570 1001 86380 86390 1
415670 99415670 1001 86380 86390 1
415564 99415564 1001 86380 86390 1
415441 99415441 1001 86380 86390 1
416780 99416780 1001 86380 86390 1
416387 99416387 1001 86380 86390 1
416008 99416008 1001 86380 86390 1
416086 99416086 1001 86380 86390 1
418577 99418577 1001 86380 86390 1
418414 99418414 1001 86380 86390 1
418035 99418035 1001 86380 86390 1
419110 99419110 1001 86380 86390 1
419144 99419144 1001 86380 86390 1
420122 99420122 1001 86380 86390 1
420063 99420063 1001 86380 86390 1
420223 99420223 1001 86380 86390 1
420070 99420070 1001 86380 86390 1
419913 99419913 1001 86380 86390 1
419651 99419651 1001 86380 86390 1
419427 99419427 1001 86380 86390 1
419325 99419325 1001 86380 86390 1
419533 99419533 1001 86380 86390 1
420789 99420789 1001 86380 86390 1
420665 99420665 1001 86380 86390 1
421830 99421830 1001 86380 86390 1
421440 99421440 1001 86380 86390 1
421441 99421441 1001 86380 86390 1
421016 99421016 1001 86380 86390 1
421116 99421116 1001 86380 86390 1
420884 99420884 1001 86380 86390 1
422526 99422526 1001 86380 86390 1
422196 99422196 1001 86380 86390 1
422952 99422952 1001 86380 86390 1
423166 99423166 1001 86380 86390 1
423838 99423838 1001 86380 86390 1
425124 99425124 1001 86380 86390 1
425166 99425166 1001 86380 86390 1
424967 99424967 1001 86380 86390 1
424846 99424846 1001 86380 86390 1
424609 99424609 1001 86380 86390 1
425411 99425411 1001 86380 86390 1
427004 99427004 1001 86380 86390 1
426939 99426939 1001 86380 86390 1
426154 99426154 1001 86380 86390 1
426022 99426022 1001 86380 86390 1
428532 99428532 1001 86380 86390 1
428218 99428218 1001 86380 86390 1
427961 99427961 1001 86380 86390 1
427757 99427757 1001 86380 86390 1
427690 99427690 1001 86380 86390 1
429149 99429149 1001 86380 86390 1
429071 99429071 1001 86380 86390 1
429132 99429132 1001 86380 86390 1
429872 99429872 1001 86380 86390 1
429598 99429598 1001 86380 86390 1
429811 99429811 1001 86380 86390 1
429943 99429943 1001 86380 86390 1
429792 99429792 1001 86380 86390 1
429384 99429384 1001 86380 86390 1
430549 99430549 1001 86380 86390 1
430487 99430487 1001 86380 86390 1
431457 99431457 1001 86380 86390 1
431196 99431196 1001 86380 86390 1
433269 99433269 1001 86380 86390 1
433034 99433034 1001 86380 86390 1
432776 99432776 1001 86380 86390 1
432786 99432786 1001 86380 86390 1
432714 99432714 1001 86380 86390 1
432549 99432549 1001 86380 86390 1
434022 99434022 1001 86380 86390 1
434096 99434096 1001 86380 86390 1
433918 99433918 1001 86380 86390 1
433741 99433741 1001 86380 86390 1
435066 99435066 1001 86380 86390 1
435414 99435414 1001 86380 86390 1
434941 99434941 1001 86380 86390 1
434408 99434408 1001 86380 86390 1
434335 99434335 1001 86380 86390 1
435480 99435480 1001 86380 86390 1
435546 99435546 1001 86380 86390 1
435882 99435882 1001 86380 86390 1
435565 99435565 1001 86380 86390 1
436832 99436832 1001 86380 86390 1
436948 99436948 1001 86380 86390 1
436824 99436824 1001 86380 86390 1
436685 99436685 1001 86380 86390 1
436022 99436022 1001 86380 86390 1
436251 99436251 1001 86380 86390 1
300096 99300096 1001 86380 86390 1
300653 99300653 1001 86380 86390 1
300551 99300551 1001 86380 86390 1
300673 99300673 1001 86380 86390 1
300717 99300717 1001 86380 86390 1
300458 99300458 1001 86380 86390 1
300436 99300436 1001 86380 86390 1
300479 99300479 1001 86380 86390 1
300505 99300505 1001 86380 86390 1
300138 99300138 1001 86380 86390 1
300281 99300281 1001 86380 86390 1
300850 99300850 1001 86380 86390 1
301493 99301493 1001 86380 86390 1
301445 99301445 1001 86380 86390 1
301179 99301179 1001 86380 86390 1
301141 99301141 1001 86380 86390 1
301051 99301051 1001 86380 86390 1
301132 99301132 1001 86380 86390 1
301006 99301006 1001 86380 86390 1
301656 99301656 1001 86380 86390 1
302349 99302349 1001 86380 86390 1
302256 99302256 1001 86380 86390 1
303064 99303064 1001 86380 86390 1
302872 99302872 1001 86380 86390 1
302796 99302796 1001 86380 86390 1
302816 99302816 1001 86380 86390 1
302717 99302717 1001 86380 86390 1
302720 99302720 1001 86380 86390 1
302611 99302611 1001 86380 86390 1
303253 99303253 1001 86380 86390 1
303854 99303854 1001 86380 86390 1
304013 99304013 1001 86380 86390 1
303752 99303752 1001 86380 86390 1
303606 99303606 1001 86380 86390 1
303516 99303516 1001 86380 86390 1
303473 99303473 1001 86380 86390 1
304095 99304095 1001 86380 86390 1
304112 99304112 1001 86380 86390 1
304705 99304705 1001 86380 86390 1
304830 99304830 1001 86380 86390 1
304565 99304565 1001 86380 86390 1
304446 99304446 1001 86380 86390 1
304383 99304383 1001 86380 86390 1
304371 99304371 1001 86380 86390 1
304439 99304439 1001 86380 86390 1
304324 99304324 1001 86380 86390 1
305628 99305628 1001 86380 86390 1
305514 99305514 1001 86380 86390 1
305646 99305646 1001 86380 86390 1
305375 99305375 1001 86380 86390 1
305481 99305481 1001 86380 86390 1
500016 99500016 1001 86380 86390 1
500185 99500185 1001 86380 86390 1
500366 99500366 1001 86380 86390 1
500958 99500958 1001 86380 86390 1
500870 99500870 1001 86380 86390 1
501462 99501462 1001 86380 86390 1
501423 99501423 1001 86380 86390 1
501246 99501246 1001 86380 86390 1
501194 99501194 1001 86380 86390 1
501208 99501208 1001 86380 86390 1
501699 99501699 1001 86380 86390 1
501778 99501778 1001 86380 86390 1
501843 99501843 1001 86380 86390 1
502286 99502286 1001 86380 86390 1
502326 99502326 1001 86380 86390 1
502327 99502327 1001 86380 86390 1
502014 99502014 1001 86380 86390 1
502018 99502018 1001 86380 86390 1
502657 99502657 1001 86380 86390 1
502580 99502580 1001 86380 86390 1
503189 99503189 1001 86380 86390 1
503208 99503208 1001 86380 86390 1
503224 99503224 1001 86380 86390 1
502907 99502907 1001 86380 86390 1
503025 99503025 1001 86380 86390 1
502900 99502900 1001 86380 86390 1
502791 99502791 1001 86380 86390 1
503494 99503494 1001 86380 86390 1
504084 99504084 1001 86380 86390 1
504095 99504095 1001 86380 86390 1
503936 99503936 1001 86380 86390 1
503805 99503805 1001 86380 86390 1
503617 99503617 1001 86380 86390 1
504778 99504778 1001 86380 86390 1
504849 99504849 1001 86380 86390 1
505023 99505023 1001 86380 86390 1
505470 99505470 1001 86380 86390 1
505336 99505336 1001 86380 86390 1
505890 99505890 1001 86380 86390 1
505955 99505955 1001 86380 86390 1
506480 99506480 1001 86380 86390 1
506484 99506484 1001 86380 86390 1
506420 99506420 1001 86380 86390 1
506488 99506488 1001 86380 86390 1
506402 99506402 1001 86380 86390 1
506377 99506377 1001 86380 86390 1
506291 99506291 1001 86380 86390 1
506057 99506057 1001 86380 86390 1
505982 99505982 1001 86380 86390 1
506731 99506731 1001 86380 86390 1
506744 99506744 1001 86380 86390 1
507384 99507384 1001 86380 86390 1
507374 99507374 1001 86380 86390 1
506823 99506823 1001 86380 86390 1
506941 99506941 1001 86380 86390 1
507618 99507618 1001 86380 86390 1
507610 99507610 1001 86380 86390 1
508058 99508058 1001 86380 86390 1
508139 99508139 1001 86380 86390 1
508165 99508165 1001 86380 86390 1
508179 99508179 1001 86380 86390 1
507923 99507923 1001 86380 86390 1
508352 99508352 1001 86380 86390 1
508895 99508895 1001 86380 86390 1
508572 99508572 1001 86380 86390 1
508547 99508547 1001 86380 86390 1
508548 99508548 1001 86380 86390 1
509190 99509190 1001 86380 86390 1
509181 99509181 1001 86380 86390 1
509738 99509738 1001 86380 86390 1
509809 99509809 1001 86380 86390 1
509707 99509707 1001 86380 86390 1
509444 99509444 1001 86380 86390 1
510683 99510683 1001 86380 86390 1
510684 99510684 1001 86380 86390 1
511411 99511411 1001 86380 86390 1
511181 99511181 1001 86380 86390 1
511212 99511212 1001 86380 86390 1
511138 99511138 1001 86380 86390 1
511696 99511696 1001 86380 86390 1
511702 99511702 1001 86380 86390 1
511638 99511638 1001 86380 86390 1
512367 99512367 1001 86380 86390 1
512369 99512369 1001 86380 86390 1
511783 99511783 1001 86380 86390 1
512442 99512442 1001 86380 86390 1
513051 99513051 1001 86380 86390 1
513121 99513121 1001 86380 86390 1
513033 99513033 1001 86380 86390 1
513047 99513047 1001 86380 86390 1
513194 99513194 1001 86380 86390 1
512610 99512610 1001 86380 86390 1
513280 99513280 1001 86380 86390 1
513245 99513245 1001 86380 86390 1
513265 99513265 1001 86380 86390 1
513987 99513987 1001 86380 86390 1
513803 99513803 1001 86380 86390 1
513651 99513651 1001 86380 86390 1
513678 99513678 1001 86380 86390 1
513823 99513823 1001 86380 86390 1
514044 99514044 1001 86380 86390 1
514796 99514796 1001 86380 86390 1
514276 99514276 1001 86380 86390 1
515386 99515386 1001 86380 86390 1
515412 99515412 1001 86380 86390 1
515080 99515080 1001 86380 86390 1
515762 99515762 1001 86380 86390 1
515744 99515744 1001 86380 86390 1
516413 99516413 1001 86380 86390 1
516498 99516498 1001 86380 86390 1
516207 99516207 1001 86380 86390 1
516183 99516183 1001 86380 86390 1
516057 99516057 1001 86380 86390 1
515995 99515995 1001 86380 86390 1
516528 99516528 1001 86380 86390 1
517153 99517153 1001 86380 86390 1
517097 99517097 1001 86380 86390 1
516777 99516777 1001 86380 86390 1
516790 99516790 1001 86380 86390 1
516856 99516856 1001 86380 86390 1
517981 99517981 1001 86380 86390 1
517894 99517894 1001 86380 86390 1
517729 99517729 1001 86380 86390 1
517641 99517641 1001 86380 86390 1
518885 99518885 1001 86380 86390 1
518960 99518960 1001 86380 86390 1
518791 99518791 1001 86380 86390 1
518678 99518678 1001 86380 86390 1
518455 99518455 1001 86380 86390 1
519277 99519277 1001 86380 86390 1
519969 99519969 1001 86380 86390 1
519933 99519933 1001 86380 86390 1
520571 99520571 1001 86380 86390 1
520628 99520628 1001 86380 86390 1
520332 99520332 1001 86380 86390 1
520298 99520298 1001 86380 86390 1
520101 99520101 1001 86380 86390 1
520120 99520120 1001 86380 86390 1
521350 99521350 1001 86380 86390 1
521429 99521429 1001 86380 86390 1
521435 99521435 1001 86380 86390 1
521121 99521121 1001 86380 86390 1
521166 99521166 1001 86380 86390 1
520961 99520961 1001 86380 86390 1
521582 99521582 1001 86380 86390 1
521664 99521664 1001 86380 86390 1
521497 99521497 1001 86380 86390 1
522263 99522263 1001 86380 86390 1
522120 99522120 1001 86380 86390 1
521849 99521849 1001 86380 86390 1
522965 99522965 1001 86380 86390 1
523095 99523095 1001 86380 86390 1
522731 99522731 1001 86380 86390 1
522822 99522822 1001 86380 86390 1
522815 99522815 1001 86380 86390 1
522614 99522614 1001 86380 86390 1
523154 99523154 1001 86380 86390 1
523257 99523257 1001 86380 86390 1
523804 99523804 1001 86380 86390 1
523893 99523893 1001 86380 86390 1
523977 99523977 1001 86380 86390 1
524600 99524600 1001 86380 86390 1
524241 99524241 1001 86380 86390 1
524307 99524307 1001 86380 86390 1
524851 99524851 1001 86380 86390 1
524774 99524774 1001 86380 86390 1
525404 99525404 1001 86380 86390 1
525519 99525519 1001 86380 86390 1
525214 99525214 1001 86380 86390 1
525362 99525362 1001 86380 86390 1
525022 99525022 1001 86380 86390 1
525038 99525038 1001 86380 86390 1
526134 99526134 1001 86380 86390 1
525881 99525881 1001 86380 86390 1
525804 99525804 1001 86380 86390 1
525936 99525936 1001 86380 86390 1
525951 99525951 1001 86380 86390 1
526914 99526914 1001 86380 86390 1
526879 99526879 1001 86380 86390 1
526668 99526668 1001 86380 86390 1
526818 99526818 1001 86380 86390 1
527384 99527384 1001 86380 86390 1
527255 99527255 1001 86380 86390 1
528038 99528038 1001 86380 86390 1
527969 99527969 1001 86380 86390 1
527739 99527739 1001 86380 86390 1
527542 99527542 1001 86380 86390 1
528126 99528126 1001 86380 86390 1
528178 99528178 1001 86380 86390 1
528788 99528788 1001 86380 86390 1
528765 99528765 1001 86380 86390 1
528834 99528834 1001 86380 86390 1
528731 99528731 1001 86380 86390 1
528559 99528559 1001 86380 86390 1
528387 99528387 1001 86380 86390 1
528365 99528365 1001 86380 86390 1
528472 99528472 1001 86380 86390 1
528409 99528409 1001 86380 86390 1
529105 99529105 1001 86380 86390 1
529618 99529618 1001 86380 86390 1
529408 99529408 1001 86380 86390 1
529136 99529136 1001 86380 86390 1
529217 99529217 1001 86380 86390 1
529874 99529874 1001 86380 86390 1
529852 99529852 1001 86380 86390 1
530350 99530350 1001 86380 86390 1
529936 99529936 1001 86380 86390 1
530020 99530020 1001 86380 86390 1
530714 99530714 1001 86380 86390 1
531081 99531081 1001 86380 86390 1
530874 99530874 1001 86380 86390 1
531405 99531405 1001 86380 86390 1
531460 99531460 1001 86380 86390 1
532145 99532145 1001 86380 86390 1
531937 99531937 1001 86380 86390 1
531881 99531881 1001 86380 86390 1
531817 99531817 1001 86380 86390 1
531689 99531689 1001 86380 86390 1
531773 99531773 1001 86380 86390 1
531674 99531674 1001 86380 86390 1
533031 99533031 1001 86380 86390 1
532854 99532854 1001 86380 86390 1
532856 99532856 1001 86380 86390 1
532988 99532988 1001 86380 86390 1
532834 99532834 1001 86380 86390 1
533134 99533134 1001 86380 86390 1
533136 99533136 1001 86380 86390 1
533039 99533039 1001 86380 86390 1
533549 99533549 1001 86380 86390 1
533641 99533641 1001 86380 86390 1
533643 99533643 1001 86380 86390 1
533336 99533336 1001 86380 86390 1
533376 99533376 1001 86380 86390 1
534056 99534056 1001 86380 86390 1
533967 99533967 1001 86380 86390 1
534558 99534558 1001 86380 86390 1
534392 99534392 1001 86380 86390 1
534445 99534445 1001 86380 86390 1
534446 99534446 1001 86380 86390 1
534697 99534697 1001 86380 86390 1
534806 99534806 1001 86380 86390 1
534884 99534884 1001 86380 86390 1
534742 99534742 1001 86380 86390 1
534782 99534782 1001 86380 86390 1
534719 99534719 1001 86380 86390 1
535475 99535475 1001 86380 86390 1
535401 99535401 1001 86380 86390 1
535163 99535163 1001 86380 86390 1
535165 99535165 1001 86380 86390 1
535231 99535231 1001 86380 86390 1
535010 99535010 1001 86380 86390 1
534973 99534973 1001 86380 86390 1
535600 99535600 1001 86380 86390 1
535948 99535948 1001 86380 86390 1
536411 99536411 1001 86380 86390 1
536880 99536880 1001 86380 86390 1
536849 99536849 1001 86380 86390 1
536695 99536695 1001 86380 86390 1
537248 99537248 1001 86380 86390 1
537326 99537326 1001 86380 86390 1
537681 99537681 1001 86380 86390 1
537696 99537696 1001 86380 86390 1
537686 99537686 1001 86380 86390 1
537676 99537676 1001 86380 86390 1
537503 99537503 1001 86380 86390 1
537440 99537440 1001 86380 86390 1
537466 99537466 1001 86380 86390 1
537509 99537509 1001 86380 86390 1
538716 99538716 1001 86380 86390 1
538630 99538630 1001 86380 86390 1
538519 99538519 1001 86380 86390 1
538497 99538497 1001 86380 86390 1
538320 99538320 1001 86380 86390 1
538968 99538968 1001 86380 86390 1
538891 99538891 1001 86380 86390 1
538827 99538827 1001 86380 86390 1
539380 99539380 1001 86380 86390 1
539064 99539064 1001 86380 86390 1
539199 99539199 1001 86380 86390 1
539044 99539044 1001 86380 86390 1
539731 99539731 1001 86380 86390 1
539706 99539706 1001 86380 86390 1
539659 99539659 1001 86380 86390 1
540170 99540170 1001 86380 86390 1
540158 99540158 1001 86380 86390 1
540179 99540179 1001 86380 86390 1
540015 99540015 1001 86380 86390 1
539858 99539858 1001 86380 86390 1
540585 99540585 1001 86380 86390 1
541221 99541221 1001 86380 86390 1
541223 99541223 1001 86380 86390 1
541159 99541159 1001 86380 86390 1
541200 99541200 1001 86380 86390 1
541058 99541058 1001 86380 86390 1
540712 99540712 1001 86380 86390 1
540681 99540681 1001 86380 86390 1
540684 99540684 1001 86380 86390 1
541996 99541996 1001 86380 86390 1
542111 99542111 1001 86380 86390 1
541709 99541709 1001 86380 86390 1
542146 99542146 1001 86380 86390 1
542190 99542190 1001 86380 86390 1
542281 99542281 1001 86380 86390 1
542256 99542256 1001 86380 86390 1
542872 99542872 1001 86380 86390 1
542785 99542785 1001 86380 86390 1
542669 99542669 1001 86380 86390 1
542618 99542618 1001 86380 86390 1
542360 99542360 1001 86380 86390 1
543022 99543022 1001 86380 86390 1
543568 99543568 1001 86380 86390 1
543516 99543516 1001 86380 86390 1
543364 99543364 1001 86380 86390 1
543357 99543357 1001 86380 86390 1
543268 99543268 1001 86380 86390 1
543165 99543165 1001 86380 86390 1
543848 99543848 1001 86380 86390 1
544445 99544445 1001 86380 86390 1
544463 99544463 1001 86380 86390 1
544428 99544428 1001 86380 86390 1
544360 99544360 1001 86380 86390 1
544178 99544178 1001 86380 86390 1
544659 99544659 1001 86380 86390 1
544607 99544607 1001 86380 86390 1
544712 99544712 1001 86380 86390 1
424099 235 1001 62400 63837 1
522470 663 1002 32700 40102 1
400260 99400260 1001 86380 86390 1
400230 99400230 1001 86380 86390 1
400462 99400462 1001 86380 86390 1
400501 99400501 1001 86380 86390 1
400507 99400507 1001 86380 86390 1
400581 99400581 1001 86380 86390 1
400921 99400921 1001 86380 86390 1
401033 99401033 1001 86380 86390 1
401119 99401119 1001 86380 86390 1
401534 99401534 1001 86380 86390 1
401888 99401888 1001 86380 86390 1
402357 99402357 1001 86380 86390 1
402340 99402340 1001 86380 86390 1
402582 99402582 1001 86380 86390 1
402678 99402678 1001 86380 86390 1
402762 99402762 1001 86380 86390 1
403392 99403392 1001 86380 86390 1
403367 99403367 1001 86380 86390 1
403518 99403518 1001 86380 86390 1
403698 99403698 1001 86380 86390 1
404044 99404044 1001 86380 86390 1
404203 99404203 1001 86380 86390 1
404733 99404733 1001 86380 86390 1
405314 99405314 1001 86380 86390 1
405858 99405858 1001 86380 86390 1
405945 99405945 1001 86380 86390 1
406103 99406103 1001 86380 86390 1
406181 99406181 1001 86380 86390 1
406630 99406630 1001 86380 86390 1
406787 99406787 1001 86380 86390 1
407036 99407036 1001 86380 86390 1
407226 99407226 1001 86380 86390 1
407188 99407188 1001 86380 86390 1
407415 99407415 1001 86380 86390 1
407417 99407417 1001 86380 86390 1
407549 99407549 1001 86380 86390 1
407737 99407737 1001 86380 86390 1
407978 99407978 1001 86380 86390 1
407963 99407963 1001 86380 86390 1
408374 99408374 1001 86380 86390 1
408657 99408657 1001 86380 86390 1
408920 99408920 1001 86380 86390 1
409053 99409053 1001 86380 86390 1
409349 99409349 1001 86380 86390 1
409478 99409478 1001 86380 86390 1
409715 99409715 1001 86380 86390 1
409945 99409945 1001 86380 86390 1
410344 99410344 1001 86380 86390 1
410408 99410408 1001 86380 86390 1
410815 99410815 1001 86380 86390 1
410983 99410983 1001 86380 86390 1
411580 99411580 1001 86380 86390 1
411760 99411760 1001 86380 86390 1
411796 99411796 1001 86380 86390 1
412098 99412098 1001 86380 86390 1
412301 99412301 1001 86380 86390 1
412895 99412895 1001 86380 86390 1
412780 99412780 1001 86380 86390 1
412857 99412857 1001 86380 86390 1
412795 99412795 1001 86380 86390 1
413791 99413791 1001 86380 86390 1
413738 99413738 1001 86380 86390 1
413814 99413814 1001 86380 86390 1
415177 99415177 1001 86380 86390 1
414803 99414803 1001 86380 86390 1
414272 99414272 1001 86380 86390 1
414377 99414377 1001 86380 86390 1
414254 99414254 1001 86380 86390 1
416462 99416462 1001 86380 86390 1
416396 99416396 1001 86380 86390 1
415884 99415884 1001 86380 86390 1
415886 99415886 1001 86380 86390 1
415918 99415918 1001 86380 86390 1
415790 99415790 1001 86380 86390 1
415896 99415896 1001 86380 86390 1
415926 99415926 1001 86380 86390 1
417281 99417281 1001 86380 86390 1
417384 99417384 1001 86380 86390 1
417325 99417325 1001 86380 86390 1
418554 99418554 1001 86380 86390 1
418774 99418774 1001 86380 86390 1
418062 99418062 1001 86380 86390 1
417714 99417714 1001 86380 86390 1
419058 99419058 1001 86380 86390 1
420353 99420353 1001 86380 86390 1
420392 99420392 1001 86380 86390 1
419417 99419417 1001 86380 86390 1
419512 99419512 1001 86380 86390 1
420560 99420560 1001 86380 86390 1
420673 99420673 1001 86380 86390 1
421708 99421708 1001 86380 86390 1
421482 99421482 1001 86380 86390 1
420850 99420850 1001 86380 86390 1
422407 99422407 1001 86380 86390 1
422380 99422380 1001 86380 86390 1
422397 99422397 1001 86380 86390 1
423626 99423626 1001 86380 86390 1
423492 99423492 1001 86380 86390 1
423245 99423245 1001 86380 86390 1
422560 99422560 1001 86380 86390 1
422643 99422643 1001 86380 86390 1
424130 99424130 1001 86380 86390 1
423803 99423803 1001 86380 86390 1
423762 99423762 1001 86380 86390 1
423837 99423837 1001 86380 86390 1
425225 99425225 1001 86380 86390 1
424246 99424246 1001 86380 86390 1
424451 99424451 1001 86380 86390 1
425448 99425448 1001 86380 86390 1
425489 99425489 1001 86380 86390 1
426605 99426605 1001 86380 86390 1
426634 99426634 1001 86380 86390 1
426047 99426047 1001 86380 86390 1
426096 99426096 1001 86380 86390 1
427381 99427381 1001 86380 86390 1
428510 99428510 1001 86380 86390 1
428158 99428158 1001 86380 86390 1
428085 99428085 1001 86380 86390 1
427653 99427653 1001 86380 86390 1
427735 99427735 1001 86380 86390 1
429754 99429754 1001 86380 86390 1
429780 99429780 1001 86380 86390 1
429759 99429759 1001 86380 86390 1
429585 99429585 1001 86380 86390 1
429268 99429268 1001 86380 86390 1
429440 99429440 1001 86380 86390 1
429300 99429300 1001 86380 86390 1
430714 99430714 1001 86380 86390 1
432054 99432054 1001 86380 86390 1
431430 99431430 1001 86380 86390 1
431423 99431423 1001 86380 86390 1
431027 99431027 1001 86380 86390 1
432143 99432143 1001 86380 86390 1
432386 99432386 1001 86380 86390 1
432419 99432419 1001 86380 86390 1
432578 99432578 1001 86380 86390 1
432564 99432564 1001 86380 86390 1
434090 99434090 1001 86380 86390 1
433892 99433892 1001 86380 86390 1
434132 99434132 1001 86380 86390 1
435133 99435133 1001 86380 86390 1
435063 99435063 1001 86380 86390 1
434842 99434842 1001 86380 86390 1
434778 99434778 1001 86380 86390 1
434263 99434263 1001 86380 86390 1
434417 99434417 1001 86380 86390 1
434420 99434420 1001 86380 86390 1
435891 99435891 1001 86380 86390 1
435551 99435551 1001 86380 86390 1
435577 99435577 1001 86380 86390 1
436866 99436866 1001 86380 86390 1
436850 99436850 1001 86380 86390 1
436172 99436172 1001 86380 86390 1
435960 99435960 1001 86380 86390 1
436050 99436050 1001 86380 86390 1
300025 99300025 1001 86380 86390 1
300078 99300078 1001 86380 86390 1
300705 99300705 1001 86380 86390 1
300473 99300473 1001 86380 86390 1
300325 99300325 1001 86380 86390 1
300482 99300482 1001 86380 86390 1
300166 99300166 1001 86380 86390 1
300206 99300206 1001 86380 86390 1
300847 99300847 1001 86380 86390 1
300784 99300784 1001 86380 86390 1
300761 99300761 1001 86380 86390 1
301470 99301470 1001 86380 86390 1
301319 99301319 1001 86380 86390 1
301083 99301083 1001 86380 86390 1
301719 99301719 1001 86380 86390 1
302305 99302305 1001 86380 86390 1
302267 99302267 1001 86380 86390 1
301851 99301851 1001 86380 86390 1
302562 99302562 1001 86380 86390 1
302389 99302389 1001 86380 86390 1
302658 99302658 1001 86380 86390 1
302593 99302593 1001 86380 86390 1
303284 99303284 1001 86380 86390 1
303849 99303849 1001 86380 86390 1
303690 99303690 1001 86380 86390 1
303787 99303787 1001 86380 86390 1
303420 99303420 1001 86380 86390 1
304186 99304186 1001 86380 86390 1
304074 99304074 1001 86380 86390 1
304178 99304178 1001 86380 86390 1
304076 99304076 1001 86380 86390 1
304598 99304598 1001 86380 86390 1
304940 99304940 1001 86380 86390 1
305641 99305641 1001 86380 86390 1
305367 99305367 1001 86380 86390 1
305233 99305233 1001 86380 86390 1
305113 99305113 1001 86380 86390 1
305217 99305217 1001 86380 86390 1
500189 99500189 1001 86380 86390 1
500684 99500684 1001 86380 86390 1
500293 99500293 1001 86380 86390 1
500900 99500900 1001 86380 86390 1
501523 99501523 1001 86380 86390 1
501305 99501305 1001 86380 86390 1
501341 99501341 1001 86380 86390 1
501368 99501368 1001 86380 86390 1
501182 99501182 1001 86380 86390 1
501649 99501649 1001 86380 86390 1
501747 99501747 1001 86380 86390 1
501764 99501764 1001 86380 86390 1
502322 99502322 1001 86380 86390 1
502100 99502100 1001 86380 86390 1
502129 99502129 1001 86380 86390 1
501919 99501919 1001 86380 86390 1
502595 99502595 1001 86380 86390 1
502466 99502466 1001 86380 86390 1
502656 99502656 1001 86380 86390 1
503225 99503225 1001 86380 86390 1
503123 99503123 1001 86380 86390 1
502897 99502897 1001 86380 86390 1
503054 99503054 1001 86380 86390 1
502991 99502991 1001 86380 86390 1
503488 99503488 1001 86380 86390 1
503309 99503309 1001 86380 86390 1
503365 99503365 1001 86380 86390 1
504034 99504034 1001 86380 86390 1
503523 99503523 1001 86380 86390 1
504180 99504180 1001 86380 86390 1
504261 99504261 1001 86380 86390 1
504249 99504249 1001 86380 86390 1
504767 99504767 1001 86380 86390 1
504621 99504621 1001 86380 86390 1
504376 99504376 1001 86380 86390 1
504471 99504471 1001 86380 86390 1
504373 99504373 1001 86380 86390 1
505438 99505438 1001 86380 86390 1
505491 99505491 1001 86380 86390 1
505504 99505504 1001 86380 86390 1
505433 99505433 1001 86380 86390 1
505241 99505241 1001 86380 86390 1
505286 99505286 1001 86380 86390 1
505897 99505897 1001 86380 86390 1
506481 99506481 1001 86380 86390 1
506507 99506507 1001 86380 86390 1
506549 99506549 1001 86380 86390 1
506423 99506423 1001 86380 86390 1
506219 99506219 1001 86380 86390 1
506605 99506605 1001 86380 86390 1
507085 99507085 1001 86380 86390 1
506864 99506864 1001 86380 86390 1
507614 99507614 1001 86380 86390 1
507627 99507627 1001 86380 86390 1
507472 99507472 1001 86380 86390 1
507499 99507499 1001 86380 86390 1
508238 99508238 1001 86380 86390 1
507837 99507837 1001 86380 86390 1
507911 99507911 1001 86380 86390 1
507724 99507724 1001 86380 86390 1
507648 99507648 1001 86380 86390 1
507807 99507807 1001 86380 86390 1
507691 99507691 1001 86380 86390 1
508864 99508864 1001 86380 86390 1
508514 99508514 1001 86380 86390 1
508567 99508567 1001 86380 86390 1
509225 99509225 1001 86380 86390 1
509734 99509734 1001 86380 86390 1
509894 99509894 1001 86380 86390 1
509679 99509679 1001 86380 86390 1
509379 99509379 1001 86380 86390 1
510028 99510028 1001 86380 86390 1
510426 99510426 1001 86380 86390 1
510156 99510156 1001 86380 86390 1
510233 99510233 1001 86380 86390 1
510822 99510822 1001 86380 86390 1
511453 99511453 1001 86380 86390 1
511402 99511402 1001 86380 86390 1
511449 99511449 1001 86380 86390 1
511338 99511338 1001 86380 86390 1
511604 99511604 1001 86380 86390 1
512180 99512180 1001 86380 86390 1
512174 99512174 1001 86380 86390 1
513191 99513191 1001 86380 86390 1
513009 99513009 1001 86380 86390 1
512813 99512813 1001 86380 86390 1
512616 99512616 1001 86380 86390 1
513300 99513300 1001 86380 86390 1
513365 99513365 1001 86380 86390 1
513982 99513982 1001 86380 86390 1
513901 99513901 1001 86380 86390 1
514027 99514027 1001 86380 86390 1
513763 99513763 1001 86380 86390 1
513656 99513656 1001 86380 86390 1
514185 99514185 1001 86380 86390 1
514122 99514122 1001 86380 86390 1
514234 99514234 1001 86380 86390 1
514799 99514799 1001 86380 86390 1
514575 99514575 1001 86380 86390 1
514505 99514505 1001 86380 86390 1
514997 99514997 1001 86380 86390 1
515070 99515070 1001 86380 86390 1
515098 99515098 1001 86380 86390 1
515176 99515176 1001 86380 86390 1
515229 99515229 1001 86380 86390 1
516441 99516441 1001 86380 86390 1
516190 99516190 1001 86380 86390 1
515940 99515940 1001 86380 86390 1
516084 99516084 1001 86380 86390 1
516575 99516575 1001 86380 86390 1
516644 99516644 1001 86380 86390 1
516674 99516674 1001 86380 86390 1
516977 99516977 1001 86380 86390 1
517375 99517375 1001 86380 86390 1
517481 99517481 1001 86380 86390 1
518075 99518075 1001 86380 86390 1
517960 99517960 1001 86380 86390 1
518120 99518120 1001 86380 86390 1
517801 99517801 1001 86380 86390 1
517898 99517898 1001 86380 86390 1
517605 99517605 1001 86380 86390 1
518210 99518210 1001 86380 86390 1
518316 99518316 1001 86380 86390 1
518789 99518789 1001 86380 86390 1
518614 99518614 1001 86380 86390 1
518675 99518675 1001 86380 86390 1
518439 99518439 1001 86380 86390 1
519114 99519114 1001 86380 86390 1
519163 99519163 1001 86380 86390 1
519073 99519073 1001 86380 86390 1
519638 99519638 1001 86380 86390 1
519670 99519670 1001 86380 86390 1
519417 99519417 1001 86380 86390 1
519943 99519943 1001 86380 86390 1
520008 99520008 1001 86380 86390 1
520516 99520516 1001 86380 86390 1
520482 99520482 1001 86380 86390 1
520575 99520575 1001 86380 86390 1
520342 99520342 1001 86380 86390 1
520072 99520072 1001 86380 86390 1
520140 99520140 1001 86380 86390 1
520652 99520652 1001 86380 86390 1
521287 99521287 1001 86380 86390 1
521313 99521313 1001 86380 86390 1
521445 99521445 1001 86380 86390 1
521401 99521401 1001 86380 86390 1
521255 99521255 1001 86380 86390 1
521530 99521530 1001 86380 86390 1
521569 99521569 1001 86380 86390 1
521597 99521597 1001 86380 86390 1
521612 99521612 1001 86380 86390 1
521651 99521651 1001 86380 86390 1
522115 99522115 1001 86380 86390 1
521945 99521945 1001 86380 86390 1
521958 99521958 1001 86380 86390 1
521984 99521984 1001 86380 86390 1
522479 99522479 1001 86380 86390 1
522976 99522976 1001 86380 86390 1
522913 99522913 1001 86380 86390 1
522747 99522747 1001 86380 86390 1
522863 99522863 1001 86380 86390 1
522906 99522906 1001 86380 86390 1
522780 99522780 1001 86380 86390 1
522730 99522730 1001 86380 86390 1
522605 99522605 1001 86380 86390 1
522585 99522585 1001 86380 86390 1
523311 99523311 1001 86380 86390 1
523861 99523861 1001 86380 86390 1
523798 99523798 1001 86380 86390 1
523931 99523931 1001 86380 86390 1
523598 99523598 1001 86380 86390 1
523566 99523566 1001 86380 86390 1
523659 99523659 1001 86380 86390 1
523325 99523325 1001 86380 86390 1
523948 99523948 1001 86380 86390 1
524595 99524595 1001 86380 86390 1
524665 99524665 1001 86380 86390 1
524453 99524453 1001 86380 86390 1
524375 99524375 1001 86380 86390 1
524558 99524558 1001 86380 86390 1
524381 99524381 1001 86380 86390 1
524217 99524217 1001 86380 86390 1
524341 99524341 1001 86380 86390 1
524928 99524928 1001 86380 86390 1
524878 99524878 1001 86380 86390 1
524814 99524814 1001 86380 86390 1
525498 99525498 1001 86380 86390 1
525226 99525226 1001 86380 86390 1
525195 99525195 1001 86380 86390 1
525658 99525658 1001 86380 86390 1
526245 99526245 1001 86380 86390 1
526241 99526241 1001 86380 86390 1
527108 99527108 1001 86380 86390 1
527105 99527105 1001 86380 86390 1
526966 99526966 1001 86380 86390 1
527021 99527021 1001 86380 86390 1
526963 99526963 1001 86380 86390 1
526813 99526813 1001 86380 86390 1
526648 99526648 1001 86380 86390 1
527302 99527302 1001 86380 86390 1
527397 99527397 1001 86380 86390 1
527438 99527438 1001 86380 86390 1
527972 99527972 1001 86380 86390 1
528025 99528025 1001 86380 86390 1
527911 99527911 1001 86380 86390 1
527926 99527926 1001 86380 86390 1
527743 99527743 1001 86380 86390 1
527465 99527465 1001 86380 86390 1
528189 99528189 1001 86380 86390 1
528269 99528269 1001 86380 86390 1
528659 99528659 1001 86380 86390 1
528668 99528668 1001 86380 86390 1
528464 99528464 1001 86380 86390 1
529004 99529004 1001 86380 86390 1
528697 99528697 1001 86380 86390 1
528954 99528954 1001 86380 86390 1
529569 99529569 1001 86380 86390 1
529609 99529609 1001 86380 86390 1
529345 99529345 1001 86380 86390 1
529272 99529272 1001 86380 86390 1
529234 99529234 1001 86380 86390 1
529916 99529916 1001 86380 86390 1
529905 99529905 1001 86380 86390 1
530504 99530504 1001 86380 86390 1
530311 99530311 1001 86380 86390 1
530249 99530249 1001 86380 86390 1
530227 99530227 1001 86380 86390 1
529942 99529942 1001 86380 86390 1
530125 99530125 1001 86380 86390 1
530633 99530633 1001 86380 86390 1
530711 99530711 1001 86380 86390 1
530663 99530663 1001 86380 86390 1
531062 99531062 1001 86380 86390 1
530861 99530861 1001 86380 86390 1
531498 99531498 1001 86380 86390 1
531554 99531554 1001 86380 86390 1
531413 99531413 1001 86380 86390 1
531427 99531427 1001 86380 86390 1
532156 99532156 1001 86380 86390 1
532084 99532084 1001 86380 86390 1
532099 99532099 1001 86380 86390 1
531794 99531794 1001 86380 86390 1
531925 99531925 1001 86380 86390 1
531956 99531956 1001 86380 86390 1
531783 99531783 1001 86380 86390 1
532461 99532461 1001 86380 86390 1
533101 99533101 1001 86380 86390 1
533472 99533472 1001 86380 86390 1
533576 99533576 1001 86380 86390 1
533289 99533289 1001 86380 86390 1
533249 99533249 1001 86380 86390 1
534039 99534039 1001 86380 86390 1
534052 99534052 1001 86380 86390 1
533993 99533993 1001 86380 86390 1
534544 99534544 1001 86380 86390 1
534191 99534191 1001 86380 86390 1
534800 99534800 1001 86380 86390 1
535362 99535362 1001 86380 86390 1
535282 99535282 1001 86380 86390 1
535142 99535142 1001 86380 86390 1
535285 99535285 1001 86380 86390 1
535252 99535252 1001 86380 86390 1
534956 99534956 1001 86380 86390 1
535031 99535031 1001 86380 86390 1
534901 99534901 1001 86380 86390 1
536306 99536306 1001 86380 86390 1
536191 99536191 1001 86380 86390 1
535886 99535886 1001 86380 86390 1
535914 99535914 1001 86380 86390 1
535799 99535799 1001 86380 86390 1
536466 99536466 1001 86380 86390 1
537061 99537061 1001 86380 86390 1
537139 99537139 1001 86380 86390 1
537145 99537145 1001 86380 86390 1
537122 99537122 1001 86380 86390 1
536886 99536886 1001 86380 86390 1
536912 99536912 1001 86380 86390 1
536772 99536772 1001 86380 86390 1
536717 99536717 1001 86380 86390 1
536679 99536679 1001 86380 86390 1
536735 99536735 1001 86380 86390 1
537306 99537306 1001 86380 86390 1
537358 99537358 1001 86380 86390 1
537874 99537874 1001 86380 86390 1
537969 99537969 1001 86380 86390 1
537921 99537921 1001 86380 86390 1
537922 99537922 1001 86380 86390 1
537666 99537666 1001 86380 86390 1
537757 99537757 1001 86380 86390 1
537449 99537449 1001 86380 86390 1
538498 99538498 1001 86380 86390 1
538512 99538512 1001 86380 86390 1
538341 99538341 1001 86380 86390 1
538304 99538304 1001 86380 86390 1
539517 99539517 1001 86380 86390 1
539570 99539570 1001 86380 86390 1
539333 99539333 1001 86380 86390 1
539379 99539379 1001 86380 86390 1
539060 99539060 1001 86380 86390 1
539821 99539821 1001 86380 86390 1
539811 99539811 1001 86380 86390 1
539786 99539786 1001 86380 86390 1
539816 99539816 1001 86380 86390 1
540465 99540465 1001 86380 86390 1
540452 99540452 1001 86380 86390 1
540463 99540463 1001 86380 86390 1
540089 99540089 1001 86380 86390 1
539873 99539873 1001 86380 86390 1
539983 99539983 1001 86380 86390 1
539948 99539948 1001 86380 86390 1
540533 99540533 1001 86380 86390 1
541241 99541241 1001 86380 86390 1
540953 99540953 1001 86380 86390 1
540842 99540842 1001 86380 86390 1
541305 99541305 1001 86380 86390 1
541332 99541332 1001 86380 86390 1
541721 99541721 1001 86380 86390 1
541904 99541904 1001 86380 86390 1
541563 99541563 1001 86380 86390 1
541631 99541631 1001 86380 86390 1
542235 99542235 1001 86380 86390 1
542300 99542300 1001 86380 86390 1
542601 99542601 1001 86380 86390 1
542431 99542431 1001 86380 86390 1
543098 99543098 1001 86380 86390 1
543052 99543052 1001 86380 86390 1
543014 99543014 1001 86380 86390 1
543716 99543716 1001 86380 86390 1
543601 99543601 1001 86380 86390 1
543692 99543692 1001 86380 86390 1
543577 99543577 1001 86380 86390 1
543629 99543629 1001 86380 86390 1
543543 99543543 1001 86380 86390 1
543535 99543535 1001 86380 86390 1
543226 99543226 1001 86380 86390 1
543265 99543265 1001 86380 86390 1
543278 99543278 1001 86380 86390 1
543867 99543867 1001 86380 86390 1
544472 99544472 1001 86380 86390 1
544500 99544500 1001 86380 86390 1
544531 99544531 1001 86380 86390 1
544151 99544151 1001 86380 86390 1
544681 99544681 1001 86380 86390 1
516879 601 1002 54332 66880 1
400006 99400006 1001 86380 86390 1
400161 99400161 1001 86380 86390 1
400275 99400275 1001 86380 86390 1
400543 99400543 1001 86380 86390 1
401287 99401287 1001 86380 86390 1
401751 99401751 1001 86380 86390 1
402121 99402121 1001 86380 86390 1
403206 99403206 1001 86380 86390 1
403719 99403719 1001 86380 86390 1
404390 99404390 1001 86380 86390 1
404411 99404411 1001 86380 86390 1
405415 99405415 1001 86380 86390 1
405656 99405656 1001 86380 86390 1
405725 99405725 1001 86380 86390 1
405840 99405840 1001 86380 86390 1
405826 99405826 1001 86380 86390 1
406578 99406578 1001 86380 86390 1
406579 99406579 1001 86380 86390 1
406725 99406725 1001 86380 86390 1
406689 99406689 1001 86380 86390 1
406714 99406714 1001 86380 86390 1
406695 99406695 1001 86380 86390 1
406902 99406902 1001 86380 86390 1
406860 99406860 1001 86380 86390 1
406963 99406963 1001 86380 86390 1
407120 99407120 1001 86380 86390 1
407070 99407070 1001 86380 86390 1
407329 99407329 1001 86380 86390 1
407421 99407421 1001 86380 86390 1
407640 99407640 1001 86380 86390 1
407918 99407918 1001 86380 86390 1
408184 99408184 1001 86380 86390 1
408701 99408701 1001 86380 86390 1
409137 99409137 1001 86380 86390 1
410360 99410360 1001 86380 86390 1
410643 99410643 1001 86380 86390 1
410732 99410732 1001 86380 86390 1
411026 99411026 1001 86380 86390 1
411182 99411182 1001 86380 86390 1
411310 99411310 1001 86380 86390 1
411522 99411522 1001 86380 86390 1
411709 99411709 1001 86380 86390 1
412010 99412010 1001 86380 86390 1
411999 99411999 1001 86380 86390 1
412295 99412295 1001 86380 86390 1
412952 99412952 1001 86380 86390 1
413179 99413179 1001 86380 86390 1
413189 99413189 1001 86380 86390 1
413225 99413225 1001 86380 86390 1
412943 99412943 1001 86380 86390 1
412787 99412787 1001 86380 86390 1
412496 99412496 1001 86380 86390 1
413928 99413928 1001 86380 86390 1
413843 99413843 1001 86380 86390 1
415033 99415033 1001 86380 86390 1
415176 99415176 1001 86380 86390 1
414863 99414863 1001 86380 86390 1
414741 99414741 1001 86380 86390 1
416960 99416960 1001 86380 86390 1
416554 99416554 1001 86380 86390 1
415889 99415889 1001 86380 86390 1
418706 99418706 1001 86380 86390 1
418287 99418287 1001 86380 86390 1
418046 99418046 1001 86380 86390 1
417777 99417777 1001 86380 86390 1
417725 99417725 1001 86380 86390 1
419055 99419055 1001 86380 86390 1
420410 99420410 1001 86380 86390 1
419860 99419860 1001 86380 86390 1
419265 99419265 1001 86380 86390 1
420471 99420471 1001 86380 86390 1
420698 99420698 1001 86380 86390 1
420668 99420668 1001 86380 86390 1
421258 99421258 1001 86380 86390 1
421182 99421182 1001 86380 86390 1
421019 99421019 1001 86380 86390 1
423608 99423608 1001 86380 86390 1
422980 99422980 1001 86380 86390 1
422559 99422559 1001 86380 86390 1
423949 99423949 1001 86380 86390 1
423927 99423927 1001 86380 86390 1
423781 99423781 1001 86380 86390 1
423816 99423816 1001 86380 86390 1
425200 99425200 1001 86380 86390 1
425189 99425189 1001 86380 86390 1
425540 99425540 1001 86380 86390 1
425737 99425737 1001 86380 86390 1
426764 99426764 1001 86380 86390 1
426817 99426817 1001 86380 86390 1
426904 99426904 1001 86380 86390 1
426742 99426742 1001 86380 86390 1
426616 99426616 1001 86380 86390 1
426250 99426250 1001 86380 86390 1
427171 99427171 1001 86380 86390 1
427190 99427190 1001 86380 86390 1
427341 99427341 1001 86380 86390 1
428587 99428587 1001 86380 86390 1
427853 99427853 1001 86380 86390 1
428953 99428953 1001 86380 86390 1
429013 99429013 1001 86380 86390 1
430532 99430532 1001 86380 86390 1
430540 99430540 1001 86380 86390 1
431527 99431527 1001 86380 86390 1
431246 99431246 1001 86380 86390 1
430956 99430956 1001 86380 86390 1
432388 99432388 1001 86380 86390 1
432285 99432285 1001 86380 86390 1
433522 99433522 1001 86380 86390 1
433400 99433400 1001 86380 86390 1
433629 99433629 1001 86380 86390 1
433313 99433313 1001 86380 86390 1
433056 99433056 1001 86380 86390 1
432976 99432976 1001 86380 86390 1
433180 99433180 1001 86380 86390 1
433209 99433209 1001 86380 86390 1
433998 99433998 1001 86380 86390 1
433943 99433943 1001 86380 86390 1
434131 99434131 1001 86380 86390 1
434906 99434906 1001 86380 86390 1
434173 99434173 1001 86380 86390 1
435683 99435683 1001 86380 86390 1
435439 99435439 1001 86380 86390 1
437051 99437051 1001 86380 86390 1
436368 99436368 1001 86380 86390 1
436213 99436213 1001 86380 86390 1
437325 99437325 1001 86380 86390 1
437327 99437327 1001 86380 86390 1
300592 99300592 1001 86380 86390 1
300420 99300420 1001 86380 86390 1
300423 99300423 1001 86380 86390 1
300386 99300386 1001 86380 86390 1
300493 99300493 1001 86380 86390 1
300495 99300495 1001 86380 86390 1
300418 99300418 1001 86380 86390 1
300181 99300181 1001 86380 86390 1
300751 99300751 1001 86380 86390 1
300920 99300920 1001 86380 86390 1
300779 99300779 1001 86380 86390 1
300869 99300869 1001 86380 86390 1
300771 99300771 1001 86380 86390 1
301517 99301517 1001 86380 86390 1
301183 99301183 1001 86380 86390 1
301190 99301190 1001 86380 86390 1
300975 99300975 1001 86380 86390 1
301017 99301017 1001 86380 86390 1
301082 99301082 1001 86380 86390 1
301750 99301750 1001 86380 86390 1
301654 99301654 1001 86380 86390 1
302327 99302327 1001 86380 86390 1
302289 99302289 1001 86380 86390 1
301853 99301853 1001 86380 86390 1
301816 99301816 1001 86380 86390 1
301922 99301922 1001 86380 86390 1
301935 99301935 1001 86380 86390 1
301820 99301820 1001 86380 86390 1
301939 99301939 1001 86380 86390 1
302561 99302561 1001 86380 86390 1
302382 99302382 1001 86380 86390 1
302425 99302425 1001 86380 86390 1
302842 99302842 1001 86380 86390 1
302783 99302783 1001 86380 86390 1
303282 99303282 1001 86380 86390 1
303880 99303880 1001 86380 86390 1
304016 99304016 1001 86380 86390 1
303927 99303927 1001 86380 86390 1
303735 99303735 1001 86380 86390 1
303570 99303570 1001 86380 86390 1
303587 99303587 1001 86380 86390 1
304232 99304232 1001 86380 86390 1
304223 99304223 1001 86380 86390 1
304757 99304757 1001 86380 86390 1
304735 99304735 1001 86380 86390 1
304738 99304738 1001 86380 86390 1
304687 99304687 1001 86380 86390 1
304536 99304536 1001 86380 86390 1
304973 99304973 1001 86380 86390 1
304999 99304999 1001 86380 86390 1
305419 99305419 1001 86380 86390 1
305426 99305426 1001 86380 86390 1
305084 99305084 1001 86380 86390 1
500110 99500110 1001 86380 86390 1
500033 99500033 1001 86380 86390 1
500639 99500639 1001 86380 86390 1
500680 99500680 1001 86380 86390 1
500444 99500444 1001 86380 86390 1
500419 99500419 1001 86380 86390 1
500411 99500411 1001 86380 86390 1
500911 99500911 1001 86380 86390 1
501563 99501563 1001 86380 86390 1
501599 99501599 1001 86380 86390 1
501382 99501382 1001 86380 86390 1
501429 99501429 1001 86380 86390 1
501275 99501275 1001 86380 86390 1
501118 99501118 1001 86380 86390 1
501755 99501755 1001 86380 86390 1
502464 99502464 1001 86380 86390 1
502465 99502465 1001 86380 86390 1
502265 99502265 1001 86380 86390 1
502374 99502374 1001 86380 86390 1
502152 99502152 1001 86380 86390 1
501922 99501922 1001 86380 86390 1
502619 99502619 1001 86380 86390 1
502604 99502604 1001 86380 86390 1
502697 99502697 1001 86380 86390 1
502786 99502786 1001 86380 86390 1
503382 99503382 1001 86380 86390 1
503385 99503385 1001 86380 86390 1
504031 99504031 1001 86380 86390 1
503587 99503587 1001 86380 86390 1
503578 99503578 1001 86380 86390 1
503521 99503521 1001 86380 86390 1
504245 99504245 1001 86380 86390 1
504281 99504281 1001 86380 86390 1
504560 99504560 1001 86380 86390 1
504469 99504469 1001 86380 86390 1
505045 99505045 1001 86380 86390 1
505581 99505581 1001 86380 86390 1
505724 99505724 1001 86380 86390 1
505610 99505610 1001 86380 86390 1
505649 99505649 1001 86380 86390 1
505588 99505588 1001 86380 86390 1
505365 99505365 1001 86380 86390 1
505278 99505278 1001 86380 86390 1
505153 99505153 1001 86380 86390 1
505972 99505972 1001 86380 86390 1
505843 99505843 1001 86380 86390 1
506457 99506457 1001 86380 86390 1
506309 99506309 1001 86380 86390 1
506001 99506001 1001 86380 86390 1
506079 99506079 1001 86380 86390 1
506018 99506018 1001 86380 86390 1
505987 99505987 1001 86380 86390 1
506606 99506606 1001 86380 86390 1
506635 99506635 1001 86380 86390 1
506654 99506654 1001 86380 86390 1
507385 99507385 1001 86380 86390 1
507351 99507351 1001 86380 86390 1
507354 99507354 1001 86380 86390 1
506944 99506944 1001 86380 86390 1
506818 99506818 1001 86380 86390 1
507511 99507511 1001 86380 86390 1
507456 99507456 1001 86380 86390 1
507535 99507535 1001 86380 86390 1
507561 99507561 1001 86380 86390 1
508202 99508202 1001 86380 86390 1
508066 99508066 1001 86380 86390 1
507732 99507732 1001 86380 86390 1
507633 99507633 1001 86380 86390 1
508274 99508274 1001 86380 86390 1
508327 99508327 1001 86380 86390 1
508346 99508346 1001 86380 86390 1
508930 99508930 1001 86380 86390 1
508892 99508892 1001 86380 86390 1
508783 99508783 1001 86380 86390 1
508578 99508578 1001 86380 86390 1
509192 99509192 1001 86380 86390 1
509245 99509245 1001 86380 86390 1
509220 99509220 1001 86380 86390 1
509852 99509852 1001 86380 86390 1
509737 99509737 1001 86380 86390 1
509741 99509741 1001 86380 86390 1
509606 99509606 1001 86380 86390 1
509661 99509661 1001 86380 86390 1
509571 99509571 1001 86380 86390 1
509624 99509624 1001 86380 86390 1
509412 99509412 1001 86380 86390 1
509368 99509368 1001 86380 86390 1
509962 99509962 1001 86380 86390 1
509934 99509934 1001 86380 86390 1
510652 99510652 1001 86380 86390 1
510717 99510717 1001 86380 86390 1
510279 99510279 1001 86380 86390 1
510298 99510298 1001 86380 86390 1
510906 99510906 1001 86380 86390 1
510857 99510857 1001 86380 86390 1
510741 99510741 1001 86380 86390 1
511514 99511514 1001 86380 86390 1
510945 99510945 1001 86380 86390 1
510961 99510961 1001 86380 86390 1
510988 99510988 1001 86380 86390 1
511640 99511640 1001 86380 86390 1
511618 99511618 1001 86380 86390 1
511685 99511685 1001 86380 86390 1
512211 99512211 1001 86380 86390 1
512296 99512296 1001 86380 86390 1
512149 99512149 1001 86380 86390 1
512028 99512028 1001 86380 86390 1
513065 99513065 1001 86380 86390 1
513044 99513044 1001 86380 86390 1
512851 99512851 1001 86380 86390 1
512765 99512765 1001 86380 86390 1
512665 99512665 1001 86380 86390 1
513318 99513318 1001 86380 86390 1
513281 99513281 1001 86380 86390 1
513294 99513294 1001 86380 86390 1
513400 99513400 1001 86380 86390 1
513234 99513234 1001 86380 86390 1
513941 99513941 1001 86380 86390 1
513845 99513845 1001 86380 86390 1
513711 99513711 1001 86380 86390 1
513595 99513595 1001 86380 86390 1
513575 99513575 1001 86380 86390 1
513603 99513603 1001 86380 86390 1
514198 99514198 1001 86380 86390 1
514110 99514110 1001 86380 86390 1
514227 99514227 1001 86380 86390 1
514150 99514150 1001 86380 86390 1
514192 99514192 1001 86380 86390 1
514807 99514807 1001 86380 86390 1
514712 99514712 1001 86380 86390 1
514752 99514752 1001 86380 86390 1
514263 99514263 1001 86380 86390 1
514280 99514280 1001 86380 86390 1
514425 99514425 1001 86380 86390 1
514999 99514999 1001 86380 86390 1
515056 99515056 1001 86380 86390 1
515587 99515587 1001 86380 86390 1
515490 99515490 1001 86380 86390 1
515286 99515286 1001 86380 86390 1
515754 99515754 1001 86380 86390 1
515884 99515884 1001 86380 86390 1
515861 99515861 1001 86380 86390 1
516342 99516342 1001 86380 86390 1
516377 99516377 1001 86380 86390 1
516352 99516352 1001 86380 86390 1
516171 99516171 1001 86380 86390 1
517144 99517144 1001 86380 86390 1
517211 99517211 1001 86380 86390 1
517176 99517176 1001 86380 86390 1
517218 99517218 1001 86380 86390 1
516872 99516872 1001 86380 86390 1
516894 99516894 1001 86380 86390 1
517466 99517466 1001 86380 86390 1
517418 99517418 1001 86380 86390 1
517991 99517991 1001 86380 86390 1
518096 99518096 1001 86380 86390 1
517791 99517791 1001 86380 86390 1
517811 99517811 1001 86380 86390 1
517582 99517582 1001 86380 86390 1
517610 99517610 1001 86380 86390 1
518175 99518175 1001 86380 86390 1
518259 99518259 1001 86380 86390 1
518692 99518692 1001 86380 86390 1
518758 99518758 1001 86380 86390 1
518584 99518584 1001 86380 86390 1
518498 99518498 1001 86380 86390 1
518480 99518480 1001 86380 86390 1
519622 99519622 1001 86380 86390 1
519375 99519375 1001 86380 86390 1
519315 99519315 1001 86380 86390 1
519341 99519341 1001 86380 86390 1
519890 99519890 1001 86380 86390 1
519934 99519934 1001 86380 86390 1
520605 99520605 1001 86380 86390 1
520077 99520077 1001 86380 86390 1
520689 99520689 1001 86380 86390 1
520737 99520737 1001 86380 86390 1
521356 99521356 1001 86380 86390 1
521281 99521281 1001 86380 86390 1
521118 99521118 1001 86380 86390 1
521125 99521125 1001 86380 86390 1
520912 99520912 1001 86380 86390 1
520918 99520918 1001 86380 86390 1
521594 99521594 1001 86380 86390 1
521491 99521491 1001 86380 86390 1
521602 99521602 1001 86380 86390 1
521668 99521668 1001 86380 86390 1
522116 99522116 1001 86380 86390 1
522161 99522161 1001 86380 86390 1
522022 99522022 1001 86380 86390 1
521900 99521900 1001 86380 86390 1
521813 99521813 1001 86380 86390 1
522854 99522854 1001 86380 86390 1
522855 99522855 1001 86380 86390 1
523215 99523215 1001 86380 86390 1
523151 99523151 1001 86380 86390 1
523283 99523283 1001 86380 86390 1
523799 99523799 1001 86380 86390 1
523548 99523548 1001 86380 86390 1
523692 99523692 1001 86380 86390 1
523619 99523619 1001 86380 86390 1
524022 99524022 1001 86380 86390 1
524105 99524105 1001 86380 86390 1
524735 99524735 1001 86380 86390 1
524675 99524675 1001 86380 86390 1
524573 99524573 1001 86380 86390 1
524430 99524430 1001 86380 86390 1
524247 99524247 1001 86380 86390 1
524260 99524260 1001 86380 86390 1
524330 99524330 1001 86380 86390 1
524771 99524771 1001 86380 86390 1
524929 99524929 1001 86380 86390 1
524970 99524970 1001 86380 86390 1
524870 99524870 1001 86380 86390 1
525510 99525510 1001 86380 86390 1
525422 99525422 1001 86380 86390 1
525477 99525477 1001 86380 86390 1
525058 99525058 1001 86380 86390 1
525753 99525753 1001 86380 86390 1
525624 99525624 1001 86380 86390 1
526272 99526272 1001 86380 86390 1
526084 99526084 1001 86380 86390 1
526097 99526097 1001 86380 86390 1
525972 99525972 1001 86380 86390 1
525858 99525858 1001 86380 86390 1
525866 99525866 1001 86380 86390 1
526426 99526426 1001 86380 86390 1
526598 99526598 1001 86380 86390 1
526626 99526626 1001 86380 86390 1
526445 99526445 1001 86380 86390 1
527189 99527189 1001 86380 86390 1
527054 99527054 1001 86380 86390 1
526998 99526998 1001 86380 86390 1
526897 99526897 1001 86380 86390 1
527272 99527272 1001 86380 86390 1
527442 99527442 1001 86380 86390 1
527383 99527383 1001 86380 86390 1
527921 99527921 1001 86380 86390 1
528110 99528110 1001 86380 86390 1
528879 99528879 1001 86380 86390 1
528683 99528683 1001 86380 86390 1
528516 99528516 1001 86380 86390 1
528384 99528384 1001 86380 86390 1
528463 99528463 1001 86380 86390 1
529547 99529547 1001 86380 86390 1
529420 99529420 1001 86380 86390 1
529251 99529251 1001 86380 86390 1
529200 99529200 1001 86380 86390 1
529741 99529741 1001 86380 86390 1
529839 99529839 1001 86380 86390 1
530194 99530194 1001 86380 86390 1
530282 99530282 1001 86380 86390 1
530080 99530080 1001 86380 86390 1
530672 99530672 1001 86380 86390 1
530750 99530750 1001 86380 86390 1
530585 99530585 1001 86380 86390 1
531115 99531115 1001 86380 86390 1
530972 99530972 1001 86380 86390 1
531129 99531129 1001 86380 86390 1
531104 99531104 1001 86380 86390 1
530956 99530956 1001 86380 86390 1
530827 99530827 1001 86380 86390 1
530856 99530856 1001 86380 86390 1
530948 99530948 1001 86380 86390 1
530963 99530963 1001 86380 86390 1
531509 99531509 1001 86380 86390 1
532058 99532058 1001 86380 86390 1
531627 99531627 1001 86380 86390 1
532329 99532329 1001 86380 86390 1
532343 99532343 1001 86380 86390 1
532479 99532479 1001 86380 86390 1
533745 99533745 1001 86380 86390 1
533497 99533497 1001 86380 86390 1
533627 99533627 1001 86380 86390 1
533607 99533607 1001 86380 86390 1
533633 99533633 1001 86380 86390 1
533482 99533482 1001 86380 86390 1
533612 99533612 1001 86380 86390 1
533372 99533372 1001 86380 86390 1
533427 99533427 1001 86380 86390 1
533937 99533937 1001 86380 86390 1
534620 99534620 1001 86380 86390 1
534666 99534666 1001 86380 86390 1
534551 99534551 1001 86380 86390 1
534591 99534591 1001 86380 86390 1
534604 99534604 1001 86380 86390 1
534419 99534419 1001 86380 86390 1
534371 99534371 1001 86380 86390 1
534752 99534752 1001 86380 86390 1
535414 99535414 1001 86380 86390 1
534927 99534927 1001 86380 86390 1
535700 99535700 1001 86380 86390 1
536147 99536147 1001 86380 86390 1
535853 99535853 1001 86380 86390 1
536483 99536483 1001 86380 86390 1
536865 99536865 1001 86380 86390 1
536676 99536676 1001 86380 86390 1
537207 99537207 1001 86380 86390 1
537942 99537942 1001 86380 86390 1
537844 99537844 1001 86380 86390 1
537640 99537640 1001 86380 86390 1
537744 99537744 1001 86380 86390 1
537643 99537643 1001 86380 86390 1
537575 99537575 1001 86380 86390 1
537994 99537994 1001 86380 86390 1
538741 99538741 1001 86380 86390 1
538580 99538580 1001 86380 86390 1
538491 99538491 1001 86380 86390 1
538267 99538267 1001 86380 86390 1
538269 99538269 1001 86380 86390 1
539606 99539606 1001 86380 86390 1
539502 99539502 1001 86380 86390 1
539582 99539582 1001 86380 86390 1
539456 99539456 1001 86380 86390 1
539293 99539293 1001 86380 86390 1
540349 99540349 1001 86380 86390 1
540389 99540389 1001 86380 86390 1
540175 99540175 1001 86380 86390 1
540163 99540163 1001 86380 86390 1
540260 99540260 1001 86380 86390 1
541152 99541152 1001 86380 86390 1
541171 99541171 1001 86380 86390 1
541148 99541148 1001 86380 86390 1
540963 99540963 1001 86380 86390 1
541043 99541043 1001 86380 86390 1
540851 99540851 1001 86380 86390 1
541463 99541463 1001 86380 86390 1
541980 99541980 1001 86380 86390 1
541761 99541761 1001 86380 86390 1
541690 99541690 1001 86380 86390 1
541523 99541523 1001 86380 86390 1
542145 99542145 1001 86380 86390 1
542307 99542307 1001 86380 86390 1
542831 99542831 1001 86380 86390 1
542900 99542900 1001 86380 86390 1
542862 99542862 1001 86380 86390 1
542790 99542790 1001 86380 86390 1
542627 99542627 1001 86380 86390 1
542680 99542680 1001 86380 86390 1
542448 99542448 1001 86380 86390 1
543101 99543101 1001 86380 86390 1
543488 99543488 1001 86380 86390 1
543164 99543164 1001 86380 86390 1
543271 99543271 1001 86380 86390 1
543822 99543822 1001 86380 86390 1
544524 99544524 1001 86380 86390 1
544528 99544528 1001 86380 86390 1
544451 99544451 1001 86380 86390 1
544426 99544426 1001 86380 86390 1
544341 99544341 1001 86380 86390 1
544222 99544222 1001 86380 86390 1
544274 99544274 1001 86380 86390 1
544081 99544081 1001 86380 86390 1
544699 99544699 1001 86380 86390 1
411222 226 1001 6120 6897 1
416005 229 1001 39480 40077 1
401126 99401126 1001 86380 86390 1
401054 99401054 1001 86380 86390 1
401575 99401575 1001 86380 86390 1
401506 99401506 1001 86380 86390 1
401620 99401620 1001 86380 86390 1
401773 99401773 1001 86380 86390 1
402112 99402112 1001 86380 86390 1
402372 99402372 1001 86380 86390 1
402293 99402293 1001 86380 86390 1
402849 99402849 1001 86380 86390 1
402813 99402813 1001 86380 86390 1
404218 99404218 1001 86380 86390 1
404505 99404505 1001 86380 86390 1
404629 99404629 1001 86380 86390 1
404735 99404735 1001 86380 86390 1
404879 99404879 1001 86380 86390 1
404989 99404989 1001 86380 86390 1
404915 99404915 1001 86380 86390 1
405885 99405885 1001 86380 86390 1
405938 99405938 1001 86380 86390 1
406128 99406128 1001 86380 86390 1
406608 99406608 1001 86380 86390 1
406728 99406728 1001 86380 86390 1
406827 99406827 1001 86380 86390 1
406819 99406819 1001 86380 86390 1
406980 99406980 1001 86380 86390 1
407048 99407048 1001 86380 86390 1
407988 99407988 1001 86380 86390 1
408029 99408029 1001 86380 86390 1
408035 99408035 1001 86380 86390 1
408599 99408599 1001 86380 86390 1
409051 99409051 1001 86380 86390 1
409116 99409116 1001 86380 86390 1
409993 99409993 1001 86380 86390 1
410164 99410164 1001 86380 86390 1
410601 99410601 1001 86380 86390 1
410934 99410934 1001 86380 86390 1
411121 99411121 1001 86380 86390 1
411781 99411781 1001 86380 86390 1
412089 99412089 1001 86380 86390 1
412069 99412069 1001 86380 86390 1
412146 99412146 1001 86380 86390 1
412200 99412200 1001 86380 86390 1
412366 99412366 1001 86380 86390 1
412403 99412403 1001 86380 86390 1
412436 99412436 1001 86380 86390 1
412333 99412333 1001 86380 86390 1
413353 99413353 1001 86380 86390 1
413133 99413133 1001 86380 86390 1
412997 99412997 1001 86380 86390 1
412796 99412796 1001 86380 86390 1
412548 99412548 1001 86380 86390 1
413290 99413290 1001 86380 86390 1
413740 99413740 1001 86380 86390 1
415005 99415005 1001 86380 86390 1
414932 99414932 1001 86380 86390 1
415293 99415293 1001 86380 86390 1
414690 99414690 1001 86380 86390 1
414480 99414480 1001 86380 86390 1
415515 99415515 1001 86380 86390 1
416751 99416751 1001 86380 86390 1
416613 99416613 1001 86380 86390 1
416185 99416185 1001 86380 86390 1
416411 99416411 1001 86380 86390 1
415753 99415753 1001 86380 86390 1
416130 99416130 1001 86380 86390 1
417045 99417045 1001 86380 86390 1
417258 99417258 1001 86380 86390 1
417028 99417028 1001 86380 86390 1
417345 99417345 1001 86380 86390 1
417472 99417472 1001 86380 86390 1
417548 99417548 1001 86380 86390 1
417403 99417403 1001 86380 86390 1
418795 99418795 1001 86380 86390 1
418138 99418138 1001 86380 86390 1
417752 99417752 1001 86380 86390 1
420314 99420314 1001 86380 86390 1
419987 99419987 1001 86380 86390 1
419814 99419814 1001 86380 86390 1
419797 99419797 1001 86380 86390 1
419292 99419292 1001 86380 86390 1
420464 99420464 1001 86380 86390 1
420474 99420474 1001 86380 86390 1
421379 99421379 1001 86380 86390 1
421648 99421648 1001 86380 86390 1
420922 99420922 1001 86380 86390 1
422457 99422457 1001 86380 86390 1
422322 99422322 1001 86380 86390 1
423405 99423405 1001 86380 86390 1
423638 99423638 1001 86380 86390 1
423571 99423571 1001 86380 86390 1
422612 99422612 1001 86380 86390 1
424036 99424036 1001 86380 86390 1
424083 99424083 1001 86380 86390 1
423960 99423960 1001 86380 86390 1
424640 99424640 1001 86380 86390 1
425004 99425004 1001 86380 86390 1
424763 99424763 1001 86380 86390 1
424446 99424446 1001 86380 86390 1
424333 99424333 1001 86380 86390 1
425499 99425499 1001 86380 86390 1
425814 99425814 1001 86380 86390 1
426441 99426441 1001 86380 86390 1
426208 99426208 1001 86380 86390 1
425854 99425854 1001 86380 86390 1
427488 99427488 1001 86380 86390 1
428675 99428675 1001 86380 86390 1
427801 99427801 1001 86380 86390 1
427574 99427574 1001 86380 86390 1
429176 99429176 1001 86380 86390 1
428863 99428863 1001 86380 86390 1
430375 99430375 1001 86380 86390 1
430239 99430239 1001 86380 86390 1
429857 99429857 1001 86380 86390 1
429861 99429861 1001 86380 86390 1
429764 99429764 1001 86380 86390 1
429407 99429407 1001 86380 86390 1
430495 99430495 1001 86380 86390 1
431607 99431607 1001 86380 86390 1
431054 99431054 1001 86380 86390 1
431077 99431077 1001 86380 86390 1
432083 99432083 1001 86380 86390 1
433347 99433347 1001 86380 86390 1
432940 99432940 1001 86380 86390 1
433132 99433132 1001 86380 86390 1
433917 99433917 1001 86380 86390 1
433877 99433877 1001 86380 86390 1
434034 99434034 1001 86380 86390 1
435326 99435326 1001 86380 86390 1
434741 99434741 1001 86380 86390 1
434523 99434523 1001 86380 86390 1
436890 99436890 1001 86380 86390 1
436214 99436214 1001 86380 86390 1
435965 99435965 1001 86380 86390 1
437304 99437304 1001 86380 86390 1
300876 99300876 1001 86380 86390 1
301414 99301414 1001 86380 86390 1
301234 99301234 1001 86380 86390 1
301270 99301270 1001 86380 86390 1
301103 99301103 1001 86380 86390 1
301001 99301001 1001 86380 86390 1
302310 99302310 1001 86380 86390 1
302208 99302208 1001 86380 86390 1
301992 99301992 1001 86380 86390 1
301787 99301787 1001 86380 86390 1
301852 99301852 1001 86380 86390 1
301914 99301914 1001 86380 86390 1
302407 99302407 1001 86380 86390 1
302815 99302815 1001 86380 86390 1
302845 99302845 1001 86380 86390 1
302651 99302651 1001 86380 86390 1
302662 99302662 1001 86380 86390 1
303264 99303264 1001 86380 86390 1
303241 99303241 1001 86380 86390 1
303345 99303345 1001 86380 86390 1
303879 99303879 1001 86380 86390 1
303964 99303964 1001 86380 86390 1
303698 99303698 1001 86380 86390 1
303809 99303809 1001 86380 86390 1
304125 99304125 1001 86380 86390 1
304036 99304036 1001 86380 86390 1
304051 99304051 1001 86380 86390 1
304778 99304778 1001 86380 86390 1
304849 99304849 1001 86380 86390 1
305007 99305007 1001 86380 86390 1
305354 99305354 1001 86380 86390 1
305303 99305303 1001 86380 86390 1
305345 99305345 1001 86380 86390 1
305436 99305436 1001 86380 86390 1
305362 99305362 1001 86380 86390 1
305130 99305130 1001 86380 86390 1
305236 99305236 1001 86380 86390 1
500060 99500060 1001 86380 86390 1
500565 99500565 1001 86380 86390 1
500328 99500328 1001 86380 86390 1
500865 99500865 1001 86380 86390 1
500989 99500989 1001 86380 86390 1
501540 99501540 1001 86380 86390 1
501504 99501504 1001 86380 86390 1
501630 99501630 1001 86380 86390 1
502339 99502339 1001 86380 86390 1
502365 99502365 1001 86380 86390 1
502303 99502303 1001 86380 86390 1
502370 99502370 1001 86380 86390 1
502171 99502171 1001 86380 86390 1
502125 99502125 1001 86380 86390 1
501891 99501891 1001 86380 86390 1
502624 99502624 1001 86380 86390 1
502637 99502637 1001 86380 86390 1
503101 99503101 1001 86380 86390 1
502912 99502912 1001 86380 86390 1
502826 99502826 1001 86380 86390 1
503308 99503308 1001 86380 86390 1
503373 99503373 1001 86380 86390 1
503399 99503399 1001 86380 86390 1
504063 99504063 1001 86380 86390 1
503834 99503834 1001 86380 86390 1
503796 99503796 1001 86380 86390 1
503815 99503815 1001 86380 86390 1
503712 99503712 1001 86380 86390 1
503665 99503665 1001 86380 86390 1
503681 99503681 1001 86380 86390 1
503604 99503604 1001 86380 86390 1
504246 99504246 1001 86380 86390 1
504300 99504300 1001 86380 86390 1
504148 99504148 1001 86380 86390 1
504742 99504742 1001 86380 86390 1
504819 99504819 1001 86380 86390 1
504925 99504925 1001 86380 86390 1
504877 99504877 1001 86380 86390 1
504935 99504935 1001 86380 86390 1
504549 99504549 1001 86380 86390 1
504615 99504615 1001 86380 86390 1
504406 99504406 1001 86380 86390 1
505096 99505096 1001 86380 86390 1
504946 99504946 1001 86380 86390 1
505538 99505538 1001 86380 86390 1
505509 99505509 1001 86380 86390 1
505162 99505162 1001 86380 86390 1
505198 99505198 1001 86380 86390 1
505930 99505930 1001 86380 86390 1
506223 99506223 1001 86380 86390 1
506277 99506277 1001 86380 86390 1
506280 99506280 1001 86380 86390 1
506307 99506307 1001 86380 86390 1
506159 99506159 1001 86380 86390 1
506162 99506162 1001 86380 86390 1
506125 99506125 1001 86380 86390 1
506129 99506129 1001 86380 86390 1
506677 99506677 1001 86380 86390 1
507286 99507286 1001 86380 86390 1
507261 99507261 1001 86380 86390 1
507154 99507154 1001 86380 86390 1
507216 99507216 1001 86380 86390 1
506840 99506840 1001 86380 86390 1
506964 99506964 1001 86380 86390 1
507010 99507010 1001 86380 86390 1
507539 99507539 1001 86380 86390 1
508198 99508198 1001 86380 86390 1
508217 99508217 1001 86380 86390 1
507784 99507784 1001 86380 86390 1
507808 99507808 1001 86380 86390 1
508433 99508433 1001 86380 86390 1
508384 99508384 1001 86380 86390 1
508425 99508425 1001 86380 86390 1
508903 99508903 1001 86380 86390 1
509009 99509009 1001 86380 86390 1
508613 99508613 1001 86380 86390 1
509765 99509765 1001 86380 86390 1
509742 99509742 1001 86380 86390 1
509672 99509672 1001 86380 86390 1
509549 99509549 1001 86380 86390 1
509397 99509397 1001 86380 86390 1
509307 99509307 1001 86380 86390 1
509353 99509353 1001 86380 86390 1
510066 99510066 1001 86380 86390 1
509976 99509976 1001 86380 86390 1
510500 99510500 1001 86380 86390 1
510118 99510118 1001 86380 86390 1
510146 99510146 1001 86380 86390 1
511375 99511375 1001 86380 86390 1
511199 99511199 1001 86380 86390 1
511331 99511331 1001 86380 86390 1
511190 99511190 1001 86380 86390 1
512187 99512187 1001 86380 86390 1
512331 99512331 1001 86380 86390 1
512362 99512362 1001 86380 86390 1
512124 99512124 1001 86380 86390 1
512143 99512143 1001 86380 86390 1
511811 99511811 1001 86380 86390 1
512393 99512393 1001 86380 86390 1
512575 99512575 1001 86380 86390 1
512472 99512472 1001 86380 86390 1
513073 99513073 1001 86380 86390 1
512731 99512731 1001 86380 86390 1
512776 99512776 1001 86380 86390 1
512648 99512648 1001 86380 86390 1
513360 99513360 1001 86380 86390 1
513386 99513386 1001 86380 86390 1
513323 99513323 1001 86380 86390 1
513220 99513220 1001 86380 86390 1
513299 99513299 1001 86380 86390 1
513261 99513261 1001 86380 86390 1
513249 99513249 1001 86380 86390 1
513842 99513842 1001 86380 86390 1
513793 99513793 1001 86380 86390 1
513768 99513768 1001 86380 86390 1
513478 99513478 1001 86380 86390 1
513583 99513583 1001 86380 86390 1
514197 99514197 1001 86380 86390 1
514167 99514167 1001 86380 86390 1
514714 99514714 1001 86380 86390 1
514348 99514348 1001 86380 86390 1
515401 99515401 1001 86380 86390 1
515363 99515363 1001 86380 86390 1
515103 99515103 1001 86380 86390 1
515194 99515194 1001 86380 86390 1
516460 99516460 1001 86380 86390 1
516309 99516309 1001 86380 86390 1
516341 99516341 1001 86380 86390 1
516163 99516163 1001 86380 86390 1
516610 99516610 1001 86380 86390 1
516586 99516586 1001 86380 86390 1
516594 99516594 1001 86380 86390 1
517287 99517287 1001 86380 86390 1
517226 99517226 1001 86380 86390 1
517295 99517295 1001 86380 86390 1
517074 99517074 1001 86380 86390 1
517128 99517128 1001 86380 86390 1
516747 99516747 1001 86380 86390 1
517413 99517413 1001 86380 86390 1
517459 99517459 1001 86380 86390 1
517447 99517447 1001 86380 86390 1
517968 99517968 1001 86380 86390 1
517814 99517814 1001 86380 86390 1
517699 99517699 1001 86380 86390 1
517573 99517573 1001 86380 86390 1
518823 99518823 1001 86380 86390 1
518818 99518818 1001 86380 86390 1
518633 99518633 1001 86380 86390 1
518511 99518511 1001 86380 86390 1
518422 99518422 1001 86380 86390 1
518499 99518499 1001 86380 86390 1
518451 99518451 1001 86380 86390 1
518430 99518430 1001 86380 86390 1
519097 99519097 1001 86380 86390 1
519111 99519111 1001 86380 86390 1
519139 99519139 1001 86380 86390 1
519687 99519687 1001 86380 86390 1
519623 99519623 1001 86380 86390 1
519665 99519665 1001 86380 86390 1
519706 99519706 1001 86380 86390 1
519560 99519560 1001 86380 86390 1
519261 99519261 1001 86380 86390 1
519318 99519318 1001 86380 86390 1
519402 99519402 1001 86380 86390 1
520440 99520440 1001 86380 86390 1
520353 99520353 1001 86380 86390 1
520367 99520367 1001 86380 86390 1
520048 99520048 1001 86380 86390 1
520129 99520129 1001 86380 86390 1
520767 99520767 1001 86380 86390 1
520644 99520644 1001 86380 86390 1
521353 99521353 1001 86380 86390 1
521386 99521386 1001 86380 86390 1
521084 99521084 1001 86380 86390 1
521113 99521113 1001 86380 86390 1
521595 99521595 1001 86380 86390 1
521573 99521573 1001 86380 86390 1
521509 99521509 1001 86380 86390 1
521485 99521485 1001 86380 86390 1
522215 99522215 1001 86380 86390 1
522249 99522249 1001 86380 86390 1
521686 99521686 1001 86380 86390 1
521690 99521690 1001 86380 86390 1
521682 99521682 1001 86380 86390 1
522350 99522350 1001 86380 86390 1
522338 99522338 1001 86380 86390 1
522493 99522493 1001 86380 86390 1
522966 99522966 1001 86380 86390 1
522901 99522901 1001 86380 86390 1
522864 99522864 1001 86380 86390 1
523319 99523319 1001 86380 86390 1
523716 99523716 1001 86380 86390 1
523324 99523324 1001 86380 86390 1
524060 99524060 1001 86380 86390 1
523998 99523998 1001 86380 86390 1
524030 99524030 1001 86380 86390 1
524712 99524712 1001 86380 86390 1
524476 99524476 1001 86380 86390 1
524464 99524464 1001 86380 86390 1
524373 99524373 1001 86380 86390 1
524240 99524240 1001 86380 86390 1
524345 99524345 1001 86380 86390 1
524322 99524322 1001 86380 86390 1
524806 99524806 1001 86380 86390 1
524835 99524835 1001 86380 86390 1
524853 99524853 1001 86380 86390 1
525559 99525559 1001 86380 86390 1
525326 99525326 1001 86380 86390 1
525365 99525365 1001 86380 86390 1
525298 99525298 1001 86380 86390 1
526294 99526294 1001 86380 86390 1
526165 99526165 1001 86380 86390 1
526087 99526087 1001 86380 86390 1
525867 99525867 1001 86380 86390 1
525868 99525868 1001 86380 86390 1
526588 99526588 1001 86380 86390 1
526475 99526475 1001 86380 86390 1
526585 99526585 1001 86380 86390 1
526469 99526469 1001 86380 86390 1
527087 99527087 1001 86380 86390 1
526840 99526840 1001 86380 86390 1
526973 99526973 1001 86380 86390 1
526858 99526858 1001 86380 86390 1
526693 99526693 1001 86380 86390 1
527430 99527430 1001 86380 86390 1
527912 99527912 1001 86380 86390 1
527996 99527996 1001 86380 86390 1
527691 99527691 1001 86380 86390 1
527572 99527572 1001 86380 86390 1
527560 99527560 1001 86380 86390 1
528107 99528107 1001 86380 86390 1
528146 99528146 1001 86380 86390 1
528842 99528842 1001 86380 86390 1
528692 99528692 1001 86380 86390 1
528603 99528603 1001 86380 86390 1
528421 99528421 1001 86380 86390 1
529089 99529089 1001 86380 86390 1
529682 99529682 1001 86380 86390 1
529369 99529369 1001 86380 86390 1
529387 99529387 1001 86380 86390 1
529289 99529289 1001 86380 86390 1
529752 99529752 1001 86380 86390 1
530452 99530452 1001 86380 86390 1
530401 99530401 1001 86380 86390 1
530526 99530526 1001 86380 86390 1
530459 99530459 1001 86380 86390 1
530423 99530423 1001 86380 86390 1
530475 99530475 1001 86380 86390 1
530325 99530325 1001 86380 86390 1
529950 99529950 1001 86380 86390 1
530070 99530070 1001 86380 86390 1
530627 99530627 1001 86380 86390 1
531248 99531248 1001 86380 86390 1
531163 99531163 1001 86380 86390 1
531475 99531475 1001 86380 86390 1
531412 99531412 1001 86380 86390 1
532205 99532205 1001 86380 86390 1
532110 99532110 1001 86380 86390 1
531872 99531872 1001 86380 86390 1
531980 99531980 1001 86380 86390 1
531636 99531636 1001 86380 86390 1
531611 99531611 1001 86380 86390 1
531768 99531768 1001 86380 86390 1
531644 99531644 1001 86380 86390 1
532937 99532937 1001 86380 86390 1
532763 99532763 1001 86380 86390 1
532540 99532540 1001 86380 86390 1
532529 99532529 1001 86380 86390 1
532600 99532600 1001 86380 86390 1
533201 99533201 1001 86380 86390 1
533176 99533176 1001 86380 86390 1
533141 99533141 1001 86380 86390 1
533658 99533658 1001 86380 86390 1
534031 99534031 1001 86380 86390 1
533956 99533956 1001 86380 86390 1
534628 99534628 1001 86380 86390 1
534645 99534645 1001 86380 86390 1
534301 99534301 1001 86380 86390 1
534126 99534126 1001 86380 86390 1
534153 99534153 1001 86380 86390 1
534709 99534709 1001 86380 86390 1
534843 99534843 1001 86380 86390 1
535373 99535373 1001 86380 86390 1
534906 99534906 1001 86380 86390 1
535638 99535638 1001 86380 86390 1
535558 99535558 1001 86380 86390 1
536195 99536195 1001 86380 86390 1
536123 99536123 1001 86380 86390 1
535996 99535996 1001 86380 86390 1
535745 99535745 1001 86380 86390 1
535901 99535901 1001 86380 86390 1
536465 99536465 1001 86380 86390 1
536408 99536408 1001 86380 86390 1
536371 99536371 1001 86380 86390 1
537131 99537131 1001 86380 86390 1
537012 99537012 1001 86380 86390 1
537025 99537025 1001 86380 86390 1
536882 99536882 1001 86380 86390 1
536921 99536921 1001 86380 86390 1
536936 99536936 1001 86380 86390 1
537261 99537261 1001 86380 86390 1
537931 99537931 1001 86380 86390 1
537685 99537685 1001 86380 86390 1
537711 99537711 1001 86380 86390 1
537380 99537380 1001 86380 86390 1
537475 99537475 1001 86380 86390 1
537377 99537377 1001 86380 86390 1
538108 99538108 1001 86380 86390 1
538542 99538542 1001 86380 86390 1
538427 99538427 1001 86380 86390 1
538330 99538330 1001 86380 86390 1
538372 99538372 1001 86380 86390 1
539087 99539087 1001 86380 86390 1
539028 99539028 1001 86380 86390 1
539695 99539695 1001 86380 86390 1
539790 99539790 1001 86380 86390 1
540290 99540290 1001 86380 86390 1
540271 99540271 1001 86380 86390 1
540540 99540540 1001 86380 86390 1
540605 99540605 1001 86380 86390 1
541234 99541234 1001 86380 86390 1
541196 99541196 1001 86380 86390 1
541163 99541163 1001 86380 86390 1
541289 99541289 1001 86380 86390 1
541066 99541066 1001 86380 86390 1
540807 99540807 1001 86380 86390 1
541419 99541419 1001 86380 86390 1
541409 99541409 1001 86380 86390 1
541425 99541425 1001 86380 86390 1
541311 99541311 1001 86380 86390 1
541990 99541990 1001 86380 86390 1
541905 99541905 1001 86380 86390 1
541767 99541767 1001 86380 86390 1
541633 99541633 1001 86380 86390 1
542170 99542170 1001 86380 86390 1
542290 99542290 1001 86380 86390 1
542162 99542162 1001 86380 86390 1
542282 99542282 1001 86380 86390 1
542924 99542924 1001 86380 86390 1
542889 99542889 1001 86380 86390 1
542692 99542692 1001 86380 86390 1
542711 99542711 1001 86380 86390 1
542422 99542422 1001 86380 86390 1
542344 99542344 1001 86380 86390 1
542371 99542371 1001 86380 86390 1
542424 99542424 1001 86380 86390 1
542479 99542479 1001 86380 86390 1
543136 99543136 1001 86380 86390 1
543683 99543683 1001 86380 86390 1
543672 99543672 1001 86380 86390 1
543769 99543769 1001 86380 86390 1
543521 99543521 1001 86380 86390 1
543187 99543187 1001 86380 86390 1
543227 99543227 1001 86380 86390 1
544595 99544595 1001 86380 86390 1
544214 99544214 1001 86380 86390 1
544126 99544126 1001 86380 86390 1
544643 99544643 1001 86380 86390 1
437002 531 1001 31440 31917 1
402848 1140 1001 47340 49377 1
400098 99400098 1001 86380 86390 1
400243 99400243 1001 86380 86390 1
400349 99400349 1001 86380 86390 1
400542 99400542 1001 86380 86390 1
400724 99400724 1001 86380 86390 1
401189 99401189 1001 86380 86390 1
401339 99401339 1001 86380 86390 1
401744 99401744 1001 86380 86390 1
402666 99402666 1001 86380 86390 1
402699 99402699 1001 86380 86390 1
403685 99403685 1001 86380 86390 1
403836 99403836 1001 86380 86390 1
404016 99404016 1001 86380 86390 1
404214 99404214 1001 86380 86390 1
405050 99405050 1001 86380 86390 1
405109 99405109 1001 86380 86390 1
405510 99405510 1001 86380 86390 1
405567 99405567 1001 86380 86390 1
405953 99405953 1001 86380 86390 1
406243 99406243 1001 86380 86390 1
406449 99406449 1001 86380 86390 1
406486 99406486 1001 86380 86390 1
406546 99406546 1001 86380 86390 1
406850 99406850 1001 86380 86390 1
406957 99406957 1001 86380 86390 1
407604 99407604 1001 86380 86390 1
407586 99407586 1001 86380 86390 1
408069 99408069 1001 86380 86390 1
408223 99408223 1001 86380 86390 1
408249 99408249 1001 86380 86390 1
408496 99408496 1001 86380 86390 1
408569 99408569 1001 86380 86390 1
408598 99408598 1001 86380 86390 1
408706 99408706 1001 86380 86390 1
408755 99408755 1001 86380 86390 1
409004 99409004 1001 86380 86390 1
409503 99409503 1001 86380 86390 1
409579 99409579 1001 86380 86390 1
410450 99410450 1001 86380 86390 1
410866 99410866 1001 86380 86390 1
411147 99411147 1001 86380 86390 1
411227 99411227 1001 86380 86390 1
411588 99411588 1001 86380 86390 1
412097 99412097 1001 86380 86390 1
412185 99412185 1001 86380 86390 1
412443 99412443 1001 86380 86390 1
413366 99413366 1001 86380 86390 1
413663 99413663 1001 86380 86390 1
413330 99413330 1001 86380 86390 1
412907 99412907 1001 86380 86390 1
413274 99413274 1001 86380 86390 1
412897 99412897 1001 86380 86390 1
412645 99412645 1001 86380 86390 1
412677 99412677 1001 86380 86390 1
414095 99414095 1001 86380 86390 1
413959 99413959 1001 86380 86390 1
414052 99414052 1001 86380 86390 1
413778 99413778 1001 86380 86390 1
415153 99415153 1001 86380 86390 1
414892 99414892 1001 86380 86390 1
414844 99414844 1001 86380 86390 1
414721 99414721 1001 86380 86390 1
414527 99414527 1001 86380 86390 1
414455 99414455 1001 86380 86390 1
414259 99414259 1001 86380 86390 1
415469 99415469 1001 86380 86390 1
415519 99415519 1001 86380 86390 1
416168 99416168 1001 86380 86390 1
415723 99415723 1001 86380 86390 1
417367 99417367 1001 86380 86390 1
417575 99417575 1001 86380 86390 1
417428 99417428 1001 86380 86390 1
417515 99417515 1001 86380 86390 1
417567 99417567 1001 86380 86390 1
417418 99417418 1001 86380 86390 1
417541 99417541 1001 86380 86390 1
418599 99418599 1001 86380 86390 1
418790 99418790 1001 86380 86390 1
418522 99418522 1001 86380 86390 1
417973 99417973 1001 86380 86390 1
417914 99417914 1001 86380 86390 1
417959 99417959 1001 86380 86390 1
417762 99417762 1001 86380 86390 1
417989 99417989 1001 86380 86390 1
419197 99419197 1001 86380 86390 1
418893 99418893 1001 86380 86390 1
420135 99420135 1001 86380 86390 1
419712 99419712 1001 86380 86390 1
419960 99419960 1001 86380 86390 1
419347 99419347 1001 86380 86390 1
420532 99420532 1001 86380 86390 1
420801 99420801 1001 86380 86390 1
421291 99421291 1001 86380 86390 1
421140 99421140 1001 86380 86390 1
422384 99422384 1001 86380 86390 1
423422 99423422 1001 86380 86390 1
423081 99423081 1001 86380 86390 1
422583 99422583 1001 86380 86390 1
423774 99423774 1001 86380 86390 1
423876 99423876 1001 86380 86390 1
423906 99423906 1001 86380 86390 1
424090 99424090 1001 86380 86390 1
424488 99424488 1001 86380 86390 1
424416 99424416 1001 86380 86390 1
424582 99424582 1001 86380 86390 1
425573 99425573 1001 86380 86390 1
426066 99426066 1001 86380 86390 1
426073 99426073 1001 86380 86390 1
427167 99427167 1001 86380 86390 1
427250 99427250 1001 86380 86390 1
427158 99427158 1001 86380 86390 1
428547 99428547 1001 86380 86390 1
428628 99428628 1001 86380 86390 1
428228 99428228 1001 86380 86390 1
428088 99428088 1001 86380 86390 1
427802 99427802 1001 86380 86390 1
427712 99427712 1001 86380 86390 1
430161 99430161 1001 86380 86390 1
429614 99429614 1001 86380 86390 1
429711 99429711 1001 86380 86390 1
429434 99429434 1001 86380 86390 1
429559 99429559 1001 86380 86390 1
431904 99431904 1001 86380 86390 1
432048 99432048 1001 86380 86390 1
431362 99431362 1001 86380 86390 1
432330 99432330 1001 86380 86390 1
433585 99433585 1001 86380 86390 1
433336 99433336 1001 86380 86390 1
432965 99432965 1001 86380 86390 1
432493 99432493 1001 86380 86390 1
433749 99433749 1001 86380 86390 1
435037 99435037 1001 86380 86390 1
434656 99434656 1001 86380 86390 1
434832 99434832 1001 86380 86390 1
434615 99434615 1001 86380 86390 1
434352 99434352 1001 86380 86390 1
434481 99434481 1001 86380 86390 1
434367 99434367 1001 86380 86390 1
435530 99435530 1001 86380 86390 1
436980 99436980 1001 86380 86390 1
437024 99437024 1001 86380 86390 1
436874 99436874 1001 86380 86390 1
436971 99436971 1001 86380 86390 1
300699 99300699 1001 86380 86390 1
300612 99300612 1001 86380 86390 1
300406 99300406 1001 86380 86390 1
300843 99300843 1001 86380 86390 1
300898 99300898 1001 86380 86390 1
300874 99300874 1001 86380 86390 1
301480 99301480 1001 86380 86390 1
301408 99301408 1001 86380 86390 1
301711 99301711 1001 86380 86390 1
301634 99301634 1001 86380 86390 1
302150 99302150 1001 86380 86390 1
301920 99301920 1001 86380 86390 1
301832 99301832 1001 86380 86390 1
301950 99301950 1001 86380 86390 1
302416 99302416 1001 86380 86390 1
302530 99302530 1001 86380 86390 1
302427 99302427 1001 86380 86390 1
302625 99302625 1001 86380 86390 1
302692 99302692 1001 86380 86390 1
303283 99303283 1001 86380 86390 1
303339 99303339 1001 86380 86390 1
303843 99303843 1001 86380 86390 1
303633 99303633 1001 86380 86390 1
303465 99303465 1001 86380 86390 1
304181 99304181 1001 86380 86390 1
304680 99304680 1001 86380 86390 1
304772 99304772 1001 86380 86390 1
304802 99304802 1001 86380 86390 1
304555 99304555 1001 86380 86390 1
304518 99304518 1001 86380 86390 1
304468 99304468 1001 86380 86390 1
304382 99304382 1001 86380 86390 1
304337 99304337 1001 86380 86390 1
304971 99304971 1001 86380 86390 1
305656 99305656 1001 86380 86390 1
305490 99305490 1001 86380 86390 1
500736 99500736 1001 86380 86390 1
500749 99500749 1001 86380 86390 1
500759 99500759 1001 86380 86390 1
500452 99500452 1001 86380 86390 1
500466 99500466 1001 86380 86390 1
500389 99500389 1001 86380 86390 1
500393 99500393 1001 86380 86390 1
500953 99500953 1001 86380 86390 1
500944 99500944 1001 86380 86390 1
500945 99500945 1001 86380 86390 1
501003 99501003 1001 86380 86390 1
501352 99501352 1001 86380 86390 1
502105 99502105 1001 86380 86390 1
501987 99501987 1001 86380 86390 1
501921 99501921 1001 86380 86390 1
502503 99502503 1001 86380 86390 1
502789 99502789 1001 86380 86390 1
502727 99502727 1001 86380 86390 1
502819 99502819 1001 86380 86390 1
502861 99502861 1001 86380 86390 1
503319 99503319 1001 86380 86390 1
503337 99503337 1001 86380 86390 1
503966 99503966 1001 86380 86390 1
504087 99504087 1001 86380 86390 1
504010 99504010 1001 86380 86390 1
504037 99504037 1001 86380 86390 1
503825 99503825 1001 86380 86390 1
503633 99503633 1001 86380 86390 1
503702 99503702 1001 86380 86390 1
504782 99504782 1001 86380 86390 1
504643 99504643 1001 86380 86390 1
504370 99504370 1001 86380 86390 1
505128 99505128 1001 86380 86390 1
505623 99505623 1001 86380 86390 1
505679 99505679 1001 86380 86390 1
505463 99505463 1001 86380 86390 1
505493 99505493 1001 86380 86390 1
505351 99505351 1001 86380 86390 1
505887 99505887 1001 86380 86390 1
506444 99506444 1001 86380 86390 1
506492 99506492 1001 86380 86390 1
506518 99506518 1001 86380 86390 1
506252 99506252 1001 86380 86390 1
506120 99506120 1001 86380 86390 1
506121 99506121 1001 86380 86390 1
506168 99506168 1001 86380 86390 1
506746 99506746 1001 86380 86390 1
507242 99507242 1001 86380 86390 1
507223 99507223 1001 86380 86390 1
507109 99507109 1001 86380 86390 1
507019 99507019 1001 86380 86390 1
508092 99508092 1001 86380 86390 1
508043 99508043 1001 86380 86390 1
507904 99507904 1001 86380 86390 1
507960 99507960 1001 86380 86390 1
508013 99508013 1001 86380 86390 1
508040 99508040 1001 86380 86390 1
508002 99508002 1001 86380 86390 1
507718 99507718 1001 86380 86390 1
507753 99507753 1001 86380 86390 1
508323 99508323 1001 86380 86390 1
508954 99508954 1001 86380 86390 1
508943 99508943 1001 86380 86390 1
508815 99508815 1001 86380 86390 1
508867 99508867 1001 86380 86390 1
508537 99508537 1001 86380 86390 1
509231 99509231 1001 86380 86390 1
509703 99509703 1001 86380 86390 1
509676 99509676 1001 86380 86390 1
509308 99509308 1001 86380 86390 1
510032 99510032 1001 86380 86390 1
510170 99510170 1001 86380 86390 1
510274 99510274 1001 86380 86390 1
510750 99510750 1001 86380 86390 1
510815 99510815 1001 86380 86390 1
510773 99510773 1001 86380 86390 1
511274 99511274 1001 86380 86390 1
511187 99511187 1001 86380 86390 1
511303 99511303 1001 86380 86390 1
511329 99511329 1001 86380 86390 1
511564 99511564 1001 86380 86390 1
511631 99511631 1001 86380 86390 1
511559 99511559 1001 86380 86390 1
512294 99512294 1001 86380 86390 1
512244 99512244 1001 86380 86390 1
512207 99512207 1001 86380 86390 1
512235 99512235 1001 86380 86390 1
512084 99512084 1001 86380 86390 1
512097 99512097 1001 86380 86390 1
512012 99512012 1001 86380 86390 1
512155 99512155 1001 86380 86390 1
511785 99511785 1001 86380 86390 1
511802 99511802 1001 86380 86390 1
511963 99511963 1001 86380 86390 1
512447 99512447 1001 86380 86390 1
512398 99512398 1001 86380 86390 1
512478 99512478 1001 86380 86390 1
513077 99513077 1001 86380 86390 1
512966 99512966 1001 86380 86390 1
512784 99512784 1001 86380 86390 1
514018 99514018 1001 86380 86390 1
513505 99513505 1001 86380 86390 1
513612 99513612 1001 86380 86390 1
514146 99514146 1001 86380 86390 1
514213 99514213 1001 86380 86390 1
514141 99514141 1001 86380 86390 1
514702 99514702 1001 86380 86390 1
514454 99514454 1001 86380 86390 1
514328 99514328 1001 86380 86390 1
514389 99514389 1001 86380 86390 1
515027 99515027 1001 86380 86390 1
515664 99515664 1001 86380 86390 1
515499 99515499 1001 86380 86390 1
515501 99515501 1001 86380 86390 1
515593 99515593 1001 86380 86390 1
515402 99515402 1001 86380 86390 1
515143 99515143 1001 86380 86390 1
515758 99515758 1001 86380 86390 1
515867 99515867 1001 86380 86390 1
515859 99515859 1001 86380 86390 1
516494 99516494 1001 86380 86390 1
516125 99516125 1001 86380 86390 1
516558 99516558 1001 86380 86390 1
517188 99517188 1001 86380 86390 1
517080 99517080 1001 86380 86390 1
517072 99517072 1001 86380 86390 1
517360 99517360 1001 86380 86390 1
517468 99517468 1001 86380 86390 1
517494 99517494 1001 86380 86390 1
517827 99517827 1001 86380 86390 1
517550 99517550 1001 86380 86390 1
517747 99517747 1001 86380 86390 1
518786 99518786 1001 86380 86390 1
518720 99518720 1001 86380 86390 1
518709 99518709 1001 86380 86390 1
518620 99518620 1001 86380 86390 1
518612 99518612 1001 86380 86390 1
519020 99519020 1001 86380 86390 1
519688 99519688 1001 86380 86390 1
519702 99519702 1001 86380 86390 1
519802 99519802 1001 86380 86390 1
519904 99519904 1001 86380 86390 1
519869 99519869 1001 86380 86390 1
519947 99519947 1001 86380 86390 1
520505 99520505 1001 86380 86390 1
520434 99520434 1001 86380 86390 1
520309 99520309 1001 86380 86390 1
520271 99520271 1001 86380 86390 1
520262 99520262 1001 86380 86390 1
520099 99520099 1001 86380 86390 1
520671 99520671 1001 86380 86390 1
520648 99520648 1001 86380 86390 1
521267 99521267 1001 86380 86390 1
521400 99521400 1001 86380 86390 1
521222 99521222 1001 86380 86390 1
521239 99521239 1001 86380 86390 1
520903 99520903 1001 86380 86390 1
520946 99520946 1001 86380 86390 1
521524 99521524 1001 86380 86390 1
521915 99521915 1001 86380 86390 1
521710 99521710 1001 86380 86390 1
521712 99521712 1001 86380 86390 1
522310 99522310 1001 86380 86390 1
522454 99522454 1001 86380 86390 1
523073 99523073 1001 86380 86390 1
522999 99522999 1001 86380 86390 1
523107 99523107 1001 86380 86390 1
522908 99522908 1001 86380 86390 1
522793 99522793 1001 86380 86390 1
523219 99523219 1001 86380 86390 1
522706 99522706 1001 86380 86390 1
523747 99523747 1001 86380 86390 1
523937 99523937 1001 86380 86390 1
523491 99523491 1001 86380 86390 1
523986 99523986 1001 86380 86390 1
524144 99524144 1001 86380 86390 1
524134 99524134 1001 86380 86390 1
524722 99524722 1001 86380 86390 1
524746 99524746 1001 86380 86390 1
524649 99524649 1001 86380 86390 1
524758 99524758 1001 86380 86390 1
524614 99524614 1001 86380 86390 1
524766 99524766 1001 86380 86390 1
524369 99524369 1001 86380 86390 1
524300 99524300 1001 86380 86390 1
525585 99525585 1001 86380 86390 1
525246 99525246 1001 86380 86390 1
525133 99525133 1001 86380 86390 1
525129 99525129 1001 86380 86390 1
526406 99526406 1001 86380 86390 1
527041 99527041 1001 86380 86390 1
526689 99526689 1001 86380 86390 1
527288 99527288 1001 86380 86390 1
527405 99527405 1001 86380 86390 1
527393 99527393 1001 86380 86390 1
527382 99527382 1001 86380 86390 1
527293 99527293 1001 86380 86390 1
528000 99528000 1001 86380 86390 1
527886 99527886 1001 86380 86390 1
528059 99528059 1001 86380 86390 1
527918 99527918 1001 86380 86390 1
527834 99527834 1001 86380 86390 1
527749 99527749 1001 86380 86390 1
527656 99527656 1001 86380 86390 1
528196 99528196 1001 86380 86390 1
528824 99528824 1001 86380 86390 1
528725 99528725 1001 86380 86390 1
528884 99528884 1001 86380 86390 1
528892 99528892 1001 86380 86390 1
528684 99528684 1001 86380 86390 1
528519 99528519 1001 86380 86390 1
528574 99528574 1001 86380 86390 1
529086 99529086 1001 86380 86390 1
528933 99528933 1001 86380 86390 1
529630 99529630 1001 86380 86390 1
529533 99529533 1001 86380 86390 1
529301 99529301 1001 86380 86390 1
529179 99529179 1001 86380 86390 1
529221 99529221 1001 86380 86390 1
529963 99529963 1001 86380 86390 1
530043 99530043 1001 86380 86390 1
529968 99529968 1001 86380 86390 1
530736 99530736 1001 86380 86390 1
531250 99531250 1001 86380 86390 1
531046 99531046 1001 86380 86390 1
530797 99530797 1001 86380 86390 1
531500 99531500 1001 86380 86390 1
531502 99531502 1001 86380 86390 1
532173 99532173 1001 86380 86390 1
532011 99532011 1001 86380 86390 1
531587 99531587 1001 86380 86390 1
531671 99531671 1001 86380 86390 1
532270 99532270 1001 86380 86390 1
532362 99532362 1001 86380 86390 1
532829 99532829 1001 86380 86390 1
532950 99532950 1001 86380 86390 1
532493 99532493 1001 86380 86390 1
532445 99532445 1001 86380 86390 1
532524 99532524 1001 86380 86390 1
532423 99532423 1001 86380 86390 1
533625 99533625 1001 86380 86390 1
533382 99533382 1001 86380 86390 1
533360 99533360 1001 86380 86390 1
533946 99533946 1001 86380 86390 1
533949 99533949 1001 86380 86390 1
534003 99534003 1001 86380 86390 1
533905 99533905 1001 86380 86390 1
534684 99534684 1001 86380 86390 1
534532 99534532 1001 86380 86390 1
534494 99534494 1001 86380 86390 1
534585 99534585 1001 86380 86390 1
534534 99534534 1001 86380 86390 1
534561 99534561 1001 86380 86390 1
534589 99534589 1001 86380 86390 1
534677 99534677 1001 86380 86390 1
534285 99534285 1001 86380 86390 1
534429 99534429 1001 86380 86390 1
534300 99534300 1001 86380 86390 1
534340 99534340 1001 86380 86390 1
534447 99534447 1001 86380 86390 1
534192 99534192 1001 86380 86390 1
534733 99534733 1001 86380 86390 1
534822 99534822 1001 86380 86390 1
535423 99535423 1001 86380 86390 1
535479 99535479 1001 86380 86390 1
535386 99535386 1001 86380 86390 1
535342 99535342 1001 86380 86390 1
535241 99535241 1001 86380 86390 1
535183 99535183 1001 86380 86390 1
535552 99535552 1001 86380 86390 1
535568 99535568 1001 86380 86390 1
535684 99535684 1001 86380 86390 1
535713 99535713 1001 86380 86390 1
535873 99535873 1001 86380 86390 1
535790 99535790 1001 86380 86390 1
536484 99536484 1001 86380 86390 1
536996 99536996 1001 86380 86390 1
537020 99537020 1001 86380 86390 1
536756 99536756 1001 86380 86390 1
536848 99536848 1001 86380 86390 1
536954 99536954 1001 86380 86390 1
536613 99536613 1001 86380 86390 1
536589 99536589 1001 86380 86390 1
537195 99537195 1001 86380 86390 1
537852 99537852 1001 86380 86390 1
537719 99537719 1001 86380 86390 1
537617 99537617 1001 86380 86390 1
537591 99537591 1001 86380 86390 1
538072 99538072 1001 86380 86390 1
538143 99538143 1001 86380 86390 1
538675 99538675 1001 86380 86390 1
538452 99538452 1001 86380 86390 1
538336 99538336 1001 86380 86390 1
538302 99538302 1001 86380 86390 1
538212 99538212 1001 86380 86390 1
538381 99538381 1001 86380 86390 1
538344 99538344 1001 86380 86390 1
539487 99539487 1001 86380 86390 1
539539 99539539 1001 86380 86390 1
539580 99539580 1001 86380 86390 1
539666 99539666 1001 86380 86390 1
539753 99539753 1001 86380 86390 1
540280 99540280 1001 86380 86390 1
540222 99540222 1001 86380 86390 1
540180 99540180 1001 86380 86390 1
539979 99539979 1001 86380 86390 1
540603 99540603 1001 86380 86390 1
541176 99541176 1001 86380 86390 1
541062 99541062 1001 86380 86390 1
541028 99541028 1001 86380 86390 1
540969 99540969 1001 86380 86390 1
540879 99540879 1001 86380 86390 1
540727 99540727 1001 86380 86390 1
540872 99540872 1001 86380 86390 1
540748 99540748 1001 86380 86390 1
540774 99540774 1001 86380 86390 1
541381 99541381 1001 86380 86390 1
541891 99541891 1001 86380 86390 1
541548 99541548 1001 86380 86390 1
542236 99542236 1001 86380 86390 1
542163 99542163 1001 86380 86390 1
542242 99542242 1001 86380 86390 1
542865 99542865 1001 86380 86390 1
542549 99542549 1001 86380 86390 1
542404 99542404 1001 86380 86390 1
542496 99542496 1001 86380 86390 1
542440 99542440 1001 86380 86390 1
543028 99543028 1001 86380 86390 1
542990 99542990 1001 86380 86390 1
543681 99543681 1001 86380 86390 1
543667 99543667 1001 86380 86390 1
543495 99543495 1001 86380 86390 1
544396 99544396 1001 86380 86390 1
544306 99544306 1001 86380 86390 1
544375 99544375 1001 86380 86390 1
543978 99543978 1001 86380 86390 1
544019 99544019 1001 86380 86390 1
543980 99543980 1001 86380 86390 1
407631 1142 1001 41100 42417 1
400003 99400003 1001 86380 86390 1
400104 99400104 1001 86380 86390 1
400402 99400402 1001 86380 86390 1
400713 99400713 1001 86380 86390 1
400782 99400782 1001 86380 86390 1
400911 99400911 1001 86380 86390 1
401136 99401136 1001 86380 86390 1
401589 99401589 1001 86380 86390 1
402167 99402167 1001 86380 86390 1
402126 99402126 1001 86380 86390 1
402337 99402337 1001 86380 86390 1
402548 99402548 1001 86380 86390 1
402777 99402777 1001 86380 86390 1
402923 99402923 1001 86380 86390 1
403124 99403124 1001 86380 86390 1
403771 99403771 1001 86380 86390 1
403759 99403759 1001 86380 86390 1
403967 99403967 1001 86380 86390 1
404471 99404471 1001 86380 86390 1
404663 99404663 1001 86380 86390 1
404951 99404951 1001 86380 86390 1
404954 99404954 1001 86380 86390 1
405346 99405346 1001 86380 86390 1
405461 99405461 1001 86380 86390 1
406072 99406072 1001 86380 86390 1
406111 99406111 1001 86380 86390 1
407350 99407350 1001 86380 86390 1
407300 99407300 1001 86380 86390 1
407272 99407272 1001 86380 86390 1
407410 99407410 1001 86380 86390 1
407471 99407471 1001 86380 86390 1
407587 99407587 1001 86380 86390 1
408090 99408090 1001 86380 86390 1
408367 99408367 1001 86380 86390 1
408902 99408902 1001 86380 86390 1
409163 99409163 1001 86380 86390 1
409313 99409313 1001 86380 86390 1
410127 99410127 1001 86380 86390 1
410229 99410229 1001 86380 86390 1
410323 99410323 1001 86380 86390 1
410528 99410528 1001 86380 86390 1
410757 99410757 1001 86380 86390 1
410788 99410788 1001 86380 86390 1
410825 99410825 1001 86380 86390 1
410996 99410996 1001 86380 86390 1
411074 99411074 1001 86380 86390 1
411188 99411188 1001 86380 86390 1
411717 99411717 1001 86380 86390 1
413424 99413424 1001 86380 86390 1
413525 99413525 1001 86380 86390 1
412913 99412913 1001 86380 86390 1
413197 99413197 1001 86380 86390 1
412691 99412691 1001 86380 86390 1
412483 99412483 1001 86380 86390 1
413831 99413831 1001 86380 86390 1
413764 99413764 1001 86380 86390 1
413900 99413900 1001 86380 86390 1
415262 99415262 1001 86380 86390 1
414920 99414920 1001 86380 86390 1
414757 99414757 1001 86380 86390 1
414697 99414697 1001 86380 86390 1
415720 99415720 1001 86380 86390 1
415389 99415389 1001 86380 86390 1
415652 99415652 1001 86380 86390 1
415558 99415558 1001 86380 86390 1
416833 99416833 1001 86380 86390 1
416626 99416626 1001 86380 86390 1
415987 99415987 1001 86380 86390 1
416057 99416057 1001 86380 86390 1
415795 99415795 1001 86380 86390 1
416129 99416129 1001 86380 86390 1
417046 99417046 1001 86380 86390 1
417095 99417095 1001 86380 86390 1
417236 99417236 1001 86380 86390 1
417326 99417326 1001 86380 86390 1
417607 99417607 1001 86380 86390 1
417468 99417468 1001 86380 86390 1
418377 99418377 1001 86380 86390 1
418144 99418144 1001 86380 86390 1
418028 99418028 1001 86380 86390 1
417711 99417711 1001 86380 86390 1
417926 99417926 1001 86380 86390 1
420143 99420143 1001 86380 86390 1
419820 99419820 1001 86380 86390 1
420010 99420010 1001 86380 86390 1
419269 99419269 1001 86380 86390 1
419477 99419477 1001 86380 86390 1
420712 99420712 1001 86380 86390 1
421771 99421771 1001 86380 86390 1
421718 99421718 1001 86380 86390 1
421993 99421993 1001 86380 86390 1
421148 99421148 1001 86380 86390 1
422415 99422415 1001 86380 86390 1
422266 99422266 1001 86380 86390 1
423486 99423486 1001 86380 86390 1
423244 99423244 1001 86380 86390 1
422966 99422966 1001 86380 86390 1
423243 99423243 1001 86380 86390 1
422677 99422677 1001 86380 86390 1
423989 99423989 1001 86380 86390 1
423937 99423937 1001 86380 86390 1
425220 99425220 1001 86380 86390 1
425107 99425107 1001 86380 86390 1
424529 99424529 1001 86380 86390 1
424195 99424195 1001 86380 86390 1
424484 99424484 1001 86380 86390 1
425580 99425580 1001 86380 86390 1
425672 99425672 1001 86380 86390 1
425577 99425577 1001 86380 86390 1
425823 99425823 1001 86380 86390 1
426842 99426842 1001 86380 86390 1
427030 99427030 1001 86380 86390 1
426871 99426871 1001 86380 86390 1
426473 99426473 1001 86380 86390 1
426018 99426018 1001 86380 86390 1
426004 99426004 1001 86380 86390 1
427403 99427403 1001 86380 86390 1
427135 99427135 1001 86380 86390 1
427410 99427410 1001 86380 86390 1
428452 99428452 1001 86380 86390 1
428388 99428388 1001 86380 86390 1
427887 99427887 1001 86380 86390 1
429152 99429152 1001 86380 86390 1
430027 99430027 1001 86380 86390 1
430079 99430079 1001 86380 86390 1
429595 99429595 1001 86380 86390 1
429946 99429946 1001 86380 86390 1
429612 99429612 1001 86380 86390 1
429554 99429554 1001 86380 86390 1
430484 99430484 1001 86380 86390 1
430664 99430664 1001 86380 86390 1
430775 99430775 1001 86380 86390 1
431678 99431678 1001 86380 86390 1
431372 99431372 1001 86380 86390 1
431357 99431357 1001 86380 86390 1
431265 99431265 1001 86380 86390 1
431471 99431471 1001 86380 86390 1
430885 99430885 1001 86380 86390 1
432167 99432167 1001 86380 86390 1
433320 99433320 1001 86380 86390 1
433685 99433685 1001 86380 86390 1
433691 99433691 1001 86380 86390 1
433504 99433504 1001 86380 86390 1
433028 99433028 1001 86380 86390 1
432939 99432939 1001 86380 86390 1
432653 99432653 1001 86380 86390 1
432576 99432576 1001 86380 86390 1
435337 99435337 1001 86380 86390 1
435160 99435160 1001 86380 86390 1
435032 99435032 1001 86380 86390 1
434817 99434817 1001 86380 86390 1
434339 99434339 1001 86380 86390 1
434345 99434345 1001 86380 86390 1
434381 99434381 1001 86380 86390 1
434449 99434449 1001 86380 86390 1
435483 99435483 1001 86380 86390 1
435450 99435450 1001 86380 86390 1
437143 99437143 1001 86380 86390 1
436573 99436573 1001 86380 86390 1
436737 99436737 1001 86380 86390 1
436003 99436003 1001 86380 86390 1
437350 99437350 1001 86380 86390 1
300537 99300537 1001 86380 86390 1
300564 99300564 1001 86380 86390 1
300471 99300471 1001 86380 86390 1
300339 99300339 1001 86380 86390 1
300469 99300469 1001 86380 86390 1
300159 99300159 1001 86380 86390 1
300251 99300251 1001 86380 86390 1
300275 99300275 1001 86380 86390 1
300866 99300866 1001 86380 86390 1
301465 99301465 1001 86380 86390 1
301447 99301447 1001 86380 86390 1
301549 99301549 1001 86380 86390 1
301311 99301311 1001 86380 86390 1
301324 99301324 1001 86380 86390 1
300962 99300962 1001 86380 86390 1
301604 99301604 1001 86380 86390 1
302304 99302304 1001 86380 86390 1
302363 99302363 1001 86380 86390 1
302130 99302130 1001 86380 86390 1
302030 99302030 1001 86380 86390 1
301898 99301898 1001 86380 86390 1
302473 99302473 1001 86380 86390 1
302383 99302383 1001 86380 86390 1
302568 99302568 1001 86380 86390 1
302910 99302910 1001 86380 86390 1
302835 99302835 1001 86380 86390 1
302797 99302797 1001 86380 86390 1
302839 99302839 1001 86380 86390 1
302794 99302794 1001 86380 86390 1
303394 99303394 1001 86380 86390 1
303649 99303649 1001 86380 86390 1
303414 99303414 1001 86380 86390 1
304043 99304043 1001 86380 86390 1
304052 99304052 1001 86380 86390 1
304080 99304080 1001 86380 86390 1
304472 99304472 1001 86380 86390 1
304654 99304654 1001 86380 86390 1
304533 99304533 1001 86380 86390 1
304321 99304321 1001 86380 86390 1
304315 99304315 1001 86380 86390 1
304947 99304947 1001 86380 86390 1
304890 99304890 1001 86380 86390 1
304983 99304983 1001 86380 86390 1
305048 99305048 1001 86380 86390 1
305506 99305506 1001 86380 86390 1
305560 99305560 1001 86380 86390 1
305563 99305563 1001 86380 86390 1
305340 99305340 1001 86380 86390 1
305344 99305344 1001 86380 86390 1
305078 99305078 1001 86380 86390 1
305068 99305068 1001 86380 86390 1
305108 99305108 1001 86380 86390 1
305189 99305189 1001 86380 86390 1
500659 99500659 1001 86380 86390 1
500768 99500768 1001 86380 86390 1
500744 99500744 1001 86380 86390 1
500455 99500455 1001 86380 86390 1
500537 99500537 1001 86380 86390 1
500310 99500310 1001 86380 86390 1
500234 99500234 1001 86380 86390 1
501576 99501576 1001 86380 86390 1
501309 99501309 1001 86380 86390 1
501156 99501156 1001 86380 86390 1
501701 99501701 1001 86380 86390 1
501714 99501714 1001 86380 86390 1
501665 99501665 1001 86380 86390 1
501748 99501748 1001 86380 86390 1
502232 99502232 1001 86380 86390 1
501847 99501847 1001 86380 86390 1
502630 99502630 1001 86380 86390 1
503153 99503153 1001 86380 86390 1
503157 99503157 1001 86380 86390 1
503185 99503185 1001 86380 86390 1
503136 99503136 1001 86380 86390 1
502714 99502714 1001 86380 86390 1
502877 99502877 1001 86380 86390 1
503354 99503354 1001 86380 86390 1
503421 99503421 1001 86380 86390 1
503449 99503449 1001 86380 86390 1
503346 99503346 1001 86380 86390 1
503335 99503335 1001 86380 86390 1
503499 99503499 1001 86380 86390 1
503630 99503630 1001 86380 86390 1
504310 99504310 1001 86380 86390 1
504305 99504305 1001 86380 86390 1
504943 99504943 1001 86380 86390 1
504887 99504887 1001 86380 86390 1
504825 99504825 1001 86380 86390 1
504905 99504905 1001 86380 86390 1
504519 99504519 1001 86380 86390 1
504366 99504366 1001 86380 86390 1
504524 99504524 1001 86380 86390 1
505100 99505100 1001 86380 86390 1
505721 99505721 1001 86380 86390 1
505634 99505634 1001 86380 86390 1
505757 99505757 1001 86380 86390 1
505201 99505201 1001 86380 86390 1
505205 99505205 1001 86380 86390 1
505313 99505313 1001 86380 86390 1
505173 99505173 1001 86380 86390 1
505919 99505919 1001 86380 86390 1
506508 99506508 1001 86380 86390 1
506452 99506452 1001 86380 86390 1
506301 99506301 1001 86380 86390 1
506344 99506344 1001 86380 86390 1
506363 99506363 1001 86380 86390 1
506156 99506156 1001 86380 86390 1
506100 99506100 1001 86380 86390 1
506165 99506165 1001 86380 86390 1
506697 99506697 1001 86380 86390 1
506971 99506971 1001 86380 86390 1
506914 99506914 1001 86380 86390 1
507007 99507007 1001 86380 86390 1
507563 99507563 1001 86380 86390 1
507607 99507607 1001 86380 86390 1
508150 99508150 1001 86380 86390 1
508236 99508236 1001 86380 86390 1
508033 99508033 1001 86380 86390 1
507854 99507854 1001 86380 86390 1
507743 99507743 1001 86380 86390 1
508376 99508376 1001 86380 86390 1
508277 99508277 1001 86380 86390 1
508344 99508344 1001 86380 86390 1
508400 99508400 1001 86380 86390 1
508986 99508986 1001 86380 86390 1
508869 99508869 1001 86380 86390 1
508545 99508545 1001 86380 86390 1
508458 99508458 1001 86380 86390 1
509081 99509081 1001 86380 86390 1
509892 99509892 1001 86380 86390 1
509555 99509555 1001 86380 86390 1
509613 99509613 1001 86380 86390 1
509410 99509410 1001 86380 86390 1
509959 99509959 1001 86380 86390 1
510050 99510050 1001 86380 86390 1
510090 99510090 1001 86380 86390 1
510600 99510600 1001 86380 86390 1
510656 99510656 1001 86380 86390 1
510712 99510712 1001 86380 86390 1
510544 99510544 1001 86380 86390 1
510635 99510635 1001 86380 86390 1
510375 99510375 1001 86380 86390 1
510261 99510261 1001 86380 86390 1
510267 99510267 1001 86380 86390 1
510293 99510293 1001 86380 86390 1
511512 99511512 1001 86380 86390 1
511301 99511301 1001 86380 86390 1
510994 99510994 1001 86380 86390 1
511708 99511708 1001 86380 86390 1
511670 99511670 1001 86380 86390 1
511697 99511697 1001 86380 86390 1
512102 99512102 1001 86380 86390 1
512570 99512570 1001 86380 86390 1
512482 99512482 1001 86380 86390 1
512500 99512500 1001 86380 86390 1
512411 99512411 1001 86380 86390 1
513270 99513270 1001 86380 86390 1
514024 99514024 1001 86380 86390 1
513802 99513802 1001 86380 86390 1
513674 99513674 1001 86380 86390 1
513504 99513504 1001 86380 86390 1
514211 99514211 1001 86380 86390 1
514840 99514840 1001 86380 86390 1
514556 99514556 1001 86380 86390 1
514282 99514282 1001 86380 86390 1
515679 99515679 1001 86380 86390 1
515414 99515414 1001 86380 86390 1
515438 99515438 1001 86380 86390 1
515749 99515749 1001 86380 86390 1
515939 99515939 1001 86380 86390 1
516677 99516677 1001 86380 86390 1
517166 99517166 1001 86380 86390 1
517120 99517120 1001 86380 86390 1
517010 99517010 1001 86380 86390 1
516946 99516946 1001 86380 86390 1
516999 99516999 1001 86380 86390 1
516721 99516721 1001 86380 86390 1
516724 99516724 1001 86380 86390 1
517513 99517513 1001 86380 86390 1
517994 99517994 1001 86380 86390 1
518059 99518059 1001 86380 86390 1
518109 99518109 1001 86380 86390 1
518157 99518157 1001 86380 86390 1
517751 99517751 1001 86380 86390 1
517921 99517921 1001 86380 86390 1
518793 99518793 1001 86380 86390 1
518628 99518628 1001 86380 86390 1
518657 99518657 1001 86380 86390 1
518677 99518677 1001 86380 86390 1
518369 99518369 1001 86380 86390 1
518556 99518556 1001 86380 86390 1
519129 99519129 1001 86380 86390 1
519120 99519120 1001 86380 86390 1
519044 99519044 1001 86380 86390 1
519296 99519296 1001 86380 86390 1
519248 99519248 1001 86380 86390 1
519291 99519291 1001 86380 86390 1
519993 99519993 1001 86380 86390 1
519982 99519982 1001 86380 86390 1
519960 99519960 1001 86380 86390 1
519859 99519859 1001 86380 86390 1
519925 99519925 1001 86380 86390 1
520604 99520604 1001 86380 86390 1
520430 99520430 1001 86380 86390 1
520162 99520162 1001 86380 86390 1
520138 99520138 1001 86380 86390 1
520064 99520064 1001 86380 86390 1
521131 99521131 1001 86380 86390 1
520982 99520982 1001 86380 86390 1
520856 99520856 1001 86380 86390 1
521505 99521505 1001 86380 86390 1
521557 99521557 1001 86380 86390 1
521898 99521898 1001 86380 86390 1
521703 99521703 1001 86380 86390 1
521773 99521773 1001 86380 86390 1
521709 99521709 1001 86380 86390 1
522453 99522453 1001 86380 86390 1
522978 99522978 1001 86380 86390 1
522992 99522992 1001 86380 86390 1
523254 99523254 1001 86380 86390 1
523229 99523229 1001 86380 86390 1
523820 99523820 1001 86380 86390 1
523834 99523834 1001 86380 86390 1
523797 99523797 1001 86380 86390 1
523866 99523866 1001 86380 86390 1
523640 99523640 1001 86380 86390 1
523606 99523606 1001 86380 86390 1
523350 99523350 1001 86380 86390 1
523525 99523525 1001 86380 86390 1
523477 99523477 1001 86380 86390 1
524054 99524054 1001 86380 86390 1
524591 99524591 1001 86380 86390 1
524556 99524556 1001 86380 86390 1
524434 99524434 1001 86380 86390 1
524789 99524789 1001 86380 86390 1
524959 99524959 1001 86380 86390 1
525416 99525416 1001 86380 86390 1
525353 99525353 1001 86380 86390 1
525289 99525289 1001 86380 86390 1
525233 99525233 1001 86380 86390 1
525631 99525631 1001 86380 86390 1
526368 99526368 1001 86380 86390 1
526194 99526194 1001 86380 86390 1
526214 99526214 1001 86380 86390 1
526003 99526003 1001 86380 86390 1
527074 99527074 1001 86380 86390 1
527193 99527193 1001 86380 86390 1
526953 99526953 1001 86380 86390 1
526949 99526949 1001 86380 86390 1
526670 99526670 1001 86380 86390 1
527716 99527716 1001 86380 86390 1
527705 99527705 1001 86380 86390 1
527668 99527668 1001 86380 86390 1
527737 99527737 1001 86380 86390 1
527639 99527639 1001 86380 86390 1
527515 99527515 1001 86380 86390 1
527568 99527568 1001 86380 86390 1
528255 99528255 1001 86380 86390 1
528116 99528116 1001 86380 86390 1
528220 99528220 1001 86380 86390 1
528610 99528610 1001 86380 86390 1
528625 99528625 1001 86380 86390 1
528613 99528613 1001 86380 86390 1
528451 99528451 1001 86380 86390 1
528288 99528288 1001 86380 86390 1
529070 99529070 1001 86380 86390 1
528902 99528902 1001 86380 86390 1
529561 99529561 1001 86380 86390 1
529698 99529698 1001 86380 86390 1
529564 99529564 1001 86380 86390 1
529707 99529707 1001 86380 86390 1
529402 99529402 1001 86380 86390 1
529306 99529306 1001 86380 86390 1
529107 99529107 1001 86380 86390 1
529819 99529819 1001 86380 86390 1
530352 99530352 1001 86380 86390 1
530431 99530431 1001 86380 86390 1
530262 99530262 1001 86380 86390 1
529982 99529982 1001 86380 86390 1
530673 99530673 1001 86380 86390 1
531252 99531252 1001 86380 86390 1
531111 99531111 1001 86380 86390 1
531060 99531060 1001 86380 86390 1
531120 99531120 1001 86380 86390 1
530927 99530927 1001 86380 86390 1
531464 99531464 1001 86380 86390 1
531555 99531555 1001 86380 86390 1
532098 99532098 1001 86380 86390 1
531929 99531929 1001 86380 86390 1
531829 99531829 1001 86380 86390 1
531662 99531662 1001 86380 86390 1
531656 99531656 1001 86380 86390 1
531723 99531723 1001 86380 86390 1
532397 99532397 1001 86380 86390 1
532307 99532307 1001 86380 86390 1
532997 99532997 1001 86380 86390 1
532970 99532970 1001 86380 86390 1
532686 99532686 1001 86380 86390 1
532746 99532746 1001 86380 86390 1
532426 99532426 1001 86380 86390 1
533762 99533762 1001 86380 86390 1
533615 99533615 1001 86380 86390 1
533444 99533444 1001 86380 86390 1
533283 99533283 1001 86380 86390 1
533987 99533987 1001 86380 86390 1
534559 99534559 1001 86380 86390 1
534235 99534235 1001 86380 86390 1
534720 99534720 1001 86380 86390 1
534750 99534750 1001 86380 86390 1
534803 99534803 1001 86380 86390 1
534765 99534765 1001 86380 86390 1
535403 99535403 1001 86380 86390 1
535649 99535649 1001 86380 86390 1
535525 99535525 1001 86380 86390 1
535646 99535646 1001 86380 86390 1
536265 99536265 1001 86380 86390 1
536296 99536296 1001 86380 86390 1
536069 99536069 1001 86380 86390 1
536100 99536100 1001 86380 86390 1
536132 99536132 1001 86380 86390 1
536354 99536354 1001 86380 86390 1
536805 99536805 1001 86380 86390 1
536702 99536702 1001 86380 86390 1
537350 99537350 1001 86380 86390 1
537827 99537827 1001 86380 86390 1
537894 99537894 1001 86380 86390 1
537820 99537820 1001 86380 86390 1
537653 99537653 1001 86380 86390 1
537606 99537606 1001 86380 86390 1
537710 99537710 1001 86380 86390 1
537473 99537473 1001 86380 86390 1
538157 99538157 1001 86380 86390 1
538624 99538624 1001 86380 86390 1
538428 99538428 1001 86380 86390 1
538493 99538493 1001 86380 86390 1
538523 99538523 1001 86380 86390 1
538504 99538504 1001 86380 86390 1
538261 99538261 1001 86380 86390 1
538959 99538959 1001 86380 86390 1
538948 99538948 1001 86380 86390 1
539572 99539572 1001 86380 86390 1
539600 99539600 1001 86380 86390 1
539386 99539386 1001 86380 86390 1
539376 99539376 1001 86380 86390 1
539288 99539288 1001 86380 86390 1
539220 99539220 1001 86380 86390 1
539105 99539105 1001 86380 86390 1
539842 99539842 1001 86380 86390 1
539779 99539779 1001 86380 86390 1
540338 99540338 1001 86380 86390 1
540273 99540273 1001 86380 86390 1
540121 99540121 1001 86380 86390 1
540083 99540083 1001 86380 86390 1
539949 99539949 1001 86380 86390 1
541243 99541243 1001 86380 86390 1
541280 99541280 1001 86380 86390 1
541253 99541253 1001 86380 86390 1
541004 99541004 1001 86380 86390 1
540901 99540901 1001 86380 86390 1
540754 99540754 1001 86380 86390 1
540861 99540861 1001 86380 86390 1
541303 99541303 1001 86380 86390 1
541408 99541408 1001 86380 86390 1
541387 99541387 1001 86380 86390 1
541310 99541310 1001 86380 86390 1
542100 99542100 1001 86380 86390 1
541577 99541577 1001 86380 86390 1
541674 99541674 1001 86380 86390 1
542171 99542171 1001 86380 86390 1
542240 99542240 1001 86380 86390 1
542903 99542903 1001 86380 86390 1
542716 99542716 1001 86380 86390 1
542720 99542720 1001 86380 86390 1
542737 99542737 1001 86380 86390 1
542380 99542380 1001 86380 86390 1
542459 99542459 1001 86380 86390 1
543050 99543050 1001 86380 86390 1
543134 99543134 1001 86380 86390 1
543405 99543405 1001 86380 86390 1
543522 99543522 1001 86380 86390 1
543445 99543445 1001 86380 86390 1
543499 99543499 1001 86380 86390 1
543168 99543168 1001 86380 86390 1
543800 99543800 1001 86380 86390 1
544476 99544476 1001 86380 86390 1
544389 99544389 1001 86380 86390 1
544068 99544068 1001 86380 86390 1
544599 99544599 1001 86380 86390 1
530891 848 1002 58644 69805 1
400123 99400123 1001 86380 86390 1
400563 99400563 1001 86380 86390 1
400583 99400583 1001 86380 86390 1
400923 99400923 1001 86380 86390 1
401778 99401778 1001 86380 86390 1
401942 99401942 1001 86380 86390 1
402028 99402028 1001 86380 86390 1
402063 99402063 1001 86380 86390 1
402492 99402492 1001 86380 86390 1
402798 99402798 1001 86380 86390 1
403214 99403214 1001 86380 86390 1
403847 99403847 1001 86380 86390 1
404361 99404361 1001 86380 86390 1
404572 99404572 1001 86380 86390 1
405664 99405664 1001 86380 86390 1
405764 99405764 1001 86380 86390 1
407038 99407038 1001 86380 86390 1
407039 99407039 1001 86380 86390 1
407501 99407501 1001 86380 86390 1
407693 99407693 1001 86380 86390 1
407804 99407804 1001 86380 86390 1
407782 99407782 1001 86380 86390 1
409364 99409364 1001 86380 86390 1
409414 99409414 1001 86380 86390 1
409593 99409593 1001 86380 86390 1
409725 99409725 1001 86380 86390 1
409786 99409786 1001 86380 86390 1
410101 99410101 1001 86380 86390 1
410228 99410228 1001 86380 86390 1
410558 99410558 1001 86380 86390 1
410800 99410800 1001 86380 86390 1
411377 99411377 1001 86380 86390 1
411649 99411649 1001 86380 86390 1
411843 99411843 1001 86380 86390 1
411865 99411865 1001 86380 86390 1
412041 99412041 1001 86380 86390 1
412029 99412029 1001 86380 86390 1
412255 99412255 1001 86380 86390 1
412206 99412206 1001 86380 86390 1
412238 99412238 1001 86380 86390 1
412281 99412281 1001 86380 86390 1
412347 99412347 1001 86380 86390 1
413447 99413447 1001 86380 86390 1
413437 99413437 1001 86380 86390 1
412932 99412932 1001 86380 86390 1
413163 99413163 1001 86380 86390 1
412958 99412958 1001 86380 86390 1
413206 99413206 1001 86380 86390 1
413874 99413874 1001 86380 86390 1
415272 99415272 1001 86380 86390 1
414801 99414801 1001 86380 86390 1
414536 99414536 1001 86380 86390 1
414410 99414410 1001 86380 86390 1
414212 99414212 1001 86380 86390 1
414214 99414214 1001 86380 86390 1
415500 99415500 1001 86380 86390 1
415322 99415322 1001 86380 86390 1
416743 99416743 1001 86380 86390 1
416963 99416963 1001 86380 86390 1
416344 99416344 1001 86380 86390 1
416444 99416444 1001 86380 86390 1
416126 99416126 1001 86380 86390 1
416002 99416002 1001 86380 86390 1
417073 99417073 1001 86380 86390 1
417552 99417552 1001 86380 86390 1
417440 99417440 1001 86380 86390 1
418622 99418622 1001 86380 86390 1
418555 99418555 1001 86380 86390 1
418775 99418775 1001 86380 86390 1
418219 99418219 1001 86380 86390 1
418378 99418378 1001 86380 86390 1
418182 99418182 1001 86380 86390 1
418004 99418004 1001 86380 86390 1
419125 99419125 1001 86380 86390 1
420382 99420382 1001 86380 86390 1
420435 99420435 1001 86380 86390 1
420146 99420146 1001 86380 86390 1
419287 99419287 1001 86380 86390 1
420649 99420649 1001 86380 86390 1
420513 99420513 1001 86380 86390 1
422482 99422482 1001 86380 86390 1
422477 99422477 1001 86380 86390 1
423463 99423463 1001 86380 86390 1
423419 99423419 1001 86380 86390 1
423398 99423398 1001 86380 86390 1
423149 99423149 1001 86380 86390 1
422553 99422553 1001 86380 86390 1
422669 99422669 1001 86380 86390 1
423884 99423884 1001 86380 86390 1
424015 99424015 1001 86380 86390 1
423886 99423886 1001 86380 86390 1
425081 99425081 1001 86380 86390 1
425337 99425337 1001 86380 86390 1
425352 99425352 1001 86380 86390 1
424700 99424700 1001 86380 86390 1
424729 99424729 1001 86380 86390 1
424155 99424155 1001 86380 86390 1
425608 99425608 1001 86380 86390 1
426768 99426768 1001 86380 86390 1
426848 99426848 1001 86380 86390 1
426934 99426934 1001 86380 86390 1
426862 99426862 1001 86380 86390 1
426592 99426592 1001 86380 86390 1
426097 99426097 1001 86380 86390 1
427137 99427137 1001 86380 86390 1
427505 99427505 1001 86380 86390 1
428445 99428445 1001 86380 86390 1
428687 99428687 1001 86380 86390 1
428552 99428552 1001 86380 86390 1
428189 99428189 1001 86380 86390 1
428238 99428238 1001 86380 86390 1
428193 99428193 1001 86380 86390 1
428328 99428328 1001 86380 86390 1
428134 99428134 1001 86380 86390 1
428810 99428810 1001 86380 86390 1
429156 99429156 1001 86380 86390 1
428735 99428735 1001 86380 86390 1
430122 99430122 1001 86380 86390 1
430341 99430341 1001 86380 86390 1
430056 99430056 1001 86380 86390 1
429596 99429596 1001 86380 86390 1
429752 99429752 1001 86380 86390 1
430551 99430551 1001 86380 86390 1
431738 99431738 1001 86380 86390 1
431888 99431888 1001 86380 86390 1
431679 99431679 1001 86380 86390 1
431807 99431807 1001 86380 86390 1
431288 99431288 1001 86380 86390 1
431633 99431633 1001 86380 86390 1
431390 99431390 1001 86380 86390 1
431641 99431641 1001 86380 86390 1
431011 99431011 1001 86380 86390 1
432084 99432084 1001 86380 86390 1
432202 99432202 1001 86380 86390 1
432290 99432290 1001 86380 86390 1
432227 99432227 1001 86380 86390 1
432331 99432331 1001 86380 86390 1
432233 99432233 1001 86380 86390 1
433716 99433716 1001 86380 86390 1
433085 99433085 1001 86380 86390 1
432894 99432894 1001 86380 86390 1
432586 99432586 1001 86380 86390 1
432736 99432736 1001 86380 86390 1
433945 99433945 1001 86380 86390 1
433795 99433795 1001 86380 86390 1
433841 99433841 1001 86380 86390 1
435208 99435208 1001 86380 86390 1
434639 99434639 1001 86380 86390 1
434976 99434976 1001 86380 86390 1
434448 99434448 1001 86380 86390 1
435644 99435644 1001 86380 86390 1
435461 99435461 1001 86380 86390 1
435742 99435742 1001 86380 86390 1
435593 99435593 1001 86380 86390 1
436919 99436919 1001 86380 86390 1
436819 99436819 1001 86380 86390 1
436709 99436709 1001 86380 86390 1
436571 99436571 1001 86380 86390 1
436703 99436703 1001 86380 86390 1
437228 99437228 1001 86380 86390 1
300067 99300067 1001 86380 86390 1
300666 99300666 1001 86380 86390 1
300569 99300569 1001 86380 86390 1
300318 99300318 1001 86380 86390 1
300508 99300508 1001 86380 86390 1
300167 99300167 1001 86380 86390 1
300878 99300878 1001 86380 86390 1
300750 99300750 1001 86380 86390 1
301532 99301532 1001 86380 86390 1
301215 99301215 1001 86380 86390 1
301268 99301268 1001 86380 86390 1
301054 99301054 1001 86380 86390 1
301070 99301070 1001 86380 86390 1
301100 99301100 1001 86380 86390 1
301036 99301036 1001 86380 86390 1
302292 99302292 1001 86380 86390 1
302123 99302123 1001 86380 86390 1
301944 99301944 1001 86380 86390 1
301933 99301933 1001 86380 86390 1
301901 99301901 1001 86380 86390 1
301772 99301772 1001 86380 86390 1
302458 99302458 1001 86380 86390 1
303004 99303004 1001 86380 86390 1
303186 99303186 1001 86380 86390 1
303098 99303098 1001 86380 86390 1
302684 99302684 1001 86380 86390 1
303376 99303376 1001 86380 86390 1
303352 99303352 1001 86380 86390 1
303860 99303860 1001 86380 86390 1
303790 99303790 1001 86380 86390 1
303652 99303652 1001 86380 86390 1
303505 99303505 1001 86380 86390 1
303558 99303558 1001 86380 86390 1
304797 99304797 1001 86380 86390 1
304612 99304612 1001 86380 86390 1
304419 99304419 1001 86380 86390 1
304280 99304280 1001 86380 86390 1
304397 99304397 1001 86380 86390 1
304326 99304326 1001 86380 86390 1
304926 99304926 1001 86380 86390 1
305662 99305662 1001 86380 86390 1
305675 99305675 1001 86380 86390 1
305369 99305369 1001 86380 86390 1
305175 99305175 1001 86380 86390 1
500106 99500106 1001 86380 86390 1
500017 99500017 1001 86380 86390 1
500069 99500069 1001 86380 86390 1
500787 99500787 1001 86380 86390 1
500233 99500233 1001 86380 86390 1
500276 99500276 1001 86380 86390 1
500902 99500902 1001 86380 86390 1
500909 99500909 1001 86380 86390 1
501564 99501564 1001 86380 86390 1
501553 99501553 1001 86380 86390 1
501480 99501480 1001 86380 86390 1
501634 99501634 1001 86380 86390 1
501766 99501766 1001 86380 86390 1
501663 99501663 1001 86380 86390 1
501676 99501676 1001 86380 86390 1
501692 99501692 1001 86380 86390 1
501770 99501770 1001 86380 86390 1
501789 99501789 1001 86380 86390 1
502433 99502433 1001 86380 86390 1
502413 99502413 1001 86380 86390 1
502122 99502122 1001 86380 86390 1
502111 99502111 1001 86380 86390 1
502258 99502258 1001 86380 86390 1
502043 99502043 1001 86380 86390 1
501983 99501983 1001 86380 86390 1
502588 99502588 1001 86380 86390 1
503229 99503229 1001 86380 86390 1
502906 99502906 1001 86380 86390 1
502748 99502748 1001 86380 86390 1
503451 99503451 1001 86380 86390 1
503391 99503391 1001 86380 86390 1
504074 99504074 1001 86380 86390 1
503947 99503947 1001 86380 86390 1
503720 99503720 1001 86380 86390 1
503747 99503747 1001 86380 86390 1
503567 99503567 1001 86380 86390 1
503659 99503659 1001 86380 86390 1
504184 99504184 1001 86380 86390 1
504124 99504124 1001 86380 86390 1
504689 99504689 1001 86380 86390 1
504646 99504646 1001 86380 86390 1
504400 99504400 1001 86380 86390 1
505386 99505386 1001 86380 86390 1
505558 99505558 1001 86380 86390 1
505229 99505229 1001 86380 86390 1
505341 99505341 1001 86380 86390 1
506519 99506519 1001 86380 86390 1
506569 99506569 1001 86380 86390 1
506501 99506501 1001 86380 86390 1
506353 99506353 1001 86380 86390 1
506099 99506099 1001 86380 86390 1
506166 99506166 1001 86380 86390 1
506780 99506780 1001 86380 86390 1
507332 99507332 1001 86380 86390 1
507372 99507372 1001 86380 86390 1
507231 99507231 1001 86380 86390 1
507341 99507341 1001 86380 86390 1
507264 99507264 1001 86380 86390 1
507145 99507145 1001 86380 86390 1
506951 99506951 1001 86380 86390 1
507556 99507556 1001 86380 86390 1
508161 99508161 1001 86380 86390 1
508246 99508246 1001 86380 86390 1
507697 99507697 1001 86380 86390 1
507751 99507751 1001 86380 86390 1
508285 99508285 1001 86380 86390 1
508314 99508314 1001 86380 86390 1
509000 99509000 1001 86380 86390 1
508989 99508989 1001 86380 86390 1
508964 99508964 1001 86380 86390 1
509029 99509029 1001 86380 86390 1
508792 99508792 1001 86380 86390 1
509226 99509226 1001 86380 86390 1
509580 99509580 1001 86380 86390 1
509634 99509634 1001 86380 86390 1
509935 99509935 1001 86380 86390 1
510692 99510692 1001 86380 86390 1
510641 99510641 1001 86380 86390 1
510669 99510669 1001 86380 86390 1
510658 99510658 1001 86380 86390 1
510440 99510440 1001 86380 86390 1
510245 99510245 1001 86380 86390 1
510858 99510858 1001 86380 86390 1
510733 99510733 1001 86380 86390 1
511553 99511553 1001 86380 86390 1
511469 99511469 1001 86380 86390 1
511545 99511545 1001 86380 86390 1
511272 99511272 1001 86380 86390 1
511148 99511148 1001 86380 86390 1
511317 99511317 1001 86380 86390 1
510942 99510942 1001 86380 86390 1
512242 99512242 1001 86380 86390 1
511841 99511841 1001 86380 86390 1
511884 99511884 1001 86380 86390 1
512385 99512385 1001 86380 86390 1
513037 99513037 1001 86380 86390 1
513205 99513205 1001 86380 86390 1
512819 99512819 1001 86380 86390 1
512808 99512808 1001 86380 86390 1
513001 99513001 1001 86380 86390 1
513929 99513929 1001 86380 86390 1
513661 99513661 1001 86380 86390 1
513756 99513756 1001 86380 86390 1
513530 99513530 1001 86380 86390 1
513535 99513535 1001 86380 86390 1
514091 99514091 1001 86380 86390 1
514716 99514716 1001 86380 86390 1
514639 99514639 1001 86380 86390 1
514564 99514564 1001 86380 86390 1
514478 99514478 1001 86380 86390 1
514520 99514520 1001 86380 86390 1
514624 99514624 1001 86380 86390 1
514358 99514358 1001 86380 86390 1
514371 99514371 1001 86380 86390 1
515543 99515543 1001 86380 86390 1
515427 99515427 1001 86380 86390 1
515325 99515325 1001 86380 86390 1
515313 99515313 1001 86380 86390 1
515344 99515344 1001 86380 86390 1
515436 99515436 1001 86380 86390 1
515119 99515119 1001 86380 86390 1
515265 99515265 1001 86380 86390 1
515203 99515203 1001 86380 86390 1
516338 99516338 1001 86380 86390 1
516499 99516499 1001 86380 86390 1
516235 99516235 1001 86380 86390 1
516145 99516145 1001 86380 86390 1
516037 99516037 1001 86380 86390 1
515973 99515973 1001 86380 86390 1
515922 99515922 1001 86380 86390 1
516524 99516524 1001 86380 86390 1
517223 99517223 1001 86380 86390 1
517310 99517310 1001 86380 86390 1
517255 99517255 1001 86380 86390 1
517328 99517328 1001 86380 86390 1
516793 99516793 1001 86380 86390 1
517491 99517491 1001 86380 86390 1
517431 99517431 1001 86380 86390 1
518148 99518148 1001 86380 86390 1
518150 99518150 1001 86380 86390 1
517784 99517784 1001 86380 86390 1
518228 99518228 1001 86380 86390 1
518255 99518255 1001 86380 86390 1
518347 99518347 1001 86380 86390 1
518207 99518207 1001 86380 86390 1
518261 99518261 1001 86380 86390 1
518917 99518917 1001 86380 86390 1
518750 99518750 1001 86380 86390 1
518428 99518428 1001 86380 86390 1
519354 99519354 1001 86380 86390 1
520576 99520576 1001 86380 86390 1
520453 99520453 1001 86380 86390 1
520368 99520368 1001 86380 86390 1
520226 99520226 1001 86380 86390 1
520108 99520108 1001 86380 86390 1
520660 99520660 1001 86380 86390 1
520688 99520688 1001 86380 86390 1
521465 99521465 1001 86380 86390 1
521329 99521329 1001 86380 86390 1
521459 99521459 1001 86380 86390 1
521661 99521661 1001 86380 86390 1
521523 99521523 1001 86380 86390 1
521471 99521471 1001 86380 86390 1
522103 99522103 1001 86380 86390 1
522271 99522271 1001 86380 86390 1
522171 99522171 1001 86380 86390 1
522287 99522287 1001 86380 86390 1
522298 99522298 1001 86380 86390 1
522467 99522467 1001 86380 86390 1
522377 99522377 1001 86380 86390 1
522352 99522352 1001 86380 86390 1
523016 99523016 1001 86380 86390 1
523020 99523020 1001 86380 86390 1
523063 99523063 1001 86380 86390 1
522718 99522718 1001 86380 86390 1
522876 99522876 1001 86380 86390 1
522829 99522829 1001 86380 86390 1
522819 99522819 1001 86380 86390 1
522688 99522688 1001 86380 86390 1
522678 99522678 1001 86380 86390 1
523297 99523297 1001 86380 86390 1
523235 99523235 1001 86380 86390 1
523211 99523211 1001 86380 86390 1
523792 99523792 1001 86380 86390 1
523572 99523572 1001 86380 86390 1
523533 99523533 1001 86380 86390 1
523696 99523696 1001 86380 86390 1
523595 99523595 1001 86380 86390 1
523383 99523383 1001 86380 86390 1
523399 99523399 1001 86380 86390 1
524612 99524612 1001 86380 86390 1
524414 99524414 1001 86380 86390 1
524524 99524524 1001 86380 86390 1
524236 99524236 1001 86380 86390 1
524342 99524342 1001 86380 86390 1
524790 99524790 1001 86380 86390 1
525430 99525430 1001 86380 86390 1
525545 99525545 1001 86380 86390 1
525329 99525329 1001 86380 86390 1
525350 99525350 1001 86380 86390 1
525144 99525144 1001 86380 86390 1
525123 99525123 1001 86380 86390 1
525167 99525167 1001 86380 86390 1
525735 99525735 1001 86380 86390 1
526167 99526167 1001 86380 86390 1
525946 99525946 1001 86380 86390 1
526591 99526591 1001 86380 86390 1
526463 99526463 1001 86380 86390 1
527176 99527176 1001 86380 86390 1
527073 99527073 1001 86380 86390 1
527195 99527195 1001 86380 86390 1
527183 99527183 1001 86380 86390 1
526945 99526945 1001 86380 86390 1
526952 99526952 1001 86380 86390 1
526738 99526738 1001 86380 86390 1
527347 99527347 1001 86380 86390 1
527931 99527931 1001 86380 86390 1
527957 99527957 1001 86380 86390 1
527473 99527473 1001 86380 86390 1
527604 99527604 1001 86380 86390 1
527631 99527631 1001 86380 86390 1
528141 99528141 1001 86380 86390 1
528154 99528154 1001 86380 86390 1
528094 99528094 1001 86380 86390 1
528123 99528123 1001 86380 86390 1
528776 99528776 1001 86380 86390 1
528751 99528751 1001 86380 86390 1
528726 99528726 1001 86380 86390 1
529522 99529522 1001 86380 86390 1
529158 99529158 1001 86380 86390 1
529264 99529264 1001 86380 86390 1
530378 99530378 1001 86380 86390 1
530534 99530534 1001 86380 86390 1
530382 99530382 1001 86380 86390 1
530208 99530208 1001 86380 86390 1
530295 99530295 1001 86380 86390 1
530712 99530712 1001 86380 86390 1
531231 99531231 1001 86380 86390 1
531259 99531259 1001 86380 86390 1
532005 99532005 1001 86380 86390 1
532010 99532010 1001 86380 86390 1
532024 99532024 1001 86380 86390 1
531887 99531887 1001 86380 86390 1
531960 99531960 1001 86380 86390 1
531588 99531588 1001 86380 86390 1
531668 99531668 1001 86380 86390 1
532981 99532981 1001 86380 86390 1
532839 99532839 1001 86380 86390 1
532896 99532896 1001 86380 86390 1
533021 99533021 1001 86380 86390 1
532731 99532731 1001 86380 86390 1
532642 99532642 1001 86380 86390 1
532511 99532511 1001 86380 86390 1
533056 99533056 1001 86380 86390 1
533206 99533206 1001 86380 86390 1
533553 99533553 1001 86380 86390 1
533241 99533241 1001 86380 86390 1
533412 99533412 1001 86380 86390 1
533898 99533898 1001 86380 86390 1
533892 99533892 1001 86380 86390 1
534586 99534586 1001 86380 86390 1
534461 99534461 1001 86380 86390 1
534124 99534124 1001 86380 86390 1
534714 99534714 1001 86380 86390 1
534874 99534874 1001 86380 86390 1
535308 99535308 1001 86380 86390 1
535126 99535126 1001 86380 86390 1
535116 99535116 1001 86380 86390 1
535261 99535261 1001 86380 86390 1
535287 99535287 1001 86380 86390 1
534908 99534908 1001 86380 86390 1
535581 99535581 1001 86380 86390 1
536146 99536146 1001 86380 86390 1
536185 99536185 1001 86380 86390 1
536190 99536190 1001 86380 86390 1
536441 99536441 1001 86380 86390 1
536962 99536962 1001 86380 86390 1
536840 99536840 1001 86380 86390 1
536687 99536687 1001 86380 86390 1
536701 99536701 1001 86380 86390 1
537987 99537987 1001 86380 86390 1
537879 99537879 1001 86380 86390 1
538089 99538089 1001 86380 86390 1
538110 99538110 1001 86380 86390 1
538706 99538706 1001 86380 86390 1
538594 99538594 1001 86380 86390 1
538851 99538851 1001 86380 86390 1
539164 99539164 1001 86380 86390 1
540316 99540316 1001 86380 86390 1
540382 99540382 1001 86380 86390 1
540331 99540331 1001 86380 86390 1
540414 99540414 1001 86380 86390 1
540254 99540254 1001 86380 86390 1
540074 99540074 1001 86380 86390 1
540646 99540646 1001 86380 86390 1
540630 99540630 1001 86380 86390 1
541106 99541106 1001 86380 86390 1
541240 99541240 1001 86380 86390 1
540814 99540814 1001 86380 86390 1
540769 99540769 1001 86380 86390 1
541316 99541316 1001 86380 86390 1
541468 99541468 1001 86380 86390 1
541935 99541935 1001 86380 86390 1
542114 99542114 1001 86380 86390 1
541797 99541797 1001 86380 86390 1
541801 99541801 1001 86380 86390 1
541515 99541515 1001 86380 86390 1
542789 99542789 1001 86380 86390 1
542637 99542637 1001 86380 86390 1
542646 99542646 1001 86380 86390 1
542739 99542739 1001 86380 86390 1
542400 99542400 1001 86380 86390 1
543036 99543036 1001 86380 86390 1
543057 99543057 1001 86380 86390 1
543623 99543623 1001 86380 86390 1
543676 99543676 1001 86380 86390 1
543374 99543374 1001 86380 86390 1
543280 99543280 1001 86380 86390 1
543166 99543166 1001 86380 86390 1
543289 99543289 1001 86380 86390 1
543891 99543891 1001 86380 86390 1
543945 99543945 1001 86380 86390 1
543778 99543778 1001 86380 86390 1
544545 99544545 1001 86380 86390 1
544717 99544717 1001 86380 86390 1
404864 855 1001 36960 37317 1
407680 586 1001 23820 24177 1
400268 99400268 1001 86380 86390 1
400516 99400516 1001 86380 86390 1
400664 99400664 1001 86380 86390 1
401114 99401114 1001 86380 86390 1
401062 99401062 1001 86380 86390 1
401607 99401607 1001 86380 86390 1
401782 99401782 1001 86380 86390 1
402314 99402314 1001 86380 86390 1
402662 99402662 1001 86380 86390 1
402740 99402740 1001 86380 86390 1
402825 99402825 1001 86380 86390 1
402829 99402829 1001 86380 86390 1
402815 99402815 1001 86380 86390 1
403185 99403185 1001 86380 86390 1
403550 99403550 1001 86380 86390 1
403581 99403581 1001 86380 86390 1
403586 99403586 1001 86380 86390 1
404122 99404122 1001 86380 86390 1
404302 99404302 1001 86380 86390 1
404759 99404759 1001 86380 86390 1
404902 99404902 1001 86380 86390 1
405056 99405056 1001 86380 86390 1
405143 99405143 1001 86380 86390 1
405378 99405378 1001 86380 86390 1
405902 99405902 1001 86380 86390 1
406012 99406012 1001 86380 86390 1
406316 99406316 1001 86380 86390 1
406433 99406433 1001 86380 86390 1
406679 99406679 1001 86380 86390 1
406772 99406772 1001 86380 86390 1
406996 99406996 1001 86380 86390 1
407546 99407546 1001 86380 86390 1
407572 99407572 1001 86380 86390 1
408169 99408169 1001 86380 86390 1
408317 99408317 1001 86380 86390 1
408593 99408593 1001 86380 86390 1
409611 99409611 1001 86380 86390 1
409799 99409799 1001 86380 86390 1
410192 99410192 1001 86380 86390 1
410225 99410225 1001 86380 86390 1
410439 99410439 1001 86380 86390 1
410420 99410420 1001 86380 86390 1
411027 99411027 1001 86380 86390 1
411230 99411230 1001 86380 86390 1
412426 99412426 1001 86380 86390 1
412417 99412417 1001 86380 86390 1
413579 99413579 1001 86380 86390 1
413356 99413356 1001 86380 86390 1
412977 99412977 1001 86380 86390 1
413120 99413120 1001 86380 86390 1
412802 99412802 1001 86380 86390 1
412575 99412575 1001 86380 86390 1
415187 99415187 1001 86380 86390 1
414653 99414653 1001 86380 86390 1
414789 99414789 1001 86380 86390 1
414316 99414316 1001 86380 86390 1
415342 99415342 1001 86380 86390 1
416845 99416845 1001 86380 86390 1
416231 99416231 1001 86380 86390 1
416160 99416160 1001 86380 86390 1
416224 99416224 1001 86380 86390 1
415815 99415815 1001 86380 86390 1
415819 99415819 1001 86380 86390 1
417078 99417078 1001 86380 86390 1
417059 99417059 1001 86380 86390 1
418167 99418167 1001 86380 86390 1
418226 99418226 1001 86380 86390 1
418229 99418229 1001 86380 86390 1
418257 99418257 1001 86380 86390 1
418242 99418242 1001 86380 86390 1
418054 99418054 1001 86380 86390 1
417748 99417748 1001 86380 86390 1
419074 99419074 1001 86380 86390 1
419194 99419194 1001 86380 86390 1
419848 99419848 1001 86380 86390 1
419794 99419794 1001 86380 86390 1
419328 99419328 1001 86380 86390 1
419258 99419258 1001 86380 86390 1
420680 99420680 1001 86380 86390 1
420751 99420751 1001 86380 86390 1
420638 99420638 1001 86380 86390 1
420732 99420732 1001 86380 86390 1
421826 99421826 1001 86380 86390 1
421681 99421681 1001 86380 86390 1
421235 99421235 1001 86380 86390 1
422217 99422217 1001 86380 86390 1
422335 99422335 1001 86380 86390 1
423583 99423583 1001 86380 86390 1
423351 99423351 1001 86380 86390 1
422963 99422963 1001 86380 86390 1
422940 99422940 1001 86380 86390 1
422563 99422563 1001 86380 86390 1
423931 99423931 1001 86380 86390 1
423981 99423981 1001 86380 86390 1
425219 99425219 1001 86380 86390 1
424979 99424979 1001 86380 86390 1
424612 99424612 1001 86380 86390 1
424592 99424592 1001 86380 86390 1
424252 99424252 1001 86380 86390 1
424254 99424254 1001 86380 86390 1
424518 99424518 1001 86380 86390 1
424526 99424526 1001 86380 86390 1
425668 99425668 1001 86380 86390 1
426440 99426440 1001 86380 86390 1
427258 99427258 1001 86380 86390 1
427318 99427318 1001 86380 86390 1
427220 99427220 1001 86380 86390 1
427924 99427924 1001 86380 86390 1
427692 99427692 1001 86380 86390 1
429041 99429041 1001 86380 86390 1
429160 99429160 1001 86380 86390 1
430365 99430365 1001 86380 86390 1
429641 99429641 1001 86380 86390 1
429728 99429728 1001 86380 86390 1
429586 99429586 1001 86380 86390 1
429544 99429544 1001 86380 86390 1
429237 99429237 1001 86380 86390 1
432014 99432014 1001 86380 86390 1
432025 99432025 1001 86380 86390 1
430948 99430948 1001 86380 86390 1
431095 99431095 1001 86380 86390 1
431035 99431035 1001 86380 86390 1
433414 99433414 1001 86380 86390 1
433534 99433534 1001 86380 86390 1
433717 99433717 1001 86380 86390 1
432929 99432929 1001 86380 86390 1
432762 99432762 1001 86380 86390 1
434079 99434079 1001 86380 86390 1
435318 99435318 1001 86380 86390 1
435112 99435112 1001 86380 86390 1
435391 99435391 1001 86380 86390 1
434635 99434635 1001 86380 86390 1
434264 99434264 1001 86380 86390 1
434456 99434456 1001 86380 86390 1
434558 99434558 1001 86380 86390 1
434337 99434337 1001 86380 86390 1
437077 99437077 1001 86380 86390 1
437092 99437092 1001 86380 86390 1
437043 99437043 1001 86380 86390 1
436040 99436040 1001 86380 86390 1
436245 99436245 1001 86380 86390 1
435963 99435963 1001 86380 86390 1
436247 99436247 1001 86380 86390 1
300597 99300597 1001 86380 86390 1
300688 99300688 1001 86380 86390 1
300204 99300204 1001 86380 86390 1
301462 99301462 1001 86380 86390 1
301340 99301340 1001 86380 86390 1
301331 99301331 1001 86380 86390 1
300947 99300947 1001 86380 86390 1
301616 99301616 1001 86380 86390 1
301662 99301662 1001 86380 86390 1
302285 99302285 1001 86380 86390 1
302138 99302138 1001 86380 86390 1
302113 99302113 1001 86380 86390 1
301998 99301998 1001 86380 86390 1
301986 99301986 1001 86380 86390 1
301865 99301865 1001 86380 86390 1
301788 99301788 1001 86380 86390 1
301797 99301797 1001 86380 86390 1
301952 99301952 1001 86380 86390 1
302516 99302516 1001 86380 86390 1
302517 99302517 1001 86380 86390 1
302865 99302865 1001 86380 86390 1
302694 99302694 1001 86380 86390 1
303389 99303389 1001 86380 86390 1
303710 99303710 1001 86380 86390 1
303457 99303457 1001 86380 86390 1
304083 99304083 1001 86380 86390 1
304135 99304135 1001 86380 86390 1
304148 99304148 1001 86380 86390 1
304857 99304857 1001 86380 86390 1
304767 99304767 1001 86380 86390 1
304629 99304629 1001 86380 86390 1
304610 99304610 1001 86380 86390 1
304271 99304271 1001 86380 86390 1
304952 99304952 1001 86380 86390 1
305049 99305049 1001 86380 86390 1
305532 99305532 1001 86380 86390 1
305659 99305659 1001 86380 86390 1
305562 99305562 1001 86380 86390 1
305524 99305524 1001 86380 86390 1
305594 99305594 1001 86380 86390 1
305464 99305464 1001 86380 86390 1
305413 99305413 1001 86380 86390 1
305152 99305152 1001 86380 86390 1
500142 99500142 1001 86380 86390 1
500132 99500132 1001 86380 86390 1
500810 99500810 1001 86380 86390 1
500780 99500780 1001 86380 86390 1
500738 99500738 1001 86380 86390 1
500702 99500702 1001 86380 86390 1
500255 99500255 1001 86380 86390 1
501008 99501008 1001 86380 86390 1
501549 99501549 1001 86380 86390 1
501332 99501332 1001 86380 86390 1
501047 99501047 1001 86380 86390 1
501206 99501206 1001 86380 86390 1
501131 99501131 1001 86380 86390 1
502287 99502287 1001 86380 86390 1
502127 99502127 1001 86380 86390 1
502016 99502016 1001 86380 86390 1
502007 99502007 1001 86380 86390 1
502010 99502010 1001 86380 86390 1
503139 99503139 1001 86380 86390 1
502874 99502874 1001 86380 86390 1
503926 99503926 1001 86380 86390 1
504090 99504090 1001 86380 86390 1
504038 99504038 1001 86380 86390 1
503987 99503987 1001 86380 86390 1
503836 99503836 1001 86380 86390 1
503814 99503814 1001 86380 86390 1
503622 99503622 1001 86380 86390 1
504218 99504218 1001 86380 86390 1
504242 99504242 1001 86380 86390 1
504635 99504635 1001 86380 86390 1
504668 99504668 1001 86380 86390 1
504505 99504505 1001 86380 86390 1
504448 99504448 1001 86380 86390 1
504384 99504384 1001 86380 86390 1
505006 99505006 1001 86380 86390 1
504971 99504971 1001 86380 86390 1
505567 99505567 1001 86380 86390 1
505676 99505676 1001 86380 86390 1
505692 99505692 1001 86380 86390 1
505475 99505475 1001 86380 86390 1
505450 99505450 1001 86380 86390 1
505787 99505787 1001 86380 86390 1
505814 99505814 1001 86380 86390 1
506493 99506493 1001 86380 86390 1
506409 99506409 1001 86380 86390 1
506575 99506575 1001 86380 86390 1
506237 99506237 1001 86380 86390 1
506212 99506212 1001 86380 86390 1
506221 99506221 1001 86380 86390 1
506040 99506040 1001 86380 86390 1
506053 99506053 1001 86380 86390 1
506020 99506020 1001 86380 86390 1
506692 99506692 1001 86380 86390 1
507232 99507232 1001 86380 86390 1
507250 99507250 1001 86380 86390 1
507277 99507277 1001 86380 86390 1
507331 99507331 1001 86380 86390 1
507204 99507204 1001 86380 86390 1
507137 99507137 1001 86380 86390 1
507202 99507202 1001 86380 86390 1
507940 99507940 1001 86380 86390 1
507902 99507902 1001 86380 86390 1
507956 99507956 1001 86380 86390 1
507870 99507870 1001 86380 86390 1
507791 99507791 1001 86380 86390 1
508305 99508305 1001 86380 86390 1
508715 99508715 1001 86380 86390 1
508780 99508780 1001 86380 86390 1
508747 99508747 1001 86380 86390 1
508585 99508585 1001 86380 86390 1
508554 99508554 1001 86380 86390 1
509259 99509259 1001 86380 86390 1
509712 99509712 1001 86380 86390 1
509620 99509620 1001 86380 86390 1
509363 99509363 1001 86380 86390 1
509288 99509288 1001 86380 86390 1
510042 99510042 1001 86380 86390 1
509945 99509945 1001 86380 86390 1
510552 99510552 1001 86380 86390 1
510404 99510404 1001 86380 86390 1
510392 99510392 1001 86380 86390 1
510515 99510515 1001 86380 86390 1
510466 99510466 1001 86380 86390 1
510248 99510248 1001 86380 86390 1
510145 99510145 1001 86380 86390 1
510753 99510753 1001 86380 86390 1
510809 99510809 1001 86380 86390 1
511509 99511509 1001 86380 86390 1
511180 99511180 1001 86380 86390 1
511234 99511234 1001 86380 86390 1
511172 99511172 1001 86380 86390 1
511213 99511213 1001 86380 86390 1
511024 99511024 1001 86380 86390 1
511133 99511133 1001 86380 86390 1
511577 99511577 1001 86380 86390 1
511709 99511709 1001 86380 86390 1
511571 99511571 1001 86380 86390 1
512377 99512377 1001 86380 86390 1
512226 99512226 1001 86380 86390 1
512311 99512311 1001 86380 86390 1
512368 99512368 1001 86380 86390 1
512172 99512172 1001 86380 86390 1
511790 99511790 1001 86380 86390 1
513084 99513084 1001 86380 86390 1
512806 99512806 1001 86380 86390 1
512846 99512846 1001 86380 86390 1
512752 99512752 1001 86380 86390 1
512673 99512673 1001 86380 86390 1
512622 99512622 1001 86380 86390 1
513387 99513387 1001 86380 86390 1
513405 99513405 1001 86380 86390 1
513888 99513888 1001 86380 86390 1
513741 99513741 1001 86380 86390 1
513507 99513507 1001 86380 86390 1
513601 99513601 1001 86380 86390 1
513447 99513447 1001 86380 86390 1
514235 99514235 1001 86380 86390 1
514073 99514073 1001 86380 86390 1
514768 99514768 1001 86380 86390 1
514824 99514824 1001 86380 86390 1
514748 99514748 1001 86380 86390 1
514460 99514460 1001 86380 86390 1
514517 99514517 1001 86380 86390 1
514365 99514365 1001 86380 86390 1
514899 99514899 1001 86380 86390 1
515610 99515610 1001 86380 86390 1
515666 99515666 1001 86380 86390 1
515337 99515337 1001 86380 86390 1
515168 99515168 1001 86380 86390 1
515082 99515082 1001 86380 86390 1
515213 99515213 1001 86380 86390 1
515112 99515112 1001 86380 86390 1
515750 99515750 1001 86380 86390 1
516451 99516451 1001 86380 86390 1
516466 99516466 1001 86380 86390 1
516106 99516106 1001 86380 86390 1
516020 99516020 1001 86380 86390 1
516695 99516695 1001 86380 86390 1
517222 99517222 1001 86380 86390 1
517160 99517160 1001 86380 86390 1
517110 99517110 1001 86380 86390 1
517477 99517477 1001 86380 86390 1
518066 99518066 1001 86380 86390 1
517763 99517763 1001 86380 86390 1
517846 99517846 1001 86380 86390 1
517726 99517726 1001 86380 86390 1
518822 99518822 1001 86380 86390 1
518676 99518676 1001 86380 86390 1
518529 99518529 1001 86380 86390 1
518519 99518519 1001 86380 86390 1
519011 99519011 1001 86380 86390 1
519764 99519764 1001 86380 86390 1
519760 99519760 1001 86380 86390 1
519478 99519478 1001 86380 86390 1
519998 99519998 1001 86380 86390 1
520493 99520493 1001 86380 86390 1
520507 99520507 1001 86380 86390 1
520330 99520330 1001 86380 86390 1
520136 99520136 1001 86380 86390 1
520839 99520839 1001 86380 86390 1
521447 99521447 1001 86380 86390 1
521089 99521089 1001 86380 86390 1
522286 99522286 1001 86380 86390 1
521944 99521944 1001 86380 86390 1
521957 99521957 1001 86380 86390 1
522031 99522031 1001 86380 86390 1
521901 99521901 1001 86380 86390 1
521872 99521872 1001 86380 86390 1
522988 99522988 1001 86380 86390 1
522776 99522776 1001 86380 86390 1
522894 99522894 1001 86380 86390 1
522560 99522560 1001 86380 86390 1
523206 99523206 1001 86380 86390 1
523263 99523263 1001 86380 86390 1
523759 99523759 1001 86380 86390 1
523889 99523889 1001 86380 86390 1
523715 99523715 1001 86380 86390 1
523695 99523695 1001 86380 86390 1
523461 99523461 1001 86380 86390 1
523984 99523984 1001 86380 86390 1
524011 99524011 1001 86380 86390 1
524486 99524486 1001 86380 86390 1
524162 99524162 1001 86380 86390 1
525509 99525509 1001 86380 86390 1
525448 99525448 1001 86380 86390 1
525553 99525553 1001 86380 86390 1
525171 99525171 1001 86380 86390 1
525095 99525095 1001 86380 86390 1
525151 99525151 1001 86380 86390 1
525756 99525756 1001 86380 86390 1
525680 99525680 1001 86380 86390 1
526395 99526395 1001 86380 86390 1
526311 99526311 1001 86380 86390 1
526274 99526274 1001 86380 86390 1
526329 99526329 1001 86380 86390 1
526254 99526254 1001 86380 86390 1
526200 99526200 1001 86380 86390 1
526215 99526215 1001 86380 86390 1
525932 99525932 1001 86380 86390 1
525971 99525971 1001 86380 86390 1
527231 99527231 1001 86380 86390 1
527043 99527043 1001 86380 86390 1
526984 99526984 1001 86380 86390 1
526826 99526826 1001 86380 86390 1
526816 99526816 1001 86380 86390 1
526780 99526780 1001 86380 86390 1
526820 99526820 1001 86380 86390 1
527351 99527351 1001 86380 86390 1
527956 99527956 1001 86380 86390 1
527984 99527984 1001 86380 86390 1
527613 99527613 1001 86380 86390 1
527647 99527647 1001 86380 86390 1
528874 99528874 1001 86380 86390 1
528701 99528701 1001 86380 86390 1
528757 99528757 1001 86380 86390 1
528558 99528558 1001 86380 86390 1
528591 99528591 1001 86380 86390 1
528346 99528346 1001 86380 86390 1
529418 99529418 1001 86380 86390 1
529426 99529426 1001 86380 86390 1
529478 99529478 1001 86380 86390 1
529335 99529335 1001 86380 86390 1
529494 99529494 1001 86380 86390 1
529199 99529199 1001 86380 86390 1
529241 99529241 1001 86380 86390 1
529139 99529139 1001 86380 86390 1
529142 99529142 1001 86380 86390 1
530516 99530516 1001 86380 86390 1
530510 99530510 1001 86380 86390 1
530313 99530313 1001 86380 86390 1
530342 99530342 1001 86380 86390 1
530240 99530240 1001 86380 86390 1
530292 99530292 1001 86380 86390 1
530281 99530281 1001 86380 86390 1
530621 99530621 1001 86380 86390 1
530688 99530688 1001 86380 86390 1
531199 99531199 1001 86380 86390 1
531015 99531015 1001 86380 86390 1
531121 99531121 1001 86380 86390 1
530807 99530807 1001 86380 86390 1
532195 99532195 1001 86380 86390 1
531749 99531749 1001 86380 86390 1
531775 99531775 1001 86380 86390 1
532921 99532921 1001 86380 86390 1
532658 99532658 1001 86380 86390 1
532639 99532639 1001 86380 86390 1
532769 99532769 1001 86380 86390 1
532696 99532696 1001 86380 86390 1
533212 99533212 1001 86380 86390 1
533152 99533152 1001 86380 86390 1
533704 99533704 1001 86380 86390 1
533720 99533720 1001 86380 86390 1
533379 99533379 1001 86380 86390 1
533381 99533381 1001 86380 86390 1
533411 99533411 1001 86380 86390 1
533335 99533335 1001 86380 86390 1
533955 99533955 1001 86380 86390 1
534656 99534656 1001 86380 86390 1
534483 99534483 1001 86380 86390 1
534297 99534297 1001 86380 86390 1
534364 99534364 1001 86380 86390 1
534459 99534459 1001 86380 86390 1
534091 99534091 1001 86380 86390 1
534768 99534768 1001 86380 86390 1
534704 99534704 1001 86380 86390 1
535436 99535436 1001 86380 86390 1
535466 99535466 1001 86380 86390 1
535502 99535502 1001 86380 86390 1
535292 99535292 1001 86380 86390 1
535220 99535220 1001 86380 86390 1
534909 99534909 1001 86380 86390 1
534926 99534926 1001 86380 86390 1
536278 99536278 1001 86380 86390 1
536214 99536214 1001 86380 86390 1
536292 99536292 1001 86380 86390 1
536323 99536323 1001 86380 86390 1
535930 99535930 1001 86380 86390 1
535830 99535830 1001 86380 86390 1
536504 99536504 1001 86380 86390 1
536472 99536472 1001 86380 86390 1
537138 99537138 1001 86380 86390 1
537081 99537081 1001 86380 86390 1
536870 99536870 1001 86380 86390 1
536888 99536888 1001 86380 86390 1
536661 99536661 1001 86380 86390 1
536559 99536559 1001 86380 86390 1
537861 99537861 1001 86380 86390 1
537758 99537758 1001 86380 86390 1
537768 99537768 1001 86380 86390 1
537415 99537415 1001 86380 86390 1
538647 99538647 1001 86380 86390 1
538725 99538725 1001 86380 86390 1
538639 99538639 1001 86380 86390 1
538312 99538312 1001 86380 86390 1
538842 99538842 1001 86380 86390 1
539504 99539504 1001 86380 86390 1
539587 99539587 1001 86380 86390 1
539563 99539563 1001 86380 86390 1
539257 99539257 1001 86380 86390 1
539373 99539373 1001 86380 86390 1
539045 99539045 1001 86380 86390 1
539034 99539034 1001 86380 86390 1
539054 99539054 1001 86380 86390 1
539715 99539715 1001 86380 86390 1
539814 99539814 1001 86380 86390 1
539740 99539740 1001 86380 86390 1
540225 99540225 1001 86380 86390 1
540176 99540176 1001 86380 86390 1
540126 99540126 1001 86380 86390 1
540141 99540141 1001 86380 86390 1
540208 99540208 1001 86380 86390 1
540013 99540013 1001 86380 86390 1
540517 99540517 1001 86380 86390 1
540495 99540495 1001 86380 86390 1
541292 99541292 1001 86380 86390 1
541271 99541271 1001 86380 86390 1
541119 99541119 1001 86380 86390 1
541023 99541023 1001 86380 86390 1
540930 99540930 1001 86380 86390 1
540853 99540853 1001 86380 86390 1
540740 99540740 1001 86380 86390 1
540858 99540858 1001 86380 86390 1
540759 99540759 1001 86380 86390 1
541334 99541334 1001 86380 86390 1
541335 99541335 1001 86380 86390 1
541327 99541327 1001 86380 86390 1
541354 99541354 1001 86380 86390 1
542017 99542017 1001 86380 86390 1
542082 99542082 1001 86380 86390 1
541903 99541903 1001 86380 86390 1
541826 99541826 1001 86380 86390 1
541878 99541878 1001 86380 86390 1
541593 99541593 1001 86380 86390 1
541686 99541686 1001 86380 86390 1
542295 99542295 1001 86380 86390 1
542887 99542887 1001 86380 86390 1
542853 99542853 1001 86380 86390 1
543569 99543569 1001 86380 86390 1
543742 99543742 1001 86380 86390 1
543411 99543411 1001 86380 86390 1
543467 99543467 1001 86380 86390 1
543348 99543348 1001 86380 86390 1
543314 99543314 1001 86380 86390 1
543792 99543792 1001 86380 86390 1
544406 99544406 1001 86380 86390 1
544395 99544395 1001 86380 86390 1
544439 99544439 1001 86380 86390 1
544305 99544305 1001 86380 86390 1
544257 99544257 1001 86380 86390 1
544044 99544044 1001 86380 86390 1
544036 99544036 1001 86380 86390 1
544621 99544621 1001 86380 86390 1
544720 99544720 1001 86380 86390 1
400068 99400068 1001 86380 86390 1
400727 99400727 1001 86380 86390 1
401556 99401556 1001 86380 86390 1
401742 99401742 1001 86380 86390 1
402208 99402208 1001 86380 86390 1
402679 99402679 1001 86380 86390 1
402586 99402586 1001 86380 86390 1
402918 99402918 1001 86380 86390 1
402995 99402995 1001 86380 86390 1
403108 99403108 1001 86380 86390 1
403324 99403324 1001 86380 86390 1
403801 99403801 1001 86380 86390 1
403735 99403735 1001 86380 86390 1
404364 99404364 1001 86380 86390 1
404788 99404788 1001 86380 86390 1
404991 99404991 1001 86380 86390 1
405459 99405459 1001 86380 86390 1
406078 99406078 1001 86380 86390 1
406148 99406148 1001 86380 86390 1
406242 99406242 1001 86380 86390 1
406391 99406391 1001 86380 86390 1
406531 99406531 1001 86380 86390 1
407149 99407149 1001 86380 86390 1
407406 99407406 1001 86380 86390 1
407718 99407718 1001 86380 86390 1
407845 99407845 1001 86380 86390 1
407964 99407964 1001 86380 86390 1
408140 99408140 1001 86380 86390 1
408210 99408210 1001 86380 86390 1
408730 99408730 1001 86380 86390 1
408529 99408529 1001 86380 86390 1
408700 99408700 1001 86380 86390 1
408879 99408879 1001 86380 86390 1
409546 99409546 1001 86380 86390 1
409570 99409570 1001 86380 86390 1
409728 99409728 1001 86380 86390 1
409822 99409822 1001 86380 86390 1
410331 99410331 1001 86380 86390 1
410684 99410684 1001 86380 86390 1
410730 99410730 1001 86380 86390 1
411412 99411412 1001 86380 86390 1
411746 99411746 1001 86380 86390 1
411794 99411794 1001 86380 86390 1
411913 99411913 1001 86380 86390 1
412109 99412109 1001 86380 86390 1
413167 99413167 1001 86380 86390 1
412513 99412513 1001 86380 86390 1
415122 99415122 1001 86380 86390 1
415269 99415269 1001 86380 86390 1
415205 99415205 1001 86380 86390 1
414616 99414616 1001 86380 86390 1
414905 99414905 1001 86380 86390 1
414669 99414669 1001 86380 86390 1
414817 99414817 1001 86380 86390 1
415644 99415644 1001 86380 86390 1
415509 99415509 1001 86380 86390 1
415636 99415636 1001 86380 86390 1
416885 99416885 1001 86380 86390 1
416264 99416264 1001 86380 86390 1
416510 99416510 1001 86380 86390 1
416311 99416311 1001 86380 86390 1
415769 99415769 1001 86380 86390 1
417333 99417333 1001 86380 86390 1
417265 99417265 1001 86380 86390 1
418650 99418650 1001 86380 86390 1
418718 99418718 1001 86380 86390 1
418612 99418612 1001 86380 86390 1
418178 99418178 1001 86380 86390 1
418310 99418310 1001 86380 86390 1
418422 99418422 1001 86380 86390 1
417869 99417869 1001 86380 86390 1
417883 99417883 1001 86380 86390 1
420387 99420387 1001 86380 86390 1
419784 99419784 1001 86380 86390 1
419581 99419581 1001 86380 86390 1
420509 99420509 1001 86380 86390 1
420577 99420577 1001 86380 86390 1
421913 99421913 1001 86380 86390 1
421959 99421959 1001 86380 86390 1
421102 99421102 1001 86380 86390 1
421029 99421029 1001 86380 86390 1
421113 99421113 1001 86380 86390 1
422291 99422291 1001 86380 86390 1
422468 99422468 1001 86380 86390 1
422427 99422427 1001 86380 86390 1
423217 99423217 1001 86380 86390 1
424098 99424098 1001 86380 86390 1
425050 99425050 1001 86380 86390 1
425363 99425363 1001 86380 86390 1
425072 99425072 1001 86380 86390 1
424748 99424748 1001 86380 86390 1
424492 99424492 1001 86380 86390 1
424432 99424432 1001 86380 86390 1
424528 99424528 1001 86380 86390 1
425827 99425827 1001 86380 86390 1
425800 99425800 1001 86380 86390 1
425513 99425513 1001 86380 86390 1
425731 99425731 1001 86380 86390 1
426954 99426954 1001 86380 86390 1
426576 99426576 1001 86380 86390 1
426529 99426529 1001 86380 86390 1
426187 99426187 1001 86380 86390 1
427443 99427443 1001 86380 86390 1
428519 99428519 1001 86380 86390 1
427972 99427972 1001 86380 86390 1
428087 99428087 1001 86380 86390 1
427666 99427666 1001 86380 86390 1
427747 99427747 1001 86380 86390 1
428833 99428833 1001 86380 86390 1
430065 99430065 1001 86380 86390 1
430201 99430201 1001 86380 86390 1
430010 99430010 1001 86380 86390 1
430240 99430240 1001 86380 86390 1
429574 99429574 1001 86380 86390 1
429953 99429953 1001 86380 86390 1
429232 99429232 1001 86380 86390 1
430777 99430777 1001 86380 86390 1
431917 99431917 1001 86380 86390 1
431477 99431477 1001 86380 86390 1
431584 99431584 1001 86380 86390 1
431617 99431617 1001 86380 86390 1
431369 99431369 1001 86380 86390 1
431088 99431088 1001 86380 86390 1
432350 99432350 1001 86380 86390 1
432474 99432474 1001 86380 86390 1
433465 99433465 1001 86380 86390 1
433334 99433334 1001 86380 86390 1
433632 99433632 1001 86380 86390 1
432967 99432967 1001 86380 86390 1
433176 99433176 1001 86380 86390 1
433154 99433154 1001 86380 86390 1
432920 99432920 1001 86380 86390 1
433750 99433750 1001 86380 86390 1
434051 99434051 1001 86380 86390 1
435085 99435085 1001 86380 86390 1
435733 99435733 1001 86380 86390 1
435831 99435831 1001 86380 86390 1
437111 99437111 1001 86380 86390 1
436826 99436826 1001 86380 86390 1
436095 99436095 1001 86380 86390 1
436339 99436339 1001 86380 86390 1
300655 99300655 1001 86380 86390 1
300411 99300411 1001 86380 86390 1
300738 99300738 1001 86380 86390 1
300755 99300755 1001 86380 86390 1
301521 99301521 1001 86380 86390 1
301352 99301352 1001 86380 86390 1
301488 99301488 1001 86380 86390 1
301167 99301167 1001 86380 86390 1
301181 99301181 1001 86380 86390 1
301220 99301220 1001 86380 86390 1
300982 99300982 1001 86380 86390 1
301585 99301585 1001 86380 86390 1
302071 99302071 1001 86380 86390 1
302163 99302163 1001 86380 86390 1
302086 99302086 1001 86380 86390 1
302155 99302155 1001 86380 86390 1
302412 99302412 1001 86380 86390 1
302493 99302493 1001 86380 86390 1
303147 99303147 1001 86380 86390 1
302912 99302912 1001 86380 86390 1
302951 99302951 1001 86380 86390 1
302854 99302854 1001 86380 86390 1
302906 99302906 1001 86380 86390 1
302774 99302774 1001 86380 86390 1
302751 99302751 1001 86380 86390 1
303366 99303366 1001 86380 86390 1
303977 99303977 1001 86380 86390 1
303863 99303863 1001 86380 86390 1
303739 99303739 1001 86380 86390 1
303784 99303784 1001 86380 86390 1
303438 99303438 1001 86380 86390 1
304219 99304219 1001 86380 86390 1
304761 99304761 1001 86380 86390 1
304839 99304839 1001 86380 86390 1
304754 99304754 1001 86380 86390 1
304557 99304557 1001 86380 86390 1
304509 99304509 1001 86380 86390 1
305051 99305051 1001 86380 86390 1
304907 99304907 1001 86380 86390 1
305595 99305595 1001 86380 86390 1
305510 99305510 1001 86380 86390 1
305591 99305591 1001 86380 86390 1
305287 99305287 1001 86380 86390 1
305379 99305379 1001 86380 86390 1
305394 99305394 1001 86380 86390 1
305261 99305261 1001 86380 86390 1
500025 99500025 1001 86380 86390 1
500625 99500625 1001 86380 86390 1
500626 99500626 1001 86380 86390 1
500629 99500629 1001 86380 86390 1
500694 99500694 1001 86380 86390 1
500470 99500470 1001 86380 86390 1
500562 99500562 1001 86380 86390 1
500816 99500816 1001 86380 86390 1
500922 99500922 1001 86380 86390 1
501490 99501490 1001 86380 86390 1
501534 99501534 1001 86380 86390 1
501299 99501299 1001 86380 86390 1
501247 99501247 1001 86380 86390 1
501394 99501394 1001 86380 86390 1
501197 99501197 1001 86380 86390 1
501791 99501791 1001 86380 86390 1
502267 99502267 1001 86380 86390 1
502094 99502094 1001 86380 86390 1
501898 99501898 1001 86380 86390 1
501989 99501989 1001 86380 86390 1
502020 99502020 1001 86380 86390 1
501956 99501956 1001 86380 86390 1
501999 99501999 1001 86380 86390 1
502612 99502612 1001 86380 86390 1
502626 99502626 1001 86380 86390 1
502655 99502655 1001 86380 86390 1
503210 99503210 1001 86380 86390 1
503279 99503279 1001 86380 86390 1
503212 99503212 1001 86380 86390 1
502996 99502996 1001 86380 86390 1
502717 99502717 1001 86380 86390 1
502743 99502743 1001 86380 86390 1
503362 99503362 1001 86380 86390 1
504105 99504105 1001 86380 86390 1
504050 99504050 1001 86380 86390 1
503999 99503999 1001 86380 86390 1
503890 99503890 1001 86380 86390 1
503515 99503515 1001 86380 86390 1
504258 99504258 1001 86380 86390 1
504251 99504251 1001 86380 86390 1
504795 99504795 1001 86380 86390 1
504866 99504866 1001 86380 86390 1
504540 99504540 1001 86380 86390 1
504337 99504337 1001 86380 86390 1
505113 99505113 1001 86380 86390 1
505103 99505103 1001 86380 86390 1
505660 99505660 1001 86380 86390 1
505587 99505587 1001 86380 86390 1
505454 99505454 1001 86380 86390 1
505871 99505871 1001 86380 86390 1
505975 99505975 1001 86380 86390 1
505886 99505886 1001 86380 86390 1
506561 99506561 1001 86380 86390 1
506505 99506505 1001 86380 86390 1
506084 99506084 1001 86380 86390 1
506022 99506022 1001 86380 86390 1
506128 99506128 1001 86380 86390 1
506703 99506703 1001 86380 86390 1
507422 99507422 1001 86380 86390 1
508159 99508159 1001 86380 86390 1
508061 99508061 1001 86380 86390 1
508140 99508140 1001 86380 86390 1
508166 99508166 1001 86380 86390 1
508195 99508195 1001 86380 86390 1
508145 99508145 1001 86380 86390 1
507967 99507967 1001 86380 86390 1
507839 99507839 1001 86380 86390 1
507933 99507933 1001 86380 86390 1
508000 99508000 1001 86380 86390 1
507936 99507936 1001 86380 86390 1
507924 99507924 1001 86380 86390 1
507801 99507801 1001 86380 86390 1
507716 99507716 1001 86380 86390 1
508363 99508363 1001 86380 86390 1
508872 99508872 1001 86380 86390 1
509066 99509066 1001 86380 86390 1
508795 99508795 1001 86380 86390 1
508473 99508473 1001 86380 86390 1
508605 99508605 1001 86380 86390 1
509718 99509718 1001 86380 86390 1
509506 99509506 1001 86380 86390 1
509423 99509423 1001 86380 86390 1
509386 99509386 1001 86380 86390 1
509467 99509467 1001 86380 86390 1
510566 99510566 1001 86380 86390 1
510688 99510688 1001 86380 86390 1
510877 99510877 1001 86380 86390 1
511364 99511364 1001 86380 86390 1
511218 99511218 1001 86380 86390 1
511264 99511264 1001 86380 86390 1
511119 99511119 1001 86380 86390 1
511071 99511071 1001 86380 86390 1
511602 99511602 1001 86380 86390 1
512234 99512234 1001 86380 86390 1
512197 99512197 1001 86380 86390 1
512161 99512161 1001 86380 86390 1
511982 99511982 1001 86380 86390 1
512088 99512088 1001 86380 86390 1
512142 99512142 1001 86380 86390 1
511776 99511776 1001 86380 86390 1
512479 99512479 1001 86380 86390 1
512450 99512450 1001 86380 86390 1
512401 99512401 1001 86380 86390 1
513181 99513181 1001 86380 86390 1
513152 99513152 1001 86380 86390 1
512959 99512959 1001 86380 86390 1
513703 99513703 1001 86380 86390 1
514648 99514648 1001 86380 86390 1
514329 99514329 1001 86380 86390 1
514251 99514251 1001 86380 86390 1
514243 99514243 1001 86380 86390 1
515033 99515033 1001 86380 86390 1
515555 99515555 1001 86380 86390 1
515583 99515583 1001 86380 86390 1
515657 99515657 1001 86380 86390 1
515361 99515361 1001 86380 86390 1
515467 99515467 1001 86380 86390 1
515282 99515282 1001 86380 86390 1
515260 99515260 1001 86380 86390 1
515148 99515148 1001 86380 86390 1
515150 99515150 1001 86380 86390 1
515785 99515785 1001 86380 86390 1
515885 99515885 1001 86380 86390 1
515886 99515886 1001 86380 86390 1
516357 99516357 1001 86380 86390 1
516365 99516365 1001 86380 86390 1
516457 99516457 1001 86380 86390 1
516175 99516175 1001 86380 86390 1
516228 99516228 1001 86380 86390 1
516242 99516242 1001 86380 86390 1
516159 99516159 1001 86380 86390 1
516045 99516045 1001 86380 86390 1
516040 99516040 1001 86380 86390 1
516069 99516069 1001 86380 86390 1
516616 99516616 1001 86380 86390 1
516655 99516655 1001 86380 86390 1
517221 99517221 1001 86380 86390 1
517229 99517229 1001 86380 86390 1
517167 99517167 1001 86380 86390 1
517104 99517104 1001 86380 86390 1
517130 99517130 1001 86380 86390 1
516770 99516770 1001 86380 86390 1
516746 99516746 1001 86380 86390 1
517374 99517374 1001 86380 86390 1
517495 99517495 1001 86380 86390 1
517885 99517885 1001 86380 86390 1
517617 99517617 1001 86380 86390 1
518318 99518318 1001 86380 86390 1
518297 99518297 1001 86380 86390 1
518972 99518972 1001 86380 86390 1
518932 99518932 1001 86380 86390 1
518743 99518743 1001 86380 86390 1
518596 99518596 1001 86380 86390 1
518767 99518767 1001 86380 86390 1
518446 99518446 1001 86380 86390 1
518494 99518494 1001 86380 86390 1
518378 99518378 1001 86380 86390 1
519156 99519156 1001 86380 86390 1
519176 99519176 1001 86380 86390 1
519682 99519682 1001 86380 86390 1
519519 99519519 1001 86380 86390 1
519317 99519317 1001 86380 86390 1
519876 99519876 1001 86380 86390 1
519854 99519854 1001 86380 86390 1
520437 99520437 1001 86380 86390 1
520553 99520553 1001 86380 86390 1
520310 99520310 1001 86380 86390 1
520103 99520103 1001 86380 86390 1
521432 99521432 1001 86380 86390 1
521289 99521289 1001 86380 86390 1
521396 99521396 1001 86380 86390 1
521398 99521398 1001 86380 86390 1
521165 99521165 1001 86380 86390 1
520914 99520914 1001 86380 86390 1
521000 99521000 1001 86380 86390 1
521627 99521627 1001 86380 86390 1
522112 99522112 1001 86380 86390 1
522180 99522180 1001 86380 86390 1
521881 99521881 1001 86380 86390 1
522027 99522027 1001 86380 86390 1
521779 99521779 1001 86380 86390 1
522334 99522334 1001 86380 86390 1
522325 99522325 1001 86380 86390 1
522468 99522468 1001 86380 86390 1
522326 99522326 1001 86380 86390 1
522801 99522801 1001 86380 86390 1
522549 99522549 1001 86380 86390 1
522511 99522511 1001 86380 86390 1
522527 99522527 1001 86380 86390 1
522698 99522698 1001 86380 86390 1
523194 99523194 1001 86380 86390 1
523182 99523182 1001 86380 86390 1
523550 99523550 1001 86380 86390 1
523339 99523339 1001 86380 86390 1
523340 99523340 1001 86380 86390 1
523450 99523450 1001 86380 86390 1
523967 99523967 1001 86380 86390 1
523947 99523947 1001 86380 86390 1
524685 99524685 1001 86380 86390 1
524215 99524215 1001 86380 86390 1
524808 99524808 1001 86380 86390 1
524825 99524825 1001 86380 86390 1
524909 99524909 1001 86380 86390 1
525567 99525567 1001 86380 86390 1
525583 99525583 1001 86380 86390 1
525238 99525238 1001 86380 86390 1
525213 99525213 1001 86380 86390 1
525092 99525092 1001 86380 86390 1
525037 99525037 1001 86380 86390 1
525693 99525693 1001 86380 86390 1
525761 99525761 1001 86380 86390 1
525787 99525787 1001 86380 86390 1
526166 99526166 1001 86380 86390 1
526013 99526013 1001 86380 86390 1
526132 99526132 1001 86380 86390 1
526174 99526174 1001 86380 86390 1
526201 99526201 1001 86380 86390 1
525983 99525983 1001 86380 86390 1
525828 99525828 1001 86380 86390 1
525848 99525848 1001 86380 86390 1
525890 99525890 1001 86380 86390 1
525840 99525840 1001 86380 86390 1
526491 99526491 1001 86380 86390 1
526596 99526596 1001 86380 86390 1
526455 99526455 1001 86380 86390 1
527228 99527228 1001 86380 86390 1
527154 99527154 1001 86380 86390 1
526968 99526968 1001 86380 86390 1
526835 99526835 1001 86380 86390 1
526680 99526680 1001 86380 86390 1
526699 99526699 1001 86380 86390 1
526705 99526705 1001 86380 86390 1
527375 99527375 1001 86380 86390 1
527404 99527404 1001 86380 86390 1
527432 99527432 1001 86380 86390 1
528072 99528072 1001 86380 86390 1
527940 99527940 1001 86380 86390 1
527729 99527729 1001 86380 86390 1
527587 99527587 1001 86380 86390 1
527458 99527458 1001 86380 86390 1
528432 99528432 1001 86380 86390 1
528370 99528370 1001 86380 86390 1
529010 99529010 1001 86380 86390 1
529039 99529039 1001 86380 86390 1
529477 99529477 1001 86380 86390 1
529390 99529390 1001 86380 86390 1
529141 99529141 1001 86380 86390 1
529821 99529821 1001 86380 86390 1
530206 99530206 1001 86380 86390 1
530245 99530245 1001 86380 86390 1
530171 99530171 1001 86380 86390 1
530333 99530333 1001 86380 86390 1
530103 99530103 1001 86380 86390 1
530104 99530104 1001 86380 86390 1
530027 99530027 1001 86380 86390 1
530618 99530618 1001 86380 86390 1
531112 99531112 1001 86380 86390 1
531153 99531153 1001 86380 86390 1
530796 99530796 1001 86380 86390 1
532171 99532171 1001 86380 86390 1
531915 99531915 1001 86380 86390 1
532870 99532870 1001 86380 86390 1
532790 99532790 1001 86380 86390 1
532773 99532773 1001 86380 86390 1
532604 99532604 1001 86380 86390 1
533088 99533088 1001 86380 86390 1
533840 99533840 1001 86380 86390 1
533513 99533513 1001 86380 86390 1
533599 99533599 1001 86380 86390 1
533456 99533456 1001 86380 86390 1
533406 99533406 1001 86380 86390 1
533323 99533323 1001 86380 86390 1
533402 99533402 1001 86380 86390 1
533986 99533986 1001 86380 86390 1
533900 99533900 1001 86380 86390 1
534623 99534623 1001 86380 86390 1
534350 99534350 1001 86380 86390 1
534257 99534257 1001 86380 86390 1
534118 99534118 1001 86380 86390 1
534691 99534691 1001 86380 86390 1
535214 99535214 1001 86380 86390 1
535258 99535258 1001 86380 86390 1
535104 99535104 1001 86380 86390 1
535119 99535119 1001 86380 86390 1
535185 99535185 1001 86380 86390 1
535250 99535250 1001 86380 86390 1
535022 99535022 1001 86380 86390 1
535016 99535016 1001 86380 86390 1
535852 99535852 1001 86380 86390 1
535818 99535818 1001 86380 86390 1
536391 99536391 1001 86380 86390 1
537035 99537035 1001 86380 86390 1
536879 99536879 1001 86380 86390 1
536820 99536820 1001 86380 86390 1
536939 99536939 1001 86380 86390 1
536826 99536826 1001 86380 86390 1
536684 99536684 1001 86380 86390 1
536690 99536690 1001 86380 86390 1
536665 99536665 1001 86380 86390 1
537344 99537344 1001 86380 86390 1
537242 99537242 1001 86380 86390 1
537797 99537797 1001 86380 86390 1
537759 99537759 1001 86380 86390 1
537645 99537645 1001 86380 86390 1
537581 99537581 1001 86380 86390 1
537547 99537547 1001 86380 86390 1
538677 99538677 1001 86380 86390 1
538776 99538776 1001 86380 86390 1
538408 99538408 1001 86380 86390 1
538577 99538577 1001 86380 86390 1
538374 99538374 1001 86380 86390 1
538838 99538838 1001 86380 86390 1
538938 99538938 1001 86380 86390 1
539494 99539494 1001 86380 86390 1
539313 99539313 1001 86380 86390 1
539429 99539429 1001 86380 86390 1
539123 99539123 1001 86380 86390 1
539102 99539102 1001 86380 86390 1
540351 99540351 1001 86380 86390 1
540071 99540071 1001 86380 86390 1
540207 99540207 1001 86380 86390 1
539943 99539943 1001 86380 86390 1
539855 99539855 1001 86380 86390 1
540648 99540648 1001 86380 86390 1
540475 99540475 1001 86380 86390 1
540476 99540476 1001 86380 86390 1
541149 99541149 1001 86380 86390 1
540938 99540938 1001 86380 86390 1
540787 99540787 1001 86380 86390 1
541469 99541469 1001 86380 86390 1
542044 99542044 1001 86380 86390 1
541871 99541871 1001 86380 86390 1
541589 99541589 1001 86380 86390 1
541698 99541698 1001 86380 86390 1
542131 99542131 1001 86380 86390 1
542180 99542180 1001 86380 86390 1
542843 99542843 1001 86380 86390 1
542837 99542837 1001 86380 86390 1
542815 99542815 1001 86380 86390 1
542630 99542630 1001 86380 86390 1
542415 99542415 1001 86380 86390 1
542405 99542405 1001 86380 86390 1
542500 99542500 1001 86380 86390 1
543708 99543708 1001 86380 86390 1
543596 99543596 1001 86380 86390 1
543625 99543625 1001 86380 86390 1
543666 99543666 1001 86380 86390 1
543321 99543321 1001 86380 86390 1
543286 99543286 1001 86380 86390 1
543158 99543158 1001 86380 86390 1
543873 99543873 1001 86380 86390 1
544418 99544418 1001 86380 86390 1
544431 99544431 1001 86380 86390 1
544597 99544597 1001 86380 86390 1
544503 99544503 1001 86380 86390 1
544301 99544301 1001 86380 86390 1
544228 99544228 1001 86380 86390 1
544000 99544000 1001 86380 86390 1
503104 960 1001 27579 27878 1
400153 99400153 1001 86380 86390 1
400309 99400309 1001 86380 86390 1
400742 99400742 1001 86380 86390 1
400942 99400942 1001 86380 86390 1
401344 99401344 1001 86380 86390 1
401410 99401410 1001 86380 86390 1
402572 99402572 1001 86380 86390 1
402733 99402733 1001 86380 86390 1
403113 99403113 1001 86380 86390 1
403714 99403714 1001 86380 86390 1
404115 99404115 1001 86380 86390 1
404696 99404696 1001 86380 86390 1
404843 99404843 1001 86380 86390 1
405390 99405390 1001 86380 86390 1
405420 99405420 1001 86380 86390 1
405625 99405625 1001 86380 86390 1
405650 99405650 1001 86380 86390 1
405640 99405640 1001 86380 86390 1
405776 99405776 1001 86380 86390 1
405879 99405879 1001 86380 86390 1
406113 99406113 1001 86380 86390 1
406859 99406859 1001 86380 86390 1
406973 99406973 1001 86380 86390 1
406987 99406987 1001 86380 86390 1
407175 99407175 1001 86380 86390 1
407592 99407592 1001 86380 86390 1
408178 99408178 1001 86380 86390 1
408494 99408494 1001 86380 86390 1
408790 99408790 1001 86380 86390 1
409069 99409069 1001 86380 86390 1
409143 99409143 1001 86380 86390 1
409126 99409126 1001 86380 86390 1
409756 99409756 1001 86380 86390 1
409913 99409913 1001 86380 86390 1
410076 99410076 1001 86380 86390 1
410241 99410241 1001 86380 86390 1
410609 99410609 1001 86380 86390 1
410722 99410722 1001 86380 86390 1
411349 99411349 1001 86380 86390 1
411758 99411758 1001 86380 86390 1
412220 99412220 1001 86380 86390 1
412339 99412339 1001 86380 86390 1
413334 99413334 1001 86380 86390 1
413405 99413405 1001 86380 86390 1
413085 99413085 1001 86380 86390 1
413024 99413024 1001 86380 86390 1
412831 99412831 1001 86380 86390 1
413951 99413951 1001 86380 86390 1
413962 99413962 1001 86380 86390 1
415125 99415125 1001 86380 86390 1
415289 99415289 1001 86380 86390 1
414899 99414899 1001 86380 86390 1
414585 99414585 1001 86380 86390 1
416941 99416941 1001 86380 86390 1
416210 99416210 1001 86380 86390 1
417238 99417238 1001 86380 86390 1
417425 99417425 1001 86380 86390 1
417586 99417586 1001 86380 86390 1
418681 99418681 1001 86380 86390 1
418430 99418430 1001 86380 86390 1
417873 99417873 1001 86380 86390 1
417931 99417931 1001 86380 86390 1
418881 99418881 1001 86380 86390 1
419150 99419150 1001 86380 86390 1
418995 99418995 1001 86380 86390 1
420221 99420221 1001 86380 86390 1
420327 99420327 1001 86380 86390 1
419929 99419929 1001 86380 86390 1
419980 99419980 1001 86380 86390 1
420708 99420708 1001 86380 86390 1
420626 99420626 1001 86380 86390 1
422060 99422060 1001 86380 86390 1
421916 99421916 1001 86380 86390 1
421552 99421552 1001 86380 86390 1
420896 99420896 1001 86380 86390 1
422369 99422369 1001 86380 86390 1
422203 99422203 1001 86380 86390 1
422412 99422412 1001 86380 86390 1
422270 99422270 1001 86380 86390 1
423427 99423427 1001 86380 86390 1
423540 99423540 1001 86380 86390 1
423088 99423088 1001 86380 86390 1
423198 99423198 1001 86380 86390 1
423068 99423068 1001 86380 86390 1
423162 99423162 1001 86380 86390 1
422979 99422979 1001 86380 86390 1
423888 99423888 1001 86380 86390 1
424007 99424007 1001 86380 86390 1
424730 99424730 1001 86380 86390 1
424698 99424698 1001 86380 86390 1
424590 99424590 1001 86380 86390 1
424389 99424389 1001 86380 86390 1
425807 99425807 1001 86380 86390 1
426956 99426956 1001 86380 86390 1
426318 99426318 1001 86380 86390 1
425829 99425829 1001 86380 86390 1
427281 99427281 1001 86380 86390 1
428609 99428609 1001 86380 86390 1
428429 99428429 1001 86380 86390 1
428065 99428065 1001 86380 86390 1
428098 99428098 1001 86380 86390 1
428295 99428295 1001 86380 86390 1
427864 99427864 1001 86380 86390 1
427585 99427585 1001 86380 86390 1
428770 99428770 1001 86380 86390 1
430118 99430118 1001 86380 86390 1
430225 99430225 1001 86380 86390 1
430196 99430196 1001 86380 86390 1
429908 99429908 1001 86380 86390 1
429603 99429603 1001 86380 86390 1
429343 99429343 1001 86380 86390 1
429564 99429564 1001 86380 86390 1
429241 99429241 1001 86380 86390 1
429238 99429238 1001 86380 86390 1
429363 99429363 1001 86380 86390 1
430630 99430630 1001 86380 86390 1
431459 99431459 1001 86380 86390 1
431452 99431452 1001 86380 86390 1
431165 99431165 1001 86380 86390 1
432160 99432160 1001 86380 86390 1
432212 99432212 1001 86380 86390 1
433412 99433412 1001 86380 86390 1
433361 99433361 1001 86380 86390 1
433060 99433060 1001 86380 86390 1
435354 99435354 1001 86380 86390 1
435239 99435239 1001 86380 86390 1
434638 99434638 1001 86380 86390 1
434738 99434738 1001 86380 86390 1
434643 99434643 1001 86380 86390 1
434327 99434327 1001 86380 86390 1
434437 99434437 1001 86380 86390 1
434415 99434415 1001 86380 86390 1
434529 99434529 1001 86380 86390 1
435002 99435002 1001 86380 86390 1
435816 99435816 1001 86380 86390 1
437134 99437134 1001 86380 86390 1
436016 99436016 1001 86380 86390 1
436258 99436258 1001 86380 86390 1
300021 99300021 1001 86380 86390 1
437305 99437305 1001 86380 86390 1
300357 99300357 1001 86380 86390 1
300315 99300315 1001 86380 86390 1
300255 99300255 1001 86380 86390 1
300745 99300745 1001 86380 86390 1
301401 99301401 1001 86380 86390 1
301353 99301353 1001 86380 86390 1
301473 99301473 1001 86380 86390 1
301502 99301502 1001 86380 86390 1
301250 99301250 1001 86380 86390 1
301263 99301263 1001 86380 86390 1
301229 99301229 1001 86380 86390 1
301092 99301092 1001 86380 86390 1
300939 99300939 1001 86380 86390 1
301113 99301113 1001 86380 86390 1
301733 99301733 1001 86380 86390 1
301695 99301695 1001 86380 86390 1
301611 99301611 1001 86380 86390 1
301785 99301785 1001 86380 86390 1
302911 99302911 1001 86380 86390 1
302966 99302966 1001 86380 86390 1
302993 99302993 1001 86380 86390 1
302916 99302916 1001 86380 86390 1
302805 99302805 1001 86380 86390 1
302588 99302588 1001 86380 86390 1
303892 99303892 1001 86380 86390 1
303831 99303831 1001 86380 86390 1
303762 99303762 1001 86380 86390 1
303725 99303725 1001 86380 86390 1
303615 99303615 1001 86380 86390 1
304064 99304064 1001 86380 86390 1
304132 99304132 1001 86380 86390 1
304743 99304743 1001 86380 86390 1
304835 99304835 1001 86380 86390 1
304662 99304662 1001 86380 86390 1
304791 99304791 1001 86380 86390 1
304740 99304740 1001 86380 86390 1
304520 99304520 1001 86380 86390 1
304548 99304548 1001 86380 86390 1
304241 99304241 1001 86380 86390 1
304981 99304981 1001 86380 86390 1
305596 99305596 1001 86380 86390 1
305519 99305519 1001 86380 86390 1
305427 99305427 1001 86380 86390 1
500011 99500011 1001 86380 86390 1
500176 99500176 1001 86380 86390 1
500125 99500125 1001 86380 86390 1
500009 99500009 1001 86380 86390 1
500383 99500383 1001 86380 86390 1
500818 99500818 1001 86380 86390 1
500949 99500949 1001 86380 86390 1
501410 99501410 1001 86380 86390 1
501328 99501328 1001 86380 86390 1
501217 99501217 1001 86380 86390 1
501129 99501129 1001 86380 86390 1
501040 99501040 1001 86380 86390 1
501171 99501171 1001 86380 86390 1
502292 99502292 1001 86380 86390 1
502195 99502195 1001 86380 86390 1
502134 99502134 1001 86380 86390 1
501851 99501851 1001 86380 86390 1
501878 99501878 1001 86380 86390 1
502502 99502502 1001 86380 86390 1
502477 99502477 1001 86380 86390 1
502570 99502570 1001 86380 86390 1
502493 99502493 1001 86380 86390 1
503181 99503181 1001 86380 86390 1
503237 99503237 1001 86380 86390 1
503110 99503110 1001 86380 86390 1
503010 99503010 1001 86380 86390 1
503052 99503052 1001 86380 86390 1
503079 99503079 1001 86380 86390 1
502968 99502968 1001 86380 86390 1
502673 99502673 1001 86380 86390 1
502781 99502781 1001 86380 86390 1
502834 99502834 1001 86380 86390 1
502849 99502849 1001 86380 86390 1
503386 99503386 1001 86380 86390 1
504100 99504100 1001 86380 86390 1
503971 99503971 1001 86380 86390 1
503724 99503724 1001 86380 86390 1
503573 99503573 1001 86380 86390 1
504155 99504155 1001 86380 86390 1
504120 99504120 1001 86380 86390 1
504820 99504820 1001 86380 86390 1
504836 99504836 1001 86380 86390 1
504933 99504933 1001 86380 86390 1
504892 99504892 1001 86380 86390 1
504610 99504610 1001 86380 86390 1
504606 99504606 1001 86380 86390 1
504425 99504425 1001 86380 86390 1
505753 99505753 1001 86380 86390 1
505637 99505637 1001 86380 86390 1
505379 99505379 1001 86380 86390 1
505292 99505292 1001 86380 86390 1
505271 99505271 1001 86380 86390 1
505920 99505920 1001 86380 86390 1
506566 99506566 1001 86380 86390 1
506299 99506299 1001 86380 86390 1
506069 99506069 1001 86380 86390 1
506715 99506715 1001 86380 86390 1
506694 99506694 1001 86380 86390 1
507360 99507360 1001 86380 86390 1
507390 99507390 1001 86380 86390 1
507220 99507220 1001 86380 86390 1
507273 99507273 1001 86380 86390 1
507037 99507037 1001 86380 86390 1
507069 99507069 1001 86380 86390 1
506924 99506924 1001 86380 86390 1
507500 99507500 1001 86380 86390 1
507513 99507513 1001 86380 86390 1
507504 99507504 1001 86380 86390 1
508241 99508241 1001 86380 86390 1
507656 99507656 1001 86380 86390 1
508271 99508271 1001 86380 86390 1
508410 99508410 1001 86380 86390 1
508372 99508372 1001 86380 86390 1
508926 99508926 1001 86380 86390 1
508848 99508848 1001 86380 86390 1
508538 99508538 1001 86380 86390 1
509201 99509201 1001 86380 86390 1
509210 99509210 1001 86380 86390 1
509751 99509751 1001 86380 86390 1
509842 99509842 1001 86380 86390 1
509704 99509704 1001 86380 86390 1
509823 99509823 1001 86380 86390 1
509531 99509531 1001 86380 86390 1
509521 99509521 1001 86380 86390 1
509564 99509564 1001 86380 86390 1
510093 99510093 1001 86380 86390 1
509992 99509992 1001 86380 86390 1
510071 99510071 1001 86380 86390 1
510723 99510723 1001 86380 86390 1
510602 99510602 1001 86380 86390 1
510616 99510616 1001 86380 86390 1
511455 99511455 1001 86380 86390 1
511394 99511394 1001 86380 86390 1
511209 99511209 1001 86380 86390 1
511345 99511345 1001 86380 86390 1
510989 99510989 1001 86380 86390 1
511730 99511730 1001 86380 86390 1
512212 99512212 1001 86380 86390 1
512290 99512290 1001 86380 86390 1
512185 99512185 1001 86380 86390 1
511980 99511980 1001 86380 86390 1
512040 99512040 1001 86380 86390 1
512053 99512053 1001 86380 86390 1
511854 99511854 1001 86380 86390 1
511767 99511767 1001 86380 86390 1
511860 99511860 1001 86380 86390 1
512505 99512505 1001 86380 86390 1
512404 99512404 1001 86380 86390 1
512420 99512420 1001 86380 86390 1
513148 99513148 1001 86380 86390 1
512874 99512874 1001 86380 86390 1
512785 99512785 1001 86380 86390 1
513371 99513371 1001 86380 86390 1
513295 99513295 1001 86380 86390 1
513404 99513404 1001 86380 86390 1
513382 99513382 1001 86380 86390 1
513937 99513937 1001 86380 86390 1
513682 99513682 1001 86380 86390 1
514059 99514059 1001 86380 86390 1
514215 99514215 1001 86380 86390 1
514049 99514049 1001 86380 86390 1
514144 99514144 1001 86380 86390 1
514662 99514662 1001 86380 86390 1
514778 99514778 1001 86380 86390 1
514852 99514852 1001 86380 86390 1
514528 99514528 1001 86380 86390 1
514606 99514606 1001 86380 86390 1
514645 99514645 1001 86380 86390 1
514594 99514594 1001 86380 86390 1
515018 99515018 1001 86380 86390 1
515633 99515633 1001 86380 86390 1
515488 99515488 1001 86380 86390 1
515404 99515404 1001 86380 86390 1
515128 99515128 1001 86380 86390 1
515207 99515207 1001 86380 86390 1
515120 99515120 1001 86380 86390 1
515814 99515814 1001 86380 86390 1
515729 99515729 1001 86380 86390 1
515731 99515731 1001 86380 86390 1
516336 99516336 1001 86380 86390 1
515891 99515891 1001 86380 86390 1
517332 99517332 1001 86380 86390 1
517285 99517285 1001 86380 86390 1
517126 99517126 1001 86380 86390 1
516886 99516886 1001 86380 86390 1
516775 99516775 1001 86380 86390 1
518122 99518122 1001 86380 86390 1
517816 99517816 1001 86380 86390 1
517592 99517592 1001 86380 86390 1
517684 99517684 1001 86380 86390 1
517555 99517555 1001 86380 86390 1
518288 99518288 1001 86380 86390 1
518178 99518178 1001 86380 86390 1
518311 99518311 1001 86380 86390 1
518792 99518792 1001 86380 86390 1
518624 99518624 1001 86380 86390 1
518396 99518396 1001 86380 86390 1
518512 99518512 1001 86380 86390 1
518437 99518437 1001 86380 86390 1
519607 99519607 1001 86380 86390 1
519306 99519306 1001 86380 86390 1
520414 99520414 1001 86380 86390 1
520076 99520076 1001 86380 86390 1
520196 99520196 1001 86380 86390 1
520678 99520678 1001 86380 86390 1
520834 99520834 1001 86380 86390 1
520738 99520738 1001 86380 86390 1
521338 99521338 1001 86380 86390 1
521332 99521332 1001 86380 86390 1
521108 99521108 1001 86380 86390 1
520948 99520948 1001 86380 86390 1
521489 99521489 1001 86380 86390 1
521649 99521649 1001 86380 86390 1
521468 99521468 1001 86380 86390 1
521624 99521624 1001 86380 86390 1
522244 99522244 1001 86380 86390 1
522267 99522267 1001 86380 86390 1
522234 99522234 1001 86380 86390 1
521814 99521814 1001 86380 86390 1
521727 99521727 1001 86380 86390 1
522420 99522420 1001 86380 86390 1
522409 99522409 1001 86380 86390 1
522411 99522411 1001 86380 86390 1
522481 99522481 1001 86380 86390 1
522708 99522708 1001 86380 86390 1
522669 99522669 1001 86380 86390 1
522607 99522607 1001 86380 86390 1
523201 99523201 1001 86380 86390 1
523240 99523240 1001 86380 86390 1
523781 99523781 1001 86380 86390 1
523926 99523926 1001 86380 86390 1
523838 99523838 1001 86380 86390 1
523668 99523668 1001 86380 86390 1
523621 99523621 1001 86380 86390 1
523419 99523419 1001 86380 86390 1
524016 99524016 1001 86380 86390 1
524681 99524681 1001 86380 86390 1
524661 99524661 1001 86380 86390 1
524727 99524727 1001 86380 86390 1
524389 99524389 1001 86380 86390 1
524535 99524535 1001 86380 86390 1
524917 99524917 1001 86380 86390 1
525262 99525262 1001 86380 86390 1
525067 99525067 1001 86380 86390 1
525648 99525648 1001 86380 86390 1
525666 99525666 1001 86380 86390 1
526284 99526284 1001 86380 86390 1
526062 99526062 1001 86380 86390 1
526079 99526079 1001 86380 86390 1
526172 99526172 1001 86380 86390 1
525905 99525905 1001 86380 86390 1
525817 99525817 1001 86380 86390 1
525874 99525874 1001 86380 86390 1
527174 99527174 1001 86380 86390 1
526933 99526933 1001 86380 86390 1
526976 99526976 1001 86380 86390 1
526798 99526798 1001 86380 86390 1
526749 99526749 1001 86380 86390 1
526728 99526728 1001 86380 86390 1
527441 99527441 1001 86380 86390 1
527888 99527888 1001 86380 86390 1
527941 99527941 1001 86380 86390 1
527680 99527680 1001 86380 86390 1
527764 99527764 1001 86380 86390 1
527566 99527566 1001 86380 86390 1
528129 99528129 1001 86380 86390 1
528715 99528715 1001 86380 86390 1
528555 99528555 1001 86380 86390 1
528570 99528570 1001 86380 86390 1
528546 99528546 1001 86380 86390 1
528456 99528456 1001 86380 86390 1
529471 99529471 1001 86380 86390 1
529305 99529305 1001 86380 86390 1
529127 99529127 1001 86380 86390 1
529222 99529222 1001 86380 86390 1
529287 99529287 1001 86380 86390 1
529889 99529889 1001 86380 86390 1
530464 99530464 1001 86380 86390 1
530469 99530469 1001 86380 86390 1
530296 99530296 1001 86380 86390 1
530092 99530092 1001 86380 86390 1
529949 99529949 1001 86380 86390 1
530694 99530694 1001 86380 86390 1
531361 99531361 1001 86380 86390 1
531071 99531071 1001 86380 86390 1
530781 99530781 1001 86380 86390 1
531380 99531380 1001 86380 86390 1
532049 99532049 1001 86380 86390 1
532128 99532128 1001 86380 86390 1
531911 99531911 1001 86380 86390 1
531993 99531993 1001 86380 86390 1
531654 99531654 1001 86380 86390 1
532894 99532894 1001 86380 86390 1
533017 99533017 1001 86380 86390 1
532718 99532718 1001 86380 86390 1
532518 99532518 1001 86380 86390 1
532546 99532546 1001 86380 86390 1
532573 99532573 1001 86380 86390 1
533110 99533110 1001 86380 86390 1
533169 99533169 1001 86380 86390 1
533723 99533723 1001 86380 86390 1
533778 99533778 1001 86380 86390 1
533642 99533642 1001 86380 86390 1
533558 99533558 1001 86380 86390 1
533508 99533508 1001 86380 86390 1
533312 99533312 1001 86380 86390 1
533313 99533313 1001 86380 86390 1
533875 99533875 1001 86380 86390 1
534671 99534671 1001 86380 86390 1
534694 99534694 1001 86380 86390 1
534877 99534877 1001 86380 86390 1
534749 99534749 1001 86380 86390 1
534872 99534872 1001 86380 86390 1
534835 99534835 1001 86380 86390 1
535320 99535320 1001 86380 86390 1
535311 99535311 1001 86380 86390 1
535416 99535416 1001 86380 86390 1
535392 99535392 1001 86380 86390 1
535367 99535367 1001 86380 86390 1
535223 99535223 1001 86380 86390 1
535263 99535263 1001 86380 86390 1
535303 99535303 1001 86380 86390 1
535005 99535005 1001 86380 86390 1
535693 99535693 1001 86380 86390 1
535526 99535526 1001 86380 86390 1
535660 99535660 1001 86380 86390 1
536134 99536134 1001 86380 86390 1
536276 99536276 1001 86380 86390 1
536332 99536332 1001 86380 86390 1
536081 99536081 1001 86380 86390 1
536017 99536017 1001 86380 86390 1
535858 99535858 1001 86380 86390 1
535860 99535860 1001 86380 86390 1
535850 99535850 1001 86380 86390 1
535801 99535801 1001 86380 86390 1
537064 99537064 1001 86380 86390 1
536875 99536875 1001 86380 86390 1
536825 99536825 1001 86380 86390 1
536620 99536620 1001 86380 86390 1
537168 99537168 1001 86380 86390 1
537221 99537221 1001 86380 86390 1
537273 99537273 1001 86380 86390 1
537900 99537900 1001 86380 86390 1
537655 99537655 1001 86380 86390 1
537712 99537712 1001 86380 86390 1
537622 99537622 1001 86380 86390 1
537552 99537552 1001 86380 86390 1
537386 99537386 1001 86380 86390 1
538087 99538087 1001 86380 86390 1
538106 99538106 1001 86380 86390 1
538648 99538648 1001 86380 86390 1
538715 99538715 1001 86380 86390 1
538613 99538613 1001 86380 86390 1
538723 99538723 1001 86380 86390 1
538545 99538545 1001 86380 86390 1
538247 99538247 1001 86380 86390 1
538889 99538889 1001 86380 86390 1
538969 99538969 1001 86380 86390 1
539553 99539553 1001 86380 86390 1
539482 99539482 1001 86380 86390 1
539508 99539508 1001 86380 86390 1
539398 99539398 1001 86380 86390 1
539369 99539369 1001 86380 86390 1
539049 99539049 1001 86380 86390 1
539169 99539169 1001 86380 86390 1
539196 99539196 1001 86380 86390 1
539223 99539223 1001 86380 86390 1
539755 99539755 1001 86380 86390 1
539818 99539818 1001 86380 86390 1
540364 99540364 1001 86380 86390 1
540236 99540236 1001 86380 86390 1
540142 99540142 1001 86380 86390 1
540042 99540042 1001 86380 86390 1
540621 99540621 1001 86380 86390 1
541251 99541251 1001 86380 86390 1
541016 99541016 1001 86380 86390 1
540862 99540862 1001 86380 86390 1
540811 99540811 1001 86380 86390 1
541338 99541338 1001 86380 86390 1
541747 99541747 1001 86380 86390 1
541749 99541749 1001 86380 86390 1
541777 99541777 1001 86380 86390 1
541908 99541908 1001 86380 86390 1
542782 99542782 1001 86380 86390 1
542899 99542899 1001 86380 86390 1
542811 99542811 1001 86380 86390 1
542602 99542602 1001 86380 86390 1
542670 99542670 1001 86380 86390 1
542392 99542392 1001 86380 86390 1
542399 99542399 1001 86380 86390 1
543613 99543613 1001 86380 86390 1
543358 99543358 1001 86380 86390 1
544188 99544188 1001 86380 86390 1
544268 99544268 1001 86380 86390 1
544024 99544024 1001 86380 86390 1
544677 99544677 1001 86380 86390 1
400466 99400466 1001 86380 86390 1
400506 99400506 1001 86380 86390 1
400449 99400449 1001 86380 86390 1
401393 99401393 1001 86380 86390 1
403251 99403251 1001 86380 86390 1
403981 99403981 1001 86380 86390 1
404241 99404241 1001 86380 86390 1
404678 99404678 1001 86380 86390 1
404682 99404682 1001 86380 86390 1
404692 99404692 1001 86380 86390 1
405770 99405770 1001 86380 86390 1
406086 99406086 1001 86380 86390 1
406264 99406264 1001 86380 86390 1
406334 99406334 1001 86380 86390 1
406485 99406485 1001 86380 86390 1
406621 99406621 1001 86380 86390 1
407026 99407026 1001 86380 86390 1
407023 99407023 1001 86380 86390 1
407123 99407123 1001 86380 86390 1
407237 99407237 1001 86380 86390 1
407779 99407779 1001 86380 86390 1
408224 99408224 1001 86380 86390 1
408763 99408763 1001 86380 86390 1
408980 99408980 1001 86380 86390 1
409207 99409207 1001 86380 86390 1
409460 99409460 1001 86380 86390 1
409662 99409662 1001 86380 86390 1
409861 99409861 1001 86380 86390 1
410174 99410174 1001 86380 86390 1
411006 99411006 1001 86380 86390 1
411298 99411298 1001 86380 86390 1
412055 99412055 1001 86380 86390 1
412274 99412274 1001 86380 86390 1
413581 99413581 1001 86380 86390 1
413001 99413001 1001 86380 86390 1
412806 99412806 1001 86380 86390 1
412836 99412836 1001 86380 86390 1
413982 99413982 1001 86380 86390 1
415216 99415216 1001 86380 86390 1
415109 99415109 1001 86380 86390 1
414900 99414900 1001 86380 86390 1
414290 99414290 1001 86380 86390 1
416930 99416930 1001 86380 86390 1
416226 99416226 1001 86380 86390 1
415871 99415871 1001 86380 86390 1
417341 99417341 1001 86380 86390 1
417519 99417519 1001 86380 86390 1
417602 99417602 1001 86380 86390 1
418091 99418091 1001 86380 86390 1
417893 99417893 1001 86380 86390 1
418009 99418009 1001 86380 86390 1
417778 99417778 1001 86380 86390 1
417899 99417899 1001 86380 86390 1
418433 99418433 1001 86380 86390 1
420068 99420068 1001 86380 86390 1
420116 99420116 1001 86380 86390 1
419787 99419787 1001 86380 86390 1
419811 99419811 1001 86380 86390 1
419991 99419991 1001 86380 86390 1
419744 99419744 1001 86380 86390 1
419544 99419544 1001 86380 86390 1
419455 99419455 1001 86380 86390 1
419525 99419525 1001 86380 86390 1
419222 99419222 1001 86380 86390 1
421818 99421818 1001 86380 86390 1
422051 99422051 1001 86380 86390 1
422065 99422065 1001 86380 86390 1
421791 99421791 1001 86380 86390 1
421647 99421647 1001 86380 86390 1
421334 99421334 1001 86380 86390 1
420879 99420879 1001 86380 86390 1
421163 99421163 1001 86380 86390 1
422338 99422338 1001 86380 86390 1
423557 99423557 1001 86380 86390 1
422971 99422971 1001 86380 86390 1
422561 99422561 1001 86380 86390 1
423819 99423819 1001 86380 86390 1
423828 99423828 1001 86380 86390 1
424133 99424133 1001 86380 86390 1
423898 99423898 1001 86380 86390 1
425056 99425056 1001 86380 86390 1
425018 99425018 1001 86380 86390 1
424785 99424785 1001 86380 86390 1
424364 99424364 1001 86380 86390 1
424259 99424259 1001 86380 86390 1
425634 99425634 1001 86380 86390 1
425517 99425517 1001 86380 86390 1
425523 99425523 1001 86380 86390 1
426763 99426763 1001 86380 86390 1
427119 99427119 1001 86380 86390 1
426839 99426839 1001 86380 86390 1
426307 99426307 1001 86380 86390 1
426342 99426342 1001 86380 86390 1
426368 99426368 1001 86380 86390 1
426195 99426195 1001 86380 86390 1
427248 99427248 1001 86380 86390 1
427506 99427506 1001 86380 86390 1
428337 99428337 1001 86380 86390 1
428040 99428040 1001 86380 86390 1
428321 99428321 1001 86380 86390 1
427824 99427824 1001 86380 86390 1
427911 99427911 1001 86380 86390 1
427645 99427645 1001 86380 86390 1
428766 99428766 1001 86380 86390 1
428947 99428947 1001 86380 86390 1
428769 99428769 1001 86380 86390 1
430074 99430074 1001 86380 86390 1
430154 99430154 1001 86380 86390 1
429782 99429782 1001 86380 86390 1
429700 99429700 1001 86380 86390 1
429844 99429844 1001 86380 86390 1
430455 99430455 1001 86380 86390 1
430694 99430694 1001 86380 86390 1
431862 99431862 1001 86380 86390 1
431717 99431717 1001 86380 86390 1
431463 99431463 1001 86380 86390 1
431199 99431199 1001 86380 86390 1
431211 99431211 1001 86380 86390 1
432326 99432326 1001 86380 86390 1
433430 99433430 1001 86380 86390 1
433285 99433285 1001 86380 86390 1
432962 99432962 1001 86380 86390 1
432875 99432875 1001 86380 86390 1
432791 99432791 1001 86380 86390 1
432846 99432846 1001 86380 86390 1
434134 99434134 1001 86380 86390 1
434019 99434019 1001 86380 86390 1
435008 99435008 1001 86380 86390 1
435136 99435136 1001 86380 86390 1
435811 99435811 1001 86380 86390 1
435636 99435636 1001 86380 86390 1
437095 99437095 1001 86380 86390 1
436840 99436840 1001 86380 86390 1
436445 99436445 1001 86380 86390 1
436706 99436706 1001 86380 86390 1
436461 99436461 1001 86380 86390 1
436238 99436238 1001 86380 86390 1
300087 99300087 1001 86380 86390 1
300614 99300614 1001 86380 86390 1
300682 99300682 1001 86380 86390 1
300319 99300319 1001 86380 86390 1
300334 99300334 1001 86380 86390 1
300401 99300401 1001 86380 86390 1
300227 99300227 1001 86380 86390 1
300881 99300881 1001 86380 86390 1
300856 99300856 1001 86380 86390 1
300885 99300885 1001 86380 86390 1
300906 99300906 1001 86380 86390 1
301417 99301417 1001 86380 86390 1
301432 99301432 1001 86380 86390 1
301498 99301498 1001 86380 86390 1
301264 99301264 1001 86380 86390 1
301283 99301283 1001 86380 86390 1
300941 99300941 1001 86380 86390 1
301724 99301724 1001 86380 86390 1
301560 99301560 1001 86380 86390 1
302353 99302353 1001 86380 86390 1
302938 99302938 1001 86380 86390 1
302913 99302913 1001 86380 86390 1
302945 99302945 1001 86380 86390 1
302869 99302869 1001 86380 86390 1
302973 99302973 1001 86380 86390 1
302986 99302986 1001 86380 86390 1
302767 99302767 1001 86380 86390 1
302696 99302696 1001 86380 86390 1
302788 99302788 1001 86380 86390 1
303297 99303297 1001 86380 86390 1
303354 99303354 1001 86380 86390 1
303380 99303380 1001 86380 86390 1
303962 99303962 1001 86380 86390 1
303799 99303799 1001 86380 86390 1
303509 99303509 1001 86380 86390 1
303578 99303578 1001 86380 86390 1
304046 99304046 1001 86380 86390 1
304091 99304091 1001 86380 86390 1
304749 99304749 1001 86380 86390 1
304712 99304712 1001 86380 86390 1
304781 99304781 1001 86380 86390 1
304855 99304855 1001 86380 86390 1
304603 99304603 1001 86380 86390 1
304578 99304578 1001 86380 86390 1
304394 99304394 1001 86380 86390 1
304421 99304421 1001 86380 86390 1
304341 99304341 1001 86380 86390 1
305037 99305037 1001 86380 86390 1
304905 99304905 1001 86380 86390 1
305650 99305650 1001 86380 86390 1
305613 99305613 1001 86380 86390 1
305157 99305157 1001 86380 86390 1
305095 99305095 1001 86380 86390 1
305186 99305186 1001 86380 86390 1
305127 99305127 1001 86380 86390 1
500177 99500177 1001 86380 86390 1
500724 99500724 1001 86380 86390 1
500485 99500485 1001 86380 86390 1
500365 99500365 1001 86380 86390 1
500226 99500226 1001 86380 86390 1
500917 99500917 1001 86380 86390 1
500974 99500974 1001 86380 86390 1
501529 99501529 1001 86380 86390 1
501547 99501547 1001 86380 86390 1
501422 99501422 1001 86380 86390 1
501417 99501417 1001 86380 86390 1
501405 99501405 1001 86380 86390 1
501096 99501096 1001 86380 86390 1
501697 99501697 1001 86380 86390 1
501724 99501724 1001 86380 86390 1
502422 99502422 1001 86380 86390 1
502481 99502481 1001 86380 86390 1
502666 99502666 1001 86380 86390 1
502706 99502706 1001 86380 86390 1
503411 99503411 1001 86380 86390 1
504021 99504021 1001 86380 86390 1
503735 99503735 1001 86380 86390 1
503531 99503531 1001 86380 86390 1
504179 99504179 1001 86380 86390 1
504237 99504237 1001 86380 86390 1
504161 99504161 1001 86380 86390 1
504226 99504226 1001 86380 86390 1
504651 99504651 1001 86380 86390 1
504706 99504706 1001 86380 86390 1
504694 99504694 1001 86380 86390 1
504465 99504465 1001 86380 86390 1
504392 99504392 1001 86380 86390 1
504409 99504409 1001 86380 86390 1
505409 99505409 1001 86380 86390 1
505533 99505533 1001 86380 86390 1
505216 99505216 1001 86380 86390 1
505164 99505164 1001 86380 86390 1
505296 99505296 1001 86380 86390 1
505963 99505963 1001 86380 86390 1
505956 99505956 1001 86380 86390 1
505905 99505905 1001 86380 86390 1
506425 99506425 1001 86380 86390 1
506453 99506453 1001 86380 86390 1
506276 99506276 1001 86380 86390 1
505989 99505989 1001 86380 86390 1
506112 99506112 1001 86380 86390 1
506126 99506126 1001 86380 86390 1
506155 99506155 1001 86380 86390 1
506078 99506078 1001 86380 86390 1
506724 99506724 1001 86380 86390 1
507256 99507256 1001 86380 86390 1
507342 99507342 1001 86380 86390 1
507093 99507093 1001 86380 86390 1
506859 99506859 1001 86380 86390 1
506980 99506980 1001 86380 86390 1
507575 99507575 1001 86380 86390 1
507564 99507564 1001 86380 86390 1
507552 99507552 1001 86380 86390 1
507591 99507591 1001 86380 86390 1
507505 99507505 1001 86380 86390 1
508228 99508228 1001 86380 86390 1
508075 99508075 1001 86380 86390 1
507855 99507855 1001 86380 86390 1
507845 99507845 1001 86380 86390 1
507770 99507770 1001 86380 86390 1
507674 99507674 1001 86380 86390 1
508347 99508347 1001 86380 86390 1
508399 99508399 1001 86380 86390 1
508885 99508885 1001 86380 86390 1
509021 99509021 1001 86380 86390 1
508687 99508687 1001 86380 86390 1
508760 99508760 1001 86380 86390 1
508584 99508584 1001 86380 86390 1
509244 99509244 1001 86380 86390 1
509562 99509562 1001 86380 86390 1
509286 99509286 1001 86380 86390 1
509468 99509468 1001 86380 86390 1
509486 99509486 1001 86380 86390 1
510094 99510094 1001 86380 86390 1
510009 99510009 1001 86380 86390 1
509932 99509932 1001 86380 86390 1
509958 99509958 1001 86380 86390 1
510612 99510612 1001 86380 86390 1
510528 99510528 1001 86380 86390 1
510672 99510672 1001 86380 86390 1
510387 99510387 1001 86380 86390 1
510210 99510210 1001 86380 86390 1
510110 99510110 1001 86380 86390 1
510207 99510207 1001 86380 86390 1
511416 99511416 1001 86380 86390 1
511508 99511508 1001 86380 86390 1
511262 99511262 1001 86380 86390 1
511293 99511293 1001 86380 86390 1
511069 99511069 1001 86380 86390 1
511006 99511006 1001 86380 86390 1
511084 99511084 1001 86380 86390 1
510955 99510955 1001 86380 86390 1
511563 99511563 1001 86380 86390 1
512192 99512192 1001 86380 86390 1
512218 99512218 1001 86380 86390 1
512194 99512194 1001 86380 86390 1
512285 99512285 1001 86380 86390 1
512093 99512093 1001 86380 86390 1
511989 99511989 1001 86380 86390 1
512391 99512391 1001 86380 86390 1
512436 99512436 1001 86380 86390 1
513020 99513020 1001 86380 86390 1
512838 99512838 1001 86380 86390 1
513407 99513407 1001 86380 86390 1
513956 99513956 1001 86380 86390 1
513854 99513854 1001 86380 86390 1
514010 99514010 1001 86380 86390 1
513748 99513748 1001 86380 86390 1
513807 99513807 1001 86380 86390 1
513605 99513605 1001 86380 86390 1
513827 99513827 1001 86380 86390 1
514074 99514074 1001 86380 86390 1
514510 99514510 1001 86380 86390 1
514579 99514579 1001 86380 86390 1
514555 99514555 1001 86380 86390 1
514634 99514634 1001 86380 86390 1
514361 99514361 1001 86380 86390 1
514906 99514906 1001 86380 86390 1
515050 99515050 1001 86380 86390 1
514989 99514989 1001 86380 86390 1
514968 99514968 1001 86380 86390 1
515021 99515021 1001 86380 86390 1
515549 99515549 1001 86380 86390 1
515618 99515618 1001 86380 86390 1
515179 99515179 1001 86380 86390 1
515218 99515218 1001 86380 86390 1
515720 99515720 1001 86380 86390 1
515685 99515685 1001 86380 86390 1
515698 99515698 1001 86380 86390 1
515714 99515714 1001 86380 86390 1
516400 99516400 1001 86380 86390 1
516294 99516294 1001 86380 86390 1
516102 99516102 1001 86380 86390 1
516702 99516702 1001 86380 86390 1
517314 99517314 1001 86380 86390 1
517240 99517240 1001 86380 86390 1
517018 99517018 1001 86380 86390 1
516941 99516941 1001 86380 86390 1
517089 99517089 1001 86380 86390 1
517540 99517540 1001 86380 86390 1
517430 99517430 1001 86380 86390 1
517983 99517983 1001 86380 86390 1
517990 99517990 1001 86380 86390 1
518097 99518097 1001 86380 86390 1
517923 99517923 1001 86380 86390 1
517609 99517609 1001 86380 86390 1
518180 99518180 1001 86380 86390 1
518208 99518208 1001 86380 86390 1
518987 99518987 1001 86380 86390 1
518779 99518779 1001 86380 86390 1
518374 99518374 1001 86380 86390 1
519006 99519006 1001 86380 86390 1
519474 99519474 1001 86380 86390 1
519355 99519355 1001 86380 86390 1
519895 99519895 1001 86380 86390 1
519951 99519951 1001 86380 86390 1
520774 99520774 1001 86380 86390 1
520714 99520714 1001 86380 86390 1
521146 99521146 1001 86380 86390 1
521090 99521090 1001 86380 86390 1
520885 99520885 1001 86380 86390 1
520937 99520937 1001 86380 86390 1
520944 99520944 1001 86380 86390 1
521559 99521559 1001 86380 86390 1
521933 99521933 1001 86380 86390 1
522354 99522354 1001 86380 86390 1
522295 99522295 1001 86380 86390 1
523072 99523072 1001 86380 86390 1
523008 99523008 1001 86380 86390 1
522725 99522725 1001 86380 86390 1
522816 99522816 1001 86380 86390 1
522792 99522792 1001 86380 86390 1
522695 99522695 1001 86380 86390 1
523146 99523146 1001 86380 86390 1
523120 99523120 1001 86380 86390 1
523160 99523160 1001 86380 86390 1
523280 99523280 1001 86380 86390 1
523790 99523790 1001 86380 86390 1
523765 99523765 1001 86380 86390 1
523751 99523751 1001 86380 86390 1
523688 99523688 1001 86380 86390 1
523638 99523638 1001 86380 86390 1
523656 99523656 1001 86380 86390 1
523685 99523685 1001 86380 86390 1
523457 99523457 1001 86380 86390 1
523526 99523526 1001 86380 86390 1
524667 99524667 1001 86380 86390 1
524377 99524377 1001 86380 86390 1
524198 99524198 1001 86380 86390 1
524277 99524277 1001 86380 86390 1
524304 99524304 1001 86380 86390 1
524943 99524943 1001 86380 86390 1
525577 99525577 1001 86380 86390 1
525185 99525185 1001 86380 86390 1
525153 99525153 1001 86380 86390 1
526363 99526363 1001 86380 86390 1
526226 99526226 1001 86380 86390 1
526184 99526184 1001 86380 86390 1
525861 99525861 1001 86380 86390 1
525927 99525927 1001 86380 86390 1
526434 99526434 1001 86380 86390 1
527208 99527208 1001 86380 86390 1
526958 99526958 1001 86380 86390 1
527016 99527016 1001 86380 86390 1
526715 99526715 1001 86380 86390 1
526665 99526665 1001 86380 86390 1
526717 99526717 1001 86380 86390 1
527401 99527401 1001 86380 86390 1
527358 99527358 1001 86380 86390 1
527966 99527966 1001 86380 86390 1
528073 99528073 1001 86380 86390 1
527675 99527675 1001 86380 86390 1
527712 99527712 1001 86380 86390 1
527539 99527539 1001 86380 86390 1
528699 99528699 1001 86380 86390 1
528754 99528754 1001 86380 86390 1
528529 99528529 1001 86380 86390 1
528637 99528637 1001 86380 86390 1
528656 99528656 1001 86380 86390 1
528303 99528303 1001 86380 86390 1
529017 99529017 1001 86380 86390 1
528936 99528936 1001 86380 86390 1
529556 99529556 1001 86380 86390 1
529514 99529514 1001 86380 86390 1
529265 99529265 1001 86380 86390 1
529112 99529112 1001 86380 86390 1
529798 99529798 1001 86380 86390 1
530405 99530405 1001 86380 86390 1
530395 99530395 1001 86380 86390 1
530211 99530211 1001 86380 86390 1
529959 99529959 1001 86380 86390 1
530048 99530048 1001 86380 86390 1
530668 99530668 1001 86380 86390 1
531220 99531220 1001 86380 86390 1
531011 99531011 1001 86380 86390 1
532013 99532013 1001 86380 86390 1
531957 99531957 1001 86380 86390 1
531614 99531614 1001 86380 86390 1
531695 99531695 1001 86380 86390 1
531609 99531609 1001 86380 86390 1
532319 99532319 1001 86380 86390 1
532232 99532232 1001 86380 86390 1
533013 99533013 1001 86380 86390 1
532816 99532816 1001 86380 86390 1
532504 99532504 1001 86380 86390 1
532448 99532448 1001 86380 86390 1
533111 99533111 1001 86380 86390 1
533166 99533166 1001 86380 86390 1
533234 99533234 1001 86380 86390 1
533799 99533799 1001 86380 86390 1
533726 99533726 1001 86380 86390 1
533579 99533579 1001 86380 86390 1
533450 99533450 1001 86380 86390 1
533572 99533572 1001 86380 86390 1
533304 99533304 1001 86380 86390 1
533423 99533423 1001 86380 86390 1
533426 99533426 1001 86380 86390 1
533862 99533862 1001 86380 86390 1
534607 99534607 1001 86380 86390 1
534460 99534460 1001 86380 86390 1
534080 99534080 1001 86380 86390 1
534265 99534265 1001 86380 86390 1
534774 99534774 1001 86380 86390 1
534779 99534779 1001 86380 86390 1
534873 99534873 1001 86380 86390 1
535481 99535481 1001 86380 86390 1
535353 99535353 1001 86380 86390 1
535152 99535152 1001 86380 86390 1
535533 99535533 1001 86380 86390 1
535566 99535566 1001 86380 86390 1
535555 99535555 1001 86380 86390 1
536171 99536171 1001 86380 86390 1
536116 99536116 1001 86380 86390 1
535961 99535961 1001 86380 86390 1
535793 99535793 1001 86380 86390 1
535906 99535906 1001 86380 86390 1
535752 99535752 1001 86380 86390 1
536522 99536522 1001 86380 86390 1
537058 99537058 1001 86380 86390 1
536596 99536596 1001 86380 86390 1
536696 99536696 1001 86380 86390 1
537225 99537225 1001 86380 86390 1
537197 99537197 1001 86380 86390 1
537805 99537805 1001 86380 86390 1
537832 99537832 1001 86380 86390 1
537770 99537770 1001 86380 86390 1
537623 99537623 1001 86380 86390 1
537379 99537379 1001 86380 86390 1
538169 99538169 1001 86380 86390 1
538186 99538186 1001 86380 86390 1
538098 99538098 1001 86380 86390 1
538742 99538742 1001 86380 86390 1
538734 99538734 1001 86380 86390 1
538403 99538403 1001 86380 86390 1
538524 99538524 1001 86380 86390 1
538500 99538500 1001 86380 86390 1
538552 99538552 1001 86380 86390 1
538502 99538502 1001 86380 86390 1
538424 99538424 1001 86380 86390 1
538365 99538365 1001 86380 86390 1
538843 99538843 1001 86380 86390 1
538835 99538835 1001 86380 86390 1
538978 99538978 1001 86380 86390 1
539473 99539473 1001 86380 86390 1
539244 99539244 1001 86380 86390 1
539337 99539337 1001 86380 86390 1
539277 99539277 1001 86380 86390 1
539152 99539152 1001 86380 86390 1
539024 99539024 1001 86380 86390 1
539168 99539168 1001 86380 86390 1
540420 99540420 1001 86380 86390 1
539988 99539988 1001 86380 86390 1
540002 99540002 1001 86380 86390 1
539914 99539914 1001 86380 86390 1
539866 99539866 1001 86380 86390 1
540012 99540012 1001 86380 86390 1
540627 99540627 1001 86380 86390 1
540667 99540667 1001 86380 86390 1
541217 99541217 1001 86380 86390 1
541205 99541205 1001 86380 86390 1
541121 99541121 1001 86380 86390 1
540919 99540919 1001 86380 86390 1
542057 99542057 1001 86380 86390 1
541937 99541937 1001 86380 86390 1
542002 99542002 1001 86380 86390 1
541872 99541872 1001 86380 86390 1
541556 99541556 1001 86380 86390 1
541570 99541570 1001 86380 86390 1
541623 99541623 1001 86380 86390 1
542883 99542883 1001 86380 86390 1
542743 99542743 1001 86380 86390 1
542914 99542914 1001 86380 86390 1
542886 99542886 1001 86380 86390 1
542351 99542351 1001 86380 86390 1
542420 99542420 1001 86380 86390 1
543047 99543047 1001 86380 86390 1
543770 99543770 1001 86380 86390 1
543572 99543572 1001 86380 86390 1
543612 99543612 1001 86380 86390 1
543627 99543627 1001 86380 86390 1
543192 99543192 1001 86380 86390 1
543261 99543261 1001 86380 86390 1
543274 99543274 1001 86380 86390 1
543933 99543933 1001 86380 86390 1
543973 99543973 1001 86380 86390 1
543819 99543819 1001 86380 86390 1
544259 99544259 1001 86380 86390 1
544162 99544162 1001 86380 86390 1
544124 99544124 1001 86380 86390 1
543977 99543977 1001 86380 86390 1
544739 99544739 1001 86380 86390 1
544663 99544663 1001 86380 86390 1
544657 99544657 1001 86380 86390 1
522504 702 1001 53595 53694 1
542233 487 1001 26051 26350 1
400086 99400086 1001 86380 86390 1
401007 99401007 1001 86380 86390 1
401288 99401288 1001 86380 86390 1
401798 99401798 1001 86380 86390 1
401733 99401733 1001 86380 86390 1
401911 99401911 1001 86380 86390 1
402441 99402441 1001 86380 86390 1
402726 99402726 1001 86380 86390 1
403472 99403472 1001 86380 86390 1
403907 99403907 1001 86380 86390 1
404102 99404102 1001 86380 86390 1
404482 99404482 1001 86380 86390 1
404527 99404527 1001 86380 86390 1
404640 99404640 1001 86380 86390 1
404706 99404706 1001 86380 86390 1
405170 99405170 1001 86380 86390 1
405401 99405401 1001 86380 86390 1
405383 99405383 1001 86380 86390 1
405679 99405679 1001 86380 86390 1
405893 99405893 1001 86380 86390 1
405930 99405930 1001 86380 86390 1
407556 99407556 1001 86380 86390 1
408059 99408059 1001 86380 86390 1
408183 99408183 1001 86380 86390 1
408634 99408634 1001 86380 86390 1
409121 99409121 1001 86380 86390 1
409169 99409169 1001 86380 86390 1
409394 99409394 1001 86380 86390 1
409501 99409501 1001 86380 86390 1
410193 99410193 1001 86380 86390 1
411605 99411605 1001 86380 86390 1
413321 99413321 1001 86380 86390 1
413611 99413611 1001 86380 86390 1
412938 99412938 1001 86380 86390 1
412774 99412774 1001 86380 86390 1
414040 99414040 1001 86380 86390 1
415089 99415089 1001 86380 86390 1
414846 99414846 1001 86380 86390 1
414625 99414625 1001 86380 86390 1
414326 99414326 1001 86380 86390 1
414305 99414305 1001 86380 86390 1
414287 99414287 1001 86380 86390 1
415548 99415548 1001 86380 86390 1
415371 99415371 1001 86380 86390 1
415587 99415587 1001 86380 86390 1
416758 99416758 1001 86380 86390 1
416954 99416954 1001 86380 86390 1
416912 99416912 1001 86380 86390 1
416230 99416230 1001 86380 86390 1
415876 99415876 1001 86380 86390 1
417312 99417312 1001 86380 86390 1
417105 99417105 1001 86380 86390 1
417505 99417505 1001 86380 86390 1
417514 99417514 1001 86380 86390 1
417538 99417538 1001 86380 86390 1
418791 99418791 1001 86380 86390 1
417849 99417849 1001 86380 86390 1
418883 99418883 1001 86380 86390 1
418830 99418830 1001 86380 86390 1
418807 99418807 1001 86380 86390 1
420087 99420087 1001 86380 86390 1
419354 99419354 1001 86380 86390 1
419306 99419306 1001 86380 86390 1
419250 99419250 1001 86380 86390 1
419610 99419610 1001 86380 86390 1
419458 99419458 1001 86380 86390 1
419339 99419339 1001 86380 86390 1
420684 99420684 1001 86380 86390 1
421641 99421641 1001 86380 86390 1
421332 99421332 1001 86380 86390 1
420958 99420958 1001 86380 86390 1
421034 99421034 1001 86380 86390 1
422324 99422324 1001 86380 86390 1
423292 99423292 1001 86380 86390 1
422890 99422890 1001 86380 86390 1
424103 99424103 1001 86380 86390 1
425255 99425255 1001 86380 86390 1
425320 99425320 1001 86380 86390 1
424362 99424362 1001 86380 86390 1
425436 99425436 1001 86380 86390 1
425802 99425802 1001 86380 86390 1
425412 99425412 1001 86380 86390 1
426875 99426875 1001 86380 86390 1
426751 99426751 1001 86380 86390 1
426888 99426888 1001 86380 86390 1
427316 99427316 1001 86380 86390 1
427955 99427955 1001 86380 86390 1
428844 99428844 1001 86380 86390 1
429082 99429082 1001 86380 86390 1
428981 99428981 1001 86380 86390 1
430020 99430020 1001 86380 86390 1
430172 99430172 1001 86380 86390 1
430202 99430202 1001 86380 86390 1
429674 99429674 1001 86380 86390 1
430758 99430758 1001 86380 86390 1
430613 99430613 1001 86380 86390 1
430569 99430569 1001 86380 86390 1
431999 99431999 1001 86380 86390 1
431808 99431808 1001 86380 86390 1
431400 99431400 1001 86380 86390 1
432095 99432095 1001 86380 86390 1
432072 99432072 1001 86380 86390 1
432283 99432283 1001 86380 86390 1
432217 99432217 1001 86380 86390 1
432219 99432219 1001 86380 86390 1
433553 99433553 1001 86380 86390 1
433053 99433053 1001 86380 86390 1
433029 99433029 1001 86380 86390 1
433281 99433281 1001 86380 86390 1
433771 99433771 1001 86380 86390 1
435003 99435003 1001 86380 86390 1
435005 99435005 1001 86380 86390 1
435020 99435020 1001 86380 86390 1
435031 99435031 1001 86380 86390 1
434653 99434653 1001 86380 86390 1
434890 99434890 1001 86380 86390 1
434939 99434939 1001 86380 86390 1
434286 99434286 1001 86380 86390 1
434540 99434540 1001 86380 86390 1
434141 99434141 1001 86380 86390 1
434268 99434268 1001 86380 86390 1
434412 99434412 1001 86380 86390 1
435837 99435837 1001 86380 86390 1
435527 99435527 1001 86380 86390 1
435584 99435584 1001 86380 86390 1
435878 99435878 1001 86380 86390 1
435695 99435695 1001 86380 86390 1
436470 99436470 1001 86380 86390 1
436686 99436686 1001 86380 86390 1
436751 99436751 1001 86380 86390 1
300550 99300550 1001 86380 86390 1
300366 99300366 1001 86380 86390 1
300250 99300250 1001 86380 86390 1
300192 99300192 1001 86380 86390 1
300830 99300830 1001 86380 86390 1
300914 99300914 1001 86380 86390 1
301469 99301469 1001 86380 86390 1
301539 99301539 1001 86380 86390 1
301436 99301436 1001 86380 86390 1
301477 99301477 1001 86380 86390 1
301184 99301184 1001 86380 86390 1
301317 99301317 1001 86380 86390 1
301163 99301163 1001 86380 86390 1
301138 99301138 1001 86380 86390 1
301564 99301564 1001 86380 86390 1
301578 99301578 1001 86380 86390 1
301587 99301587 1001 86380 86390 1
302207 99302207 1001 86380 86390 1
302184 99302184 1001 86380 86390 1
302109 99302109 1001 86380 86390 1
301793 99301793 1001 86380 86390 1
301936 99301936 1001 86380 86390 1
301925 99301925 1001 86380 86390 1
302457 99302457 1001 86380 86390 1
303084 99303084 1001 86380 86390 1
303151 99303151 1001 86380 86390 1
302887 99302887 1001 86380 86390 1
302782 99302782 1001 86380 86390 1
302700 99302700 1001 86380 86390 1
303385 99303385 1001 86380 86390 1
303292 99303292 1001 86380 86390 1
303820 99303820 1001 86380 86390 1
303574 99303574 1001 86380 86390 1
303537 99303537 1001 86380 86390 1
303565 99303565 1001 86380 86390 1
304129 99304129 1001 86380 86390 1
304759 99304759 1001 86380 86390 1
304651 99304651 1001 86380 86390 1
305630 99305630 1001 86380 86390 1
305310 99305310 1001 86380 86390 1
305119 99305119 1001 86380 86390 1
305211 99305211 1001 86380 86390 1
500140 99500140 1001 86380 86390 1
500791 99500791 1001 86380 86390 1
500705 99500705 1001 86380 86390 1
500668 99500668 1001 86380 86390 1
500535 99500535 1001 86380 86390 1
500594 99500594 1001 86380 86390 1
500350 99500350 1001 86380 86390 1
500196 99500196 1001 86380 86390 1
500857 99500857 1001 86380 86390 1
501631 99501631 1001 86380 86390 1
501521 99501521 1001 86380 86390 1
501814 99501814 1001 86380 86390 1
502359 99502359 1001 86380 86390 1
502400 99502400 1001 86380 86390 1
502388 99502388 1001 86380 86390 1
501859 99501859 1001 86380 86390 1
502470 99502470 1001 86380 86390 1
503050 99503050 1001 86380 86390 1
502977 99502977 1001 86380 86390 1
503044 99503044 1001 86380 86390 1
502888 99502888 1001 86380 86390 1
502833 99502833 1001 86380 86390 1
502708 99502708 1001 86380 86390 1
503447 99503447 1001 86380 86390 1
503336 99503336 1001 86380 86390 1
503416 99503416 1001 86380 86390 1
504028 99504028 1001 86380 86390 1
503931 99503931 1001 86380 86390 1
503892 99503892 1001 86380 86390 1
503574 99503574 1001 86380 86390 1
503552 99503552 1001 86380 86390 1
503518 99503518 1001 86380 86390 1
504197 99504197 1001 86380 86390 1
504783 99504783 1001 86380 86390 1
504734 99504734 1001 86380 86390 1
504683 99504683 1001 86380 86390 1
504364 99504364 1001 86380 86390 1
504486 99504486 1001 86380 86390 1
504435 99504435 1001 86380 86390 1
504450 99504450 1001 86380 86390 1
505049 99505049 1001 86380 86390 1
505056 99505056 1001 86380 86390 1
505736 99505736 1001 86380 86390 1
505598 99505598 1001 86380 86390 1
505689 99505689 1001 86380 86390 1
505417 99505417 1001 86380 86390 1
505872 99505872 1001 86380 86390 1
505863 99505863 1001 86380 86390 1
505826 99505826 1001 86380 86390 1
506537 99506537 1001 86380 86390 1
506578 99506578 1001 86380 86390 1
506515 99506515 1001 86380 86390 1
506645 99506645 1001 86380 86390 1
506738 99506738 1001 86380 86390 1
506754 99506754 1001 86380 86390 1
506785 99506785 1001 86380 86390 1
506807 99506807 1001 86380 86390 1
506950 99506950 1001 86380 86390 1
507617 99507617 1001 86380 86390 1
507965 99507965 1001 86380 86390 1
507986 99507986 1001 86380 86390 1
508315 99508315 1001 86380 86390 1
508329 99508329 1001 86380 86390 1
508342 99508342 1001 86380 86390 1
508949 99508949 1001 86380 86390 1
508983 99508983 1001 86380 86390 1
508709 99508709 1001 86380 86390 1
508790 99508790 1001 86380 86390 1
508575 99508575 1001 86380 86390 1
509260 99509260 1001 86380 86390 1
509251 99509251 1001 86380 86390 1
509438 99509438 1001 86380 86390 1
509388 99509388 1001 86380 86390 1
509443 99509443 1001 86380 86390 1
509328 99509328 1001 86380 86390 1
509458 99509458 1001 86380 86390 1
510694 99510694 1001 86380 86390 1
510724 99510724 1001 86380 86390 1
510406 99510406 1001 86380 86390 1
510360 99510360 1001 86380 86390 1
510241 99510241 1001 86380 86390 1
510760 99510760 1001 86380 86390 1
510787 99510787 1001 86380 86390 1
511522 99511522 1001 86380 86390 1
511417 99511417 1001 86380 86390 1
511534 99511534 1001 86380 86390 1
511542 99511542 1001 86380 86390 1
511101 99511101 1001 86380 86390 1
511592 99511592 1001 86380 86390 1
511621 99511621 1001 86380 86390 1
512330 99512330 1001 86380 86390 1
512320 99512320 1001 86380 86390 1
512048 99512048 1001 86380 86390 1
512158 99512158 1001 86380 86390 1
512043 99512043 1001 86380 86390 1
511930 99511930 1001 86380 86390 1
513090 99513090 1001 86380 86390 1
512831 99512831 1001 86380 86390 1
512794 99512794 1001 86380 86390 1
512800 99512800 1001 86380 86390 1
512969 99512969 1001 86380 86390 1
512947 99512947 1001 86380 86390 1
512638 99512638 1001 86380 86390 1
512592 99512592 1001 86380 86390 1
512724 99512724 1001 86380 86390 1
513960 99513960 1001 86380 86390 1
513667 99513667 1001 86380 86390 1
513425 99513425 1001 86380 86390 1
513609 99513609 1001 86380 86390 1
514105 99514105 1001 86380 86390 1
514494 99514494 1001 86380 86390 1
514495 99514495 1001 86380 86390 1
514257 99514257 1001 86380 86390 1
514909 99514909 1001 86380 86390 1
515060 99515060 1001 86380 86390 1
515551 99515551 1001 86380 86390 1
515258 99515258 1001 86380 86390 1
516344 99516344 1001 86380 86390 1
516399 99516399 1001 86380 86390 1
516195 99516195 1001 86380 86390 1
516047 99516047 1001 86380 86390 1
515896 99515896 1001 86380 86390 1
515898 99515898 1001 86380 86390 1
517303 99517303 1001 86380 86390 1
516954 99516954 1001 86380 86390 1
516857 99516857 1001 86380 86390 1
516821 99516821 1001 86380 86390 1
516785 99516785 1001 86380 86390 1
516798 99516798 1001 86380 86390 1
517390 99517390 1001 86380 86390 1
517404 99517404 1001 86380 86390 1
517498 99517498 1001 86380 86390 1
517383 99517383 1001 86380 86390 1
517820 99517820 1001 86380 86390 1
517952 99517952 1001 86380 86390 1
518229 99518229 1001 86380 86390 1
518232 99518232 1001 86380 86390 1
518968 99518968 1001 86380 86390 1
518871 99518871 1001 86380 86390 1
518768 99518768 1001 86380 86390 1
519110 99519110 1001 86380 86390 1
519137 99519137 1001 86380 86390 1
519697 99519697 1001 86380 86390 1
519468 99519468 1001 86380 86390 1
519585 99519585 1001 86380 86390 1
519421 99519421 1001 86380 86390 1
519487 99519487 1001 86380 86390 1
519228 99519228 1001 86380 86390 1
519398 99519398 1001 86380 86390 1
519967 99519967 1001 86380 86390 1
519875 99519875 1001 86380 86390 1
520467 99520467 1001 86380 86390 1
520508 99520508 1001 86380 86390 1
520328 99520328 1001 86380 86390 1
520382 99520382 1001 86380 86390 1
520220 99520220 1001 86380 86390 1
520134 99520134 1001 86380 86390 1
520753 99520753 1001 86380 86390 1
520748 99520748 1001 86380 86390 1
521266 99521266 1001 86380 86390 1
521455 99521455 1001 86380 86390 1
521096 99521096 1001 86380 86390 1
521103 99521103 1001 86380 86390 1
521536 99521536 1001 86380 86390 1
521988 99521988 1001 86380 86390 1
521768 99521768 1001 86380 86390 1
521786 99521786 1001 86380 86390 1
522839 99522839 1001 86380 86390 1
522714 99522714 1001 86380 86390 1
522717 99522717 1001 86380 86390 1
523174 99523174 1001 86380 86390 1
523842 99523842 1001 86380 86390 1
523779 99523779 1001 86380 86390 1
523567 99523567 1001 86380 86390 1
523441 99523441 1001 86380 86390 1
523463 99523463 1001 86380 86390 1
524149 99524149 1001 86380 86390 1
524132 99524132 1001 86380 86390 1
523952 99523952 1001 86380 86390 1
524769 99524769 1001 86380 86390 1
524703 99524703 1001 86380 86390 1
524705 99524705 1001 86380 86390 1
524424 99524424 1001 86380 86390 1
524368 99524368 1001 86380 86390 1
524234 99524234 1001 86380 86390 1
524226 99524226 1001 86380 86390 1
524807 99524807 1001 86380 86390 1
524859 99524859 1001 86380 86390 1
524950 99524950 1001 86380 86390 1
524150 99524150 1001 86380 86390 1
524904 99524904 1001 86380 86390 1
525428 99525428 1001 86380 86390 1
525215 99525215 1001 86380 86390 1
525295 99525295 1001 86380 86390 1
525324 99525324 1001 86380 86390 1
525149 99525149 1001 86380 86390 1
525143 99525143 1001 86380 86390 1
525001 99525001 1001 86380 86390 1
525749 99525749 1001 86380 86390 1
525706 99525706 1001 86380 86390 1
526412 99526412 1001 86380 86390 1
525880 99525880 1001 86380 86390 1
525945 99525945 1001 86380 86390 1
525950 99525950 1001 86380 86390 1
526503 99526503 1001 86380 86390 1
526941 99526941 1001 86380 86390 1
527033 99527033 1001 86380 86390 1
526653 99526653 1001 86380 86390 1
527378 99527378 1001 86380 86390 1
527423 99527423 1001 86380 86390 1
527281 99527281 1001 86380 86390 1
527943 99527943 1001 86380 86390 1
527532 99527532 1001 86380 86390 1
527459 99527459 1001 86380 86390 1
527486 99527486 1001 86380 86390 1
527580 99527580 1001 86380 86390 1
528119 99528119 1001 86380 86390 1
528700 99528700 1001 86380 86390 1
528582 99528582 1001 86380 86390 1
528333 99528333 1001 86380 86390 1
528438 99528438 1001 86380 86390 1
528455 99528455 1001 86380 86390 1
529098 99529098 1001 86380 86390 1
528995 99528995 1001 86380 86390 1
528973 99528973 1001 86380 86390 1
528962 99528962 1001 86380 86390 1
529679 99529679 1001 86380 86390 1
529675 99529675 1001 86380 86390 1
529333 99529333 1001 86380 86390 1
529145 99529145 1001 86380 86390 1
529246 99529246 1001 86380 86390 1
529298 99529298 1001 86380 86390 1
530417 99530417 1001 86380 86390 1
529999 99529999 1001 86380 86390 1
530015 99530015 1001 86380 86390 1
530123 99530123 1001 86380 86390 1
530634 99530634 1001 86380 86390 1
530725 99530725 1001 86380 86390 1
530574 99530574 1001 86380 86390 1
530692 99530692 1001 86380 86390 1
531360 99531360 1001 86380 86390 1
531150 99531150 1001 86380 86390 1
531495 99531495 1001 86380 86390 1
531435 99531435 1001 86380 86390 1
531410 99531410 1001 86380 86390 1
531476 99531476 1001 86380 86390 1
532177 99532177 1001 86380 86390 1
532034 99532034 1001 86380 86390 1
531865 99531865 1001 86380 86390 1
531867 99531867 1001 86380 86390 1
531709 99531709 1001 86380 86390 1
532320 99532320 1001 86380 86390 1
532271 99532271 1001 86380 86390 1
532910 99532910 1001 86380 86390 1
533019 99533019 1001 86380 86390 1
532873 99532873 1001 86380 86390 1
532791 99532791 1001 86380 86390 1
532663 99532663 1001 86380 86390 1
533082 99533082 1001 86380 86390 1
533044 99533044 1001 86380 86390 1
533127 99533127 1001 86380 86390 1
533748 99533748 1001 86380 86390 1
533616 99533616 1001 86380 86390 1
533333 99533333 1001 86380 86390 1
533970 99533970 1001 86380 86390 1
534648 99534648 1001 86380 86390 1
534481 99534481 1001 86380 86390 1
534603 99534603 1001 86380 86390 1
534409 99534409 1001 86380 86390 1
534448 99534448 1001 86380 86390 1
534241 99534241 1001 86380 86390 1
534165 99534165 1001 86380 86390 1
534088 99534088 1001 86380 86390 1
534797 99534797 1001 86380 86390 1
534737 99534737 1001 86380 86390 1
534789 99534789 1001 86380 86390 1
534690 99534690 1001 86380 86390 1
534807 99534807 1001 86380 86390 1
534784 99534784 1001 86380 86390 1
535395 99535395 1001 86380 86390 1
535032 99535032 1001 86380 86390 1
535644 99535644 1001 86380 86390 1
536288 99536288 1001 86380 86390 1
536095 99536095 1001 86380 86390 1
535927 99535927 1001 86380 86390 1
536072 99536072 1001 86380 86390 1
536022 99536022 1001 86380 86390 1
536013 99536013 1001 86380 86390 1
535859 99535859 1001 86380 86390 1
535913 99535913 1001 86380 86390 1
535763 99535763 1001 86380 86390 1
536520 99536520 1001 86380 86390 1
536508 99536508 1001 86380 86390 1
536500 99536500 1001 86380 86390 1
536410 99536410 1001 86380 86390 1
536897 99536897 1001 86380 86390 1
536720 99536720 1001 86380 86390 1
537328 99537328 1001 86380 86390 1
537253 99537253 1001 86380 86390 1
537220 99537220 1001 86380 86390 1
537672 99537672 1001 86380 86390 1
537660 99537660 1001 86380 86390 1
537600 99537600 1001 86380 86390 1
537492 99537492 1001 86380 86390 1
537480 99537480 1001 86380 86390 1
538170 99538170 1001 86380 86390 1
538441 99538441 1001 86380 86390 1
538295 99538295 1001 86380 86390 1
538864 99538864 1001 86380 86390 1
538831 99538831 1001 86380 86390 1
539578 99539578 1001 86380 86390 1
539454 99539454 1001 86380 86390 1
539425 99539425 1001 86380 86390 1
539287 99539287 1001 86380 86390 1
539119 99539119 1001 86380 86390 1
539121 99539121 1001 86380 86390 1
539705 99539705 1001 86380 86390 1
540065 99540065 1001 86380 86390 1
539870 99539870 1001 86380 86390 1
540624 99540624 1001 86380 86390 1
540639 99540639 1001 86380 86390 1
541078 99541078 1001 86380 86390 1
542081 99542081 1001 86380 86390 1
542086 99542086 1001 86380 86390 1
541743 99541743 1001 86380 86390 1
541651 99541651 1001 86380 86390 1
542909 99542909 1001 86380 86390 1
543661 99543661 1001 86380 86390 1
543701 99543701 1001 86380 86390 1
543650 99543650 1001 86380 86390 1
543754 99543754 1001 86380 86390 1
543763 99543763 1001 86380 86390 1
543442 99543442 1001 86380 86390 1
543968 99543968 1001 86380 86390 1
543892 99543892 1001 86380 86390 1
543958 99543958 1001 86380 86390 1
544536 99544536 1001 86380 86390 1
544475 99544475 1001 86380 86390 1
544579 99544579 1001 86380 86390 1
544277 99544277 1001 86380 86390 1
544336 99544336 1001 86380 86390 1
544363 99544363 1001 86380 86390 1
544687 99544687 1001 86380 86390 1
405642 995 1001 40860 42897 1
525302 1129 1002 35837 37347 1
400002 99400002 1001 86380 86390 1
400179 99400179 1001 86380 86390 1
400350 99400350 1001 86380 86390 1
400909 99400909 1001 86380 86390 1
401093 99401093 1001 86380 86390 1
401053 99401053 1001 86380 86390 1
401306 99401306 1001 86380 86390 1
401853 99401853 1001 86380 86390 1
401997 99401997 1001 86380 86390 1
402158 99402158 1001 86380 86390 1
402538 99402538 1001 86380 86390 1
402491 99402491 1001 86380 86390 1
402653 99402653 1001 86380 86390 1
402807 99402807 1001 86380 86390 1
404001 99404001 1001 86380 86390 1
404391 99404391 1001 86380 86390 1
404428 99404428 1001 86380 86390 1
404649 99404649 1001 86380 86390 1
404703 99404703 1001 86380 86390 1
404908 99404908 1001 86380 86390 1
404975 99404975 1001 86380 86390 1
404970 99404970 1001 86380 86390 1
405641 99405641 1001 86380 86390 1
406104 99406104 1001 86380 86390 1
406185 99406185 1001 86380 86390 1
406315 99406315 1001 86380 86390 1
406539 99406539 1001 86380 86390 1
406752 99406752 1001 86380 86390 1
406937 99406937 1001 86380 86390 1
407017 99407017 1001 86380 86390 1
406958 99406958 1001 86380 86390 1
407151 99407151 1001 86380 86390 1
407558 99407558 1001 86380 86390 1
407545 99407545 1001 86380 86390 1
407631 99407631 1001 86380 86390 1
407609 99407609 1001 86380 86390 1
407705 99407705 1001 86380 86390 1
408156 99408156 1001 86380 86390 1
408627 99408627 1001 86380 86390 1
409144 99409144 1001 86380 86390 1
409138 99409138 1001 86380 86390 1
409929 99409929 1001 86380 86390 1
409919 99409919 1001 86380 86390 1
409948 99409948 1001 86380 86390 1
410701 99410701 1001 86380 86390 1
410809 99410809 1001 86380 86390 1
411136 99411136 1001 86380 86390 1
411204 99411204 1001 86380 86390 1
411290 99411290 1001 86380 86390 1
411480 99411480 1001 86380 86390 1
411565 99411565 1001 86380 86390 1
411742 99411742 1001 86380 86390 1
412265 99412265 1001 86380 86390 1
412955 99412955 1001 86380 86390 1
413254 99413254 1001 86380 86390 1
412815 99412815 1001 86380 86390 1
414011 99414011 1001 86380 86390 1
414034 99414034 1001 86380 86390 1
414067 99414067 1001 86380 86390 1
414101 99414101 1001 86380 86390 1
415093 99415093 1001 86380 86390 1
415141 99415141 1001 86380 86390 1
415175 99415175 1001 86380 86390 1
414179 99414179 1001 86380 86390 1
414142 99414142 1001 86380 86390 1
414282 99414282 1001 86380 86390 1
414414 99414414 1001 86380 86390 1
415623 99415623 1001 86380 86390 1
415643 99415643 1001 86380 86390 1
416715 99416715 1001 86380 86390 1
416956 99416956 1001 86380 86390 1
416977 99416977 1001 86380 86390 1
416666 99416666 1001 86380 86390 1
416472 99416472 1001 86380 86390 1
416191 99416191 1001 86380 86390 1
416144 99416144 1001 86380 86390 1
415973 99415973 1001 86380 86390 1
417050 99417050 1001 86380 86390 1
417360 99417360 1001 86380 86390 1
417496 99417496 1001 86380 86390 1
418676 99418676 1001 86380 86390 1
418535 99418535 1001 86380 86390 1
418716 99418716 1001 86380 86390 1
418663 99418663 1001 86380 86390 1
418471 99418471 1001 86380 86390 1
418126 99418126 1001 86380 86390 1
417651 99417651 1001 86380 86390 1
420211 99420211 1001 86380 86390 1
419607 99419607 1001 86380 86390 1
419330 99419330 1001 86380 86390 1
421944 99421944 1001 86380 86390 1
421857 99421857 1001 86380 86390 1
422106 99422106 1001 86380 86390 1
421314 99421314 1001 86380 86390 1
421168 99421168 1001 86380 86390 1
422166 99422166 1001 86380 86390 1
423692 99423692 1001 86380 86390 1
423465 99423465 1001 86380 86390 1
423719 99423719 1001 86380 86390 1
423098 99423098 1001 86380 86390 1
423053 99423053 1001 86380 86390 1
422592 99422592 1001 86380 86390 1
423797 99423797 1001 86380 86390 1
423877 99423877 1001 86380 86390 1
425326 99425326 1001 86380 86390 1
425338 99425338 1001 86380 86390 1
424655 99424655 1001 86380 86390 1
424816 99424816 1001 86380 86390 1
424976 99424976 1001 86380 86390 1
425559 99425559 1001 86380 86390 1
425467 99425467 1001 86380 86390 1
425492 99425492 1001 86380 86390 1
426743 99426743 1001 86380 86390 1
426923 99426923 1001 86380 86390 1
426705 99426705 1001 86380 86390 1
426662 99426662 1001 86380 86390 1
426521 99426521 1001 86380 86390 1
426686 99426686 1001 86380 86390 1
425898 99425898 1001 86380 86390 1
425902 99425902 1001 86380 86390 1
427152 99427152 1001 86380 86390 1
427504 99427504 1001 86380 86390 1
427384 99427384 1001 86380 86390 1
428679 99428679 1001 86380 86390 1
428289 99428289 1001 86380 86390 1
428147 99428147 1001 86380 86390 1
427695 99427695 1001 86380 86390 1
427717 99427717 1001 86380 86390 1
428782 99428782 1001 86380 86390 1
428748 99428748 1001 86380 86390 1
429938 99429938 1001 86380 86390 1
429699 99429699 1001 86380 86390 1
429347 99429347 1001 86380 86390 1
430795 99430795 1001 86380 86390 1
431972 99431972 1001 86380 86390 1
432021 99432021 1001 86380 86390 1
431853 99431853 1001 86380 86390 1
431816 99431816 1001 86380 86390 1
431905 99431905 1001 86380 86390 1
431135 99431135 1001 86380 86390 1
432200 99432200 1001 86380 86390 1
432229 99432229 1001 86380 86390 1
432106 99432106 1001 86380 86390 1
433378 99433378 1001 86380 86390 1
432980 99432980 1001 86380 86390 1
432703 99432703 1001 86380 86390 1
432684 99432684 1001 86380 86390 1
435370 99435370 1001 86380 86390 1
435042 99435042 1001 86380 86390 1
435212 99435212 1001 86380 86390 1
434897 99434897 1001 86380 86390 1
434469 99434469 1001 86380 86390 1
435656 99435656 1001 86380 86390 1
435867 99435867 1001 86380 86390 1
435805 99435805 1001 86380 86390 1
435447 99435447 1001 86380 86390 1
436628 99436628 1001 86380 86390 1
436423 99436423 1001 86380 86390 1
436480 99436480 1001 86380 86390 1
436469 99436469 1001 86380 86390 1
436300 99436300 1001 86380 86390 1
437224 99437224 1001 86380 86390 1
437362 99437362 1001 86380 86390 1
437285 99437285 1001 86380 86390 1
300643 99300643 1001 86380 86390 1
300649 99300649 1001 86380 86390 1
300326 99300326 1001 86380 86390 1
300292 99300292 1001 86380 86390 1
300268 99300268 1001 86380 86390 1
300828 99300828 1001 86380 86390 1
301312 99301312 1001 86380 86390 1
301327 99301327 1001 86380 86390 1
301252 99301252 1001 86380 86390 1
301192 99301192 1001 86380 86390 1
301089 99301089 1001 86380 86390 1
301085 99301085 1001 86380 86390 1
301688 99301688 1001 86380 86390 1
302224 99302224 1001 86380 86390 1
302133 99302133 1001 86380 86390 1
301884 99301884 1001 86380 86390 1
302529 99302529 1001 86380 86390 1
303111 99303111 1001 86380 86390 1
303002 99303002 1001 86380 86390 1
302922 99302922 1001 86380 86390 1
302781 99302781 1001 86380 86390 1
302763 99302763 1001 86380 86390 1
302624 99302624 1001 86380 86390 1
303259 99303259 1001 86380 86390 1
303327 99303327 1001 86380 86390 1
303943 99303943 1001 86380 86390 1
303853 99303853 1001 86380 86390 1
304029 99304029 1001 86380 86390 1
303775 99303775 1001 86380 86390 1
303630 99303630 1001 86380 86390 1
303456 99303456 1001 86380 86390 1
303563 99303563 1001 86380 86390 1
304224 99304224 1001 86380 86390 1
304681 99304681 1001 86380 86390 1
304570 99304570 1001 86380 86390 1
305013 99305013 1001 86380 86390 1
304991 99304991 1001 86380 86390 1
304969 99304969 1001 86380 86390 1
305541 99305541 1001 86380 86390 1
305159 99305159 1001 86380 86390 1
305204 99305204 1001 86380 86390 1
500082 99500082 1001 86380 86390 1
500190 99500190 1001 86380 86390 1
500672 99500672 1001 86380 86390 1
500757 99500757 1001 86380 86390 1
500630 99500630 1001 86380 86390 1
500683 99500683 1001 86380 86390 1
500406 99500406 1001 86380 86390 1
500824 99500824 1001 86380 86390 1
500999 99500999 1001 86380 86390 1
501524 99501524 1001 86380 86390 1
501463 99501463 1001 86380 86390 1
501626 99501626 1001 86380 86390 1
501318 99501318 1001 86380 86390 1
501255 99501255 1001 86380 86390 1
501151 99501151 1001 86380 86390 1
501660 99501660 1001 86380 86390 1
502405 99502405 1001 86380 86390 1
502421 99502421 1001 86380 86390 1
502269 99502269 1001 86380 86390 1
502221 99502221 1001 86380 86390 1
502197 99502197 1001 86380 86390 1
502224 99502224 1001 86380 86390 1
502218 99502218 1001 86380 86390 1
501961 99501961 1001 86380 86390 1
501889 99501889 1001 86380 86390 1
501902 99501902 1001 86380 86390 1
502658 99502658 1001 86380 86390 1
502615 99502615 1001 86380 86390 1
502654 99502654 1001 86380 86390 1
502884 99502884 1001 86380 86390 1
502764 99502764 1001 86380 86390 1
502804 99502804 1001 86380 86390 1
502862 99502862 1001 86380 86390 1
503400 99503400 1001 86380 86390 1
504072 99504072 1001 86380 86390 1
503847 99503847 1001 86380 86390 1
503885 99503885 1001 86380 86390 1
503611 99503611 1001 86380 86390 1
504250 99504250 1001 86380 86390 1
504121 99504121 1001 86380 86390 1
504162 99504162 1001 86380 86390 1
504873 99504873 1001 86380 86390 1
504746 99504746 1001 86380 86390 1
504647 99504647 1001 86380 86390 1
504691 99504691 1001 86380 86390 1
504685 99504685 1001 86380 86390 1
504401 99504401 1001 86380 86390 1
504348 99504348 1001 86380 86390 1
505608 99505608 1001 86380 86390 1
505437 99505437 1001 86380 86390 1
505375 99505375 1001 86380 86390 1
505953 99505953 1001 86380 86390 1
506589 99506589 1001 86380 86390 1
506590 99506590 1001 86380 86390 1
506064 99506064 1001 86380 86390 1
506711 99506711 1001 86380 86390 1
506679 99506679 1001 86380 86390 1
506732 99506732 1001 86380 86390 1
507152 99507152 1001 86380 86390 1
507175 99507175 1001 86380 86390 1
506945 99506945 1001 86380 86390 1
506935 99506935 1001 86380 86390 1
506887 99506887 1001 86380 86390 1
508182 99508182 1001 86380 86390 1
508037 99508037 1001 86380 86390 1
508388 99508388 1001 86380 86390 1
508414 99508414 1001 86380 86390 1
508331 99508331 1001 86380 86390 1
508293 99508293 1001 86380 86390 1
509048 99509048 1001 86380 86390 1
508904 99508904 1001 86380 86390 1
508606 99508606 1001 86380 86390 1
509098 99509098 1001 86380 86390 1
509223 99509223 1001 86380 86390 1
509496 99509496 1001 86380 86390 1
509577 99509577 1001 86380 86390 1
510072 99510072 1001 86380 86390 1
510022 99510022 1001 86380 86390 1
510562 99510562 1001 86380 86390 1
510714 99510714 1001 86380 86390 1
510633 99510633 1001 86380 86390 1
510424 99510424 1001 86380 86390 1
510335 99510335 1001 86380 86390 1
510453 99510453 1001 86380 86390 1
510140 99510140 1001 86380 86390 1
510737 99510737 1001 86380 86390 1
510926 99510926 1001 86380 86390 1
510813 99510813 1001 86380 86390 1
511506 99511506 1001 86380 86390 1
510964 99510964 1001 86380 86390 1
511568 99511568 1001 86380 86390 1
512224 99512224 1001 86380 86390 1
512228 99512228 1001 86380 86390 1
512313 99512313 1001 86380 86390 1
512067 99512067 1001 86380 86390 1
511990 99511990 1001 86380 86390 1
511878 99511878 1001 86380 86390 1
511944 99511944 1001 86380 86390 1
511782 99511782 1001 86380 86390 1
512493 99512493 1001 86380 86390 1
512811 99512811 1001 86380 86390 1
512799 99512799 1001 86380 86390 1
513401 99513401 1001 86380 86390 1
513351 99513351 1001 86380 86390 1
513985 99513985 1001 86380 86390 1
513738 99513738 1001 86380 86390 1
513700 99513700 1001 86380 86390 1
513623 99513623 1001 86380 86390 1
513639 99513639 1001 86380 86390 1
513643 99513643 1001 86380 86390 1
513516 99513516 1001 86380 86390 1
513570 99513570 1001 86380 86390 1
513596 99513596 1001 86380 86390 1
513572 99513572 1001 86380 86390 1
514084 99514084 1001 86380 86390 1
514583 99514583 1001 86380 86390 1
514316 99514316 1001 86380 86390 1
514331 99514331 1001 86380 86390 1
514900 99514900 1001 86380 86390 1
514892 99514892 1001 86380 86390 1
515324 99515324 1001 86380 86390 1
515405 99515405 1001 86380 86390 1
515381 99515381 1001 86380 86390 1
515446 99515446 1001 86380 86390 1
515346 99515346 1001 86380 86390 1
515424 99515424 1001 86380 86390 1
515115 99515115 1001 86380 86390 1
515270 99515270 1001 86380 86390 1
515134 99515134 1001 86380 86390 1
515269 99515269 1001 86380 86390 1
515684 99515684 1001 86380 86390 1
515790 99515790 1001 86380 86390 1
515717 99515717 1001 86380 86390 1
516401 99516401 1001 86380 86390 1
516391 99516391 1001 86380 86390 1
515923 99515923 1001 86380 86390 1
516587 99516587 1001 86380 86390 1
516683 99516683 1001 86380 86390 1
517202 99517202 1001 86380 86390 1
517216 99517216 1001 86380 86390 1
517296 99517296 1001 86380 86390 1
517424 99517424 1001 86380 86390 1
517440 99517440 1001 86380 86390 1
517480 99517480 1001 86380 86390 1
517378 99517378 1001 86380 86390 1
517356 99517356 1001 86380 86390 1
517997 99517997 1001 86380 86390 1
518090 99518090 1001 86380 86390 1
517951 99517951 1001 86380 86390 1
517809 99517809 1001 86380 86390 1
517546 99517546 1001 86380 86390 1
517728 99517728 1001 86380 86390 1
517552 99517552 1001 86380 86390 1
518298 99518298 1001 86380 86390 1
518247 99518247 1001 86380 86390 1
518913 99518913 1001 86380 86390 1
518921 99518921 1001 86380 86390 1
518759 99518759 1001 86380 86390 1
518647 99518647 1001 86380 86390 1
518651 99518651 1001 86380 86390 1
518703 99518703 1001 86380 86390 1
518435 99518435 1001 86380 86390 1
518995 99518995 1001 86380 86390 1
519773 99519773 1001 86380 86390 1
519423 99519423 1001 86380 86390 1
519290 99519290 1001 86380 86390 1
519830 99519830 1001 86380 86390 1
519909 99519909 1001 86380 86390 1
520462 99520462 1001 86380 86390 1
520489 99520489 1001 86380 86390 1
520616 99520616 1001 86380 86390 1
520412 99520412 1001 86380 86390 1
520112 99520112 1001 86380 86390 1
521269 99521269 1001 86380 86390 1
521206 99521206 1001 86380 86390 1
521002 99521002 1001 86380 86390 1
521034 99521034 1001 86380 86390 1
521608 99521608 1001 86380 86390 1
521500 99521500 1001 86380 86390 1
522292 99522292 1001 86380 86390 1
522192 99522192 1001 86380 86390 1
521981 99521981 1001 86380 86390 1
521816 99521816 1001 86380 86390 1
521730 99521730 1001 86380 86390 1
521680 99521680 1001 86380 86390 1
521695 99521695 1001 86380 86390 1
522798 99522798 1001 86380 86390 1
522763 99522763 1001 86380 86390 1
522841 99522841 1001 86380 86390 1
522873 99522873 1001 86380 86390 1
522565 99522565 1001 86380 86390 1
523173 99523173 1001 86380 86390 1
523276 99523276 1001 86380 86390 1
523786 99523786 1001 86380 86390 1
523972 99523972 1001 86380 86390 1
524579 99524579 1001 86380 86390 1
524713 99524713 1001 86380 86390 1
524537 99524537 1001 86380 86390 1
524334 99524334 1001 86380 86390 1
525469 99525469 1001 86380 86390 1
525568 99525568 1001 86380 86390 1
525541 99525541 1001 86380 86390 1
525323 99525323 1001 86380 86390 1
525802 99525802 1001 86380 86390 1
525601 99525601 1001 86380 86390 1
525918 99525918 1001 86380 86390 1
525844 99525844 1001 86380 86390 1
526537 99526537 1001 86380 86390 1
526427 99526427 1001 86380 86390 1
526431 99526431 1001 86380 86390 1
527112 99527112 1001 86380 86390 1
527075 99527075 1001 86380 86390 1
526896 99526896 1001 86380 86390 1
526769 99526769 1001 86380 86390 1
527337 99527337 1001 86380 86390 1
527402 99527402 1001 86380 86390 1
527308 99527308 1001 86380 86390 1
527361 99527361 1001 86380 86390 1
527753 99527753 1001 86380 86390 1
527697 99527697 1001 86380 86390 1
527790 99527790 1001 86380 86390 1
527519 99527519 1001 86380 86390 1
527559 99527559 1001 86380 86390 1
527592 99527592 1001 86380 86390 1
528137 99528137 1001 86380 86390 1
528216 99528216 1001 86380 86390 1
528864 99528864 1001 86380 86390 1
528808 99528808 1001 86380 86390 1
528822 99528822 1001 86380 86390 1
528345 99528345 1001 86380 86390 1
528927 99528927 1001 86380 86390 1
529661 99529661 1001 86380 86390 1
529381 99529381 1001 86380 86390 1
529318 99529318 1001 86380 86390 1
529177 99529177 1001 86380 86390 1
529815 99529815 1001 86380 86390 1
529869 99529869 1001 86380 86390 1
529832 99529832 1001 86380 86390 1
529858 99529858 1001 86380 86390 1
530351 99530351 1001 86380 86390 1
530381 99530381 1001 86380 86390 1
530304 99530304 1001 86380 86390 1
531345 99531345 1001 86380 86390 1
530980 99530980 1001 86380 86390 1
530947 99530947 1001 86380 86390 1
530794 99530794 1001 86380 86390 1
531392 99531392 1001 86380 86390 1
531569 99531569 1001 86380 86390 1
532061 99532061 1001 86380 86390 1
532113 99532113 1001 86380 86390 1
531846 99531846 1001 86380 86390 1
531940 99531940 1001 86380 86390 1
531869 99531869 1001 86380 86390 1
531664 99531664 1001 86380 86390 1
532684 99532684 1001 86380 86390 1
532741 99532741 1001 86380 86390 1
533828 99533828 1001 86380 86390 1
533614 99533614 1001 86380 86390 1
533478 99533478 1001 86380 86390 1
533422 99533422 1001 86380 86390 1
533400 99533400 1001 86380 86390 1
534061 99534061 1001 86380 86390 1
534556 99534556 1001 86380 86390 1
534290 99534290 1001 86380 86390 1
534077 99534077 1001 86380 86390 1
534248 99534248 1001 86380 86390 1
534731 99534731 1001 86380 86390 1
534744 99534744 1001 86380 86390 1
534732 99534732 1001 86380 86390 1
535381 99535381 1001 86380 86390 1
535317 99535317 1001 86380 86390 1
535227 99535227 1001 86380 86390 1
534916 99534916 1001 86380 86390 1
535017 99535017 1001 86380 86390 1
535675 99535675 1001 86380 86390 1
535634 99535634 1001 86380 86390 1
536225 99536225 1001 86380 86390 1
536066 99536066 1001 86380 86390 1
536068 99536068 1001 86380 86390 1
535758 99535758 1001 86380 86390 1
535803 99535803 1001 86380 86390 1
537070 99537070 1001 86380 86390 1
537109 99537109 1001 86380 86390 1
536937 99536937 1001 86380 86390 1
536773 99536773 1001 86380 86390 1
536838 99536838 1001 86380 86390 1
536730 99536730 1001 86380 86390 1
536629 99536629 1001 86380 86390 1
536707 99536707 1001 86380 86390 1
537263 99537263 1001 86380 86390 1
537315 99537315 1001 86380 86390 1
537164 99537164 1001 86380 86390 1
537839 99537839 1001 86380 86390 1
537911 99537911 1001 86380 86390 1
537679 99537679 1001 86380 86390 1
538018 99538018 1001 86380 86390 1
538159 99538159 1001 86380 86390 1
538660 99538660 1001 86380 86390 1
538714 99538714 1001 86380 86390 1
538653 99538653 1001 86380 86390 1
538303 99538303 1001 86380 86390 1
539591 99539591 1001 86380 86390 1
539452 99539452 1001 86380 86390 1
539466 99539466 1001 86380 86390 1
539135 99539135 1001 86380 86390 1
539806 99539806 1001 86380 86390 1
540135 99540135 1001 86380 86390 1
540244 99540244 1001 86380 86390 1
540091 99540091 1001 86380 86390 1
539931 99539931 1001 86380 86390 1
539946 99539946 1001 86380 86390 1
539895 99539895 1001 86380 86390 1
540632 99540632 1001 86380 86390 1
540543 99540543 1001 86380 86390 1
540518 99540518 1001 86380 86390 1
540601 99540601 1001 86380 86390 1
541153 99541153 1001 86380 86390 1
541129 99541129 1001 86380 86390 1
541220 99541220 1001 86380 86390 1
541092 99541092 1001 86380 86390 1
541213 99541213 1001 86380 86390 1
540892 99540892 1001 86380 86390 1
540863 99540863 1001 86380 86390 1
540813 99540813 1001 86380 86390 1
541491 99541491 1001 86380 86390 1
541982 99541982 1001 86380 86390 1
541764 99541764 1001 86380 86390 1
541791 99541791 1001 86380 86390 1
541513 99541513 1001 86380 86390 1
541542 99541542 1001 86380 86390 1
541675 99541675 1001 86380 86390 1
542245 99542245 1001 86380 86390 1
542313 99542313 1001 86380 86390 1
542201 99542201 1001 86380 86390 1
542267 99542267 1001 86380 86390 1
542534 99542534 1001 86380 86390 1
542677 99542677 1001 86380 86390 1
542433 99542433 1001 86380 86390 1
542489 99542489 1001 86380 86390 1
543139 99543139 1001 86380 86390 1
543140 99543140 1001 86380 86390 1
543658 99543658 1001 86380 86390 1
543641 99543641 1001 86380 86390 1
543425 99543425 1001 86380 86390 1
543392 99543392 1001 86380 86390 1
543312 99543312 1001 86380 86390 1
543918 99543918 1001 86380 86390 1
543830 99543830 1001 86380 86390 1
543910 99543910 1001 86380 86390 1
544236 99544236 1001 86380 86390 1
544111 99544111 1001 86380 86390 1
543998 99543998 1001 86380 86390 1
417062 385 1001 25560 26097 1
522509 811 1001 65707 66007 1
400821 99400821 1001 86380 86390 1
401666 99401666 1001 86380 86390 1
402071 99402071 1001 86380 86390 1
402336 99402336 1001 86380 86390 1
402289 99402289 1001 86380 86390 1
402341 99402341 1001 86380 86390 1
402512 99402512 1001 86380 86390 1
402845 99402845 1001 86380 86390 1
402826 99402826 1001 86380 86390 1
402931 99402931 1001 86380 86390 1
402916 99402916 1001 86380 86390 1
403063 99403063 1001 86380 86390 1
403249 99403249 1001 86380 86390 1
403636 99403636 1001 86380 86390 1
403918 99403918 1001 86380 86390 1
404097 99404097 1001 86380 86390 1
404632 99404632 1001 86380 86390 1
404952 99404952 1001 86380 86390 1
405030 99405030 1001 86380 86390 1
405250 99405250 1001 86380 86390 1
405484 99405484 1001 86380 86390 1
405473 99405473 1001 86380 86390 1
405556 99405556 1001 86380 86390 1
405821 99405821 1001 86380 86390 1
405912 99405912 1001 86380 86390 1
405991 99405991 1001 86380 86390 1
406568 99406568 1001 86380 86390 1
406747 99406747 1001 86380 86390 1
406776 99406776 1001 86380 86390 1
406887 99406887 1001 86380 86390 1
407004 99407004 1001 86380 86390 1
407230 99407230 1001 86380 86390 1
407172 99407172 1001 86380 86390 1
407344 99407344 1001 86380 86390 1
408013 99408013 1001 86380 86390 1
408186 99408186 1001 86380 86390 1
408857 99408857 1001 86380 86390 1
409049 99409049 1001 86380 86390 1
409074 99409074 1001 86380 86390 1
409557 99409557 1001 86380 86390 1
409641 99409641 1001 86380 86390 1
409752 99409752 1001 86380 86390 1
410488 99410488 1001 86380 86390 1
410410 99410410 1001 86380 86390 1
411547 99411547 1001 86380 86390 1
411878 99411878 1001 86380 86390 1
412269 99412269 1001 86380 86390 1
413374 99413374 1001 86380 86390 1
413521 99413521 1001 86380 86390 1
413599 99413599 1001 86380 86390 1
413511 99413511 1001 86380 86390 1
413087 99413087 1001 86380 86390 1
413282 99413282 1001 86380 86390 1
413745 99413745 1001 86380 86390 1
415257 99415257 1001 86380 86390 1
414933 99414933 1001 86380 86390 1
414740 99414740 1001 86380 86390 1
414663 99414663 1001 86380 86390 1
414572 99414572 1001 86380 86390 1
414250 99414250 1001 86380 86390 1
414412 99414412 1001 86380 86390 1
414344 99414344 1001 86380 86390 1
416756 99416756 1001 86380 86390 1
416869 99416869 1001 86380 86390 1
416965 99416965 1001 86380 86390 1
415988 99415988 1001 86380 86390 1
417093 99417093 1001 86380 86390 1
417350 99417350 1001 86380 86390 1
418586 99418586 1001 86380 86390 1
418139 99418139 1001 86380 86390 1
417690 99417690 1001 86380 86390 1
417933 99417933 1001 86380 86390 1
417887 99417887 1001 86380 86390 1
418937 99418937 1001 86380 86390 1
419167 99419167 1001 86380 86390 1
420383 99420383 1001 86380 86390 1
419862 99419862 1001 86380 86390 1
420060 99420060 1001 86380 86390 1
421366 99421366 1001 86380 86390 1
421204 99421204 1001 86380 86390 1
422462 99422462 1001 86380 86390 1
422378 99422378 1001 86380 86390 1
422430 99422430 1001 86380 86390 1
423406 99423406 1001 86380 86390 1
423660 99423660 1001 86380 86390 1
423173 99423173 1001 86380 86390 1
423278 99423278 1001 86380 86390 1
423253 99423253 1001 86380 86390 1
423012 99423012 1001 86380 86390 1
423825 99423825 1001 86380 86390 1
425264 99425264 1001 86380 86390 1
424583 99424583 1001 86380 86390 1
427038 99427038 1001 86380 86390 1
426902 99426902 1001 86380 86390 1
427086 99427086 1001 86380 86390 1
426526 99426526 1001 86380 86390 1
426305 99426305 1001 86380 86390 1
426607 99426607 1001 86380 86390 1
426641 99426641 1001 86380 86390 1
426067 99426067 1001 86380 86390 1
426241 99426241 1001 86380 86390 1
427430 99427430 1001 86380 86390 1
428724 99428724 1001 86380 86390 1
428260 99428260 1001 86380 86390 1
428135 99428135 1001 86380 86390 1
427828 99427828 1001 86380 86390 1
429006 99429006 1001 86380 86390 1
429007 99429007 1001 86380 86390 1
428737 99428737 1001 86380 86390 1
429028 99429028 1001 86380 86390 1
428983 99428983 1001 86380 86390 1
430099 99430099 1001 86380 86390 1
429971 99429971 1001 86380 86390 1
430355 99430355 1001 86380 86390 1
429733 99429733 1001 86380 86390 1
429744 99429744 1001 86380 86390 1
429405 99429405 1001 86380 86390 1
429289 99429289 1001 86380 86390 1
430526 99430526 1001 86380 86390 1
430623 99430623 1001 86380 86390 1
430452 99430452 1001 86380 86390 1
431774 99431774 1001 86380 86390 1
431328 99431328 1001 86380 86390 1
431559 99431559 1001 86380 86390 1
431337 99431337 1001 86380 86390 1
431032 99431032 1001 86380 86390 1
432374 99432374 1001 86380 86390 1
432181 99432181 1001 86380 86390 1
433684 99433684 1001 86380 86390 1
432991 99432991 1001 86380 86390 1
432917 99432917 1001 86380 86390 1
432532 99432532 1001 86380 86390 1
432863 99432863 1001 86380 86390 1
433789 99433789 1001 86380 86390 1
433906 99433906 1001 86380 86390 1
434567 99434567 1001 86380 86390 1
434186 99434186 1001 86380 86390 1
435757 99435757 1001 86380 86390 1
435860 99435860 1001 86380 86390 1
435662 99435662 1001 86380 86390 1
437156 99437156 1001 86380 86390 1
436784 99436784 1001 86380 86390 1
435908 99435908 1001 86380 86390 1
435999 99435999 1001 86380 86390 1
436261 99436261 1001 86380 86390 1
437223 99437223 1001 86380 86390 1
300603 99300603 1001 86380 86390 1
300422 99300422 1001 86380 86390 1
300480 99300480 1001 86380 86390 1
300295 99300295 1001 86380 86390 1
300283 99300283 1001 86380 86390 1
301481 99301481 1001 86380 86390 1
301214 99301214 1001 86380 86390 1
301124 99301124 1001 86380 86390 1
301591 99301591 1001 86380 86390 1
301704 99301704 1001 86380 86390 1
301640 99301640 1001 86380 86390 1
302338 99302338 1001 86380 86390 1
302373 99302373 1001 86380 86390 1
302093 99302093 1001 86380 86390 1
302068 99302068 1001 86380 86390 1
301977 99301977 1001 86380 86390 1
303089 99303089 1001 86380 86390 1
302955 99302955 1001 86380 86390 1
302920 99302920 1001 86380 86390 1
302603 99302603 1001 86380 86390 1
303411 99303411 1001 86380 86390 1
303303 99303303 1001 86380 86390 1
303330 99303330 1001 86380 86390 1
303982 99303982 1001 86380 86390 1
303881 99303881 1001 86380 86390 1
303872 99303872 1001 86380 86390 1
303861 99303861 1001 86380 86390 1
303952 99303952 1001 86380 86390 1
304021 99304021 1001 86380 86390 1
303953 99303953 1001 86380 86390 1
303673 99303673 1001 86380 86390 1
303706 99303706 1001 86380 86390 1
303539 99303539 1001 86380 86390 1
303566 99303566 1001 86380 86390 1
304172 99304172 1001 86380 86390 1
304102 99304102 1001 86380 86390 1
304843 99304843 1001 86380 86390 1
304494 99304494 1001 86380 86390 1
304317 99304317 1001 86380 86390 1
304356 99304356 1001 86380 86390 1
304385 99304385 1001 86380 86390 1
304972 99304972 1001 86380 86390 1
305024 99305024 1001 86380 86390 1
304986 99304986 1001 86380 86390 1
305616 99305616 1001 86380 86390 1
305565 99305565 1001 86380 86390 1
305456 99305456 1001 86380 86390 1
305115 99305115 1001 86380 86390 1
500080 99500080 1001 86380 86390 1
500627 99500627 1001 86380 86390 1
500760 99500760 1001 86380 86390 1
500569 99500569 1001 86380 86390 1
500370 99500370 1001 86380 86390 1
501001 99501001 1001 86380 86390 1
501473 99501473 1001 86380 86390 1
501591 99501591 1001 86380 86390 1
501619 99501619 1001 86380 86390 1
501021 99501021 1001 86380 86390 1
501169 99501169 1001 86380 86390 1
501095 99501095 1001 86380 86390 1
502432 99502432 1001 86380 86390 1
502346 99502346 1001 86380 86390 1
501857 99501857 1001 86380 86390 1
502002 99502002 1001 86380 86390 1
502047 99502047 1001 86380 86390 1
502514 99502514 1001 86380 86390 1
502618 99502618 1001 86380 86390 1
502558 99502558 1001 86380 86390 1
503154 99503154 1001 86380 86390 1
503038 99503038 1001 86380 86390 1
503066 99503066 1001 86380 86390 1
503031 99503031 1001 86380 86390 1
502790 99502790 1001 86380 86390 1
503343 99503343 1001 86380 86390 1
503760 99503760 1001 86380 86390 1
503727 99503727 1001 86380 86390 1
504804 99504804 1001 86380 86390 1
504832 99504832 1001 86380 86390 1
504748 99504748 1001 86380 86390 1
504774 99504774 1001 86380 86390 1
504586 99504586 1001 86380 86390 1
504718 99504718 1001 86380 86390 1
504962 99504962 1001 86380 86390 1
505570 99505570 1001 86380 86390 1
505385 99505385 1001 86380 86390 1
505359 99505359 1001 86380 86390 1
505452 99505452 1001 86380 86390 1
505518 99505518 1001 86380 86390 1
505562 99505562 1001 86380 86390 1
505315 99505315 1001 86380 86390 1
505566 99505566 1001 86380 86390 1
505889 99505889 1001 86380 86390 1
506540 99506540 1001 86380 86390 1
506287 99506287 1001 86380 86390 1
506644 99506644 1001 86380 86390 1
507320 99507320 1001 86380 86390 1
507043 99507043 1001 86380 86390 1
507017 99507017 1001 86380 86390 1
507125 99507125 1001 86380 86390 1
506892 99506892 1001 86380 86390 1
506922 99506922 1001 86380 86390 1
506999 99506999 1001 86380 86390 1
507471 99507471 1001 86380 86390 1
507486 99507486 1001 86380 86390 1
507502 99507502 1001 86380 86390 1
507494 99507494 1001 86380 86390 1
508129 99508129 1001 86380 86390 1
508240 99508240 1001 86380 86390 1
507857 99507857 1001 86380 86390 1
508560 99508560 1001 86380 86390 1
508536 99508536 1001 86380 86390 1
508655 99508655 1001 86380 86390 1
509157 99509157 1001 86380 86390 1
509094 99509094 1001 86380 86390 1
509735 99509735 1001 86380 86390 1
509699 99509699 1001 86380 86390 1
509791 99509791 1001 86380 86390 1
509895 99509895 1001 86380 86390 1
509645 99509645 1001 86380 86390 1
509493 99509493 1001 86380 86390 1
509500 99509500 1001 86380 86390 1
509387 99509387 1001 86380 86390 1
509283 99509283 1001 86380 86390 1
509301 99509301 1001 86380 86390 1
509315 99509315 1001 86380 86390 1
509955 99509955 1001 86380 86390 1
510008 99510008 1001 86380 86390 1
510039 99510039 1001 86380 86390 1
510639 99510639 1001 86380 86390 1
510327 99510327 1001 86380 86390 1
510309 99510309 1001 86380 86390 1
510930 99510930 1001 86380 86390 1
511537 99511537 1001 86380 86390 1
511749 99511749 1001 86380 86390 1
511583 99511583 1001 86380 86390 1
512276 99512276 1001 86380 86390 1
512035 99512035 1001 86380 86390 1
512075 99512075 1001 86380 86390 1
511903 99511903 1001 86380 86390 1
512454 99512454 1001 86380 86390 1
512465 99512465 1001 86380 86390 1
513153 99513153 1001 86380 86390 1
512943 99512943 1001 86380 86390 1
512746 99512746 1001 86380 86390 1
512633 99512633 1001 86380 86390 1
513349 99513349 1001 86380 86390 1
513983 99513983 1001 86380 86390 1
513670 99513670 1001 86380 86390 1
513760 99513760 1001 86380 86390 1
513608 99513608 1001 86380 86390 1
514163 99514163 1001 86380 86390 1
514099 99514099 1001 86380 86390 1
514203 99514203 1001 86380 86390 1
514755 99514755 1001 86380 86390 1
514465 99514465 1001 86380 86390 1
514379 99514379 1001 86380 86390 1
514333 99514333 1001 86380 86390 1
514916 99514916 1001 86380 86390 1
514957 99514957 1001 86380 86390 1
515556 99515556 1001 86380 86390 1
515375 99515375 1001 86380 86390 1
515274 99515274 1001 86380 86390 1
515420 99515420 1001 86380 86390 1
515241 99515241 1001 86380 86390 1
515139 99515139 1001 86380 86390 1
515710 99515710 1001 86380 86390 1
515969 99515969 1001 86380 86390 1
517169 99517169 1001 86380 86390 1
517091 99517091 1001 86380 86390 1
516728 99516728 1001 86380 86390 1
517509 99517509 1001 86380 86390 1
518001 99518001 1001 86380 86390 1
517808 99517808 1001 86380 86390 1
517771 99517771 1001 86380 86390 1
518911 99518911 1001 86380 86390 1
518787 99518787 1001 86380 86390 1
518683 99518683 1001 86380 86390 1
519779 99519779 1001 86380 86390 1
519747 99519747 1001 86380 86390 1
519576 99519576 1001 86380 86390 1
519294 99519294 1001 86380 86390 1
519842 99519842 1001 86380 86390 1
519962 99519962 1001 86380 86390 1
520594 99520594 1001 86380 86390 1
520272 99520272 1001 86380 86390 1
520312 99520312 1001 86380 86390 1
520381 99520381 1001 86380 86390 1
520252 99520252 1001 86380 86390 1
521382 99521382 1001 86380 86390 1
521083 99521083 1001 86380 86390 1
521004 99521004 1001 86380 86390 1
521005 99521005 1001 86380 86390 1
520921 99520921 1001 86380 86390 1
521012 99521012 1001 86380 86390 1
521529 99521529 1001 86380 86390 1
521596 99521596 1001 86380 86390 1
522276 99522276 1001 86380 86390 1
522137 99522137 1001 86380 86390 1
521961 99521961 1001 86380 86390 1
521758 99521758 1001 86380 86390 1
521771 99521771 1001 86380 86390 1
522355 99522355 1001 86380 86390 1
523051 99523051 1001 86380 86390 1
522654 99522654 1001 86380 86390 1
522689 99522689 1001 86380 86390 1
522638 99522638 1001 86380 86390 1
523320 99523320 1001 86380 86390 1
523644 99523644 1001 86380 86390 1
524038 99524038 1001 86380 86390 1
524001 99524001 1001 86380 86390 1
523949 99523949 1001 86380 86390 1
524405 99524405 1001 86380 86390 1
524395 99524395 1001 86380 86390 1
524336 99524336 1001 86380 86390 1
524168 99524168 1001 86380 86390 1
524265 99524265 1001 86380 86390 1
525570 99525570 1001 86380 86390 1
525475 99525475 1001 86380 86390 1
525383 99525383 1001 86380 86390 1
525030 99525030 1001 86380 86390 1
525046 99525046 1001 86380 86390 1
525073 99525073 1001 86380 86390 1
525672 99525672 1001 86380 86390 1
525704 99525704 1001 86380 86390 1
525670 99525670 1001 86380 86390 1
526322 99526322 1001 86380 86390 1
526314 99526314 1001 86380 86390 1
526263 99526263 1001 86380 86390 1
526146 99526146 1001 86380 86390 1
525847 99525847 1001 86380 86390 1
526521 99526521 1001 86380 86390 1
527159 99527159 1001 86380 86390 1
527050 99527050 1001 86380 86390 1
526707 99526707 1001 86380 86390 1
527297 99527297 1001 86380 86390 1
527975 99527975 1001 86380 86390 1
527944 99527944 1001 86380 86390 1
527819 99527819 1001 86380 86390 1
527795 99527795 1001 86380 86390 1
527802 99527802 1001 86380 86390 1
528115 99528115 1001 86380 86390 1
528213 99528213 1001 86380 86390 1
528866 99528866 1001 86380 86390 1
528767 99528767 1001 86380 86390 1
528517 99528517 1001 86380 86390 1
528953 99528953 1001 86380 86390 1
529694 99529694 1001 86380 86390 1
529647 99529647 1001 86380 86390 1
529648 99529648 1001 86380 86390 1
529486 99529486 1001 86380 86390 1
529133 99529133 1001 86380 86390 1
529228 99529228 1001 86380 86390 1
529790 99529790 1001 86380 86390 1
529768 99529768 1001 86380 86390 1
529859 99529859 1001 86380 86390 1
530359 99530359 1001 86380 86390 1
530166 99530166 1001 86380 86390 1
530331 99530331 1001 86380 86390 1
529958 99529958 1001 86380 86390 1
529995 99529995 1001 86380 86390 1
530630 99530630 1001 86380 86390 1
531253 99531253 1001 86380 86390 1
531234 99531234 1001 86380 86390 1
531431 99531431 1001 86380 86390 1
531531 99531531 1001 86380 86390 1
532152 99532152 1001 86380 86390 1
532200 99532200 1001 86380 86390 1
531629 99531629 1001 86380 86390 1
531759 99531759 1001 86380 86390 1
532287 99532287 1001 86380 86390 1
532986 99532986 1001 86380 86390 1
532592 99532592 1001 86380 86390 1
532522 99532522 1001 86380 86390 1
533087 99533087 1001 86380 86390 1
533232 99533232 1001 86380 86390 1
533691 99533691 1001 86380 86390 1
533769 99533769 1001 86380 86390 1
533757 99533757 1001 86380 86390 1
533818 99533818 1001 86380 86390 1
533362 99533362 1001 86380 86390 1
534050 99534050 1001 86380 86390 1
534276 99534276 1001 86380 86390 1
534408 99534408 1001 86380 86390 1
534279 99534279 1001 86380 86390 1
534462 99534462 1001 86380 86390 1
534399 99534399 1001 86380 86390 1
534828 99534828 1001 86380 86390 1
535237 99535237 1001 86380 86390 1
535563 99535563 1001 86380 86390 1
536251 99536251 1001 86380 86390 1
535978 99535978 1001 86380 86390 1
535984 99535984 1001 86380 86390 1
535960 99535960 1001 86380 86390 1
536000 99536000 1001 86380 86390 1
535781 99535781 1001 86380 86390 1
535887 99535887 1001 86380 86390 1
535765 99535765 1001 86380 86390 1
536490 99536490 1001 86380 86390 1
536539 99536539 1001 86380 86390 1
536501 99536501 1001 86380 86390 1
537022 99537022 1001 86380 86390 1
536856 99536856 1001 86380 86390 1
537290 99537290 1001 86380 86390 1
536958 99536958 1001 86380 86390 1
537280 99537280 1001 86380 86390 1
537295 99537295 1001 86380 86390 1
537978 99537978 1001 86380 86390 1
537935 99537935 1001 86380 86390 1
537795 99537795 1001 86380 86390 1
537661 99537661 1001 86380 86390 1
537727 99537727 1001 86380 86390 1
537781 99537781 1001 86380 86390 1
537678 99537678 1001 86380 86390 1
537442 99537442 1001 86380 86390 1
538139 99538139 1001 86380 86390 1
538178 99538178 1001 86380 86390 1
538117 99538117 1001 86380 86390 1
538699 99538699 1001 86380 86390 1
538614 99538614 1001 86380 86390 1
538769 99538769 1001 86380 86390 1
538492 99538492 1001 86380 86390 1
538459 99538459 1001 86380 86390 1
538292 99538292 1001 86380 86390 1
538398 99538398 1001 86380 86390 1
538915 99538915 1001 86380 86390 1
538871 99538871 1001 86380 86390 1
539499 99539499 1001 86380 86390 1
539540 99539540 1001 86380 86390 1
539381 99539381 1001 86380 86390 1
539071 99539071 1001 86380 86390 1
539110 99539110 1001 86380 86390 1
539217 99539217 1001 86380 86390 1
539089 99539089 1001 86380 86390 1
539080 99539080 1001 86380 86390 1
539664 99539664 1001 86380 86390 1
539716 99539716 1001 86380 86390 1
539803 99539803 1001 86380 86390 1
540408 99540408 1001 86380 86390 1
540383 99540383 1001 86380 86390 1
540384 99540384 1001 86380 86390 1
540410 99540410 1001 86380 86390 1
540399 99540399 1001 86380 86390 1
539986 99539986 1001 86380 86390 1
539974 99539974 1001 86380 86390 1
540000 99540000 1001 86380 86390 1
540845 99540845 1001 86380 86390 1
541089 99541089 1001 86380 86390 1
541479 99541479 1001 86380 86390 1
541967 99541967 1001 86380 86390 1
542110 99542110 1001 86380 86390 1
541963 99541963 1001 86380 86390 1
542133 99542133 1001 86380 86390 1
542919 99542919 1001 86380 86390 1
542675 99542675 1001 86380 86390 1
542566 99542566 1001 86380 86390 1
542512 99542512 1001 86380 86390 1
543143 99543143 1001 86380 86390 1
543688 99543688 1001 86380 86390 1
543573 99543573 1001 86380 86390 1
543653 99543653 1001 86380 86390 1
543401 99543401 1001 86380 86390 1
543153 99543153 1001 86380 86390 1
543864 99543864 1001 86380 86390 1
543855 99543855 1001 86380 86390 1
544540 99544540 1001 86380 86390 1
544080 99544080 1001 86380 86390 1
544152 99544152 1001 86380 86390 1
544064 99544064 1001 86380 86390 1
544628 99544628 1001 86380 86390 1
544615 99544615 1001 86380 86390 1
404274 1140 1001 44100 45417 1
505677 864 1002 30897 42565 1
525309 766 1001 44472 44772 1
400052 99400052 1001 86380 86390 1
400684 99400684 1001 86380 86390 1
401106 99401106 1001 86380 86390 1
401723 99401723 1001 86380 86390 1
401776 99401776 1001 86380 86390 1
402926 99402926 1001 86380 86390 1
402911 99402911 1001 86380 86390 1
402940 99402940 1001 86380 86390 1
403120 99403120 1001 86380 86390 1
403266 99403266 1001 86380 86390 1
403373 99403373 1001 86380 86390 1
403602 99403602 1001 86380 86390 1
403659 99403659 1001 86380 86390 1
403823 99403823 1001 86380 86390 1
404264 99404264 1001 86380 86390 1
404655 99404655 1001 86380 86390 1
405393 99405393 1001 86380 86390 1
405580 99405580 1001 86380 86390 1
405646 99405646 1001 86380 86390 1
406033 99406033 1001 86380 86390 1
406139 99406139 1001 86380 86390 1
406155 99406155 1001 86380 86390 1
406282 99406282 1001 86380 86390 1
406287 99406287 1001 86380 86390 1
406417 99406417 1001 86380 86390 1
406904 99406904 1001 86380 86390 1
406909 99406909 1001 86380 86390 1
406941 99406941 1001 86380 86390 1
407643 99407643 1001 86380 86390 1
407725 99407725 1001 86380 86390 1
407927 99407927 1001 86380 86390 1
408083 99408083 1001 86380 86390 1
408054 99408054 1001 86380 86390 1
408460 99408460 1001 86380 86390 1
408951 99408951 1001 86380 86390 1
409368 99409368 1001 86380 86390 1
409677 99409677 1001 86380 86390 1
409722 99409722 1001 86380 86390 1
409754 99409754 1001 86380 86390 1
409916 99409916 1001 86380 86390 1
409994 99409994 1001 86380 86390 1
410335 99410335 1001 86380 86390 1
410527 99410527 1001 86380 86390 1
410858 99410858 1001 86380 86390 1
410902 99410902 1001 86380 86390 1
411574 99411574 1001 86380 86390 1
411555 99411555 1001 86380 86390 1
411846 99411846 1001 86380 86390 1
411856 99411856 1001 86380 86390 1
411789 99411789 1001 86380 86390 1
411939 99411939 1001 86380 86390 1
413542 99413542 1001 86380 86390 1
413303 99413303 1001 86380 86390 1
413552 99413552 1001 86380 86390 1
412941 99412941 1001 86380 86390 1
413175 99413175 1001 86380 86390 1
413804 99413804 1001 86380 86390 1
415217 99415217 1001 86380 86390 1
414423 99414423 1001 86380 86390 1
414187 99414187 1001 86380 86390 1
415330 99415330 1001 86380 86390 1
416672 99416672 1001 86380 86390 1
416814 99416814 1001 86380 86390 1
416464 99416464 1001 86380 86390 1
416010 99416010 1001 86380 86390 1
415923 99415923 1001 86380 86390 1
417500 99417500 1001 86380 86390 1
418486 99418486 1001 86380 86390 1
420102 99420102 1001 86380 86390 1
419273 99419273 1001 86380 86390 1
421967 99421967 1001 86380 86390 1
421419 99421419 1001 86380 86390 1
422220 99422220 1001 86380 86390 1
423057 99423057 1001 86380 86390 1
425172 99425172 1001 86380 86390 1
425153 99425153 1001 86380 86390 1
424740 99424740 1001 86380 86390 1
424608 99424608 1001 86380 86390 1
424166 99424166 1001 86380 86390 1
424450 99424450 1001 86380 86390 1
425405 99425405 1001 86380 86390 1
425587 99425587 1001 86380 86390 1
426872 99426872 1001 86380 86390 1
426738 99426738 1001 86380 86390 1
426593 99426593 1001 86380 86390 1
426453 99426453 1001 86380 86390 1
426524 99426524 1001 86380 86390 1
426536 99426536 1001 86380 86390 1
426016 99426016 1001 86380 86390 1
428669 99428669 1001 86380 86390 1
428678 99428678 1001 86380 86390 1
428506 99428506 1001 86380 86390 1
428353 99428353 1001 86380 86390 1
427576 99427576 1001 86380 86390 1
427918 99427918 1001 86380 86390 1
428973 99428973 1001 86380 86390 1
430241 99430241 1001 86380 86390 1
429703 99429703 1001 86380 86390 1
429731 99429731 1001 86380 86390 1
430604 99430604 1001 86380 86390 1
431778 99431778 1001 86380 86390 1
431001 99431001 1001 86380 86390 1
432226 99432226 1001 86380 86390 1
432328 99432328 1001 86380 86390 1
432480 99432480 1001 86380 86390 1
433640 99433640 1001 86380 86390 1
433352 99433352 1001 86380 86390 1
433050 99433050 1001 86380 86390 1
433253 99433253 1001 86380 86390 1
432743 99432743 1001 86380 86390 1
435323 99435323 1001 86380 86390 1
435392 99435392 1001 86380 86390 1
434735 99434735 1001 86380 86390 1
434820 99434820 1001 86380 86390 1
434802 99434802 1001 86380 86390 1
434867 99434867 1001 86380 86390 1
434917 99434917 1001 86380 86390 1
434377 99434377 1001 86380 86390 1
435566 99435566 1001 86380 86390 1
436872 99436872 1001 86380 86390 1
436792 99436792 1001 86380 86390 1
437194 99437194 1001 86380 86390 1
437332 99437332 1001 86380 86390 1
300587 99300587 1001 86380 86390 1
300370 99300370 1001 86380 86390 1
300321 99300321 1001 86380 86390 1
300506 99300506 1001 86380 86390 1
300882 99300882 1001 86380 86390 1
300912 99300912 1001 86380 86390 1
300774 99300774 1001 86380 86390 1
301259 99301259 1001 86380 86390 1
301326 99301326 1001 86380 86390 1
301269 99301269 1001 86380 86390 1
301322 99301322 1001 86380 86390 1
301076 99301076 1001 86380 86390 1
300979 99300979 1001 86380 86390 1
301032 99301032 1001 86380 86390 1
301021 99301021 1001 86380 86390 1
301672 99301672 1001 86380 86390 1
302291 99302291 1001 86380 86390 1
302254 99302254 1001 86380 86390 1
302238 99302238 1001 86380 86390 1
302132 99302132 1001 86380 86390 1
302161 99302161 1001 86380 86390 1
301916 99301916 1001 86380 86390 1
301937 99301937 1001 86380 86390 1
302471 99302471 1001 86380 86390 1
302440 99302440 1001 86380 86390 1
303122 99303122 1001 86380 86390 1
303073 99303073 1001 86380 86390 1
302929 99302929 1001 86380 86390 1
302615 99302615 1001 86380 86390 1
302623 99302623 1001 86380 86390 1
303370 99303370 1001 86380 86390 1
303862 99303862 1001 86380 86390 1
303569 99303569 1001 86380 86390 1
303544 99303544 1001 86380 86390 1
304094 99304094 1001 86380 86390 1
304171 99304171 1001 86380 86390 1
304666 99304666 1001 86380 86390 1
304724 99304724 1001 86380 86390 1
304686 99304686 1001 86380 86390 1
304333 99304333 1001 86380 86390 1
304323 99304323 1001 86380 86390 1
304313 99304313 1001 86380 86390 1
304944 99304944 1001 86380 86390 1
304919 99304919 1001 86380 86390 1
305484 99305484 1001 86380 86390 1
305473 99305473 1001 86380 86390 1
305207 99305207 1001 86380 86390 1
305098 99305098 1001 86380 86390 1
305692 99305692 1001 86380 86390 1
500690 99500690 1001 86380 86390 1
500665 99500665 1001 86380 86390 1
500604 99500604 1001 86380 86390 1
500198 99500198 1001 86380 86390 1
500239 99500239 1001 86380 86390 1
500278 99500278 1001 86380 86390 1
500827 99500827 1001 86380 86390 1
501012 99501012 1001 86380 86390 1
501487 99501487 1001 86380 86390 1
501301 99501301 1001 86380 86390 1
501314 99501314 1001 86380 86390 1
501122 99501122 1001 86380 86390 1
501804 99501804 1001 86380 86390 1
502280 99502280 1001 86380 86390 1
502345 99502345 1001 86380 86390 1
502451 99502451 1001 86380 86390 1
502336 99502336 1001 86380 86390 1
502110 99502110 1001 86380 86390 1
502178 99502178 1001 86380 86390 1
501962 99501962 1001 86380 86390 1
502015 99502015 1001 86380 86390 1
502032 99502032 1001 86380 86390 1
501960 99501960 1001 86380 86390 1
502645 99502645 1001 86380 86390 1
502533 99502533 1001 86380 86390 1
502509 99502509 1001 86380 86390 1
503276 99503276 1001 86380 86390 1
503283 99503283 1001 86380 86390 1
503019 99503019 1001 86380 86390 1
502865 99502865 1001 86380 86390 1
502718 99502718 1001 86380 86390 1
502864 99502864 1001 86380 86390 1
503331 99503331 1001 86380 86390 1
503358 99503358 1001 86380 86390 1
503371 99503371 1001 86380 86390 1
503455 99503455 1001 86380 86390 1
504077 99504077 1001 86380 86390 1
503873 99503873 1001 86380 86390 1
503606 99503606 1001 86380 86390 1
504881 99504881 1001 86380 86390 1
504809 99504809 1001 86380 86390 1
504597 99504597 1001 86380 86390 1
504547 99504547 1001 86380 86390 1
504552 99504552 1001 86380 86390 1
504555 99504555 1001 86380 86390 1
504350 99504350 1001 86380 86390 1
505684 99505684 1001 86380 86390 1
505179 99505179 1001 86380 86390 1
505852 99505852 1001 86380 86390 1
506524 99506524 1001 86380 86390 1
506422 99506422 1001 86380 86390 1
506504 99506504 1001 86380 86390 1
505981 99505981 1001 86380 86390 1
506663 99506663 1001 86380 86390 1
507281 99507281 1001 86380 86390 1
507324 99507324 1001 86380 86390 1
507352 99507352 1001 86380 86390 1
506882 99506882 1001 86380 86390 1
507588 99507588 1001 86380 86390 1
507483 99507483 1001 86380 86390 1
507963 99507963 1001 86380 86390 1
508335 99508335 1001 86380 86390 1
508674 99508674 1001 86380 86390 1
508865 99508865 1001 86380 86390 1
508710 99508710 1001 86380 86390 1
508802 99508802 1001 86380 86390 1
508455 99508455 1001 86380 86390 1
508511 99508511 1001 86380 86390 1
508563 99508563 1001 86380 86390 1
509189 99509189 1001 86380 86390 1
509119 99509119 1001 86380 86390 1
509186 99509186 1001 86380 86390 1
509200 99509200 1001 86380 86390 1
509880 99509880 1001 86380 86390 1
509670 99509670 1001 86380 86390 1
509648 99509648 1001 86380 86390 1
509561 99509561 1001 86380 86390 1
509322 99509322 1001 86380 86390 1
509355 99509355 1001 86380 86390 1
510077 99510077 1001 86380 86390 1
510585 99510585 1001 86380 86390 1
510699 99510699 1001 86380 86390 1
510454 99510454 1001 86380 86390 1
510201 99510201 1001 86380 86390 1
510125 99510125 1001 86380 86390 1
510193 99510193 1001 86380 86390 1
510876 99510876 1001 86380 86390 1
511360 99511360 1001 86380 86390 1
511467 99511467 1001 86380 86390 1
511480 99511480 1001 86380 86390 1
511526 99511526 1001 86380 86390 1
511396 99511396 1001 86380 86390 1
511165 99511165 1001 86380 86390 1
511758 99511758 1001 86380 86390 1
511681 99511681 1001 86380 86390 1
511626 99511626 1001 86380 86390 1
512202 99512202 1001 86380 86390 1
511997 99511997 1001 86380 86390 1
512029 99512029 1001 86380 86390 1
511959 99511959 1001 86380 86390 1
511960 99511960 1001 86380 86390 1
512550 99512550 1001 86380 86390 1
512529 99512529 1001 86380 86390 1
512858 99512858 1001 86380 86390 1
512938 99512938 1001 86380 86390 1
512637 99512637 1001 86380 86390 1
512598 99512598 1001 86380 86390 1
512719 99512719 1001 86380 86390 1
512720 99512720 1001 86380 86390 1
512788 99512788 1001 86380 86390 1
513217 99513217 1001 86380 86390 1
513953 99513953 1001 86380 86390 1
513686 99513686 1001 86380 86390 1
513739 99513739 1001 86380 86390 1
513719 99513719 1001 86380 86390 1
513514 99513514 1001 86380 86390 1
513450 99513450 1001 86380 86390 1
513541 99513541 1001 86380 86390 1
514123 99514123 1001 86380 86390 1
514153 99514153 1001 86380 86390 1
514744 99514744 1001 86380 86390 1
514725 99514725 1001 86380 86390 1
514395 99514395 1001 86380 86390 1
514974 99514974 1001 86380 86390 1
514993 99514993 1001 86380 86390 1
514995 99514995 1001 86380 86390 1
515225 99515225 1001 86380 86390 1
515161 99515161 1001 86380 86390 1
516292 99516292 1001 86380 86390 1
516205 99516205 1001 86380 86390 1
516286 99516286 1001 86380 86390 1
516210 99516210 1001 86380 86390 1
516288 99516288 1001 86380 86390 1
516002 99516002 1001 86380 86390 1
516625 99516625 1001 86380 86390 1
516626 99516626 1001 86380 86390 1
516692 99516692 1001 86380 86390 1
516583 99516583 1001 86380 86390 1
516936 99516936 1001 86380 86390 1
517070 99517070 1001 86380 86390 1
516942 99516942 1001 86380 86390 1
516896 99516896 1001 86380 86390 1
516807 99516807 1001 86380 86390 1
516784 99516784 1001 86380 86390 1
516866 99516866 1001 86380 86390 1
517388 99517388 1001 86380 86390 1
517351 99517351 1001 86380 86390 1
517354 99517354 1001 86380 86390 1
518033 99518033 1001 86380 86390 1
518050 99518050 1001 86380 86390 1
517962 99517962 1001 86380 86390 1
518040 99518040 1001 86380 86390 1
518201 99518201 1001 86380 86390 1
518322 99518322 1001 86380 86390 1
518891 99518891 1001 86380 86390 1
518947 99518947 1001 86380 86390 1
518670 99518670 1001 86380 86390 1
518619 99518619 1001 86380 86390 1
518586 99518586 1001 86380 86390 1
519772 99519772 1001 86380 86390 1
519805 99519805 1001 86380 86390 1
519263 99519263 1001 86380 86390 1
519264 99519264 1001 86380 86390 1
519381 99519381 1001 86380 86390 1
519270 99519270 1001 86380 86390 1
519977 99519977 1001 86380 86390 1
520535 99520535 1001 86380 86390 1
520351 99520351 1001 86380 86390 1
520035 99520035 1001 86380 86390 1
521279 99521279 1001 86380 86390 1
520857 99520857 1001 86380 86390 1
521647 99521647 1001 86380 86390 1
521598 99521598 1001 86380 86390 1
521611 99521611 1001 86380 86390 1
521549 99521549 1001 86380 86390 1
521501 99521501 1001 86380 86390 1
522167 99522167 1001 86380 86390 1
522062 99522062 1001 86380 86390 1
521789 99521789 1001 86380 86390 1
521829 99521829 1001 86380 86390 1
521719 99521719 1001 86380 86390 1
521876 99521876 1001 86380 86390 1
521838 99521838 1001 86380 86390 1
522370 99522370 1001 86380 86390 1
522985 99522985 1001 86380 86390 1
522922 99522922 1001 86380 86390 1
523290 99523290 1001 86380 86390 1
523909 99523909 1001 86380 86390 1
524110 99524110 1001 86380 86390 1
524630 99524630 1001 86380 86390 1
524583 99524583 1001 86380 86390 1
524511 99524511 1001 86380 86390 1
524340 99524340 1001 86380 86390 1
524302 99524302 1001 86380 86390 1
525401 99525401 1001 86380 86390 1
525349 99525349 1001 86380 86390 1
525053 99525053 1001 86380 86390 1
525106 99525106 1001 86380 86390 1
525102 99525102 1001 86380 86390 1
525676 99525676 1001 86380 86390 1
526027 99526027 1001 86380 86390 1
526164 99526164 1001 86380 86390 1
525914 99525914 1001 86380 86390 1
526628 99526628 1001 86380 86390 1
526577 99526577 1001 86380 86390 1
526580 99526580 1001 86380 86390 1
527099 99527099 1001 86380 86390 1
526927 99526927 1001 86380 86390 1
526772 99526772 1001 86380 86390 1
527298 99527298 1001 86380 86390 1
527303 99527303 1001 86380 86390 1
527920 99527920 1001 86380 86390 1
527967 99527967 1001 86380 86390 1
528061 99528061 1001 86380 86390 1
527982 99527982 1001 86380 86390 1
527526 99527526 1001 86380 86390 1
528092 99528092 1001 86380 86390 1
528833 99528833 1001 86380 86390 1
528619 99528619 1001 86380 86390 1
528568 99528568 1001 86380 86390 1
528360 99528360 1001 86380 86390 1
528340 99528340 1001 86380 86390 1
528460 99528460 1001 86380 86390 1
529079 99529079 1001 86380 86390 1
529071 99529071 1001 86380 86390 1
529101 99529101 1001 86380 86390 1
529329 99529329 1001 86380 86390 1
529487 99529487 1001 86380 86390 1
529378 99529378 1001 86380 86390 1
529123 99529123 1001 86380 86390 1
529194 99529194 1001 86380 86390 1
529844 99529844 1001 86380 86390 1
529922 99529922 1001 86380 86390 1
529775 99529775 1001 86380 86390 1
529866 99529866 1001 86380 86390 1
530368 99530368 1001 86380 86390 1
530549 99530549 1001 86380 86390 1
530293 99530293 1001 86380 86390 1
529985 99529985 1001 86380 86390 1
529961 99529961 1001 86380 86390 1
530021 99530021 1001 86380 86390 1
530641 99530641 1001 86380 86390 1
530708 99530708 1001 86380 86390 1
530592 99530592 1001 86380 86390 1
531331 99531331 1001 86380 86390 1
531242 99531242 1001 86380 86390 1
531296 99531296 1001 86380 86390 1
531338 99531338 1001 86380 86390 1
531004 99531004 1001 86380 86390 1
530954 99530954 1001 86380 86390 1
530886 99530886 1001 86380 86390 1
531429 99531429 1001 86380 86390 1
531458 99531458 1001 86380 86390 1
531886 99531886 1001 86380 86390 1
531927 99531927 1001 86380 86390 1
531615 99531615 1001 86380 86390 1
532312 99532312 1001 86380 86390 1
532833 99532833 1001 86380 86390 1
532751 99532751 1001 86380 86390 1
532702 99532702 1001 86380 86390 1
532528 99532528 1001 86380 86390 1
532541 99532541 1001 86380 86390 1
533069 99533069 1001 86380 86390 1
533072 99533072 1001 86380 86390 1
533085 99533085 1001 86380 86390 1
533060 99533060 1001 86380 86390 1
533221 99533221 1001 86380 86390 1
533853 99533853 1001 86380 86390 1
533664 99533664 1001 86380 86390 1
533327 99533327 1001 86380 86390 1
533353 99533353 1001 86380 86390 1
533328 99533328 1001 86380 86390 1
534524 99534524 1001 86380 86390 1
534342 99534342 1001 86380 86390 1
534154 99534154 1001 86380 86390 1
534237 99534237 1001 86380 86390 1
534786 99534786 1001 86380 86390 1
534702 99534702 1001 86380 86390 1
535455 99535455 1001 86380 86390 1
535130 99535130 1001 86380 86390 1
535051 99535051 1001 86380 86390 1
535663 99535663 1001 86380 86390 1
535605 99535605 1001 86380 86390 1
536180 99536180 1001 86380 86390 1
536125 99536125 1001 86380 86390 1
535872 99535872 1001 86380 86390 1
536359 99536359 1001 86380 86390 1
536415 99536415 1001 86380 86390 1
536446 99536446 1001 86380 86390 1
537010 99537010 1001 86380 86390 1
536788 99536788 1001 86380 86390 1
536808 99536808 1001 86380 86390 1
536914 99536914 1001 86380 86390 1
536852 99536852 1001 86380 86390 1
536745 99536745 1001 86380 86390 1
537252 99537252 1001 86380 86390 1
537890 99537890 1001 86380 86390 1
537803 99537803 1001 86380 86390 1
537858 99537858 1001 86380 86390 1
537616 99537616 1001 86380 86390 1
537682 99537682 1001 86380 86390 1
537761 99537761 1001 86380 86390 1
537664 99537664 1001 86380 86390 1
537423 99537423 1001 86380 86390 1
538751 99538751 1001 86380 86390 1
538733 99538733 1001 86380 86390 1
538453 99538453 1001 86380 86390 1
538422 99538422 1001 86380 86390 1
538880 99538880 1001 86380 86390 1
538860 99538860 1001 86380 86390 1
539439 99539439 1001 86380 86390 1
539583 99539583 1001 86380 86390 1
539521 99539521 1001 86380 86390 1
539534 99539534 1001 86380 86390 1
539162 99539162 1001 86380 86390 1
539160 99539160 1001 86380 86390 1
539724 99539724 1001 86380 86390 1
540356 99540356 1001 86380 86390 1
540361 99540361 1001 86380 86390 1
540284 99540284 1001 86380 86390 1
540298 99540298 1001 86380 86390 1
540201 99540201 1001 86380 86390 1
540246 99540246 1001 86380 86390 1
539939 99539939 1001 86380 86390 1
539992 99539992 1001 86380 86390 1
540506 99540506 1001 86380 86390 1
540534 99540534 1001 86380 86390 1
540643 99540643 1001 86380 86390 1
540579 99540579 1001 86380 86390 1
541105 99541105 1001 86380 86390 1
540962 99540962 1001 86380 86390 1
540975 99540975 1001 86380 86390 1
540755 99540755 1001 86380 86390 1
540874 99540874 1001 86380 86390 1
542022 99542022 1001 86380 86390 1
542035 99542035 1001 86380 86390 1
541868 99541868 1001 86380 86390 1
541848 99541848 1001 86380 86390 1
541653 99541653 1001 86380 86390 1
542246 99542246 1001 86380 86390 1
542153 99542153 1001 86380 86390 1
542917 99542917 1001 86380 86390 1
542751 99542751 1001 86380 86390 1
542729 99542729 1001 86380 86390 1
542511 99542511 1001 86380 86390 1
542436 99542436 1001 86380 86390 1
542996 99542996 1001 86380 86390 1
542533 99542533 1001 86380 86390 1
543698 99543698 1001 86380 86390 1
543337 99543337 1001 86380 86390 1
543786 99543786 1001 86380 86390 1
544587 99544587 1001 86380 86390 1
544352 99544352 1001 86380 86390 1
544145 99544145 1001 86380 86390 1
543990 99543990 1001 86380 86390 1
544056 99544056 1001 86380 86390 1
544035 99544035 1001 86380 86390 1
424535 372 1001 26580 27177 1
514044 651 1001 36729 37029 1
400210 99400210 1001 86380 86390 1
400882 99400882 1001 86380 86390 1
401263 99401263 1001 86380 86390 1
401170 99401170 1001 86380 86390 1
401381 99401381 1001 86380 86390 1
402134 99402134 1001 86380 86390 1
402250 99402250 1001 86380 86390 1
402480 99402480 1001 86380 86390 1
402566 99402566 1001 86380 86390 1
402803 99402803 1001 86380 86390 1
403441 99403441 1001 86380 86390 1
403535 99403535 1001 86380 86390 1
403476 99403476 1001 86380 86390 1
403762 99403762 1001 86380 86390 1
403964 99403964 1001 86380 86390 1
404052 99404052 1001 86380 86390 1
404246 99404246 1001 86380 86390 1
404455 99404455 1001 86380 86390 1
404761 99404761 1001 86380 86390 1
404903 99404903 1001 86380 86390 1
404825 99404825 1001 86380 86390 1
405095 99405095 1001 86380 86390 1
405183 99405183 1001 86380 86390 1
405374 99405374 1001 86380 86390 1
405534 99405534 1001 86380 86390 1
405550 99405550 1001 86380 86390 1
405997 99405997 1001 86380 86390 1
406213 99406213 1001 86380 86390 1
406184 99406184 1001 86380 86390 1
406492 99406492 1001 86380 86390 1
406715 99406715 1001 86380 86390 1
407033 99407033 1001 86380 86390 1
407146 99407146 1001 86380 86390 1
407617 99407617 1001 86380 86390 1
408075 99408075 1001 86380 86390 1
408267 99408267 1001 86380 86390 1
408292 99408292 1001 86380 86390 1
409128 99409128 1001 86380 86390 1
409237 99409237 1001 86380 86390 1
409386 99409386 1001 86380 86390 1
409462 99409462 1001 86380 86390 1
409922 99409922 1001 86380 86390 1
410274 99410274 1001 86380 86390 1
410232 99410232 1001 86380 86390 1
410388 99410388 1001 86380 86390 1
410647 99410647 1001 86380 86390 1
410995 99410995 1001 86380 86390 1
411173 99411173 1001 86380 86390 1
411610 99411610 1001 86380 86390 1
411672 99411672 1001 86380 86390 1
411792 99411792 1001 86380 86390 1
411997 99411997 1001 86380 86390 1
412272 99412272 1001 86380 86390 1
413010 99413010 1001 86380 86390 1
413195 99413195 1001 86380 86390 1
413132 99413132 1001 86380 86390 1
412662 99412662 1001 86380 86390 1
414618 99414618 1001 86380 86390 1
414406 99414406 1001 86380 86390 1
415576 99415576 1001 86380 86390 1
416928 99416928 1001 86380 86390 1
416899 99416899 1001 86380 86390 1
416919 99416919 1001 86380 86390 1
416266 99416266 1001 86380 86390 1
416451 99416451 1001 86380 86390 1
416514 99416514 1001 86380 86390 1
417051 99417051 1001 86380 86390 1
417222 99417222 1001 86380 86390 1
418087 99418087 1001 86380 86390 1
418145 99418145 1001 86380 86390 1
418175 99418175 1001 86380 86390 1
417799 99417799 1001 86380 86390 1
417830 99417830 1001 86380 86390 1
418910 99418910 1001 86380 86390 1
419003 99419003 1001 86380 86390 1
419201 99419201 1001 86380 86390 1
418817 99418817 1001 86380 86390 1
420308 99420308 1001 86380 86390 1
419724 99419724 1001 86380 86390 1
419950 99419950 1001 86380 86390 1
419981 99419981 1001 86380 86390 1
420505 99420505 1001 86380 86390 1
421934 99421934 1001 86380 86390 1
421447 99421447 1001 86380 86390 1
421240 99421240 1001 86380 86390 1
420885 99420885 1001 86380 86390 1
422124 99422124 1001 86380 86390 1
422464 99422464 1001 86380 86390 1
423673 99423673 1001 86380 86390 1
423441 99423441 1001 86380 86390 1
423634 99423634 1001 86380 86390 1
422636 99422636 1001 86380 86390 1
422691 99422691 1001 86380 86390 1
423966 99423966 1001 86380 86390 1
423930 99423930 1001 86380 86390 1
425206 99425206 1001 86380 86390 1
424338 99424338 1001 86380 86390 1
424413 99424413 1001 86380 86390 1
424396 99424396 1001 86380 86390 1
424232 99424232 1001 86380 86390 1
425785 99425785 1001 86380 86390 1
426979 99426979 1001 86380 86390 1
426703 99426703 1001 86380 86390 1
426806 99426806 1001 86380 86390 1
426625 99426625 1001 86380 86390 1
425906 99425906 1001 86380 86390 1
427361 99427361 1001 86380 86390 1
428500 99428500 1001 86380 86390 1
428638 99428638 1001 86380 86390 1
428611 99428611 1001 86380 86390 1
428235 99428235 1001 86380 86390 1
428052 99428052 1001 86380 86390 1
428109 99428109 1001 86380 86390 1
429761 99429761 1001 86380 86390 1
429701 99429701 1001 86380 86390 1
429729 99429729 1001 86380 86390 1
429257 99429257 1001 86380 86390 1
429378 99429378 1001 86380 86390 1
431756 99431756 1001 86380 86390 1
432049 99432049 1001 86380 86390 1
431331 99431331 1001 86380 86390 1
431536 99431536 1001 86380 86390 1
431047 99431047 1001 86380 86390 1
432251 99432251 1001 86380 86390 1
433662 99433662 1001 86380 86390 1
433437 99433437 1001 86380 86390 1
433547 99433547 1001 86380 86390 1
435330 99435330 1001 86380 86390 1
435204 99435204 1001 86380 86390 1
434927 99434927 1001 86380 86390 1
434880 99434880 1001 86380 86390 1
434984 99434984 1001 86380 86390 1
434455 99434455 1001 86380 86390 1
435762 99435762 1001 86380 86390 1
437086 99437086 1001 86380 86390 1
437132 99437132 1001 86380 86390 1
436357 99436357 1001 86380 86390 1
436746 99436746 1001 86380 86390 1
435996 99435996 1001 86380 86390 1
437301 99437301 1001 86380 86390 1
300106 99300106 1001 86380 86390 1
300644 99300644 1001 86380 86390 1
300373 99300373 1001 86380 86390 1
300157 99300157 1001 86380 86390 1
300248 99300248 1001 86380 86390 1
300921 99300921 1001 86380 86390 1
300930 99300930 1001 86380 86390 1
301368 99301368 1001 86380 86390 1
301397 99301397 1001 86380 86390 1
301157 99301157 1001 86380 86390 1
301166 99301166 1001 86380 86390 1
301309 99301309 1001 86380 86390 1
302337 99302337 1001 86380 86390 1
302362 99302362 1001 86380 86390 1
302250 99302250 1001 86380 86390 1
302087 99302087 1001 86380 86390 1
302496 99302496 1001 86380 86390 1
302419 99302419 1001 86380 86390 1
302421 99302421 1001 86380 86390 1
302400 99302400 1001 86380 86390 1
303175 99303175 1001 86380 86390 1
302742 99302742 1001 86380 86390 1
303961 99303961 1001 86380 86390 1
303937 99303937 1001 86380 86390 1
303965 99303965 1001 86380 86390 1
303715 99303715 1001 86380 86390 1
303745 99303745 1001 86380 86390 1
303481 99303481 1001 86380 86390 1
304054 99304054 1001 86380 86390 1
304726 99304726 1001 86380 86390 1
304290 99304290 1001 86380 86390 1
304355 99304355 1001 86380 86390 1
304312 99304312 1001 86380 86390 1
304239 99304239 1001 86380 86390 1
305030 99305030 1001 86380 86390 1
304982 99304982 1001 86380 86390 1
305604 99305604 1001 86380 86390 1
305617 99305617 1001 86380 86390 1
305199 99305199 1001 86380 86390 1
305229 99305229 1001 86380 86390 1
500141 99500141 1001 86380 86390 1
500172 99500172 1001 86380 86390 1
500175 99500175 1001 86380 86390 1
500613 99500613 1001 86380 86390 1
500506 99500506 1001 86380 86390 1
500443 99500443 1001 86380 86390 1
500521 99500521 1001 86380 86390 1
500605 99500605 1001 86380 86390 1
500297 99500297 1001 86380 86390 1
501110 99501110 1001 86380 86390 1
501124 99501124 1001 86380 86390 1
501180 99501180 1001 86380 86390 1
501027 99501027 1001 86380 86390 1
501780 99501780 1001 86380 86390 1
502457 99502457 1001 86380 86390 1
502132 99502132 1001 86380 86390 1
502167 99502167 1001 86380 86390 1
501934 99501934 1001 86380 86390 1
502608 99502608 1001 86380 86390 1
502573 99502573 1001 86380 86390 1
502487 99502487 1001 86380 86390 1
502677 99502677 1001 86380 86390 1
503328 99503328 1001 86380 86390 1
503919 99503919 1001 86380 86390 1
504024 99504024 1001 86380 86390 1
503962 99503962 1001 86380 86390 1
503862 99503862 1001 86380 86390 1
503713 99503713 1001 86380 86390 1
503766 99503766 1001 86380 86390 1
503682 99503682 1001 86380 86390 1
504275 99504275 1001 86380 86390 1
504165 99504165 1001 86380 86390 1
504680 99504680 1001 86380 86390 1
504709 99504709 1001 86380 86390 1
504632 99504632 1001 86380 86390 1
504351 99504351 1001 86380 86390 1
504436 99504436 1001 86380 86390 1
505119 99505119 1001 86380 86390 1
504990 99504990 1001 86380 86390 1
505068 99505068 1001 86380 86390 1
504952 99504952 1001 86380 86390 1
505591 99505591 1001 86380 86390 1
505617 99505617 1001 86380 86390 1
505609 99505609 1001 86380 86390 1
505367 99505367 1001 86380 86390 1
505308 99505308 1001 86380 86390 1
505232 99505232 1001 86380 86390 1
505970 99505970 1001 86380 86390 1
505945 99505945 1001 86380 86390 1
506429 99506429 1001 86380 86390 1
506559 99506559 1001 86380 86390 1
506587 99506587 1001 86380 86390 1
506218 99506218 1001 86380 86390 1
506173 99506173 1001 86380 86390 1
506011 99506011 1001 86380 86390 1
507307 99507307 1001 86380 86390 1
507144 99507144 1001 86380 86390 1
507577 99507577 1001 86380 86390 1
507522 99507522 1001 86380 86390 1
507926 99507926 1001 86380 86390 1
507980 99507980 1001 86380 86390 1
508036 99508036 1001 86380 86390 1
508024 99508024 1001 86380 86390 1
507961 99507961 1001 86380 86390 1
508300 99508300 1001 86380 86390 1
508345 99508345 1001 86380 86390 1
508398 99508398 1001 86380 86390 1
508426 99508426 1001 86380 86390 1
508961 99508961 1001 86380 86390 1
509046 99509046 1001 86380 86390 1
508670 99508670 1001 86380 86390 1
508725 99508725 1001 86380 86390 1
508624 99508624 1001 86380 86390 1
509082 99509082 1001 86380 86390 1
509726 99509726 1001 86380 86390 1
509619 99509619 1001 86380 86390 1
509477 99509477 1001 86380 86390 1
509374 99509374 1001 86380 86390 1
509998 99509998 1001 86380 86390 1
510646 99510646 1001 86380 86390 1
510173 99510173 1001 86380 86390 1
510816 99510816 1001 86380 86390 1
510728 99510728 1001 86380 86390 1
511376 99511376 1001 86380 86390 1
511408 99511408 1001 86380 86390 1
511501 99511501 1001 86380 86390 1
511344 99511344 1001 86380 86390 1
511215 99511215 1001 86380 86390 1
511113 99511113 1001 86380 86390 1
511078 99511078 1001 86380 86390 1
510976 99510976 1001 86380 86390 1
511121 99511121 1001 86380 86390 1
510981 99510981 1001 86380 86390 1
511137 99511137 1001 86380 86390 1
511637 99511637 1001 86380 86390 1
512182 99512182 1001 86380 86390 1
512036 99512036 1001 86380 86390 1
512063 99512063 1001 86380 86390 1
511880 99511880 1001 86380 86390 1
511934 99511934 1001 86380 86390 1
511935 99511935 1001 86380 86390 1
512536 99512536 1001 86380 86390 1
512554 99512554 1001 86380 86390 1
513216 99513216 1001 86380 86390 1
513287 99513287 1001 86380 86390 1
514030 99514030 1001 86380 86390 1
513930 99513930 1001 86380 86390 1
513751 99513751 1001 86380 86390 1
513655 99513655 1001 86380 86390 1
513438 99513438 1001 86380 86390 1
513517 99513517 1001 86380 86390 1
514828 99514828 1001 86380 86390 1
514656 99514656 1001 86380 86390 1
514544 99514544 1001 86380 86390 1
514559 99514559 1001 86380 86390 1
514339 99514339 1001 86380 86390 1
515048 99515048 1001 86380 86390 1
515428 99515428 1001 86380 86390 1
515107 99515107 1001 86380 86390 1
515188 99515188 1001 86380 86390 1
516364 99516364 1001 86380 86390 1
516161 99516161 1001 86380 86390 1
516128 99516128 1001 86380 86390 1
516147 99516147 1001 86380 86390 1
516008 99516008 1001 86380 86390 1
517334 99517334 1001 86380 86390 1
517321 99517321 1001 86380 86390 1
517093 99517093 1001 86380 86390 1
516917 99516917 1001 86380 86390 1
516867 99516867 1001 86380 86390 1
517400 99517400 1001 86380 86390 1
517467 99517467 1001 86380 86390 1
517442 99517442 1001 86380 86390 1
517443 99517443 1001 86380 86390 1
517522 99517522 1001 86380 86390 1
517956 99517956 1001 86380 86390 1
517836 99517836 1001 86380 86390 1
517608 99517608 1001 86380 86390 1
518303 99518303 1001 86380 86390 1
518355 99518355 1001 86380 86390 1
518810 99518810 1001 86380 86390 1
518590 99518590 1001 86380 86390 1
518737 99518737 1001 86380 86390 1
518728 99518728 1001 86380 86390 1
518413 99518413 1001 86380 86390 1
518505 99518505 1001 86380 86390 1
518994 99518994 1001 86380 86390 1
519177 99519177 1001 86380 86390 1
519624 99519624 1001 86380 86390 1
519628 99519628 1001 86380 86390 1
519630 99519630 1001 86380 86390 1
519501 99519501 1001 86380 86390 1
519369 99519369 1001 86380 86390 1
519828 99519828 1001 86380 86390 1
519900 99519900 1001 86380 86390 1
520510 99520510 1001 86380 86390 1
520148 99520148 1001 86380 86390 1
520663 99520663 1001 86380 86390 1
520741 99520741 1001 86380 86390 1
520666 99520666 1001 86380 86390 1
521446 99521446 1001 86380 86390 1
521098 99521098 1001 86380 86390 1
521150 99521150 1001 86380 86390 1
521215 99521215 1001 86380 86390 1
520950 99520950 1001 86380 86390 1
520873 99520873 1001 86380 86390 1
520878 99520878 1001 86380 86390 1
520919 99520919 1001 86380 86390 1
522243 99522243 1001 86380 86390 1
522169 99522169 1001 86380 86390 1
522131 99522131 1001 86380 86390 1
522176 99522176 1001 86380 86390 1
521987 99521987 1001 86380 86390 1
521751 99521751 1001 86380 86390 1
521752 99521752 1001 86380 86390 1
522406 99522406 1001 86380 86390 1
522489 99522489 1001 86380 86390 1
522376 99522376 1001 86380 86390 1
523012 99523012 1001 86380 86390 1
523028 99523028 1001 86380 86390 1
522679 99522679 1001 86380 86390 1
522648 99522648 1001 86380 86390 1
522534 99522534 1001 86380 86390 1
522508 99522508 1001 86380 86390 1
523208 99523208 1001 86380 86390 1
523274 99523274 1001 86380 86390 1
523603 99523603 1001 86380 86390 1
524008 99524008 1001 86380 86390 1
524508 99524508 1001 86380 86390 1
524432 99524432 1001 86380 86390 1
524176 99524176 1001 86380 86390 1
524847 99524847 1001 86380 86390 1
525538 99525538 1001 86380 86390 1
525288 99525288 1001 86380 86390 1
525072 99525072 1001 86380 86390 1
525681 99525681 1001 86380 86390 1
525774 99525774 1001 86380 86390 1
526154 99526154 1001 86380 86390 1
526195 99526195 1001 86380 86390 1
525933 99525933 1001 86380 86390 1
526450 99526450 1001 86380 86390 1
526478 99526478 1001 86380 86390 1
526504 99526504 1001 86380 86390 1
526496 99526496 1001 86380 86390 1
527178 99527178 1001 86380 86390 1
526957 99526957 1001 86380 86390 1
527339 99527339 1001 86380 86390 1
527444 99527444 1001 86380 86390 1
527342 99527342 1001 86380 86390 1
527355 99527355 1001 86380 86390 1
527450 99527450 1001 86380 86390 1
527452 99527452 1001 86380 86390 1
527973 99527973 1001 86380 86390 1
527741 99527741 1001 86380 86390 1
527768 99527768 1001 86380 86390 1
527794 99527794 1001 86380 86390 1
528211 99528211 1001 86380 86390 1
528851 99528851 1001 86380 86390 1
528800 99528800 1001 86380 86390 1
528501 99528501 1001 86380 86390 1
528638 99528638 1001 86380 86390 1
529562 99529562 1001 86380 86390 1
529666 99529666 1001 86380 86390 1
529685 99529685 1001 86380 86390 1
529371 99529371 1001 86380 86390 1
529386 99529386 1001 86380 86390 1
529376 99529376 1001 86380 86390 1
529117 99529117 1001 86380 86390 1
529918 99529918 1001 86380 86390 1
530410 99530410 1001 86380 86390 1
530277 99530277 1001 86380 86390 1
530201 99530201 1001 86380 86390 1
531303 99531303 1001 86380 86390 1
531202 99531202 1001 86380 86390 1
531180 99531180 1001 86380 86390 1
531249 99531249 1001 86380 86390 1
531314 99531314 1001 86380 86390 1
531119 99531119 1001 86380 86390 1
530937 99530937 1001 86380 86390 1
531396 99531396 1001 86380 86390 1
531501 99531501 1001 86380 86390 1
531580 99531580 1001 86380 86390 1
532052 99532052 1001 86380 86390 1
532158 99532158 1001 86380 86390 1
532017 99532017 1001 86380 86390 1
531832 99531832 1001 86380 86390 1
531912 99531912 1001 86380 86390 1
531826 99531826 1001 86380 86390 1
531878 99531878 1001 86380 86390 1
531731 99531731 1001 86380 86390 1
531659 99531659 1001 86380 86390 1
532246 99532246 1001 86380 86390 1
532237 99532237 1001 86380 86390 1
532868 99532868 1001 86380 86390 1
532820 99532820 1001 86380 86390 1
533747 99533747 1001 86380 86390 1
533562 99533562 1001 86380 86390 1
533580 99533580 1001 86380 86390 1
533522 99533522 1001 86380 86390 1
533434 99533434 1001 86380 86390 1
533261 99533261 1001 86380 86390 1
533654 99533654 1001 86380 86390 1
534491 99534491 1001 86380 86390 1
534578 99534578 1001 86380 86390 1
534353 99534353 1001 86380 86390 1
534210 99534210 1001 86380 86390 1
534185 99534185 1001 86380 86390 1
535406 99535406 1001 86380 86390 1
535139 99535139 1001 86380 86390 1
535169 99535169 1001 86380 86390 1
535006 99535006 1001 86380 86390 1
534959 99534959 1001 86380 86390 1
534924 99534924 1001 86380 86390 1
534925 99534925 1001 86380 86390 1
535657 99535657 1001 86380 86390 1
535532 99535532 1001 86380 86390 1
536233 99536233 1001 86380 86390 1
536268 99536268 1001 86380 86390 1
536143 99536143 1001 86380 86390 1
536297 99536297 1001 86380 86390 1
536485 99536485 1001 86380 86390 1
536982 99536982 1001 86380 86390 1
537088 99537088 1001 86380 86390 1
537134 99537134 1001 86380 86390 1
536916 99536916 1001 86380 86390 1
536705 99536705 1001 86380 86390 1
536642 99536642 1001 86380 86390 1
537188 99537188 1001 86380 86390 1
537848 99537848 1001 86380 86390 1
537877 99537877 1001 86380 86390 1
537530 99537530 1001 86380 86390 1
538010 99538010 1001 86380 86390 1
538083 99538083 1001 86380 86390 1
538185 99538185 1001 86380 86390 1
538701 99538701 1001 86380 86390 1
538771 99538771 1001 86380 86390 1
538619 99538619 1001 86380 86390 1
538417 99538417 1001 86380 86390 1
538548 99538548 1001 86380 86390 1
538549 99538549 1001 86380 86390 1
538297 99538297 1001 86380 86390 1
538310 99538310 1001 86380 86390 1
538394 99538394 1001 86380 86390 1
539515 99539515 1001 86380 86390 1
539638 99539638 1001 86380 86390 1
539334 99539334 1001 86380 86390 1
539360 99539360 1001 86380 86390 1
539124 99539124 1001 86380 86390 1
539151 99539151 1001 86380 86390 1
539090 99539090 1001 86380 86390 1
539042 99539042 1001 86380 86390 1
539754 99539754 1001 86380 86390 1
539688 99539688 1001 86380 86390 1
539727 99539727 1001 86380 86390 1
540197 99540197 1001 86380 86390 1
540133 99540133 1001 86380 86390 1
540155 99540155 1001 86380 86390 1
540607 99540607 1001 86380 86390 1
540521 99540521 1001 86380 86390 1
540655 99540655 1001 86380 86390 1
541141 99541141 1001 86380 86390 1
540986 99540986 1001 86380 86390 1
540912 99540912 1001 86380 86390 1
540995 99540995 1001 86380 86390 1
540970 99540970 1001 86380 86390 1
540822 99540822 1001 86380 86390 1
541457 99541457 1001 86380 86390 1
542088 99542088 1001 86380 86390 1
541970 99541970 1001 86380 86390 1
541784 99541784 1001 86380 86390 1
541890 99541890 1001 86380 86390 1
541910 99541910 1001 86380 86390 1
542143 99542143 1001 86380 86390 1
542774 99542774 1001 86380 86390 1
542547 99542547 1001 86380 86390 1
543082 99543082 1001 86380 86390 1
542992 99542992 1001 86380 86390 1
543645 99543645 1001 86380 86390 1
543507 99543507 1001 86380 86390 1
543295 99543295 1001 86380 86390 1
543263 99543263 1001 86380 86390 1
543782 99543782 1001 86380 86390 1
543883 99543883 1001 86380 86390 1
544186 99544186 1001 86380 86390 1
544239 99544239 1001 86380 86390 1
544370 99544370 1001 86380 86390 1
544119 99544119 1001 86380 86390 1
544059 99544059 1001 86380 86390 1
544025 99544025 1001 86380 86390 1
544180 99544180 1001 86380 86390 1
544652 99544652 1001 86380 86390 1
500266 476 1001 55460 55760 1
525307 896 1001 32171 32471 1
400022 99400022 1001 86380 86390 1
400039 99400039 1001 86380 86390 1
400154 99400154 1001 86380 86390 1
401785 99401785 1001 86380 86390 1
401890 99401890 1001 86380 86390 1
402002 99402002 1001 86380 86390 1
402142 99402142 1001 86380 86390 1
402175 99402175 1001 86380 86390 1
402327 99402327 1001 86380 86390 1
402764 99402764 1001 86380 86390 1
403527 99403527 1001 86380 86390 1
403560 99403560 1001 86380 86390 1
403908 99403908 1001 86380 86390 1
404065 99404065 1001 86380 86390 1
404177 99404177 1001 86380 86390 1
405002 99405002 1001 86380 86390 1
405074 99405074 1001 86380 86390 1
405261 99405261 1001 86380 86390 1
405418 99405418 1001 86380 86390 1
405512 99405512 1001 86380 86390 1
405669 99405669 1001 86380 86390 1
405897 99405897 1001 86380 86390 1
406165 99406165 1001 86380 86390 1
406366 99406366 1001 86380 86390 1
406977 99406977 1001 86380 86390 1
407274 99407274 1001 86380 86390 1
407328 99407328 1001 86380 86390 1
407474 99407474 1001 86380 86390 1
407881 99407881 1001 86380 86390 1
408708 99408708 1001 86380 86390 1
408839 99408839 1001 86380 86390 1
409520 99409520 1001 86380 86390 1
409671 99409671 1001 86380 86390 1
409957 99409957 1001 86380 86390 1
410493 99410493 1001 86380 86390 1
410811 99410811 1001 86380 86390 1
411376 99411376 1001 86380 86390 1
411972 99411972 1001 86380 86390 1
411975 99411975 1001 86380 86390 1
412400 99412400 1001 86380 86390 1
413419 99413419 1001 86380 86390 1
413505 99413505 1001 86380 86390 1
413230 99413230 1001 86380 86390 1
413176 99413176 1001 86380 86390 1
412698 99412698 1001 86380 86390 1
412637 99412637 1001 86380 86390 1
413861 99413861 1001 86380 86390 1
413910 99413910 1001 86380 86390 1
413774 99413774 1001 86380 86390 1
415154 99415154 1001 86380 86390 1
415052 99415052 1001 86380 86390 1
415185 99415185 1001 86380 86390 1
414778 99414778 1001 86380 86390 1
414451 99414451 1001 86380 86390 1
414498 99414498 1001 86380 86390 1
415391 99415391 1001 86380 86390 1
415627 99415627 1001 86380 86390 1
416776 99416776 1001 86380 86390 1
416992 99416992 1001 86380 86390 1
416240 99416240 1001 86380 86390 1
416507 99416507 1001 86380 86390 1
416015 99416015 1001 86380 86390 1
415775 99415775 1001 86380 86390 1
417279 99417279 1001 86380 86390 1
417400 99417400 1001 86380 86390 1
417319 99417319 1001 86380 86390 1
417584 99417584 1001 86380 86390 1
417485 99417485 1001 86380 86390 1
418800 99418800 1001 86380 86390 1
418620 99418620 1001 86380 86390 1
418655 99418655 1001 86380 86390 1
418658 99418658 1001 86380 86390 1
418173 99418173 1001 86380 86390 1
418191 99418191 1001 86380 86390 1
417659 99417659 1001 86380 86390 1
417921 99417921 1001 86380 86390 1
417667 99417667 1001 86380 86390 1
417978 99417978 1001 86380 86390 1
417863 99417863 1001 86380 86390 1
418853 99418853 1001 86380 86390 1
418832 99418832 1001 86380 86390 1
419716 99419716 1001 86380 86390 1
419687 99419687 1001 86380 86390 1
420030 99420030 1001 86380 86390 1
419596 99419596 1001 86380 86390 1
420661 99420661 1001 86380 86390 1
421998 99421998 1001 86380 86390 1
421021 99421021 1001 86380 86390 1
423285 99423285 1001 86380 86390 1
423918 99423918 1001 86380 86390 1
423895 99423895 1001 86380 86390 1
423836 99423836 1001 86380 86390 1
425276 99425276 1001 86380 86390 1
425156 99425156 1001 86380 86390 1
424635 99424635 1001 86380 86390 1
424306 99424306 1001 86380 86390 1
425611 99425611 1001 86380 86390 1
426717 99426717 1001 86380 86390 1
427085 99427085 1001 86380 86390 1
426429 99426429 1001 86380 86390 1
427438 99427438 1001 86380 86390 1
428426 99428426 1001 86380 86390 1
428578 99428578 1001 86380 86390 1
428414 99428414 1001 86380 86390 1
428130 99428130 1001 86380 86390 1
427602 99427602 1001 86380 86390 1
427630 99427630 1001 86380 86390 1
427804 99427804 1001 86380 86390 1
427805 99427805 1001 86380 86390 1
427608 99427608 1001 86380 86390 1
427793 99427793 1001 86380 86390 1
428892 99428892 1001 86380 86390 1
430149 99430149 1001 86380 86390 1
430005 99430005 1001 86380 86390 1
429520 99429520 1001 86380 86390 1
429460 99429460 1001 86380 86390 1
429385 99429385 1001 86380 86390 1
430805 99430805 1001 86380 86390 1
430499 99430499 1001 86380 86390 1
430700 99430700 1001 86380 86390 1
431926 99431926 1001 86380 86390 1
430922 99430922 1001 86380 86390 1
431016 99431016 1001 86380 86390 1
433442 99433442 1001 86380 86390 1
433702 99433702 1001 86380 86390 1
433600 99433600 1001 86380 86390 1
432616 99432616 1001 86380 86390 1
433936 99433936 1001 86380 86390 1
433900 99433900 1001 86380 86390 1
435388 99435388 1001 86380 86390 1
434769 99434769 1001 86380 86390 1
434143 99434143 1001 86380 86390 1
434543 99434543 1001 86380 86390 1
434217 99434217 1001 86380 86390 1
434578 99434578 1001 86380 86390 1
435567 99435567 1001 86380 86390 1
435822 99435822 1001 86380 86390 1
436759 99436759 1001 86380 86390 1
436960 99436960 1001 86380 86390 1
436777 99436777 1001 86380 86390 1
436414 99436414 1001 86380 86390 1
436490 99436490 1001 86380 86390 1
436598 99436598 1001 86380 86390 1
436297 99436297 1001 86380 86390 1
436211 99436211 1001 86380 86390 1
300579 99300579 1001 86380 86390 1
300711 99300711 1001 86380 86390 1
300447 99300447 1001 86380 86390 1
300410 99300410 1001 86380 86390 1
300385 99300385 1001 86380 86390 1
300896 99300896 1001 86380 86390 1
300916 99300916 1001 86380 86390 1
301407 99301407 1001 86380 86390 1
301542 99301542 1001 86380 86390 1
301546 99301546 1001 86380 86390 1
301336 99301336 1001 86380 86390 1
301275 99301275 1001 86380 86390 1
301147 99301147 1001 86380 86390 1
301226 99301226 1001 86380 86390 1
301253 99301253 1001 86380 86390 1
300966 99300966 1001 86380 86390 1
301140 99301140 1001 86380 86390 1
301565 99301565 1001 86380 86390 1
301674 99301674 1001 86380 86390 1
301598 99301598 1001 86380 86390 1
302095 99302095 1001 86380 86390 1
301777 99301777 1001 86380 86390 1
302542 99302542 1001 86380 86390 1
303079 99303079 1001 86380 86390 1
302663 99302663 1001 86380 86390 1
302674 99302674 1001 86380 86390 1
303268 99303268 1001 86380 86390 1
303320 99303320 1001 86380 86390 1
303306 99303306 1001 86380 86390 1
303908 99303908 1001 86380 86390 1
303833 99303833 1001 86380 86390 1
303924 99303924 1001 86380 86390 1
303659 99303659 1001 86380 86390 1
303521 99303521 1001 86380 86390 1
303499 99303499 1001 86380 86390 1
304138 99304138 1001 86380 86390 1
304838 99304838 1001 86380 86390 1
304665 99304665 1001 86380 86390 1
304473 99304473 1001 86380 86390 1
304597 99304597 1001 86380 86390 1
304883 99304883 1001 86380 86390 1
305053 99305053 1001 86380 86390 1
305678 99305678 1001 86380 86390 1
305143 99305143 1001 86380 86390 1
500183 99500183 1001 86380 86390 1
500003 99500003 1001 86380 86390 1
500712 99500712 1001 86380 86390 1
500661 99500661 1001 86380 86390 1
500784 99500784 1001 86380 86390 1
500492 99500492 1001 86380 86390 1
500559 99500559 1001 86380 86390 1
500551 99500551 1001 86380 86390 1
500323 99500323 1001 86380 86390 1
500392 99500392 1001 86380 86390 1
500863 99500863 1001 86380 86390 1
500943 99500943 1001 86380 86390 1
501625 99501625 1001 86380 86390 1
502429 99502429 1001 86380 86390 1
502392 99502392 1001 86380 86390 1
502372 99502372 1001 86380 86390 1
502385 99502385 1001 86380 86390 1
502516 99502516 1001 86380 86390 1
503255 99503255 1001 86380 86390 1
503262 99503262 1001 86380 86390 1
503140 99503140 1001 86380 86390 1
503205 99503205 1001 86380 86390 1
502891 99502891 1001 86380 86390 1
502729 99502729 1001 86380 86390 1
504016 99504016 1001 86380 86390 1
504248 99504248 1001 86380 86390 1
504288 99504288 1001 86380 86390 1
504174 99504174 1001 86380 86390 1
504775 99504775 1001 86380 86390 1
504558 99504558 1001 86380 86390 1
504554 99504554 1001 86380 86390 1
505132 99505132 1001 86380 86390 1
504966 99504966 1001 86380 86390 1
505628 99505628 1001 86380 86390 1
505395 99505395 1001 86380 86390 1
505214 99505214 1001 86380 86390 1
505280 99505280 1001 86380 86390 1
505233 99505233 1001 86380 86390 1
506248 99506248 1001 86380 86390 1
506250 99506250 1001 86380 86390 1
506384 99506384 1001 86380 86390 1
506346 99506346 1001 86380 86390 1
506334 99506334 1001 86380 86390 1
506127 99506127 1001 86380 86390 1
506905 99506905 1001 86380 86390 1
507479 99507479 1001 86380 86390 1
507492 99507492 1001 86380 86390 1
508069 99508069 1001 86380 86390 1
508073 99508073 1001 86380 86390 1
507858 99507858 1001 86380 86390 1
507805 99507805 1001 86380 86390 1
508374 99508374 1001 86380 86390 1
509007 99509007 1001 86380 86390 1
508771 99508771 1001 86380 86390 1
508682 99508682 1001 86380 86390 1
508505 99508505 1001 86380 86390 1
509188 99509188 1001 86380 86390 1
509115 99509115 1001 86380 86390 1
509271 99509271 1001 86380 86390 1
509236 99509236 1001 86380 86390 1
509825 99509825 1001 86380 86390 1
509784 99509784 1001 86380 86390 1
509377 99509377 1001 86380 86390 1
509988 99509988 1001 86380 86390 1
509978 99509978 1001 86380 86390 1
509903 99509903 1001 86380 86390 1
510498 99510498 1001 86380 86390 1
511398 99511398 1001 86380 86390 1
511399 99511399 1001 86380 86390 1
511543 99511543 1001 86380 86390 1
511240 99511240 1001 86380 86390 1
511120 99511120 1001 86380 86390 1
511585 99511585 1001 86380 86390 1
512201 99512201 1001 86380 86390 1
511803 99511803 1001 86380 86390 1
512415 99512415 1001 86380 86390 1
512410 99512410 1001 86380 86390 1
512578 99512578 1001 86380 86390 1
513165 99513165 1001 86380 86390 1
512872 99512872 1001 86380 86390 1
512945 99512945 1001 86380 86390 1
512856 99512856 1001 86380 86390 1
512766 99512766 1001 86380 86390 1
512718 99512718 1001 86380 86390 1
512595 99512595 1001 86380 86390 1
513229 99513229 1001 86380 86390 1
513311 99513311 1001 86380 86390 1
513329 99513329 1001 86380 86390 1
514008 99514008 1001 86380 86390 1
513951 99513951 1001 86380 86390 1
513777 99513777 1001 86380 86390 1
513704 99513704 1001 86380 86390 1
513693 99513693 1001 86380 86390 1
513810 99513810 1001 86380 86390 1
514182 99514182 1001 86380 86390 1
514834 99514834 1001 86380 86390 1
514697 99514697 1001 86380 86390 1
514264 99514264 1001 86380 86390 1
514306 99514306 1001 86380 86390 1
514396 99514396 1001 86380 86390 1
514326 99514326 1001 86380 86390 1
514987 99514987 1001 86380 86390 1
514939 99514939 1001 86380 86390 1
515681 99515681 1001 86380 86390 1
515298 99515298 1001 86380 86390 1
515377 99515377 1001 86380 86390 1
515165 99515165 1001 86380 86390 1
515706 99515706 1001 86380 86390 1
515692 99515692 1001 86380 86390 1
516448 99516448 1001 86380 86390 1
516478 99516478 1001 86380 86390 1
516397 99516397 1001 86380 86390 1
516316 99516316 1001 86380 86390 1
516144 99516144 1001 86380 86390 1
515903 99515903 1001 86380 86390 1
516013 99516013 1001 86380 86390 1
516678 99516678 1001 86380 86390 1
516656 99516656 1001 86380 86390 1
516698 99516698 1001 86380 86390 1
516783 99516783 1001 86380 86390 1
517385 99517385 1001 86380 86390 1
517412 99517412 1001 86380 86390 1
517427 99517427 1001 86380 86390 1
518088 99518088 1001 86380 86390 1
517974 99517974 1001 86380 86390 1
517963 99517963 1001 86380 86390 1
518092 99518092 1001 86380 86390 1
518015 99518015 1001 86380 86390 1
517879 99517879 1001 86380 86390 1
517643 99517643 1001 86380 86390 1
518340 99518340 1001 86380 86390 1
518343 99518343 1001 86380 86390 1
518233 99518233 1001 86380 86390 1
518285 99518285 1001 86380 86390 1
518170 99518170 1001 86380 86390 1
518795 99518795 1001 86380 86390 1
518788 99518788 1001 86380 86390 1
518983 99518983 1001 86380 86390 1
518734 99518734 1001 86380 86390 1
519155 99519155 1001 86380 86390 1
519069 99519069 1001 86380 86390 1
519121 99519121 1001 86380 86390 1
519084 99519084 1001 86380 86390 1
519759 99519759 1001 86380 86390 1
519495 99519495 1001 86380 86390 1
519473 99519473 1001 86380 86390 1
519515 99519515 1001 86380 86390 1
519917 99519917 1001 86380 86390 1
519939 99519939 1001 86380 86390 1
520504 99520504 1001 86380 86390 1
520495 99520495 1001 86380 86390 1
520242 99520242 1001 86380 86390 1
520373 99520373 1001 86380 86390 1
520361 99520361 1001 86380 86390 1
520198 99520198 1001 86380 86390 1
520212 99520212 1001 86380 86390 1
520798 99520798 1001 86380 86390 1
521300 99521300 1001 86380 86390 1
521068 99521068 1001 86380 86390 1
521182 99521182 1001 86380 86390 1
520990 99520990 1001 86380 86390 1
520862 99520862 1001 86380 86390 1
520853 99520853 1001 86380 86390 1
521567 99521567 1001 86380 86390 1
522139 99522139 1001 86380 86390 1
522272 99522272 1001 86380 86390 1
522099 99522099 1001 86380 86390 1
521754 99521754 1001 86380 86390 1
521831 99521831 1001 86380 86390 1
521722 99521722 1001 86380 86390 1
522456 99522456 1001 86380 86390 1
522799 99522799 1001 86380 86390 1
522519 99522519 1001 86380 86390 1
523223 99523223 1001 86380 86390 1
523293 99523293 1001 86380 86390 1
523256 99523256 1001 86380 86390 1
523766 99523766 1001 86380 86390 1
523940 99523940 1001 86380 86390 1
523535 99523535 1001 86380 86390 1
523537 99523537 1001 86380 86390 1
523395 99523395 1001 86380 86390 1
523512 99523512 1001 86380 86390 1
524114 99524114 1001 86380 86390 1
524103 99524103 1001 86380 86390 1
524002 99524002 1001 86380 86390 1
524582 99524582 1001 86380 86390 1
524528 99524528 1001 86380 86390 1
524413 99524413 1001 86380 86390 1
524557 99524557 1001 86380 86390 1
524363 99524363 1001 86380 86390 1
524227 99524227 1001 86380 86390 1
524230 99524230 1001 86380 86390 1
524220 99524220 1001 86380 86390 1
524278 99524278 1001 86380 86390 1
524780 99524780 1001 86380 86390 1
524934 99524934 1001 86380 86390 1
525565 99525565 1001 86380 86390 1
525536 99525536 1001 86380 86390 1
525552 99525552 1001 86380 86390 1
525527 99525527 1001 86380 86390 1
525451 99525451 1001 86380 86390 1
525339 99525339 1001 86380 86390 1
525184 99525184 1001 86380 86390 1
525148 99525148 1001 86380 86390 1
525612 99525612 1001 86380 86390 1
525798 99525798 1001 86380 86390 1
526205 99526205 1001 86380 86390 1
526015 99526015 1001 86380 86390 1
525854 99525854 1001 86380 86390 1
525873 99525873 1001 86380 86390 1
525956 99525956 1001 86380 86390 1
526476 99526476 1001 86380 86390 1
526582 99526582 1001 86380 86390 1
527246 99527246 1001 86380 86390 1
526655 99526655 1001 86380 86390 1
526682 99526682 1001 86380 86390 1
526703 99526703 1001 86380 86390 1
527431 99527431 1001 86380 86390 1
527960 99527960 1001 86380 86390 1
528035 99528035 1001 86380 86390 1
527826 99527826 1001 86380 86390 1
527698 99527698 1001 86380 86390 1
527867 99527867 1001 86380 86390 1
527496 99527496 1001 86380 86390 1
527525 99527525 1001 86380 86390 1
527479 99527479 1001 86380 86390 1
528082 99528082 1001 86380 86390 1
528780 99528780 1001 86380 86390 1
528771 99528771 1001 86380 86390 1
528528 99528528 1001 86380 86390 1
528530 99528530 1001 86380 86390 1
528676 99528676 1001 86380 86390 1
528508 99528508 1001 86380 86390 1
528590 99528590 1001 86380 86390 1
528283 99528283 1001 86380 86390 1
528354 99528354 1001 86380 86390 1
529021 99529021 1001 86380 86390 1
529708 99529708 1001 86380 86390 1
529422 99529422 1001 86380 86390 1
529474 99529474 1001 86380 86390 1
529385 99529385 1001 86380 86390 1
529185 99529185 1001 86380 86390 1
529276 99529276 1001 86380 86390 1
529921 99529921 1001 86380 86390 1
530474 99530474 1001 86380 86390 1
530371 99530371 1001 86380 86390 1
530257 99530257 1001 86380 86390 1
530287 99530287 1001 86380 86390 1
530345 99530345 1001 86380 86390 1
530091 99530091 1001 86380 86390 1
530619 99530619 1001 86380 86390 1
531362 99531362 1001 86380 86390 1
530998 99530998 1001 86380 86390 1
531158 99531158 1001 86380 86390 1
530854 99530854 1001 86380 86390 1
530769 99530769 1001 86380 86390 1
530822 99530822 1001 86380 86390 1
531479 99531479 1001 86380 86390 1
532026 99532026 1001 86380 86390 1
532095 99532095 1001 86380 86390 1
532127 99532127 1001 86380 86390 1
531926 99531926 1001 86380 86390 1
531651 99531651 1001 86380 86390 1
531752 99531752 1001 86380 86390 1
532365 99532365 1001 86380 86390 1
532210 99532210 1001 86380 86390 1
532840 99532840 1001 86380 86390 1
532818 99532818 1001 86380 86390 1
532664 99532664 1001 86380 86390 1
532627 99532627 1001 86380 86390 1
532606 99532606 1001 86380 86390 1
532484 99532484 1001 86380 86390 1
532523 99532523 1001 86380 86390 1
533214 99533214 1001 86380 86390 1
533098 99533098 1001 86380 86390 1
533142 99533142 1001 86380 86390 1
533812 99533812 1001 86380 86390 1
533688 99533688 1001 86380 86390 1
533779 99533779 1001 86380 86390 1
533631 99533631 1001 86380 86390 1
533502 99533502 1001 86380 86390 1
533468 99533468 1001 86380 86390 1
533425 99533425 1001 86380 86390 1
533298 99533298 1001 86380 86390 1
533859 99533859 1001 86380 86390 1
534043 99534043 1001 86380 86390 1
533942 99533942 1001 86380 86390 1
534602 99534602 1001 86380 86390 1
534252 99534252 1001 86380 86390 1
534201 99534201 1001 86380 86390 1
534735 99534735 1001 86380 86390 1
534700 99534700 1001 86380 86390 1
534818 99534818 1001 86380 86390 1
535446 99535446 1001 86380 86390 1
535135 99535135 1001 86380 86390 1
535072 99535072 1001 86380 86390 1
535576 99535576 1001 86380 86390 1
535711 99535711 1001 86380 86390 1
535545 99535545 1001 86380 86390 1
535963 99535963 1001 86380 86390 1
536046 99536046 1001 86380 86390 1
535995 99535995 1001 86380 86390 1
536021 99536021 1001 86380 86390 1
535897 99535897 1001 86380 86390 1
536468 99536468 1001 86380 86390 1
536339 99536339 1001 86380 86390 1
536365 99536365 1001 86380 86390 1
536536 99536536 1001 86380 86390 1
537048 99537048 1001 86380 86390 1
537128 99537128 1001 86380 86390 1
537115 99537115 1001 86380 86390 1
536944 99536944 1001 86380 86390 1
536821 99536821 1001 86380 86390 1
536810 99536810 1001 86380 86390 1
536890 99536890 1001 86380 86390 1
536552 99536552 1001 86380 86390 1
537335 99537335 1001 86380 86390 1
537311 99537311 1001 86380 86390 1
537957 99537957 1001 86380 86390 1
537773 99537773 1001 86380 86390 1
537598 99537598 1001 86380 86390 1
537612 99537612 1001 86380 86390 1
537566 99537566 1001 86380 86390 1
538585 99538585 1001 86380 86390 1
538326 99538326 1001 86380 86390 1
538357 99538357 1001 86380 86390 1
538879 99538879 1001 86380 86390 1
538951 99538951 1001 86380 86390 1
538992 99538992 1001 86380 86390 1
539513 99539513 1001 86380 86390 1
539503 99539503 1001 86380 86390 1
539472 99539472 1001 86380 86390 1
539319 99539319 1001 86380 86390 1
539424 99539424 1001 86380 86390 1
539286 99539286 1001 86380 86390 1
539354 99539354 1001 86380 86390 1
539125 99539125 1001 86380 86390 1
539143 99539143 1001 86380 86390 1
539739 99539739 1001 86380 86390 1
540416 99540416 1001 86380 86390 1
540424 99540424 1001 86380 86390 1
540129 99540129 1001 86380 86390 1
539896 99539896 1001 86380 86390 1
539922 99539922 1001 86380 86390 1
540571 99540571 1001 86380 86390 1
541216 99541216 1001 86380 86390 1
541290 99541290 1001 86380 86390 1
541291 99541291 1001 86380 86390 1
541236 99541236 1001 86380 86390 1
540895 99540895 1001 86380 86390 1
540887 99540887 1001 86380 86390 1
540966 99540966 1001 86380 86390 1
540762 99540762 1001 86380 86390 1
541421 99541421 1001 86380 86390 1
541438 99541438 1001 86380 86390 1
541966 99541966 1001 86380 86390 1
541968 99541968 1001 86380 86390 1
541997 99541997 1001 86380 86390 1
541989 99541989 1001 86380 86390 1
541854 99541854 1001 86380 86390 1
541833 99541833 1001 86380 86390 1
541757 99541757 1001 86380 86390 1
541679 99541679 1001 86380 86390 1
541600 99541600 1001 86380 86390 1
542885 99542885 1001 86380 86390 1
542860 99542860 1001 86380 86390 1
542902 99542902 1001 86380 86390 1
543089 99543089 1001 86380 86390 1
543005 99543005 1001 86380 86390 1
543720 99543720 1001 86380 86390 1
543748 99543748 1001 86380 86390 1
543704 99543704 1001 86380 86390 1
543430 99543430 1001 86380 86390 1
543975 99543975 1001 86380 86390 1
543909 99543909 1001 86380 86390 1
544552 99544552 1001 86380 86390 1
544576 99544576 1001 86380 86390 1
544438 99544438 1001 86380 86390 1
544506 99544506 1001 86380 86390 1
544224 99544224 1001 86380 86390 1
544276 99544276 1001 86380 86390 1
544206 99544206 1001 86380 86390 1
544148 99544148 1001 86380 86390 1
544097 99544097 1001 86380 86390 1
519606 942 1002 33486 46785 1
400119 99400119 1001 86380 86390 1
400285 99400285 1001 86380 86390 1
400786 99400786 1001 86380 86390 1
401234 99401234 1001 86380 86390 1
401260 99401260 1001 86380 86390 1
401215 99401215 1001 86380 86390 1
401183 99401183 1001 86380 86390 1
401529 99401529 1001 86380 86390 1
401746 99401746 1001 86380 86390 1
401855 99401855 1001 86380 86390 1
402082 99402082 1001 86380 86390 1
403084 99403084 1001 86380 86390 1
403123 99403123 1001 86380 86390 1
403329 99403329 1001 86380 86390 1
403440 99403440 1001 86380 86390 1
403595 99403595 1001 86380 86390 1
403696 99403696 1001 86380 86390 1
403769 99403769 1001 86380 86390 1
403827 99403827 1001 86380 86390 1
404163 99404163 1001 86380 86390 1
404207 99404207 1001 86380 86390 1
404490 99404490 1001 86380 86390 1
404637 99404637 1001 86380 86390 1
404639 99404639 1001 86380 86390 1
405677 99405677 1001 86380 86390 1
406216 99406216 1001 86380 86390 1
406613 99406613 1001 86380 86390 1
406500 99406500 1001 86380 86390 1
406871 99406871 1001 86380 86390 1
406994 99406994 1001 86380 86390 1
407002 99407002 1001 86380 86390 1
408175 99408175 1001 86380 86390 1
408159 99408159 1001 86380 86390 1
408295 99408295 1001 86380 86390 1
408258 99408258 1001 86380 86390 1
408387 99408387 1001 86380 86390 1
408827 99408827 1001 86380 86390 1
409005 99409005 1001 86380 86390 1
409448 99409448 1001 86380 86390 1
410198 99410198 1001 86380 86390 1
411087 99411087 1001 86380 86390 1
411740 99411740 1001 86380 86390 1
411799 99411799 1001 86380 86390 1
412100 99412100 1001 86380 86390 1
413627 99413627 1001 86380 86390 1
413487 99413487 1001 86380 86390 1
413253 99413253 1001 86380 86390 1
412501 99412501 1001 86380 86390 1
412570 99412570 1001 86380 86390 1
414023 99414023 1001 86380 86390 1
414004 99414004 1001 86380 86390 1
414820 99414820 1001 86380 86390 1
414593 99414593 1001 86380 86390 1
414523 99414523 1001 86380 86390 1
414919 99414919 1001 86380 86390 1
414277 99414277 1001 86380 86390 1
416791 99416791 1001 86380 86390 1
416108 99416108 1001 86380 86390 1
417284 99417284 1001 86380 86390 1
417317 99417317 1001 86380 86390 1
417017 99417017 1001 86380 86390 1
418501 99418501 1001 86380 86390 1
418652 99418652 1001 86380 86390 1
418628 99418628 1001 86380 86390 1
418682 99418682 1001 86380 86390 1
418661 99418661 1001 86380 86390 1
418448 99418448 1001 86380 86390 1
418340 99418340 1001 86380 86390 1
418059 99418059 1001 86380 86390 1
418386 99418386 1001 86380 86390 1
417674 99417674 1001 86380 86390 1
417733 99417733 1001 86380 86390 1
418931 99418931 1001 86380 86390 1
419193 99419193 1001 86380 86390 1
419165 99419165 1001 86380 86390 1
420174 99420174 1001 86380 86390 1
420399 99420399 1001 86380 86390 1
420182 99420182 1001 86380 86390 1
420418 99420418 1001 86380 86390 1
419975 99419975 1001 86380 86390 1
419977 99419977 1001 86380 86390 1
419932 99419932 1001 86380 86390 1
419978 99419978 1001 86380 86390 1
419324 99419324 1001 86380 86390 1
419622 99419622 1001 86380 86390 1
419558 99419558 1001 86380 86390 1
420691 99420691 1001 86380 86390 1
420499 99420499 1001 86380 86390 1
420793 99420793 1001 86380 86390 1
421923 99421923 1001 86380 86390 1
421803 99421803 1001 86380 86390 1
421912 99421912 1001 86380 86390 1
421937 99421937 1001 86380 86390 1
421293 99421293 1001 86380 86390 1
421504 99421504 1001 86380 86390 1
421456 99421456 1001 86380 86390 1
421275 99421275 1001 86380 86390 1
420964 99420964 1001 86380 86390 1
421195 99421195 1001 86380 86390 1
422333 99422333 1001 86380 86390 1
422311 99422311 1001 86380 86390 1
422141 99422141 1001 86380 86390 1
423433 99423433 1001 86380 86390 1
423731 99423731 1001 86380 86390 1
423215 99423215 1001 86380 86390 1
423216 99423216 1001 86380 86390 1
422789 99422789 1001 86380 86390 1
422590 99422590 1001 86380 86390 1
422617 99422617 1001 86380 86390 1
424091 99424091 1001 86380 86390 1
424028 99424028 1001 86380 86390 1
425190 99425190 1001 86380 86390 1
424737 99424737 1001 86380 86390 1
424938 99424938 1001 86380 86390 1
424998 99424998 1001 86380 86390 1
424159 99424159 1001 86380 86390 1
425655 99425655 1001 86380 86390 1
425797 99425797 1001 86380 86390 1
425419 99425419 1001 86380 86390 1
425736 99425736 1001 86380 86390 1
426353 99426353 1001 86380 86390 1
426315 99426315 1001 86380 86390 1
426168 99426168 1001 86380 86390 1
426258 99426258 1001 86380 86390 1
425975 99425975 1001 86380 86390 1
427521 99427521 1001 86380 86390 1
427276 99427276 1001 86380 86390 1
427379 99427379 1001 86380 86390 1
428409 99428409 1001 86380 86390 1
428434 99428434 1001 86380 86390 1
428282 99428282 1001 86380 86390 1
428136 99428136 1001 86380 86390 1
429070 99429070 1001 86380 86390 1
429052 99429052 1001 86380 86390 1
428864 99428864 1001 86380 86390 1
430111 99430111 1001 86380 86390 1
430237 99430237 1001 86380 86390 1
430421 99430421 1001 86380 86390 1
431203 99431203 1001 86380 86390 1
431148 99431148 1001 86380 86390 1
430871 99430871 1001 86380 86390 1
433675 99433675 1001 86380 86390 1
433474 99433474 1001 86380 86390 1
433016 99433016 1001 86380 86390 1
432792 99432792 1001 86380 86390 1
432629 99432629 1001 86380 86390 1
434007 99434007 1001 86380 86390 1
435383 99435383 1001 86380 86390 1
435070 99435070 1001 86380 86390 1
434647 99434647 1001 86380 86390 1
435806 99435806 1001 86380 86390 1
435755 99435755 1001 86380 86390 1
436986 99436986 1001 86380 86390 1
437005 99437005 1001 86380 86390 1
436786 99436786 1001 86380 86390 1
436788 99436788 1001 86380 86390 1
436602 99436602 1001 86380 86390 1
300072 99300072 1001 86380 86390 1
300064 99300064 1001 86380 86390 1
437309 99437309 1001 86380 86390 1
300594 99300594 1001 86380 86390 1
300546 99300546 1001 86380 86390 1
300689 99300689 1001 86380 86390 1
300486 99300486 1001 86380 86390 1
300371 99300371 1001 86380 86390 1
300405 99300405 1001 86380 86390 1
300209 99300209 1001 86380 86390 1
300778 99300778 1001 86380 86390 1
300815 99300815 1001 86380 86390 1
301551 99301551 1001 86380 86390 1
301274 99301274 1001 86380 86390 1
301227 99301227 1001 86380 86390 1
301735 99301735 1001 86380 86390 1
301573 99301573 1001 86380 86390 1
302265 99302265 1001 86380 86390 1
302253 99302253 1001 86380 86390 1
302215 99302215 1001 86380 86390 1
302352 99302352 1001 86380 86390 1
302220 99302220 1001 86380 86390 1
301994 99301994 1001 86380 86390 1
302013 99302013 1001 86380 86390 1
301840 99301840 1001 86380 86390 1
302490 99302490 1001 86380 86390 1
303015 99303015 1001 86380 86390 1
303042 99303042 1001 86380 86390 1
303025 99303025 1001 86380 86390 1
302936 99302936 1001 86380 86390 1
302917 99302917 1001 86380 86390 1
302907 99302907 1001 86380 86390 1
303273 99303273 1001 86380 86390 1
303891 99303891 1001 86380 86390 1
303756 99303756 1001 86380 86390 1
303506 99303506 1001 86380 86390 1
304190 99304190 1001 86380 86390 1
304763 99304763 1001 86380 86390 1
304673 99304673 1001 86380 86390 1
304850 99304850 1001 86380 86390 1
304854 99304854 1001 86380 86390 1
304626 99304626 1001 86380 86390 1
304292 99304292 1001 86380 86390 1
304946 99304946 1001 86380 86390 1
305536 99305536 1001 86380 86390 1
305355 99305355 1001 86380 86390 1
305696 99305696 1001 86380 86390 1
500038 99500038 1001 86380 86390 1
500441 99500441 1001 86380 86390 1
500311 99500311 1001 86380 86390 1
500195 99500195 1001 86380 86390 1
501460 99501460 1001 86380 86390 1
501461 99501461 1001 86380 86390 1
501533 99501533 1001 86380 86390 1
501412 99501412 1001 86380 86390 1
501250 99501250 1001 86380 86390 1
501097 99501097 1001 86380 86390 1
501163 99501163 1001 86380 86390 1
501821 99501821 1001 86380 86390 1
501679 99501679 1001 86380 86390 1
501745 99501745 1001 86380 86390 1
501813 99501813 1001 86380 86390 1
501713 99501713 1001 86380 86390 1
502273 99502273 1001 86380 86390 1
501938 99501938 1001 86380 86390 1
502636 99502636 1001 86380 86390 1
502662 99502662 1001 86380 86390 1
502586 99502586 1001 86380 86390 1
502549 99502549 1001 86380 86390 1
503167 99503167 1001 86380 86390 1
503235 99503235 1001 86380 86390 1
503107 99503107 1001 86380 86390 1
503035 99503035 1001 86380 86390 1
503065 99503065 1001 86380 86390 1
502914 99502914 1001 86380 86390 1
503071 99503071 1001 86380 86390 1
502829 99502829 1001 86380 86390 1
502869 99502869 1001 86380 86390 1
503375 99503375 1001 86380 86390 1
503442 99503442 1001 86380 86390 1
503964 99503964 1001 86380 86390 1
503953 99503953 1001 86380 86390 1
503888 99503888 1001 86380 86390 1
503866 99503866 1001 86380 86390 1
503908 99503908 1001 86380 86390 1
503557 99503557 1001 86380 86390 1
503599 99503599 1001 86380 86390 1
504764 99504764 1001 86380 86390 1
504427 99504427 1001 86380 86390 1
504408 99504408 1001 86380 86390 1
505084 99505084 1001 86380 86390 1
505020 99505020 1001 86380 86390 1
504957 99504957 1001 86380 86390 1
505731 99505731 1001 86380 86390 1
505548 99505548 1001 86380 86390 1
505242 99505242 1001 86380 86390 1
505954 99505954 1001 86380 86390 1
505931 99505931 1001 86380 86390 1
506418 99506418 1001 86380 86390 1
506406 99506406 1001 86380 86390 1
506315 99506315 1001 86380 86390 1
506032 99506032 1001 86380 86390 1
506765 99506765 1001 86380 86390 1
506650 99506650 1001 86380 86390 1
506743 99506743 1001 86380 86390 1
507319 99507319 1001 86380 86390 1
507388 99507388 1001 86380 86390 1
507284 99507284 1001 86380 86390 1
507272 99507272 1001 86380 86390 1
507240 99507240 1001 86380 86390 1
507023 99507023 1001 86380 86390 1
507140 99507140 1001 86380 86390 1
507052 99507052 1001 86380 86390 1
507132 99507132 1001 86380 86390 1
506815 99506815 1001 86380 86390 1
506848 99506848 1001 86380 86390 1
507520 99507520 1001 86380 86390 1
507431 99507431 1001 86380 86390 1
507964 99507964 1001 86380 86390 1
507803 99507803 1001 86380 86390 1
508319 99508319 1001 86380 86390 1
508424 99508424 1001 86380 86390 1
508704 99508704 1001 86380 86390 1
508719 99508719 1001 86380 86390 1
508681 99508681 1001 86380 86390 1
508698 99508698 1001 86380 86390 1
508503 99508503 1001 86380 86390 1
509125 99509125 1001 86380 86390 1
509847 99509847 1001 86380 86390 1
509515 99509515 1001 86380 86390 1
509409 99509409 1001 86380 86390 1
510664 99510664 1001 86380 86390 1
510531 99510531 1001 86380 86390 1
510595 99510595 1001 86380 86390 1
510374 99510374 1001 86380 86390 1
510194 99510194 1001 86380 86390 1
511451 99511451 1001 86380 86390 1
511352 99511352 1001 86380 86390 1
511442 99511442 1001 86380 86390 1
511443 99511443 1001 86380 86390 1
511511 99511511 1001 86380 86390 1
511166 99511166 1001 86380 86390 1
511310 99511310 1001 86380 86390 1
512073 99512073 1001 86380 86390 1
511975 99511975 1001 86380 86390 1
511772 99511772 1001 86380 86390 1
512448 99512448 1001 86380 86390 1
512384 99512384 1001 86380 86390 1
512424 99512424 1001 86380 86390 1
513150 99513150 1001 86380 86390 1
512867 99512867 1001 86380 86390 1
512688 99512688 1001 86380 86390 1
512751 99512751 1001 86380 86390 1
513296 99513296 1001 86380 86390 1
513213 99513213 1001 86380 86390 1
513945 99513945 1001 86380 86390 1
514011 99514011 1001 86380 86390 1
513962 99513962 1001 86380 86390 1
513420 99513420 1001 86380 86390 1
513486 99513486 1001 86380 86390 1
513525 99513525 1001 86380 86390 1
514222 99514222 1001 86380 86390 1
514118 99514118 1001 86380 86390 1
514535 99514535 1001 86380 86390 1
514451 99514451 1001 86380 86390 1
514546 99514546 1001 86380 86390 1
515029 99515029 1001 86380 86390 1
514879 99514879 1001 86380 86390 1
515531 99515531 1001 86380 86390 1
515426 99515426 1001 86380 86390 1
515398 99515398 1001 86380 86390 1
515849 99515849 1001 86380 86390 1
515798 99515798 1001 86380 86390 1
515737 99515737 1001 86380 86390 1
515691 99515691 1001 86380 86390 1
515873 99515873 1001 86380 86390 1
516343 99516343 1001 86380 86390 1
516356 99516356 1001 86380 86390 1
516345 99516345 1001 86380 86390 1
516464 99516464 1001 86380 86390 1
516390 99516390 1001 86380 86390 1
516287 99516287 1001 86380 86390 1
516198 99516198 1001 86380 86390 1
516701 99516701 1001 86380 86390 1
516704 99516704 1001 86380 86390 1
516576 99516576 1001 86380 86390 1
516619 99516619 1001 86380 86390 1
516647 99516647 1001 86380 86390 1
517217 99517217 1001 86380 86390 1
517057 99517057 1001 86380 86390 1
517084 99517084 1001 86380 86390 1
517101 99517101 1001 86380 86390 1
516915 99516915 1001 86380 86390 1
517341 99517341 1001 86380 86390 1
517526 99517526 1001 86380 86390 1
517886 99517886 1001 86380 86390 1
517758 99517758 1001 86380 86390 1
517593 99517593 1001 86380 86390 1
517597 99517597 1001 86380 86390 1
517616 99517616 1001 86380 86390 1
517629 99517629 1001 86380 86390 1
518251 99518251 1001 86380 86390 1
518937 99518937 1001 86380 86390 1
518906 99518906 1001 86380 86390 1
518726 99518726 1001 86380 86390 1
518495 99518495 1001 86380 86390 1
519664 99519664 1001 86380 86390 1
519797 99519797 1001 86380 86390 1
519422 99519422 1001 86380 86390 1
519488 99519488 1001 86380 86390 1
519946 99519946 1001 86380 86390 1
519872 99519872 1001 86380 86390 1
519938 99519938 1001 86380 86390 1
520634 99520634 1001 86380 86390 1
520370 99520370 1001 86380 86390 1
520392 99520392 1001 86380 86390 1
520032 99520032 1001 86380 86390 1
520818 99520818 1001 86380 86390 1
520228 99520228 1001 86380 86390 1
520773 99520773 1001 86380 86390 1
520700 99520700 1001 86380 86390 1
521285 99521285 1001 86380 86390 1
521147 99521147 1001 86380 86390 1
520871 99520871 1001 86380 86390 1
520935 99520935 1001 86380 86390 1
521507 99521507 1001 86380 86390 1
521483 99521483 1001 86380 86390 1
522278 99522278 1001 86380 86390 1
522290 99522290 1001 86380 86390 1
521980 99521980 1001 86380 86390 1
523005 99523005 1001 86380 86390 1
522760 99522760 1001 86380 86390 1
522794 99522794 1001 86380 86390 1
523230 99523230 1001 86380 86390 1
523783 99523783 1001 86380 86390 1
523694 99523694 1001 86380 86390 1
523365 99523365 1001 86380 86390 1
523408 99523408 1001 86380 86390 1
524079 99524079 1001 86380 86390 1
524296 99524296 1001 86380 86390 1
524914 99524914 1001 86380 86390 1
525327 99525327 1001 86380 86390 1
525380 99525380 1001 86380 86390 1
525198 99525198 1001 86380 86390 1
525293 99525293 1001 86380 86390 1
525377 99525377 1001 86380 86390 1
525028 99525028 1001 86380 86390 1
525068 99525068 1001 86380 86390 1
525166 99525166 1001 86380 86390 1
525089 99525089 1001 86380 86390 1
525782 99525782 1001 86380 86390 1
525795 99525795 1001 86380 86390 1
526332 99526332 1001 86380 86390 1
526142 99526142 1001 86380 86390 1
526010 99526010 1001 86380 86390 1
525896 99525896 1001 86380 86390 1
525911 99525911 1001 86380 86390 1
526548 99526548 1001 86380 86390 1
527247 99527247 1001 86380 86390 1
527168 99527168 1001 86380 86390 1
526649 99526649 1001 86380 86390 1
526691 99526691 1001 86380 86390 1
527274 99527274 1001 86380 86390 1
527045 99527045 1001 86380 86390 1
527335 99527335 1001 86380 86390 1
527952 99527952 1001 86380 86390 1
527892 99527892 1001 86380 86390 1
527758 99527758 1001 86380 86390 1
527558 99527558 1001 86380 86390 1
527548 99527548 1001 86380 86390 1
528104 99528104 1001 86380 86390 1
528795 99528795 1001 86380 86390 1
528707 99528707 1001 86380 86390 1
528720 99528720 1001 86380 86390 1
528595 99528595 1001 86380 86390 1
528626 99528626 1001 86380 86390 1
528918 99528918 1001 86380 86390 1
529626 99529626 1001 86380 86390 1
529643 99529643 1001 86380 86390 1
529659 99529659 1001 86380 86390 1
529406 99529406 1001 86380 86390 1
529356 99529356 1001 86380 86390 1
529508 99529508 1001 86380 86390 1
529253 99529253 1001 86380 86390 1
529163 99529163 1001 86380 86390 1
529189 99529189 1001 86380 86390 1
530532 99530532 1001 86380 86390 1
530205 99530205 1001 86380 86390 1
530233 99530233 1001 86380 86390 1
530324 99530324 1001 86380 86390 1
530319 99530319 1001 86380 86390 1
530130 99530130 1001 86380 86390 1
529956 99529956 1001 86380 86390 1
531344 99531344 1001 86380 86390 1
531347 99531347 1001 86380 86390 1
531320 99531320 1001 86380 86390 1
531322 99531322 1001 86380 86390 1
530912 99530912 1001 86380 86390 1
531434 99531434 1001 86380 86390 1
531447 99531447 1001 86380 86390 1
532179 99532179 1001 86380 86390 1
532001 99532001 1001 86380 86390 1
531806 99531806 1001 86380 86390 1
531905 99531905 1001 86380 86390 1
531780 99531780 1001 86380 86390 1
533197 99533197 1001 86380 86390 1
533151 99533151 1001 86380 86390 1
533816 99533816 1001 86380 86390 1
533780 99533780 1001 86380 86390 1
533565 99533565 1001 86380 86390 1
533592 99533592 1001 86380 86390 1
533330 99533330 1001 86380 86390 1
533346 99533346 1001 86380 86390 1
533373 99533373 1001 86380 86390 1
533309 99533309 1001 86380 86390 1
534038 99534038 1001 86380 86390 1
533446 99533446 1001 86380 86390 1
533873 99533873 1001 86380 86390 1
533954 99533954 1001 86380 86390 1
534089 99534089 1001 86380 86390 1
534194 99534194 1001 86380 86390 1
534878 99534878 1001 86380 86390 1
534879 99534879 1001 86380 86390 1
535459 99535459 1001 86380 86390 1
535319 99535319 1001 86380 86390 1
535539 99535539 1001 86380 86390 1
535542 99535542 1001 86380 86390 1
535584 99535584 1001 86380 86390 1
536260 99536260 1001 86380 86390 1
536084 99536084 1001 86380 86390 1
536086 99536086 1001 86380 86390 1
535736 99535736 1001 86380 86390 1
535792 99535792 1001 86380 86390 1
536813 99536813 1001 86380 86390 1
536744 99536744 1001 86380 86390 1
536708 99536708 1001 86380 86390 1
536592 99536592 1001 86380 86390 1
537791 99537791 1001 86380 86390 1
537542 99537542 1001 86380 86390 1
537784 99537784 1001 86380 86390 1
538105 99538105 1001 86380 86390 1
538332 99538332 1001 86380 86390 1
538964 99538964 1001 86380 86390 1
538849 99538849 1001 86380 86390 1
539608 99539608 1001 86380 86390 1
539506 99539506 1001 86380 86390 1
539342 99539342 1001 86380 86390 1
539193 99539193 1001 86380 86390 1
540466 99540466 1001 86380 86390 1
540393 99540393 1001 86380 86390 1
540454 99540454 1001 86380 86390 1
540067 99540067 1001 86380 86390 1
540185 99540185 1001 86380 86390 1
540217 99540217 1001 86380 86390 1
540066 99540066 1001 86380 86390 1
539887 99539887 1001 86380 86390 1
539954 99539954 1001 86380 86390 1
540663 99540663 1001 86380 86390 1
540613 99540613 1001 86380 86390 1
540629 99540629 1001 86380 86390 1
541130 99541130 1001 86380 86390 1
541048 99541048 1001 86380 86390 1
541074 99541074 1001 86380 86390 1
541950 99541950 1001 86380 86390 1
541809 99541809 1001 86380 86390 1
541524 99541524 1001 86380 86390 1
541640 99541640 1001 86380 86390 1
541705 99541705 1001 86380 86390 1
541506 99541506 1001 86380 86390 1
542182 99542182 1001 86380 86390 1
542312 99542312 1001 86380 86390 1
542183 99542183 1001 86380 86390 1
542857 99542857 1001 86380 86390 1
542810 99542810 1001 86380 86390 1
542584 99542584 1001 86380 86390 1
542658 99542658 1001 86380 86390 1
542432 99542432 1001 86380 86390 1
542398 99542398 1001 86380 86390 1
543123 99543123 1001 86380 86390 1
543034 99543034 1001 86380 86390 1
542974 99542974 1001 86380 86390 1
543006 99543006 1001 86380 86390 1
543682 99543682 1001 86380 86390 1
543660 99543660 1001 86380 86390 1
543725 99543725 1001 86380 86390 1
543640 99543640 1001 86380 86390 1
543515 99543515 1001 86380 86390 1
543391 99543391 1001 86380 86390 1
543447 99543447 1001 86380 86390 1
543241 99543241 1001 86380 86390 1
543322 99543322 1001 86380 86390 1
543182 99543182 1001 86380 86390 1
543157 99543157 1001 86380 86390 1
543301 99543301 1001 86380 86390 1
543250 99543250 1001 86380 86390 1
544444 99544444 1001 86380 86390 1
544416 99544416 1001 86380 86390 1
544052 99544052 1001 86380 86390 1
544686 99544686 1001 86380 86390 1
544635 99544635 1001 86380 86390 1
544650 99544650 1001 86380 86390 1
544710 99544710 1001 86380 86390 1
407680 594 1001 24720 26337 1
500287 1007 1001 37319 37618 1
519525 991 1002 34013 37589 1
400863 99400863 1001 86380 86390 1
401023 99401023 1001 86380 86390 1
401177 99401177 1001 86380 86390 1
401332 99401332 1001 86380 86390 1
401448 99401448 1001 86380 86390 1
401527 99401527 1001 86380 86390 1
402098 99402098 1001 86380 86390 1
402565 99402565 1001 86380 86390 1
402641 99402641 1001 86380 86390 1
402784 99402784 1001 86380 86390 1
403684 99403684 1001 86380 86390 1
404056 99404056 1001 86380 86390 1
404161 99404161 1001 86380 86390 1
404865 99404865 1001 86380 86390 1
404900 99404900 1001 86380 86390 1
405133 99405133 1001 86380 86390 1
405388 99405388 1001 86380 86390 1
405416 99405416 1001 86380 86390 1
405891 99405891 1001 86380 86390 1
405975 99405975 1001 86380 86390 1
406122 99406122 1001 86380 86390 1
406360 99406360 1001 86380 86390 1
406419 99406419 1001 86380 86390 1
406889 99406889 1001 86380 86390 1
406953 99406953 1001 86380 86390 1
406962 99406962 1001 86380 86390 1
407118 99407118 1001 86380 86390 1
407326 99407326 1001 86380 86390 1
407499 99407499 1001 86380 86390 1
407512 99407512 1001 86380 86390 1
408015 99408015 1001 86380 86390 1
408332 99408332 1001 86380 86390 1
408356 99408356 1001 86380 86390 1
408589 99408589 1001 86380 86390 1
408995 99408995 1001 86380 86390 1
409171 99409171 1001 86380 86390 1
409360 99409360 1001 86380 86390 1
409477 99409477 1001 86380 86390 1
409685 99409685 1001 86380 86390 1
410014 99410014 1001 86380 86390 1
410297 99410297 1001 86380 86390 1
410267 99410267 1001 86380 86390 1
410480 99410480 1001 86380 86390 1
410891 99410891 1001 86380 86390 1
410916 99410916 1001 86380 86390 1
411337 99411337 1001 86380 86390 1
411466 99411466 1001 86380 86390 1
412293 99412293 1001 86380 86390 1
412396 99412396 1001 86380 86390 1
413386 99413386 1001 86380 86390 1
413037 99413037 1001 86380 86390 1
412553 99412553 1001 86380 86390 1
412871 99412871 1001 86380 86390 1
412646 99412646 1001 86380 86390 1
414037 99414037 1001 86380 86390 1
413909 99413909 1001 86380 86390 1
415265 99415265 1001 86380 86390 1
414363 99414363 1001 86380 86390 1
414280 99414280 1001 86380 86390 1
415626 99415626 1001 86380 86390 1
416348 99416348 1001 86380 86390 1
416524 99416524 1001 86380 86390 1
416248 99416248 1001 86380 86390 1
416576 99416576 1001 86380 86390 1
415818 99415818 1001 86380 86390 1
417084 99417084 1001 86380 86390 1
418435 99418435 1001 86380 86390 1
418625 99418625 1001 86380 86390 1
418768 99418768 1001 86380 86390 1
418420 99418420 1001 86380 86390 1
418314 99418314 1001 86380 86390 1
417664 99417664 1001 86380 86390 1
417836 99417836 1001 86380 86390 1
418887 99418887 1001 86380 86390 1
419046 99419046 1001 86380 86390 1
419729 99419729 1001 86380 86390 1
419890 99419890 1001 86380 86390 1
419237 99419237 1001 86380 86390 1
419248 99419248 1001 86380 86390 1
419445 99419445 1001 86380 86390 1
420742 99420742 1001 86380 86390 1
420514 99420514 1001 86380 86390 1
420485 99420485 1001 86380 86390 1
421577 99421577 1001 86380 86390 1
421091 99421091 1001 86380 86390 1
422296 99422296 1001 86380 86390 1
422356 99422356 1001 86380 86390 1
423127 99423127 1001 86380 86390 1
423058 99423058 1001 86380 86390 1
422727 99422727 1001 86380 86390 1
422671 99422671 1001 86380 86390 1
423965 99423965 1001 86380 86390 1
423818 99423818 1001 86380 86390 1
425364 99425364 1001 86380 86390 1
424884 99424884 1001 86380 86390 1
424722 99424722 1001 86380 86390 1
424874 99424874 1001 86380 86390 1
424606 99424606 1001 86380 86390 1
424251 99424251 1001 86380 86390 1
425446 99425446 1001 86380 86390 1
425544 99425544 1001 86380 86390 1
426765 99426765 1001 86380 86390 1
426769 99426769 1001 86380 86390 1
426736 99426736 1001 86380 86390 1
426568 99426568 1001 86380 86390 1
427484 99427484 1001 86380 86390 1
427159 99427159 1001 86380 86390 1
428436 99428436 1001 86380 86390 1
429039 99429039 1001 86380 86390 1
430306 99430306 1001 86380 86390 1
430044 99430044 1001 86380 86390 1
429660 99429660 1001 86380 86390 1
429681 99429681 1001 86380 86390 1
431769 99431769 1001 86380 86390 1
431998 99431998 1001 86380 86390 1
431373 99431373 1001 86380 86390 1
431532 99431532 1001 86380 86390 1
431599 99431599 1001 86380 86390 1
431238 99431238 1001 86380 86390 1
432161 99432161 1001 86380 86390 1
433434 99433434 1001 86380 86390 1
433549 99433549 1001 86380 86390 1
433663 99433663 1001 86380 86390 1
433364 99433364 1001 86380 86390 1
432963 99432963 1001 86380 86390 1
432759 99432759 1001 86380 86390 1
432686 99432686 1001 86380 86390 1
432842 99432842 1001 86380 86390 1
432695 99432695 1001 86380 86390 1
434759 99434759 1001 86380 86390 1
434875 99434875 1001 86380 86390 1
434997 99434997 1001 86380 86390 1
434284 99434284 1001 86380 86390 1
435735 99435735 1001 86380 86390 1
435453 99435453 1001 86380 86390 1
436893 99436893 1001 86380 86390 1
437122 99437122 1001 86380 86390 1
436995 99436995 1001 86380 86390 1
436779 99436779 1001 86380 86390 1
436550 99436550 1001 86380 86390 1
436483 99436483 1001 86380 86390 1
435928 99435928 1001 86380 86390 1
436173 99436173 1001 86380 86390 1
436332 99436332 1001 86380 86390 1
300691 99300691 1001 86380 86390 1
300681 99300681 1001 86380 86390 1
300610 99300610 1001 86380 86390 1
300383 99300383 1001 86380 86390 1
300490 99300490 1001 86380 86390 1
300163 99300163 1001 86380 86390 1
300780 99300780 1001 86380 86390 1
300884 99300884 1001 86380 86390 1
300911 99300911 1001 86380 86390 1
300821 99300821 1001 86380 86390 1
300813 99300813 1001 86380 86390 1
301351 99301351 1001 86380 86390 1
301484 99301484 1001 86380 86390 1
301395 99301395 1001 86380 86390 1
301316 99301316 1001 86380 86390 1
301240 99301240 1001 86380 86390 1
301280 99301280 1001 86380 86390 1
301294 99301294 1001 86380 86390 1
301117 99301117 1001 86380 86390 1
301107 99301107 1001 86380 86390 1
301109 99301109 1001 86380 86390 1
301620 99301620 1001 86380 86390 1
301725 99301725 1001 86380 86390 1
301752 99301752 1001 86380 86390 1
301563 99301563 1001 86380 86390 1
302272 99302272 1001 86380 86390 1
302209 99302209 1001 86380 86390 1
302021 99302021 1001 86380 86390 1
302079 99302079 1001 86380 86390 1
302004 99302004 1001 86380 86390 1
301813 99301813 1001 86380 86390 1
302546 99302546 1001 86380 86390 1
302399 99302399 1001 86380 86390 1
303162 99303162 1001 86380 86390 1
303321 99303321 1001 86380 86390 1
303270 99303270 1001 86380 86390 1
303932 99303932 1001 86380 86390 1
303510 99303510 1001 86380 86390 1
304238 99304238 1001 86380 86390 1
304154 99304154 1001 86380 86390 1
304118 99304118 1001 86380 86390 1
304834 99304834 1001 86380 86390 1
304622 99304622 1001 86380 86390 1
304613 99304613 1001 86380 86390 1
304309 99304309 1001 86380 86390 1
304404 99304404 1001 86380 86390 1
304948 99304948 1001 86380 86390 1
305060 99305060 1001 86380 86390 1
305550 99305550 1001 86380 86390 1
305341 99305341 1001 86380 86390 1
305290 99305290 1001 86380 86390 1
305434 99305434 1001 86380 86390 1
500646 99500646 1001 86380 86390 1
500713 99500713 1001 86380 86390 1
500715 99500715 1001 86380 86390 1
500550 99500550 1001 86380 86390 1
500270 99500270 1001 86380 86390 1
500839 99500839 1001 86380 86390 1
500931 99500931 1001 86380 86390 1
501474 99501474 1001 86380 86390 1
501597 99501597 1001 86380 86390 1
501388 99501388 1001 86380 86390 1
501339 99501339 1001 86380 86390 1
501365 99501365 1001 86380 86390 1
501431 99501431 1001 86380 86390 1
501419 99501419 1001 86380 86390 1
502275 99502275 1001 86380 86390 1
502420 99502420 1001 86380 86390 1
502445 99502445 1001 86380 86390 1
502397 99502397 1001 86380 86390 1
502308 99502308 1001 86380 86390 1
502214 99502214 1001 86380 86390 1
502233 99502233 1001 86380 86390 1
501909 99501909 1001 86380 86390 1
501914 99501914 1001 86380 86390 1
502011 99502011 1001 86380 86390 1
502525 99502525 1001 86380 86390 1
503095 99503095 1001 86380 86390 1
502997 99502997 1001 86380 86390 1
502936 99502936 1001 86380 86390 1
502886 99502886 1001 86380 86390 1
502825 99502825 1001 86380 86390 1
503951 99503951 1001 86380 86390 1
504045 99504045 1001 86380 86390 1
504033 99504033 1001 86380 86390 1
503932 99503932 1001 86380 86390 1
503781 99503781 1001 86380 86390 1
503697 99503697 1001 86380 86390 1
503637 99503637 1001 86380 86390 1
504307 99504307 1001 86380 86390 1
504743 99504743 1001 86380 86390 1
504601 99504601 1001 86380 86390 1
504417 99504417 1001 86380 86390 1
505098 99505098 1001 86380 86390 1
504961 99504961 1001 86380 86390 1
505580 99505580 1001 86380 86390 1
505572 99505572 1001 86380 86390 1
505625 99505625 1001 86380 86390 1
505160 99505160 1001 86380 86390 1
505837 99505837 1001 86380 86390 1
505772 99505772 1001 86380 86390 1
505786 99505786 1001 86380 86390 1
506544 99506544 1001 86380 86390 1
506289 99506289 1001 86380 86390 1
506130 99506130 1001 86380 86390 1
506169 99506169 1001 86380 86390 1
506109 99506109 1001 86380 86390 1
506007 99506007 1001 86380 86390 1
506739 99506739 1001 86380 86390 1
506637 99506637 1001 86380 86390 1
506691 99506691 1001 86380 86390 1
506667 99506667 1001 86380 86390 1
506784 99506784 1001 86380 86390 1
507337 99507337 1001 86380 86390 1
507325 99507325 1001 86380 86390 1
507249 99507249 1001 86380 86390 1
507416 99507416 1001 86380 86390 1
507108 99507108 1001 86380 86390 1
507111 99507111 1001 86380 86390 1
506872 99506872 1001 86380 86390 1
506954 99506954 1001 86380 86390 1
508138 99508138 1001 86380 86390 1
507887 99507887 1001 86380 86390 1
507941 99507941 1001 86380 86390 1
507990 99507990 1001 86380 86390 1
508947 99508947 1001 86380 86390 1
508888 99508888 1001 86380 86390 1
508702 99508702 1001 86380 86390 1
508716 99508716 1001 86380 86390 1
508808 99508808 1001 86380 86390 1
508617 99508617 1001 86380 86390 1
509806 99509806 1001 86380 86390 1
509743 99509743 1001 86380 86390 1
509420 99509420 1001 86380 86390 1
509905 99509905 1001 86380 86390 1
510695 99510695 1001 86380 86390 1
510604 99510604 1001 86380 86390 1
510579 99510579 1001 86380 86390 1
510569 99510569 1001 86380 86390 1
510730 99510730 1001 86380 86390 1
510812 99510812 1001 86380 86390 1
511007 99511007 1001 86380 86390 1
511021 99511021 1001 86380 86390 1
511705 99511705 1001 86380 86390 1
511700 99511700 1001 86380 86390 1
512301 99512301 1001 86380 86390 1
512013 99512013 1001 86380 86390 1
511987 99511987 1001 86380 86390 1
511958 99511958 1001 86380 86390 1
513092 99513092 1001 86380 86390 1
513085 99513085 1001 86380 86390 1
513140 99513140 1001 86380 86390 1
512988 99512988 1001 86380 86390 1
512913 99512913 1001 86380 86390 1
512992 99512992 1001 86380 86390 1
512892 99512892 1001 86380 86390 1
512998 99512998 1001 86380 86390 1
512694 99512694 1001 86380 86390 1
513251 99513251 1001 86380 86390 1
513867 99513867 1001 86380 86390 1
513932 99513932 1001 86380 86390 1
513847 99513847 1001 86380 86390 1
513691 99513691 1001 86380 86390 1
513782 99513782 1001 86380 86390 1
513491 99513491 1001 86380 86390 1
513457 99513457 1001 86380 86390 1
513551 99513551 1001 86380 86390 1
514081 99514081 1001 86380 86390 1
514120 99514120 1001 86380 86390 1
514160 99514160 1001 86380 86390 1
514765 99514765 1001 86380 86390 1
514507 99514507 1001 86380 86390 1
514325 99514325 1001 86380 86390 1
515040 99515040 1001 86380 86390 1
515651 99515651 1001 86380 86390 1
515635 99515635 1001 86380 86390 1
515605 99515605 1001 86380 86390 1
515403 99515403 1001 86380 86390 1
515732 99515732 1001 86380 86390 1
515837 99515837 1001 86380 86390 1
516104 99516104 1001 86380 86390 1
516051 99516051 1001 86380 86390 1
516667 99516667 1001 86380 86390 1
517046 99517046 1001 86380 86390 1
517115 99517115 1001 86380 86390 1
517359 99517359 1001 86380 86390 1
517387 99517387 1001 86380 86390 1
518126 99518126 1001 86380 86390 1
517826 99517826 1001 86380 86390 1
517788 99517788 1001 86380 86390 1
517947 99517947 1001 86380 86390 1
517697 99517697 1001 86380 86390 1
517661 99517661 1001 86380 86390 1
517701 99517701 1001 86380 86390 1
518332 99518332 1001 86380 86390 1
518879 99518879 1001 86380 86390 1
518579 99518579 1001 86380 86390 1
518471 99518471 1001 86380 86390 1
518379 99518379 1001 86380 86390 1
519001 99519001 1001 86380 86390 1
519162 99519162 1001 86380 86390 1
519746 99519746 1001 86380 86390 1
519669 99519669 1001 86380 86390 1
519721 99519721 1001 86380 86390 1
519469 99519469 1001 86380 86390 1
520014 99520014 1001 86380 86390 1
520548 99520548 1001 86380 86390 1
520400 99520400 1001 86380 86390 1
520388 99520388 1001 86380 86390 1
520394 99520394 1001 86380 86390 1
520814 99520814 1001 86380 86390 1
521430 99521430 1001 86380 86390 1
521202 99521202 1001 86380 86390 1
521062 99521062 1001 86380 86390 1
520886 99520886 1001 86380 86390 1
520889 99520889 1001 86380 86390 1
521476 99521476 1001 86380 86390 1
521522 99521522 1001 86380 86390 1
522090 99522090 1001 86380 86390 1
522095 99522095 1001 86380 86390 1
521950 99521950 1001 86380 86390 1
522057 99522057 1001 86380 86390 1
522305 99522305 1001 86380 86390 1
522443 99522443 1001 86380 86390 1
523094 99523094 1001 86380 86390 1
523098 99523098 1001 86380 86390 1
522641 99522641 1001 86380 86390 1
522620 99522620 1001 86380 86390 1
522535 99522535 1001 86380 86390 1
522509 99522509 1001 86380 86390 1
523915 99523915 1001 86380 86390 1
523846 99523846 1001 86380 86390 1
523839 99523839 1001 86380 86390 1
523571 99523571 1001 86380 86390 1
523573 99523573 1001 86380 86390 1
523410 99523410 1001 86380 86390 1
524643 99524643 1001 86380 86390 1
524745 99524745 1001 86380 86390 1
524250 99524250 1001 86380 86390 1
525534 99525534 1001 86380 86390 1
525409 99525409 1001 86380 86390 1
525589 99525589 1001 86380 86390 1
525301 99525301 1001 86380 86390 1
525342 99525342 1001 86380 86390 1
525355 99525355 1001 86380 86390 1
525229 99525229 1001 86380 86390 1
525206 99525206 1001 86380 86390 1
525069 99525069 1001 86380 86390 1
525602 99525602 1001 86380 86390 1
526373 99526373 1001 86380 86390 1
526407 99526407 1001 86380 86390 1
526227 99526227 1001 86380 86390 1
526331 99526331 1001 86380 86390 1
526229 99526229 1001 86380 86390 1
526051 99526051 1001 86380 86390 1
526094 99526094 1001 86380 86390 1
525889 99525889 1001 86380 86390 1
527216 99527216 1001 86380 86390 1
527233 99527233 1001 86380 86390 1
527234 99527234 1001 86380 86390 1
526960 99526960 1001 86380 86390 1
526711 99526711 1001 86380 86390 1
527354 99527354 1001 86380 86390 1
527254 99527254 1001 86380 86390 1
527738 99527738 1001 86380 86390 1
527661 99527661 1001 86380 86390 1
528256 99528256 1001 86380 86390 1
528270 99528270 1001 86380 86390 1
528160 99528160 1001 86380 86390 1
528658 99528658 1001 86380 86390 1
528588 99528588 1001 86380 86390 1
528511 99528511 1001 86380 86390 1
528413 99528413 1001 86380 86390 1
528284 99528284 1001 86380 86390 1
528318 99528318 1001 86380 86390 1
528926 99528926 1001 86380 86390 1
529011 99529011 1001 86380 86390 1
529640 99529640 1001 86380 86390 1
529668 99529668 1001 86380 86390 1
529686 99529686 1001 86380 86390 1
529597 99529597 1001 86380 86390 1
529178 99529178 1001 86380 86390 1
529140 99529140 1001 86380 86390 1
529167 99529167 1001 86380 86390 1
530468 99530468 1001 86380 86390 1
530357 99530357 1001 86380 86390 1
530002 99530002 1001 86380 86390 1
530099 99530099 1001 86380 86390 1
530590 99530590 1001 86380 86390 1
530578 99530578 1001 86380 86390 1
530591 99530591 1001 86380 86390 1
531243 99531243 1001 86380 86390 1
531312 99531312 1001 86380 86390 1
531016 99531016 1001 86380 86390 1
530814 99530814 1001 86380 86390 1
530884 99530884 1001 86380 86390 1
531399 99531399 1001 86380 86390 1
531491 99531491 1001 86380 86390 1
532031 99532031 1001 86380 86390 1
531847 99531847 1001 86380 86390 1
531714 99531714 1001 86380 86390 1
532268 99532268 1001 86380 86390 1
532281 99532281 1001 86380 86390 1
532207 99532207 1001 86380 86390 1
532286 99532286 1001 86380 86390 1
532222 99532222 1001 86380 86390 1
532930 99532930 1001 86380 86390 1
532863 99532863 1001 86380 86390 1
532710 99532710 1001 86380 86390 1
532595 99532595 1001 86380 86390 1
533226 99533226 1001 86380 86390 1
533177 99533177 1001 86380 86390 1
533685 99533685 1001 86380 86390 1
533344 99533344 1001 86380 86390 1
533383 99533383 1001 86380 86390 1
533978 99533978 1001 86380 86390 1
534059 99534059 1001 86380 86390 1
534332 99534332 1001 86380 86390 1
534384 99534384 1001 86380 86390 1
534450 99534450 1001 86380 86390 1
534132 99534132 1001 86380 86390 1
534176 99534176 1001 86380 86390 1
535314 99535314 1001 86380 86390 1
535193 99535193 1001 86380 86390 1
535236 99535236 1001 86380 86390 1
535084 99535084 1001 86380 86390 1
534955 99534955 1001 86380 86390 1
534898 99534898 1001 86380 86390 1
535028 99535028 1001 86380 86390 1
535527 99535527 1001 86380 86390 1
535647 99535647 1001 86380 86390 1
535747 99535747 1001 86380 86390 1
536454 99536454 1001 86380 86390 1
536344 99536344 1001 86380 86390 1
536488 99536488 1001 86380 86390 1
537105 99537105 1001 86380 86390 1
537148 99537148 1001 86380 86390 1
537044 99537044 1001 86380 86390 1
536874 99536874 1001 86380 86390 1
536634 99536634 1001 86380 86390 1
537268 99537268 1001 86380 86390 1
537294 99537294 1001 86380 86390 1
537936 99537936 1001 86380 86390 1
537807 99537807 1001 86380 86390 1
537590 99537590 1001 86380 86390 1
537669 99537669 1001 86380 86390 1
537521 99537521 1001 86380 86390 1
538038 99538038 1001 86380 86390 1
538067 99538067 1001 86380 86390 1
538058 99538058 1001 86380 86390 1
538071 99538071 1001 86380 86390 1
538126 99538126 1001 86380 86390 1
538092 99538092 1001 86380 86390 1
538134 99538134 1001 86380 86390 1
538780 99538780 1001 86380 86390 1
538796 99538796 1001 86380 86390 1
538618 99538618 1001 86380 86390 1
538206 99538206 1001 86380 86390 1
538399 99538399 1001 86380 86390 1
538953 99538953 1001 86380 86390 1
538966 99538966 1001 86380 86390 1
539592 99539592 1001 86380 86390 1
539489 99539489 1001 86380 86390 1
539516 99539516 1001 86380 86390 1
539529 99539529 1001 86380 86390 1
539335 99539335 1001 86380 86390 1
539258 99539258 1001 86380 86390 1
539417 99539417 1001 86380 86390 1
539190 99539190 1001 86380 86390 1
539211 99539211 1001 86380 86390 1
539749 99539749 1001 86380 86390 1
540274 99540274 1001 86380 86390 1
540305 99540305 1001 86380 86390 1
540387 99540387 1001 86380 86390 1
540285 99540285 1001 86380 86390 1
540235 99540235 1001 86380 86390 1
540124 99540124 1001 86380 86390 1
540102 99540102 1001 86380 86390 1
539976 99539976 1001 86380 86390 1
540029 99540029 1001 86380 86390 1
540649 99540649 1001 86380 86390 1
541160 99541160 1001 86380 86390 1
541161 99541161 1001 86380 86390 1
541162 99541162 1001 86380 86390 1
541077 99541077 1001 86380 86390 1
540936 99540936 1001 86380 86390 1
540939 99540939 1001 86380 86390 1
540902 99540902 1001 86380 86390 1
541885 99541885 1001 86380 86390 1
541554 99541554 1001 86380 86390 1
541509 99541509 1001 86380 86390 1
542139 99542139 1001 86380 86390 1
542803 99542803 1001 86380 86390 1
542834 99542834 1001 86380 86390 1
542796 99542796 1001 86380 86390 1
542764 99542764 1001 86380 86390 1
542708 99542708 1001 86380 86390 1
542521 99542521 1001 86380 86390 1
543102 99543102 1001 86380 86390 1
543717 99543717 1001 86380 86390 1
543537 99543537 1001 86380 86390 1
543154 99543154 1001 86380 86390 1
543210 99543210 1001 86380 86390 1
543186 99543186 1001 86380 86390 1
543919 99543919 1001 86380 86390 1
543816 99543816 1001 86380 86390 1
543870 99543870 1001 86380 86390 1
544434 99544434 1001 86380 86390 1
544461 99544461 1001 86380 86390 1
544249 99544249 1001 86380 86390 1
544242 99544242 1001 86380 86390 1
544384 99544384 1001 86380 86390 1
544321 99544321 1001 86380 86390 1
544715 99544715 1001 86380 86390 1
426616 626 1001 2580 9537 1
400013 99400013 1001 86380 86390 1
400300 99400300 1001 86380 86390 1
401020 99401020 1001 86380 86390 1
401022 99401022 1001 86380 86390 1
401537 99401537 1001 86380 86390 1
401592 99401592 1001 86380 86390 1
401753 99401753 1001 86380 86390 1
401787 99401787 1001 86380 86390 1
401856 99401856 1001 86380 86390 1
402092 99402092 1001 86380 86390 1
402419 99402419 1001 86380 86390 1
402509 99402509 1001 86380 86390 1
402676 99402676 1001 86380 86390 1
403030 99403030 1001 86380 86390 1
403155 99403155 1001 86380 86390 1
403346 99403346 1001 86380 86390 1
403679 99403679 1001 86380 86390 1
404107 99404107 1001 86380 86390 1
404669 99404669 1001 86380 86390 1
404848 99404848 1001 86380 86390 1
405458 99405458 1001 86380 86390 1
405460 99405460 1001 86380 86390 1
405681 99405681 1001 86380 86390 1
405872 99405872 1001 86380 86390 1
406263 99406263 1001 86380 86390 1
406326 99406326 1001 86380 86390 1
406544 99406544 1001 86380 86390 1
406907 99406907 1001 86380 86390 1
406942 99406942 1001 86380 86390 1
407100 99407100 1001 86380 86390 1
407174 99407174 1001 86380 86390 1
407400 99407400 1001 86380 86390 1
408376 99408376 1001 86380 86390 1
408426 99408426 1001 86380 86390 1
408530 99408530 1001 86380 86390 1
408905 99408905 1001 86380 86390 1
408933 99408933 1001 86380 86390 1
409466 99409466 1001 86380 86390 1
409491 99409491 1001 86380 86390 1
409516 99409516 1001 86380 86390 1
409604 99409604 1001 86380 86390 1
409765 99409765 1001 86380 86390 1
410365 99410365 1001 86380 86390 1
410832 99410832 1001 86380 86390 1
411215 99411215 1001 86380 86390 1
411255 99411255 1001 86380 86390 1
411276 99411276 1001 86380 86390 1
411476 99411476 1001 86380 86390 1
411871 99411871 1001 86380 86390 1
412967 99412967 1001 86380 86390 1
412668 99412668 1001 86380 86390 1
412883 99412883 1001 86380 86390 1
414025 99414025 1001 86380 86390 1
415121 99415121 1001 86380 86390 1
415198 99415198 1001 86380 86390 1
415071 99415071 1001 86380 86390 1
414530 99414530 1001 86380 86390 1
414595 99414595 1001 86380 86390 1
414582 99414582 1001 86380 86390 1
414854 99414854 1001 86380 86390 1
414528 99414528 1001 86380 86390 1
414452 99414452 1001 86380 86390 1
414236 99414236 1001 86380 86390 1
414369 99414369 1001 86380 86390 1
415382 99415382 1001 86380 86390 1
415470 99415470 1001 86380 86390 1
416805 99416805 1001 86380 86390 1
416806 99416806 1001 86380 86390 1
416384 99416384 1001 86380 86390 1
415882 99415882 1001 86380 86390 1
418528 99418528 1001 86380 86390 1
418499 99418499 1001 86380 86390 1
418170 99418170 1001 86380 86390 1
418092 99418092 1001 86380 86390 1
418404 99418404 1001 86380 86390 1
417879 99417879 1001 86380 86390 1
417734 99417734 1001 86380 86390 1
419009 99419009 1001 86380 86390 1
420119 99420119 1001 86380 86390 1
419665 99419665 1001 86380 86390 1
419748 99419748 1001 86380 86390 1
419852 99419852 1001 86380 86390 1
419677 99419677 1001 86380 86390 1
419792 99419792 1001 86380 86390 1
419213 99419213 1001 86380 86390 1
419457 99419457 1001 86380 86390 1
420507 99420507 1001 86380 86390 1
420764 99420764 1001 86380 86390 1
421892 99421892 1001 86380 86390 1
421907 99421907 1001 86380 86390 1
421851 99421851 1001 86380 86390 1
420877 99420877 1001 86380 86390 1
420937 99420937 1001 86380 86390 1
422489 99422489 1001 86380 86390 1
423489 99423489 1001 86380 86390 1
423455 99423455 1001 86380 86390 1
423618 99423618 1001 86380 86390 1
423066 99423066 1001 86380 86390 1
422623 99422623 1001 86380 86390 1
422555 99422555 1001 86380 86390 1
425345 99425345 1001 86380 86390 1
425066 99425066 1001 86380 86390 1
425359 99425359 1001 86380 86390 1
424994 99424994 1001 86380 86390 1
424177 99424177 1001 86380 86390 1
425689 99425689 1001 86380 86390 1
425532 99425532 1001 86380 86390 1
426833 99426833 1001 86380 86390 1
426553 99426553 1001 86380 86390 1
426659 99426659 1001 86380 86390 1
425837 99425837 1001 86380 86390 1
426079 99426079 1001 86380 86390 1
427133 99427133 1001 86380 86390 1
428554 99428554 1001 86380 86390 1
428486 99428486 1001 86380 86390 1
428487 99428487 1001 86380 86390 1
428511 99428511 1001 86380 86390 1
428142 99428142 1001 86380 86390 1
428048 99428048 1001 86380 86390 1
427534 99427534 1001 86380 86390 1
427870 99427870 1001 86380 86390 1
429140 99429140 1001 86380 86390 1
430130 99430130 1001 86380 86390 1
430007 99430007 1001 86380 86390 1
429263 99429263 1001 86380 86390 1
430527 99430527 1001 86380 86390 1
430518 99430518 1001 86380 86390 1
430542 99430542 1001 86380 86390 1
431508 99431508 1001 86380 86390 1
431572 99431572 1001 86380 86390 1
431525 99431525 1001 86380 86390 1
431214 99431214 1001 86380 86390 1
431044 99431044 1001 86380 86390 1
432435 99432435 1001 86380 86390 1
432228 99432228 1001 86380 86390 1
432068 99432068 1001 86380 86390 1
432449 99432449 1001 86380 86390 1
433586 99433586 1001 86380 86390 1
433356 99433356 1001 86380 86390 1
433386 99433386 1001 86380 86390 1
433391 99433391 1001 86380 86390 1
433080 99433080 1001 86380 86390 1
433277 99433277 1001 86380 86390 1
433067 99433067 1001 86380 86390 1
433872 99433872 1001 86380 86390 1
435277 99435277 1001 86380 86390 1
435053 99435053 1001 86380 86390 1
434754 99434754 1001 86380 86390 1
434704 99434704 1001 86380 86390 1
434944 99434944 1001 86380 86390 1
434572 99434572 1001 86380 86390 1
435517 99435517 1001 86380 86390 1
436952 99436952 1001 86380 86390 1
436983 99436983 1001 86380 86390 1
436876 99436876 1001 86380 86390 1
437101 99437101 1001 86380 86390 1
436325 99436325 1001 86380 86390 1
437212 99437212 1001 86380 86390 1
437173 99437173 1001 86380 86390 1
437196 99437196 1001 86380 86390 1
300035 99300035 1001 86380 86390 1
300393 99300393 1001 86380 86390 1
300176 99300176 1001 86380 86390 1
300234 99300234 1001 86380 86390 1
300834 99300834 1001 86380 86390 1
300757 99300757 1001 86380 86390 1
301454 99301454 1001 86380 86390 1
301150 99301150 1001 86380 86390 1
301256 99301256 1001 86380 86390 1
300954 99300954 1001 86380 86390 1
302360 99302360 1001 86380 86390 1
302008 99302008 1001 86380 86390 1
301972 99301972 1001 86380 86390 1
301766 99301766 1001 86380 86390 1
303107 99303107 1001 86380 86390 1
303180 99303180 1001 86380 86390 1
303045 99303045 1001 86380 86390 1
302620 99302620 1001 86380 86390 1
303248 99303248 1001 86380 86390 1
303316 99303316 1001 86380 86390 1
303591 99303591 1001 86380 86390 1
304207 99304207 1001 86380 86390 1
304459 99304459 1001 86380 86390 1
304604 99304604 1001 86380 86390 1
304464 99304464 1001 86380 86390 1
304568 99304568 1001 86380 86390 1
304523 99304523 1001 86380 86390 1
304407 99304407 1001 86380 86390 1
305026 99305026 1001 86380 86390 1
305533 99305533 1001 86380 86390 1
305679 99305679 1001 86380 86390 1
305144 99305144 1001 86380 86390 1
500018 99500018 1001 86380 86390 1
500660 99500660 1001 86380 86390 1
500662 99500662 1001 86380 86390 1
500588 99500588 1001 86380 86390 1
500384 99500384 1001 86380 86390 1
500877 99500877 1001 86380 86390 1
501155 99501155 1001 86380 86390 1
501195 99501195 1001 86380 86390 1
501184 99501184 1001 86380 86390 1
501690 99501690 1001 86380 86390 1
502285 99502285 1001 86380 86390 1
502426 99502426 1001 86380 86390 1
502143 99502143 1001 86380 86390 1
502147 99502147 1001 86380 86390 1
501910 99501910 1001 86380 86390 1
502003 99502003 1001 86380 86390 1
502633 99502633 1001 86380 86390 1
502524 99502524 1001 86380 86390 1
503242 99503242 1001 86380 86390 1
502801 99502801 1001 86380 86390 1
504088 99504088 1001 86380 86390 1
503851 99503851 1001 86380 86390 1
503500 99503500 1001 86380 86390 1
504290 99504290 1001 86380 86390 1
504214 99504214 1001 86380 86390 1
504293 99504293 1001 86380 86390 1
504839 99504839 1001 86380 86390 1
504700 99504700 1001 86380 86390 1
504693 99504693 1001 86380 86390 1
504669 99504669 1001 86380 86390 1
504445 99504445 1001 86380 86390 1
504527 99504527 1001 86380 86390 1
504424 99504424 1001 86380 86390 1
504438 99504438 1001 86380 86390 1
505044 99505044 1001 86380 86390 1
505101 99505101 1001 86380 86390 1
505093 99505093 1001 86380 86390 1
505616 99505616 1001 86380 86390 1
505445 99505445 1001 86380 86390 1
505305 99505305 1001 86380 86390 1
505258 99505258 1001 86380 86390 1
505838 99505838 1001 86380 86390 1
505840 99505840 1001 86380 86390 1
506261 99506261 1001 86380 86390 1
506247 99506247 1001 86380 86390 1
506083 99506083 1001 86380 86390 1
506628 99506628 1001 86380 86390 1
506642 99506642 1001 86380 86390 1
506657 99506657 1001 86380 86390 1
507410 99507410 1001 86380 86390 1
507316 99507316 1001 86380 86390 1
507153 99507153 1001 86380 86390 1
506979 99506979 1001 86380 86390 1
507523 99507523 1001 86380 86390 1
507521 99507521 1001 86380 86390 1
508091 99508091 1001 86380 86390 1
507913 99507913 1001 86380 86390 1
507865 99507865 1001 86380 86390 1
507982 99507982 1001 86380 86390 1
508010 99508010 1001 86380 86390 1
507938 99507938 1001 86380 86390 1
507752 99507752 1001 86380 86390 1
508341 99508341 1001 86380 86390 1
508386 99508386 1001 86380 86390 1
508921 99508921 1001 86380 86390 1
508883 99508883 1001 86380 86390 1
509034 99509034 1001 86380 86390 1
509777 99509777 1001 86380 86390 1
509856 99509856 1001 86380 86390 1
509437 99509437 1001 86380 86390 1
509361 99509361 1001 86380 86390 1
510092 99510092 1001 86380 86390 1
510016 99510016 1001 86380 86390 1
509981 99509981 1001 86380 86390 1
510078 99510078 1001 86380 86390 1
510653 99510653 1001 86380 86390 1
510629 99510629 1001 86380 86390 1
510196 99510196 1001 86380 86390 1
510155 99510155 1001 86380 86390 1
510886 99510886 1001 86380 86390 1
511515 99511515 1001 86380 86390 1
511541 99511541 1001 86380 86390 1
511151 99511151 1001 86380 86390 1
511139 99511139 1001 86380 86390 1
511066 99511066 1001 86380 86390 1
511003 99511003 1001 86380 86390 1
512312 99512312 1001 86380 86390 1
512104 99512104 1001 86380 86390 1
512546 99512546 1001 86380 86390 1
512572 99512572 1001 86380 86390 1
512461 99512461 1001 86380 86390 1
513063 99513063 1001 86380 86390 1
513027 99513027 1001 86380 86390 1
513008 99513008 1001 86380 86390 1
512779 99512779 1001 86380 86390 1
513408 99513408 1001 86380 86390 1
513933 99513933 1001 86380 86390 1
513482 99513482 1001 86380 86390 1
513460 99513460 1001 86380 86390 1
513538 99513538 1001 86380 86390 1
514107 99514107 1001 86380 86390 1
514667 99514667 1001 86380 86390 1
514684 99514684 1001 86380 86390 1
514843 99514843 1001 86380 86390 1
514514 99514514 1001 86380 86390 1
514372 99514372 1001 86380 86390 1
515062 99515062 1001 86380 86390 1
515014 99515014 1001 86380 86390 1
514891 99514891 1001 86380 86390 1
515650 99515650 1001 86380 86390 1
515147 99515147 1001 86380 86390 1
515747 99515747 1001 86380 86390 1
516394 99516394 1001 86380 86390 1
516191 99516191 1001 86380 86390 1
515928 99515928 1001 86380 86390 1
516514 99516514 1001 86380 86390 1
517127 99517127 1001 86380 86390 1
517479 99517479 1001 86380 86390 1
517493 99517493 1001 86380 86390 1
517933 99517933 1001 86380 86390 1
517845 99517845 1001 86380 86390 1
517915 99517915 1001 86380 86390 1
517825 99517825 1001 86380 86390 1
517576 99517576 1001 86380 86390 1
517590 99517590 1001 86380 86390 1
518931 99518931 1001 86380 86390 1
518935 99518935 1001 86380 86390 1
518640 99518640 1001 86380 86390 1
518733 99518733 1001 86380 86390 1
518688 99518688 1001 86380 86390 1
518493 99518493 1001 86380 86390 1
518506 99518506 1001 86380 86390 1
519647 99519647 1001 86380 86390 1
519741 99519741 1001 86380 86390 1
519445 99519445 1001 86380 86390 1
519411 99519411 1001 86380 86390 1
519199 99519199 1001 86380 86390 1
519212 99519212 1001 86380 86390 1
519919 99519919 1001 86380 86390 1
519831 99519831 1001 86380 86390 1
519964 99519964 1001 86380 86390 1
520097 99520097 1001 86380 86390 1
520151 99520151 1001 86380 86390 1
520114 99520114 1001 86380 86390 1
521315 99521315 1001 86380 86390 1
521371 99521371 1001 86380 86390 1
521210 99521210 1001 86380 86390 1
521117 99521117 1001 86380 86390 1
520979 99520979 1001 86380 86390 1
521588 99521588 1001 86380 86390 1
521654 99521654 1001 86380 86390 1
521655 99521655 1001 86380 86390 1
521552 99521552 1001 86380 86390 1
521514 99521514 1001 86380 86390 1
522079 99522079 1001 86380 86390 1
521775 99521775 1001 86380 86390 1
521848 99521848 1001 86380 86390 1
522442 99522442 1001 86380 86390 1
523103 99523103 1001 86380 86390 1
522813 99522813 1001 86380 86390 1
522867 99522867 1001 86380 86390 1
522601 99522601 1001 86380 86390 1
522666 99522666 1001 86380 86390 1
522510 99522510 1001 86380 86390 1
522576 99522576 1001 86380 86390 1
522639 99522639 1001 86380 86390 1
523165 99523165 1001 86380 86390 1
523812 99523812 1001 86380 86390 1
523687 99523687 1001 86380 86390 1
523733 99523733 1001 86380 86390 1
523735 99523735 1001 86380 86390 1
523479 99523479 1001 86380 86390 1
523480 99523480 1001 86380 86390 1
523486 99523486 1001 86380 86390 1
523476 99523476 1001 86380 86390 1
524108 99524108 1001 86380 86390 1
524761 99524761 1001 86380 86390 1
524767 99524767 1001 86380 86390 1
524517 99524517 1001 86380 86390 1
524390 99524390 1001 86380 86390 1
524333 99524333 1001 86380 86390 1
524259 99524259 1001 86380 86390 1
524794 99524794 1001 86380 86390 1
524783 99524783 1001 86380 86390 1
524852 99524852 1001 86380 86390 1
524854 99524854 1001 86380 86390 1
524778 99524778 1001 86380 86390 1
525418 99525418 1001 86380 86390 1
525199 99525199 1001 86380 86390 1
525265 99525265 1001 86380 86390 1
525093 99525093 1001 86380 86390 1
525000 99525000 1001 86380 86390 1
525757 99525757 1001 86380 86390 1
525772 99525772 1001 86380 86390 1
526348 99526348 1001 86380 86390 1
526301 99526301 1001 86380 86390 1
526382 99526382 1001 86380 86390 1
526319 99526319 1001 86380 86390 1
526158 99526158 1001 86380 86390 1
526211 99526211 1001 86380 86390 1
526125 99526125 1001 86380 86390 1
525957 99525957 1001 86380 86390 1
525938 99525938 1001 86380 86390 1
526498 99526498 1001 86380 86390 1
526544 99526544 1001 86380 86390 1
527120 99527120 1001 86380 86390 1
527211 99527211 1001 86380 86390 1
527229 99527229 1001 86380 86390 1
527091 99527091 1001 86380 86390 1
527031 99527031 1001 86380 86390 1
526995 99526995 1001 86380 86390 1
526853 99526853 1001 86380 86390 1
526972 99526972 1001 86380 86390 1
526847 99526847 1001 86380 86390 1
527363 99527363 1001 86380 86390 1
527998 99527998 1001 86380 86390 1
527873 99527873 1001 86380 86390 1
528062 99528062 1001 86380 86390 1
527970 99527970 1001 86380 86390 1
527669 99527669 1001 86380 86390 1
527468 99527468 1001 86380 86390 1
527501 99527501 1001 86380 86390 1
528267 99528267 1001 86380 86390 1
528819 99528819 1001 86380 86390 1
528985 99528985 1001 86380 86390 1
529691 99529691 1001 86380 86390 1
529421 99529421 1001 86380 86390 1
529429 99529429 1001 86380 86390 1
529842 99529842 1001 86380 86390 1
529728 99529728 1001 86380 86390 1
530392 99530392 1001 86380 86390 1
530483 99530483 1001 86380 86390 1
530260 99530260 1001 86380 86390 1
530565 99530565 1001 86380 86390 1
530560 99530560 1001 86380 86390 1
531316 99531316 1001 86380 86390 1
531374 99531374 1001 86380 86390 1
531080 99531080 1001 86380 86390 1
530922 99530922 1001 86380 86390 1
531512 99531512 1001 86380 86390 1
532106 99532106 1001 86380 86390 1
532029 99532029 1001 86380 86390 1
532018 99532018 1001 86380 86390 1
532085 99532085 1001 86380 86390 1
531819 99531819 1001 86380 86390 1
531995 99531995 1001 86380 86390 1
531814 99531814 1001 86380 86390 1
531854 99531854 1001 86380 86390 1
531663 99531663 1001 86380 86390 1
531742 99531742 1001 86380 86390 1
531635 99531635 1001 86380 86390 1
532293 99532293 1001 86380 86390 1
532374 99532374 1001 86380 86390 1
532916 99532916 1001 86380 86390 1
532881 99532881 1001 86380 86390 1
533008 99533008 1001 86380 86390 1
532898 99532898 1001 86380 86390 1
532991 99532991 1001 86380 86390 1
532640 99532640 1001 86380 86390 1
532771 99532771 1001 86380 86390 1
532668 99532668 1001 86380 86390 1
532568 99532568 1001 86380 86390 1
532532 99532532 1001 86380 86390 1
532584 99532584 1001 86380 86390 1
533048 99533048 1001 86380 86390 1
533181 99533181 1001 86380 86390 1
533678 99533678 1001 86380 86390 1
533772 99533772 1001 86380 86390 1
533671 99533671 1001 86380 86390 1
533750 99533750 1001 86380 86390 1
533676 99533676 1001 86380 86390 1
533461 99533461 1001 86380 86390 1
533649 99533649 1001 86380 86390 1
533322 99533322 1001 86380 86390 1
533938 99533938 1001 86380 86390 1
533916 99533916 1001 86380 86390 1
534564 99534564 1001 86380 86390 1
534617 99534617 1001 86380 86390 1
534865 99534865 1001 86380 86390 1
535488 99535488 1001 86380 86390 1
535690 99535690 1001 86380 86390 1
535661 99535661 1001 86380 86390 1
536173 99536173 1001 86380 86390 1
536112 99536112 1001 86380 86390 1
536347 99536347 1001 86380 86390 1
537047 99537047 1001 86380 86390 1
536961 99536961 1001 86380 86390 1
537019 99537019 1001 86380 86390 1
536905 99536905 1001 86380 86390 1
536841 99536841 1001 86380 86390 1
536688 99536688 1001 86380 86390 1
537288 99537288 1001 86380 86390 1
537824 99537824 1001 86380 86390 1
537851 99537851 1001 86380 86390 1
537732 99537732 1001 86380 86390 1
537707 99537707 1001 86380 86390 1
537779 99537779 1001 86380 86390 1
537381 99537381 1001 86380 86390 1
537511 99537511 1001 86380 86390 1
537476 99537476 1001 86380 86390 1
537456 99537456 1001 86380 86390 1
538802 99538802 1001 86380 86390 1
538521 99538521 1001 86380 86390 1
538460 99538460 1001 86380 86390 1
538515 99538515 1001 86380 86390 1
538362 99538362 1001 86380 86390 1
538388 99538388 1001 86380 86390 1
538840 99538840 1001 86380 86390 1
539615 99539615 1001 86380 86390 1
539598 99539598 1001 86380 86390 1
539176 99539176 1001 86380 86390 1
539053 99539053 1001 86380 86390 1
539700 99539700 1001 86380 86390 1
540137 99540137 1001 86380 86390 1
540232 99540232 1001 86380 86390 1
540009 99540009 1001 86380 86390 1
540024 99540024 1001 86380 86390 1
540623 99540623 1001 86380 86390 1
540638 99540638 1001 86380 86390 1
541189 99541189 1001 86380 86390 1
541451 99541451 1001 86380 86390 1
541390 99541390 1001 86380 86390 1
541418 99541418 1001 86380 86390 1
542018 99542018 1001 86380 86390 1
541719 99541719 1001 86380 86390 1
541909 99541909 1001 86380 86390 1
541835 99541835 1001 86380 86390 1
541672 99541672 1001 86380 86390 1
541584 99541584 1001 86380 86390 1
542247 99542247 1001 86380 86390 1
542897 99542897 1001 86380 86390 1
542777 99542777 1001 86380 86390 1
542600 99542600 1001 86380 86390 1
542691 99542691 1001 86380 86390 1
542551 99542551 1001 86380 86390 1
542681 99542681 1001 86380 86390 1
542470 99542470 1001 86380 86390 1
542499 99542499 1001 86380 86390 1
543015 99543015 1001 86380 86390 1
542954 99542954 1001 86380 86390 1
543734 99543734 1001 86380 86390 1
543475 99543475 1001 86380 86390 1
543376 99543376 1001 86380 86390 1
543458 99543458 1001 86380 86390 1
543235 99543235 1001 86380 86390 1
543937 99543937 1001 86380 86390 1
543839 99543839 1001 86380 86390 1
544315 99544315 1001 86380 86390 1
544200 99544200 1001 86380 86390 1
544204 99544204 1001 86380 86390 1
544209 99544209 1001 86380 86390 1
544011 99544011 1001 86380 86390 1
544647 99544647 1001 86380 86390 1
544661 99544661 1001 86380 86390 1
544723 99544723 1001 86380 86390 1
514088 478 1001 33361 33660 1
516915 689 1002 55300 67198 1
400317 99400317 1001 86380 86390 1
400508 99400508 1001 86380 86390 1
400829 99400829 1001 86380 86390 1
400870 99400870 1001 86380 86390 1
400862 99400862 1001 86380 86390 1
401121 99401121 1001 86380 86390 1
401254 99401254 1001 86380 86390 1
401355 99401355 1001 86380 86390 1
401368 99401368 1001 86380 86390 1
401683 99401683 1001 86380 86390 1
401876 99401876 1001 86380 86390 1
402448 99402448 1001 86380 86390 1
402472 99402472 1001 86380 86390 1
402708 99402708 1001 86380 86390 1
402888 99402888 1001 86380 86390 1
402833 99402833 1001 86380 86390 1
403012 99403012 1001 86380 86390 1
403776 99403776 1001 86380 86390 1
403995 99403995 1001 86380 86390 1
404192 99404192 1001 86380 86390 1
404418 99404418 1001 86380 86390 1
404618 99404618 1001 86380 86390 1
404909 99404909 1001 86380 86390 1
405182 99405182 1001 86380 86390 1
405235 99405235 1001 86380 86390 1
405239 99405239 1001 86380 86390 1
405412 99405412 1001 86380 86390 1
405516 99405516 1001 86380 86390 1
405606 99405606 1001 86380 86390 1
405941 99405941 1001 86380 86390 1
406373 99406373 1001 86380 86390 1
406712 99406712 1001 86380 86390 1
406738 99406738 1001 86380 86390 1
407336 99407336 1001 86380 86390 1
407911 99407911 1001 86380 86390 1
407994 99407994 1001 86380 86390 1
408006 99408006 1001 86380 86390 1
408285 99408285 1001 86380 86390 1
408388 99408388 1001 86380 86390 1
408579 99408579 1001 86380 86390 1
408788 99408788 1001 86380 86390 1
409567 99409567 1001 86380 86390 1
410006 99410006 1001 86380 86390 1
410473 99410473 1001 86380 86390 1
410537 99410537 1001 86380 86390 1
410655 99410655 1001 86380 86390 1
410879 99410879 1001 86380 86390 1
410852 99410852 1001 86380 86390 1
411320 99411320 1001 86380 86390 1
411436 99411436 1001 86380 86390 1
411863 99411863 1001 86380 86390 1
412203 99412203 1001 86380 86390 1
412345 99412345 1001 86380 86390 1
412290 99412290 1001 86380 86390 1
413357 99413357 1001 86380 86390 1
412968 99412968 1001 86380 86390 1
413174 99413174 1001 86380 86390 1
412640 99412640 1001 86380 86390 1
413758 99413758 1001 86380 86390 1
414099 99414099 1001 86380 86390 1
414958 99414958 1001 86380 86390 1
415070 99415070 1001 86380 86390 1
415303 99415303 1001 86380 86390 1
414855 99414855 1001 86380 86390 1
414701 99414701 1001 86380 86390 1
414450 99414450 1001 86380 86390 1
414134 99414134 1001 86380 86390 1
415438 99415438 1001 86380 86390 1
415667 99415667 1001 86380 86390 1
415930 99415930 1001 86380 86390 1
417402 99417402 1001 86380 86390 1
417469 99417469 1001 86380 86390 1
418497 99418497 1001 86380 86390 1
417929 99417929 1001 86380 86390 1
417839 99417839 1001 86380 86390 1
419001 99419001 1001 86380 86390 1
418838 99418838 1001 86380 86390 1
419019 99419019 1001 86380 86390 1
420093 99420093 1001 86380 86390 1
419382 99419382 1001 86380 86390 1
419476 99419476 1001 86380 86390 1
420794 99420794 1001 86380 86390 1
421799 99421799 1001 86380 86390 1
422097 99422097 1001 86380 86390 1
421613 99421613 1001 86380 86390 1
421576 99421576 1001 86380 86390 1
421582 99421582 1001 86380 86390 1
421147 99421147 1001 86380 86390 1
420883 99420883 1001 86380 86390 1
422388 99422388 1001 86380 86390 1
422562 99422562 1001 86380 86390 1
423926 99423926 1001 86380 86390 1
424116 99424116 1001 86380 86390 1
425205 99425205 1001 86380 86390 1
424258 99424258 1001 86380 86390 1
424385 99424385 1001 86380 86390 1
427014 99427014 1001 86380 86390 1
426423 99426423 1001 86380 86390 1
426356 99426356 1001 86380 86390 1
426654 99426654 1001 86380 86390 1
426099 99426099 1001 86380 86390 1
427529 99427529 1001 86380 86390 1
427301 99427301 1001 86380 86390 1
427274 99427274 1001 86380 86390 1
428476 99428476 1001 86380 86390 1
428374 99428374 1001 86380 86390 1
428715 99428715 1001 86380 86390 1
427966 99427966 1001 86380 86390 1
427707 99427707 1001 86380 86390 1
427660 99427660 1001 86380 86390 1
429127 99429127 1001 86380 86390 1
430102 99430102 1001 86380 86390 1
429736 99429736 1001 86380 86390 1
429911 99429911 1001 86380 86390 1
429823 99429823 1001 86380 86390 1
429369 99429369 1001 86380 86390 1
429397 99429397 1001 86380 86390 1
430488 99430488 1001 86380 86390 1
430720 99430720 1001 86380 86390 1
430393 99430393 1001 86380 86390 1
431882 99431882 1001 86380 86390 1
431705 99431705 1001 86380 86390 1
430920 99430920 1001 86380 86390 1
431178 99431178 1001 86380 86390 1
430876 99430876 1001 86380 86390 1
430837 99430837 1001 86380 86390 1
431254 99431254 1001 86380 86390 1
432141 99432141 1001 86380 86390 1
433634 99433634 1001 86380 86390 1
433617 99433617 1001 86380 86390 1
433707 99433707 1001 86380 86390 1
432611 99432611 1001 86380 86390 1
432612 99432612 1001 86380 86390 1
433830 99433830 1001 86380 86390 1
433831 99433831 1001 86380 86390 1
433980 99433980 1001 86380 86390 1
434013 99434013 1001 86380 86390 1
435107 99435107 1001 86380 86390 1
435419 99435419 1001 86380 86390 1
434891 99434891 1001 86380 86390 1
435833 99435833 1001 86380 86390 1
435720 99435720 1001 86380 86390 1
436914 99436914 1001 86380 86390 1
436769 99436769 1001 86380 86390 1
436217 99436217 1001 86380 86390 1
436005 99436005 1001 86380 86390 1
300056 99300056 1001 86380 86390 1
300031 99300031 1001 86380 86390 1
437349 99437349 1001 86380 86390 1
300091 99300091 1001 86380 86390 1
300565 99300565 1001 86380 86390 1
300710 99300710 1001 86380 86390 1
300841 99300841 1001 86380 86390 1
301509 99301509 1001 86380 86390 1
301055 99301055 1001 86380 86390 1
301710 99301710 1001 86380 86390 1
301664 99301664 1001 86380 86390 1
301703 99301703 1001 86380 86390 1
302116 99302116 1001 86380 86390 1
301956 99301956 1001 86380 86390 1
301831 99301831 1001 86380 86390 1
301846 99301846 1001 86380 86390 1
301849 99301849 1001 86380 86390 1
301940 99301940 1001 86380 86390 1
302478 99302478 1001 86380 86390 1
303156 99303156 1001 86380 86390 1
303090 99303090 1001 86380 86390 1
302876 99302876 1001 86380 86390 1
302826 99302826 1001 86380 86390 1
302892 99302892 1001 86380 86390 1
302793 99302793 1001 86380 86390 1
302679 99302679 1001 86380 86390 1
303309 99303309 1001 86380 86390 1
303275 99303275 1001 86380 86390 1
304009 99304009 1001 86380 86390 1
303760 99303760 1001 86380 86390 1
303595 99303595 1001 86380 86390 1
303514 99303514 1001 86380 86390 1
304142 99304142 1001 86380 86390 1
304039 99304039 1001 86380 86390 1
304463 99304463 1001 86380 86390 1
304322 99304322 1001 86380 86390 1
304376 99304376 1001 86380 86390 1
304428 99304428 1001 86380 86390 1
304441 99304441 1001 86380 86390 1
304263 99304263 1001 86380 86390 1
305356 99305356 1001 86380 86390 1
305090 99305090 1001 86380 86390 1
305195 99305195 1001 86380 86390 1
500130 99500130 1001 86380 86390 1
500732 99500732 1001 86380 86390 1
500631 99500631 1001 86380 86390 1
500808 99500808 1001 86380 86390 1
500402 99500402 1001 86380 86390 1
500335 99500335 1001 86380 86390 1
500251 99500251 1001 86380 86390 1
500385 99500385 1001 86380 86390 1
501011 99501011 1001 86380 86390 1
500871 99500871 1001 86380 86390 1
501450 99501450 1001 86380 86390 1
501465 99501465 1001 86380 86390 1
501797 99501797 1001 86380 86390 1
501698 99501698 1001 86380 86390 1
502321 99502321 1001 86380 86390 1
502212 99502212 1001 86380 86390 1
502161 99502161 1001 86380 86390 1
502201 99502201 1001 86380 86390 1
501906 99501906 1001 86380 86390 1
502050 99502050 1001 86380 86390 1
503182 99503182 1001 86380 86390 1
503247 99503247 1001 86380 86390 1
503200 99503200 1001 86380 86390 1
502739 99502739 1001 86380 86390 1
502824 99502824 1001 86380 86390 1
503314 99503314 1001 86380 86390 1
503307 99503307 1001 86380 86390 1
503401 99503401 1001 86380 86390 1
504108 99504108 1001 86380 86390 1
503529 99503529 1001 86380 86390 1
504223 99504223 1001 86380 86390 1
504163 99504163 1001 86380 86390 1
504911 99504911 1001 86380 86390 1
504885 99504885 1001 86380 86390 1
504739 99504739 1001 86380 86390 1
504717 99504717 1001 86380 86390 1
504730 99504730 1001 86380 86390 1
505057 99505057 1001 86380 86390 1
505643 99505643 1001 86380 86390 1
505423 99505423 1001 86380 86390 1
505545 99505545 1001 86380 86390 1
505348 99505348 1001 86380 86390 1
505311 99505311 1001 86380 86390 1
505823 99505823 1001 86380 86390 1
505888 99505888 1001 86380 86390 1
506431 99506431 1001 86380 86390 1
506487 99506487 1001 86380 86390 1
506239 99506239 1001 86380 86390 1
506265 99506265 1001 86380 86390 1
506171 99506171 1001 86380 86390 1
507357 99507357 1001 86380 86390 1
507022 99507022 1001 86380 86390 1
507199 99507199 1001 86380 86390 1
506826 99506826 1001 86380 86390 1
508213 99508213 1001 86380 86390 1
508174 99508174 1001 86380 86390 1
508141 99508141 1001 86380 86390 1
507880 99507880 1001 86380 86390 1
508380 99508380 1001 86380 86390 1
508436 99508436 1001 86380 86390 1
508322 99508322 1001 86380 86390 1
509069 99509069 1001 86380 86390 1
508535 99508535 1001 86380 86390 1
508574 99508574 1001 86380 86390 1
508628 99508628 1001 86380 86390 1
509156 99509156 1001 86380 86390 1
509833 99509833 1001 86380 86390 1
509442 99509442 1001 86380 86390 1
510084 99510084 1001 86380 86390 1
510522 99510522 1001 86380 86390 1
510382 99510382 1001 86380 86390 1
510474 99510474 1001 86380 86390 1
510250 99510250 1001 86380 86390 1
510894 99510894 1001 86380 86390 1
511379 99511379 1001 86380 86390 1
510973 99510973 1001 86380 86390 1
511055 99511055 1001 86380 86390 1
511073 99511073 1001 86380 86390 1
511680 99511680 1001 86380 86390 1
512287 99512287 1001 86380 86390 1
512026 99512026 1001 86380 86390 1
512131 99512131 1001 86380 86390 1
511917 99511917 1001 86380 86390 1
511829 99511829 1001 86380 86390 1
511907 99511907 1001 86380 86390 1
511779 99511779 1001 86380 86390 1
511951 99511951 1001 86380 86390 1
512975 99512975 1001 86380 86390 1
512848 99512848 1001 86380 86390 1
512979 99512979 1001 86380 86390 1
512650 99512650 1001 86380 86390 1
513409 99513409 1001 86380 86390 1
513346 99513346 1001 86380 86390 1
513284 99513284 1001 86380 86390 1
514022 99514022 1001 86380 86390 1
513731 99513731 1001 86380 86390 1
513565 99513565 1001 86380 86390 1
514068 99514068 1001 86380 86390 1
514177 99514177 1001 86380 86390 1
514127 99514127 1001 86380 86390 1
514708 99514708 1001 86380 86390 1
514753 99514753 1001 86380 86390 1
514597 99514597 1001 86380 86390 1
514914 99514914 1001 86380 86390 1
515007 99515007 1001 86380 86390 1
515636 99515636 1001 86380 86390 1
515368 99515368 1001 86380 86390 1
515358 99515358 1001 86380 86390 1
515397 99515397 1001 86380 86390 1
515122 99515122 1001 86380 86390 1
515084 99515084 1001 86380 86390 1
515255 99515255 1001 86380 86390 1
515816 99515816 1001 86380 86390 1
516317 99516317 1001 86380 86390 1
516374 99516374 1001 86380 86390 1
516492 99516492 1001 86380 86390 1
516380 99516380 1001 86380 86390 1
516266 99516266 1001 86380 86390 1
516176 99516176 1001 86380 86390 1
516204 99516204 1001 86380 86390 1
516025 99516025 1001 86380 86390 1
516559 99516559 1001 86380 86390 1
517300 99517300 1001 86380 86390 1
517281 99517281 1001 86380 86390 1
516974 99516974 1001 86380 86390 1
517112 99517112 1001 86380 86390 1
516818 99516818 1001 86380 86390 1
518010 99518010 1001 86380 86390 1
518105 99518105 1001 86380 86390 1
517595 99517595 1001 86380 86390 1
517716 99517716 1001 86380 86390 1
517562 99517562 1001 86380 86390 1
518188 99518188 1001 86380 86390 1
518927 99518927 1001 86380 86390 1
518646 99518646 1001 86380 86390 1
519093 99519093 1001 86380 86390 1
519005 99519005 1001 86380 86390 1
519109 99519109 1001 86380 86390 1
519432 99519432 1001 86380 86390 1
519198 99519198 1001 86380 86390 1
519395 99519395 1001 86380 86390 1
519971 99519971 1001 86380 86390 1
520540 99520540 1001 86380 86390 1
520305 99520305 1001 86380 86390 1
520294 99520294 1001 86380 86390 1
520270 99520270 1001 86380 86390 1
520161 99520161 1001 86380 86390 1
520115 99520115 1001 86380 86390 1
520765 99520765 1001 86380 86390 1
521409 99521409 1001 86380 86390 1
521295 99521295 1001 86380 86390 1
521374 99521374 1001 86380 86390 1
521196 99521196 1001 86380 86390 1
521218 99521218 1001 86380 86390 1
520938 99520938 1001 86380 86390 1
521632 99521632 1001 86380 86390 1
521510 99521510 1001 86380 86390 1
521551 99521551 1001 86380 86390 1
522228 99522228 1001 86380 86390 1
522275 99522275 1001 86380 86390 1
521894 99521894 1001 86380 86390 1
522040 99522040 1001 86380 86390 1
521939 99521939 1001 86380 86390 1
522932 99522932 1001 86380 86390 1
522647 99522647 1001 86380 86390 1
522600 99522600 1001 86380 86390 1
523239 99523239 1001 86380 86390 1
523135 99523135 1001 86380 86390 1
523244 99523244 1001 86380 86390 1
523641 99523641 1001 86380 86390 1
523710 99523710 1001 86380 86390 1
523359 99523359 1001 86380 86390 1
524087 99524087 1001 86380 86390 1
524027 99524027 1001 86380 86390 1
524056 99524056 1001 86380 86390 1
524770 99524770 1001 86380 86390 1
524584 99524584 1001 86380 86390 1
524534 99524534 1001 86380 86390 1
524471 99524471 1001 86380 86390 1
524324 99524324 1001 86380 86390 1
524184 99524184 1001 86380 86390 1
524328 99524328 1001 86380 86390 1
524933 99524933 1001 86380 86390 1
525596 99525596 1001 86380 86390 1
525496 99525496 1001 86380 86390 1
525751 99525751 1001 86380 86390 1
525759 99525759 1001 86380 86390 1
525603 99525603 1001 86380 86390 1
525657 99525657 1001 86380 86390 1
526243 99526243 1001 86380 86390 1
526298 99526298 1001 86380 86390 1
526324 99526324 1001 86380 86390 1
526207 99526207 1001 86380 86390 1
526145 99526145 1001 86380 86390 1
526071 99526071 1001 86380 86390 1
526072 99526072 1001 86380 86390 1
526074 99526074 1001 86380 86390 1
525846 99525846 1001 86380 86390 1
525810 99525810 1001 86380 86390 1
525863 99525863 1001 86380 86390 1
525993 99525993 1001 86380 86390 1
526543 99526543 1001 86380 86390 1
527245 99527245 1001 86380 86390 1
527017 99527017 1001 86380 86390 1
526930 99526930 1001 86380 86390 1
526868 99526868 1001 86380 86390 1
526760 99526760 1001 86380 86390 1
526775 99526775 1001 86380 86390 1
526827 99526827 1001 86380 86390 1
526676 99526676 1001 86380 86390 1
526756 99526756 1001 86380 86390 1
527387 99527387 1001 86380 86390 1
527258 99527258 1001 86380 86390 1
527951 99527951 1001 86380 86390 1
528055 99528055 1001 86380 86390 1
528006 99528006 1001 86380 86390 1
527787 99527787 1001 86380 86390 1
527750 99527750 1001 86380 86390 1
527509 99527509 1001 86380 86390 1
527614 99527614 1001 86380 86390 1
528847 99528847 1001 86380 86390 1
528576 99528576 1001 86380 86390 1
528615 99528615 1001 86380 86390 1
528488 99528488 1001 86380 86390 1
528912 99528912 1001 86380 86390 1
529022 99529022 1001 86380 86390 1
529582 99529582 1001 86380 86390 1
529512 99529512 1001 86380 86390 1
529515 99529515 1001 86380 86390 1
529153 99529153 1001 86380 86390 1
529785 99529785 1001 86380 86390 1
529786 99529786 1001 86380 86390 1
530181 99530181 1001 86380 86390 1
530228 99530228 1001 86380 86390 1
529973 99529973 1001 86380 86390 1
530724 99530724 1001 86380 86390 1
531350 99531350 1001 86380 86390 1
531154 99531154 1001 86380 86390 1
530862 99530862 1001 86380 86390 1
530896 99530896 1001 86380 86390 1
531423 99531423 1001 86380 86390 1
531527 99531527 1001 86380 86390 1
532070 99532070 1001 86380 86390 1
531896 99531896 1001 86380 86390 1
531931 99531931 1001 86380 86390 1
531591 99531591 1001 86380 86390 1
531750 99531750 1001 86380 86390 1
532800 99532800 1001 86380 86390 1
532736 99532736 1001 86380 86390 1
532625 99532625 1001 86380 86390 1
532579 99532579 1001 86380 86390 1
532449 99532449 1001 86380 86390 1
533106 99533106 1001 86380 86390 1
533065 99533065 1001 86380 86390 1
533718 99533718 1001 86380 86390 1
533316 99533316 1001 86380 86390 1
533443 99533443 1001 86380 86390 1
534026 99534026 1001 86380 86390 1
533977 99533977 1001 86380 86390 1
534045 99534045 1001 86380 86390 1
533864 99533864 1001 86380 86390 1
534405 99534405 1001 86380 86390 1
534168 99534168 1001 86380 86390 1
534208 99534208 1001 86380 86390 1
534161 99534161 1001 86380 86390 1
534785 99534785 1001 86380 86390 1
534788 99534788 1001 86380 86390 1
535212 99535212 1001 86380 86390 1
535679 99535679 1001 86380 86390 1
535603 99535603 1001 86380 86390 1
536303 99536303 1001 86380 86390 1
536145 99536145 1001 86380 86390 1
536280 99536280 1001 86380 86390 1
536219 99536219 1001 86380 86390 1
535925 99535925 1001 86380 86390 1
535814 99535814 1001 86380 86390 1
537124 99537124 1001 86380 86390 1
537107 99537107 1001 86380 86390 1
537031 99537031 1001 86380 86390 1
536901 99536901 1001 86380 86390 1
536667 99536667 1001 86380 86390 1
537302 99537302 1001 86380 86390 1
536750 99536750 1001 86380 86390 1
537361 99537361 1001 86380 86390 1
537831 99537831 1001 86380 86390 1
537884 99537884 1001 86380 86390 1
537628 99537628 1001 86380 86390 1
537445 99537445 1001 86380 86390 1
538081 99538081 1001 86380 86390 1
538661 99538661 1001 86380 86390 1
538767 99538767 1001 86380 86390 1
538481 99538481 1001 86380 86390 1
538431 99538431 1001 86380 86390 1
538586 99538586 1001 86380 86390 1
538484 99538484 1001 86380 86390 1
538222 99538222 1001 86380 86390 1
538366 99538366 1001 86380 86390 1
538231 99538231 1001 86380 86390 1
539005 99539005 1001 86380 86390 1
539336 99539336 1001 86380 86390 1
539237 99539237 1001 86380 86390 1
539153 99539153 1001 86380 86390 1
539051 99539051 1001 86380 86390 1
540427 99540427 1001 86380 86390 1
540017 99540017 1001 86380 86390 1
541064 99541064 1001 86380 86390 1
540979 99540979 1001 86380 86390 1
540833 99540833 1001 86380 86390 1
541362 99541362 1001 86380 86390 1
542061 99542061 1001 86380 86390 1
542075 99542075 1001 86380 86390 1
541884 99541884 1001 86380 86390 1
541659 99541659 1001 86380 86390 1
542225 99542225 1001 86380 86390 1
542128 99542128 1001 86380 86390 1
542754 99542754 1001 86380 86390 1
542702 99542702 1001 86380 86390 1
542409 99542409 1001 86380 86390 1
543149 99543149 1001 86380 86390 1
543085 99543085 1001 86380 86390 1
543104 99543104 1001 86380 86390 1
543019 99543019 1001 86380 86390 1
543707 99543707 1001 86380 86390 1
543617 99543617 1001 86380 86390 1
543628 99543628 1001 86380 86390 1
543191 99543191 1001 86380 86390 1
543282 99543282 1001 86380 86390 1
543214 99543214 1001 86380 86390 1
543850 99543850 1001 86380 86390 1
544548 99544548 1001 86380 86390 1
544519 99544519 1001 86380 86390 1
544028 99544028 1001 86380 86390 1
544065 99544065 1001 86380 86390 1
544656 99544656 1001 86380 86390 1
544631 99544631 1001 86380 86390 1
432609 376 1001 27660 28257 1
400306 99400306 1001 86380 86390 1
400290 99400290 1001 86380 86390 1
400373 99400373 1001 86380 86390 1
400330 99400330 1001 86380 86390 1
400562 99400562 1001 86380 86390 1
400616 99400616 1001 86380 86390 1
401076 99401076 1001 86380 86390 1
401078 99401078 1001 86380 86390 1
401565 99401565 1001 86380 86390 1
402077 99402077 1001 86380 86390 1
402232 99402232 1001 86380 86390 1
402343 99402343 1001 86380 86390 1
402452 99402452 1001 86380 86390 1
402591 99402591 1001 86380 86390 1
402843 99402843 1001 86380 86390 1
402964 99402964 1001 86380 86390 1
403032 99403032 1001 86380 86390 1
403014 99403014 1001 86380 86390 1
403133 99403133 1001 86380 86390 1
403097 99403097 1001 86380 86390 1
403512 99403512 1001 86380 86390 1
404048 99404048 1001 86380 86390 1
404049 99404049 1001 86380 86390 1
404139 99404139 1001 86380 86390 1
404538 99404538 1001 86380 86390 1
405057 99405057 1001 86380 86390 1
405092 99405092 1001 86380 86390 1
405200 99405200 1001 86380 86390 1
405294 99405294 1001 86380 86390 1
405387 99405387 1001 86380 86390 1
406257 99406257 1001 86380 86390 1
406657 99406657 1001 86380 86390 1
406666 99406666 1001 86380 86390 1
407700 99407700 1001 86380 86390 1
408079 99408079 1001 86380 86390 1
408143 99408143 1001 86380 86390 1
408503 99408503 1001 86380 86390 1
408578 99408578 1001 86380 86390 1
409028 99409028 1001 86380 86390 1
409616 99409616 1001 86380 86390 1
409885 99409885 1001 86380 86390 1
410683 99410683 1001 86380 86390 1
410783 99410783 1001 86380 86390 1
410741 99410741 1001 86380 86390 1
411220 99411220 1001 86380 86390 1
411944 99411944 1001 86380 86390 1
411901 99411901 1001 86380 86390 1
412446 99412446 1001 86380 86390 1
412404 99412404 1001 86380 86390 1
413333 99413333 1001 86380 86390 1
413589 99413589 1001 86380 86390 1
412785 99412785 1001 86380 86390 1
412832 99412832 1001 86380 86390 1
412717 99412717 1001 86380 86390 1
414068 99414068 1001 86380 86390 1
414076 99414076 1001 86380 86390 1
415055 99415055 1001 86380 86390 1
414234 99414234 1001 86380 86390 1
414488 99414488 1001 86380 86390 1
414155 99414155 1001 86380 86390 1
415388 99415388 1001 86380 86390 1
415532 99415532 1001 86380 86390 1
416574 99416574 1001 86380 86390 1
416277 99416277 1001 86380 86390 1
415963 99415963 1001 86380 86390 1
417048 99417048 1001 86380 86390 1
417063 99417063 1001 86380 86390 1
417559 99417559 1001 86380 86390 1
418548 99418548 1001 86380 86390 1
418726 99418726 1001 86380 86390 1
418656 99418656 1001 86380 86390 1
418601 99418601 1001 86380 86390 1
418772 99418772 1001 86380 86390 1
418180 99418180 1001 86380 86390 1
417864 99417864 1001 86380 86390 1
419097 99419097 1001 86380 86390 1
419118 99419118 1001 86380 86390 1
420372 99420372 1001 86380 86390 1
420187 99420187 1001 86380 86390 1
419830 99419830 1001 86380 86390 1
420039 99420039 1001 86380 86390 1
419930 99419930 1001 86380 86390 1
419397 99419397 1001 86380 86390 1
420797 99420797 1001 86380 86390 1
422049 99422049 1001 86380 86390 1
421600 99421600 1001 86380 86390 1
421212 99421212 1001 86380 86390 1
420978 99420978 1001 86380 86390 1
422889 99422889 1001 86380 86390 1
422668 99422668 1001 86380 86390 1
423801 99423801 1001 86380 86390 1
424005 99424005 1001 86380 86390 1
424867 99424867 1001 86380 86390 1
424207 99424207 1001 86380 86390 1
424247 99424247 1001 86380 86390 1
426288 99426288 1001 86380 86390 1
426467 99426467 1001 86380 86390 1
426162 99426162 1001 86380 86390 1
427494 99427494 1001 86380 86390 1
428391 99428391 1001 86380 86390 1
428419 99428419 1001 86380 86390 1
428318 99428318 1001 86380 86390 1
428207 99428207 1001 86380 86390 1
427704 99427704 1001 86380 86390 1
427643 99427643 1001 86380 86390 1
428829 99428829 1001 86380 86390 1
429108 99429108 1001 86380 86390 1
428956 99428956 1001 86380 86390 1
429934 99429934 1001 86380 86390 1
[truncated: 4,104,980 more chars]
