# Supplementary material for: Fast and near-optimal monitoring for healthcare acquired infection outbreaks
Source: PLoS Comput Biol. 2019 Sep 16;15(9):e1007284. doi: 10.1371/journal.pcbi.1007284 (PMC6762212; doi:10.1371/journal.pcbi.1007284)
Supplement: S1 Data — (ZIP) [file pcbi.1007284.s006.zip › MobilityLogs1/HAISE_Carilion_all_visits_day_39.txt]

#Person location Sublocation StartTime EndTime Type
500222 707 1002 51407 53727 1
539323 1129 1002 61098 71612 1
400580 99400580 1001 86380 86390 1
400840 99400840 1001 86380 86390 1
400845 99400845 1001 86380 86390 1
400833 99400833 1001 86380 86390 1
401374 99401374 1001 86380 86390 1
401381 99401381 1001 86380 86390 1
401449 99401449 1001 86380 86390 1
401542 99401542 1001 86380 86390 1
401686 99401686 1001 86380 86390 1
401662 99401662 1001 86380 86390 1
402142 99402142 1001 86380 86390 1
402679 99402679 1001 86380 86390 1
402875 99402875 1001 86380 86390 1
403121 99403121 1001 86380 86390 1
403361 99403361 1001 86380 86390 1
403514 99403514 1001 86380 86390 1
403495 99403495 1001 86380 86390 1
404250 99404250 1001 86380 86390 1
404303 99404303 1001 86380 86390 1
404389 99404389 1001 86380 86390 1
404399 99404399 1001 86380 86390 1
404750 99404750 1001 86380 86390 1
404831 99404831 1001 86380 86390 1
404899 99404899 1001 86380 86390 1
404923 99404923 1001 86380 86390 1
404789 99404789 1001 86380 86390 1
405114 99405114 1001 86380 86390 1
405343 99405343 1001 86380 86390 1
405452 99405452 1001 86380 86390 1
405652 99405652 1001 86380 86390 1
405729 99405729 1001 86380 86390 1
406099 99406099 1001 86380 86390 1
406643 99406643 1001 86380 86390 1
406869 99406869 1001 86380 86390 1
407329 99407329 1001 86380 86390 1
407355 99407355 1001 86380 86390 1
407680 99407680 1001 86380 86390 1
407865 99407865 1001 86380 86390 1
407848 99407848 1001 86380 86390 1
408763 99408763 1001 86380 86390 1
409058 99409058 1001 86380 86390 1
409503 99409503 1001 86380 86390 1
409618 99409618 1001 86380 86390 1
409919 99409919 1001 86380 86390 1
410287 99410287 1001 86380 86390 1
410575 99410575 1001 86380 86390 1
410637 99410637 1001 86380 86390 1
410749 99410749 1001 86380 86390 1
410945 99410945 1001 86380 86390 1
411103 99411103 1001 86380 86390 1
411385 99411385 1001 86380 86390 1
411464 99411464 1001 86380 86390 1
411610 99411610 1001 86380 86390 1
411899 99411899 1001 86380 86390 1
411980 99411980 1001 86380 86390 1
412150 99412150 1001 86380 86390 1
412203 99412203 1001 86380 86390 1
412301 99412301 1001 86380 86390 1
413166 99413166 1001 86380 86390 1
412914 99412914 1001 86380 86390 1
412717 99412717 1001 86380 86390 1
414023 99414023 1001 86380 86390 1
415102 99415102 1001 86380 86390 1
414508 99414508 1001 86380 86390 1
414779 99414779 1001 86380 86390 1
414899 99414899 1001 86380 86390 1
414600 99414600 1001 86380 86390 1
414910 99414910 1001 86380 86390 1
414197 99414197 1001 86380 86390 1
414137 99414137 1001 86380 86390 1
415704 99415704 1001 86380 86390 1
415441 99415441 1001 86380 86390 1
416698 99416698 1001 86380 86390 1
416614 99416614 1001 86380 86390 1
417345 99417345 1001 86380 86390 1
418436 99418436 1001 86380 86390 1
418220 99418220 1001 86380 86390 1
418165 99418165 1001 86380 86390 1
418403 99418403 1001 86380 86390 1
417685 99417685 1001 86380 86390 1
417844 99417844 1001 86380 86390 1
418953 99418953 1001 86380 86390 1
419229 99419229 1001 86380 86390 1
420501 99420501 1001 86380 86390 1
420629 99420629 1001 86380 86390 1
420559 99420559 1001 86380 86390 1
421903 99421903 1001 86380 86390 1
422082 99422082 1001 86380 86390 1
421881 99421881 1001 86380 86390 1
422113 99422113 1001 86380 86390 1
421441 99421441 1001 86380 86390 1
423463 99423463 1001 86380 86390 1
422905 99422905 1001 86380 86390 1
422683 99422683 1001 86380 86390 1
422903 99422903 1001 86380 86390 1
423820 99423820 1001 86380 86390 1
425043 99425043 1001 86380 86390 1
424905 99424905 1001 86380 86390 1
424981 99424981 1001 86380 86390 1
425581 99425581 1001 86380 86390 1
425824 99425824 1001 86380 86390 1
427003 99427003 1001 86380 86390 1
426762 99426762 1001 86380 86390 1
426445 99426445 1001 86380 86390 1
426608 99426608 1001 86380 86390 1
426686 99426686 1001 86380 86390 1
427337 99427337 1001 86380 86390 1
428550 99428550 1001 86380 86390 1
428040 99428040 1001 86380 86390 1
428180 99428180 1001 86380 86390 1
427572 99427572 1001 86380 86390 1
427818 99427818 1001 86380 86390 1
428778 99428778 1001 86380 86390 1
430245 99430245 1001 86380 86390 1
429497 99429497 1001 86380 86390 1
429248 99429248 1001 86380 86390 1
429395 99429395 1001 86380 86390 1
430777 99430777 1001 86380 86390 1
430521 99430521 1001 86380 86390 1
431762 99431762 1001 86380 86390 1
430922 99430922 1001 86380 86390 1
431072 99431072 1001 86380 86390 1
432287 99432287 1001 86380 86390 1
432928 99432928 1001 86380 86390 1
432668 99432668 1001 86380 86390 1
434050 99434050 1001 86380 86390 1
434032 99434032 1001 86380 86390 1
435208 99435208 1001 86380 86390 1
434887 99434887 1001 86380 86390 1
434964 99434964 1001 86380 86390 1
434469 99434469 1001 86380 86390 1
434427 99434427 1001 86380 86390 1
436768 99436768 1001 86380 86390 1
437043 99437043 1001 86380 86390 1
436752 99436752 1001 86380 86390 1
436710 99436710 1001 86380 86390 1
437206 99437206 1001 86380 86390 1
300549 99300549 1001 86380 86390 1
300605 99300605 1001 86380 86390 1
300456 99300456 1001 86380 86390 1
300159 99300159 1001 86380 86390 1
300156 99300156 1001 86380 86390 1
300249 99300249 1001 86380 86390 1
300849 99300849 1001 86380 86390 1
301393 99301393 1001 86380 86390 1
301230 99301230 1001 86380 86390 1
301564 99301564 1001 86380 86390 1
301709 99301709 1001 86380 86390 1
301575 99301575 1001 86380 86390 1
302073 99302073 1001 86380 86390 1
302088 99302088 1001 86380 86390 1
301811 99301811 1001 86380 86390 1
301861 99301861 1001 86380 86390 1
303111 99303111 1001 86380 86390 1
303034 99303034 1001 86380 86390 1
302999 99302999 1001 86380 86390 1
302639 99302639 1001 86380 86390 1
302749 99302749 1001 86380 86390 1
303969 99303969 1001 86380 86390 1
303764 99303764 1001 86380 86390 1
303784 99303784 1001 86380 86390 1
303472 99303472 1001 86380 86390 1
303617 99303617 1001 86380 86390 1
304097 99304097 1001 86380 86390 1
304138 99304138 1001 86380 86390 1
304660 99304660 1001 86380 86390 1
304529 99304529 1001 86380 86390 1
304399 99304399 1001 86380 86390 1
304440 99304440 1001 86380 86390 1
304376 99304376 1001 86380 86390 1
304441 99304441 1001 86380 86390 1
304861 99304861 1001 86380 86390 1
304994 99304994 1001 86380 86390 1
305548 99305548 1001 86380 86390 1
305640 99305640 1001 86380 86390 1
305538 99305538 1001 86380 86390 1
305565 99305565 1001 86380 86390 1
305681 99305681 1001 86380 86390 1
305324 99305324 1001 86380 86390 1
305394 99305394 1001 86380 86390 1
305181 99305181 1001 86380 86390 1
305222 99305222 1001 86380 86390 1
305251 99305251 1001 86380 86390 1
305187 99305187 1001 86380 86390 1
500168 99500168 1001 86380 86390 1
500793 99500793 1001 86380 86390 1
500431 99500431 1001 86380 86390 1
500310 99500310 1001 86380 86390 1
500220 99500220 1001 86380 86390 1
500850 99500850 1001 86380 86390 1
501010 99501010 1001 86380 86390 1
501456 99501456 1001 86380 86390 1
501306 99501306 1001 86380 86390 1
501425 99501425 1001 86380 86390 1
501261 99501261 1001 86380 86390 1
501806 99501806 1001 86380 86390 1
501774 99501774 1001 86380 86390 1
501778 99501778 1001 86380 86390 1
502221 99502221 1001 86380 86390 1
502173 99502173 1001 86380 86390 1
502127 99502127 1001 86380 86390 1
502141 99502141 1001 86380 86390 1
502231 99502231 1001 86380 86390 1
501965 99501965 1001 86380 86390 1
501918 99501918 1001 86380 86390 1
501919 99501919 1001 86380 86390 1
503196 99503196 1001 86380 86390 1
503119 99503119 1001 86380 86390 1
502918 99502918 1001 86380 86390 1
503001 99503001 1001 86380 86390 1
502837 99502837 1001 86380 86390 1
503926 99503926 1001 86380 86390 1
503983 99503983 1001 86380 86390 1
503733 99503733 1001 86380 86390 1
503905 99503905 1001 86380 86390 1
503802 99503802 1001 86380 86390 1
504892 99504892 1001 86380 86390 1
504342 99504342 1001 86380 86390 1
504972 99504972 1001 86380 86390 1
505103 99505103 1001 86380 86390 1
505487 99505487 1001 86380 86390 1
505783 99505783 1001 86380 86390 1
505940 99505940 1001 86380 86390 1
505918 99505918 1001 86380 86390 1
505828 99505828 1001 86380 86390 1
506200 99506200 1001 86380 86390 1
506258 99506258 1001 86380 86390 1
506284 99506284 1001 86380 86390 1
506054 99506054 1001 86380 86390 1
506137 99506137 1001 86380 86390 1
506179 99506179 1001 86380 86390 1
506090 99506090 1001 86380 86390 1
506604 99506604 1001 86380 86390 1
507206 99507206 1001 86380 86390 1
507129 99507129 1001 86380 86390 1
507107 99507107 1001 86380 86390 1
507033 99507033 1001 86380 86390 1
506998 99506998 1001 86380 86390 1
508191 99508191 1001 86380 86390 1
508143 99508143 1001 86380 86390 1
507968 99507968 1001 86380 86390 1
508989 99508989 1001 86380 86390 1
509007 99509007 1001 86380 86390 1
508674 99508674 1001 86380 86390 1
508859 99508859 1001 86380 86390 1
508589 99508589 1001 86380 86390 1
508478 99508478 1001 86380 86390 1
509241 99509241 1001 86380 86390 1
509209 99509209 1001 86380 86390 1
509630 99509630 1001 86380 86390 1
509589 99509589 1001 86380 86390 1
509347 99509347 1001 86380 86390 1
509280 99509280 1001 86380 86390 1
510615 99510615 1001 86380 86390 1
510367 99510367 1001 86380 86390 1
510174 99510174 1001 86380 86390 1
510822 99510822 1001 86380 86390 1
511535 99511535 1001 86380 86390 1
511183 99511183 1001 86380 86390 1
511146 99511146 1001 86380 86390 1
511038 99511038 1001 86380 86390 1
511041 99511041 1001 86380 86390 1
511592 99511592 1001 86380 86390 1
511724 99511724 1001 86380 86390 1
511661 99511661 1001 86380 86390 1
511585 99511585 1001 86380 86390 1
511624 99511624 1001 86380 86390 1
512318 99512318 1001 86380 86390 1
512096 99512096 1001 86380 86390 1
512045 99512045 1001 86380 86390 1
511864 99511864 1001 86380 86390 1
511910 99511910 1001 86380 86390 1
511936 99511936 1001 86380 86390 1
511963 99511963 1001 86380 86390 1
512544 99512544 1001 86380 86390 1
512537 99512537 1001 86380 86390 1
513026 99513026 1001 86380 86390 1
513108 99513108 1001 86380 86390 1
512954 99512954 1001 86380 86390 1
512866 99512866 1001 86380 86390 1
512700 99512700 1001 86380 86390 1
512693 99512693 1001 86380 86390 1
512647 99512647 1001 86380 86390 1
513337 99513337 1001 86380 86390 1
513380 99513380 1001 86380 86390 1
513252 99513252 1001 86380 86390 1
513983 99513983 1001 86380 86390 1
513873 99513873 1001 86380 86390 1
513554 99513554 1001 86380 86390 1
513545 99513545 1001 86380 86390 1
514178 99514178 1001 86380 86390 1
514668 99514668 1001 86380 86390 1
514522 99514522 1001 86380 86390 1
514908 99514908 1001 86380 86390 1
515054 99515054 1001 86380 86390 1
515608 99515608 1001 86380 86390 1
515609 99515609 1001 86380 86390 1
515080 99515080 1001 86380 86390 1
515161 99515161 1001 86380 86390 1
515825 99515825 1001 86380 86390 1
515713 99515713 1001 86380 86390 1
515768 99515768 1001 86380 86390 1
516477 99516477 1001 86380 86390 1
516307 99516307 1001 86380 86390 1
516122 99516122 1001 86380 86390 1
516161 99516161 1001 86380 86390 1
516229 99516229 1001 86380 86390 1
516154 99516154 1001 86380 86390 1
516096 99516096 1001 86380 86390 1
516080 99516080 1001 86380 86390 1
517158 99517158 1001 86380 86390 1
517148 99517148 1001 86380 86390 1
517066 99517066 1001 86380 86390 1
517090 99517090 1001 86380 86390 1
516726 99516726 1001 86380 86390 1
517400 99517400 1001 86380 86390 1
518027 99518027 1001 86380 86390 1
517899 99517899 1001 86380 86390 1
517622 99517622 1001 86380 86390 1
517640 99517640 1001 86380 86390 1
518238 99518238 1001 86380 86390 1
518731 99518731 1001 86380 86390 1
518765 99518765 1001 86380 86390 1
518447 99518447 1001 86380 86390 1
518488 99518488 1001 86380 86390 1
519717 99519717 1001 86380 86390 1
519240 99519240 1001 86380 86390 1
519832 99519832 1001 86380 86390 1
520458 99520458 1001 86380 86390 1
520218 99520218 1001 86380 86390 1
520115 99520115 1001 86380 86390 1
521314 99521314 1001 86380 86390 1
521421 99521421 1001 86380 86390 1
521253 99521253 1001 86380 86390 1
520889 99520889 1001 86380 86390 1
521513 99521513 1001 86380 86390 1
522178 99522178 1001 86380 86390 1
522208 99522208 1001 86380 86390 1
522175 99522175 1001 86380 86390 1
522013 99522013 1001 86380 86390 1
521763 99521763 1001 86380 86390 1
521819 99521819 1001 86380 86390 1
521799 99521799 1001 86380 86390 1
522462 99522462 1001 86380 86390 1
522309 99522309 1001 86380 86390 1
522771 99522771 1001 86380 86390 1
522729 99522729 1001 86380 86390 1
522872 99522872 1001 86380 86390 1
522834 99522834 1001 86380 86390 1
522647 99522647 1001 86380 86390 1
523220 99523220 1001 86380 86390 1
523148 99523148 1001 86380 86390 1
523640 99523640 1001 86380 86390 1
523518 99523518 1001 86380 86390 1
523353 99523353 1001 86380 86390 1
523405 99523405 1001 86380 86390 1
523501 99523501 1001 86380 86390 1
524592 99524592 1001 86380 86390 1
524583 99524583 1001 86380 86390 1
524713 99524713 1001 86380 86390 1
524383 99524383 1001 86380 86390 1
524223 99524223 1001 86380 86390 1
524872 99524872 1001 86380 86390 1
524954 99524954 1001 86380 86390 1
525516 99525516 1001 86380 86390 1
525278 99525278 1001 86380 86390 1
525175 99525175 1001 86380 86390 1
524983 99524983 1001 86380 86390 1
525622 99525622 1001 86380 86390 1
525667 99525667 1001 86380 86390 1
526265 99526265 1001 86380 86390 1
526319 99526319 1001 86380 86390 1
525824 99525824 1001 86380 86390 1
526537 99526537 1001 86380 86390 1
526534 99526534 1001 86380 86390 1
527123 99527123 1001 86380 86390 1
527034 99527034 1001 86380 86390 1
526840 99526840 1001 86380 86390 1
526854 99526854 1001 86380 86390 1
527041 99527041 1001 86380 86390 1
526720 99526720 1001 86380 86390 1
527447 99527447 1001 86380 86390 1
527890 99527890 1001 86380 86390 1
528066 99528066 1001 86380 86390 1
527688 99527688 1001 86380 86390 1
527845 99527845 1001 86380 86390 1
527730 99527730 1001 86380 86390 1
527866 99527866 1001 86380 86390 1
527672 99527672 1001 86380 86390 1
527804 99527804 1001 86380 86390 1
528086 99528086 1001 86380 86390 1
528637 99528637 1001 86380 86390 1
529689 99529689 1001 86380 86390 1
529608 99529608 1001 86380 86390 1
529420 99529420 1001 86380 86390 1
529421 99529421 1001 86380 86390 1
529519 99529519 1001 86380 86390 1
529196 99529196 1001 86380 86390 1
529732 99529732 1001 86380 86390 1
530465 99530465 1001 86380 86390 1
530448 99530448 1001 86380 86390 1
530142 99530142 1001 86380 86390 1
530318 99530318 1001 86380 86390 1
531307 99531307 1001 86380 86390 1
531284 99531284 1001 86380 86390 1
531370 99531370 1001 86380 86390 1
531164 99531164 1001 86380 86390 1
530970 99530970 1001 86380 86390 1
530983 99530983 1001 86380 86390 1
530927 99530927 1001 86380 86390 1
530929 99530929 1001 86380 86390 1
530943 99530943 1001 86380 86390 1
531807 99531807 1001 86380 86390 1
531801 99531801 1001 86380 86390 1
531945 99531945 1001 86380 86390 1
531613 99531613 1001 86380 86390 1
531666 99531666 1001 86380 86390 1
531787 99531787 1001 86380 86390 1
531700 99531700 1001 86380 86390 1
532258 99532258 1001 86380 86390 1
532957 99532957 1001 86380 86390 1
532882 99532882 1001 86380 86390 1
532876 99532876 1001 86380 86390 1
532764 99532764 1001 86380 86390 1
532780 99532780 1001 86380 86390 1
532798 99532798 1001 86380 86390 1
533081 99533081 1001 86380 86390 1
533283 99533283 1001 86380 86390 1
533427 99533427 1001 86380 86390 1
533350 99533350 1001 86380 86390 1
534063 99534063 1001 86380 86390 1
534004 99534004 1001 86380 86390 1
534044 99534044 1001 86380 86390 1
534521 99534521 1001 86380 86390 1
534350 99534350 1001 86380 86390 1
534442 99534442 1001 86380 86390 1
534423 99534423 1001 86380 86390 1
534088 99534088 1001 86380 86390 1
534702 99534702 1001 86380 86390 1
535254 99535254 1001 86380 86390 1
535105 99535105 1001 86380 86390 1
535262 99535262 1001 86380 86390 1
535225 99535225 1001 86380 86390 1
534969 99534969 1001 86380 86390 1
535024 99535024 1001 86380 86390 1
535000 99535000 1001 86380 86390 1
535650 99535650 1001 86380 86390 1
535639 99535639 1001 86380 86390 1
535555 99535555 1001 86380 86390 1
535518 99535518 1001 86380 86390 1
536209 99536209 1001 86380 86390 1
536133 99536133 1001 86380 86390 1
536316 99536316 1001 86380 86390 1
536092 99536092 1001 86380 86390 1
535928 99535928 1001 86380 86390 1
535735 99535735 1001 86380 86390 1
536451 99536451 1001 86380 86390 1
536464 99536464 1001 86380 86390 1
536468 99536468 1001 86380 86390 1
537077 99537077 1001 86380 86390 1
536861 99536861 1001 86380 86390 1
537225 99537225 1001 86380 86390 1
537277 99537277 1001 86380 86390 1
537191 99537191 1001 86380 86390 1
537893 99537893 1001 86380 86390 1
537932 99537932 1001 86380 86390 1
537726 99537726 1001 86380 86390 1
537767 99537767 1001 86380 86390 1
537568 99537568 1001 86380 86390 1
537439 99537439 1001 86380 86390 1
537467 99537467 1001 86380 86390 1
538064 99538064 1001 86380 86390 1
538131 99538131 1001 86380 86390 1
538678 99538678 1001 86380 86390 1
538482 99538482 1001 86380 86390 1
538563 99538563 1001 86380 86390 1
538447 99538447 1001 86380 86390 1
538279 99538279 1001 86380 86390 1
538374 99538374 1001 86380 86390 1
539454 99539454 1001 86380 86390 1
539625 99539625 1001 86380 86390 1
539523 99539523 1001 86380 86390 1
539417 99539417 1001 86380 86390 1
539035 99539035 1001 86380 86390 1
539090 99539090 1001 86380 86390 1
539135 99539135 1001 86380 86390 1
539648 99539648 1001 86380 86390 1
540438 99540438 1001 86380 86390 1
539858 99539858 1001 86380 86390 1
540515 99540515 1001 86380 86390 1
540537 99540537 1001 86380 86390 1
540489 99540489 1001 86380 86390 1
541235 99541235 1001 86380 86390 1
540919 99540919 1001 86380 86390 1
541041 99541041 1001 86380 86390 1
540776 99540776 1001 86380 86390 1
541352 99541352 1001 86380 86390 1
542092 99542092 1001 86380 86390 1
542115 99542115 1001 86380 86390 1
541772 99541772 1001 86380 86390 1
541852 99541852 1001 86380 86390 1
541731 99541731 1001 86380 86390 1
542931 99542931 1001 86380 86390 1
542937 99542937 1001 86380 86390 1
542480 99542480 1001 86380 86390 1
542472 99542472 1001 86380 86390 1
542349 99542349 1001 86380 86390 1
543035 99543035 1001 86380 86390 1
543010 99543010 1001 86380 86390 1
543631 99543631 1001 86380 86390 1
543644 99543644 1001 86380 86390 1
543634 99543634 1001 86380 86390 1
543748 99543748 1001 86380 86390 1
543220 99543220 1001 86380 86390 1
543259 99543259 1001 86380 86390 1
543156 99543156 1001 86380 86390 1
543782 99543782 1001 86380 86390 1
543912 99543912 1001 86380 86390 1
543774 99543774 1001 86380 86390 1
543855 99543855 1001 86380 86390 1
544568 99544568 1001 86380 86390 1
544380 99544380 1001 86380 86390 1
544186 99544186 1001 86380 86390 1
544326 99544326 1001 86380 86390 1
544015 99544015 1001 86380 86390 1
544623 99544623 1001 86380 86390 1
544692 99544692 1001 86380 86390 1
508458 852 1001 63816 64115 1
400564 99400564 1001 86380 86390 1
400646 99400646 1001 86380 86390 1
401026 99401026 1001 86380 86390 1
400942 99400942 1001 86380 86390 1
401114 99401114 1001 86380 86390 1
401246 99401246 1001 86380 86390 1
402251 99402251 1001 86380 86390 1
402334 99402334 1001 86380 86390 1
402931 99402931 1001 86380 86390 1
403154 99403154 1001 86380 86390 1
403620 99403620 1001 86380 86390 1
403640 99403640 1001 86380 86390 1
404031 99404031 1001 86380 86390 1
404508 99404508 1001 86380 86390 1
404561 99404561 1001 86380 86390 1
404516 99404516 1001 86380 86390 1
404659 99404659 1001 86380 86390 1
404748 99404748 1001 86380 86390 1
405782 99405782 1001 86380 86390 1
406546 99406546 1001 86380 86390 1
406619 99406619 1001 86380 86390 1
406605 99406605 1001 86380 86390 1
406715 99406715 1001 86380 86390 1
406736 99406736 1001 86380 86390 1
406860 99406860 1001 86380 86390 1
407150 99407150 1001 86380 86390 1
407344 99407344 1001 86380 86390 1
408768 99408768 1001 86380 86390 1
409181 99409181 1001 86380 86390 1
409221 99409221 1001 86380 86390 1
409529 99409529 1001 86380 86390 1
409863 99409863 1001 86380 86390 1
410254 99410254 1001 86380 86390 1
410306 99410306 1001 86380 86390 1
410776 99410776 1001 86380 86390 1
410898 99410898 1001 86380 86390 1
411384 99411384 1001 86380 86390 1
411615 99411615 1001 86380 86390 1
411863 99411863 1001 86380 86390 1
413543 99413543 1001 86380 86390 1
413593 99413593 1001 86380 86390 1
413568 99413568 1001 86380 86390 1
413653 99413653 1001 86380 86390 1
413049 99413049 1001 86380 86390 1
412946 99412946 1001 86380 86390 1
412929 99412929 1001 86380 86390 1
412848 99412848 1001 86380 86390 1
412509 99412509 1001 86380 86390 1
412592 99412592 1001 86380 86390 1
412709 99412709 1001 86380 86390 1
414013 99414013 1001 86380 86390 1
414101 99414101 1001 86380 86390 1
414618 99414618 1001 86380 86390 1
414264 99414264 1001 86380 86390 1
415627 99415627 1001 86380 86390 1
416815 99416815 1001 86380 86390 1
415838 99415838 1001 86380 86390 1
417153 99417153 1001 86380 86390 1
417040 99417040 1001 86380 86390 1
417157 99417157 1001 86380 86390 1
418218 99418218 1001 86380 86390 1
418398 99418398 1001 86380 86390 1
418423 99418423 1001 86380 86390 1
417870 99417870 1001 86380 86390 1
417625 99417625 1001 86380 86390 1
417674 99417674 1001 86380 86390 1
419102 99419102 1001 86380 86390 1
420075 99420075 1001 86380 86390 1
420068 99420068 1001 86380 86390 1
419741 99419741 1001 86380 86390 1
420474 99420474 1001 86380 86390 1
420912 99420912 1001 86380 86390 1
421213 99421213 1001 86380 86390 1
420850 99420850 1001 86380 86390 1
422461 99422461 1001 86380 86390 1
423118 99423118 1001 86380 86390 1
424089 99424089 1001 86380 86390 1
424799 99424799 1001 86380 86390 1
424812 99424812 1001 86380 86390 1
424638 99424638 1001 86380 86390 1
424530 99424530 1001 86380 86390 1
424408 99424408 1001 86380 86390 1
424431 99424431 1001 86380 86390 1
426547 99426547 1001 86380 86390 1
426688 99426688 1001 86380 86390 1
426250 99426250 1001 86380 86390 1
427513 99427513 1001 86380 86390 1
428489 99428489 1001 86380 86390 1
428182 99428182 1001 86380 86390 1
427677 99427677 1001 86380 86390 1
427577 99427577 1001 86380 86390 1
427637 99427637 1001 86380 86390 1
427568 99427568 1001 86380 86390 1
429041 99429041 1001 86380 86390 1
429067 99429067 1001 86380 86390 1
429100 99429100 1001 86380 86390 1
428342 99428342 1001 86380 86390 1
430014 99430014 1001 86380 86390 1
430082 99430082 1001 86380 86390 1
429595 99429595 1001 86380 86390 1
429268 99429268 1001 86380 86390 1
429444 99429444 1001 86380 86390 1
429334 99429334 1001 86380 86390 1
429262 99429262 1001 86380 86390 1
430573 99430573 1001 86380 86390 1
430576 99430576 1001 86380 86390 1
430681 99430681 1001 86380 86390 1
430483 99430483 1001 86380 86390 1
431937 99431937 1001 86380 86390 1
431150 99431150 1001 86380 86390 1
430966 99430966 1001 86380 86390 1
431167 99431167 1001 86380 86390 1
430995 99430995 1001 86380 86390 1
433643 99433643 1001 86380 86390 1
433408 99433408 1001 86380 86390 1
433076 99433076 1001 86380 86390 1
432971 99432971 1001 86380 86390 1
433233 99433233 1001 86380 86390 1
432552 99432552 1001 86380 86390 1
432891 99432891 1001 86380 86390 1
433811 99433811 1001 86380 86390 1
434117 99434117 1001 86380 86390 1
433899 99433899 1001 86380 86390 1
433922 99433922 1001 86380 86390 1
434940 99434940 1001 86380 86390 1
434897 99434897 1001 86380 86390 1
434920 99434920 1001 86380 86390 1
434856 99434856 1001 86380 86390 1
434203 99434203 1001 86380 86390 1
434328 99434328 1001 86380 86390 1
434248 99434248 1001 86380 86390 1
434224 99434224 1001 86380 86390 1
435450 99435450 1001 86380 86390 1
436748 99436748 1001 86380 86390 1
436215 99436215 1001 86380 86390 1
300034 99300034 1001 86380 86390 1
300053 99300053 1001 86380 86390 1
300028 99300028 1001 86380 86390 1
300578 99300578 1001 86380 86390 1
300433 99300433 1001 86380 86390 1
300375 99300375 1001 86380 86390 1
300427 99300427 1001 86380 86390 1
300479 99300479 1001 86380 86390 1
300493 99300493 1001 86380 86390 1
300240 99300240 1001 86380 86390 1
300253 99300253 1001 86380 86390 1
300829 99300829 1001 86380 86390 1
300831 99300831 1001 86380 86390 1
301364 99301364 1001 86380 86390 1
301511 99301511 1001 86380 86390 1
301410 99301410 1001 86380 86390 1
301152 99301152 1001 86380 86390 1
301053 99301053 1001 86380 86390 1
301645 99301645 1001 86380 86390 1
302312 99302312 1001 86380 86390 1
302373 99302373 1001 86380 86390 1
302138 99302138 1001 86380 86390 1
302083 99302083 1001 86380 86390 1
301942 99301942 1001 86380 86390 1
302944 99302944 1001 86380 86390 1
302638 99302638 1001 86380 86390 1
302643 99302643 1001 86380 86390 1
302631 99302631 1001 86380 86390 1
303411 99303411 1001 86380 86390 1
303373 99303373 1001 86380 86390 1
303249 99303249 1001 86380 86390 1
303845 99303845 1001 86380 86390 1
303915 99303915 1001 86380 86390 1
303491 99303491 1001 86380 86390 1
303612 99303612 1001 86380 86390 1
303445 99303445 1001 86380 86390 1
303498 99303498 1001 86380 86390 1
304044 99304044 1001 86380 86390 1
304074 99304074 1001 86380 86390 1
304065 99304065 1001 86380 86390 1
304693 99304693 1001 86380 86390 1
304733 99304733 1001 86380 86390 1
304629 99304629 1001 86380 86390 1
304484 99304484 1001 86380 86390 1
304407 99304407 1001 86380 86390 1
304291 99304291 1001 86380 86390 1
304396 99304396 1001 86380 86390 1
304939 99304939 1001 86380 86390 1
305056 99305056 1001 86380 86390 1
304906 99304906 1001 86380 86390 1
305668 99305668 1001 86380 86390 1
305271 99305271 1001 86380 86390 1
305156 99305156 1001 86380 86390 1
305108 99305108 1001 86380 86390 1
305072 99305072 1001 86380 86390 1
500148 99500148 1001 86380 86390 1
500162 99500162 1001 86380 86390 1
500668 99500668 1001 86380 86390 1
500501 99500501 1001 86380 86390 1
500225 99500225 1001 86380 86390 1
500199 99500199 1001 86380 86390 1
500239 99500239 1001 86380 86390 1
501453 99501453 1001 86380 86390 1
501386 99501386 1001 86380 86390 1
501323 99501323 1001 86380 86390 1
501338 99501338 1001 86380 86390 1
501195 99501195 1001 86380 86390 1
501026 99501026 1001 86380 86390 1
501748 99501748 1001 86380 86390 1
501761 99501761 1001 86380 86390 1
502363 99502363 1001 86380 86390 1
502440 99502440 1001 86380 86390 1
502322 99502322 1001 86380 86390 1
502013 99502013 1001 86380 86390 1
501885 99501885 1001 86380 86390 1
501911 99501911 1001 86380 86390 1
503249 99503249 1001 86380 86390 1
502914 99502914 1001 86380 86390 1
503301 99503301 1001 86380 86390 1
503809 99503809 1001 86380 86390 1
503517 99503517 1001 86380 86390 1
503699 99503699 1001 86380 86390 1
503521 99503521 1001 86380 86390 1
504180 99504180 1001 86380 86390 1
504233 99504233 1001 86380 86390 1
504224 99504224 1001 86380 86390 1
504794 99504794 1001 86380 86390 1
504770 99504770 1001 86380 86390 1
504927 99504927 1001 86380 86390 1
504771 99504771 1001 86380 86390 1
504547 99504547 1001 86380 86390 1
504402 99504402 1001 86380 86390 1
504358 99504358 1001 86380 86390 1
505417 99505417 1001 86380 86390 1
505418 99505418 1001 86380 86390 1
505228 99505228 1001 86380 86390 1
505314 99505314 1001 86380 86390 1
505290 99505290 1001 86380 86390 1
505342 99505342 1001 86380 86390 1
505845 99505845 1001 86380 86390 1
505790 99505790 1001 86380 86390 1
506496 99506496 1001 86380 86390 1
506572 99506572 1001 86380 86390 1
506423 99506423 1001 86380 86390 1
506333 99506333 1001 86380 86390 1
505976 99505976 1001 86380 86390 1
507275 99507275 1001 86380 86390 1
506952 99506952 1001 86380 86390 1
507459 99507459 1001 86380 86390 1
507573 99507573 1001 86380 86390 1
508135 99508135 1001 86380 86390 1
508127 99508127 1001 86380 86390 1
507928 99507928 1001 86380 86390 1
507908 99507908 1001 86380 86390 1
507694 99507694 1001 86380 86390 1
508267 99508267 1001 86380 86390 1
508449 99508449 1001 86380 86390 1
508269 99508269 1001 86380 86390 1
508413 99508413 1001 86380 86390 1
508975 99508975 1001 86380 86390 1
508742 99508742 1001 86380 86390 1
509140 99509140 1001 86380 86390 1
509077 99509077 1001 86380 86390 1
509093 99509093 1001 86380 86390 1
509134 99509134 1001 86380 86390 1
509225 99509225 1001 86380 86390 1
509531 99509531 1001 86380 86390 1
509409 99509409 1001 86380 86390 1
509913 99509913 1001 86380 86390 1
509907 99509907 1001 86380 86390 1
510524 99510524 1001 86380 86390 1
510709 99510709 1001 86380 86390 1
510579 99510579 1001 86380 86390 1
510555 99510555 1001 86380 86390 1
510265 99510265 1001 86380 86390 1
510177 99510177 1001 86380 86390 1
511379 99511379 1001 86380 86390 1
511532 99511532 1001 86380 86390 1
511406 99511406 1001 86380 86390 1
511432 99511432 1001 86380 86390 1
511243 99511243 1001 86380 86390 1
511713 99511713 1001 86380 86390 1
512281 99512281 1001 86380 86390 1
512151 99512151 1001 86380 86390 1
512159 99512159 1001 86380 86390 1
511860 99511860 1001 86380 86390 1
512445 99512445 1001 86380 86390 1
512395 99512395 1001 86380 86390 1
513156 99513156 1001 86380 86390 1
513046 99513046 1001 86380 86390 1
512712 99512712 1001 86380 86390 1
513243 99513243 1001 86380 86390 1
513389 99513389 1001 86380 86390 1
513352 99513352 1001 86380 86390 1
513391 99513391 1001 86380 86390 1
513852 99513852 1001 86380 86390 1
513896 99513896 1001 86380 86390 1
514022 99514022 1001 86380 86390 1
513640 99513640 1001 86380 86390 1
513423 99513423 1001 86380 86390 1
514173 99514173 1001 86380 86390 1
514129 99514129 1001 86380 86390 1
514654 99514654 1001 86380 86390 1
514840 99514840 1001 86380 86390 1
514328 99514328 1001 86380 86390 1
514368 99514368 1001 86380 86390 1
514313 99514313 1001 86380 86390 1
514987 99514987 1001 86380 86390 1
515008 99515008 1001 86380 86390 1
515670 99515670 1001 86380 86390 1
515120 99515120 1001 86380 86390 1
515159 99515159 1001 86380 86390 1
515252 99515252 1001 86380 86390 1
516499 99516499 1001 86380 86390 1
516456 99516456 1001 86380 86390 1
516059 99516059 1001 86380 86390 1
515977 99515977 1001 86380 86390 1
516620 99516620 1001 86380 86390 1
517085 99517085 1001 86380 86390 1
516716 99516716 1001 86380 86390 1
516875 99516875 1001 86380 86390 1
517515 99517515 1001 86380 86390 1
517375 99517375 1001 86380 86390 1
517433 99517433 1001 86380 86390 1
518082 99518082 1001 86380 86390 1
518347 99518347 1001 86380 86390 1
518352 99518352 1001 86380 86390 1
518986 99518986 1001 86380 86390 1
518730 99518730 1001 86380 86390 1
518604 99518604 1001 86380 86390 1
518592 99518592 1001 86380 86390 1
518685 99518685 1001 86380 86390 1
518740 99518740 1001 86380 86390 1
518637 99518637 1001 86380 86390 1
518542 99518542 1001 86380 86390 1
519139 99519139 1001 86380 86390 1
519662 99519662 1001 86380 86390 1
519626 99519626 1001 86380 86390 1
519642 99519642 1001 86380 86390 1
519454 99519454 1001 86380 86390 1
519601 99519601 1001 86380 86390 1
519540 99519540 1001 86380 86390 1
519890 99519890 1001 86380 86390 1
519860 99519860 1001 86380 86390 1
520427 99520427 1001 86380 86390 1
520748 99520748 1001 86380 86390 1
520817 99520817 1001 86380 86390 1
521423 99521423 1001 86380 86390 1
521132 99521132 1001 86380 86390 1
521185 99521185 1001 86380 86390 1
520867 99520867 1001 86380 86390 1
521567 99521567 1001 86380 86390 1
521620 99521620 1001 86380 86390 1
521656 99521656 1001 86380 86390 1
522260 99522260 1001 86380 86390 1
522166 99522166 1001 86380 86390 1
522265 99522265 1001 86380 86390 1
521973 99521973 1001 86380 86390 1
521853 99521853 1001 86380 86390 1
521727 99521727 1001 86380 86390 1
521835 99521835 1001 86380 86390 1
521722 99521722 1001 86380 86390 1
522461 99522461 1001 86380 86390 1
522849 99522849 1001 86380 86390 1
522814 99522814 1001 86380 86390 1
522854 99522854 1001 86380 86390 1
522755 99522755 1001 86380 86390 1
523196 99523196 1001 86380 86390 1
523791 99523791 1001 86380 86390 1
523795 99523795 1001 86380 86390 1
523899 99523899 1001 86380 86390 1
523623 99523623 1001 86380 86390 1
523721 99523721 1001 86380 86390 1
523325 99523325 1001 86380 86390 1
524085 99524085 1001 86380 86390 1
523963 99523963 1001 86380 86390 1
524602 99524602 1001 86380 86390 1
524649 99524649 1001 86380 86390 1
524675 99524675 1001 86380 86390 1
524716 99524716 1001 86380 86390 1
524374 99524374 1001 86380 86390 1
524405 99524405 1001 86380 86390 1
524242 99524242 1001 86380 86390 1
524936 99524936 1001 86380 86390 1
524924 99524924 1001 86380 86390 1
524865 99524865 1001 86380 86390 1
525486 99525486 1001 86380 86390 1
525499 99525499 1001 86380 86390 1
525422 99525422 1001 86380 86390 1
525539 99525539 1001 86380 86390 1
525553 99525553 1001 86380 86390 1
525370 99525370 1001 86380 86390 1
525626 99525626 1001 86380 86390 1
526347 99526347 1001 86380 86390 1
526324 99526324 1001 86380 86390 1
526367 99526367 1001 86380 86390 1
526144 99526144 1001 86380 86390 1
526214 99526214 1001 86380 86390 1
525999 99525999 1001 86380 86390 1
526514 99526514 1001 86380 86390 1
526610 99526610 1001 86380 86390 1
526468 99526468 1001 86380 86390 1
526456 99526456 1001 86380 86390 1
527215 99527215 1001 86380 86390 1
526996 99526996 1001 86380 86390 1
526868 99526868 1001 86380 86390 1
526934 99526934 1001 86380 86390 1
527297 99527297 1001 86380 86390 1
527985 99527985 1001 86380 86390 1
527999 99527999 1001 86380 86390 1
528014 99528014 1001 86380 86390 1
527779 99527779 1001 86380 86390 1
527486 99527486 1001 86380 86390 1
527531 99527531 1001 86380 86390 1
528266 99528266 1001 86380 86390 1
528113 99528113 1001 86380 86390 1
528232 99528232 1001 86380 86390 1
528077 99528077 1001 86380 86390 1
528155 99528155 1001 86380 86390 1
528272 99528272 1001 86380 86390 1
528248 99528248 1001 86380 86390 1
528815 99528815 1001 86380 86390 1
528778 99528778 1001 86380 86390 1
528753 99528753 1001 86380 86390 1
528779 99528779 1001 86380 86390 1
528494 99528494 1001 86380 86390 1
528413 99528413 1001 86380 86390 1
528299 99528299 1001 86380 86390 1
529069 99529069 1001 86380 86390 1
529537 99529537 1001 86380 86390 1
529441 99529441 1001 86380 86390 1
529772 99529772 1001 86380 86390 1
530542 99530542 1001 86380 86390 1
530546 99530546 1001 86380 86390 1
530286 99530286 1001 86380 86390 1
530292 99530292 1001 86380 86390 1
530011 99530011 1001 86380 86390 1
530024 99530024 1001 86380 86390 1
530003 99530003 1001 86380 86390 1
530031 99530031 1001 86380 86390 1
530007 99530007 1001 86380 86390 1
530616 99530616 1001 86380 86390 1
530578 99530578 1001 86380 86390 1
530597 99530597 1001 86380 86390 1
531326 99531326 1001 86380 86390 1
531124 99531124 1001 86380 86390 1
531099 99531099 1001 86380 86390 1
531145 99531145 1001 86380 86390 1
531108 99531108 1001 86380 86390 1
530957 99530957 1001 86380 86390 1
531498 99531498 1001 86380 86390 1
531526 99531526 1001 86380 86390 1
531866 99531866 1001 86380 86390 1
531881 99531881 1001 86380 86390 1
531589 99531589 1001 86380 86390 1
532208 99532208 1001 86380 86390 1
533005 99533005 1001 86380 86390 1
532949 99532949 1001 86380 86390 1
533016 99533016 1001 86380 86390 1
532711 99532711 1001 86380 86390 1
532608 99532608 1001 86380 86390 1
533145 99533145 1001 86380 86390 1
533202 99533202 1001 86380 86390 1
533131 99533131 1001 86380 86390 1
533683 99533683 1001 86380 86390 1
533834 99533834 1001 86380 86390 1
533815 99533815 1001 86380 86390 1
533595 99533595 1001 86380 86390 1
534681 99534681 1001 86380 86390 1
534304 99534304 1001 86380 86390 1
534333 99534333 1001 86380 86390 1
534438 99534438 1001 86380 86390 1
534110 99534110 1001 86380 86390 1
534772 99534772 1001 86380 86390 1
534859 99534859 1001 86380 86390 1
534731 99534731 1001 86380 86390 1
535505 99535505 1001 86380 86390 1
535253 99535253 1001 86380 86390 1
535030 99535030 1001 86380 86390 1
535666 99535666 1001 86380 86390 1
535551 99535551 1001 86380 86390 1
536272 99536272 1001 86380 86390 1
536079 99536079 1001 86380 86390 1
535992 99535992 1001 86380 86390 1
535968 99535968 1001 86380 86390 1
535745 99535745 1001 86380 86390 1
536782 99536782 1001 86380 86390 1
536822 99536822 1001 86380 86390 1
536863 99536863 1001 86380 86390 1
536551 99536551 1001 86380 86390 1
537283 99537283 1001 86380 86390 1
537919 99537919 1001 86380 86390 1
537910 99537910 1001 86380 86390 1
537618 99537618 1001 86380 86390 1
537611 99537611 1001 86380 86390 1
537599 99537599 1001 86380 86390 1
538144 99538144 1001 86380 86390 1
538479 99538479 1001 86380 86390 1
538396 99538396 1001 86380 86390 1
538333 99538333 1001 86380 86390 1
538385 99538385 1001 86380 86390 1
539538 99539538 1001 86380 86390 1
539583 99539583 1001 86380 86390 1
539496 99539496 1001 86380 86390 1
539633 99539633 1001 86380 86390 1
539446 99539446 1001 86380 86390 1
539237 99539237 1001 86380 86390 1
539250 99539250 1001 86380 86390 1
539123 99539123 1001 86380 86390 1
539059 99539059 1001 86380 86390 1
539833 99539833 1001 86380 86390 1
539658 99539658 1001 86380 86390 1
540451 99540451 1001 86380 86390 1
540335 99540335 1001 86380 86390 1
540323 99540323 1001 86380 86390 1
540210 99540210 1001 86380 86390 1
540095 99540095 1001 86380 86390 1
540168 99540168 1001 86380 86390 1
539900 99539900 1001 86380 86390 1
539893 99539893 1001 86380 86390 1
541098 99541098 1001 86380 86390 1
541175 99541175 1001 86380 86390 1
541053 99541053 1001 86380 86390 1
541315 99541315 1001 86380 86390 1
542086 99542086 1001 86380 86390 1
541944 99541944 1001 86380 86390 1
542040 99542040 1001 86380 86390 1
541843 99541843 1001 86380 86390 1
542120 99542120 1001 86380 86390 1
542506 99542506 1001 86380 86390 1
542338 99542338 1001 86380 86390 1
543097 99543097 1001 86380 86390 1
543102 99543102 1001 86380 86390 1
543051 99543051 1001 86380 86390 1
543688 99543688 1001 86380 86390 1
543401 99543401 1001 86380 86390 1
543208 99543208 1001 86380 86390 1
543354 99543354 1001 86380 86390 1
543794 99543794 1001 86380 86390 1
543862 99543862 1001 86380 86390 1
544511 99544511 1001 86380 86390 1
544398 99544398 1001 86380 86390 1
544412 99544412 1001 86380 86390 1
544220 99544220 1001 86380 86390 1
544106 99544106 1001 86380 86390 1
543993 99543993 1001 86380 86390 1
543983 99543983 1001 86380 86390 1
544640 99544640 1001 86380 86390 1
544616 99544616 1001 86380 86390 1
544606 99544606 1001 86380 86390 1
426572 789 1001 79980 81417 1
401551 889 1001 18540 20757 1
400912 99400912 1001 86380 86390 1
401281 99401281 1001 86380 86390 1
401328 99401328 1001 86380 86390 1
401620 99401620 1001 86380 86390 1
402117 99402117 1001 86380 86390 1
402171 99402171 1001 86380 86390 1
402384 99402384 1001 86380 86390 1
402492 99402492 1001 86380 86390 1
402497 99402497 1001 86380 86390 1
402500 99402500 1001 86380 86390 1
402843 99402843 1001 86380 86390 1
403106 99403106 1001 86380 86390 1
403254 99403254 1001 86380 86390 1
403801 99403801 1001 86380 86390 1
403838 99403838 1001 86380 86390 1
403842 99403842 1001 86380 86390 1
404111 99404111 1001 86380 86390 1
404120 99404120 1001 86380 86390 1
404204 99404204 1001 86380 86390 1
405257 99405257 1001 86380 86390 1
405397 99405397 1001 86380 86390 1
405832 99405832 1001 86380 86390 1
406148 99406148 1001 86380 86390 1
406315 99406315 1001 86380 86390 1
407098 99407098 1001 86380 86390 1
407036 99407036 1001 86380 86390 1
408049 99408049 1001 86380 86390 1
408131 99408131 1001 86380 86390 1
408210 99408210 1001 86380 86390 1
408238 99408238 1001 86380 86390 1
409202 99409202 1001 86380 86390 1
409305 99409305 1001 86380 86390 1
409331 99409331 1001 86380 86390 1
409405 99409405 1001 86380 86390 1
409674 99409674 1001 86380 86390 1
409773 99409773 1001 86380 86390 1
409734 99409734 1001 86380 86390 1
409893 99409893 1001 86380 86390 1
410113 99410113 1001 86380 86390 1
410395 99410395 1001 86380 86390 1
411085 99411085 1001 86380 86390 1
411502 99411502 1001 86380 86390 1
411691 99411691 1001 86380 86390 1
413601 99413601 1001 86380 86390 1
413340 99413340 1001 86380 86390 1
413158 99413158 1001 86380 86390 1
413151 99413151 1001 86380 86390 1
412639 99412639 1001 86380 86390 1
412557 99412557 1001 86380 86390 1
412600 99412600 1001 86380 86390 1
414655 99414655 1001 86380 86390 1
414252 99414252 1001 86380 86390 1
414187 99414187 1001 86380 86390 1
414468 99414468 1001 86380 86390 1
414133 99414133 1001 86380 86390 1
415468 99415468 1001 86380 86390 1
415383 99415383 1001 86380 86390 1
416769 99416769 1001 86380 86390 1
415790 99415790 1001 86380 86390 1
417454 99417454 1001 86380 86390 1
418713 99418713 1001 86380 86390 1
418655 99418655 1001 86380 86390 1
418588 99418588 1001 86380 86390 1
417795 99417795 1001 86380 86390 1
417681 99417681 1001 86380 86390 1
417959 99417959 1001 86380 86390 1
420126 99420126 1001 86380 86390 1
420279 99420279 1001 86380 86390 1
420367 99420367 1001 86380 86390 1
420414 99420414 1001 86380 86390 1
420185 99420185 1001 86380 86390 1
419930 99419930 1001 86380 86390 1
419420 99419420 1001 86380 86390 1
420449 99420449 1001 86380 86390 1
420577 99420577 1001 86380 86390 1
422037 99422037 1001 86380 86390 1
421851 99421851 1001 86380 86390 1
421446 99421446 1001 86380 86390 1
421365 99421365 1001 86380 86390 1
421091 99421091 1001 86380 86390 1
422244 99422244 1001 86380 86390 1
422316 99422316 1001 86380 86390 1
423386 99423386 1001 86380 86390 1
422966 99422966 1001 86380 86390 1
423096 99423096 1001 86380 86390 1
423117 99423117 1001 86380 86390 1
423299 99423299 1001 86380 86390 1
423019 99423019 1001 86380 86390 1
422602 99422602 1001 86380 86390 1
422803 99422803 1001 86380 86390 1
422606 99422606 1001 86380 86390 1
424084 99424084 1001 86380 86390 1
423790 99423790 1001 86380 86390 1
424707 99424707 1001 86380 86390 1
424833 99424833 1001 86380 86390 1
424573 99424573 1001 86380 86390 1
424451 99424451 1001 86380 86390 1
425406 99425406 1001 86380 86390 1
425444 99425444 1001 86380 86390 1
425670 99425670 1001 86380 86390 1
425788 99425788 1001 86380 86390 1
426652 99426652 1001 86380 86390 1
426113 99426113 1001 86380 86390 1
426152 99426152 1001 86380 86390 1
426182 99426182 1001 86380 86390 1
427321 99427321 1001 86380 86390 1
427353 99427353 1001 86380 86390 1
428378 99428378 1001 86380 86390 1
428787 99428787 1001 86380 86390 1
428973 99428973 1001 86380 86390 1
430012 99430012 1001 86380 86390 1
430253 99430253 1001 86380 86390 1
431709 99431709 1001 86380 86390 1
431655 99431655 1001 86380 86390 1
431660 99431660 1001 86380 86390 1
431629 99431629 1001 86380 86390 1
431439 99431439 1001 86380 86390 1
431466 99431466 1001 86380 86390 1
432277 99432277 1001 86380 86390 1
432384 99432384 1001 86380 86390 1
433219 99433219 1001 86380 86390 1
433118 99433118 1001 86380 86390 1
432736 99432736 1001 86380 86390 1
432762 99432762 1001 86380 86390 1
432590 99432590 1001 86380 86390 1
432621 99432621 1001 86380 86390 1
433999 99433999 1001 86380 86390 1
434024 99434024 1001 86380 86390 1
434423 99434423 1001 86380 86390 1
434540 99434540 1001 86380 86390 1
434380 99434380 1001 86380 86390 1
435824 99435824 1001 86380 86390 1
436494 99436494 1001 86380 86390 1
436560 99436560 1001 86380 86390 1
436270 99436270 1001 86380 86390 1
300657 99300657 1001 86380 86390 1
300220 99300220 1001 86380 86390 1
300183 99300183 1001 86380 86390 1
301365 99301365 1001 86380 86390 1
301330 99301330 1001 86380 86390 1
301154 99301154 1001 86380 86390 1
301003 99301003 1001 86380 86390 1
301749 99301749 1001 86380 86390 1
302236 99302236 1001 86380 86390 1
302022 99302022 1001 86380 86390 1
302091 99302091 1001 86380 86390 1
301877 99301877 1001 86380 86390 1
301914 99301914 1001 86380 86390 1
302530 99302530 1001 86380 86390 1
302898 99302898 1001 86380 86390 1
302940 99302940 1001 86380 86390 1
302920 99302920 1001 86380 86390 1
302694 99302694 1001 86380 86390 1
302648 99302648 1001 86380 86390 1
303255 99303255 1001 86380 86390 1
303402 99303402 1001 86380 86390 1
303263 99303263 1001 86380 86390 1
303898 99303898 1001 86380 86390 1
303692 99303692 1001 86380 86390 1
303506 99303506 1001 86380 86390 1
303521 99303521 1001 86380 86390 1
304195 99304195 1001 86380 86390 1
304524 99304524 1001 86380 86390 1
304615 99304615 1001 86380 86390 1
304591 99304591 1001 86380 86390 1
304397 99304397 1001 86380 86390 1
304243 99304243 1001 86380 86390 1
304270 99304270 1001 86380 86390 1
304975 99304975 1001 86380 86390 1
305560 99305560 1001 86380 86390 1
305421 99305421 1001 86380 86390 1
305464 99305464 1001 86380 86390 1
500140 99500140 1001 86380 86390 1
500173 99500173 1001 86380 86390 1
500694 99500694 1001 86380 86390 1
500258 99500258 1001 86380 86390 1
500248 99500248 1001 86380 86390 1
500926 99500926 1001 86380 86390 1
501471 99501471 1001 86380 86390 1
501072 99501072 1001 86380 86390 1
501205 99501205 1001 86380 86390 1
501645 99501645 1001 86380 86390 1
502311 99502311 1001 86380 86390 1
502381 99502381 1001 86380 86390 1
502445 99502445 1001 86380 86390 1
502132 99502132 1001 86380 86390 1
502201 99502201 1001 86380 86390 1
501898 99501898 1001 86380 86390 1
501874 99501874 1001 86380 86390 1
502670 99502670 1001 86380 86390 1
502622 99502622 1001 86380 86390 1
503208 99503208 1001 86380 86390 1
503136 99503136 1001 86380 86390 1
503064 99503064 1001 86380 86390 1
502852 99502852 1001 86380 86390 1
502803 99502803 1001 86380 86390 1
502731 99502731 1001 86380 86390 1
503302 99503302 1001 86380 86390 1
503466 99503466 1001 86380 86390 1
504004 99504004 1001 86380 86390 1
503971 99503971 1001 86380 86390 1
503835 99503835 1001 86380 86390 1
503625 99503625 1001 86380 86390 1
504829 99504829 1001 86380 86390 1
504754 99504754 1001 86380 86390 1
504538 99504538 1001 86380 86390 1
504581 99504581 1001 86380 86390 1
504388 99504388 1001 86380 86390 1
504468 99504468 1001 86380 86390 1
505591 99505591 1001 86380 86390 1
505534 99505534 1001 86380 86390 1
505349 99505349 1001 86380 86390 1
505965 99505965 1001 86380 86390 1
506305 99506305 1001 86380 86390 1
506280 99506280 1001 86380 86390 1
506257 99506257 1001 86380 86390 1
506094 99506094 1001 86380 86390 1
506059 99506059 1001 86380 86390 1
506658 99506658 1001 86380 86390 1
506654 99506654 1001 86380 86390 1
507367 99507367 1001 86380 86390 1
507182 99507182 1001 86380 86390 1
508211 99508211 1001 86380 86390 1
508242 99508242 1001 86380 86390 1
508024 99508024 1001 86380 86390 1
507870 99507870 1001 86380 86390 1
507873 99507873 1001 86380 86390 1
507951 99507951 1001 86380 86390 1
507770 99507770 1001 86380 86390 1
507814 99507814 1001 86380 86390 1
507828 99507828 1001 86380 86390 1
507686 99507686 1001 86380 86390 1
508370 99508370 1001 86380 86390 1
508322 99508322 1001 86380 86390 1
508968 99508968 1001 86380 86390 1
508541 99508541 1001 86380 86390 1
509760 99509760 1001 86380 86390 1
509764 99509764 1001 86380 86390 1
509565 99509565 1001 86380 86390 1
509381 99509381 1001 86380 86390 1
509946 99509946 1001 86380 86390 1
510616 99510616 1001 86380 86390 1
510169 99510169 1001 86380 86390 1
510838 99510838 1001 86380 86390 1
511534 99511534 1001 86380 86390 1
511549 99511549 1001 86380 86390 1
510971 99510971 1001 86380 86390 1
511026 99511026 1001 86380 86390 1
511034 99511034 1001 86380 86390 1
511654 99511654 1001 86380 86390 1
512209 99512209 1001 86380 86390 1
512326 99512326 1001 86380 86390 1
512006 99512006 1001 86380 86390 1
511760 99511760 1001 86380 86390 1
512549 99512549 1001 86380 86390 1
512567 99512567 1001 86380 86390 1
513151 99513151 1001 86380 86390 1
512586 99512586 1001 86380 86390 1
512618 99512618 1001 86380 86390 1
513344 99513344 1001 86380 86390 1
513404 99513404 1001 86380 86390 1
514012 99514012 1001 86380 86390 1
513847 99513847 1001 86380 86390 1
513816 99513816 1001 86380 86390 1
513771 99513771 1001 86380 86390 1
513520 99513520 1001 86380 86390 1
514162 99514162 1001 86380 86390 1
514825 99514825 1001 86380 86390 1
514775 99514775 1001 86380 86390 1
514752 99514752 1001 86380 86390 1
514596 99514596 1001 86380 86390 1
514952 99514952 1001 86380 86390 1
515032 99515032 1001 86380 86390 1
515598 99515598 1001 86380 86390 1
515640 99515640 1001 86380 86390 1
515593 99515593 1001 86380 86390 1
515401 99515401 1001 86380 86390 1
515474 99515474 1001 86380 86390 1
515846 99515846 1001 86380 86390 1
515895 99515895 1001 86380 86390 1
516701 99516701 1001 86380 86390 1
516629 99516629 1001 86380 86390 1
517212 99517212 1001 86380 86390 1
517493 99517493 1001 86380 86390 1
518136 99518136 1001 86380 86390 1
518028 99518028 1001 86380 86390 1
517944 99517944 1001 86380 86390 1
517630 99517630 1001 86380 86390 1
518268 99518268 1001 86380 86390 1
518929 99518929 1001 86380 86390 1
518830 99518830 1001 86380 86390 1
518922 99518922 1001 86380 86390 1
518386 99518386 1001 86380 86390 1
519106 99519106 1001 86380 86390 1
519623 99519623 1001 86380 86390 1
519578 99519578 1001 86380 86390 1
519275 99519275 1001 86380 86390 1
519278 99519278 1001 86380 86390 1
519369 99519369 1001 86380 86390 1
519360 99519360 1001 86380 86390 1
519922 99519922 1001 86380 86390 1
520475 99520475 1001 86380 86390 1
520580 99520580 1001 86380 86390 1
520594 99520594 1001 86380 86390 1
520574 99520574 1001 86380 86390 1
520374 99520374 1001 86380 86390 1
520673 99520673 1001 86380 86390 1
520790 99520790 1001 86380 86390 1
521432 99521432 1001 86380 86390 1
521441 99521441 1001 86380 86390 1
521329 99521329 1001 86380 86390 1
521269 99521269 1001 86380 86390 1
521072 99521072 1001 86380 86390 1
521003 99521003 1001 86380 86390 1
520956 99520956 1001 86380 86390 1
521547 99521547 1001 86380 86390 1
521525 99521525 1001 86380 86390 1
522189 99522189 1001 86380 86390 1
522095 99522095 1001 86380 86390 1
521952 99521952 1001 86380 86390 1
521757 99521757 1001 86380 86390 1
521839 99521839 1001 86380 86390 1
521852 99521852 1001 86380 86390 1
522321 99522321 1001 86380 86390 1
522416 99522416 1001 86380 86390 1
522973 99522973 1001 86380 86390 1
522949 99522949 1001 86380 86390 1
522875 99522875 1001 86380 86390 1
522516 99522516 1001 86380 86390 1
522659 99522659 1001 86380 86390 1
522519 99522519 1001 86380 86390 1
523300 99523300 1001 86380 86390 1
523159 99523159 1001 86380 86390 1
523200 99523200 1001 86380 86390 1
523139 99523139 1001 86380 86390 1
523657 99523657 1001 86380 86390 1
523567 99523567 1001 86380 86390 1
523495 99523495 1001 86380 86390 1
523446 99523446 1001 86380 86390 1
523461 99523461 1001 86380 86390 1
523998 99523998 1001 86380 86390 1
524091 99524091 1001 86380 86390 1
524001 99524001 1001 86380 86390 1
524017 99524017 1001 86380 86390 1
524122 99524122 1001 86380 86390 1
524769 99524769 1001 86380 86390 1
524764 99524764 1001 86380 86390 1
524373 99524373 1001 86380 86390 1
524503 99524503 1001 86380 86390 1
524563 99524563 1001 86380 86390 1
524298 99524298 1001 86380 86390 1
524879 99524879 1001 86380 86390 1
524855 99524855 1001 86380 86390 1
525530 99525530 1001 86380 86390 1
525695 99525695 1001 86380 86390 1
525644 99525644 1001 86380 86390 1
526400 99526400 1001 86380 86390 1
526003 99526003 1001 86380 86390 1
525903 99525903 1001 86380 86390 1
526828 99526828 1001 86380 86390 1
526647 99526647 1001 86380 86390 1
526691 99526691 1001 86380 86390 1
527313 99527313 1001 86380 86390 1
528000 99528000 1001 86380 86390 1
527977 99527977 1001 86380 86390 1
527929 99527929 1001 86380 86390 1
527836 99527836 1001 86380 86390 1
527559 99527559 1001 86380 86390 1
527456 99527456 1001 86380 86390 1
527605 99527605 1001 86380 86390 1
528132 99528132 1001 86380 86390 1
528162 99528162 1001 86380 86390 1
528757 99528757 1001 86380 86390 1
528529 99528529 1001 86380 86390 1
528565 99528565 1001 86380 86390 1
528462 99528462 1001 86380 86390 1
528289 99528289 1001 86380 86390 1
529382 99529382 1001 86380 86390 1
529324 99529324 1001 86380 86390 1
529507 99529507 1001 86380 86390 1
529173 99529173 1001 86380 86390 1
529254 99529254 1001 86380 86390 1
529203 99529203 1001 86380 86390 1
529307 99529307 1001 86380 86390 1
530221 99530221 1001 86380 86390 1
530603 99530603 1001 86380 86390 1
530673 99530673 1001 86380 86390 1
531219 99531219 1001 86380 86390 1
531234 99531234 1001 86380 86390 1
531038 99531038 1001 86380 86390 1
531054 99531054 1001 86380 86390 1
531029 99531029 1001 86380 86390 1
530912 99530912 1001 86380 86390 1
531445 99531445 1001 86380 86390 1
531513 99531513 1001 86380 86390 1
532148 99532148 1001 86380 86390 1
531619 99531619 1001 86380 86390 1
531660 99531660 1001 86380 86390 1
532385 99532385 1001 86380 86390 1
532234 99532234 1001 86380 86390 1
533032 99533032 1001 86380 86390 1
532466 99532466 1001 86380 86390 1
532543 99532543 1001 86380 86390 1
533807 99533807 1001 86380 86390 1
533854 99533854 1001 86380 86390 1
533509 99533509 1001 86380 86390 1
533346 99533346 1001 86380 86390 1
533296 99533296 1001 86380 86390 1
533904 99533904 1001 86380 86390 1
533917 99533917 1001 86380 86390 1
533957 99533957 1001 86380 86390 1
533983 99533983 1001 86380 86390 1
534644 99534644 1001 86380 86390 1
534353 99534353 1001 86380 86390 1
534109 99534109 1001 86380 86390 1
534164 99534164 1001 86380 86390 1
535420 99535420 1001 86380 86390 1
535356 99535356 1001 86380 86390 1
535304 99535304 1001 86380 86390 1
536304 99536304 1001 86380 86390 1
535906 99535906 1001 86380 86390 1
536858 99536858 1001 86380 86390 1
536710 99536710 1001 86380 86390 1
536656 99536656 1001 86380 86390 1
537826 99537826 1001 86380 86390 1
537882 99537882 1001 86380 86390 1
537666 99537666 1001 86380 86390 1
537449 99537449 1001 86380 86390 1
537437 99537437 1001 86380 86390 1
537480 99537480 1001 86380 86390 1
538009 99538009 1001 86380 86390 1
538083 99538083 1001 86380 86390 1
538688 99538688 1001 86380 86390 1
538450 99538450 1001 86380 86390 1
538363 99538363 1001 86380 86390 1
538291 99538291 1001 86380 86390 1
538282 99538282 1001 86380 86390 1
538218 99538218 1001 86380 86390 1
538859 99538859 1001 86380 86390 1
538978 99538978 1001 86380 86390 1
539042 99539042 1001 86380 86390 1
539224 99539224 1001 86380 86390 1
539811 99539811 1001 86380 86390 1
539723 99539723 1001 86380 86390 1
540467 99540467 1001 86380 86390 1
540444 99540444 1001 86380 86390 1
539874 99539874 1001 86380 86390 1
540026 99540026 1001 86380 86390 1
540606 99540606 1001 86380 86390 1
540550 99540550 1001 86380 86390 1
541191 99541191 1001 86380 86390 1
541133 99541133 1001 86380 86390 1
541251 99541251 1001 86380 86390 1
541062 99541062 1001 86380 86390 1
540867 99540867 1001 86380 86390 1
540738 99540738 1001 86380 86390 1
540686 99540686 1001 86380 86390 1
540697 99540697 1001 86380 86390 1
541368 99541368 1001 86380 86390 1
541439 99541439 1001 86380 86390 1
542117 99542117 1001 86380 86390 1
541926 99541926 1001 86380 86390 1
541858 99541858 1001 86380 86390 1
541552 99541552 1001 86380 86390 1
541529 99541529 1001 86380 86390 1
541633 99541633 1001 86380 86390 1
542787 99542787 1001 86380 86390 1
543691 99543691 1001 86380 86390 1
543427 99543427 1001 86380 86390 1
543469 99543469 1001 86380 86390 1
543447 99543447 1001 86380 86390 1
544500 99544500 1001 86380 86390 1
544539 99544539 1001 86380 86390 1
544478 99544478 1001 86380 86390 1
544209 99544209 1001 86380 86390 1
544151 99544151 1001 86380 86390 1
543984 99543984 1001 86380 86390 1
544037 99544037 1001 86380 86390 1
544157 99544157 1001 86380 86390 1
544621 99544621 1001 86380 86390 1
428195 211 1001 2880 3297 1
426539 806 1001 52920 61377 1
401053 99401053 1001 86380 86390 1
401344 99401344 1001 86380 86390 1
401386 99401386 1001 86380 86390 1
401368 99401368 1001 86380 86390 1
401533 99401533 1001 86380 86390 1
401769 99401769 1001 86380 86390 1
402848 99402848 1001 86380 86390 1
402806 99402806 1001 86380 86390 1
402986 99402986 1001 86380 86390 1
403085 99403085 1001 86380 86390 1
403122 99403122 1001 86380 86390 1
403305 99403305 1001 86380 86390 1
403396 99403396 1001 86380 86390 1
403524 99403524 1001 86380 86390 1
403554 99403554 1001 86380 86390 1
404477 99404477 1001 86380 86390 1
405285 99405285 1001 86380 86390 1
405502 99405502 1001 86380 86390 1
405823 99405823 1001 86380 86390 1
405899 99405899 1001 86380 86390 1
406073 99406073 1001 86380 86390 1
406803 99406803 1001 86380 86390 1
406741 99406741 1001 86380 86390 1
407325 99407325 1001 86380 86390 1
407692 99407692 1001 86380 86390 1
407905 99407905 1001 86380 86390 1
408523 99408523 1001 86380 86390 1
408498 99408498 1001 86380 86390 1
408532 99408532 1001 86380 86390 1
408704 99408704 1001 86380 86390 1
409116 99409116 1001 86380 86390 1
409219 99409219 1001 86380 86390 1
409347 99409347 1001 86380 86390 1
409686 99409686 1001 86380 86390 1
409800 99409800 1001 86380 86390 1
410482 99410482 1001 86380 86390 1
410423 99410423 1001 86380 86390 1
410884 99410884 1001 86380 86390 1
410935 99410935 1001 86380 86390 1
411070 99411070 1001 86380 86390 1
411347 99411347 1001 86380 86390 1
413698 99413698 1001 86380 86390 1
413416 99413416 1001 86380 86390 1
413587 99413587 1001 86380 86390 1
412798 99412798 1001 86380 86390 1
412540 99412540 1001 86380 86390 1
413808 99413808 1001 86380 86390 1
413902 99413902 1001 86380 86390 1
414818 99414818 1001 86380 86390 1
414826 99414826 1001 86380 86390 1
414381 99414381 1001 86380 86390 1
414153 99414153 1001 86380 86390 1
414172 99414172 1001 86380 86390 1
415449 99415449 1001 86380 86390 1
416718 99416718 1001 86380 86390 1
416451 99416451 1001 86380 86390 1
417425 99417425 1001 86380 86390 1
417458 99417458 1001 86380 86390 1
418169 99418169 1001 86380 86390 1
419144 99419144 1001 86380 86390 1
419114 99419114 1001 86380 86390 1
418813 99418813 1001 86380 86390 1
420333 99420333 1001 86380 86390 1
420134 99420134 1001 86380 86390 1
420323 99420323 1001 86380 86390 1
419722 99419722 1001 86380 86390 1
419959 99419959 1001 86380 86390 1
420028 99420028 1001 86380 86390 1
419402 99419402 1001 86380 86390 1
419367 99419367 1001 86380 86390 1
420468 99420468 1001 86380 86390 1
422116 99422116 1001 86380 86390 1
421758 99421758 1001 86380 86390 1
422020 99422020 1001 86380 86390 1
421769 99421769 1001 86380 86390 1
421182 99421182 1001 86380 86390 1
421110 99421110 1001 86380 86390 1
421250 99421250 1001 86380 86390 1
420855 99420855 1001 86380 86390 1
423418 99423418 1001 86380 86390 1
423494 99423494 1001 86380 86390 1
423272 99423272 1001 86380 86390 1
422948 99422948 1001 86380 86390 1
423282 99423282 1001 86380 86390 1
422749 99422749 1001 86380 86390 1
422815 99422815 1001 86380 86390 1
423883 99423883 1001 86380 86390 1
425016 99425016 1001 86380 86390 1
424930 99424930 1001 86380 86390 1
424411 99424411 1001 86380 86390 1
424159 99424159 1001 86380 86390 1
425742 99425742 1001 86380 86390 1
425566 99425566 1001 86380 86390 1
425588 99425588 1001 86380 86390 1
426718 99426718 1001 86380 86390 1
427012 99427012 1001 86380 86390 1
426736 99426736 1001 86380 86390 1
428211 99428211 1001 86380 86390 1
428025 99428025 1001 86380 86390 1
427967 99427967 1001 86380 86390 1
429174 99429174 1001 86380 86390 1
430277 99430277 1001 86380 86390 1
430338 99430338 1001 86380 86390 1
429923 99429923 1001 86380 86390 1
429344 99429344 1001 86380 86390 1
430688 99430688 1001 86380 86390 1
430449 99430449 1001 86380 86390 1
431669 99431669 1001 86380 86390 1
431412 99431412 1001 86380 86390 1
431470 99431470 1001 86380 86390 1
430868 99430868 1001 86380 86390 1
431170 99431170 1001 86380 86390 1
430998 99430998 1001 86380 86390 1
430921 99430921 1001 86380 86390 1
432434 99432434 1001 86380 86390 1
433478 99433478 1001 86380 86390 1
433454 99433454 1001 86380 86390 1
433457 99433457 1001 86380 86390 1
433003 99433003 1001 86380 86390 1
432564 99432564 1001 86380 86390 1
432663 99432663 1001 86380 86390 1
433871 99433871 1001 86380 86390 1
435158 99435158 1001 86380 86390 1
435319 99435319 1001 86380 86390 1
435303 99435303 1001 86380 86390 1
435147 99435147 1001 86380 86390 1
434662 99434662 1001 86380 86390 1
434464 99434464 1001 86380 86390 1
435822 99435822 1001 86380 86390 1
435866 99435866 1001 86380 86390 1
435453 99435453 1001 86380 86390 1
436853 99436853 1001 86380 86390 1
436875 99436875 1001 86380 86390 1
436475 99436475 1001 86380 86390 1
436005 99436005 1001 86380 86390 1
437272 99437272 1001 86380 86390 1
300279 99300279 1001 86380 86390 1
300869 99300869 1001 86380 86390 1
301537 99301537 1001 86380 86390 1
301411 99301411 1001 86380 86390 1
301082 99301082 1001 86380 86390 1
301618 99301618 1001 86380 86390 1
302235 99302235 1001 86380 86390 1
302049 99302049 1001 86380 86390 1
302101 99302101 1001 86380 86390 1
302000 99302000 1001 86380 86390 1
302160 99302160 1001 86380 86390 1
301932 99301932 1001 86380 86390 1
303117 99303117 1001 86380 86390 1
303127 99303127 1001 86380 86390 1
302911 99302911 1001 86380 86390 1
303294 99303294 1001 86380 86390 1
303275 99303275 1001 86380 86390 1
303229 99303229 1001 86380 86390 1
304016 99304016 1001 86380 86390 1
303431 99303431 1001 86380 86390 1
303458 99303458 1001 86380 86390 1
303524 99303524 1001 86380 86390 1
303489 99303489 1001 86380 86390 1
304187 99304187 1001 86380 86390 1
304169 99304169 1001 86380 86390 1
304039 99304039 1001 86380 86390 1
304692 99304692 1001 86380 86390 1
304843 99304843 1001 86380 86390 1
304585 99304585 1001 86380 86390 1
304547 99304547 1001 86380 86390 1
304323 99304323 1001 86380 86390 1
304883 99304883 1001 86380 86390 1
305052 99305052 1001 86380 86390 1
304977 99304977 1001 86380 86390 1
304874 99304874 1001 86380 86390 1
305671 99305671 1001 86380 86390 1
305278 99305278 1001 86380 86390 1
305388 99305388 1001 86380 86390 1
305249 99305249 1001 86380 86390 1
305205 99305205 1001 86380 86390 1
305167 99305167 1001 86380 86390 1
500081 99500081 1001 86380 86390 1
500060 99500060 1001 86380 86390 1
500707 99500707 1001 86380 86390 1
500746 99500746 1001 86380 86390 1
500809 99500809 1001 86380 86390 1
500534 99500534 1001 86380 86390 1
500256 99500256 1001 86380 86390 1
500849 99500849 1001 86380 86390 1
500968 99500968 1001 86380 86390 1
500945 99500945 1001 86380 86390 1
500972 99500972 1001 86380 86390 1
501618 99501618 1001 86380 86390 1
501336 99501336 1001 86380 86390 1
501286 99501286 1001 86380 86390 1
501050 99501050 1001 86380 86390 1
501663 99501663 1001 86380 86390 1
501808 99501808 1001 86380 86390 1
501770 99501770 1001 86380 86390 1
502308 99502308 1001 86380 86390 1
502114 99502114 1001 86380 86390 1
502259 99502259 1001 86380 86390 1
501897 99501897 1001 86380 86390 1
501936 99501936 1001 86380 86390 1
503165 99503165 1001 86380 86390 1
502835 99502835 1001 86380 86390 1
504044 99504044 1001 86380 86390 1
503984 99503984 1001 86380 86390 1
503935 99503935 1001 86380 86390 1
503731 99503731 1001 86380 86390 1
503726 99503726 1001 86380 86390 1
503768 99503768 1001 86380 86390 1
504138 99504138 1001 86380 86390 1
504816 99504816 1001 86380 86390 1
504687 99504687 1001 86380 86390 1
504601 99504601 1001 86380 86390 1
504541 99504541 1001 86380 86390 1
505749 99505749 1001 86380 86390 1
505516 99505516 1001 86380 86390 1
505543 99505543 1001 86380 86390 1
505351 99505351 1001 86380 86390 1
505874 99505874 1001 86380 86390 1
505939 99505939 1001 86380 86390 1
506460 99506460 1001 86380 86390 1
506515 99506515 1001 86380 86390 1
506013 99506013 1001 86380 86390 1
506714 99506714 1001 86380 86390 1
506731 99506731 1001 86380 86390 1
506759 99506759 1001 86380 86390 1
506747 99506747 1001 86380 86390 1
507345 99507345 1001 86380 86390 1
507349 99507349 1001 86380 86390 1
507273 99507273 1001 86380 86390 1
506908 99506908 1001 86380 86390 1
506852 99506852 1001 86380 86390 1
507542 99507542 1001 86380 86390 1
507480 99507480 1001 86380 86390 1
507901 99507901 1001 86380 86390 1
507894 99507894 1001 86380 86390 1
507631 99507631 1001 86380 86390 1
508302 99508302 1001 86380 86390 1
508963 99508963 1001 86380 86390 1
509029 99509029 1001 86380 86390 1
508694 99508694 1001 86380 86390 1
508816 99508816 1001 86380 86390 1
508635 99508635 1001 86380 86390 1
508509 99508509 1001 86380 86390 1
509091 99509091 1001 86380 86390 1
509723 99509723 1001 86380 86390 1
509535 99509535 1001 86380 86390 1
509398 99509398 1001 86380 86390 1
509388 99509388 1001 86380 86390 1
509378 99509378 1001 86380 86390 1
509430 99509430 1001 86380 86390 1
509356 99509356 1001 86380 86390 1
510016 99510016 1001 86380 86390 1
510561 99510561 1001 86380 86390 1
510646 99510646 1001 86380 86390 1
510521 99510521 1001 86380 86390 1
510882 99510882 1001 86380 86390 1
510899 99510899 1001 86380 86390 1
510904 99510904 1001 86380 86390 1
511452 99511452 1001 86380 86390 1
511174 99511174 1001 86380 86390 1
511656 99511656 1001 86380 86390 1
511747 99511747 1001 86380 86390 1
512224 99512224 1001 86380 86390 1
512241 99512241 1001 86380 86390 1
511973 99511973 1001 86380 86390 1
511807 99511807 1001 86380 86390 1
513032 99513032 1001 86380 86390 1
512674 99512674 1001 86380 86390 1
513228 99513228 1001 86380 86390 1
513273 99513273 1001 86380 86390 1
513854 99513854 1001 86380 86390 1
514008 99514008 1001 86380 86390 1
513977 99513977 1001 86380 86390 1
513850 99513850 1001 86380 86390 1
513773 99513773 1001 86380 86390 1
513516 99513516 1001 86380 86390 1
514716 99514716 1001 86380 86390 1
514709 99514709 1001 86380 86390 1
514724 99514724 1001 86380 86390 1
514561 99514561 1001 86380 86390 1
514516 99514516 1001 86380 86390 1
514362 99514362 1001 86380 86390 1
515011 99515011 1001 86380 86390 1
515039 99515039 1001 86380 86390 1
514929 99514929 1001 86380 86390 1
515520 99515520 1001 86380 86390 1
515170 99515170 1001 86380 86390 1
515072 99515072 1001 86380 86390 1
515789 99515789 1001 86380 86390 1
515803 99515803 1001 86380 86390 1
515884 99515884 1001 86380 86390 1
516278 99516278 1001 86380 86390 1
516162 99516162 1001 86380 86390 1
516075 99516075 1001 86380 86390 1
515935 99515935 1001 86380 86390 1
517287 99517287 1001 86380 86390 1
516937 99516937 1001 86380 86390 1
517119 99517119 1001 86380 86390 1
517056 99517056 1001 86380 86390 1
516872 99516872 1001 86380 86390 1
517413 99517413 1001 86380 86390 1
517485 99517485 1001 86380 86390 1
518042 99518042 1001 86380 86390 1
518006 99518006 1001 86380 86390 1
517930 99517930 1001 86380 86390 1
517621 99517621 1001 86380 86390 1
517733 99517733 1001 86380 86390 1
518239 99518239 1001 86380 86390 1
518894 99518894 1001 86380 86390 1
518643 99518643 1001 86380 86390 1
519028 99519028 1001 86380 86390 1
519005 99519005 1001 86380 86390 1
519469 99519469 1001 86380 86390 1
519288 99519288 1001 86380 86390 1
519353 99519353 1001 86380 86390 1
519943 99519943 1001 86380 86390 1
519971 99519971 1001 86380 86390 1
520636 99520636 1001 86380 86390 1
520329 99520329 1001 86380 86390 1
520665 99520665 1001 86380 86390 1
520641 99520641 1001 86380 86390 1
520747 99520747 1001 86380 86390 1
521328 99521328 1001 86380 86390 1
521448 99521448 1001 86380 86390 1
521166 99521166 1001 86380 86390 1
521129 99521129 1001 86380 86390 1
521078 99521078 1001 86380 86390 1
520983 99520983 1001 86380 86390 1
521652 99521652 1001 86380 86390 1
521539 99521539 1001 86380 86390 1
522015 99522015 1001 86380 86390 1
521978 99521978 1001 86380 86390 1
521697 99521697 1001 86380 86390 1
521689 99521689 1001 86380 86390 1
522459 99522459 1001 86380 86390 1
522297 99522297 1001 86380 86390 1
522467 99522467 1001 86380 86390 1
522457 99522457 1001 86380 86390 1
522942 99522942 1001 86380 86390 1
522770 99522770 1001 86380 86390 1
522596 99522596 1001 86380 86390 1
522547 99522547 1001 86380 86390 1
523848 99523848 1001 86380 86390 1
523887 99523887 1001 86380 86390 1
523863 99523863 1001 86380 86390 1
523351 99523351 1001 86380 86390 1
523949 99523949 1001 86380 86390 1
523964 99523964 1001 86380 86390 1
524725 99524725 1001 86380 86390 1
524433 99524433 1001 86380 86390 1
524307 99524307 1001 86380 86390 1
524342 99524342 1001 86380 86390 1
524355 99524355 1001 86380 86390 1
524781 99524781 1001 86380 86390 1
524877 99524877 1001 86380 86390 1
525567 99525567 1001 86380 86390 1
525394 99525394 1001 86380 86390 1
525287 99525287 1001 86380 86390 1
525341 99525341 1001 86380 86390 1
525387 99525387 1001 86380 86390 1
525701 99525701 1001 86380 86390 1
525727 99525727 1001 86380 86390 1
525617 99525617 1001 86380 86390 1
526269 99526269 1001 86380 86390 1
526327 99526327 1001 86380 86390 1
527224 99527224 1001 86380 86390 1
527226 99527226 1001 86380 86390 1
526871 99526871 1001 86380 86390 1
526786 99526786 1001 86380 86390 1
526793 99526793 1001 86380 86390 1
527406 99527406 1001 86380 86390 1
527986 99527986 1001 86380 86390 1
527714 99527714 1001 86380 86390 1
527492 99527492 1001 86380 86390 1
527583 99527583 1001 86380 86390 1
528261 99528261 1001 86380 86390 1
528792 99528792 1001 86380 86390 1
528793 99528793 1001 86380 86390 1
528581 99528581 1001 86380 86390 1
528456 99528456 1001 86380 86390 1
528368 99528368 1001 86380 86390 1
528343 99528343 1001 86380 86390 1
528993 99528993 1001 86380 86390 1
529522 99529522 1001 86380 86390 1
529127 99529127 1001 86380 86390 1
529182 99529182 1001 86380 86390 1
529737 99529737 1001 86380 86390 1
529884 99529884 1001 86380 86390 1
530467 99530467 1001 86380 86390 1
530498 99530498 1001 86380 86390 1
530307 99530307 1001 86380 86390 1
530072 99530072 1001 86380 86390 1
531330 99531330 1001 86380 86390 1
530898 99530898 1001 86380 86390 1
530963 99530963 1001 86380 86390 1
531497 99531497 1001 86380 86390 1
532066 99532066 1001 86380 86390 1
532157 99532157 1001 86380 86390 1
531949 99531949 1001 86380 86390 1
531738 99531738 1001 86380 86390 1
531764 99531764 1001 86380 86390 1
531713 99531713 1001 86380 86390 1
532210 99532210 1001 86380 86390 1
532369 99532369 1001 86380 86390 1
532318 99532318 1001 86380 86390 1
532960 99532960 1001 86380 86390 1
532976 99532976 1001 86380 86390 1
532762 99532762 1001 86380 86390 1
533143 99533143 1001 86380 86390 1
533730 99533730 1001 86380 86390 1
533773 99533773 1001 86380 86390 1
533789 99533789 1001 86380 86390 1
533573 99533573 1001 86380 86390 1
533293 99533293 1001 86380 86390 1
533309 99533309 1001 86380 86390 1
533388 99533388 1001 86380 86390 1
533249 99533249 1001 86380 86390 1
533908 99533908 1001 86380 86390 1
533986 99533986 1001 86380 86390 1
533969 99533969 1001 86380 86390 1
534491 99534491 1001 86380 86390 1
534277 99534277 1001 86380 86390 1
534219 99534219 1001 86380 86390 1
534272 99534272 1001 86380 86390 1
534775 99534775 1001 86380 86390 1
534884 99534884 1001 86380 86390 1
534730 99534730 1001 86380 86390 1
535346 99535346 1001 86380 86390 1
535400 99535400 1001 86380 86390 1
535353 99535353 1001 86380 86390 1
535445 99535445 1001 86380 86390 1
535089 99535089 1001 86380 86390 1
534987 99534987 1001 86380 86390 1
535055 99535055 1001 86380 86390 1
535598 99535598 1001 86380 86390 1
536295 99536295 1001 86380 86390 1
535946 99535946 1001 86380 86390 1
535877 99535877 1001 86380 86390 1
536991 99536991 1001 86380 86390 1
536905 99536905 1001 86380 86390 1
536844 99536844 1001 86380 86390 1
536769 99536769 1001 86380 86390 1
536941 99536941 1001 86380 86390 1
536737 99536737 1001 86380 86390 1
536717 99536717 1001 86380 86390 1
536653 99536653 1001 86380 86390 1
537295 99537295 1001 86380 86390 1
537218 99537218 1001 86380 86390 1
537878 99537878 1001 86380 86390 1
537664 99537664 1001 86380 86390 1
537538 99537538 1001 86380 86390 1
537513 99537513 1001 86380 86390 1
537554 99537554 1001 86380 86390 1
537573 99537573 1001 86380 86390 1
538088 99538088 1001 86380 86390 1
538017 99538017 1001 86380 86390 1
538060 99538060 1001 86380 86390 1
538165 99538165 1001 86380 86390 1
538727 99538727 1001 86380 86390 1
538679 99538679 1001 86380 86390 1
538407 99538407 1001 86380 86390 1
538983 99538983 1001 86380 86390 1
538906 99538906 1001 86380 86390 1
539638 99539638 1001 86380 86390 1
539296 99539296 1001 86380 86390 1
539339 99539339 1001 86380 86390 1
539067 99539067 1001 86380 86390 1
539094 99539094 1001 86380 86390 1
539741 99539741 1001 86380 86390 1
539742 99539742 1001 86380 86390 1
539644 99539644 1001 86380 86390 1
540265 99540265 1001 86380 86390 1
540034 99540034 1001 86380 86390 1
539906 99539906 1001 86380 86390 1
540662 99540662 1001 86380 86390 1
540534 99540534 1001 86380 86390 1
541211 99541211 1001 86380 86390 1
541282 99541282 1001 86380 86390 1
541054 99541054 1001 86380 86390 1
540939 99540939 1001 86380 86390 1
540753 99540753 1001 86380 86390 1
540849 99540849 1001 86380 86390 1
541380 99541380 1001 86380 86390 1
541477 99541477 1001 86380 86390 1
541376 99541376 1001 86380 86390 1
541997 99541997 1001 86380 86390 1
541972 99541972 1001 86380 86390 1
541906 99541906 1001 86380 86390 1
541712 99541712 1001 86380 86390 1
542223 99542223 1001 86380 86390 1
542229 99542229 1001 86380 86390 1
542909 99542909 1001 86380 86390 1
542863 99542863 1001 86380 86390 1
542624 99542624 1001 86380 86390 1
542604 99542604 1001 86380 86390 1
542555 99542555 1001 86380 86390 1
542475 99542475 1001 86380 86390 1
543078 99543078 1001 86380 86390 1
542976 99542976 1001 86380 86390 1
543147 99543147 1001 86380 86390 1
543770 99543770 1001 86380 86390 1
543737 99543737 1001 86380 86390 1
543384 99543384 1001 86380 86390 1
543203 99543203 1001 86380 86390 1
543306 99543306 1001 86380 86390 1
543217 99543217 1001 86380 86390 1
543323 99543323 1001 86380 86390 1
544514 99544514 1001 86380 86390 1
544212 99544212 1001 86380 86390 1
544364 99544364 1001 86380 86390 1
544093 99544093 1001 86380 86390 1
544184 99544184 1001 86380 86390 1
544159 99544159 1001 86380 86390 1
544010 99544010 1001 86380 86390 1
544114 99544114 1001 86380 86390 1
544166 99544166 1001 86380 86390 1
544025 99544025 1001 86380 86390 1
544702 99544702 1001 86380 86390 1
544664 99544664 1001 86380 86390 1
544617 99544617 1001 86380 86390 1
508480 620 1001 68200 68499 1
400227 99400227 1001 86380 86390 1
400333 99400333 1001 86380 86390 1
400629 99400629 1001 86380 86390 1
400659 99400659 1001 86380 86390 1
400671 99400671 1001 86380 86390 1
401798 99401798 1001 86380 86390 1
401883 99401883 1001 86380 86390 1
402015 99402015 1001 86380 86390 1
402053 99402053 1001 86380 86390 1
402254 99402254 1001 86380 86390 1
402582 99402582 1001 86380 86390 1
402902 99402902 1001 86380 86390 1
403212 99403212 1001 86380 86390 1
403714 99403714 1001 86380 86390 1
403812 99403812 1001 86380 86390 1
404011 99404011 1001 86380 86390 1
404238 99404238 1001 86380 86390 1
404929 99404929 1001 86380 86390 1
405012 99405012 1001 86380 86390 1
404991 99404991 1001 86380 86390 1
405077 99405077 1001 86380 86390 1
405269 99405269 1001 86380 86390 1
405997 99405997 1001 86380 86390 1
406020 99406020 1001 86380 86390 1
407151 99407151 1001 86380 86390 1
407300 99407300 1001 86380 86390 1
407518 99407518 1001 86380 86390 1
407794 99407794 1001 86380 86390 1
407972 99407972 1001 86380 86390 1
407909 99407909 1001 86380 86390 1
408187 99408187 1001 86380 86390 1
408488 99408488 1001 86380 86390 1
408796 99408796 1001 86380 86390 1
409282 99409282 1001 86380 86390 1
409480 99409480 1001 86380 86390 1
409589 99409589 1001 86380 86390 1
409588 99409588 1001 86380 86390 1
409532 99409532 1001 86380 86390 1
409781 99409781 1001 86380 86390 1
409691 99409691 1001 86380 86390 1
409929 99409929 1001 86380 86390 1
410104 99410104 1001 86380 86390 1
410290 99410290 1001 86380 86390 1
410349 99410349 1001 86380 86390 1
410541 99410541 1001 86380 86390 1
410912 99410912 1001 86380 86390 1
411301 99411301 1001 86380 86390 1
411444 99411444 1001 86380 86390 1
411491 99411491 1001 86380 86390 1
411426 99411426 1001 86380 86390 1
411794 99411794 1001 86380 86390 1
412161 99412161 1001 86380 86390 1
412164 99412164 1001 86380 86390 1
412943 99412943 1001 86380 86390 1
413172 99413172 1001 86380 86390 1
412858 99412858 1001 86380 86390 1
413715 99413715 1001 86380 86390 1
415147 99415147 1001 86380 86390 1
415101 99415101 1001 86380 86390 1
415136 99415136 1001 86380 86390 1
414744 99414744 1001 86380 86390 1
414519 99414519 1001 86380 86390 1
414199 99414199 1001 86380 86390 1
414363 99414363 1001 86380 86390 1
414217 99414217 1001 86380 86390 1
415602 99415602 1001 86380 86390 1
415716 99415716 1001 86380 86390 1
416878 99416878 1001 86380 86390 1
417248 99417248 1001 86380 86390 1
417511 99417511 1001 86380 86390 1
418760 99418760 1001 86380 86390 1
418685 99418685 1001 86380 86390 1
418107 99418107 1001 86380 86390 1
417921 99417921 1001 86380 86390 1
420329 99420329 1001 86380 86390 1
420148 99420148 1001 86380 86390 1
420084 99420084 1001 86380 86390 1
420428 99420428 1001 86380 86390 1
419939 99419939 1001 86380 86390 1
419860 99419860 1001 86380 86390 1
419786 99419786 1001 86380 86390 1
419517 99419517 1001 86380 86390 1
419401 99419401 1001 86380 86390 1
421346 99421346 1001 86380 86390 1
421539 99421539 1001 86380 86390 1
421662 99421662 1001 86380 86390 1
421371 99421371 1001 86380 86390 1
421135 99421135 1001 86380 86390 1
421225 99421225 1001 86380 86390 1
422321 99422321 1001 86380 86390 1
422494 99422494 1001 86380 86390 1
423557 99423557 1001 86380 86390 1
423119 99423119 1001 86380 86390 1
423102 99423102 1001 86380 86390 1
422956 99422956 1001 86380 86390 1
422636 99422636 1001 86380 86390 1
422542 99422542 1001 86380 86390 1
424015 99424015 1001 86380 86390 1
424108 99424108 1001 86380 86390 1
423764 99423764 1001 86380 86390 1
423880 99423880 1001 86380 86390 1
425186 99425186 1001 86380 86390 1
424762 99424762 1001 86380 86390 1
424917 99424917 1001 86380 86390 1
424748 99424748 1001 86380 86390 1
424301 99424301 1001 86380 86390 1
424348 99424348 1001 86380 86390 1
425404 99425404 1001 86380 86390 1
426699 99426699 1001 86380 86390 1
426862 99426862 1001 86380 86390 1
426454 99426454 1001 86380 86390 1
426591 99426591 1001 86380 86390 1
426008 99426008 1001 86380 86390 1
427177 99427177 1001 86380 86390 1
427334 99427334 1001 86380 86390 1
427282 99427282 1001 86380 86390 1
428717 99428717 1001 86380 86390 1
428309 99428309 1001 86380 86390 1
427690 99427690 1001 86380 86390 1
427789 99427789 1001 86380 86390 1
427793 99427793 1001 86380 86390 1
427893 99427893 1001 86380 86390 1
427552 99427552 1001 86380 86390 1
429098 99429098 1001 86380 86390 1
429008 99429008 1001 86380 86390 1
429013 99429013 1001 86380 86390 1
430182 99430182 1001 86380 86390 1
429675 99429675 1001 86380 86390 1
429916 99429916 1001 86380 86390 1
429335 99429335 1001 86380 86390 1
430709 99430709 1001 86380 86390 1
430798 99430798 1001 86380 86390 1
430513 99430513 1001 86380 86390 1
431685 99431685 1001 86380 86390 1
431520 99431520 1001 86380 86390 1
431623 99431623 1001 86380 86390 1
431258 99431258 1001 86380 86390 1
431145 99431145 1001 86380 86390 1
431066 99431066 1001 86380 86390 1
431015 99431015 1001 86380 86390 1
432251 99432251 1001 86380 86390 1
432394 99432394 1001 86380 86390 1
432976 99432976 1001 86380 86390 1
432574 99432574 1001 86380 86390 1
433936 99433936 1001 86380 86390 1
433752 99433752 1001 86380 86390 1
435318 99435318 1001 86380 86390 1
435134 99435134 1001 86380 86390 1
435286 99435286 1001 86380 86390 1
435205 99435205 1001 86380 86390 1
435311 99435311 1001 86380 86390 1
434531 99434531 1001 86380 86390 1
434412 99434412 1001 86380 86390 1
434391 99434391 1001 86380 86390 1
436449 99436449 1001 86380 86390 1
436290 99436290 1001 86380 86390 1
436182 99436182 1001 86380 86390 1
300024 99300024 1001 86380 86390 1
300001 99300001 1001 86380 86390 1
300641 99300641 1001 86380 86390 1
300623 99300623 1001 86380 86390 1
300599 99300599 1001 86380 86390 1
300378 99300378 1001 86380 86390 1
300185 99300185 1001 86380 86390 1
300747 99300747 1001 86380 86390 1
300826 99300826 1001 86380 86390 1
301543 99301543 1001 86380 86390 1
301350 99301350 1001 86380 86390 1
302213 99302213 1001 86380 86390 1
302227 99302227 1001 86380 86390 1
302180 99302180 1001 86380 86390 1
302058 99302058 1001 86380 86390 1
302163 99302163 1001 86380 86390 1
301928 99301928 1001 86380 86390 1
302527 99302527 1001 86380 86390 1
302986 99302986 1001 86380 86390 1
302693 99302693 1001 86380 86390 1
302681 99302681 1001 86380 86390 1
302723 99302723 1001 86380 86390 1
303219 99303219 1001 86380 86390 1
303391 99303391 1001 86380 86390 1
303353 99303353 1001 86380 86390 1
303948 99303948 1001 86380 86390 1
303990 99303990 1001 86380 86390 1
303711 99303711 1001 86380 86390 1
303549 99303549 1001 86380 86390 1
303433 99303433 1001 86380 86390 1
304135 99304135 1001 86380 86390 1
304050 99304050 1001 86380 86390 1
304079 99304079 1001 86380 86390 1
304688 99304688 1001 86380 86390 1
304552 99304552 1001 86380 86390 1
304959 99304959 1001 86380 86390 1
305571 99305571 1001 86380 86390 1
305651 99305651 1001 86380 86390 1
305568 99305568 1001 86380 86390 1
305457 99305457 1001 86380 86390 1
305315 99305315 1001 86380 86390 1
305196 99305196 1001 86380 86390 1
305264 99305264 1001 86380 86390 1
305148 99305148 1001 86380 86390 1
305204 99305204 1001 86380 86390 1
500014 99500014 1001 86380 86390 1
500754 99500754 1001 86380 86390 1
500426 99500426 1001 86380 86390 1
500583 99500583 1001 86380 86390 1
500933 99500933 1001 86380 86390 1
501518 99501518 1001 86380 86390 1
501668 99501668 1001 86380 86390 1
502421 99502421 1001 86380 86390 1
501962 99501962 1001 86380 86390 1
502884 99502884 1001 86380 86390 1
503042 99503042 1001 86380 86390 1
502815 99502815 1001 86380 86390 1
502705 99502705 1001 86380 86390 1
503452 99503452 1001 86380 86390 1
503453 99503453 1001 86380 86390 1
503980 99503980 1001 86380 86390 1
504046 99504046 1001 86380 86390 1
503732 99503732 1001 86380 86390 1
504864 99504864 1001 86380 86390 1
504826 99504826 1001 86380 86390 1
504614 99504614 1001 86380 86390 1
504346 99504346 1001 86380 86390 1
504989 99504989 1001 86380 86390 1
505596 99505596 1001 86380 86390 1
505702 99505702 1001 86380 86390 1
505345 99505345 1001 86380 86390 1
505205 99505205 1001 86380 86390 1
505206 99505206 1001 86380 86390 1
505820 99505820 1001 86380 86390 1
505938 99505938 1001 86380 86390 1
506434 99506434 1001 86380 86390 1
506422 99506422 1001 86380 86390 1
506490 99506490 1001 86380 86390 1
506590 99506590 1001 86380 86390 1
506350 99506350 1001 86380 86390 1
506146 99506146 1001 86380 86390 1
506050 99506050 1001 86380 86390 1
505986 99505986 1001 86380 86390 1
506710 99506710 1001 86380 86390 1
506599 99506599 1001 86380 86390 1
506679 99506679 1001 86380 86390 1
506708 99506708 1001 86380 86390 1
507309 99507309 1001 86380 86390 1
507202 99507202 1001 86380 86390 1
506856 99506856 1001 86380 86390 1
506818 99506818 1001 86380 86390 1
506937 99506937 1001 86380 86390 1
507603 99507603 1001 86380 86390 1
507502 99507502 1001 86380 86390 1
507515 99507515 1001 86380 86390 1
508098 99508098 1001 86380 86390 1
507854 99507854 1001 86380 86390 1
507986 99507986 1001 86380 86390 1
508013 99508013 1001 86380 86390 1
507653 99507653 1001 86380 86390 1
508343 99508343 1001 86380 86390 1
508386 99508386 1001 86380 86390 1
508669 99508669 1001 86380 86390 1
508683 99508683 1001 86380 86390 1
508697 99508697 1001 86380 86390 1
508855 99508855 1001 86380 86390 1
508482 99508482 1001 86380 86390 1
508563 99508563 1001 86380 86390 1
508515 99508515 1001 86380 86390 1
509113 99509113 1001 86380 86390 1
509204 99509204 1001 86380 86390 1
509842 99509842 1001 86380 86390 1
509768 99509768 1001 86380 86390 1
509658 99509658 1001 86380 86390 1
509536 99509536 1001 86380 86390 1
509357 99509357 1001 86380 86390 1
509422 99509422 1001 86380 86390 1
509298 99509298 1001 86380 86390 1
509301 99509301 1001 86380 86390 1
510042 99510042 1001 86380 86390 1
510549 99510549 1001 86380 86390 1
510396 99510396 1001 86380 86390 1
510134 99510134 1001 86380 86390 1
510228 99510228 1001 86380 86390 1
511424 99511424 1001 86380 86390 1
511357 99511357 1001 86380 86390 1
511208 99511208 1001 86380 86390 1
511327 99511327 1001 86380 86390 1
511128 99511128 1001 86380 86390 1
511044 99511044 1001 86380 86390 1
512371 99512371 1001 86380 86390 1
512097 99512097 1001 86380 86390 1
512050 99512050 1001 86380 86390 1
511900 99511900 1001 86380 86390 1
511838 99511838 1001 86380 86390 1
512492 99512492 1001 86380 86390 1
512555 99512555 1001 86380 86390 1
513202 99513202 1001 86380 86390 1
513066 99513066 1001 86380 86390 1
512872 99512872 1001 86380 86390 1
512970 99512970 1001 86380 86390 1
512763 99512763 1001 86380 86390 1
512622 99512622 1001 86380 86390 1
513367 99513367 1001 86380 86390 1
513710 99513710 1001 86380 86390 1
513541 99513541 1001 86380 86390 1
513610 99513610 1001 86380 86390 1
514851 99514851 1001 86380 86390 1
514598 99514598 1001 86380 86390 1
514440 99514440 1001 86380 86390 1
514903 99514903 1001 86380 86390 1
515680 99515680 1001 86380 86390 1
515635 99515635 1001 86380 86390 1
515571 99515571 1001 86380 86390 1
515533 99515533 1001 86380 86390 1
515362 99515362 1001 86380 86390 1
515273 99515273 1001 86380 86390 1
515399 99515399 1001 86380 86390 1
515257 99515257 1001 86380 86390 1
515235 99515235 1001 86380 86390 1
515250 99515250 1001 86380 86390 1
515266 99515266 1001 86380 86390 1
515737 99515737 1001 86380 86390 1
515816 99515816 1001 86380 86390 1
515718 99515718 1001 86380 86390 1
516148 99516148 1001 86380 86390 1
516254 99516254 1001 86380 86390 1
516191 99516191 1001 86380 86390 1
516302 99516302 1001 86380 86390 1
515932 99515932 1001 86380 86390 1
516000 99516000 1001 86380 86390 1
516610 99516610 1001 86380 86390 1
516648 99516648 1001 86380 86390 1
517466 99517466 1001 86380 86390 1
517349 99517349 1001 86380 86390 1
517507 99517507 1001 86380 86390 1
517740 99517740 1001 86380 86390 1
517615 99517615 1001 86380 86390 1
518236 99518236 1001 86380 86390 1
518293 99518293 1001 86380 86390 1
518295 99518295 1001 86380 86390 1
518891 99518891 1001 86380 86390 1
518975 99518975 1001 86380 86390 1
518577 99518577 1001 86380 86390 1
518513 99518513 1001 86380 86390 1
518429 99518429 1001 86380 86390 1
519089 99519089 1001 86380 86390 1
519812 99519812 1001 86380 86390 1
519661 99519661 1001 86380 86390 1
519444 99519444 1001 86380 86390 1
519590 99519590 1001 86380 86390 1
519316 99519316 1001 86380 86390 1
519967 99519967 1001 86380 86390 1
519974 99519974 1001 86380 86390 1
519987 99519987 1001 86380 86390 1
519925 99519925 1001 86380 86390 1
520735 99520735 1001 86380 86390 1
520685 99520685 1001 86380 86390 1
521439 99521439 1001 86380 86390 1
521179 99521179 1001 86380 86390 1
520942 99520942 1001 86380 86390 1
521467 99521467 1001 86380 86390 1
521561 99521561 1001 86380 86390 1
522143 99522143 1001 86380 86390 1
522163 99522163 1001 86380 86390 1
521918 99521918 1001 86380 86390 1
521996 99521996 1001 86380 86390 1
521929 99521929 1001 86380 86390 1
521956 99521956 1001 86380 86390 1
521790 99521790 1001 86380 86390 1
521871 99521871 1001 86380 86390 1
521693 99521693 1001 86380 86390 1
522358 99522358 1001 86380 86390 1
522359 99522359 1001 86380 86390 1
522412 99522412 1001 86380 86390 1
522721 99522721 1001 86380 86390 1
522743 99522743 1001 86380 86390 1
522658 99522658 1001 86380 86390 1
522688 99522688 1001 86380 86390 1
523154 99523154 1001 86380 86390 1
523898 99523898 1001 86380 86390 1
523835 99523835 1001 86380 86390 1
523652 99523652 1001 86380 86390 1
523692 99523692 1001 86380 86390 1
523706 99523706 1001 86380 86390 1
523732 99523732 1001 86380 86390 1
523643 99523643 1001 86380 86390 1
523376 99523376 1001 86380 86390 1
523510 99523510 1001 86380 86390 1
524912 99524912 1001 86380 86390 1
524797 99524797 1001 86380 86390 1
524811 99524811 1001 86380 86390 1
524934 99524934 1001 86380 86390 1
525563 99525563 1001 86380 86390 1
525498 99525498 1001 86380 86390 1
525570 99525570 1001 86380 86390 1
525303 99525303 1001 86380 86390 1
525635 99525635 1001 86380 86390 1
525791 99525791 1001 86380 86390 1
526317 99526317 1001 86380 86390 1
526371 99526371 1001 86380 86390 1
525879 99525879 1001 86380 86390 1
525887 99525887 1001 86380 86390 1
527086 99527086 1001 86380 86390 1
527128 99527128 1001 86380 86390 1
527037 99527037 1001 86380 86390 1
527002 99527002 1001 86380 86390 1
526770 99526770 1001 86380 86390 1
526642 99526642 1001 86380 86390 1
527414 99527414 1001 86380 86390 1
527304 99527304 1001 86380 86390 1
527922 99527922 1001 86380 86390 1
528048 99528048 1001 86380 86390 1
528068 99528068 1001 86380 86390 1
527639 99527639 1001 86380 86390 1
527632 99527632 1001 86380 86390 1
527477 99527477 1001 86380 86390 1
527517 99527517 1001 86380 86390 1
528169 99528169 1001 86380 86390 1
528081 99528081 1001 86380 86390 1
528600 99528600 1001 86380 86390 1
528403 99528403 1001 86380 86390 1
528471 99528471 1001 86380 86390 1
529015 99529015 1001 86380 86390 1
529042 99529042 1001 86380 86390 1
528927 99528927 1001 86380 86390 1
529102 99529102 1001 86380 86390 1
529540 99529540 1001 86380 86390 1
529252 99529252 1001 86380 86390 1
529162 99529162 1001 86380 86390 1
529202 99529202 1001 86380 86390 1
529177 99529177 1001 86380 86390 1
529285 99529285 1001 86380 86390 1
529729 99529729 1001 86380 86390 1
529826 99529826 1001 86380 86390 1
530427 99530427 1001 86380 86390 1
530492 99530492 1001 86380 86390 1
530481 99530481 1001 86380 86390 1
530370 99530370 1001 86380 86390 1
530651 99530651 1001 86380 86390 1
531199 99531199 1001 86380 86390 1
531260 99531260 1001 86380 86390 1
531396 99531396 1001 86380 86390 1
531385 99531385 1001 86380 86390 1
532183 99532183 1001 86380 86390 1
532136 99532136 1001 86380 86390 1
531857 99531857 1001 86380 86390 1
531672 99531672 1001 86380 86390 1
532248 99532248 1001 86380 86390 1
532956 99532956 1001 86380 86390 1
532854 99532854 1001 86380 86390 1
532855 99532855 1001 86380 86390 1
532641 99532641 1001 86380 86390 1
533050 99533050 1001 86380 86390 1
533155 99533155 1001 86380 86390 1
533734 99533734 1001 86380 86390 1
533686 99533686 1001 86380 86390 1
533465 99533465 1001 86380 86390 1
533635 99533635 1001 86380 86390 1
533548 99533548 1001 86380 86390 1
533322 99533322 1001 86380 86390 1
534037 99534037 1001 86380 86390 1
534578 99534578 1001 86380 86390 1
534468 99534468 1001 86380 86390 1
534463 99534463 1001 86380 86390 1
534271 99534271 1001 86380 86390 1
534097 99534097 1001 86380 86390 1
534689 99534689 1001 86380 86390 1
535507 99535507 1001 86380 86390 1
535364 99535364 1001 86380 86390 1
535470 99535470 1001 86380 86390 1
535165 99535165 1001 86380 86390 1
535167 99535167 1001 86380 86390 1
535200 99535200 1001 86380 86390 1
536016 99536016 1001 86380 86390 1
536037 99536037 1001 86380 86390 1
535828 99535828 1001 86380 86390 1
536495 99536495 1001 86380 86390 1
536483 99536483 1001 86380 86390 1
536525 99536525 1001 86380 86390 1
536539 99536539 1001 86380 86390 1
537100 99537100 1001 86380 86390 1
536959 99536959 1001 86380 86390 1
537011 99537011 1001 86380 86390 1
537039 99537039 1001 86380 86390 1
537119 99537119 1001 86380 86390 1
536658 99536658 1001 86380 86390 1
536649 99536649 1001 86380 86390 1
537359 99537359 1001 86380 86390 1
537837 99537837 1001 86380 86390 1
537633 99537633 1001 86380 86390 1
537678 99537678 1001 86380 86390 1
537407 99537407 1001 86380 86390 1
537428 99537428 1001 86380 86390 1
537561 99537561 1001 86380 86390 1
538015 99538015 1001 86380 86390 1
538160 99538160 1001 86380 86390 1
538186 99538186 1001 86380 86390 1
538658 99538658 1001 86380 86390 1
538376 99538376 1001 86380 86390 1
538283 99538283 1001 86380 86390 1
539335 99539335 1001 86380 86390 1
539352 99539352 1001 86380 86390 1
539356 99539356 1001 86380 86390 1
539088 99539088 1001 86380 86390 1
539759 99539759 1001 86380 86390 1
539740 99539740 1001 86380 86390 1
540216 99540216 1001 86380 86390 1
539999 99539999 1001 86380 86390 1
540468 99540468 1001 86380 86390 1
541268 99541268 1001 86380 86390 1
540948 99540948 1001 86380 86390 1
541005 99541005 1001 86380 86390 1
541344 99541344 1001 86380 86390 1
541375 99541375 1001 86380 86390 1
541941 99541941 1001 86380 86390 1
541915 99541915 1001 86380 86390 1
542315 99542315 1001 86380 86390 1
542269 99542269 1001 86380 86390 1
542662 99542662 1001 86380 86390 1
542499 99542499 1001 86380 86390 1
542372 99542372 1001 86380 86390 1
543112 99543112 1001 86380 86390 1
543574 99543574 1001 86380 86390 1
543702 99543702 1001 86380 86390 1
543679 99543679 1001 86380 86390 1
543616 99543616 1001 86380 86390 1
543475 99543475 1001 86380 86390 1
543333 99543333 1001 86380 86390 1
543247 99543247 1001 86380 86390 1
543262 99543262 1001 86380 86390 1
543832 99543832 1001 86380 86390 1
544416 99544416 1001 86380 86390 1
544238 99544238 1001 86380 86390 1
544194 99544194 1001 86380 86390 1
544620 99544620 1001 86380 86390 1
544680 99544680 1001 86380 86390 1
544697 99544697 1001 86380 86390 1
414368 385 1001 17760 18477 1
505678 864 1001 65215 65515 1
400109 99400109 1001 86380 86390 1
400704 99400704 1001 86380 86390 1
400938 99400938 1001 86380 86390 1
401110 99401110 1001 86380 86390 1
401206 99401206 1001 86380 86390 1
401391 99401391 1001 86380 86390 1
401526 99401526 1001 86380 86390 1
401581 99401581 1001 86380 86390 1
402572 99402572 1001 86380 86390 1
402505 99402505 1001 86380 86390 1
403613 99403613 1001 86380 86390 1
404152 99404152 1001 86380 86390 1
404047 99404047 1001 86380 86390 1
404231 99404231 1001 86380 86390 1
404549 99404549 1001 86380 86390 1
404667 99404667 1001 86380 86390 1
404692 99404692 1001 86380 86390 1
405085 99405085 1001 86380 86390 1
405599 99405599 1001 86380 86390 1
406425 99406425 1001 86380 86390 1
406413 99406413 1001 86380 86390 1
407041 99407041 1001 86380 86390 1
407059 99407059 1001 86380 86390 1
407263 99407263 1001 86380 86390 1
407805 99407805 1001 86380 86390 1
407774 99407774 1001 86380 86390 1
407913 99407913 1001 86380 86390 1
408637 99408637 1001 86380 86390 1
408559 99408559 1001 86380 86390 1
408593 99408593 1001 86380 86390 1
408856 99408856 1001 86380 86390 1
408875 99408875 1001 86380 86390 1
408934 99408934 1001 86380 86390 1
409298 99409298 1001 86380 86390 1
409452 99409452 1001 86380 86390 1
409518 99409518 1001 86380 86390 1
409569 99409569 1001 86380 86390 1
409557 99409557 1001 86380 86390 1
410405 99410405 1001 86380 86390 1
410731 99410731 1001 86380 86390 1
410934 99410934 1001 86380 86390 1
411139 99411139 1001 86380 86390 1
411234 99411234 1001 86380 86390 1
411360 99411360 1001 86380 86390 1
411394 99411394 1001 86380 86390 1
411796 99411796 1001 86380 86390 1
411804 99411804 1001 86380 86390 1
412076 99412076 1001 86380 86390 1
413221 99413221 1001 86380 86390 1
413245 99413245 1001 86380 86390 1
412587 99412587 1001 86380 86390 1
412787 99412787 1001 86380 86390 1
415231 99415231 1001 86380 86390 1
414820 99414820 1001 86380 86390 1
414572 99414572 1001 86380 86390 1
416860 99416860 1001 86380 86390 1
416766 99416766 1001 86380 86390 1
416871 99416871 1001 86380 86390 1
416214 99416214 1001 86380 86390 1
416269 99416269 1001 86380 86390 1
417281 99417281 1001 86380 86390 1
417012 99417012 1001 86380 86390 1
417531 99417531 1001 86380 86390 1
417441 99417441 1001 86380 86390 1
418652 99418652 1001 86380 86390 1
418755 99418755 1001 86380 86390 1
418765 99418765 1001 86380 86390 1
418113 99418113 1001 86380 86390 1
418222 99418222 1001 86380 86390 1
417896 99417896 1001 86380 86390 1
417643 99417643 1001 86380 86390 1
417934 99417934 1001 86380 86390 1
418928 99418928 1001 86380 86390 1
418980 99418980 1001 86380 86390 1
419158 99419158 1001 86380 86390 1
418912 99418912 1001 86380 86390 1
419014 99419014 1001 86380 86390 1
419310 99419310 1001 86380 86390 1
420620 99420620 1001 86380 86390 1
421824 99421824 1001 86380 86390 1
422078 99422078 1001 86380 86390 1
422106 99422106 1001 86380 86390 1
421593 99421593 1001 86380 86390 1
421362 99421362 1001 86380 86390 1
421084 99421084 1001 86380 86390 1
420884 99420884 1001 86380 86390 1
422406 99422406 1001 86380 86390 1
422185 99422185 1001 86380 86390 1
422380 99422380 1001 86380 86390 1
423698 99423698 1001 86380 86390 1
423535 99423535 1001 86380 86390 1
422984 99422984 1001 86380 86390 1
423014 99423014 1001 86380 86390 1
422669 99422669 1001 86380 86390 1
424145 99424145 1001 86380 86390 1
424851 99424851 1001 86380 86390 1
424882 99424882 1001 86380 86390 1
425797 99425797 1001 86380 86390 1
425715 99425715 1001 86380 86390 1
426974 99426974 1001 86380 86390 1
426784 99426784 1001 86380 86390 1
426482 99426482 1001 86380 86390 1
426280 99426280 1001 86380 86390 1
426582 99426582 1001 86380 86390 1
426536 99426536 1001 86380 86390 1
425955 99425955 1001 86380 86390 1
426081 99426081 1001 86380 86390 1
427312 99427312 1001 86380 86390 1
427410 99427410 1001 86380 86390 1
428528 99428528 1001 86380 86390 1
428155 99428155 1001 86380 86390 1
429154 99429154 1001 86380 86390 1
429046 99429046 1001 86380 86390 1
428878 99428878 1001 86380 86390 1
429010 99429010 1001 86380 86390 1
428754 99428754 1001 86380 86390 1
430124 99430124 1001 86380 86390 1
430162 99430162 1001 86380 86390 1
430267 99430267 1001 86380 86390 1
429494 99429494 1001 86380 86390 1
429425 99429425 1001 86380 86390 1
429493 99429493 1001 86380 86390 1
430486 99430486 1001 86380 86390 1
431675 99431675 1001 86380 86390 1
431527 99431527 1001 86380 86390 1
431503 99431503 1001 86380 86390 1
431627 99431627 1001 86380 86390 1
431316 99431316 1001 86380 86390 1
430854 99430854 1001 86380 86390 1
431185 99431185 1001 86380 86390 1
432217 99432217 1001 86380 86390 1
433018 99433018 1001 86380 86390 1
433272 99433272 1001 86380 86390 1
433297 99433297 1001 86380 86390 1
432710 99432710 1001 86380 86390 1
434850 99434850 1001 86380 86390 1
434829 99434829 1001 86380 86390 1
434734 99434734 1001 86380 86390 1
435644 99435644 1001 86380 86390 1
437144 99437144 1001 86380 86390 1
436630 99436630 1001 86380 86390 1
436216 99436216 1001 86380 86390 1
436140 99436140 1001 86380 86390 1
300006 99300006 1001 86380 86390 1
437173 99437173 1001 86380 86390 1
300537 99300537 1001 86380 86390 1
300520 99300520 1001 86380 86390 1
300164 99300164 1001 86380 86390 1
300232 99300232 1001 86380 86390 1
300298 99300298 1001 86380 86390 1
300794 99300794 1001 86380 86390 1
300783 99300783 1001 86380 86390 1
300802 99300802 1001 86380 86390 1
301415 99301415 1001 86380 86390 1
301549 99301549 1001 86380 86390 1
301489 99301489 1001 86380 86390 1
301193 99301193 1001 86380 86390 1
301322 99301322 1001 86380 86390 1
301045 99301045 1001 86380 86390 1
302145 99302145 1001 86380 86390 1
302174 99302174 1001 86380 86390 1
301799 99301799 1001 86380 86390 1
301906 99301906 1001 86380 86390 1
302462 99302462 1001 86380 86390 1
302451 99302451 1001 86380 86390 1
302582 99302582 1001 86380 86390 1
303166 99303166 1001 86380 86390 1
302990 99302990 1001 86380 86390 1
302941 99302941 1001 86380 86390 1
302787 99302787 1001 86380 86390 1
303276 99303276 1001 86380 86390 1
303316 99303316 1001 86380 86390 1
303758 99303758 1001 86380 86390 1
303440 99303440 1001 86380 86390 1
304553 99304553 1001 86380 86390 1
304388 99304388 1001 86380 86390 1
304976 99304976 1001 86380 86390 1
304993 99304993 1001 86380 86390 1
305062 99305062 1001 86380 86390 1
305530 99305530 1001 86380 86390 1
305430 99305430 1001 86380 86390 1
305172 99305172 1001 86380 86390 1
500061 99500061 1001 86380 86390 1
500764 99500764 1001 86380 86390 1
500662 99500662 1001 86380 86390 1
500743 99500743 1001 86380 86390 1
500578 99500578 1001 86380 86390 1
500362 99500362 1001 86380 86390 1
501174 99501174 1001 86380 86390 1
501137 99501137 1001 86380 86390 1
501176 99501176 1001 86380 86390 1
501156 99501156 1001 86380 86390 1
501184 99501184 1001 86380 86390 1
501693 99501693 1001 86380 86390 1
501798 99501798 1001 86380 86390 1
501682 99501682 1001 86380 86390 1
501674 99501674 1001 86380 86390 1
502439 99502439 1001 86380 86390 1
502442 99502442 1001 86380 86390 1
502119 99502119 1001 86380 86390 1
502060 99502060 1001 86380 86390 1
502242 99502242 1001 86380 86390 1
502051 99502051 1001 86380 86390 1
502996 99502996 1001 86380 86390 1
502950 99502950 1001 86380 86390 1
503071 99503071 1001 86380 86390 1
502825 99502825 1001 86380 86390 1
503347 99503347 1001 86380 86390 1
503387 99503387 1001 86380 86390 1
503918 99503918 1001 86380 86390 1
504098 99504098 1001 86380 86390 1
503845 99503845 1001 86380 86390 1
503871 99503871 1001 86380 86390 1
503646 99503646 1001 86380 86390 1
503596 99503596 1001 86380 86390 1
504261 99504261 1001 86380 86390 1
504651 99504651 1001 86380 86390 1
504565 99504565 1001 86380 86390 1
504539 99504539 1001 86380 86390 1
504341 99504341 1001 86380 86390 1
504512 99504512 1001 86380 86390 1
504514 99504514 1001 86380 86390 1
504947 99504947 1001 86380 86390 1
505657 99505657 1001 86380 86390 1
505716 99505716 1001 86380 86390 1
505438 99505438 1001 86380 86390 1
505556 99505556 1001 86380 86390 1
505406 99505406 1001 86380 86390 1
505537 99505537 1001 86380 86390 1
505923 99505923 1001 86380 86390 1
505855 99505855 1001 86380 86390 1
506417 99506417 1001 86380 86390 1
506369 99506369 1001 86380 86390 1
506348 99506348 1001 86380 86390 1
506104 99506104 1001 86380 86390 1
506722 99506722 1001 86380 86390 1
507302 99507302 1001 86380 86390 1
507279 99507279 1001 86380 86390 1
506827 99506827 1001 86380 86390 1
506845 99506845 1001 86380 86390 1
507511 99507511 1001 86380 86390 1
507425 99507425 1001 86380 86390 1
507898 99507898 1001 86380 86390 1
507729 99507729 1001 86380 86390 1
508419 99508419 1001 86380 86390 1
508290 99508290 1001 86380 86390 1
508985 99508985 1001 86380 86390 1
508891 99508891 1001 86380 86390 1
508956 99508956 1001 86380 86390 1
508767 99508767 1001 86380 86390 1
508815 99508815 1001 86380 86390 1
508474 99508474 1001 86380 86390 1
509203 99509203 1001 86380 86390 1
509824 99509824 1001 86380 86390 1
509701 99509701 1001 86380 86390 1
509849 99509849 1001 86380 86390 1
509501 99509501 1001 86380 86390 1
509475 99509475 1001 86380 86390 1
510090 99510090 1001 86380 86390 1
510052 99510052 1001 86380 86390 1
510582 99510582 1001 86380 86390 1
510475 99510475 1001 86380 86390 1
510375 99510375 1001 86380 86390 1
510289 99510289 1001 86380 86390 1
510149 99510149 1001 86380 86390 1
510925 99510925 1001 86380 86390 1
511470 99511470 1001 86380 86390 1
511316 99511316 1001 86380 86390 1
510996 99510996 1001 86380 86390 1
510979 99510979 1001 86380 86390 1
511640 99511640 1001 86380 86390 1
511650 99511650 1001 86380 86390 1
512187 99512187 1001 86380 86390 1
512185 99512185 1001 86380 86390 1
512005 99512005 1001 86380 86390 1
512047 99512047 1001 86380 86390 1
512035 99512035 1001 86380 86390 1
512112 99512112 1001 86380 86390 1
511905 99511905 1001 86380 86390 1
512573 99512573 1001 86380 86390 1
513164 99513164 1001 86380 86390 1
513100 99513100 1001 86380 86390 1
513198 99513198 1001 86380 86390 1
512859 99512859 1001 86380 86390 1
512742 99512742 1001 86380 86390 1
512722 99512722 1001 86380 86390 1
512748 99512748 1001 86380 86390 1
512687 99512687 1001 86380 86390 1
513954 99513954 1001 86380 86390 1
513993 99513993 1001 86380 86390 1
514005 99514005 1001 86380 86390 1
513882 99513882 1001 86380 86390 1
513678 99513678 1001 86380 86390 1
513534 99513534 1001 86380 86390 1
513524 99513524 1001 86380 86390 1
514768 99514768 1001 86380 86390 1
514384 99514384 1001 86380 86390 1
514283 99514283 1001 86380 86390 1
514998 99514998 1001 86380 86390 1
514968 99514968 1001 86380 86390 1
515378 99515378 1001 86380 86390 1
515369 99515369 1001 86380 86390 1
515180 99515180 1001 86380 86390 1
515732 99515732 1001 86380 86390 1
515740 99515740 1001 86380 86390 1
516407 99516407 1001 86380 86390 1
516397 99516397 1001 86380 86390 1
516247 99516247 1001 86380 86390 1
516274 99516274 1001 86380 86390 1
516071 99516071 1001 86380 86390 1
516065 99516065 1001 86380 86390 1
516637 99516637 1001 86380 86390 1
516523 99516523 1001 86380 86390 1
516633 99516633 1001 86380 86390 1
517207 99517207 1001 86380 86390 1
517314 99517314 1001 86380 86390 1
517023 99517023 1001 86380 86390 1
516873 99516873 1001 86380 86390 1
516901 99516901 1001 86380 86390 1
517506 99517506 1001 86380 86390 1
517963 99517963 1001 86380 86390 1
517918 99517918 1001 86380 86390 1
517731 99517731 1001 86380 86390 1
518263 99518263 1001 86380 86390 1
518351 99518351 1001 86380 86390 1
518873 99518873 1001 86380 86390 1
518844 99518844 1001 86380 86390 1
518598 99518598 1001 86380 86390 1
518472 99518472 1001 86380 86390 1
518572 99518572 1001 86380 86390 1
519132 99519132 1001 86380 86390 1
519174 99519174 1001 86380 86390 1
519100 99519100 1001 86380 86390 1
519777 99519777 1001 86380 86390 1
519205 99519205 1001 86380 86390 1
519881 99519881 1001 86380 86390 1
520453 99520453 1001 86380 86390 1
520308 99520308 1001 86380 86390 1
520151 99520151 1001 86380 86390 1
521248 99521248 1001 86380 86390 1
521208 99521208 1001 86380 86390 1
521639 99521639 1001 86380 86390 1
522101 99522101 1001 86380 86390 1
522267 99522267 1001 86380 86390 1
522239 99522239 1001 86380 86390 1
521866 99521866 1001 86380 86390 1
522312 99522312 1001 86380 86390 1
522916 99522916 1001 86380 86390 1
522958 99522958 1001 86380 86390 1
522823 99522823 1001 86380 86390 1
522880 99522880 1001 86380 86390 1
522712 99522712 1001 86380 86390 1
522842 99522842 1001 86380 86390 1
522550 99522550 1001 86380 86390 1
523171 99523171 1001 86380 86390 1
523179 99523179 1001 86380 86390 1
523929 99523929 1001 86380 86390 1
523583 99523583 1001 86380 86390 1
523498 99523498 1001 86380 86390 1
523525 99523525 1001 86380 86390 1
524020 99524020 1001 86380 86390 1
524059 99524059 1001 86380 86390 1
524070 99524070 1001 86380 86390 1
524704 99524704 1001 86380 86390 1
524370 99524370 1001 86380 86390 1
524553 99524553 1001 86380 86390 1
524470 99524470 1001 86380 86390 1
524286 99524286 1001 86380 86390 1
524157 99524157 1001 86380 86390 1
524890 99524890 1001 86380 86390 1
524801 99524801 1001 86380 86390 1
524932 99524932 1001 86380 86390 1
525480 99525480 1001 86380 86390 1
525223 99525223 1001 86380 86390 1
525190 99525190 1001 86380 86390 1
525012 99525012 1001 86380 86390 1
525731 99525731 1001 86380 86390 1
525734 99525734 1001 86380 86390 1
526308 99526308 1001 86380 86390 1
526352 99526352 1001 86380 86390 1
526167 99526167 1001 86380 86390 1
526103 99526103 1001 86380 86390 1
526065 99526065 1001 86380 86390 1
526138 99526138 1001 86380 86390 1
527188 99527188 1001 86380 86390 1
527060 99527060 1001 86380 86390 1
527065 99527065 1001 86380 86390 1
527015 99527015 1001 86380 86390 1
526757 99526757 1001 86380 86390 1
526716 99526716 1001 86380 86390 1
527328 99527328 1001 86380 86390 1
527291 99527291 1001 86380 86390 1
527948 99527948 1001 86380 86390 1
528045 99528045 1001 86380 86390 1
527966 99527966 1001 86380 86390 1
528159 99528159 1001 86380 86390 1
528711 99528711 1001 86380 86390 1
528618 99528618 1001 86380 86390 1
528580 99528580 1001 86380 86390 1
528499 99528499 1001 86380 86390 1
528397 99528397 1001 86380 86390 1
528294 99528294 1001 86380 86390 1
528422 99528422 1001 86380 86390 1
529009 99529009 1001 86380 86390 1
528946 99528946 1001 86380 86390 1
528936 99528936 1001 86380 86390 1
529715 99529715 1001 86380 86390 1
529518 99529518 1001 86380 86390 1
529390 99529390 1001 86380 86390 1
529197 99529197 1001 86380 86390 1
529881 99529881 1001 86380 86390 1
529873 99529873 1001 86380 86390 1
530479 99530479 1001 86380 86390 1
530495 99530495 1001 86380 86390 1
530313 99530313 1001 86380 86390 1
530090 99530090 1001 86380 86390 1
530131 99530131 1001 86380 86390 1
529965 99529965 1001 86380 86390 1
530074 99530074 1001 86380 86390 1
530630 99530630 1001 86380 86390 1
530621 99530621 1001 86380 86390 1
531243 99531243 1001 86380 86390 1
531221 99531221 1001 86380 86390 1
531373 99531373 1001 86380 86390 1
531132 99531132 1001 86380 86390 1
530817 99530817 1001 86380 86390 1
530870 99530870 1001 86380 86390 1
530910 99530910 1001 86380 86390 1
530834 99530834 1001 86380 86390 1
531434 99531434 1001 86380 86390 1
531475 99531475 1001 86380 86390 1
532032 99532032 1001 86380 86390 1
532097 99532097 1001 86380 86390 1
532149 99532149 1001 86380 86390 1
531990 99531990 1001 86380 86390 1
531641 99531641 1001 86380 86390 1
531737 99531737 1001 86380 86390 1
532246 99532246 1001 86380 86390 1
532895 99532895 1001 86380 86390 1
532850 99532850 1001 86380 86390 1
532575 99532575 1001 86380 86390 1
533093 99533093 1001 86380 86390 1
533192 99533192 1001 86380 86390 1
533510 99533510 1001 86380 86390 1
533474 99533474 1001 86380 86390 1
533526 99533526 1001 86380 86390 1
533619 99533619 1001 86380 86390 1
533289 99533289 1001 86380 86390 1
533303 99533303 1001 86380 86390 1
534036 99534036 1001 86380 86390 1
533874 99533874 1001 86380 86390 1
534652 99534652 1001 86380 86390 1
534559 99534559 1001 86380 86390 1
534293 99534293 1001 86380 86390 1
534358 99534358 1001 86380 86390 1
534266 99534266 1001 86380 86390 1
535492 99535492 1001 86380 86390 1
535166 99535166 1001 86380 86390 1
534952 99534952 1001 86380 86390 1
534965 99534965 1001 86380 86390 1
535586 99535586 1001 86380 86390 1
536191 99536191 1001 86380 86390 1
536036 99536036 1001 86380 86390 1
536000 99536000 1001 86380 86390 1
535889 99535889 1001 86380 86390 1
535760 99535760 1001 86380 86390 1
535827 99535827 1001 86380 86390 1
535919 99535919 1001 86380 86390 1
536450 99536450 1001 86380 86390 1
536932 99536932 1001 86380 86390 1
536755 99536755 1001 86380 86390 1
536760 99536760 1001 86380 86390 1
536627 99536627 1001 86380 86390 1
537302 99537302 1001 86380 86390 1
537176 99537176 1001 86380 86390 1
537656 99537656 1001 86380 86390 1
537743 99537743 1001 86380 86390 1
537434 99537434 1001 86380 86390 1
538701 99538701 1001 86380 86390 1
538486 99538486 1001 86380 86390 1
538542 99538542 1001 86380 86390 1
538504 99538504 1001 86380 86390 1
538235 99538235 1001 86380 86390 1
538209 99538209 1001 86380 86390 1
538887 99538887 1001 86380 86390 1
538927 99538927 1001 86380 86390 1
539231 99539231 1001 86380 86390 1
539400 99539400 1001 86380 86390 1
539063 99539063 1001 86380 86390 1
539664 99539664 1001 86380 86390 1
540374 99540374 1001 86380 86390 1
540159 99540159 1001 86380 86390 1
540259 99540259 1001 86380 86390 1
540532 99540532 1001 86380 86390 1
541125 99541125 1001 86380 86390 1
541212 99541212 1001 86380 86390 1
540945 99540945 1001 86380 86390 1
541064 99541064 1001 86380 86390 1
540925 99540925 1001 86380 86390 1
540955 99540955 1001 86380 86390 1
541034 99541034 1001 86380 86390 1
540819 99540819 1001 86380 86390 1
540781 99540781 1001 86380 86390 1
540704 99540704 1001 86380 86390 1
541346 99541346 1001 86380 86390 1
542042 99542042 1001 86380 86390 1
541936 99541936 1001 86380 86390 1
541720 99541720 1001 86380 86390 1
541788 99541788 1001 86380 86390 1
541694 99541694 1001 86380 86390 1
541501 99541501 1001 86380 86390 1
541546 99541546 1001 86380 86390 1
541704 99541704 1001 86380 86390 1
542195 99542195 1001 86380 86390 1
542304 99542304 1001 86380 86390 1
542752 99542752 1001 86380 86390 1
542885 99542885 1001 86380 86390 1
542825 99542825 1001 86380 86390 1
542654 99542654 1001 86380 86390 1
542538 99542538 1001 86380 86390 1
542554 99542554 1001 86380 86390 1
542481 99542481 1001 86380 86390 1
542439 99542439 1001 86380 86390 1
543144 99543144 1001 86380 86390 1
543848 99543848 1001 86380 86390 1
543904 99543904 1001 86380 86390 1
543778 99543778 1001 86380 86390 1
544355 99544355 1001 86380 86390 1
544294 99544294 1001 86380 86390 1
544324 99544324 1001 86380 86390 1
544041 99544041 1001 86380 86390 1
544081 99544081 1001 86380 86390 1
544705 99544705 1001 86380 86390 1
544696 99544696 1001 86380 86390 1
429633 655 1001 64860 74337 1
400002 99400002 1001 86380 86390 1
400293 99400293 1001 86380 86390 1
400300 99400300 1001 86380 86390 1
400425 99400425 1001 86380 86390 1
400534 99400534 1001 86380 86390 1
400649 99400649 1001 86380 86390 1
400950 99400950 1001 86380 86390 1
401072 99401072 1001 86380 86390 1
401260 99401260 1001 86380 86390 1
401195 99401195 1001 86380 86390 1
401578 99401578 1001 86380 86390 1
401661 99401661 1001 86380 86390 1
401646 99401646 1001 86380 86390 1
401721 99401721 1001 86380 86390 1
401746 99401746 1001 86380 86390 1
402325 99402325 1001 86380 86390 1
402585 99402585 1001 86380 86390 1
402958 99402958 1001 86380 86390 1
403006 99403006 1001 86380 86390 1
403586 99403586 1001 86380 86390 1
404085 99404085 1001 86380 86390 1
404102 99404102 1001 86380 86390 1
404161 99404161 1001 86380 86390 1
404476 99404476 1001 86380 86390 1
404480 99404480 1001 86380 86390 1
404527 99404527 1001 86380 86390 1
404685 99404685 1001 86380 86390 1
404909 99404909 1001 86380 86390 1
405063 99405063 1001 86380 86390 1
405109 99405109 1001 86380 86390 1
405318 99405318 1001 86380 86390 1
405505 99405505 1001 86380 86390 1
405530 99405530 1001 86380 86390 1
405623 99405623 1001 86380 86390 1
405846 99405846 1001 86380 86390 1
406270 99406270 1001 86380 86390 1
406317 99406317 1001 86380 86390 1
406373 99406373 1001 86380 86390 1
406475 99406475 1001 86380 86390 1
406457 99406457 1001 86380 86390 1
406571 99406571 1001 86380 86390 1
407014 99407014 1001 86380 86390 1
407316 99407316 1001 86380 86390 1
407262 99407262 1001 86380 86390 1
407592 99407592 1001 86380 86390 1
407911 99407911 1001 86380 86390 1
408058 99408058 1001 86380 86390 1
408321 99408321 1001 86380 86390 1
408605 99408605 1001 86380 86390 1
408529 99408529 1001 86380 86390 1
408699 99408699 1001 86380 86390 1
408790 99408790 1001 86380 86390 1
409023 99409023 1001 86380 86390 1
409100 99409100 1001 86380 86390 1
409201 99409201 1001 86380 86390 1
409422 99409422 1001 86380 86390 1
409808 99409808 1001 86380 86390 1
409966 99409966 1001 86380 86390 1
410205 99410205 1001 86380 86390 1
411112 99411112 1001 86380 86390 1
411471 99411471 1001 86380 86390 1
411842 99411842 1001 86380 86390 1
412121 99412121 1001 86380 86390 1
412137 99412137 1001 86380 86390 1
413282 99413282 1001 86380 86390 1
412720 99412720 1001 86380 86390 1
412785 99412785 1001 86380 86390 1
412809 99412809 1001 86380 86390 1
413831 99413831 1001 86380 86390 1
414550 99414550 1001 86380 86390 1
415341 99415341 1001 86380 86390 1
415436 99415436 1001 86380 86390 1
416863 99416863 1001 86380 86390 1
416825 99416825 1001 86380 86390 1
416231 99416231 1001 86380 86390 1
416398 99416398 1001 86380 86390 1
416227 99416227 1001 86380 86390 1
415820 99415820 1001 86380 86390 1
417387 99417387 1001 86380 86390 1
417150 99417150 1001 86380 86390 1
418742 99418742 1001 86380 86390 1
418077 99418077 1001 86380 86390 1
418299 99418299 1001 86380 86390 1
419185 99419185 1001 86380 86390 1
420061 99420061 1001 86380 86390 1
420243 99420243 1001 86380 86390 1
419847 99419847 1001 86380 86390 1
419783 99419783 1001 86380 86390 1
419740 99419740 1001 86380 86390 1
420769 99420769 1001 86380 86390 1
420576 99420576 1001 86380 86390 1
420732 99420732 1001 86380 86390 1
421740 99421740 1001 86380 86390 1
422048 99422048 1001 86380 86390 1
421847 99421847 1001 86380 86390 1
421447 99421447 1001 86380 86390 1
422194 99422194 1001 86380 86390 1
423460 99423460 1001 86380 86390 1
423483 99423483 1001 86380 86390 1
423004 99423004 1001 86380 86390 1
423111 99423111 1001 86380 86390 1
423281 99423281 1001 86380 86390 1
422807 99422807 1001 86380 86390 1
423874 99423874 1001 86380 86390 1
425070 99425070 1001 86380 86390 1
424731 99424731 1001 86380 86390 1
424992 99424992 1001 86380 86390 1
424847 99424847 1001 86380 86390 1
424184 99424184 1001 86380 86390 1
424415 99424415 1001 86380 86390 1
424331 99424331 1001 86380 86390 1
425640 99425640 1001 86380 86390 1
425736 99425736 1001 86380 86390 1
426885 99426885 1001 86380 86390 1
426759 99426759 1001 86380 86390 1
426434 99426434 1001 86380 86390 1
425914 99425914 1001 86380 86390 1
425986 99425986 1001 86380 86390 1
426144 99426144 1001 86380 86390 1
426085 99426085 1001 86380 86390 1
427266 99427266 1001 86380 86390 1
427475 99427475 1001 86380 86390 1
428615 99428615 1001 86380 86390 1
428417 99428417 1001 86380 86390 1
428662 99428662 1001 86380 86390 1
428139 99428139 1001 86380 86390 1
428146 99428146 1001 86380 86390 1
427558 99427558 1001 86380 86390 1
428897 99428897 1001 86380 86390 1
428981 99428981 1001 86380 86390 1
430330 99430330 1001 86380 86390 1
430237 99430237 1001 86380 86390 1
429853 99429853 1001 86380 86390 1
429199 99429199 1001 86380 86390 1
429487 99429487 1001 86380 86390 1
430389 99430389 1001 86380 86390 1
431995 99431995 1001 86380 86390 1
431889 99431889 1001 86380 86390 1
431463 99431463 1001 86380 86390 1
431633 99431633 1001 86380 86390 1
430871 99430871 1001 86380 86390 1
431074 99431074 1001 86380 86390 1
432989 99432989 1001 86380 86390 1
433034 99433034 1001 86380 86390 1
432498 99432498 1001 86380 86390 1
434038 99434038 1001 86380 86390 1
433826 99433826 1001 86380 86390 1
435277 99435277 1001 86380 86390 1
434578 99434578 1001 86380 86390 1
436872 99436872 1001 86380 86390 1
437017 99437017 1001 86380 86390 1
436623 99436623 1001 86380 86390 1
436405 99436405 1001 86380 86390 1
436095 99436095 1001 86380 86390 1
435915 99435915 1001 86380 86390 1
436029 99436029 1001 86380 86390 1
437264 99437264 1001 86380 86390 1
437202 99437202 1001 86380 86390 1
300104 99300104 1001 86380 86390 1
300337 99300337 1001 86380 86390 1
300507 99300507 1001 86380 86390 1
300128 99300128 1001 86380 86390 1
300286 99300286 1001 86380 86390 1
300184 99300184 1001 86380 86390 1
300752 99300752 1001 86380 86390 1
301401 99301401 1001 86380 86390 1
301499 99301499 1001 86380 86390 1
301266 99301266 1001 86380 86390 1
301293 99301293 1001 86380 86390 1
301001 99301001 1001 86380 86390 1
301114 99301114 1001 86380 86390 1
301662 99301662 1001 86380 86390 1
301611 99301611 1001 86380 86390 1
302308 99302308 1001 86380 86390 1
302066 99302066 1001 86380 86390 1
301794 99301794 1001 86380 86390 1
302570 99302570 1001 86380 86390 1
303016 99303016 1001 86380 86390 1
303199 99303199 1001 86380 86390 1
302876 99302876 1001 86380 86390 1
302662 99302662 1001 86380 86390 1
302791 99302791 1001 86380 86390 1
303934 99303934 1001 86380 86390 1
303803 99303803 1001 86380 86390 1
303460 99303460 1001 86380 86390 1
304161 99304161 1001 86380 86390 1
304362 99304362 1001 86380 86390 1
304389 99304389 1001 86380 86390 1
305002 99305002 1001 86380 86390 1
305602 99305602 1001 86380 86390 1
305528 99305528 1001 86380 86390 1
305300 99305300 1001 86380 86390 1
305352 99305352 1001 86380 86390 1
305302 99305302 1001 86380 86390 1
305138 99305138 1001 86380 86390 1
500128 99500128 1001 86380 86390 1
500161 99500161 1001 86380 86390 1
500110 99500110 1001 86380 86390 1
500750 99500750 1001 86380 86390 1
500661 99500661 1001 86380 86390 1
500742 99500742 1001 86380 86390 1
500614 99500614 1001 86380 86390 1
500652 99500652 1001 86380 86390 1
500506 99500506 1001 86380 86390 1
500468 99500468 1001 86380 86390 1
500602 99500602 1001 86380 86390 1
500372 99500372 1001 86380 86390 1
500870 99500870 1001 86380 86390 1
500897 99500897 1001 86380 86390 1
501475 99501475 1001 86380 86390 1
501341 99501341 1001 86380 86390 1
501419 99501419 1001 86380 86390 1
501063 99501063 1001 86380 86390 1
501042 99501042 1001 86380 86390 1
501839 99501839 1001 86380 86390 1
502285 99502285 1001 86380 86390 1
502292 99502292 1001 86380 86390 1
502413 99502413 1001 86380 86390 1
502183 99502183 1001 86380 86390 1
503257 99503257 1001 86380 86390 1
503152 99503152 1001 86380 86390 1
503204 99503204 1001 86380 86390 1
503209 99503209 1001 86380 86390 1
503211 99503211 1001 86380 86390 1
502932 99502932 1001 86380 86390 1
503057 99503057 1001 86380 86390 1
502706 99502706 1001 86380 86390 1
503306 99503306 1001 86380 86390 1
503897 99503897 1001 86380 86390 1
503679 99503679 1001 86380 86390 1
503546 99503546 1001 86380 86390 1
503508 99503508 1001 86380 86390 1
504129 99504129 1001 86380 86390 1
504165 99504165 1001 86380 86390 1
504639 99504639 1001 86380 86390 1
504467 99504467 1001 86380 86390 1
504378 99504378 1001 86380 86390 1
504379 99504379 1001 86380 86390 1
504444 99504444 1001 86380 86390 1
504527 99504527 1001 86380 86390 1
504385 99504385 1001 86380 86390 1
505007 99505007 1001 86380 86390 1
505124 99505124 1001 86380 86390 1
505023 99505023 1001 86380 86390 1
504964 99504964 1001 86380 86390 1
505745 99505745 1001 86380 86390 1
505425 99505425 1001 86380 86390 1
505293 99505293 1001 86380 86390 1
505328 99505328 1001 86380 86390 1
505913 99505913 1001 86380 86390 1
505798 99505798 1001 86380 86390 1
505803 99505803 1001 86380 86390 1
505804 99505804 1001 86380 86390 1
506574 99506574 1001 86380 86390 1
506261 99506261 1001 86380 86390 1
506290 99506290 1001 86380 86390 1
506218 99506218 1001 86380 86390 1
506633 99506633 1001 86380 86390 1
506621 99506621 1001 86380 86390 1
506614 99506614 1001 86380 86390 1
506681 99506681 1001 86380 86390 1
506707 99506707 1001 86380 86390 1
507038 99507038 1001 86380 86390 1
506809 99506809 1001 86380 86390 1
506979 99506979 1001 86380 86390 1
506956 99506956 1001 86380 86390 1
508056 99508056 1001 86380 86390 1
508029 99508029 1001 86380 86390 1
507835 99507835 1001 86380 86390 1
507803 99507803 1001 86380 86390 1
508338 99508338 1001 86380 86390 1
508318 99508318 1001 86380 86390 1
508929 99508929 1001 86380 86390 1
508672 99508672 1001 86380 86390 1
509267 99509267 1001 86380 86390 1
509774 99509774 1001 86380 86390 1
509729 99509729 1001 86380 86390 1
509894 99509894 1001 86380 86390 1
509553 99509553 1001 86380 86390 1
509582 99509582 1001 86380 86390 1
509634 99509634 1001 86380 86390 1
509322 99509322 1001 86380 86390 1
509986 99509986 1001 86380 86390 1
510628 99510628 1001 86380 86390 1
510398 99510398 1001 86380 86390 1
510295 99510295 1001 86380 86390 1
511477 99511477 1001 86380 86390 1
511531 99511531 1001 86380 86390 1
511393 99511393 1001 86380 86390 1
511336 99511336 1001 86380 86390 1
511241 99511241 1001 86380 86390 1
511593 99511593 1001 86380 86390 1
511658 99511658 1001 86380 86390 1
511737 99511737 1001 86380 86390 1
511583 99511583 1001 86380 86390 1
511716 99511716 1001 86380 86390 1
512320 99512320 1001 86380 86390 1
512261 99512261 1001 86380 86390 1
512048 99512048 1001 86380 86390 1
512010 99512010 1001 86380 86390 1
511776 99511776 1001 86380 86390 1
511907 99511907 1001 86380 86390 1
512396 99512396 1001 86380 86390 1
512515 99512515 1001 86380 86390 1
513132 99513132 1001 86380 86390 1
513180 99513180 1001 86380 86390 1
512795 99512795 1001 86380 86390 1
512977 99512977 1001 86380 86390 1
512641 99512641 1001 86380 86390 1
513319 99513319 1001 86380 86390 1
513239 99513239 1001 86380 86390 1
513356 99513356 1001 86380 86390 1
514006 99514006 1001 86380 86390 1
513990 99513990 1001 86380 86390 1
513505 99513505 1001 86380 86390 1
513596 99513596 1001 86380 86390 1
513559 99513559 1001 86380 86390 1
514074 99514074 1001 86380 86390 1
514105 99514105 1001 86380 86390 1
514690 99514690 1001 86380 86390 1
514316 99514316 1001 86380 86390 1
514438 99514438 1001 86380 86390 1
515012 99515012 1001 86380 86390 1
514909 99514909 1001 86380 86390 1
514898 99514898 1001 86380 86390 1
515543 99515543 1001 86380 86390 1
515393 99515393 1001 86380 86390 1
515395 99515395 1001 86380 86390 1
515372 99515372 1001 86380 86390 1
515102 99515102 1001 86380 86390 1
515138 99515138 1001 86380 86390 1
515736 99515736 1001 86380 86390 1
515827 99515827 1001 86380 86390 1
515815 99515815 1001 86380 86390 1
515687 99515687 1001 86380 86390 1
516450 99516450 1001 86380 86390 1
516157 99516157 1001 86380 86390 1
515915 99515915 1001 86380 86390 1
516023 99516023 1001 86380 86390 1
516580 99516580 1001 86380 86390 1
516698 99516698 1001 86380 86390 1
517261 99517261 1001 86380 86390 1
517224 99517224 1001 86380 86390 1
517281 99517281 1001 86380 86390 1
517231 99517231 1001 86380 86390 1
517122 99517122 1001 86380 86390 1
516778 99516778 1001 86380 86390 1
517340 99517340 1001 86380 86390 1
517409 99517409 1001 86380 86390 1
518125 99518125 1001 86380 86390 1
518126 99518126 1001 86380 86390 1
518112 99518112 1001 86380 86390 1
518061 99518061 1001 86380 86390 1
517855 99517855 1001 86380 86390 1
517569 99517569 1001 86380 86390 1
517583 99517583 1001 86380 86390 1
517596 99517596 1001 86380 86390 1
517664 99517664 1001 86380 86390 1
518895 99518895 1001 86380 86390 1
518979 99518979 1001 86380 86390 1
518981 99518981 1001 86380 86390 1
518700 99518700 1001 86380 86390 1
518716 99518716 1001 86380 86390 1
519092 99519092 1001 86380 86390 1
519111 99519111 1001 86380 86390 1
519479 99519479 1001 86380 86390 1
519481 99519481 1001 86380 86390 1
519437 99519437 1001 86380 86390 1
519917 99519917 1001 86380 86390 1
519912 99519912 1001 86380 86390 1
520577 99520577 1001 86380 86390 1
520702 99520702 1001 86380 86390 1
520819 99520819 1001 86380 86390 1
520712 99520712 1001 86380 86390 1
521312 99521312 1001 86380 86390 1
521353 99521353 1001 86380 86390 1
521118 99521118 1001 86380 86390 1
521246 99521246 1001 86380 86390 1
521065 99521065 1001 86380 86390 1
520897 99520897 1001 86380 86390 1
522123 99522123 1001 86380 86390 1
521974 99521974 1001 86380 86390 1
521708 99521708 1001 86380 86390 1
522474 99522474 1001 86380 86390 1
522469 99522469 1001 86380 86390 1
523054 99523054 1001 86380 86390 1
523070 99523070 1001 86380 86390 1
523041 99523041 1001 86380 86390 1
522624 99522624 1001 86380 86390 1
523943 99523943 1001 86380 86390 1
523702 99523702 1001 86380 86390 1
523576 99523576 1001 86380 86390 1
523630 99523630 1001 86380 86390 1
524076 99524076 1001 86380 86390 1
524722 99524722 1001 86380 86390 1
524698 99524698 1001 86380 86390 1
524389 99524389 1001 86380 86390 1
524219 99524219 1001 86380 86390 1
524170 99524170 1001 86380 86390 1
525546 99525546 1001 86380 86390 1
525540 99525540 1001 86380 86390 1
525519 99525519 1001 86380 86390 1
525242 99525242 1001 86380 86390 1
525093 99525093 1001 86380 86390 1
525074 99525074 1001 86380 86390 1
525716 99525716 1001 86380 86390 1
526329 99526329 1001 86380 86390 1
526292 99526292 1001 86380 86390 1
526070 99526070 1001 86380 86390 1
525945 99525945 1001 86380 86390 1
525986 99525986 1001 86380 86390 1
525890 99525890 1001 86380 86390 1
527081 99527081 1001 86380 86390 1
527115 99527115 1001 86380 86390 1
527181 99527181 1001 86380 86390 1
526991 99526991 1001 86380 86390 1
526780 99526780 1001 86380 86390 1
526781 99526781 1001 86380 86390 1
527259 99527259 1001 86380 86390 1
527286 99527286 1001 86380 86390 1
527366 99527366 1001 86380 86390 1
527393 99527393 1001 86380 86390 1
527251 99527251 1001 86380 86390 1
527387 99527387 1001 86380 86390 1
528037 99528037 1001 86380 86390 1
527690 99527690 1001 86380 86390 1
527842 99527842 1001 86380 86390 1
527686 99527686 1001 86380 86390 1
527511 99527511 1001 86380 86390 1
527524 99527524 1001 86380 86390 1
528137 99528137 1001 86380 86390 1
528235 99528235 1001 86380 86390 1
528082 99528082 1001 86380 86390 1
528811 99528811 1001 86380 86390 1
528820 99528820 1001 86380 86390 1
528510 99528510 1001 86380 86390 1
528398 99528398 1001 86380 86390 1
528361 99528361 1001 86380 86390 1
528401 99528401 1001 86380 86390 1
528427 99528427 1001 86380 86390 1
528913 99528913 1001 86380 86390 1
529077 99529077 1001 86380 86390 1
529640 99529640 1001 86380 86390 1
529643 99529643 1001 86380 86390 1
529544 99529544 1001 86380 86390 1
529624 99529624 1001 86380 86390 1
529378 99529378 1001 86380 86390 1
530552 99530552 1001 86380 86390 1
530468 99530468 1001 86380 86390 1
530483 99530483 1001 86380 86390 1
530164 99530164 1001 86380 86390 1
530014 99530014 1001 86380 86390 1
529994 99529994 1001 86380 86390 1
530631 99530631 1001 86380 86390 1
530738 99530738 1001 86380 86390 1
530774 99530774 1001 86380 86390 1
530858 99530858 1001 86380 86390 1
530847 99530847 1001 86380 86390 1
531480 99531480 1001 86380 86390 1
531405 99531405 1001 86380 86390 1
532189 99532189 1001 86380 86390 1
532061 99532061 1001 86380 86390 1
531655 99531655 1001 86380 86390 1
531777 99531777 1001 86380 86390 1
531674 99531674 1001 86380 86390 1
532832 99532832 1001 86380 86390 1
532914 99532914 1001 86380 86390 1
532803 99532803 1001 86380 86390 1
532778 99532778 1001 86380 86390 1
532792 99532792 1001 86380 86390 1
532747 99532747 1001 86380 86390 1
532580 99532580 1001 86380 86390 1
532496 99532496 1001 86380 86390 1
532549 99532549 1001 86380 86390 1
533042 99533042 1001 86380 86390 1
533666 99533666 1001 86380 86390 1
533606 99533606 1001 86380 86390 1
533479 99533479 1001 86380 86390 1
533415 99533415 1001 86380 86390 1
533935 99533935 1001 86380 86390 1
534574 99534574 1001 86380 86390 1
534486 99534486 1001 86380 86390 1
534417 99534417 1001 86380 86390 1
534393 99534393 1001 86380 86390 1
534787 99534787 1001 86380 86390 1
535397 99535397 1001 86380 86390 1
535458 99535458 1001 86380 86390 1
535296 99535296 1001 86380 86390 1
535198 99535198 1001 86380 86390 1
534912 99534912 1001 86380 86390 1
534901 99534901 1001 86380 86390 1
536303 99536303 1001 86380 86390 1
536125 99536125 1001 86380 86390 1
536022 99536022 1001 86380 86390 1
535725 99535725 1001 86380 86390 1
535920 99535920 1001 86380 86390 1
536466 99536466 1001 86380 86390 1
537099 99537099 1001 86380 86390 1
537053 99537053 1001 86380 86390 1
536968 99536968 1001 86380 86390 1
536868 99536868 1001 86380 86390 1
536673 99536673 1001 86380 86390 1
536600 99536600 1001 86380 86390 1
537239 99537239 1001 86380 86390 1
537292 99537292 1001 86380 86390 1
537879 99537879 1001 86380 86390 1
537710 99537710 1001 86380 86390 1
537505 99537505 1001 86380 86390 1
538102 99538102 1001 86380 86390 1
538743 99538743 1001 86380 86390 1
538301 99538301 1001 86380 86390 1
538353 99538353 1001 86380 86390 1
538276 99538276 1001 86380 86390 1
538211 99538211 1001 86380 86390 1
538347 99538347 1001 86380 86390 1
539009 99539009 1001 86380 86390 1
539595 99539595 1001 86380 86390 1
540264 99540264 1001 86380 86390 1
540304 99540304 1001 86380 86390 1
540085 99540085 1001 86380 86390 1
540233 99540233 1001 86380 86390 1
539993 99539993 1001 86380 86390 1
540471 99540471 1001 86380 86390 1
540886 99540886 1001 86380 86390 1
541073 99541073 1001 86380 86390 1
540807 99540807 1001 86380 86390 1
541450 99541450 1001 86380 86390 1
541295 99541295 1001 86380 86390 1
541349 99541349 1001 86380 86390 1
541535 99541535 1001 86380 86390 1
541691 99541691 1001 86380 86390 1
542341 99542341 1001 86380 86390 1
543697 99543697 1001 86380 86390 1
543607 99543607 1001 86380 86390 1
543649 99543649 1001 86380 86390 1
543639 99543639 1001 86380 86390 1
543506 99543506 1001 86380 86390 1
543294 99543294 1001 86380 86390 1
543340 99543340 1001 86380 86390 1
543776 99543776 1001 86380 86390 1
544436 99544436 1001 86380 86390 1
544490 99544490 1001 86380 86390 1
544342 99544342 1001 86380 86390 1
544312 99544312 1001 86380 86390 1
544351 99544351 1001 86380 86390 1
544108 99544108 1001 86380 86390 1
544071 99544071 1001 86380 86390 1
544125 99544125 1001 86380 86390 1
544668 99544668 1001 86380 86390 1
500267 476 1002 60011 67951 1
505677 864 1002 32362 42131 1
505738 654 1001 62416 62715 1
400105 99400105 1001 86380 86390 1
400182 99400182 1001 86380 86390 1
400218 99400218 1001 86380 86390 1
400233 99400233 1001 86380 86390 1
400743 99400743 1001 86380 86390 1
401308 99401308 1001 86380 86390 1
401343 99401343 1001 86380 86390 1
401938 99401938 1001 86380 86390 1
402420 99402420 1001 86380 86390 1
402555 99402555 1001 86380 86390 1
402622 99402622 1001 86380 86390 1
402929 99402929 1001 86380 86390 1
403994 99403994 1001 86380 86390 1
403940 99403940 1001 86380 86390 1
404071 99404071 1001 86380 86390 1
405105 99405105 1001 86380 86390 1
405193 99405193 1001 86380 86390 1
405210 99405210 1001 86380 86390 1
405290 99405290 1001 86380 86390 1
405415 99405415 1001 86380 86390 1
405393 99405393 1001 86380 86390 1
405456 99405456 1001 86380 86390 1
406034 99406034 1001 86380 86390 1
406462 99406462 1001 86380 86390 1
406589 99406589 1001 86380 86390 1
407251 99407251 1001 86380 86390 1
408332 99408332 1001 86380 86390 1
408524 99408524 1001 86380 86390 1
408569 99408569 1001 86380 86390 1
408749 99408749 1001 86380 86390 1
409179 99409179 1001 86380 86390 1
409255 99409255 1001 86380 86390 1
409330 99409330 1001 86380 86390 1
409881 99409881 1001 86380 86390 1
409888 99409888 1001 86380 86390 1
409904 99409904 1001 86380 86390 1
409993 99409993 1001 86380 86390 1
410174 99410174 1001 86380 86390 1
410319 99410319 1001 86380 86390 1
410411 99410411 1001 86380 86390 1
410475 99410475 1001 86380 86390 1
410539 99410539 1001 86380 86390 1
411091 99411091 1001 86380 86390 1
411608 99411608 1001 86380 86390 1
412088 99412088 1001 86380 86390 1
412032 99412032 1001 86380 86390 1
412372 99412372 1001 86380 86390 1
413635 99413635 1001 86380 86390 1
413581 99413581 1001 86380 86390 1
413531 99413531 1001 86380 86390 1
413045 99413045 1001 86380 86390 1
412633 99412633 1001 86380 86390 1
413983 99413983 1001 86380 86390 1
413993 99413993 1001 86380 86390 1
413740 99413740 1001 86380 86390 1
415196 99415196 1001 86380 86390 1
414599 99414599 1001 86380 86390 1
414807 99414807 1001 86380 86390 1
414241 99414241 1001 86380 86390 1
415519 99415519 1001 86380 86390 1
416080 99416080 1001 86380 86390 1
416015 99416015 1001 86380 86390 1
417140 99417140 1001 86380 86390 1
417116 99417116 1001 86380 86390 1
417141 99417141 1001 86380 86390 1
417397 99417397 1001 86380 86390 1
418554 99418554 1001 86380 86390 1
418689 99418689 1001 86380 86390 1
417936 99417936 1001 86380 86390 1
417874 99417874 1001 86380 86390 1
419698 99419698 1001 86380 86390 1
419938 99419938 1001 86380 86390 1
419749 99419749 1001 86380 86390 1
419710 99419710 1001 86380 86390 1
419253 99419253 1001 86380 86390 1
420793 99420793 1001 86380 86390 1
420730 99420730 1001 86380 86390 1
421930 99421930 1001 86380 86390 1
421913 99421913 1001 86380 86390 1
421667 99421667 1001 86380 86390 1
421442 99421442 1001 86380 86390 1
420933 99420933 1001 86380 86390 1
422527 99422527 1001 86380 86390 1
422407 99422407 1001 86380 86390 1
422120 99422120 1001 86380 86390 1
423370 99423370 1001 86380 86390 1
423454 99423454 1001 86380 86390 1
422864 99422864 1001 86380 86390 1
422937 99422937 1001 86380 86390 1
423886 99423886 1001 86380 86390 1
424107 99424107 1001 86380 86390 1
423756 99423756 1001 86380 86390 1
424953 99424953 1001 86380 86390 1
425608 99425608 1001 86380 86390 1
425419 99425419 1001 86380 86390 1
425466 99425466 1001 86380 86390 1
427032 99427032 1001 86380 86390 1
426848 99426848 1001 86380 86390 1
426095 99426095 1001 86380 86390 1
425970 99425970 1001 86380 86390 1
426206 99426206 1001 86380 86390 1
427519 99427519 1001 86380 86390 1
427452 99427452 1001 86380 86390 1
428331 99428331 1001 86380 86390 1
427753 99427753 1001 86380 86390 1
427673 99427673 1001 86380 86390 1
427702 99427702 1001 86380 86390 1
428866 99428866 1001 86380 86390 1
429024 99429024 1001 86380 86390 1
429084 99429084 1001 86380 86390 1
429121 99429121 1001 86380 86390 1
429145 99429145 1001 86380 86390 1
430185 99430185 1001 86380 86390 1
429641 99429641 1001 86380 86390 1
429308 99429308 1001 86380 86390 1
431915 99431915 1001 86380 86390 1
431750 99431750 1001 86380 86390 1
431925 99431925 1001 86380 86390 1
431959 99431959 1001 86380 86390 1
431536 99431536 1001 86380 86390 1
430980 99430980 1001 86380 86390 1
433609 99433609 1001 86380 86390 1
433196 99433196 1001 86380 86390 1
433167 99433167 1001 86380 86390 1
432616 99432616 1001 86380 86390 1
432538 99432538 1001 86380 86390 1
432639 99432639 1001 86380 86390 1
433815 99433815 1001 86380 86390 1
435135 99435135 1001 86380 86390 1
435201 99435201 1001 86380 86390 1
434927 99434927 1001 86380 86390 1
434495 99434495 1001 86380 86390 1
436990 99436990 1001 86380 86390 1
436778 99436778 1001 86380 86390 1
436682 99436682 1001 86380 86390 1
436528 99436528 1001 86380 86390 1
436615 99436615 1001 86380 86390 1
436043 99436043 1001 86380 86390 1
300070 99300070 1001 86380 86390 1
437191 99437191 1001 86380 86390 1
437329 99437329 1001 86380 86390 1
300693 99300693 1001 86380 86390 1
300329 99300329 1001 86380 86390 1
300204 99300204 1001 86380 86390 1
300272 99300272 1001 86380 86390 1
300746 99300746 1001 86380 86390 1
301162 99301162 1001 86380 86390 1
301092 99301092 1001 86380 86390 1
301071 99301071 1001 86380 86390 1
301593 99301593 1001 86380 86390 1
301623 99301623 1001 86380 86390 1
302324 99302324 1001 86380 86390 1
302260 99302260 1001 86380 86390 1
302103 99302103 1001 86380 86390 1
302107 99302107 1001 86380 86390 1
302133 99302133 1001 86380 86390 1
302460 99302460 1001 86380 86390 1
302449 99302449 1001 86380 86390 1
303086 99303086 1001 86380 86390 1
303196 99303196 1001 86380 86390 1
303231 99303231 1001 86380 86390 1
303302 99303302 1001 86380 86390 1
303265 99303265 1001 86380 86390 1
303382 99303382 1001 86380 86390 1
303951 99303951 1001 86380 86390 1
303674 99303674 1001 86380 86390 1
303533 99303533 1001 86380 86390 1
304211 99304211 1001 86380 86390 1
304179 99304179 1001 86380 86390 1
304668 99304668 1001 86380 86390 1
304716 99304716 1001 86380 86390 1
304481 99304481 1001 86380 86390 1
304639 99304639 1001 86380 86390 1
304317 99304317 1001 86380 86390 1
304281 99304281 1001 86380 86390 1
304333 99304333 1001 86380 86390 1
305531 99305531 1001 86380 86390 1
305483 99305483 1001 86380 86390 1
305592 99305592 1001 86380 86390 1
305245 99305245 1001 86380 86390 1
305208 99305208 1001 86380 86390 1
500075 99500075 1001 86380 86390 1
500046 99500046 1001 86380 86390 1
500048 99500048 1001 86380 86390 1
500728 99500728 1001 86380 86390 1
500644 99500644 1001 86380 86390 1
500476 99500476 1001 86380 86390 1
500243 99500243 1001 86380 86390 1
500869 99500869 1001 86380 86390 1
501457 99501457 1001 86380 86390 1
501312 99501312 1001 86380 86390 1
501234 99501234 1001 86380 86390 1
501381 99501381 1001 86380 86390 1
501124 99501124 1001 86380 86390 1
501106 99501106 1001 86380 86390 1
501107 99501107 1001 86380 86390 1
501751 99501751 1001 86380 86390 1
502267 99502267 1001 86380 86390 1
502226 99502226 1001 86380 86390 1
502598 99502598 1001 86380 86390 1
503089 99503089 1001 86380 86390 1
503141 99503141 1001 86380 86390 1
503270 99503270 1001 86380 86390 1
502983 99502983 1001 86380 86390 1
503087 99503087 1001 86380 86390 1
502949 99502949 1001 86380 86390 1
503366 99503366 1001 86380 86390 1
503336 99503336 1001 86380 86390 1
503349 99503349 1001 86380 86390 1
503401 99503401 1001 86380 86390 1
504017 99504017 1001 86380 86390 1
504027 99504027 1001 86380 86390 1
503752 99503752 1001 86380 86390 1
503535 99503535 1001 86380 86390 1
503650 99503650 1001 86380 86390 1
503651 99503651 1001 86380 86390 1
504204 99504204 1001 86380 86390 1
504909 99504909 1001 86380 86390 1
504727 99504727 1001 86380 86390 1
504704 99504704 1001 86380 86390 1
504695 99504695 1001 86380 86390 1
504348 99504348 1001 86380 86390 1
505077 99505077 1001 86380 86390 1
505512 99505512 1001 86380 86390 1
505465 99505465 1001 86380 86390 1
505155 99505155 1001 86380 86390 1
505212 99505212 1001 86380 86390 1
505894 99505894 1001 86380 86390 1
505907 99505907 1001 86380 86390 1
506476 99506476 1001 86380 86390 1
506478 99506478 1001 86380 86390 1
506237 99506237 1001 86380 86390 1
506255 99506255 1001 86380 86390 1
506673 99506673 1001 86380 86390 1
506184 99506184 1001 86380 86390 1
506609 99506609 1001 86380 86390 1
507399 99507399 1001 86380 86390 1
507353 99507353 1001 86380 86390 1
507253 99507253 1001 86380 86390 1
507029 99507029 1001 86380 86390 1
507125 99507125 1001 86380 86390 1
507471 99507471 1001 86380 86390 1
507522 99507522 1001 86380 86390 1
508136 99508136 1001 86380 86390 1
508076 99508076 1001 86380 86390 1
508066 99508066 1001 86380 86390 1
508119 99508119 1001 86380 86390 1
507971 99507971 1001 86380 86390 1
508002 99508002 1001 86380 86390 1
507759 99507759 1001 86380 86390 1
507670 99507670 1001 86380 86390 1
507831 99507831 1001 86380 86390 1
508286 99508286 1001 86380 86390 1
508312 99508312 1001 86380 86390 1
508250 99508250 1001 86380 86390 1
508253 99508253 1001 86380 86390 1
508948 99508948 1001 86380 86390 1
508873 99508873 1001 86380 86390 1
508831 99508831 1001 86380 86390 1
508695 99508695 1001 86380 86390 1
508549 99508549 1001 86380 86390 1
508653 99508653 1001 86380 86390 1
509837 99509837 1001 86380 86390 1
509871 99509871 1001 86380 86390 1
509881 99509881 1001 86380 86390 1
509794 99509794 1001 86380 86390 1
509539 99509539 1001 86380 86390 1
509424 99509424 1001 86380 86390 1
509340 99509340 1001 86380 86390 1
510568 99510568 1001 86380 86390 1
510512 99510512 1001 86380 86390 1
510476 99510476 1001 86380 86390 1
510258 99510258 1001 86380 86390 1
510298 99510298 1001 86380 86390 1
510897 99510897 1001 86380 86390 1
511385 99511385 1001 86380 86390 1
511527 99511527 1001 86380 86390 1
511471 99511471 1001 86380 86390 1
511288 99511288 1001 86380 86390 1
511252 99511252 1001 86380 86390 1
511119 99511119 1001 86380 86390 1
511107 99511107 1001 86380 86390 1
511069 99511069 1001 86380 86390 1
511675 99511675 1001 86380 86390 1
511651 99511651 1001 86380 86390 1
512307 99512307 1001 86380 86390 1
512357 99512357 1001 86380 86390 1
512044 99512044 1001 86380 86390 1
512100 99512100 1001 86380 86390 1
512062 99512062 1001 86380 86390 1
512038 99512038 1001 86380 86390 1
511975 99511975 1001 86380 86390 1
512066 99512066 1001 86380 86390 1
511812 99511812 1001 86380 86390 1
512546 99512546 1001 86380 86390 1
512496 99512496 1001 86380 86390 1
512912 99512912 1001 86380 86390 1
512753 99512753 1001 86380 86390 1
512707 99512707 1001 86380 86390 1
513218 99513218 1001 86380 86390 1
514030 99514030 1001 86380 86390 1
513632 99513632 1001 86380 86390 1
513649 99513649 1001 86380 86390 1
513701 99513701 1001 86380 86390 1
513626 99513626 1001 86380 86390 1
514234 99514234 1001 86380 86390 1
514701 99514701 1001 86380 86390 1
514604 99514604 1001 86380 86390 1
514633 99514633 1001 86380 86390 1
514597 99514597 1001 86380 86390 1
514507 99514507 1001 86380 86390 1
514366 99514366 1001 86380 86390 1
514344 99514344 1001 86380 86390 1
514357 99514357 1001 86380 86390 1
514333 99514333 1001 86380 86390 1
514424 99514424 1001 86380 86390 1
514309 99514309 1001 86380 86390 1
514888 99514888 1001 86380 86390 1
514902 99514902 1001 86380 86390 1
515542 99515542 1001 86380 86390 1
515544 99515544 1001 86380 86390 1
515572 99515572 1001 86380 86390 1
515588 99515588 1001 86380 86390 1
515414 99515414 1001 86380 86390 1
515312 99515312 1001 86380 86390 1
515292 99515292 1001 86380 86390 1
515246 99515246 1001 86380 86390 1
515753 99515753 1001 86380 86390 1
516433 99516433 1001 86380 86390 1
516322 99516322 1001 86380 86390 1
516488 99516488 1001 86380 86390 1
516390 99516390 1001 86380 86390 1
516253 99516253 1001 86380 86390 1
516153 99516153 1001 86380 86390 1
516142 99516142 1001 86380 86390 1
515944 99515944 1001 86380 86390 1
515961 99515961 1001 86380 86390 1
517288 99517288 1001 86380 86390 1
517043 99517043 1001 86380 86390 1
518073 99518073 1001 86380 86390 1
518003 99518003 1001 86380 86390 1
517926 99517926 1001 86380 86390 1
517613 99517613 1001 86380 86390 1
518257 99518257 1001 86380 86390 1
518788 99518788 1001 86380 86390 1
518855 99518855 1001 86380 86390 1
518749 99518749 1001 86380 86390 1
518659 99518659 1001 86380 86390 1
518597 99518597 1001 86380 86390 1
518462 99518462 1001 86380 86390 1
518388 99518388 1001 86380 86390 1
519064 99519064 1001 86380 86390 1
519116 99519116 1001 86380 86390 1
519177 99519177 1001 86380 86390 1
519446 99519446 1001 86380 86390 1
519310 99519310 1001 86380 86390 1
519290 99519290 1001 86380 86390 1
519239 99519239 1001 86380 86390 1
520525 99520525 1001 86380 86390 1
521098 99521098 1001 86380 86390 1
521595 99521595 1001 86380 86390 1
521647 99521647 1001 86380 86390 1
521668 99521668 1001 86380 86390 1
522102 99522102 1001 86380 86390 1
522222 99522222 1001 86380 86390 1
521943 99521943 1001 86380 86390 1
521699 99521699 1001 86380 86390 1
521764 99521764 1001 86380 86390 1
521845 99521845 1001 86380 86390 1
521677 99521677 1001 86380 86390 1
522526 99522526 1001 86380 86390 1
522638 99522638 1001 86380 86390 1
523257 99523257 1001 86380 86390 1
523503 99523503 1001 86380 86390 1
523426 99523426 1001 86380 86390 1
523970 99523970 1001 86380 86390 1
524039 99524039 1001 86380 86390 1
524668 99524668 1001 86380 86390 1
524755 99524755 1001 86380 86390 1
524335 99524335 1001 86380 86390 1
524209 99524209 1001 86380 86390 1
524910 99524910 1001 86380 86390 1
524848 99524848 1001 86380 86390 1
524829 99524829 1001 86380 86390 1
525580 99525580 1001 86380 86390 1
525543 99525543 1001 86380 86390 1
525311 99525311 1001 86380 86390 1
525100 99525100 1001 86380 86390 1
526294 99526294 1001 86380 86390 1
526385 99526385 1001 86380 86390 1
526082 99526082 1001 86380 86390 1
526135 99526135 1001 86380 86390 1
525894 99525894 1001 86380 86390 1
525876 99525876 1001 86380 86390 1
525967 99525967 1001 86380 86390 1
526436 99526436 1001 86380 86390 1
526544 99526544 1001 86380 86390 1
526905 99526905 1001 86380 86390 1
527024 99527024 1001 86380 86390 1
526896 99526896 1001 86380 86390 1
526732 99526732 1001 86380 86390 1
526656 99526656 1001 86380 86390 1
526639 99526639 1001 86380 86390 1
527418 99527418 1001 86380 86390 1
527250 99527250 1001 86380 86390 1
527755 99527755 1001 86380 86390 1
527671 99527671 1001 86380 86390 1
528164 99528164 1001 86380 86390 1
528194 99528194 1001 86380 86390 1
528211 99528211 1001 86380 86390 1
528832 99528832 1001 86380 86390 1
528834 99528834 1001 86380 86390 1
528665 99528665 1001 86380 86390 1
528339 99528339 1001 86380 86390 1
529004 99529004 1001 86380 86390 1
528982 99528982 1001 86380 86390 1
529086 99529086 1001 86380 86390 1
529611 99529611 1001 86380 86390 1
529249 99529249 1001 86380 86390 1
529168 99529168 1001 86380 86390 1
529785 99529785 1001 86380 86390 1
530529 99530529 1001 86380 86390 1
530160 99530160 1001 86380 86390 1
529959 99529959 1001 86380 86390 1
530017 99530017 1001 86380 86390 1
529943 99529943 1001 86380 86390 1
530682 99530682 1001 86380 86390 1
530756 99530756 1001 86380 86390 1
530744 99530744 1001 86380 86390 1
531343 99531343 1001 86380 86390 1
531270 99531270 1001 86380 86390 1
531083 99531083 1001 86380 86390 1
531152 99531152 1001 86380 86390 1
530997 99530997 1001 86380 86390 1
530877 99530877 1001 86380 86390 1
530880 99530880 1001 86380 86390 1
531564 99531564 1001 86380 86390 1
531541 99531541 1001 86380 86390 1
531387 99531387 1001 86380 86390 1
532082 99532082 1001 86380 86390 1
531640 99531640 1001 86380 86390 1
531590 99531590 1001 86380 86390 1
532315 99532315 1001 86380 86390 1
532941 99532941 1001 86380 86390 1
532495 99532495 1001 86380 86390 1
532521 99532521 1001 86380 86390 1
532589 99532589 1001 86380 86390 1
533161 99533161 1001 86380 86390 1
533035 99533035 1001 86380 86390 1
533218 99533218 1001 86380 86390 1
533105 99533105 1001 86380 86390 1
533742 99533742 1001 86380 86390 1
533795 99533795 1001 86380 86390 1
533841 99533841 1001 86380 86390 1
533571 99533571 1001 86380 86390 1
533559 99533559 1001 86380 86390 1
533306 99533306 1001 86380 86390 1
534062 99534062 1001 86380 86390 1
533946 99533946 1001 86380 86390 1
533888 99533888 1001 86380 86390 1
534157 99534157 1001 86380 86390 1
534174 99534174 1001 86380 86390 1
534836 99534836 1001 86380 86390 1
534708 99534708 1001 86380 86390 1
534688 99534688 1001 86380 86390 1
534831 99534831 1001 86380 86390 1
534690 99534690 1001 86380 86390 1
535387 99535387 1001 86380 86390 1
535426 99535426 1001 86380 86390 1
535467 99535467 1001 86380 86390 1
535294 99535294 1001 86380 86390 1
535154 99535154 1001 86380 86390 1
534904 99534904 1001 86380 86390 1
535010 99535010 1001 86380 86390 1
534921 99534921 1001 86380 86390 1
536224 99536224 1001 86380 86390 1
536150 99536150 1001 86380 86390 1
535978 99535978 1001 86380 86390 1
536059 99536059 1001 86380 86390 1
536021 99536021 1001 86380 86390 1
536116 99536116 1001 86380 86390 1
535884 99535884 1001 86380 86390 1
535837 99535837 1001 86380 86390 1
536446 99536446 1001 86380 86390 1
536952 99536952 1001 86380 86390 1
536785 99536785 1001 86380 86390 1
536646 99536646 1001 86380 86390 1
536738 99536738 1001 86380 86390 1
536718 99536718 1001 86380 86390 1
537314 99537314 1001 86380 86390 1
537852 99537852 1001 86380 86390 1
537905 99537905 1001 86380 86390 1
537612 99537612 1001 86380 86390 1
537398 99537398 1001 86380 86390 1
537520 99537520 1001 86380 86390 1
538059 99538059 1001 86380 86390 1
538093 99538093 1001 86380 86390 1
538649 99538649 1001 86380 86390 1
538766 99538766 1001 86380 86390 1
538786 99538786 1001 86380 86390 1
538554 99538554 1001 86380 86390 1
538337 99538337 1001 86380 86390 1
539624 99539624 1001 86380 86390 1
539043 99539043 1001 86380 86390 1
539835 99539835 1001 86380 86390 1
539773 99539773 1001 86380 86390 1
540345 99540345 1001 86380 86390 1
540346 99540346 1001 86380 86390 1
540160 99540160 1001 86380 86390 1
540163 99540163 1001 86380 86390 1
540155 99540155 1001 86380 86390 1
540077 99540077 1001 86380 86390 1
540634 99540634 1001 86380 86390 1
541293 99541293 1001 86380 86390 1
541233 99541233 1001 86380 86390 1
541131 99541131 1001 86380 86390 1
541283 99541283 1001 86380 86390 1
541202 99541202 1001 86380 86390 1
541004 99541004 1001 86380 86390 1
541445 99541445 1001 86380 86390 1
541433 99541433 1001 86380 86390 1
541964 99541964 1001 86380 86390 1
541969 99541969 1001 86380 86390 1
541766 99541766 1001 86380 86390 1
541742 99541742 1001 86380 86390 1
541796 99541796 1001 86380 86390 1
541581 99541581 1001 86380 86390 1
541620 99541620 1001 86380 86390 1
542215 99542215 1001 86380 86390 1
542923 99542923 1001 86380 86390 1
542836 99542836 1001 86380 86390 1
542798 99542798 1001 86380 86390 1
542694 99542694 1001 86380 86390 1
542618 99542618 1001 86380 86390 1
542582 99542582 1001 86380 86390 1
542391 99542391 1001 86380 86390 1
542342 99542342 1001 86380 86390 1
542423 99542423 1001 86380 86390 1
542971 99542971 1001 86380 86390 1
543488 99543488 1001 86380 86390 1
543452 99543452 1001 86380 86390 1
543440 99543440 1001 86380 86390 1
543441 99543441 1001 86380 86390 1
543295 99543295 1001 86380 86390 1
543874 99543874 1001 86380 86390 1
543889 99543889 1001 86380 86390 1
543777 99543777 1001 86380 86390 1
544466 99544466 1001 86380 86390 1
544441 99544441 1001 86380 86390 1
544374 99544374 1001 86380 86390 1
544300 99544300 1001 86380 86390 1
544016 99544016 1001 86380 86390 1
544172 99544172 1001 86380 86390 1
544177 99544177 1001 86380 86390 1
544709 99544709 1001 86380 86390 1
511279 740 1001 25517 25816 1
533693 764 1001 48199 48298 1
400433 99400433 1001 86380 86390 1
400657 99400657 1001 86380 86390 1
401183 99401183 1001 86380 86390 1
401402 99401402 1001 86380 86390 1
401539 99401539 1001 86380 86390 1
401763 99401763 1001 86380 86390 1
402063 99402063 1001 86380 86390 1
402095 99402095 1001 86380 86390 1
402498 99402498 1001 86380 86390 1
402720 99402720 1001 86380 86390 1
403072 99403072 1001 86380 86390 1
403383 99403383 1001 86380 86390 1
403505 99403505 1001 86380 86390 1
404127 99404127 1001 86380 86390 1
404330 99404330 1001 86380 86390 1
404572 99404572 1001 86380 86390 1
405224 99405224 1001 86380 86390 1
405362 99405362 1001 86380 86390 1
405661 99405661 1001 86380 86390 1
405835 99405835 1001 86380 86390 1
405876 99405876 1001 86380 86390 1
405917 99405917 1001 86380 86390 1
405887 99405887 1001 86380 86390 1
405973 99405973 1001 86380 86390 1
406401 99406401 1001 86380 86390 1
406912 99406912 1001 86380 86390 1
407429 99407429 1001 86380 86390 1
407896 99407896 1001 86380 86390 1
408371 99408371 1001 86380 86390 1
408376 99408376 1001 86380 86390 1
409035 99409035 1001 86380 86390 1
409161 99409161 1001 86380 86390 1
409256 99409256 1001 86380 86390 1
409548 99409548 1001 86380 86390 1
409941 99409941 1001 86380 86390 1
410277 99410277 1001 86380 86390 1
410264 99410264 1001 86380 86390 1
410357 99410357 1001 86380 86390 1
410450 99410450 1001 86380 86390 1
410454 99410454 1001 86380 86390 1
410665 99410665 1001 86380 86390 1
410764 99410764 1001 86380 86390 1
411084 99411084 1001 86380 86390 1
411138 99411138 1001 86380 86390 1
411284 99411284 1001 86380 86390 1
411223 99411223 1001 86380 86390 1
411329 99411329 1001 86380 86390 1
413272 99413272 1001 86380 86390 1
412822 99412822 1001 86380 86390 1
413920 99413920 1001 86380 86390 1
415190 99415190 1001 86380 86390 1
414529 99414529 1001 86380 86390 1
416726 99416726 1001 86380 86390 1
416624 99416624 1001 86380 86390 1
416992 99416992 1001 86380 86390 1
416338 99416338 1001 86380 86390 1
415800 99415800 1001 86380 86390 1
417326 99417326 1001 86380 86390 1
417504 99417504 1001 86380 86390 1
417541 99417541 1001 86380 86390 1
418796 99418796 1001 86380 86390 1
418420 99418420 1001 86380 86390 1
418208 99418208 1001 86380 86390 1
417966 99417966 1001 86380 86390 1
419021 99419021 1001 86380 86390 1
419017 99419017 1001 86380 86390 1
419565 99419565 1001 86380 86390 1
419325 99419325 1001 86380 86390 1
419479 99419479 1001 86380 86390 1
420719 99420719 1001 86380 86390 1
420795 99420795 1001 86380 86390 1
422056 99422056 1001 86380 86390 1
421565 99421565 1001 86380 86390 1
420985 99420985 1001 86380 86390 1
422499 99422499 1001 86380 86390 1
422486 99422486 1001 86380 86390 1
423523 99423523 1001 86380 86390 1
423269 99423269 1001 86380 86390 1
423135 99423135 1001 86380 86390 1
423264 99423264 1001 86380 86390 1
422574 99422574 1001 86380 86390 1
423919 99423919 1001 86380 86390 1
423927 99423927 1001 86380 86390 1
423838 99423838 1001 86380 86390 1
425009 99425009 1001 86380 86390 1
424943 99424943 1001 86380 86390 1
424252 99424252 1001 86380 86390 1
424234 99424234 1001 86380 86390 1
425537 99425537 1001 86380 86390 1
426973 99426973 1001 86380 86390 1
426664 99426664 1001 86380 86390 1
425944 99425944 1001 86380 86390 1
425969 99425969 1001 86380 86390 1
427484 99427484 1001 86380 86390 1
427281 99427281 1001 86380 86390 1
428501 99428501 1001 86380 86390 1
428612 99428612 1001 86380 86390 1
428536 99428536 1001 86380 86390 1
428159 99428159 1001 86380 86390 1
428216 99428216 1001 86380 86390 1
429011 99429011 1001 86380 86390 1
428982 99428982 1001 86380 86390 1
429165 99429165 1001 86380 86390 1
429707 99429707 1001 86380 86390 1
429792 99429792 1001 86380 86390 1
429703 99429703 1001 86380 86390 1
429384 99429384 1001 86380 86390 1
430502 99430502 1001 86380 86390 1
430707 99430707 1001 86380 86390 1
431922 99431922 1001 86380 86390 1
431456 99431456 1001 86380 86390 1
431507 99431507 1001 86380 86390 1
431534 99431534 1001 86380 86390 1
431280 99431280 1001 86380 86390 1
430853 99430853 1001 86380 86390 1
433556 99433556 1001 86380 86390 1
433576 99433576 1001 86380 86390 1
433580 99433580 1001 86380 86390 1
433138 99433138 1001 86380 86390 1
432935 99432935 1001 86380 86390 1
432954 99432954 1001 86380 86390 1
433281 99433281 1001 86380 86390 1
432938 99432938 1001 86380 86390 1
433046 99433046 1001 86380 86390 1
432611 99432611 1001 86380 86390 1
432662 99432662 1001 86380 86390 1
434919 99434919 1001 86380 86390 1
434745 99434745 1001 86380 86390 1
434938 99434938 1001 86380 86390 1
434891 99434891 1001 86380 86390 1
436568 99436568 1001 86380 86390 1
435992 99435992 1001 86380 86390 1
436183 99436183 1001 86380 86390 1
300087 99300087 1001 86380 86390 1
300709 99300709 1001 86380 86390 1
300389 99300389 1001 86380 86390 1
300353 99300353 1001 86380 86390 1
300229 99300229 1001 86380 86390 1
300899 99300899 1001 86380 86390 1
300798 99300798 1001 86380 86390 1
300787 99300787 1001 86380 86390 1
300892 99300892 1001 86380 86390 1
301185 99301185 1001 86380 86390 1
301696 99301696 1001 86380 86390 1
302267 99302267 1001 86380 86390 1
302372 99302372 1001 86380 86390 1
302137 99302137 1001 86380 86390 1
302165 99302165 1001 86380 86390 1
302106 99302106 1001 86380 86390 1
301837 99301837 1001 86380 86390 1
301804 99301804 1001 86380 86390 1
301897 99301897 1001 86380 86390 1
302568 99302568 1001 86380 86390 1
302581 99302581 1001 86380 86390 1
303205 99303205 1001 86380 86390 1
303033 99303033 1001 86380 86390 1
302798 99302798 1001 86380 86390 1
302633 99302633 1001 86380 86390 1
303323 99303323 1001 86380 86390 1
303401 99303401 1001 86380 86390 1
303247 99303247 1001 86380 86390 1
303287 99303287 1001 86380 86390 1
303317 99303317 1001 86380 86390 1
304014 99304014 1001 86380 86390 1
303902 99303902 1001 86380 86390 1
304029 99304029 1001 86380 86390 1
303492 99303492 1001 86380 86390 1
303539 99303539 1001 86380 86390 1
304099 99304099 1001 86380 86390 1
304233 99304233 1001 86380 86390 1
304091 99304091 1001 86380 86390 1
304067 99304067 1001 86380 86390 1
304210 99304210 1001 86380 86390 1
304821 99304821 1001 86380 86390 1
304761 99304761 1001 86380 86390 1
304728 99304728 1001 86380 86390 1
304485 99304485 1001 86380 86390 1
304463 99304463 1001 86380 86390 1
304521 99304521 1001 86380 86390 1
304290 99304290 1001 86380 86390 1
304377 99304377 1001 86380 86390 1
304390 99304390 1001 86380 86390 1
304985 99304985 1001 86380 86390 1
305416 99305416 1001 86380 86390 1
305107 99305107 1001 86380 86390 1
305268 99305268 1001 86380 86390 1
500189 99500189 1001 86380 86390 1
500591 99500591 1001 86380 86390 1
500221 99500221 1001 86380 86390 1
500275 99500275 1001 86380 86390 1
501369 99501369 1001 86380 86390 1
501271 99501271 1001 86380 86390 1
501328 99501328 1001 86380 86390 1
501737 99501737 1001 86380 86390 1
502378 99502378 1001 86380 86390 1
502369 99502369 1001 86380 86390 1
502270 99502270 1001 86380 86390 1
502458 99502458 1001 86380 86390 1
502120 99502120 1001 86380 86390 1
502031 99502031 1001 86380 86390 1
501850 99501850 1001 86380 86390 1
502048 99502048 1001 86380 86390 1
501881 99501881 1001 86380 86390 1
502558 99502558 1001 86380 86390 1
503092 99503092 1001 86380 86390 1
502973 99502973 1001 86380 86390 1
502899 99502899 1001 86380 86390 1
502968 99502968 1001 86380 86390 1
502833 99502833 1001 86380 86390 1
502823 99502823 1001 86380 86390 1
503461 99503461 1001 86380 86390 1
503443 99503443 1001 86380 86390 1
504097 99504097 1001 86380 86390 1
503706 99503706 1001 86380 86390 1
503772 99503772 1001 86380 86390 1
503826 99503826 1001 86380 86390 1
503852 99503852 1001 86380 86390 1
503794 99503794 1001 86380 86390 1
503591 99503591 1001 86380 86390 1
504232 99504232 1001 86380 86390 1
504866 99504866 1001 86380 86390 1
504709 99504709 1001 86380 86390 1
504441 99504441 1001 86380 86390 1
504423 99504423 1001 86380 86390 1
504977 99504977 1001 86380 86390 1
505043 99505043 1001 86380 86390 1
505637 99505637 1001 86380 86390 1
505690 99505690 1001 86380 86390 1
505246 99505246 1001 86380 86390 1
505247 99505247 1001 86380 86390 1
505896 99505896 1001 86380 86390 1
505952 99505952 1001 86380 86390 1
506328 99506328 1001 86380 86390 1
506320 99506320 1001 86380 86390 1
506297 99506297 1001 86380 86390 1
506174 99506174 1001 86380 86390 1
506126 99506126 1001 86380 86390 1
506761 99506761 1001 86380 86390 1
506786 99506786 1001 86380 86390 1
507339 99507339 1001 86380 86390 1
507190 99507190 1001 86380 86390 1
507003 99507003 1001 86380 86390 1
506821 99506821 1001 86380 86390 1
507596 99507596 1001 86380 86390 1
507545 99507545 1001 86380 86390 1
508117 99508117 1001 86380 86390 1
508156 99508156 1001 86380 86390 1
507861 99507861 1001 86380 86390 1
507965 99507965 1001 86380 86390 1
507875 99507875 1001 86380 86390 1
507897 99507897 1001 86380 86390 1
507744 99507744 1001 86380 86390 1
507762 99507762 1001 86380 86390 1
508325 99508325 1001 86380 86390 1
508359 99508359 1001 86380 86390 1
508973 99508973 1001 86380 86390 1
509073 99509073 1001 86380 86390 1
508780 99508780 1001 86380 86390 1
508808 99508808 1001 86380 86390 1
508735 99508735 1001 86380 86390 1
508597 99508597 1001 86380 86390 1
508654 99508654 1001 86380 86390 1
509235 99509235 1001 86380 86390 1
509263 99509263 1001 86380 86390 1
509736 99509736 1001 86380 86390 1
509560 99509560 1001 86380 86390 1
509525 99509525 1001 86380 86390 1
509487 99509487 1001 86380 86390 1
509371 99509371 1001 86380 86390 1
510104 99510104 1001 86380 86390 1
510551 99510551 1001 86380 86390 1
510661 99510661 1001 86380 86390 1
510112 99510112 1001 86380 86390 1
510286 99510286 1001 86380 86390 1
510814 99510814 1001 86380 86390 1
510832 99510832 1001 86380 86390 1
511496 99511496 1001 86380 86390 1
511259 99511259 1001 86380 86390 1
511175 99511175 1001 86380 86390 1
510978 99510978 1001 86380 86390 1
511138 99511138 1001 86380 86390 1
511586 99511586 1001 86380 86390 1
512178 99512178 1001 86380 86390 1
512160 99512160 1001 86380 86390 1
512133 99512133 1001 86380 86390 1
511891 99511891 1001 86380 86390 1
511764 99511764 1001 86380 86390 1
512886 99512886 1001 86380 86390 1
512801 99512801 1001 86380 86390 1
512676 99512676 1001 86380 86390 1
512767 99512767 1001 86380 86390 1
512613 99512613 1001 86380 86390 1
512692 99512692 1001 86380 86390 1
513314 99513314 1001 86380 86390 1
513394 99513394 1001 86380 86390 1
513726 99513726 1001 86380 86390 1
513609 99513609 1001 86380 86390 1
514120 99514120 1001 86380 86390 1
514212 99514212 1001 86380 86390 1
514176 99514176 1001 86380 86390 1
514167 99514167 1001 86380 86390 1
514807 99514807 1001 86380 86390 1
514796 99514796 1001 86380 86390 1
514802 99514802 1001 86380 86390 1
514606 99514606 1001 86380 86390 1
514367 99514367 1001 86380 86390 1
514360 99514360 1001 86380 86390 1
514442 99514442 1001 86380 86390 1
515655 99515655 1001 86380 86390 1
515439 99515439 1001 86380 86390 1
515237 99515237 1001 86380 86390 1
515122 99515122 1001 86380 86390 1
515188 99515188 1001 86380 86390 1
515837 99515837 1001 86380 86390 1
515807 99515807 1001 86380 86390 1
516459 99516459 1001 86380 86390 1
516085 99516085 1001 86380 86390 1
515918 99515918 1001 86380 86390 1
516657 99516657 1001 86380 86390 1
517197 99517197 1001 86380 86390 1
517134 99517134 1001 86380 86390 1
516941 99516941 1001 86380 86390 1
516846 99516846 1001 86380 86390 1
516852 99516852 1001 86380 86390 1
517690 99517690 1001 86380 86390 1
517680 99517680 1001 86380 86390 1
517655 99517655 1001 86380 86390 1
518317 99518317 1001 86380 86390 1
518279 99518279 1001 86380 86390 1
518742 99518742 1001 86380 86390 1
518550 99518550 1001 86380 86390 1
518371 99518371 1001 86380 86390 1
518464 99518464 1001 86380 86390 1
519149 99519149 1001 86380 86390 1
519687 99519687 1001 86380 86390 1
519423 99519423 1001 86380 86390 1
519342 99519342 1001 86380 86390 1
519217 99519217 1001 86380 86390 1
519838 99519838 1001 86380 86390 1
520531 99520531 1001 86380 86390 1
520084 99520084 1001 86380 86390 1
520152 99520152 1001 86380 86390 1
520065 99520065 1001 86380 86390 1
520185 99520185 1001 86380 86390 1
520697 99520697 1001 86380 86390 1
521391 99521391 1001 86380 86390 1
521444 99521444 1001 86380 86390 1
521222 99521222 1001 86380 86390 1
521259 99521259 1001 86380 86390 1
520925 99520925 1001 86380 86390 1
521005 99521005 1001 86380 86390 1
520968 99520968 1001 86380 86390 1
521528 99521528 1001 86380 86390 1
521580 99521580 1001 86380 86390 1
521563 99521563 1001 86380 86390 1
522167 99522167 1001 86380 86390 1
522194 99522194 1001 86380 86390 1
522052 99522052 1001 86380 86390 1
522044 99522044 1001 86380 86390 1
521955 99521955 1001 86380 86390 1
522392 99522392 1001 86380 86390 1
523090 99523090 1001 86380 86390 1
523049 99523049 1001 86380 86390 1
522961 99522961 1001 86380 86390 1
523066 99523066 1001 86380 86390 1
522797 99522797 1001 86380 86390 1
523168 99523168 1001 86380 86390 1
523130 99523130 1001 86380 86390 1
523320 99523320 1001 86380 86390 1
523872 99523872 1001 86380 86390 1
523770 99523770 1001 86380 86390 1
523712 99523712 1001 86380 86390 1
523971 99523971 1001 86380 86390 1
524564 99524564 1001 86380 86390 1
524232 99524232 1001 86380 86390 1
524225 99524225 1001 86380 86390 1
524973 99524973 1001 86380 86390 1
525401 99525401 1001 86380 86390 1
525295 99525295 1001 86380 86390 1
525234 99525234 1001 86380 86390 1
525029 99525029 1001 86380 86390 1
525127 99525127 1001 86380 86390 1
525128 99525128 1001 86380 86390 1
525103 99525103 1001 86380 86390 1
525142 99525142 1001 86380 86390 1
526260 99526260 1001 86380 86390 1
526410 99526410 1001 86380 86390 1
525901 99525901 1001 86380 86390 1
526493 99526493 1001 86380 86390 1
527109 99527109 1001 86380 86390 1
526874 99526874 1001 86380 86390 1
526692 99526692 1001 86380 86390 1
527852 99527852 1001 86380 86390 1
527545 99527545 1001 86380 86390 1
527457 99527457 1001 86380 86390 1
528658 99528658 1001 86380 86390 1
528691 99528691 1001 86380 86390 1
528324 99528324 1001 86380 86390 1
528350 99528350 1001 86380 86390 1
528937 99528937 1001 86380 86390 1
528910 99528910 1001 86380 86390 1
529792 99529792 1001 86380 86390 1
529890 99529890 1001 86380 86390 1
530414 99530414 1001 86380 86390 1
530429 99530429 1001 86380 86390 1
530270 99530270 1001 86380 86390 1
530628 99530628 1001 86380 86390 1
530623 99530623 1001 86380 86390 1
530690 99530690 1001 86380 86390 1
531204 99531204 1001 86380 86390 1
531321 99531321 1001 86380 86390 1
531007 99531007 1001 86380 86390 1
531087 99531087 1001 86380 86390 1
531471 99531471 1001 86380 86390 1
531422 99531422 1001 86380 86390 1
531388 99531388 1001 86380 86390 1
531920 99531920 1001 86380 86390 1
531720 99531720 1001 86380 86390 1
532256 99532256 1001 86380 86390 1
532396 99532396 1001 86380 86390 1
533011 99533011 1001 86380 86390 1
532967 99532967 1001 86380 86390 1
532590 99532590 1001 86380 86390 1
533045 99533045 1001 86380 86390 1
533691 99533691 1001 86380 86390 1
533745 99533745 1001 86380 86390 1
533500 99533500 1001 86380 86390 1
533521 99533521 1001 86380 86390 1
533470 99533470 1001 86380 86390 1
533432 99533432 1001 86380 86390 1
533977 99533977 1001 86380 86390 1
534008 99534008 1001 86380 86390 1
534657 99534657 1001 86380 86390 1
534465 99534465 1001 86380 86390 1
534384 99534384 1001 86380 86390 1
534069 99534069 1001 86380 86390 1
534226 99534226 1001 86380 86390 1
534175 99534175 1001 86380 86390 1
534852 99534852 1001 86380 86390 1
535337 99535337 1001 86380 86390 1
535223 99535223 1001 86380 86390 1
534929 99534929 1001 86380 86390 1
534942 99534942 1001 86380 86390 1
535009 99535009 1001 86380 86390 1
536182 99536182 1001 86380 86390 1
536141 99536141 1001 86380 86390 1
535892 99535892 1001 86380 86390 1
535817 99535817 1001 86380 86390 1
537036 99537036 1001 86380 86390 1
537091 99537091 1001 86380 86390 1
536832 99536832 1001 86380 86390 1
536559 99536559 1001 86380 86390 1
537861 99537861 1001 86380 86390 1
537813 99537813 1001 86380 86390 1
537971 99537971 1001 86380 86390 1
537920 99537920 1001 86380 86390 1
537897 99537897 1001 86380 86390 1
537911 99537911 1001 86380 86390 1
537758 99537758 1001 86380 86390 1
537733 99537733 1001 86380 86390 1
537685 99537685 1001 86380 86390 1
537433 99537433 1001 86380 86390 1
537996 99537996 1001 86380 86390 1
538063 99538063 1001 86380 86390 1
538183 99538183 1001 86380 86390 1
538638 99538638 1001 86380 86390 1
538299 99538299 1001 86380 86390 1
538231 99538231 1001 86380 86390 1
538917 99538917 1001 86380 86390 1
539476 99539476 1001 86380 86390 1
539586 99539586 1001 86380 86390 1
539201 99539201 1001 86380 86390 1
539186 99539186 1001 86380 86390 1
539225 99539225 1001 86380 86390 1
539707 99539707 1001 86380 86390 1
539774 99539774 1001 86380 86390 1
539763 99539763 1001 86380 86390 1
540369 99540369 1001 86380 86390 1
540409 99540409 1001 86380 86390 1
540268 99540268 1001 86380 86390 1
540362 99540362 1001 86380 86390 1
540088 99540088 1001 86380 86390 1
540244 99540244 1001 86380 86390 1
540232 99540232 1001 86380 86390 1
540260 99540260 1001 86380 86390 1
539944 99539944 1001 86380 86390 1
540577 99540577 1001 86380 86390 1
541270 99541270 1001 86380 86390 1
541253 99541253 1001 86380 86390 1
541137 99541137 1001 86380 86390 1
541049 99541049 1001 86380 86390 1
540910 99540910 1001 86380 86390 1
541044 99541044 1001 86380 86390 1
540681 99540681 1001 86380 86390 1
541402 99541402 1001 86380 86390 1
541366 99541366 1001 86380 86390 1
541994 99541994 1001 86380 86390 1
542052 99542052 1001 86380 86390 1
541777 99541777 1001 86380 86390 1
542251 99542251 1001 86380 86390 1
542140 99542140 1001 86380 86390 1
542901 99542901 1001 86380 86390 1
543656 99543656 1001 86380 86390 1
543584 99543584 1001 86380 86390 1
543553 99543553 1001 86380 86390 1
543405 99543405 1001 86380 86390 1
543239 99543239 1001 86380 86390 1
543798 99543798 1001 86380 86390 1
543907 99543907 1001 86380 86390 1
544341 99544341 1001 86380 86390 1
544372 99544372 1001 86380 86390 1
544299 99544299 1001 86380 86390 1
544024 99544024 1001 86380 86390 1
544632 99544632 1001 86380 86390 1
408441 998 1001 70320 74157 1
411781 509 1001 72060 72477 1
539320 952 1002 56441 61453 1
400543 99400543 1001 86380 86390 1
400549 99400549 1001 86380 86390 1
400609 99400609 1001 86380 86390 1
400842 99400842 1001 86380 86390 1
400853 99400853 1001 86380 86390 1
401286 99401286 1001 86380 86390 1
401852 99401852 1001 86380 86390 1
401911 99401911 1001 86380 86390 1
402196 99402196 1001 86380 86390 1
402372 99402372 1001 86380 86390 1
402705 99402705 1001 86380 86390 1
402984 99402984 1001 86380 86390 1
403319 99403319 1001 86380 86390 1
403496 99403496 1001 86380 86390 1
403537 99403537 1001 86380 86390 1
403903 99403903 1001 86380 86390 1
404318 99404318 1001 86380 86390 1
404408 99404408 1001 86380 86390 1
404684 99404684 1001 86380 86390 1
404727 99404727 1001 86380 86390 1
404731 99404731 1001 86380 86390 1
405542 99405542 1001 86380 86390 1
405660 99405660 1001 86380 86390 1
405651 99405651 1001 86380 86390 1
405640 99405640 1001 86380 86390 1
405785 99405785 1001 86380 86390 1
406071 99406071 1001 86380 86390 1
406295 99406295 1001 86380 86390 1
406354 99406354 1001 86380 86390 1
406447 99406447 1001 86380 86390 1
406725 99406725 1001 86380 86390 1
407317 99407317 1001 86380 86390 1
407615 99407615 1001 86380 86390 1
407651 99407651 1001 86380 86390 1
408096 99408096 1001 86380 86390 1
408155 99408155 1001 86380 86390 1
408100 99408100 1001 86380 86390 1
408806 99408806 1001 86380 86390 1
408995 99408995 1001 86380 86390 1
409403 99409403 1001 86380 86390 1
409435 99409435 1001 86380 86390 1
409561 99409561 1001 86380 86390 1
410147 99410147 1001 86380 86390 1
410300 99410300 1001 86380 86390 1
410709 99410709 1001 86380 86390 1
410660 99410660 1001 86380 86390 1
410734 99410734 1001 86380 86390 1
410851 99410851 1001 86380 86390 1
411573 99411573 1001 86380 86390 1
411732 99411732 1001 86380 86390 1
411811 99411811 1001 86380 86390 1
411866 99411866 1001 86380 86390 1
411975 99411975 1001 86380 86390 1
412025 99412025 1001 86380 86390 1
412272 99412272 1001 86380 86390 1
412346 99412346 1001 86380 86390 1
413460 99413460 1001 86380 86390 1
413307 99413307 1001 86380 86390 1
413694 99413694 1001 86380 86390 1
413092 99413092 1001 86380 86390 1
412662 99412662 1001 86380 86390 1
412758 99412758 1001 86380 86390 1
413960 99413960 1001 86380 86390 1
413883 99413883 1001 86380 86390 1
415070 99415070 1001 86380 86390 1
415105 99415105 1001 86380 86390 1
414944 99414944 1001 86380 86390 1
414587 99414587 1001 86380 86390 1
414567 99414567 1001 86380 86390 1
414808 99414808 1001 86380 86390 1
414754 99414754 1001 86380 86390 1
414423 99414423 1001 86380 86390 1
414171 99414171 1001 86380 86390 1
415526 99415526 1001 86380 86390 1
415504 99415504 1001 86380 86390 1
415518 99415518 1001 86380 86390 1
416762 99416762 1001 86380 86390 1
416870 99416870 1001 86380 86390 1
416819 99416819 1001 86380 86390 1
416230 99416230 1001 86380 86390 1
416126 99416126 1001 86380 86390 1
415980 99415980 1001 86380 86390 1
417060 99417060 1001 86380 86390 1
417013 99417013 1001 86380 86390 1
417062 99417062 1001 86380 86390 1
417112 99417112 1001 86380 86390 1
417133 99417133 1001 86380 86390 1
417572 99417572 1001 86380 86390 1
417607 99417607 1001 86380 86390 1
417451 99417451 1001 86380 86390 1
417480 99417480 1001 86380 86390 1
418063 99418063 1001 86380 86390 1
417613 99417613 1001 86380 86390 1
419056 99419056 1001 86380 86390 1
419034 99419034 1001 86380 86390 1
420080 99420080 1001 86380 86390 1
420066 99420066 1001 86380 86390 1
419946 99419946 1001 86380 86390 1
419328 99419328 1001 86380 86390 1
419610 99419610 1001 86380 86390 1
419397 99419397 1001 86380 86390 1
421352 99421352 1001 86380 86390 1
421550 99421550 1001 86380 86390 1
421193 99421193 1001 86380 86390 1
423403 99423403 1001 86380 86390 1
423694 99423694 1001 86380 86390 1
423108 99423108 1001 86380 86390 1
423273 99423273 1001 86380 86390 1
423120 99423120 1001 86380 86390 1
424124 99424124 1001 86380 86390 1
423895 99423895 1001 86380 86390 1
423979 99423979 1001 86380 86390 1
424058 99424058 1001 86380 86390 1
425037 99425037 1001 86380 86390 1
425350 99425350 1001 86380 86390 1
424935 99424935 1001 86380 86390 1
424492 99424492 1001 86380 86390 1
424359 99424359 1001 86380 86390 1
425711 99425711 1001 86380 86390 1
425665 99425665 1001 86380 86390 1
425666 99425666 1001 86380 86390 1
425596 99425596 1001 86380 86390 1
426765 99426765 1001 86380 86390 1
426446 99426446 1001 86380 86390 1
426190 99426190 1001 86380 86390 1
426025 99426025 1001 86380 86390 1
428679 99428679 1001 86380 86390 1
428374 99428374 1001 86380 86390 1
428703 99428703 1001 86380 86390 1
427851 99427851 1001 86380 86390 1
427762 99427762 1001 86380 86390 1
429095 99429095 1001 86380 86390 1
428968 99428968 1001 86380 86390 1
430103 99430103 1001 86380 86390 1
430109 99430109 1001 86380 86390 1
430036 99430036 1001 86380 86390 1
429461 99429461 1001 86380 86390 1
431876 99431876 1001 86380 86390 1
431900 99431900 1001 86380 86390 1
431398 99431398 1001 86380 86390 1
430970 99430970 1001 86380 86390 1
433656 99433656 1001 86380 86390 1
433689 99433689 1001 86380 86390 1
433290 99433290 1001 86380 86390 1
433260 99433260 1001 86380 86390 1
432549 99432549 1001 86380 86390 1
433798 99433798 1001 86380 86390 1
435385 99435385 1001 86380 86390 1
434954 99434954 1001 86380 86390 1
434669 99434669 1001 86380 86390 1
434471 99434471 1001 86380 86390 1
434358 99434358 1001 86380 86390 1
436815 99436815 1001 86380 86390 1
436425 99436425 1001 86380 86390 1
436536 99436536 1001 86380 86390 1
300575 99300575 1001 86380 86390 1
300406 99300406 1001 86380 86390 1
300117 99300117 1001 86380 86390 1
300196 99300196 1001 86380 86390 1
301488 99301488 1001 86380 86390 1
301260 99301260 1001 86380 86390 1
301156 99301156 1001 86380 86390 1
301289 99301289 1001 86380 86390 1
301100 99301100 1001 86380 86390 1
300997 99300997 1001 86380 86390 1
301062 99301062 1001 86380 86390 1
301688 99301688 1001 86380 86390 1
302350 99302350 1001 86380 86390 1
302105 99302105 1001 86380 86390 1
301912 99301912 1001 86380 86390 1
302538 99302538 1001 86380 86390 1
302577 99302577 1001 86380 86390 1
302500 99302500 1001 86380 86390 1
302502 99302502 1001 86380 86390 1
302636 99302636 1001 86380 86390 1
304022 99304022 1001 86380 86390 1
304026 99304026 1001 86380 86390 1
303432 99303432 1001 86380 86390 1
303602 99303602 1001 86380 86390 1
303590 99303590 1001 86380 86390 1
303526 99303526 1001 86380 86390 1
304218 99304218 1001 86380 86390 1
304131 99304131 1001 86380 86390 1
304499 99304499 1001 86380 86390 1
304940 99304940 1001 86380 86390 1
305287 99305287 1001 86380 86390 1
305316 99305316 1001 86380 86390 1
305165 99305165 1001 86380 86390 1
305141 99305141 1001 86380 86390 1
500115 99500115 1001 86380 86390 1
500854 99500854 1001 86380 86390 1
501521 99501521 1001 86380 86390 1
501253 99501253 1001 86380 86390 1
501148 99501148 1001 86380 86390 1
501049 99501049 1001 86380 86390 1
501223 99501223 1001 86380 86390 1
501095 99501095 1001 86380 86390 1
501747 99501747 1001 86380 86390 1
501841 99501841 1001 86380 86390 1
501829 99501829 1001 86380 86390 1
502156 99502156 1001 86380 86390 1
502238 99502238 1001 86380 86390 1
502161 99502161 1001 86380 86390 1
502016 99502016 1001 86380 86390 1
501947 99501947 1001 86380 86390 1
502505 99502505 1001 86380 86390 1
502903 99502903 1001 86380 86390 1
502681 99502681 1001 86380 86390 1
502798 99502798 1001 86380 86390 1
504047 99504047 1001 86380 86390 1
504051 99504051 1001 86380 86390 1
504127 99504127 1001 86380 86390 1
504797 99504797 1001 86380 86390 1
504622 99504622 1001 86380 86390 1
504603 99504603 1001 86380 86390 1
505075 99505075 1001 86380 86390 1
505652 99505652 1001 86380 86390 1
505538 99505538 1001 86380 86390 1
505370 99505370 1001 86380 86390 1
505498 99505498 1001 86380 86390 1
505319 99505319 1001 86380 86390 1
505166 99505166 1001 86380 86390 1
505846 99505846 1001 86380 86390 1
505834 99505834 1001 86380 86390 1
505809 99505809 1001 86380 86390 1
505888 99505888 1001 86380 86390 1
505902 99505902 1001 86380 86390 1
506495 99506495 1001 86380 86390 1
506508 99506508 1001 86380 86390 1
506535 99506535 1001 86380 86390 1
506555 99506555 1001 86380 86390 1
506199 99506199 1001 86380 86390 1
506217 99506217 1001 86380 86390 1
506144 99506144 1001 86380 86390 1
506154 99506154 1001 86380 86390 1
506064 99506064 1001 86380 86390 1
506670 99506670 1001 86380 86390 1
507237 99507237 1001 86380 86390 1
507303 99507303 1001 86380 86390 1
507278 99507278 1001 86380 86390 1
506982 99506982 1001 86380 86390 1
506816 99506816 1001 86380 86390 1
506897 99506897 1001 86380 86390 1
506885 99506885 1001 86380 86390 1
508186 99508186 1001 86380 86390 1
508152 99508152 1001 86380 86390 1
507746 99507746 1001 86380 86390 1
508728 99508728 1001 86380 86390 1
508770 99508770 1001 86380 86390 1
508559 99508559 1001 86380 86390 1
508547 99508547 1001 86380 86390 1
508496 99508496 1001 86380 86390 1
509084 99509084 1001 86380 86390 1
509115 99509115 1001 86380 86390 1
509155 99509155 1001 86380 86390 1
509748 99509748 1001 86380 86390 1
509490 99509490 1001 86380 86390 1
509283 99509283 1001 86380 86390 1
509325 99509325 1001 86380 86390 1
510049 99510049 1001 86380 86390 1
510560 99510560 1001 86380 86390 1
510410 99510410 1001 86380 86390 1
510206 99510206 1001 86380 86390 1
510128 99510128 1001 86380 86390 1
510901 99510901 1001 86380 86390 1
510850 99510850 1001 86380 86390 1
511427 99511427 1001 86380 86390 1
511364 99511364 1001 86380 86390 1
511353 99511353 1001 86380 86390 1
511286 99511286 1001 86380 86390 1
511970 99511970 1001 86380 86390 1
512141 99512141 1001 86380 86390 1
511949 99511949 1001 86380 86390 1
512470 99512470 1001 86380 86390 1
512485 99512485 1001 86380 86390 1
512564 99512564 1001 86380 86390 1
513105 99513105 1001 86380 86390 1
512870 99512870 1001 86380 86390 1
512955 99512955 1001 86380 86390 1
512714 99512714 1001 86380 86390 1
512672 99512672 1001 86380 86390 1
513723 99513723 1001 86380 86390 1
513654 99513654 1001 86380 86390 1
513489 99513489 1001 86380 86390 1
514055 99514055 1001 86380 86390 1
514226 99514226 1001 86380 86390 1
514175 99514175 1001 86380 86390 1
514166 99514166 1001 86380 86390 1
514052 99514052 1001 86380 86390 1
514750 99514750 1001 86380 86390 1
514848 99514848 1001 86380 86390 1
514306 99514306 1001 86380 86390 1
514310 99514310 1001 86380 86390 1
514258 99514258 1001 86380 86390 1
514349 99514349 1001 86380 86390 1
514375 99514375 1001 86380 86390 1
514946 99514946 1001 86380 86390 1
514936 99514936 1001 86380 86390 1
515040 99515040 1001 86380 86390 1
515645 99515645 1001 86380 86390 1
515065 99515065 1001 86380 86390 1
515216 99515216 1001 86380 86390 1
515772 99515772 1001 86380 86390 1
516240 99516240 1001 86380 86390 1
516520 99516520 1001 86380 86390 1
516568 99516568 1001 86380 86390 1
517138 99517138 1001 86380 86390 1
517229 99517229 1001 86380 86390 1
516988 99516988 1001 86380 86390 1
516768 99516768 1001 86380 86390 1
516885 99516885 1001 86380 86390 1
516771 99516771 1001 86380 86390 1
516777 99516777 1001 86380 86390 1
517528 99517528 1001 86380 86390 1
517377 99517377 1001 86380 86390 1
517443 99517443 1001 86380 86390 1
517357 99517357 1001 86380 86390 1
517980 99517980 1001 86380 86390 1
517888 99517888 1001 86380 86390 1
518197 99518197 1001 86380 86390 1
518365 99518365 1001 86380 86390 1
518939 99518939 1001 86380 86390 1
518583 99518583 1001 86380 86390 1
518444 99518444 1001 86380 86390 1
518378 99518378 1001 86380 86390 1
519079 99519079 1001 86380 86390 1
519021 99519021 1001 86380 86390 1
519653 99519653 1001 86380 86390 1
519667 99519667 1001 86380 86390 1
519760 99519760 1001 86380 86390 1
519547 99519547 1001 86380 86390 1
519447 99519447 1001 86380 86390 1
519489 99519489 1001 86380 86390 1
519330 99519330 1001 86380 86390 1
519357 99519357 1001 86380 86390 1
519242 99519242 1001 86380 86390 1
519891 99519891 1001 86380 86390 1
519904 99519904 1001 86380 86390 1
520477 99520477 1001 86380 86390 1
520744 99520744 1001 86380 86390 1
521285 99521285 1001 86380 86390 1
521212 99521212 1001 86380 86390 1
521610 99521610 1001 86380 86390 1
521572 99521572 1001 86380 86390 1
521509 99521509 1001 86380 86390 1
521511 99521511 1001 86380 86390 1
521485 99521485 1001 86380 86390 1
521603 99521603 1001 86380 86390 1
522105 99522105 1001 86380 86390 1
522162 99522162 1001 86380 86390 1
522253 99522253 1001 86380 86390 1
521905 99521905 1001 86380 86390 1
521949 99521949 1001 86380 86390 1
522043 99522043 1001 86380 86390 1
521903 99521903 1001 86380 86390 1
521891 99521891 1001 86380 86390 1
521780 99521780 1001 86380 86390 1
521833 99521833 1001 86380 86390 1
522356 99522356 1001 86380 86390 1
522336 99522336 1001 86380 86390 1
522951 99522951 1001 86380 86390 1
522956 99522956 1001 86380 86390 1
523050 99523050 1001 86380 86390 1
522660 99522660 1001 86380 86390 1
522636 99522636 1001 86380 86390 1
523858 99523858 1001 86380 86390 1
523362 99523362 1001 86380 86390 1
523389 99523389 1001 86380 86390 1
523449 99523449 1001 86380 86390 1
524616 99524616 1001 86380 86390 1
524726 99524726 1001 86380 86390 1
524486 99524486 1001 86380 86390 1
524176 99524176 1001 86380 86390 1
524290 99524290 1001 86380 86390 1
525788 99525788 1001 86380 86390 1
526421 99526421 1001 86380 86390 1
526090 99526090 1001 86380 86390 1
526121 99526121 1001 86380 86390 1
526162 99526162 1001 86380 86390 1
525963 99525963 1001 86380 86390 1
525888 99525888 1001 86380 86390 1
526541 99526541 1001 86380 86390 1
527114 99527114 1001 86380 86390 1
527156 99527156 1001 86380 86390 1
527019 99527019 1001 86380 86390 1
526926 99526926 1001 86380 86390 1
526796 99526796 1001 86380 86390 1
526792 99526792 1001 86380 86390 1
526702 99526702 1001 86380 86390 1
527376 99527376 1001 86380 86390 1
527344 99527344 1001 86380 86390 1
527284 99527284 1001 86380 86390 1
527962 99527962 1001 86380 86390 1
528006 99528006 1001 86380 86390 1
527881 99527881 1001 86380 86390 1
527681 99527681 1001 86380 86390 1
527589 99527589 1001 86380 86390 1
527645 99527645 1001 86380 86390 1
528206 99528206 1001 86380 86390 1
528130 99528130 1001 86380 86390 1
528144 99528144 1001 86380 86390 1
528742 99528742 1001 86380 86390 1
528381 99528381 1001 86380 86390 1
528459 99528459 1001 86380 86390 1
529587 99529587 1001 86380 86390 1
529553 99529553 1001 86380 86390 1
529467 99529467 1001 86380 86390 1
529866 99529866 1001 86380 86390 1
529892 99529892 1001 86380 86390 1
530522 99530522 1001 86380 86390 1
530189 99530189 1001 86380 86390 1
529949 99529949 1001 86380 86390 1
529969 99529969 1001 86380 86390 1
531231 99531231 1001 86380 86390 1
531041 99531041 1001 86380 86390 1
531004 99531004 1001 86380 86390 1
530766 99530766 1001 86380 86390 1
530781 99530781 1001 86380 86390 1
531571 99531571 1001 86380 86390 1
531458 99531458 1001 86380 86390 1
531962 99531962 1001 86380 86390 1
531902 99531902 1001 86380 86390 1
531760 99531760 1001 86380 86390 1
532228 99532228 1001 86380 86390 1
533031 99533031 1001 86380 86390 1
532987 99532987 1001 86380 86390 1
532672 99532672 1001 86380 86390 1
532660 99532660 1001 86380 86390 1
532634 99532634 1001 86380 86390 1
533486 99533486 1001 86380 86390 1
534023 99534023 1001 86380 86390 1
533947 99533947 1001 86380 86390 1
534493 99534493 1001 86380 86390 1
534656 99534656 1001 86380 86390 1
534449 99534449 1001 86380 86390 1
534246 99534246 1001 86380 86390 1
534237 99534237 1001 86380 86390 1
534188 99534188 1001 86380 86390 1
534842 99534842 1001 86380 86390 1
535451 99535451 1001 86380 86390 1
535441 99535441 1001 86380 86390 1
535417 99535417 1001 86380 86390 1
535430 99535430 1001 86380 86390 1
535112 99535112 1001 86380 86390 1
534930 99534930 1001 86380 86390 1
534975 99534975 1001 86380 86390 1
535029 99535029 1001 86380 86390 1
534939 99534939 1001 86380 86390 1
535989 99535989 1001 86380 86390 1
536058 99536058 1001 86380 86390 1
535801 99535801 1001 86380 86390 1
535750 99535750 1001 86380 86390 1
535789 99535789 1001 86380 86390 1
535918 99535918 1001 86380 86390 1
536491 99536491 1001 86380 86390 1
536472 99536472 1001 86380 86390 1
536371 99536371 1001 86380 86390 1
536648 99536648 1001 86380 86390 1
536612 99536612 1001 86380 86390 1
537584 99537584 1001 86380 86390 1
537452 99537452 1001 86380 86390 1
537377 99537377 1001 86380 86390 1
538029 99538029 1001 86380 86390 1
538506 99538506 1001 86380 86390 1
538463 99538463 1001 86380 86390 1
538556 99538556 1001 86380 86390 1
538890 99538890 1001 86380 86390 1
538924 99538924 1001 86380 86390 1
539462 99539462 1001 86380 86390 1
539435 99539435 1001 86380 86390 1
539375 99539375 1001 86380 86390 1
539369 99539369 1001 86380 86390 1
539117 99539117 1001 86380 86390 1
539208 99539208 1001 86380 86390 1
539040 99539040 1001 86380 86390 1
539146 99539146 1001 86380 86390 1
539185 99539185 1001 86380 86390 1
539211 99539211 1001 86380 86390 1
539730 99539730 1001 86380 86390 1
539776 99539776 1001 86380 86390 1
540357 99540357 1001 86380 86390 1
540246 99540246 1001 86380 86390 1
539963 99539963 1001 86380 86390 1
540017 99540017 1001 86380 86390 1
540500 99540500 1001 86380 86390 1
541124 99541124 1001 86380 86390 1
541040 99541040 1001 86380 86390 1
540938 99540938 1001 86380 86390 1
541056 99541056 1001 86380 86390 1
540916 99540916 1001 86380 86390 1
540994 99540994 1001 86380 86390 1
540814 99540814 1001 86380 86390 1
540677 99540677 1001 86380 86390 1
540730 99540730 1001 86380 86390 1
541471 99541471 1001 86380 86390 1
541401 99541401 1001 86380 86390 1
541415 99541415 1001 86380 86390 1
542034 99542034 1001 86380 86390 1
541924 99541924 1001 86380 86390 1
541722 99541722 1001 86380 86390 1
541814 99541814 1001 86380 86390 1
541566 99541566 1001 86380 86390 1
541678 99541678 1001 86380 86390 1
542866 99542866 1001 86380 86390 1
542690 99542690 1001 86380 86390 1
542613 99542613 1001 86380 86390 1
542733 99542733 1001 86380 86390 1
542402 99542402 1001 86380 86390 1
542379 99542379 1001 86380 86390 1
542347 99542347 1001 86380 86390 1
542386 99542386 1001 86380 86390 1
542529 99542529 1001 86380 86390 1
542957 99542957 1001 86380 86390 1
543083 99543083 1001 86380 86390 1
543437 99543437 1001 86380 86390 1
543189 99543189 1001 86380 86390 1
543280 99543280 1001 86380 86390 1
543180 99543180 1001 86380 86390 1
543195 99543195 1001 86380 86390 1
543797 99543797 1001 86380 86390 1
544546 99544546 1001 86380 86390 1
544563 99544563 1001 86380 86390 1
544551 99544551 1001 86380 86390 1
544516 99544516 1001 86380 86390 1
544491 99544491 1001 86380 86390 1
544296 99544296 1001 86380 86390 1
544391 99544391 1001 86380 86390 1
543996 99543996 1001 86380 86390 1
505702 651 1002 36921 43347 1
508480 620 1002 53483 53693 1
514015 612 1002 25994 36079 1
539320 952 1001 71478 71777 1
400306 99400306 1001 86380 86390 1
400285 99400285 1001 86380 86390 1
400530 99400530 1001 86380 86390 1
401179 99401179 1001 86380 86390 1
401249 99401249 1001 86380 86390 1
401567 99401567 1001 86380 86390 1
401594 99401594 1001 86380 86390 1
402137 99402137 1001 86380 86390 1
402554 99402554 1001 86380 86390 1
403066 99403066 1001 86380 86390 1
403211 99403211 1001 86380 86390 1
403704 99403704 1001 86380 86390 1
403689 99403689 1001 86380 86390 1
403855 99403855 1001 86380 86390 1
403969 99403969 1001 86380 86390 1
404357 99404357 1001 86380 86390 1
404881 99404881 1001 86380 86390 1
404999 99404999 1001 86380 86390 1
404975 99404975 1001 86380 86390 1
405395 99405395 1001 86380 86390 1
405577 99405577 1001 86380 86390 1
405643 99405643 1001 86380 86390 1
405840 99405840 1001 86380 86390 1
406203 99406203 1001 86380 86390 1
406906 99406906 1001 86380 86390 1
406944 99406944 1001 86380 86390 1
407370 99407370 1001 86380 86390 1
408229 99408229 1001 86380 86390 1
408883 99408883 1001 86380 86390 1
409684 99409684 1001 86380 86390 1
409640 99409640 1001 86380 86390 1
409712 99409712 1001 86380 86390 1
409831 99409831 1001 86380 86390 1
410059 99410059 1001 86380 86390 1
410285 99410285 1001 86380 86390 1
410382 99410382 1001 86380 86390 1
410747 99410747 1001 86380 86390 1
410998 99410998 1001 86380 86390 1
411122 99411122 1001 86380 86390 1
411137 99411137 1001 86380 86390 1
411141 99411141 1001 86380 86390 1
411560 99411560 1001 86380 86390 1
411781 99411781 1001 86380 86390 1
411995 99411995 1001 86380 86390 1
412135 99412135 1001 86380 86390 1
412441 99412441 1001 86380 86390 1
412290 99412290 1001 86380 86390 1
413434 99413434 1001 86380 86390 1
413459 99413459 1001 86380 86390 1
413390 99413390 1001 86380 86390 1
413557 99413557 1001 86380 86390 1
413060 99413060 1001 86380 86390 1
413276 99413276 1001 86380 86390 1
412917 99412917 1001 86380 86390 1
412526 99412526 1001 86380 86390 1
413861 99413861 1001 86380 86390 1
413955 99413955 1001 86380 86390 1
414946 99414946 1001 86380 86390 1
414616 99414616 1001 86380 86390 1
414483 99414483 1001 86380 86390 1
415678 99415678 1001 86380 86390 1
416641 99416641 1001 86380 86390 1
416387 99416387 1001 86380 86390 1
416511 99416511 1001 86380 86390 1
415958 99415958 1001 86380 86390 1
415839 99415839 1001 86380 86390 1
415876 99415876 1001 86380 86390 1
416106 99416106 1001 86380 86390 1
417106 99417106 1001 86380 86390 1
417496 99417496 1001 86380 86390 1
417552 99417552 1001 86380 86390 1
417602 99417602 1001 86380 86390 1
418532 99418532 1001 86380 86390 1
418762 99418762 1001 86380 86390 1
418188 99418188 1001 86380 86390 1
418264 99418264 1001 86380 86390 1
417797 99417797 1001 86380 86390 1
418911 99418911 1001 86380 86390 1
419045 99419045 1001 86380 86390 1
420083 99420083 1001 86380 86390 1
420034 99420034 1001 86380 86390 1
420494 99420494 1001 86380 86390 1
420502 99420502 1001 86380 86390 1
420505 99420505 1001 86380 86390 1
420460 99420460 1001 86380 86390 1
422011 99422011 1001 86380 86390 1
421643 99421643 1001 86380 86390 1
421334 99421334 1001 86380 86390 1
421196 99421196 1001 86380 86390 1
421117 99421117 1001 86380 86390 1
422271 99422271 1001 86380 86390 1
422156 99422156 1001 86380 86390 1
423327 99423327 1001 86380 86390 1
423199 99423199 1001 86380 86390 1
422700 99422700 1001 86380 86390 1
422668 99422668 1001 86380 86390 1
423961 99423961 1001 86380 86390 1
425123 99425123 1001 86380 86390 1
424605 99424605 1001 86380 86390 1
424487 99424487 1001 86380 86390 1
425767 99425767 1001 86380 86390 1
425546 99425546 1001 86380 86390 1
425791 99425791 1001 86380 86390 1
425735 99425735 1001 86380 86390 1
426898 99426898 1001 86380 86390 1
426761 99426761 1001 86380 86390 1
426440 99426440 1001 86380 86390 1
426096 99426096 1001 86380 86390 1
427204 99427204 1001 86380 86390 1
428590 99428590 1001 86380 86390 1
428380 99428380 1001 86380 86390 1
427953 99427953 1001 86380 86390 1
427603 99427603 1001 86380 86390 1
427741 99427741 1001 86380 86390 1
427845 99427845 1001 86380 86390 1
427919 99427919 1001 86380 86390 1
428993 99428993 1001 86380 86390 1
430032 99430032 1001 86380 86390 1
430201 99430201 1001 86380 86390 1
429831 99429831 1001 86380 86390 1
429617 99429617 1001 86380 86390 1
429811 99429811 1001 86380 86390 1
429376 99429376 1001 86380 86390 1
430701 99430701 1001 86380 86390 1
430516 99430516 1001 86380 86390 1
431961 99431961 1001 86380 86390 1
431478 99431478 1001 86380 86390 1
431047 99431047 1001 86380 86390 1
433427 99433427 1001 86380 86390 1
433504 99433504 1001 86380 86390 1
433052 99433052 1001 86380 86390 1
432804 99432804 1001 86380 86390 1
432511 99432511 1001 86380 86390 1
432739 99432739 1001 86380 86390 1
435043 99435043 1001 86380 86390 1
435356 99435356 1001 86380 86390 1
434754 99434754 1001 86380 86390 1
434689 99434689 1001 86380 86390 1
434717 99434717 1001 86380 86390 1
434266 99434266 1001 86380 86390 1
434472 99434472 1001 86380 86390 1
434497 99434497 1001 86380 86390 1
435660 99435660 1001 86380 86390 1
436931 99436931 1001 86380 86390 1
436709 99436709 1001 86380 86390 1
436466 99436466 1001 86380 86390 1
436679 99436679 1001 86380 86390 1
300022 99300022 1001 86380 86390 1
300701 99300701 1001 86380 86390 1
300662 99300662 1001 86380 86390 1
300393 99300393 1001 86380 86390 1
300502 99300502 1001 86380 86390 1
300790 99300790 1001 86380 86390 1
300847 99300847 1001 86380 86390 1
300814 99300814 1001 86380 86390 1
301460 99301460 1001 86380 86390 1
301258 99301258 1001 86380 86390 1
301147 99301147 1001 86380 86390 1
301149 99301149 1001 86380 86390 1
301283 99301283 1001 86380 86390 1
301130 99301130 1001 86380 86390 1
301087 99301087 1001 86380 86390 1
302203 99302203 1001 86380 86390 1
302303 99302303 1001 86380 86390 1
302055 99302055 1001 86380 86390 1
301824 99301824 1001 86380 86390 1
302541 99302541 1001 86380 86390 1
302438 99302438 1001 86380 86390 1
302454 99302454 1001 86380 86390 1
303104 99303104 1001 86380 86390 1
303096 99303096 1001 86380 86390 1
303137 99303137 1001 86380 86390 1
302811 99302811 1001 86380 86390 1
302863 99302863 1001 86380 86390 1
302890 99302890 1001 86380 86390 1
302814 99302814 1001 86380 86390 1
302931 99302931 1001 86380 86390 1
302998 99302998 1001 86380 86390 1
302619 99302619 1001 86380 86390 1
302753 99302753 1001 86380 86390 1
303271 99303271 1001 86380 86390 1
303351 99303351 1001 86380 86390 1
303225 99303225 1001 86380 86390 1
303867 99303867 1001 86380 86390 1
303923 99303923 1001 86380 86390 1
303977 99303977 1001 86380 86390 1
303793 99303793 1001 86380 86390 1
303774 99303774 1001 86380 86390 1
304231 99304231 1001 86380 86390 1
304105 99304105 1001 86380 86390 1
304710 99304710 1001 86380 86390 1
304551 99304551 1001 86380 86390 1
304474 99304474 1001 86380 86390 1
304475 99304475 1001 86380 86390 1
304259 99304259 1001 86380 86390 1
304325 99304325 1001 86380 86390 1
305055 99305055 1001 86380 86390 1
305043 99305043 1001 86380 86390 1
305543 99305543 1001 86380 86390 1
305493 99305493 1001 86380 86390 1
305345 99305345 1001 86380 86390 1
305082 99305082 1001 86380 86390 1
305070 99305070 1001 86380 86390 1
500673 99500673 1001 86380 86390 1
500337 99500337 1001 86380 86390 1
500844 99500844 1001 86380 86390 1
501549 99501549 1001 86380 86390 1
501309 99501309 1001 86380 86390 1
501401 99501401 1001 86380 86390 1
501073 99501073 1001 86380 86390 1
501126 99501126 1001 86380 86390 1
501118 99501118 1001 86380 86390 1
501040 99501040 1001 86380 86390 1
501757 99501757 1001 86380 86390 1
501836 99501836 1001 86380 86390 1
501826 99501826 1001 86380 86390 1
502268 99502268 1001 86380 86390 1
502136 99502136 1001 86380 86390 1
502188 99502188 1001 86380 86390 1
502181 99502181 1001 86380 86390 1
502207 99502207 1001 86380 86390 1
502008 99502008 1001 86380 86390 1
501970 99501970 1001 86380 86390 1
502608 99502608 1001 86380 86390 1
502557 99502557 1001 86380 86390 1
503229 99503229 1001 86380 86390 1
502997 99502997 1001 86380 86390 1
503023 99503023 1001 86380 86390 1
502722 99502722 1001 86380 86390 1
502777 99502777 1001 86380 86390 1
502757 99502757 1001 86380 86390 1
503358 99503358 1001 86380 86390 1
503490 99503490 1001 86380 86390 1
503391 99503391 1001 86380 86390 1
504082 99504082 1001 86380 86390 1
503957 99503957 1001 86380 86390 1
503767 99503767 1001 86380 86390 1
503680 99503680 1001 86380 86390 1
503558 99503558 1001 86380 86390 1
504183 99504183 1001 86380 86390 1
504173 99504173 1001 86380 86390 1
504292 99504292 1001 86380 86390 1
504890 99504890 1001 86380 86390 1
504662 99504662 1001 86380 86390 1
504702 99504702 1001 86380 86390 1
504684 99504684 1001 86380 86390 1
504556 99504556 1001 86380 86390 1
505073 99505073 1001 86380 86390 1
505694 99505694 1001 86380 86390 1
505728 99505728 1001 86380 86390 1
505404 99505404 1001 86380 86390 1
505563 99505563 1001 86380 86390 1
505240 99505240 1001 86380 86390 1
505254 99505254 1001 86380 86390 1
505256 99505256 1001 86380 86390 1
505225 99505225 1001 86380 86390 1
506428 99506428 1001 86380 86390 1
506289 99506289 1001 86380 86390 1
505996 99505996 1001 86380 86390 1
506735 99506735 1001 86380 86390 1
506753 99506753 1001 86380 86390 1
507284 99507284 1001 86380 86390 1
507350 99507350 1001 86380 86390 1
507286 99507286 1001 86380 86390 1
507401 99507401 1001 86380 86390 1
507403 99507403 1001 86380 86390 1
507100 99507100 1001 86380 86390 1
507146 99507146 1001 86380 86390 1
506941 99506941 1001 86380 86390 1
507006 99507006 1001 86380 86390 1
508200 99508200 1001 86380 86390 1
507947 99507947 1001 86380 86390 1
507645 99507645 1001 86380 86390 1
508998 99508998 1001 86380 86390 1
508935 99508935 1001 86380 86390 1
508778 99508778 1001 86380 86390 1
508784 99508784 1001 86380 86390 1
508699 99508699 1001 86380 86390 1
508513 99508513 1001 86380 86390 1
508580 99508580 1001 86380 86390 1
509165 99509165 1001 86380 86390 1
509079 99509079 1001 86380 86390 1
509833 99509833 1001 86380 86390 1
509707 99509707 1001 86380 86390 1
509573 99509573 1001 86380 86390 1
509472 99509472 1001 86380 86390 1
510006 99510006 1001 86380 86390 1
510652 99510652 1001 86380 86390 1
510669 99510669 1001 86380 86390 1
510657 99510657 1001 86380 86390 1
510316 99510316 1001 86380 86390 1
510477 99510477 1001 86380 86390 1
510858 99510858 1001 86380 86390 1
510809 99510809 1001 86380 86390 1
510759 99510759 1001 86380 86390 1
510825 99510825 1001 86380 86390 1
511463 99511463 1001 86380 86390 1
511253 99511253 1001 86380 86390 1
510983 99510983 1001 86380 86390 1
510987 99510987 1001 86380 86390 1
510976 99510976 1001 86380 86390 1
511106 99511106 1001 86380 86390 1
510952 99510952 1001 86380 86390 1
511098 99511098 1001 86380 86390 1
511560 99511560 1001 86380 86390 1
512276 99512276 1001 86380 86390 1
512092 99512092 1001 86380 86390 1
511817 99511817 1001 86380 86390 1
511871 99511871 1001 86380 86390 1
512572 99512572 1001 86380 86390 1
512482 99512482 1001 86380 86390 1
512421 99512421 1001 86380 86390 1
512569 99512569 1001 86380 86390 1
513187 99513187 1001 86380 86390 1
513097 99513097 1001 86380 86390 1
512829 99512829 1001 86380 86390 1
512780 99512780 1001 86380 86390 1
513221 99513221 1001 86380 86390 1
513853 99513853 1001 86380 86390 1
513971 99513971 1001 86380 86390 1
514024 99514024 1001 86380 86390 1
513662 99513662 1001 86380 86390 1
513794 99513794 1001 86380 86390 1
513448 99513448 1001 86380 86390 1
514057 99514057 1001 86380 86390 1
514228 99514228 1001 86380 86390 1
514078 99514078 1001 86380 86390 1
514841 99514841 1001 86380 86390 1
514483 99514483 1001 86380 86390 1
514578 99514578 1001 86380 86390 1
514634 99514634 1001 86380 86390 1
514609 99514609 1001 86380 86390 1
514301 99514301 1001 86380 86390 1
514426 99514426 1001 86380 86390 1
514273 99514273 1001 86380 86390 1
514893 99514893 1001 86380 86390 1
515000 99515000 1001 86380 86390 1
514963 99514963 1001 86380 86390 1
515495 99515495 1001 86380 86390 1
515407 99515407 1001 86380 86390 1
515217 99515217 1001 86380 86390 1
515869 99515869 1001 86380 86390 1
516057 99516057 1001 86380 86390 1
517235 99517235 1001 86380 86390 1
517249 99517249 1001 86380 86390 1
517266 99517266 1001 86380 86390 1
517096 99517096 1001 86380 86390 1
517109 99517109 1001 86380 86390 1
517010 99517010 1001 86380 86390 1
517089 99517089 1001 86380 86390 1
516749 99516749 1001 86380 86390 1
516906 99516906 1001 86380 86390 1
517359 99517359 1001 86380 86390 1
517504 99517504 1001 86380 86390 1
517363 99517363 1001 86380 86390 1
518132 99518132 1001 86380 86390 1
517754 99517754 1001 86380 86390 1
517823 99517823 1001 86380 86390 1
517916 99517916 1001 86380 86390 1
517726 99517726 1001 86380 86390 1
518248 99518248 1001 86380 86390 1
518836 99518836 1001 86380 86390 1
518722 99518722 1001 86380 86390 1
518738 99518738 1001 86380 86390 1
518652 99518652 1001 86380 86390 1
518509 99518509 1001 86380 86390 1
518441 99518441 1001 86380 86390 1
518454 99518454 1001 86380 86390 1
518494 99518494 1001 86380 86390 1
519649 99519649 1001 86380 86390 1
519639 99519639 1001 86380 86390 1
519722 99519722 1001 86380 86390 1
519427 99519427 1001 86380 86390 1
520537 99520537 1001 86380 86390 1
520552 99520552 1001 86380 86390 1
520476 99520476 1001 86380 86390 1
520397 99520397 1001 86380 86390 1
520429 99520429 1001 86380 86390 1
520367 99520367 1001 86380 86390 1
520278 99520278 1001 86380 86390 1
520088 99520088 1001 86380 86390 1
520077 99520077 1001 86380 86390 1
520656 99520656 1001 86380 86390 1
520816 99520816 1001 86380 86390 1
521408 99521408 1001 86380 86390 1
521120 99521120 1001 86380 86390 1
521177 99521177 1001 86380 86390 1
521004 99521004 1001 86380 86390 1
521621 99521621 1001 86380 86390 1
522284 99522284 1001 86380 86390 1
522301 99522301 1001 86380 86390 1
522563 99522563 1001 86380 86390 1
523932 99523932 1001 86380 86390 1
523616 99523616 1001 86380 86390 1
523539 99523539 1001 86380 86390 1
524134 99524134 1001 86380 86390 1
524664 99524664 1001 86380 86390 1
524277 99524277 1001 86380 86390 1
524972 99524972 1001 86380 86390 1
525522 99525522 1001 86380 86390 1
525211 99525211 1001 86380 86390 1
525159 99525159 1001 86380 86390 1
525765 99525765 1001 86380 86390 1
525689 99525689 1001 86380 86390 1
525703 99525703 1001 86380 86390 1
526235 99526235 1001 86380 86390 1
526341 99526341 1001 86380 86390 1
526159 99526159 1001 86380 86390 1
525828 99525828 1001 86380 86390 1
525844 99525844 1001 86380 86390 1
526526 99526526 1001 86380 86390 1
526591 99526591 1001 86380 86390 1
526439 99526439 1001 86380 86390 1
527004 99527004 1001 86380 86390 1
526850 99526850 1001 86380 86390 1
526629 99526629 1001 86380 86390 1
526659 99526659 1001 86380 86390 1
527306 99527306 1001 86380 86390 1
527386 99527386 1001 86380 86390 1
527667 99527667 1001 86380 86390 1
527824 99527824 1001 86380 86390 1
528141 99528141 1001 86380 86390 1
528133 99528133 1001 86380 86390 1
528135 99528135 1001 86380 86390 1
528850 99528850 1001 86380 86390 1
528515 99528515 1001 86380 86390 1
528543 99528543 1001 86380 86390 1
528648 99528648 1001 86380 86390 1
528536 99528536 1001 86380 86390 1
528292 99528292 1001 86380 86390 1
529017 99529017 1001 86380 86390 1
528928 99528928 1001 86380 86390 1
529022 99529022 1001 86380 86390 1
529406 99529406 1001 86380 86390 1
529458 99529458 1001 86380 86390 1
529453 99529453 1001 86380 86390 1
529326 99529326 1001 86380 86390 1
529314 99529314 1001 86380 86390 1
529283 99529283 1001 86380 86390 1
529296 99529296 1001 86380 86390 1
529763 99529763 1001 86380 86390 1
529770 99529770 1001 86380 86390 1
529786 99529786 1001 86380 86390 1
530528 99530528 1001 86380 86390 1
530033 99530033 1001 86380 86390 1
530111 99530111 1001 86380 86390 1
530670 99530670 1001 86380 86390 1
530581 99530581 1001 86380 86390 1
530731 99530731 1001 86380 86390 1
531232 99531232 1001 86380 86390 1
531374 99531374 1001 86380 86390 1
530836 99530836 1001 86380 86390 1
530941 99530941 1001 86380 86390 1
530794 99530794 1001 86380 86390 1
531518 99531518 1001 86380 86390 1
532129 99532129 1001 86380 86390 1
531823 99531823 1001 86380 86390 1
531856 99531856 1001 86380 86390 1
532220 99532220 1001 86380 86390 1
532836 99532836 1001 86380 86390 1
532646 99532646 1001 86380 86390 1
532817 99532817 1001 86380 86390 1
532665 99532665 1001 86380 86390 1
532670 99532670 1001 86380 86390 1
532417 99532417 1001 86380 86390 1
532509 99532509 1001 86380 86390 1
532435 99532435 1001 86380 86390 1
533099 99533099 1001 86380 86390 1
533590 99533590 1001 86380 86390 1
533517 99533517 1001 86380 86390 1
533457 99533457 1001 86380 86390 1
533433 99533433 1001 86380 86390 1
533984 99533984 1001 86380 86390 1
533869 99533869 1001 86380 86390 1
534648 99534648 1001 86380 86390 1
534447 99534447 1001 86380 86390 1
534192 99534192 1001 86380 86390 1
534068 99534068 1001 86380 86390 1
534214 99534214 1001 86380 86390 1
534085 99534085 1001 86380 86390 1
534724 99534724 1001 86380 86390 1
534753 99534753 1001 86380 86390 1
535326 99535326 1001 86380 86390 1
535138 99535138 1001 86380 86390 1
535286 99535286 1001 86380 86390 1
535118 99535118 1001 86380 86390 1
535171 99535171 1001 86380 86390 1
534978 99534978 1001 86380 86390 1
535602 99535602 1001 86380 86390 1
535672 99535672 1001 86380 86390 1
536198 99536198 1001 86380 86390 1
535898 99535898 1001 86380 86390 1
535784 99535784 1001 86380 86390 1
536538 99536538 1001 86380 86390 1
536397 99536397 1001 86380 86390 1
537137 99537137 1001 86380 86390 1
536978 99536978 1001 86380 86390 1
536842 99536842 1001 86380 86390 1
537918 99537918 1001 86380 86390 1
537871 99537871 1001 86380 86390 1
537697 99537697 1001 86380 86390 1
537406 99537406 1001 86380 86390 1
538125 99538125 1001 86380 86390 1
538703 99538703 1001 86380 86390 1
538801 99538801 1001 86380 86390 1
538683 99538683 1001 86380 86390 1
538568 99538568 1001 86380 86390 1
538336 99538336 1001 86380 86390 1
538268 99538268 1001 86380 86390 1
539437 99539437 1001 86380 86390 1
539553 99539553 1001 86380 86390 1
539562 99539562 1001 86380 86390 1
539447 99539447 1001 86380 86390 1
539308 99539308 1001 86380 86390 1
539315 99539315 1001 86380 86390 1
539408 99539408 1001 86380 86390 1
539778 99539778 1001 86380 86390 1
540291 99540291 1001 86380 86390 1
540239 99540239 1001 86380 86390 1
540089 99540089 1001 86380 86390 1
539881 99539881 1001 86380 86390 1
541160 99541160 1001 86380 86390 1
540934 99540934 1001 86380 86390 1
541019 99541019 1001 86380 86390 1
540942 99540942 1001 86380 86390 1
540691 99540691 1001 86380 86390 1
541383 99541383 1001 86380 86390 1
541463 99541463 1001 86380 86390 1
541955 99541955 1001 86380 86390 1
542113 99542113 1001 86380 86390 1
541857 99541857 1001 86380 86390 1
541578 99541578 1001 86380 86390 1
542766 99542766 1001 86380 86390 1
542810 99542810 1001 86380 86390 1
542841 99542841 1001 86380 86390 1
542649 99542649 1001 86380 86390 1
542545 99542545 1001 86380 86390 1
542676 99542676 1001 86380 86390 1
542595 99542595 1001 86380 86390 1
542437 99542437 1001 86380 86390 1
542360 99542360 1001 86380 86390 1
542453 99542453 1001 86380 86390 1
543573 99543573 1001 86380 86390 1
543415 99543415 1001 86380 86390 1
543559 99543559 1001 86380 86390 1
543379 99543379 1001 86380 86390 1
543432 99543432 1001 86380 86390 1
543383 99543383 1001 86380 86390 1
543245 99543245 1001 86380 86390 1
543325 99543325 1001 86380 86390 1
543819 99543819 1001 86380 86390 1
543910 99543910 1001 86380 86390 1
544548 99544548 1001 86380 86390 1
544524 99544524 1001 86380 86390 1
544221 99544221 1001 86380 86390 1
544286 99544286 1001 86380 86390 1
544235 99544235 1001 86380 86390 1
544094 99544094 1001 86380 86390 1
544685 99544685 1001 86380 86390 1
544611 99544611 1001 86380 86390 1
508423 738 1002 37466 51314 1
528077 902 1002 41563 51781 1
400298 99400298 1001 86380 86390 1
400339 99400339 1001 86380 86390 1
400670 99400670 1001 86380 86390 1
400819 99400819 1001 86380 86390 1
400987 99400987 1001 86380 86390 1
401352 99401352 1001 86380 86390 1
401382 99401382 1001 86380 86390 1
402264 99402264 1001 86380 86390 1
402363 99402363 1001 86380 86390 1
402772 99402772 1001 86380 86390 1
402734 99402734 1001 86380 86390 1
402896 99402896 1001 86380 86390 1
403921 99403921 1001 86380 86390 1
403996 99403996 1001 86380 86390 1
404345 99404345 1001 86380 86390 1
404690 99404690 1001 86380 86390 1
404943 99404943 1001 86380 86390 1
405309 99405309 1001 86380 86390 1
405758 99405758 1001 86380 86390 1
405885 99405885 1001 86380 86390 1
406040 99406040 1001 86380 86390 1
406279 99406279 1001 86380 86390 1
406213 99406213 1001 86380 86390 1
406391 99406391 1001 86380 86390 1
406423 99406423 1001 86380 86390 1
406975 99406975 1001 86380 86390 1
407301 99407301 1001 86380 86390 1
407940 99407940 1001 86380 86390 1
407970 99407970 1001 86380 86390 1
408692 99408692 1001 86380 86390 1
409398 99409398 1001 86380 86390 1
409414 99409414 1001 86380 86390 1
409631 99409631 1001 86380 86390 1
409638 99409638 1001 86380 86390 1
410096 99410096 1001 86380 86390 1
410333 99410333 1001 86380 86390 1
410684 99410684 1001 86380 86390 1
411510 99411510 1001 86380 86390 1
411624 99411624 1001 86380 86390 1
411841 99411841 1001 86380 86390 1
412242 99412242 1001 86380 86390 1
413684 99413684 1001 86380 86390 1
413010 99413010 1001 86380 86390 1
412796 99412796 1001 86380 86390 1
412703 99412703 1001 86380 86390 1
413946 99413946 1001 86380 86390 1
414112 99414112 1001 86380 86390 1
415026 99415026 1001 86380 86390 1
415247 99415247 1001 86380 86390 1
414637 99414637 1001 86380 86390 1
414473 99414473 1001 86380 86390 1
415670 99415670 1001 86380 86390 1
415333 99415333 1001 86380 86390 1
416721 99416721 1001 86380 86390 1
416244 99416244 1001 86380 86390 1
416005 99416005 1001 86380 86390 1
415864 99415864 1001 86380 86390 1
415815 99415815 1001 86380 86390 1
415848 99415848 1001 86380 86390 1
415923 99415923 1001 86380 86390 1
416131 99416131 1001 86380 86390 1
417256 99417256 1001 86380 86390 1
417319 99417319 1001 86380 86390 1
417500 99417500 1001 86380 86390 1
417410 99417410 1001 86380 86390 1
418678 99418678 1001 86380 86390 1
418711 99418711 1001 86380 86390 1
418795 99418795 1001 86380 86390 1
417769 99417769 1001 86380 86390 1
417730 99417730 1001 86380 86390 1
419133 99419133 1001 86380 86390 1
418896 99418896 1001 86380 86390 1
420338 99420338 1001 86380 86390 1
420005 99420005 1001 86380 86390 1
419984 99419984 1001 86380 86390 1
419890 99419890 1001 86380 86390 1
419681 99419681 1001 86380 86390 1
419874 99419874 1001 86380 86390 1
421791 99421791 1001 86380 86390 1
421369 99421369 1001 86380 86390 1
421634 99421634 1001 86380 86390 1
422437 99422437 1001 86380 86390 1
422338 99422338 1001 86380 86390 1
422389 99422389 1001 86380 86390 1
423344 99423344 1001 86380 86390 1
423623 99423623 1001 86380 86390 1
423646 99423646 1001 86380 86390 1
423331 99423331 1001 86380 86390 1
423088 99423088 1001 86380 86390 1
423017 99423017 1001 86380 86390 1
422736 99422736 1001 86380 86390 1
423972 99423972 1001 86380 86390 1
425081 99425081 1001 86380 86390 1
425181 99425181 1001 86380 86390 1
424809 99424809 1001 86380 86390 1
424772 99424772 1001 86380 86390 1
424290 99424290 1001 86380 86390 1
424269 99424269 1001 86380 86390 1
424370 99424370 1001 86380 86390 1
424565 99424565 1001 86380 86390 1
424304 99424304 1001 86380 86390 1
424232 99424232 1001 86380 86390 1
425709 99425709 1001 86380 86390 1
425780 99425780 1001 86380 86390 1
427021 99427021 1001 86380 86390 1
426906 99426906 1001 86380 86390 1
426836 99426836 1001 86380 86390 1
426861 99426861 1001 86380 86390 1
426221 99426221 1001 86380 86390 1
425995 99425995 1001 86380 86390 1
427391 99427391 1001 86380 86390 1
427127 99427127 1001 86380 86390 1
427481 99427481 1001 86380 86390 1
428553 99428553 1001 86380 86390 1
428229 99428229 1001 86380 86390 1
428144 99428144 1001 86380 86390 1
428054 99428054 1001 86380 86390 1
428114 99428114 1001 86380 86390 1
428960 99428960 1001 86380 86390 1
428992 99428992 1001 86380 86390 1
428955 99428955 1001 86380 86390 1
428776 99428776 1001 86380 86390 1
429832 99429832 1001 86380 86390 1
429328 99429328 1001 86380 86390 1
429181 99429181 1001 86380 86390 1
430818 99430818 1001 86380 86390 1
430482 99430482 1001 86380 86390 1
432137 99432137 1001 86380 86390 1
432237 99432237 1001 86380 86390 1
433533 99433533 1001 86380 86390 1
432931 99432931 1001 86380 86390 1
433117 99433117 1001 86380 86390 1
433830 99433830 1001 86380 86390 1
435004 99435004 1001 86380 86390 1
434613 99434613 1001 86380 86390 1
434525 99434525 1001 86380 86390 1
435642 99435642 1001 86380 86390 1
435756 99435756 1001 86380 86390 1
436917 99436917 1001 86380 86390 1
435982 99435982 1001 86380 86390 1
435996 99435996 1001 86380 86390 1
436024 99436024 1001 86380 86390 1
435999 99435999 1001 86380 86390 1
437256 99437256 1001 86380 86390 1
300707 99300707 1001 86380 86390 1
300487 99300487 1001 86380 86390 1
300490 99300490 1001 86380 86390 1
300118 99300118 1001 86380 86390 1
300877 99300877 1001 86380 86390 1
301477 99301477 1001 86380 86390 1
301119 99301119 1001 86380 86390 1
300956 99300956 1001 86380 86390 1
301596 99301596 1001 86380 86390 1
302205 99302205 1001 86380 86390 1
302361 99302361 1001 86380 86390 1
302182 99302182 1001 86380 86390 1
302197 99302197 1001 86380 86390 1
301883 99301883 1001 86380 86390 1
301939 99301939 1001 86380 86390 1
302563 99302563 1001 86380 86390 1
302453 99302453 1001 86380 86390 1
302519 99302519 1001 86380 86390 1
302848 99302848 1001 86380 86390 1
302878 99302878 1001 86380 86390 1
302960 99302960 1001 86380 86390 1
302909 99302909 1001 86380 86390 1
302780 99302780 1001 86380 86390 1
302652 99302652 1001 86380 86390 1
303659 99303659 1001 86380 86390 1
303772 99303772 1001 86380 86390 1
303500 99303500 1001 86380 86390 1
304159 99304159 1001 86380 86390 1
304125 99304125 1001 86380 86390 1
304166 99304166 1001 86380 86390 1
304221 99304221 1001 86380 86390 1
304170 99304170 1001 86380 86390 1
304589 99304589 1001 86380 86390 1
304876 99304876 1001 86380 86390 1
305456 99305456 1001 86380 86390 1
305465 99305465 1001 86380 86390 1
500101 99500101 1001 86380 86390 1
500612 99500612 1001 86380 86390 1
500730 99500730 1001 86380 86390 1
500439 99500439 1001 86380 86390 1
500595 99500595 1001 86380 86390 1
500456 99500456 1001 86380 86390 1
500364 99500364 1001 86380 86390 1
501408 99501408 1001 86380 86390 1
501292 99501292 1001 86380 86390 1
501241 99501241 1001 86380 86390 1
501281 99501281 1001 86380 86390 1
501307 99501307 1001 86380 86390 1
501270 99501270 1001 86380 86390 1
501287 99501287 1001 86380 86390 1
501728 99501728 1001 86380 86390 1
501823 99501823 1001 86380 86390 1
501804 99501804 1001 86380 86390 1
502425 99502425 1001 86380 86390 1
502064 99502064 1001 86380 86390 1
501932 99501932 1001 86380 86390 1
501845 99501845 1001 86380 86390 1
502467 99502467 1001 86380 86390 1
502613 99502613 1001 86380 86390 1
503182 99503182 1001 86380 86390 1
503224 99503224 1001 86380 86390 1
503251 99503251 1001 86380 86390 1
503027 99503027 1001 86380 86390 1
503030 99503030 1001 86380 86390 1
502900 99502900 1001 86380 86390 1
502904 99502904 1001 86380 86390 1
502774 99502774 1001 86380 86390 1
502749 99502749 1001 86380 86390 1
502765 99502765 1001 86380 86390 1
502820 99502820 1001 86380 86390 1
503473 99503473 1001 86380 86390 1
503963 99503963 1001 86380 86390 1
503684 99503684 1001 86380 86390 1
503686 99503686 1001 86380 86390 1
503534 99503534 1001 86380 86390 1
504227 99504227 1001 86380 86390 1
504294 99504294 1001 86380 86390 1
504780 99504780 1001 86380 86390 1
504694 99504694 1001 86380 86390 1
504685 99504685 1001 86380 86390 1
504376 99504376 1001 86380 86390 1
505140 99505140 1001 86380 86390 1
505588 99505588 1001 86380 86390 1
505364 99505364 1001 86380 86390 1
505332 99505332 1001 86380 86390 1
505204 99505204 1001 86380 86390 1
506501 99506501 1001 86380 86390 1
506377 99506377 1001 86380 86390 1
506296 99506296 1001 86380 86390 1
506150 99506150 1001 86380 86390 1
505999 99505999 1001 86380 86390 1
506687 99506687 1001 86380 86390 1
506709 99506709 1001 86380 86390 1
507357 99507357 1001 86380 86390 1
507103 99507103 1001 86380 86390 1
506977 99506977 1001 86380 86390 1
506943 99506943 1001 86380 86390 1
508147 99508147 1001 86380 86390 1
508071 99508071 1001 86380 86390 1
507753 99507753 1001 86380 86390 1
508278 99508278 1001 86380 86390 1
508296 99508296 1001 86380 86390 1
508960 99508960 1001 86380 86390 1
508540 99508540 1001 86380 86390 1
508489 99508489 1001 86380 86390 1
509136 99509136 1001 86380 86390 1
509185 99509185 1001 86380 86390 1
509897 99509897 1001 86380 86390 1
509761 99509761 1001 86380 86390 1
509855 99509855 1001 86380 86390 1
509820 99509820 1001 86380 86390 1
509631 99509631 1001 86380 86390 1
509594 99509594 1001 86380 86390 1
509400 99509400 1001 86380 86390 1
509439 99509439 1001 86380 86390 1
509343 99509343 1001 86380 86390 1
509473 99509473 1001 86380 86390 1
509923 99509923 1001 86380 86390 1
509977 99509977 1001 86380 86390 1
510044 99510044 1001 86380 86390 1
510655 99510655 1001 86380 86390 1
510718 99510718 1001 86380 86390 1
510470 99510470 1001 86380 86390 1
510793 99510793 1001 86380 86390 1
510808 99510808 1001 86380 86390 1
511187 99511187 1001 86380 86390 1
510954 99510954 1001 86380 86390 1
511714 99511714 1001 86380 86390 1
511703 99511703 1001 86380 86390 1
512200 99512200 1001 86380 86390 1
512305 99512305 1001 86380 86390 1
512354 99512354 1001 86380 86390 1
512368 99512368 1001 86380 86390 1
512108 99512108 1001 86380 86390 1
512942 99512942 1001 86380 86390 1
512638 99512638 1001 86380 86390 1
512769 99512769 1001 86380 86390 1
512696 99512696 1001 86380 86390 1
513905 99513905 1001 86380 86390 1
513519 99513519 1001 86380 86390 1
513507 99513507 1001 86380 86390 1
513598 99513598 1001 86380 86390 1
514160 99514160 1001 86380 86390 1
514813 99514813 1001 86380 86390 1
514499 99514499 1001 86380 86390 1
514428 99514428 1001 86380 86390 1
514920 99514920 1001 86380 86390 1
515038 99515038 1001 86380 86390 1
515664 99515664 1001 86380 86390 1
515536 99515536 1001 86380 86390 1
515299 99515299 1001 86380 86390 1
515405 99515405 1001 86380 86390 1
515358 99515358 1001 86380 86390 1
515064 99515064 1001 86380 86390 1
515209 99515209 1001 86380 86390 1
515136 99515136 1001 86380 86390 1
515086 99515086 1001 86380 86390 1
516414 99516414 1001 86380 86390 1
516498 99516498 1001 86380 86390 1
516340 99516340 1001 86380 86390 1
516194 99516194 1001 86380 86390 1
516221 99516221 1001 86380 86390 1
517285 99517285 1001 86380 86390 1
517238 99517238 1001 86380 86390 1
516971 99516971 1001 86380 86390 1
516959 99516959 1001 86380 86390 1
516774 99516774 1001 86380 86390 1
517338 99517338 1001 86380 86390 1
517470 99517470 1001 86380 86390 1
518117 99518117 1001 86380 86390 1
517614 99517614 1001 86380 86390 1
517653 99517653 1001 86380 86390 1
517669 99517669 1001 86380 86390 1
518329 99518329 1001 86380 86390 1
518286 99518286 1001 86380 86390 1
518914 99518914 1001 86380 86390 1
518959 99518959 1001 86380 86390 1
518905 99518905 1001 86380 86390 1
518727 99518727 1001 86380 86390 1
518567 99518567 1001 86380 86390 1
518467 99518467 1001 86380 86390 1
519269 99519269 1001 86380 86390 1
519877 99519877 1001 86380 86390 1
519893 99519893 1001 86380 86390 1
519952 99519952 1001 86380 86390 1
520602 99520602 1001 86380 86390 1
520514 99520514 1001 86380 86390 1
520490 99520490 1001 86380 86390 1
520470 99520470 1001 86380 86390 1
520535 99520535 1001 86380 86390 1
520382 99520382 1001 86380 86390 1
520192 99520192 1001 86380 86390 1
520784 99520784 1001 86380 86390 1
521286 99521286 1001 86380 86390 1
521283 99521283 1001 86380 86390 1
521241 99521241 1001 86380 86390 1
521077 99521077 1001 86380 86390 1
520913 99520913 1001 86380 86390 1
520928 99520928 1001 86380 86390 1
521598 99521598 1001 86380 86390 1
522206 99522206 1001 86380 86390 1
522144 99522144 1001 86380 86390 1
522122 99522122 1001 86380 86390 1
522012 99522012 1001 86380 86390 1
521988 99521988 1001 86380 86390 1
521950 99521950 1001 86380 86390 1
521889 99521889 1001 86380 86390 1
521982 99521982 1001 86380 86390 1
521691 99521691 1001 86380 86390 1
521720 99521720 1001 86380 86390 1
521798 99521798 1001 86380 86390 1
521695 99521695 1001 86380 86390 1
522344 99522344 1001 86380 86390 1
522373 99522373 1001 86380 86390 1
522299 99522299 1001 86380 86390 1
522340 99522340 1001 86380 86390 1
523084 99523084 1001 86380 86390 1
522836 99522836 1001 86380 86390 1
522871 99522871 1001 86380 86390 1
522692 99522692 1001 86380 86390 1
522583 99522583 1001 86380 86390 1
523178 99523178 1001 86380 86390 1
523140 99523140 1001 86380 86390 1
523769 99523769 1001 86380 86390 1
523714 99523714 1001 86380 86390 1
523531 99523531 1001 86380 86390 1
523390 99523390 1001 86380 86390 1
523391 99523391 1001 86380 86390 1
523417 99523417 1001 86380 86390 1
524697 99524697 1001 86380 86390 1
524621 99524621 1001 86380 86390 1
524904 99524904 1001 86380 86390 1
524971 99524971 1001 86380 86390 1
525429 99525429 1001 86380 86390 1
525450 99525450 1001 86380 86390 1
525217 99525217 1001 86380 86390 1
525163 99525163 1001 86380 86390 1
525637 99525637 1001 86380 86390 1
526304 99526304 1001 86380 86390 1
525871 99525871 1001 86380 86390 1
526448 99526448 1001 86380 86390 1
526604 99526604 1001 86380 86390 1
526503 99526503 1001 86380 86390 1
526492 99526492 1001 86380 86390 1
527072 99527072 1001 86380 86390 1
527193 99527193 1001 86380 86390 1
526960 99526960 1001 86380 86390 1
526685 99526685 1001 86380 86390 1
526832 99526832 1001 86380 86390 1
526652 99526652 1001 86380 86390 1
527417 99527417 1001 86380 86390 1
527689 99527689 1001 86380 86390 1
528241 99528241 1001 86380 86390 1
528220 99528220 1001 86380 86390 1
528824 99528824 1001 86380 86390 1
528709 99528709 1001 86380 86390 1
528826 99528826 1001 86380 86390 1
528570 99528570 1001 86380 86390 1
528452 99528452 1001 86380 86390 1
528390 99528390 1001 86380 86390 1
528281 99528281 1001 86380 86390 1
528489 99528489 1001 86380 86390 1
529005 99529005 1001 86380 86390 1
528918 99528918 1001 86380 86390 1
529038 99529038 1001 86380 86390 1
529703 99529703 1001 86380 86390 1
529669 99529669 1001 86380 86390 1
529337 99529337 1001 86380 86390 1
529122 99529122 1001 86380 86390 1
529149 99529149 1001 86380 86390 1
529911 99529911 1001 86380 86390 1
529925 99529925 1001 86380 86390 1
529865 99529865 1001 86380 86390 1
530366 99530366 1001 86380 86390 1
530457 99530457 1001 86380 86390 1
530618 99530618 1001 86380 86390 1
530672 99530672 1001 86380 86390 1
531291 99531291 1001 86380 86390 1
531350 99531350 1001 86380 86390 1
531283 99531283 1001 86380 86390 1
531044 99531044 1001 86380 86390 1
531397 99531397 1001 86380 86390 1
532169 99532169 1001 86380 86390 1
532067 99532067 1001 86380 86390 1
531798 99531798 1001 86380 86390 1
532403 99532403 1001 86380 86390 1
532931 99532931 1001 86380 86390 1
532659 99532659 1001 86380 86390 1
532807 99532807 1001 86380 86390 1
532605 99532605 1001 86380 86390 1
532476 99532476 1001 86380 86390 1
532593 99532593 1001 86380 86390 1
532412 99532412 1001 86380 86390 1
533052 99533052 1001 86380 86390 1
533668 99533668 1001 86380 86390 1
533995 99533995 1001 86380 86390 1
534021 99534021 1001 86380 86390 1
534523 99534523 1001 86380 86390 1
534385 99534385 1001 86380 86390 1
534169 99534169 1001 86380 86390 1
534480 99534480 1001 86380 86390 1
535450 99535450 1001 86380 86390 1
535206 99535206 1001 86380 86390 1
535121 99535121 1001 86380 86390 1
534993 99534993 1001 86380 86390 1
534995 99534995 1001 86380 86390 1
535863 99535863 1001 86380 86390 1
536403 99536403 1001 86380 86390 1
537138 99537138 1001 86380 86390 1
537160 99537160 1001 86380 86390 1
536994 99536994 1001 86380 86390 1
536915 99536915 1001 86380 86390 1
536708 99536708 1001 86380 86390 1
537252 99537252 1001 86380 86390 1
537253 99537253 1001 86380 86390 1
537217 99537217 1001 86380 86390 1
537880 99537880 1001 86380 86390 1
537396 99537396 1001 86380 86390 1
538039 99538039 1001 86380 86390 1
538180 99538180 1001 86380 86390 1
538092 99538092 1001 86380 86390 1
538712 99538712 1001 86380 86390 1
538666 99538666 1001 86380 86390 1
538358 99538358 1001 86380 86390 1
538863 99538863 1001 86380 86390 1
538907 99538907 1001 86380 86390 1
538947 99538947 1001 86380 86390 1
538964 99538964 1001 86380 86390 1
539552 99539552 1001 86380 86390 1
539316 99539316 1001 86380 86390 1
539329 99539329 1001 86380 86390 1
539343 99539343 1001 86380 86390 1
539143 99539143 1001 86380 86390 1
539028 99539028 1001 86380 86390 1
539715 99539715 1001 86380 86390 1
540455 99540455 1001 86380 86390 1
540128 99540128 1001 86380 86390 1
540258 99540258 1001 86380 86390 1
539911 99539911 1001 86380 86390 1
539990 99539990 1001 86380 86390 1
540521 99540521 1001 86380 86390 1
541112 99541112 1001 86380 86390 1
540900 99540900 1001 86380 86390 1
540892 99540892 1001 86380 86390 1
540789 99540789 1001 86380 86390 1
541350 99541350 1001 86380 86390 1
542009 99542009 1001 86380 86390 1
541905 99541905 1001 86380 86390 1
541816 99541816 1001 86380 86390 1
541756 99541756 1001 86380 86390 1
541706 99541706 1001 86380 86390 1
541593 99541593 1001 86380 86390 1
542745 99542745 1001 86380 86390 1
542935 99542935 1001 86380 86390 1
542814 99542814 1001 86380 86390 1
542669 99542669 1001 86380 86390 1
542407 99542407 1001 86380 86390 1
543741 99543741 1001 86380 86390 1
543543 99543543 1001 86380 86390 1
543486 99543486 1001 86380 86390 1
543795 99543795 1001 86380 86390 1
543926 99543926 1001 86380 86390 1
543932 99543932 1001 86380 86390 1
544443 99544443 1001 86380 86390 1
544590 99544590 1001 86380 86390 1
544545 99544545 1001 86380 86390 1
544259 99544259 1001 86380 86390 1
544054 99544054 1001 86380 86390 1
426112 788 1001 34980 41757 1
400230 99400230 1001 86380 86390 1
400516 99400516 1001 86380 86390 1
400837 99400837 1001 86380 86390 1
401325 99401325 1001 86380 86390 1
401498 99401498 1001 86380 86390 1
401557 99401557 1001 86380 86390 1
401515 99401515 1001 86380 86390 1
401604 99401604 1001 86380 86390 1
401592 99401592 1001 86380 86390 1
401884 99401884 1001 86380 86390 1
402040 99402040 1001 86380 86390 1
402223 99402223 1001 86380 86390 1
402818 99402818 1001 86380 86390 1
403053 99403053 1001 86380 86390 1
403327 99403327 1001 86380 86390 1
403434 99403434 1001 86380 86390 1
403481 99403481 1001 86380 86390 1
404244 99404244 1001 86380 86390 1
404553 99404553 1001 86380 86390 1
404734 99404734 1001 86380 86390 1
404906 99404906 1001 86380 86390 1
405368 99405368 1001 86380 86390 1
405493 99405493 1001 86380 86390 1
406171 99406171 1001 86380 86390 1
406344 99406344 1001 86380 86390 1
406625 99406625 1001 86380 86390 1
406395 99406395 1001 86380 86390 1
407363 99407363 1001 86380 86390 1
407662 99407662 1001 86380 86390 1
407882 99407882 1001 86380 86390 1
407988 99407988 1001 86380 86390 1
408044 99408044 1001 86380 86390 1
408195 99408195 1001 86380 86390 1
408253 99408253 1001 86380 86390 1
408700 99408700 1001 86380 86390 1
409049 99409049 1001 86380 86390 1
409102 99409102 1001 86380 86390 1
410218 99410218 1001 86380 86390 1
410582 99410582 1001 86380 86390 1
410902 99410902 1001 86380 86390 1
410965 99410965 1001 86380 86390 1
411066 99411066 1001 86380 86390 1
411860 99411860 1001 86380 86390 1
411896 99411896 1001 86380 86390 1
412267 99412267 1001 86380 86390 1
412269 99412269 1001 86380 86390 1
412940 99412940 1001 86380 86390 1
413269 99413269 1001 86380 86390 1
412694 99412694 1001 86380 86390 1
412877 99412877 1001 86380 86390 1
412496 99412496 1001 86380 86390 1
412497 99412497 1001 86380 86390 1
412524 99412524 1001 86380 86390 1
414010 99414010 1001 86380 86390 1
413785 99413785 1001 86380 86390 1
413712 99413712 1001 86380 86390 1
415008 99415008 1001 86380 86390 1
415072 99415072 1001 86380 86390 1
415073 99415073 1001 86380 86390 1
415574 99415574 1001 86380 86390 1
415681 99415681 1001 86380 86390 1
415321 99415321 1001 86380 86390 1
415682 99415682 1001 86380 86390 1
415707 99415707 1001 86380 86390 1
415405 99415405 1001 86380 86390 1
415470 99415470 1001 86380 86390 1
415334 99415334 1001 86380 86390 1
416256 99416256 1001 86380 86390 1
416555 99416555 1001 86380 86390 1
416462 99416462 1001 86380 86390 1
416086 99416086 1001 86380 86390 1
417258 99417258 1001 86380 86390 1
417347 99417347 1001 86380 86390 1
418650 99418650 1001 86380 86390 1
418597 99418597 1001 86380 86390 1
418078 99418078 1001 86380 86390 1
418171 99418171 1001 86380 86390 1
418054 99418054 1001 86380 86390 1
417879 99417879 1001 86380 86390 1
417951 99417951 1001 86380 86390 1
419032 99419032 1001 86380 86390 1
420194 99420194 1001 86380 86390 1
420356 99420356 1001 86380 86390 1
419803 99419803 1001 86380 86390 1
420042 99420042 1001 86380 86390 1
419464 99419464 1001 86380 86390 1
419211 99419211 1001 86380 86390 1
421760 99421760 1001 86380 86390 1
421361 99421361 1001 86380 86390 1
422390 99422390 1001 86380 86390 1
423614 99423614 1001 86380 86390 1
423347 99423347 1001 86380 86390 1
423647 99423647 1001 86380 86390 1
422907 99422907 1001 86380 86390 1
422742 99422742 1001 86380 86390 1
423775 99423775 1001 86380 86390 1
425330 99425330 1001 86380 86390 1
425087 99425087 1001 86380 86390 1
425161 99425161 1001 86380 86390 1
424182 99424182 1001 86380 86390 1
425559 99425559 1001 86380 86390 1
425446 99425446 1001 86380 86390 1
425421 99425421 1001 86380 86390 1
426789 99426789 1001 86380 86390 1
426903 99426903 1001 86380 86390 1
426535 99426535 1001 86380 86390 1
426060 99426060 1001 86380 86390 1
427379 99427379 1001 86380 86390 1
427184 99427184 1001 86380 86390 1
428516 99428516 1001 86380 86390 1
428591 99428591 1001 86380 86390 1
428627 99428627 1001 86380 86390 1
427633 99427633 1001 86380 86390 1
427914 99427914 1001 86380 86390 1
429177 99429177 1001 86380 86390 1
429556 99429556 1001 86380 86390 1
429210 99429210 1001 86380 86390 1
430526 99430526 1001 86380 86390 1
430381 99430381 1001 86380 86390 1
431820 99431820 1001 86380 86390 1
431941 99431941 1001 86380 86390 1
431957 99431957 1001 86380 86390 1
431559 99431559 1001 86380 86390 1
431433 99431433 1001 86380 86390 1
432380 99432380 1001 86380 86390 1
432195 99432195 1001 86380 86390 1
432285 99432285 1001 86380 86390 1
433466 99433466 1001 86380 86390 1
433647 99433647 1001 86380 86390 1
432726 99432726 1001 86380 86390 1
432729 99432729 1001 86380 86390 1
432656 99432656 1001 86380 86390 1
434080 99434080 1001 86380 86390 1
435351 99435351 1001 86380 86390 1
434597 99434597 1001 86380 86390 1
434944 99434944 1001 86380 86390 1
434699 99434699 1001 86380 86390 1
435495 99435495 1001 86380 86390 1
435886 99435886 1001 86380 86390 1
437105 99437105 1001 86380 86390 1
436512 99436512 1001 86380 86390 1
437350 99437350 1001 86380 86390 1
437174 99437174 1001 86380 86390 1
437305 99437305 1001 86380 86390 1
437282 99437282 1001 86380 86390 1
300663 99300663 1001 86380 86390 1
300512 99300512 1001 86380 86390 1
300441 99300441 1001 86380 86390 1
300850 99300850 1001 86380 86390 1
301414 99301414 1001 86380 86390 1
301352 99301352 1001 86380 86390 1
301528 99301528 1001 86380 86390 1
301292 99301292 1001 86380 86390 1
301083 99301083 1001 86380 86390 1
301035 99301035 1001 86380 86390 1
301735 99301735 1001 86380 86390 1
301585 99301585 1001 86380 86390 1
301678 99301678 1001 86380 86390 1
301627 99301627 1001 86380 86390 1
302113 99302113 1001 86380 86390 1
301790 99301790 1001 86380 86390 1
302387 99302387 1001 86380 86390 1
303029 99303029 1001 86380 86390 1
303191 99303191 1001 86380 86390 1
302910 99302910 1001 86380 86390 1
303001 99303001 1001 86380 86390 1
302807 99302807 1001 86380 86390 1
302835 99302835 1001 86380 86390 1
302884 99302884 1001 86380 86390 1
302704 99302704 1001 86380 86390 1
302732 99302732 1001 86380 86390 1
303282 99303282 1001 86380 86390 1
303893 99303893 1001 86380 86390 1
303942 99303942 1001 86380 86390 1
303712 99303712 1001 86380 86390 1
303710 99303710 1001 86380 86390 1
304230 99304230 1001 86380 86390 1
304194 99304194 1001 86380 86390 1
304771 99304771 1001 86380 86390 1
304774 99304774 1001 86380 86390 1
304486 99304486 1001 86380 86390 1
304371 99304371 1001 86380 86390 1
304289 99304289 1001 86380 86390 1
304986 99304986 1001 86380 86390 1
305057 99305057 1001 86380 86390 1
304941 99304941 1001 86380 86390 1
304893 99304893 1001 86380 86390 1
305049 99305049 1001 86380 86390 1
305634 99305634 1001 86380 86390 1
305350 99305350 1001 86380 86390 1
305171 99305171 1001 86380 86390 1
500056 99500056 1001 86380 86390 1
500795 99500795 1001 86380 86390 1
500322 99500322 1001 86380 86390 1
500282 99500282 1001 86380 86390 1
500955 99500955 1001 86380 86390 1
500934 99500934 1001 86380 86390 1
501550 99501550 1001 86380 86390 1
501525 99501525 1001 86380 86390 1
501347 99501347 1001 86380 86390 1
501311 99501311 1001 86380 86390 1
501326 99501326 1001 86380 86390 1
501062 99501062 1001 86380 86390 1
502455 99502455 1001 86380 86390 1
502212 99502212 1001 86380 86390 1
502122 99502122 1001 86380 86390 1
502515 99502515 1001 86380 86390 1
502587 99502587 1001 86380 86390 1
503111 99503111 1001 86380 86390 1
503218 99503218 1001 86380 86390 1
503247 99503247 1001 86380 86390 1
503403 99503403 1001 86380 86390 1
504117 99504117 1001 86380 86390 1
504032 99504032 1001 86380 86390 1
504074 99504074 1001 86380 86390 1
504013 99504013 1001 86380 86390 1
503672 99503672 1001 86380 86390 1
504244 99504244 1001 86380 86390 1
504134 99504134 1001 86380 86390 1
504830 99504830 1001 86380 86390 1
504686 99504686 1001 86380 86390 1
504665 99504665 1001 86380 86390 1
504576 99504576 1001 86380 86390 1
504327 99504327 1001 86380 86390 1
504436 99504436 1001 86380 86390 1
504374 99504374 1001 86380 86390 1
505092 99505092 1001 86380 86390 1
505144 99505144 1001 86380 86390 1
505674 99505674 1001 86380 86390 1
505435 99505435 1001 86380 86390 1
505363 99505363 1001 86380 86390 1
505296 99505296 1001 86380 86390 1
505964 99505964 1001 86380 86390 1
505930 99505930 1001 86380 86390 1
505830 99505830 1001 86380 86390 1
506252 99506252 1001 86380 86390 1
506360 99506360 1001 86380 86390 1
506170 99506170 1001 86380 86390 1
506153 99506153 1001 86380 86390 1
506641 99506641 1001 86380 86390 1
507333 99507333 1001 86380 86390 1
507041 99507041 1001 86380 86390 1
506913 99506913 1001 86380 86390 1
506926 99506926 1001 86380 86390 1
507541 99507541 1001 86380 86390 1
508049 99508049 1001 86380 86390 1
508139 99508139 1001 86380 86390 1
509031 99509031 1001 86380 86390 1
508830 99508830 1001 86380 86390 1
508851 99508851 1001 86380 86390 1
508650 99508650 1001 86380 86390 1
509773 99509773 1001 86380 86390 1
509817 99509817 1001 86380 86390 1
509495 99509495 1001 86380 86390 1
509414 99509414 1001 86380 86390 1
509355 99509355 1001 86380 86390 1
510507 99510507 1001 86380 86390 1
510199 99510199 1001 86380 86390 1
510918 99510918 1001 86380 86390 1
510844 99510844 1001 86380 86390 1
511418 99511418 1001 86380 86390 1
511544 99511544 1001 86380 86390 1
511461 99511461 1001 86380 86390 1
511272 99511272 1001 86380 86390 1
511249 99511249 1001 86380 86390 1
511200 99511200 1001 86380 86390 1
511091 99511091 1001 86380 86390 1
510939 99510939 1001 86380 86390 1
511032 99511032 1001 86380 86390 1
511591 99511591 1001 86380 86390 1
512199 99512199 1001 86380 86390 1
512222 99512222 1001 86380 86390 1
512139 99512139 1001 86380 86390 1
512154 99512154 1001 86380 86390 1
511889 99511889 1001 86380 86390 1
511877 99511877 1001 86380 86390 1
511868 99511868 1001 86380 86390 1
512408 99512408 1001 86380 86390 1
512526 99512526 1001 86380 86390 1
513155 99513155 1001 86380 86390 1
513030 99513030 1001 86380 86390 1
513096 99513096 1001 86380 86390 1
512636 99512636 1001 86380 86390 1
512606 99512606 1001 86380 86390 1
513256 99513256 1001 86380 86390 1
513278 99513278 1001 86380 86390 1
514002 99514002 1001 86380 86390 1
513959 99513959 1001 86380 86390 1
513949 99513949 1001 86380 86390 1
513758 99513758 1001 86380 86390 1
513708 99513708 1001 86380 86390 1
513467 99513467 1001 86380 86390 1
514181 99514181 1001 86380 86390 1
514674 99514674 1001 86380 86390 1
514627 99514627 1001 86380 86390 1
514447 99514447 1001 86380 86390 1
514363 99514363 1001 86380 86390 1
514958 99514958 1001 86380 86390 1
514950 99514950 1001 86380 86390 1
514979 99514979 1001 86380 86390 1
515499 99515499 1001 86380 86390 1
515629 99515629 1001 86380 86390 1
515677 99515677 1001 86380 86390 1
515364 99515364 1001 86380 86390 1
515303 99515303 1001 86380 86390 1
515107 99515107 1001 86380 86390 1
515148 99515148 1001 86380 86390 1
515711 99515711 1001 86380 86390 1
515779 99515779 1001 86380 86390 1
515742 99515742 1001 86380 86390 1
516308 99516308 1001 86380 86390 1
516304 99516304 1001 86380 86390 1
516116 99516116 1001 86380 86390 1
517269 99517269 1001 86380 86390 1
516972 99516972 1001 86380 86390 1
516922 99516922 1001 86380 86390 1
516769 99516769 1001 86380 86390 1
516898 99516898 1001 86380 86390 1
516860 99516860 1001 86380 86390 1
516803 99516803 1001 86380 86390 1
517514 99517514 1001 86380 86390 1
517434 99517434 1001 86380 86390 1
517396 99517396 1001 86380 86390 1
518137 99518137 1001 86380 86390 1
518067 99518067 1001 86380 86390 1
517870 99517870 1001 86380 86390 1
517619 99517619 1001 86380 86390 1
517710 99517710 1001 86380 86390 1
518190 99518190 1001 86380 86390 1
518898 99518898 1001 86380 86390 1
518875 99518875 1001 86380 86390 1
518931 99518931 1001 86380 86390 1
518759 99518759 1001 86380 86390 1
518409 99518409 1001 86380 86390 1
518399 99518399 1001 86380 86390 1
519098 99519098 1001 86380 86390 1
519138 99519138 1001 86380 86390 1
519627 99519627 1001 86380 86390 1
519682 99519682 1001 86380 86390 1
519520 99519520 1001 86380 86390 1
519470 99519470 1001 86380 86390 1
519461 99519461 1001 86380 86390 1
519422 99519422 1001 86380 86390 1
519923 99519923 1001 86380 86390 1
519849 99519849 1001 86380 86390 1
520273 99520273 1001 86380 86390 1
520198 99520198 1001 86380 86390 1
520745 99520745 1001 86380 86390 1
520668 99520668 1001 86380 86390 1
520788 99520788 1001 86380 86390 1
520975 99520975 1001 86380 86390 1
520993 99520993 1001 86380 86390 1
520893 99520893 1001 86380 86390 1
520960 99520960 1001 86380 86390 1
520922 99520922 1001 86380 86390 1
521594 99521594 1001 86380 86390 1
522254 99522254 1001 86380 86390 1
522229 99522229 1001 86380 86390 1
522262 99522262 1001 86380 86390 1
522249 99522249 1001 86380 86390 1
522282 99522282 1001 86380 86390 1
522054 99522054 1001 86380 86390 1
521830 99521830 1001 86380 86390 1
522481 99522481 1001 86380 86390 1
522826 99522826 1001 86380 86390 1
522724 99522724 1001 86380 86390 1
523123 99523123 1001 86380 86390 1
523592 99523592 1001 86380 86390 1
523543 99523543 1001 86380 86390 1
523476 99523476 1001 86380 86390 1
523958 99523958 1001 86380 86390 1
523985 99523985 1001 86380 86390 1
524341 99524341 1001 86380 86390 1
525494 99525494 1001 86380 86390 1
525495 99525495 1001 86380 86390 1
525255 99525255 1001 86380 86390 1
525257 99525257 1001 86380 86390 1
525375 99525375 1001 86380 86390 1
525272 99525272 1001 86380 86390 1
525020 99525020 1001 86380 86390 1
525601 99525601 1001 86380 86390 1
526014 99526014 1001 86380 86390 1
526176 99526176 1001 86380 86390 1
526530 99526530 1001 86380 86390 1
526600 99526600 1001 86380 86390 1
527136 99527136 1001 86380 86390 1
526959 99526959 1001 86380 86390 1
527420 99527420 1001 86380 86390 1
527318 99527318 1001 86380 86390 1
527323 99527323 1001 86380 86390 1
527271 99527271 1001 86380 86390 1
527879 99527879 1001 86380 86390 1
527697 99527697 1001 86380 86390 1
527535 99527535 1001 86380 86390 1
527543 99527543 1001 86380 86390 1
528199 99528199 1001 86380 86390 1
528838 99528838 1001 86380 86390 1
528839 99528839 1001 86380 86390 1
528705 99528705 1001 86380 86390 1
528490 99528490 1001 86380 86390 1
528319 99528319 1001 86380 86390 1
528440 99528440 1001 86380 86390 1
528470 99528470 1001 86380 86390 1
529008 99529008 1001 86380 86390 1
529354 99529354 1001 86380 86390 1
529479 99529479 1001 86380 86390 1
529163 99529163 1001 86380 86390 1
529192 99529192 1001 86380 86390 1
529830 99529830 1001 86380 86390 1
530354 99530354 1001 86380 86390 1
530500 99530500 1001 86380 86390 1
530084 99530084 1001 86380 86390 1
530580 99530580 1001 86380 86390 1
530570 99530570 1001 86380 86390 1
531278 99531278 1001 86380 86390 1
531228 99531228 1001 86380 86390 1
531294 99531294 1001 86380 86390 1
531022 99531022 1001 86380 86390 1
531406 99531406 1001 86380 86390 1
532177 99532177 1001 86380 86390 1
531997 99531997 1001 86380 86390 1
531788 99531788 1001 86380 86390 1
533009 99533009 1001 86380 86390 1
533015 99533015 1001 86380 86390 1
532885 99532885 1001 86380 86390 1
532675 99532675 1001 86380 86390 1
532628 99532628 1001 86380 86390 1
532609 99532609 1001 86380 86390 1
532523 99532523 1001 86380 86390 1
533084 99533084 1001 86380 86390 1
533827 99533827 1001 86380 86390 1
533596 99533596 1001 86380 86390 1
533250 99533250 1001 86380 86390 1
533342 99533342 1001 86380 86390 1
534598 99534598 1001 86380 86390 1
534611 99534611 1001 86380 86390 1
534541 99534541 1001 86380 86390 1
534439 99534439 1001 86380 86390 1
534405 99534405 1001 86380 86390 1
534216 99534216 1001 86380 86390 1
535335 99535335 1001 86380 86390 1
535268 99535268 1001 86380 86390 1
535691 99535691 1001 86380 86390 1
535642 99535642 1001 86380 86390 1
535696 99535696 1001 86380 86390 1
536176 99536176 1001 86380 86390 1
535810 99535810 1001 86380 86390 1
535746 99535746 1001 86380 86390 1
535724 99535724 1001 86380 86390 1
536398 99536398 1001 86380 86390 1
536454 99536454 1001 86380 86390 1
536802 99536802 1001 86380 86390 1
536779 99536779 1001 86380 86390 1
536799 99536799 1001 86380 86390 1
536599 99536599 1001 86380 86390 1
536628 99536628 1001 86380 86390 1
537899 99537899 1001 86380 86390 1
537615 99537615 1001 86380 86390 1
537761 99537761 1001 86380 86390 1
537723 99537723 1001 86380 86390 1
537729 99537729 1001 86380 86390 1
537517 99537517 1001 86380 86390 1
538158 99538158 1001 86380 86390 1
538813 99538813 1001 86380 86390 1
538714 99538714 1001 86380 86390 1
538422 99538422 1001 86380 86390 1
538604 99538604 1001 86380 86390 1
538247 99538247 1001 86380 86390 1
538197 99538197 1001 86380 86390 1
538332 99538332 1001 86380 86390 1
538829 99538829 1001 86380 86390 1
538986 99538986 1001 86380 86390 1
539564 99539564 1001 86380 86390 1
539526 99539526 1001 86380 86390 1
539530 99539530 1001 86380 86390 1
540403 99540403 1001 86380 86390 1
540253 99540253 1001 86380 86390 1
540151 99540151 1001 86380 86390 1
540074 99540074 1001 86380 86390 1
541016 99541016 1001 86380 86390 1
540740 99540740 1001 86380 86390 1
540735 99540735 1001 86380 86390 1
541393 99541393 1001 86380 86390 1
541434 99541434 1001 86380 86390 1
541360 99541360 1001 86380 86390 1
541709 99541709 1001 86380 86390 1
541627 99541627 1001 86380 86390 1
541589 99541589 1001 86380 86390 1
541527 99541527 1001 86380 86390 1
541516 99541516 1001 86380 86390 1
542237 99542237 1001 86380 86390 1
542756 99542756 1001 86380 86390 1
542833 99542833 1001 86380 86390 1
542835 99542835 1001 86380 86390 1
542774 99542774 1001 86380 86390 1
542938 99542938 1001 86380 86390 1
542790 99542790 1001 86380 86390 1
542697 99542697 1001 86380 86390 1
542492 99542492 1001 86380 86390 1
542343 99542343 1001 86380 86390 1
542332 99542332 1001 86380 86390 1
543104 99543104 1001 86380 86390 1
543386 99543386 1001 86380 86390 1
543232 99543232 1001 86380 86390 1
543849 99543849 1001 86380 86390 1
544483 99544483 1001 86380 86390 1
544503 99544503 1001 86380 86390 1
544357 99544357 1001 86380 86390 1
544145 99544145 1001 86380 86390 1
544122 99544122 1001 86380 86390 1
544676 99544676 1001 86380 86390 1
544599 99544599 1001 86380 86390 1
544604 99544604 1001 86380 86390 1
401276 376 1001 25980 26397 1
434470 528 1001 41940 42477 1
421037 217 1001 81960 83397 1
514059 703 1002 62921 65244 1
400009 99400009 1001 86380 86390 1
400129 99400129 1001 86380 86390 1
400402 99400402 1001 86380 86390 1
400561 99400561 1001 86380 86390 1
400695 99400695 1001 86380 86390 1
401412 99401412 1001 86380 86390 1
401657 99401657 1001 86380 86390 1
401585 99401585 1001 86380 86390 1
402373 99402373 1001 86380 86390 1
402295 99402295 1001 86380 86390 1
402424 99402424 1001 86380 86390 1
402559 99402559 1001 86380 86390 1
403296 99403296 1001 86380 86390 1
403096 99403096 1001 86380 86390 1
403698 99403698 1001 86380 86390 1
403768 99403768 1001 86380 86390 1
404369 99404369 1001 86380 86390 1
404742 99404742 1001 86380 86390 1
405236 99405236 1001 86380 86390 1
405855 99405855 1001 86380 86390 1
405861 99405861 1001 86380 86390 1
406007 99406007 1001 86380 86390 1
406135 99406135 1001 86380 86390 1
406981 99406981 1001 86380 86390 1
407070 99407070 1001 86380 86390 1
407212 99407212 1001 86380 86390 1
407187 99407187 1001 86380 86390 1
407165 99407165 1001 86380 86390 1
407411 99407411 1001 86380 86390 1
407470 99407470 1001 86380 86390 1
407759 99407759 1001 86380 86390 1
408018 99408018 1001 86380 86390 1
408206 99408206 1001 86380 86390 1
408211 99408211 1001 86380 86390 1
408319 99408319 1001 86380 86390 1
408666 99408666 1001 86380 86390 1
409039 99409039 1001 86380 86390 1
409822 99409822 1001 86380 86390 1
409829 99409829 1001 86380 86390 1
410114 99410114 1001 86380 86390 1
410293 99410293 1001 86380 86390 1
410523 99410523 1001 86380 86390 1
411171 99411171 1001 86380 86390 1
411631 99411631 1001 86380 86390 1
411986 99411986 1001 86380 86390 1
412220 99412220 1001 86380 86390 1
412459 99412459 1001 86380 86390 1
413334 99413334 1001 86380 86390 1
413457 99413457 1001 86380 86390 1
413383 99413383 1001 86380 86390 1
413610 99413610 1001 86380 86390 1
412641 99412641 1001 86380 86390 1
412850 99412850 1001 86380 86390 1
412838 99412838 1001 86380 86390 1
413985 99413985 1001 86380 86390 1
414117 99414117 1001 86380 86390 1
414043 99414043 1001 86380 86390 1
415095 99415095 1001 86380 86390 1
415042 99415042 1001 86380 86390 1
415561 99415561 1001 86380 86390 1
416608 99416608 1001 86380 86390 1
416613 99416613 1001 86380 86390 1
416982 99416982 1001 86380 86390 1
416524 99416524 1001 86380 86390 1
416534 99416534 1001 86380 86390 1
416328 99416328 1001 86380 86390 1
416463 99416463 1001 86380 86390 1
415777 99415777 1001 86380 86390 1
415780 99415780 1001 86380 86390 1
415761 99415761 1001 86380 86390 1
415879 99415879 1001 86380 86390 1
417372 99417372 1001 86380 86390 1
417366 99417366 1001 86380 86390 1
417438 99417438 1001 86380 86390 1
418780 99418780 1001 86380 86390 1
417669 99417669 1001 86380 86390 1
419112 99419112 1001 86380 86390 1
419168 99419168 1001 86380 86390 1
418868 99418868 1001 86380 86390 1
420076 99420076 1001 86380 86390 1
420179 99420179 1001 86380 86390 1
420283 99420283 1001 86380 86390 1
420135 99420135 1001 86380 86390 1
420144 99420144 1001 86380 86390 1
421922 99421922 1001 86380 86390 1
421504 99421504 1001 86380 86390 1
421417 99421417 1001 86380 86390 1
420859 99420859 1001 86380 86390 1
420915 99420915 1001 86380 86390 1
422268 99422268 1001 86380 86390 1
423660 99423660 1001 86380 86390 1
422580 99422580 1001 86380 86390 1
422925 99422925 1001 86380 86390 1
422644 99422644 1001 86380 86390 1
424327 99424327 1001 86380 86390 1
425499 99425499 1001 86380 86390 1
426400 99426400 1001 86380 86390 1
425912 99425912 1001 86380 86390 1
425868 99425868 1001 86380 86390 1
427235 99427235 1001 86380 86390 1
427403 99427403 1001 86380 86390 1
427430 99427430 1001 86380 86390 1
428531 99428531 1001 86380 86390 1
428556 99428556 1001 86380 86390 1
427930 99427930 1001 86380 86390 1
428959 99428959 1001 86380 86390 1
428758 99428758 1001 86380 86390 1
430074 99430074 1001 86380 86390 1
430150 99430150 1001 86380 86390 1
429813 99429813 1001 86380 86390 1
429847 99429847 1001 86380 86390 1
429869 99429869 1001 86380 86390 1
429408 99429408 1001 86380 86390 1
429220 99429220 1001 86380 86390 1
430551 99430551 1001 86380 86390 1
430744 99430744 1001 86380 86390 1
430462 99430462 1001 86380 86390 1
431858 99431858 1001 86380 86390 1
431684 99431684 1001 86380 86390 1
432037 99432037 1001 86380 86390 1
431332 99431332 1001 86380 86390 1
430896 99430896 1001 86380 86390 1
432174 99432174 1001 86380 86390 1
432220 99432220 1001 86380 86390 1
432292 99432292 1001 86380 86390 1
433677 99433677 1001 86380 86390 1
432936 99432936 1001 86380 86390 1
433016 99433016 1001 86380 86390 1
432664 99432664 1001 86380 86390 1
432650 99432650 1001 86380 86390 1
432889 99432889 1001 86380 86390 1
432640 99432640 1001 86380 86390 1
433933 99433933 1001 86380 86390 1
435342 99435342 1001 86380 86390 1
435042 99435042 1001 86380 86390 1
435229 99435229 1001 86380 86390 1
434633 99434633 1001 86380 86390 1
434937 99434937 1001 86380 86390 1
434518 99434518 1001 86380 86390 1
434151 99434151 1001 86380 86390 1
435474 99435474 1001 86380 86390 1
436832 99436832 1001 86380 86390 1
436933 99436933 1001 86380 86390 1
436907 99436907 1001 86380 86390 1
436485 99436485 1001 86380 86390 1
436149 99436149 1001 86380 86390 1
435947 99435947 1001 86380 86390 1
300044 99300044 1001 86380 86390 1
300600 99300600 1001 86380 86390 1
300527 99300527 1001 86380 86390 1
300580 99300580 1001 86380 86390 1
300439 99300439 1001 86380 86390 1
300405 99300405 1001 86380 86390 1
300263 99300263 1001 86380 86390 1
300203 99300203 1001 86380 86390 1
301396 99301396 1001 86380 86390 1
301333 99301333 1001 86380 86390 1
301716 99301716 1001 86380 86390 1
302193 99302193 1001 86380 86390 1
302326 99302326 1001 86380 86390 1
302585 99302585 1001 86380 86390 1
302508 99302508 1001 86380 86390 1
303043 99303043 1001 86380 86390 1
303195 99303195 1001 86380 86390 1
303038 99303038 1001 86380 86390 1
303330 99303330 1001 86380 86390 1
303395 99303395 1001 86380 86390 1
303370 99303370 1001 86380 86390 1
303854 99303854 1001 86380 86390 1
303831 99303831 1001 86380 86390 1
303756 99303756 1001 86380 86390 1
303735 99303735 1001 86380 86390 1
303645 99303645 1001 86380 86390 1
304109 99304109 1001 86380 86390 1
304828 99304828 1001 86380 86390 1
304603 99304603 1001 86380 86390 1
304451 99304451 1001 86380 86390 1
304241 99304241 1001 86380 86390 1
304988 99304988 1001 86380 86390 1
304992 99304992 1001 86380 86390 1
305389 99305389 1001 86380 86390 1
500010 99500010 1001 86380 86390 1
500049 99500049 1001 86380 86390 1
500026 99500026 1001 86380 86390 1
500671 99500671 1001 86380 86390 1
500417 99500417 1001 86380 86390 1
500593 99500593 1001 86380 86390 1
500397 99500397 1001 86380 86390 1
501553 99501553 1001 86380 86390 1
501622 99501622 1001 86380 86390 1
501631 99501631 1001 86380 86390 1
501356 99501356 1001 86380 86390 1
501402 99501402 1001 86380 86390 1
501300 99501300 1001 86380 86390 1
501289 99501289 1001 86380 86390 1
501096 99501096 1001 86380 86390 1
502464 99502464 1001 86380 86390 1
502086 99502086 1001 86380 86390 1
502074 99502074 1001 86380 86390 1
502101 99502101 1001 86380 86390 1
502543 99502543 1001 86380 86390 1
502544 99502544 1001 86380 86390 1
502539 99502539 1001 86380 86390 1
503255 99503255 1001 86380 86390 1
503265 99503265 1001 86380 86390 1
503021 99503021 1001 86380 86390 1
502849 99502849 1001 86380 86390 1
503334 99503334 1001 86380 86390 1
503808 99503808 1001 86380 86390 1
503804 99503804 1001 86380 86390 1
503856 99503856 1001 86380 86390 1
503857 99503857 1001 86380 86390 1
503859 99503859 1001 86380 86390 1
503656 99503656 1001 86380 86390 1
504231 99504231 1001 86380 86390 1
504182 99504182 1001 86380 86390 1
504210 99504210 1001 86380 86390 1
504812 99504812 1001 86380 86390 1
504545 99504545 1001 86380 86390 1
504680 99504680 1001 86380 86390 1
504578 99504578 1001 86380 86390 1
504431 99504431 1001 86380 86390 1
504409 99504409 1001 86380 86390 1
505390 99505390 1001 86380 86390 1
505215 99505215 1001 86380 86390 1
505259 99505259 1001 86380 86390 1
505211 99505211 1001 86380 86390 1
505200 99505200 1001 86380 86390 1
505870 99505870 1001 86380 86390 1
505898 99505898 1001 86380 86390 1
505914 99505914 1001 86380 86390 1
506404 99506404 1001 86380 86390 1
506539 99506539 1001 86380 86390 1
506315 99506315 1001 86380 86390 1
506662 99506662 1001 86380 86390 1
506610 99506610 1001 86380 86390 1
507272 99507272 1001 86380 86390 1
507400 99507400 1001 86380 86390 1
507380 99507380 1001 86380 86390 1
507239 99507239 1001 86380 86390 1
507204 99507204 1001 86380 86390 1
507040 99507040 1001 86380 86390 1
507211 99507211 1001 86380 86390 1
507187 99507187 1001 86380 86390 1
506904 99506904 1001 86380 86390 1
507589 99507589 1001 86380 86390 1
508083 99508083 1001 86380 86390 1
508113 99508113 1001 86380 86390 1
508227 99508227 1001 86380 86390 1
508236 99508236 1001 86380 86390 1
507781 99507781 1001 86380 86390 1
508999 99508999 1001 86380 86390 1
508884 99508884 1001 86380 86390 1
508943 99508943 1001 86380 86390 1
508766 99508766 1001 86380 86390 1
508565 99508565 1001 86380 86390 1
509078 99509078 1001 86380 86390 1
509850 99509850 1001 86380 86390 1
509828 99509828 1001 86380 86390 1
509769 99509769 1001 86380 86390 1
509569 99509569 1001 86380 86390 1
509635 99509635 1001 86380 86390 1
509668 99509668 1001 86380 86390 1
510004 99510004 1001 86380 86390 1
509901 99509901 1001 86380 86390 1
510676 99510676 1001 86380 86390 1
510703 99510703 1001 86380 86390 1
510618 99510618 1001 86380 86390 1
510288 99510288 1001 86380 86390 1
510231 99510231 1001 86380 86390 1
510195 99510195 1001 86380 86390 1
510928 99510928 1001 86380 86390 1
511547 99511547 1001 86380 86390 1
511548 99511548 1001 86380 86390 1
511297 99511297 1001 86380 86390 1
511731 99511731 1001 86380 86390 1
511569 99511569 1001 86380 86390 1
512086 99512086 1001 86380 86390 1
512172 99512172 1001 86380 86390 1
511848 99511848 1001 86380 86390 1
512441 99512441 1001 86380 86390 1
512501 99512501 1001 86380 86390 1
513154 99513154 1001 86380 86390 1
513064 99513064 1001 86380 86390 1
513053 99513053 1001 86380 86390 1
513122 99513122 1001 86380 86390 1
513123 99513123 1001 86380 86390 1
512819 99512819 1001 86380 86390 1
512598 99512598 1001 86380 86390 1
512775 99512775 1001 86380 86390 1
513334 99513334 1001 86380 86390 1
513325 99513325 1001 86380 86390 1
513238 99513238 1001 86380 86390 1
513891 99513891 1001 86380 86390 1
513814 99513814 1001 86380 86390 1
513698 99513698 1001 86380 86390 1
513628 99513628 1001 86380 86390 1
513527 99513527 1001 86380 86390 1
513431 99513431 1001 86380 86390 1
513552 99513552 1001 86380 86390 1
514236 99514236 1001 86380 86390 1
514538 99514538 1001 86380 86390 1
514487 99514487 1001 86380 86390 1
514249 99514249 1001 86380 86390 1
514931 99514931 1001 86380 86390 1
515632 99515632 1001 86380 86390 1
515647 99515647 1001 86380 86390 1
515541 99515541 1001 86380 86390 1
515277 99515277 1001 86380 86390 1
515438 99515438 1001 86380 86390 1
515198 99515198 1001 86380 86390 1
515255 99515255 1001 86380 86390 1
515888 99515888 1001 86380 86390 1
516330 99516330 1001 86380 86390 1
516036 99516036 1001 86380 86390 1
516678 99516678 1001 86380 86390 1
516591 99516591 1001 86380 86390 1
517149 99517149 1001 86380 86390 1
517141 99517141 1001 86380 86390 1
516948 99516948 1001 86380 86390 1
517099 99517099 1001 86380 86390 1
516756 99516756 1001 86380 86390 1
516914 99516914 1001 86380 86390 1
517478 99517478 1001 86380 86390 1
518158 99518158 1001 86380 86390 1
517834 99517834 1001 86380 86390 1
517581 99517581 1001 86380 86390 1
518821 99518821 1001 86380 86390 1
518953 99518953 1001 86380 86390 1
518883 99518883 1001 86380 86390 1
518770 99518770 1001 86380 86390 1
519000 99519000 1001 86380 86390 1
519144 99519144 1001 86380 86390 1
519094 99519094 1001 86380 86390 1
519159 99519159 1001 86380 86390 1
519651 99519651 1001 86380 86390 1
519666 99519666 1001 86380 86390 1
519589 99519589 1001 86380 86390 1
519528 99519528 1001 86380 86390 1
519261 99519261 1001 86380 86390 1
519301 99519301 1001 86380 86390 1
519294 99519294 1001 86380 86390 1
520489 99520489 1001 86380 86390 1
520411 99520411 1001 86380 86390 1
520270 99520270 1001 86380 86390 1
520120 99520120 1001 86380 86390 1
520821 99520821 1001 86380 86390 1
520791 99520791 1001 86380 86390 1
521315 99521315 1001 86380 86390 1
521318 99521318 1001 86380 86390 1
521321 99521321 1001 86380 86390 1
521076 99521076 1001 86380 86390 1
521020 99521020 1001 86380 86390 1
521593 99521593 1001 86380 86390 1
522177 99522177 1001 86380 86390 1
521770 99521770 1001 86380 86390 1
522328 99522328 1001 86380 86390 1
522422 99522422 1001 86380 86390 1
522477 99522477 1001 86380 86390 1
522478 99522478 1001 86380 86390 1
523037 99523037 1001 86380 86390 1
522758 99522758 1001 86380 86390 1
522760 99522760 1001 86380 86390 1
522894 99522894 1001 86380 86390 1
522793 99522793 1001 86380 86390 1
522909 99522909 1001 86380 86390 1
522682 99522682 1001 86380 86390 1
522646 99522646 1001 86380 86390 1
522534 99522534 1001 86380 86390 1
523180 99523180 1001 86380 86390 1
523286 99523286 1001 86380 86390 1
523226 99523226 1001 86380 86390 1
523124 99523124 1001 86380 86390 1
523230 99523230 1001 86380 86390 1
523935 99523935 1001 86380 86390 1
523720 99523720 1001 86380 86390 1
523375 99523375 1001 86380 86390 1
523371 99523371 1001 86380 86390 1
523529 99523529 1001 86380 86390 1
524720 99524720 1001 86380 86390 1
524770 99524770 1001 86380 86390 1
524599 99524599 1001 86380 86390 1
524545 99524545 1001 86380 86390 1
524455 99524455 1001 86380 86390 1
524193 99524193 1001 86380 86390 1
525191 99525191 1001 86380 86390 1
525081 99525081 1001 86380 86390 1
524984 99524984 1001 86380 86390 1
525698 99525698 1001 86380 86390 1
525624 99525624 1001 86380 86390 1
525680 99525680 1001 86380 86390 1
526391 99526391 1001 86380 86390 1
526414 99526414 1001 86380 86390 1
526023 99526023 1001 86380 86390 1
526051 99526051 1001 86380 86390 1
526028 99526028 1001 86380 86390 1
525906 99525906 1001 86380 86390 1
526615 99526615 1001 86380 86390 1
526566 99526566 1001 86380 86390 1
526608 99526608 1001 86380 86390 1
527245 99527245 1001 86380 86390 1
526890 99526890 1001 86380 86390 1
526823 99526823 1001 86380 86390 1
526671 99526671 1001 86380 86390 1
526645 99526645 1001 86380 86390 1
526801 99526801 1001 86380 86390 1
526738 99526738 1001 86380 86390 1
527375 99527375 1001 86380 86390 1
528017 99528017 1001 86380 86390 1
527788 99527788 1001 86380 86390 1
527867 99527867 1001 86380 86390 1
527494 99527494 1001 86380 86390 1
527604 99527604 1001 86380 86390 1
528438 99528438 1001 86380 86390 1
528430 99528430 1001 86380 86390 1
528392 99528392 1001 86380 86390 1
528999 99528999 1001 86380 86390 1
529407 99529407 1001 86380 86390 1
529376 99529376 1001 86380 86390 1
529211 99529211 1001 86380 86390 1
530426 99530426 1001 86380 86390 1
530439 99530439 1001 86380 86390 1
530422 99530422 1001 86380 86390 1
529982 99529982 1001 86380 86390 1
531368 99531368 1001 86380 86390 1
530976 99530976 1001 86380 86390 1
530914 99530914 1001 86380 86390 1
530761 99530761 1001 86380 86390 1
531509 99531509 1001 86380 86390 1
531501 99531501 1001 86380 86390 1
531465 99531465 1001 86380 86390 1
531767 99531767 1001 86380 86390 1
531726 99531726 1001 86380 86390 1
532298 99532298 1001 86380 86390 1
532325 99532325 1001 86380 86390 1
532367 99532367 1001 86380 86390 1
532890 99532890 1001 86380 86390 1
532973 99532973 1001 86380 86390 1
532953 99532953 1001 86380 86390 1
532763 99532763 1001 86380 86390 1
532633 99532633 1001 86380 86390 1
532821 99532821 1001 86380 86390 1
532773 99532773 1001 86380 86390 1
532583 99532583 1001 86380 86390 1
533836 99533836 1001 86380 86390 1
533777 99533777 1001 86380 86390 1
533752 99533752 1001 86380 86390 1
533928 99533928 1001 86380 86390 1
533980 99533980 1001 86380 86390 1
534529 99534529 1001 86380 86390 1
534558 99534558 1001 86380 86390 1
534497 99534497 1001 86380 86390 1
534388 99534388 1001 86380 86390 1
534351 99534351 1001 86380 86390 1
534328 99534328 1001 86380 86390 1
534278 99534278 1001 86380 86390 1
534461 99534461 1001 86380 86390 1
534171 99534171 1001 86380 86390 1
535193 99535193 1001 86380 86390 1
535187 99535187 1001 86380 86390 1
534932 99534932 1001 86380 86390 1
534906 99534906 1001 86380 86390 1
535053 99535053 1001 86380 86390 1
535519 99535519 1001 86380 86390 1
536347 99536347 1001 86380 86390 1
536481 99536481 1001 86380 86390 1
536485 99536485 1001 86380 86390 1
537086 99537086 1001 86380 86390 1
536973 99536973 1001 86380 86390 1
537016 99537016 1001 86380 86390 1
536828 99536828 1001 86380 86390 1
536791 99536791 1001 86380 86390 1
536934 99536934 1001 86380 86390 1
536821 99536821 1001 86380 86390 1
536925 99536925 1001 86380 86390 1
536704 99536704 1001 86380 86390 1
537336 99537336 1001 86380 86390 1
537815 99537815 1001 86380 86390 1
537792 99537792 1001 86380 86390 1
537978 99537978 1001 86380 86390 1
537909 99537909 1001 86380 86390 1
537724 99537724 1001 86380 86390 1
537596 99537596 1001 86380 86390 1
537390 99537390 1001 86380 86390 1
538659 99538659 1001 86380 86390 1
538763 99538763 1001 86380 86390 1
538458 99538458 1001 86380 86390 1
538459 99538459 1001 86380 86390 1
538981 99538981 1001 86380 86390 1
539566 99539566 1001 86380 86390 1
539439 99539439 1001 86380 86390 1
539522 99539522 1001 86380 86390 1
539258 99539258 1001 86380 86390 1
539392 99539392 1001 86380 86390 1
539197 99539197 1001 86380 86390 1
539200 99539200 1001 86380 86390 1
540377 99540377 1001 86380 86390 1
540408 99540408 1001 86380 86390 1
540422 99540422 1001 86380 86390 1
539965 99539965 1001 86380 86390 1
540030 99540030 1001 86380 86390 1
539956 99539956 1001 86380 86390 1
539892 99539892 1001 86380 86390 1
540601 99540601 1001 86380 86390 1
540615 99540615 1001 86380 86390 1
540488 99540488 1001 86380 86390 1
541144 99541144 1001 86380 86390 1
541189 99541189 1001 86380 86390 1
540898 99540898 1001 86380 86390 1
541333 99541333 1001 86380 86390 1
541309 99541309 1001 86380 86390 1
542043 99542043 1001 86380 86390 1
541744 99541744 1001 86380 86390 1
541544 99541544 1001 86380 86390 1
542263 99542263 1001 86380 86390 1
542149 99542149 1001 86380 86390 1
542829 99542829 1001 86380 86390 1
542898 99542898 1001 86380 86390 1
542744 99542744 1001 86380 86390 1
542552 99542552 1001 86380 86390 1
542609 99542609 1001 86380 86390 1
542517 99542517 1001 86380 86390 1
543237 99543237 1001 86380 86390 1
543290 99543290 1001 86380 86390 1
543976 99543976 1001 86380 86390 1
543934 99543934 1001 86380 86390 1
544354 99544354 1001 86380 86390 1
544329 99544329 1001 86380 86390 1
544291 99544291 1001 86380 86390 1
544338 99544338 1001 86380 86390 1
544028 99544028 1001 86380 86390 1
543990 99543990 1001 86380 86390 1
544044 99544044 1001 86380 86390 1
544113 99544113 1001 86380 86390 1
544091 99544091 1001 86380 86390 1
544040 99544040 1001 86380 86390 1
544635 99544635 1001 86380 86390 1
422559 374 1001 21840 22737 1
508506 851 1002 37242 37447 1
400232 99400232 1001 86380 86390 1
400376 99400376 1001 86380 86390 1
400510 99400510 1001 86380 86390 1
401019 99401019 1001 86380 86390 1
401151 99401151 1001 86380 86390 1
401627 99401627 1001 86380 86390 1
401699 99401699 1001 86380 86390 1
401781 99401781 1001 86380 86390 1
401926 99401926 1001 86380 86390 1
402175 99402175 1001 86380 86390 1
402678 99402678 1001 86380 86390 1
402898 99402898 1001 86380 86390 1
403176 99403176 1001 86380 86390 1
403648 99403648 1001 86380 86390 1
404717 99404717 1001 86380 86390 1
404856 99404856 1001 86380 86390 1
405176 99405176 1001 86380 86390 1
405606 99405606 1001 86380 86390 1
405753 99405753 1001 86380 86390 1
405928 99405928 1001 86380 86390 1
406028 99406028 1001 86380 86390 1
406346 99406346 1001 86380 86390 1
406819 99406819 1001 86380 86390 1
406923 99406923 1001 86380 86390 1
407531 99407531 1001 86380 86390 1
407811 99407811 1001 86380 86390 1
408054 99408054 1001 86380 86390 1
408183 99408183 1001 86380 86390 1
409354 99409354 1001 86380 86390 1
409649 99409649 1001 86380 86390 1
410291 99410291 1001 86380 86390 1
410803 99410803 1001 86380 86390 1
410961 99410961 1001 86380 86390 1
410992 99410992 1001 86380 86390 1
411447 99411447 1001 86380 86390 1
411498 99411498 1001 86380 86390 1
411672 99411672 1001 86380 86390 1
411972 99411972 1001 86380 86390 1
412165 99412165 1001 86380 86390 1
412371 99412371 1001 86380 86390 1
412412 99412412 1001 86380 86390 1
413471 99413471 1001 86380 86390 1
413339 99413339 1001 86380 86390 1
413113 99413113 1001 86380 86390 1
413122 99413122 1001 86380 86390 1
412645 99412645 1001 86380 86390 1
414674 99414674 1001 86380 86390 1
414828 99414828 1001 86380 86390 1
414173 99414173 1001 86380 86390 1
416911 99416911 1001 86380 86390 1
417597 99417597 1001 86380 86390 1
418751 99418751 1001 86380 86390 1
418467 99418467 1001 86380 86390 1
418383 99418383 1001 86380 86390 1
418273 99418273 1001 86380 86390 1
417937 99417937 1001 86380 86390 1
417895 99417895 1001 86380 86390 1
417907 99417907 1001 86380 86390 1
417956 99417956 1001 86380 86390 1
418853 99418853 1001 86380 86390 1
419147 99419147 1001 86380 86390 1
420116 99420116 1001 86380 86390 1
419972 99419972 1001 86380 86390 1
419526 99419526 1001 86380 86390 1
419230 99419230 1001 86380 86390 1
420485 99420485 1001 86380 86390 1
422026 99422026 1001 86380 86390 1
421933 99421933 1001 86380 86390 1
421204 99421204 1001 86380 86390 1
422488 99422488 1001 86380 86390 1
423513 99423513 1001 86380 86390 1
423690 99423690 1001 86380 86390 1
423127 99423127 1001 86380 86390 1
423161 99423161 1001 86380 86390 1
423048 99423048 1001 86380 86390 1
424045 99424045 1001 86380 86390 1
425257 99425257 1001 86380 86390 1
425313 99425313 1001 86380 86390 1
424826 99424826 1001 86380 86390 1
424523 99424523 1001 86380 86390 1
425498 99425498 1001 86380 86390 1
425578 99425578 1001 86380 86390 1
425579 99425579 1001 86380 86390 1
426933 99426933 1001 86380 86390 1
426970 99426970 1001 86380 86390 1
426713 99426713 1001 86380 86390 1
427002 99427002 1001 86380 86390 1
426264 99426264 1001 86380 86390 1
427340 99427340 1001 86380 86390 1
428476 99428476 1001 86380 86390 1
428687 99428687 1001 86380 86390 1
428708 99428708 1001 86380 86390 1
427546 99427546 1001 86380 86390 1
428872 99428872 1001 86380 86390 1
429877 99429877 1001 86380 86390 1
429635 99429635 1001 86380 86390 1
429312 99429312 1001 86380 86390 1
430549 99430549 1001 86380 86390 1
431679 99431679 1001 86380 86390 1
431605 99431605 1001 86380 86390 1
431363 99431363 1001 86380 86390 1
431054 99431054 1001 86380 86390 1
431088 99431088 1001 86380 86390 1
432221 99432221 1001 86380 86390 1
432098 99432098 1001 86380 86390 1
432264 99432264 1001 86380 86390 1
433721 99433721 1001 86380 86390 1
433202 99433202 1001 86380 86390 1
432777 99432777 1001 86380 86390 1
434006 99434006 1001 86380 86390 1
433804 99433804 1001 86380 86390 1
435000 99435000 1001 86380 86390 1
434941 99434941 1001 86380 86390 1
434640 99434640 1001 86380 86390 1
434590 99434590 1001 86380 86390 1
435879 99435879 1001 86380 86390 1
435844 99435844 1001 86380 86390 1
436827 99436827 1001 86380 86390 1
436903 99436903 1001 86380 86390 1
436868 99436868 1001 86380 86390 1
436593 99436593 1001 86380 86390 1
435908 99435908 1001 86380 86390 1
300727 99300727 1001 86380 86390 1
300538 99300538 1001 86380 86390 1
300668 99300668 1001 86380 86390 1
300685 99300685 1001 86380 86390 1
300355 99300355 1001 86380 86390 1
300322 99300322 1001 86380 86390 1
300392 99300392 1001 86380 86390 1
300274 99300274 1001 86380 86390 1
301458 99301458 1001 86380 86390 1
301296 99301296 1001 86380 86390 1
300986 99300986 1001 86380 86390 1
301040 99301040 1001 86380 86390 1
300978 99300978 1001 86380 86390 1
302230 99302230 1001 86380 86390 1
302185 99302185 1001 86380 86390 1
301792 99301792 1001 86380 86390 1
302442 99302442 1001 86380 86390 1
302569 99302569 1001 86380 86390 1
303053 99303053 1001 86380 86390 1
303011 99303011 1001 86380 86390 1
302914 99302914 1001 86380 86390 1
302932 99302932 1001 86380 86390 1
302703 99302703 1001 86380 86390 1
302695 99302695 1001 86380 86390 1
303303 99303303 1001 86380 86390 1
303810 99303810 1001 86380 86390 1
303747 99303747 1001 86380 86390 1
304234 99304234 1001 86380 86390 1
304579 99304579 1001 86380 86390 1
304634 99304634 1001 86380 86390 1
304350 99304350 1001 86380 86390 1
304892 99304892 1001 86380 86390 1
305627 99305627 1001 86380 86390 1
305591 99305591 1001 86380 86390 1
305342 99305342 1001 86380 86390 1
305474 99305474 1001 86380 86390 1
305397 99305397 1001 86380 86390 1
305232 99305232 1001 86380 86390 1
305125 99305125 1001 86380 86390 1
305113 99305113 1001 86380 86390 1
305127 99305127 1001 86380 86390 1
500179 99500179 1001 86380 86390 1
500154 99500154 1001 86380 86390 1
500107 99500107 1001 86380 86390 1
500096 99500096 1001 86380 86390 1
500186 99500186 1001 86380 86390 1
500633 99500633 1001 86380 86390 1
500682 99500682 1001 86380 86390 1
500632 99500632 1001 86380 86390 1
500536 99500536 1001 86380 86390 1
500424 99500424 1001 86380 86390 1
500386 99500386 1001 86380 86390 1
500241 99500241 1001 86380 86390 1
500967 99500967 1001 86380 86390 1
500401 99500401 1001 86380 86390 1
500907 99500907 1001 86380 86390 1
500925 99500925 1001 86380 86390 1
500952 99500952 1001 86380 86390 1
500978 99500978 1001 86380 86390 1
501504 99501504 1001 86380 86390 1
501556 99501556 1001 86380 86390 1
501237 99501237 1001 86380 86390 1
501406 99501406 1001 86380 86390 1
501112 99501112 1001 86380 86390 1
501035 99501035 1001 86380 86390 1
501740 99501740 1001 86380 86390 1
501818 99501818 1001 86380 86390 1
501787 99501787 1001 86380 86390 1
502379 99502379 1001 86380 86390 1
501940 99501940 1001 86380 86390 1
502637 99502637 1001 86380 86390 1
502561 99502561 1001 86380 86390 1
502588 99502588 1001 86380 86390 1
502589 99502589 1001 86380 86390 1
503256 99503256 1001 86380 86390 1
503193 99503193 1001 86380 86390 1
503094 99503094 1001 86380 86390 1
503952 99503952 1001 86380 86390 1
503972 99503972 1001 86380 86390 1
503899 99503899 1001 86380 86390 1
503838 99503838 1001 86380 86390 1
503842 99503842 1001 86380 86390 1
503513 99503513 1001 86380 86390 1
504229 99504229 1001 86380 86390 1
504779 99504779 1001 86380 86390 1
504610 99504610 1001 86380 86390 1
504502 99504502 1001 86380 86390 1
504975 99504975 1001 86380 86390 1
504963 99504963 1001 86380 86390 1
505562 99505562 1001 86380 86390 1
505953 99505953 1001 86380 86390 1
506570 99506570 1001 86380 86390 1
506382 99506382 1001 86380 86390 1
505979 99505979 1001 86380 86390 1
506113 99506113 1001 86380 86390 1
506037 99506037 1001 86380 86390 1
506622 99506622 1001 86380 86390 1
506661 99506661 1001 86380 86390 1
506791 99506791 1001 86380 86390 1
506721 99506721 1001 86380 86390 1
507371 99507371 1001 86380 86390 1
507393 99507393 1001 86380 86390 1
507340 99507340 1001 86380 86390 1
507142 99507142 1001 86380 86390 1
506923 99506923 1001 86380 86390 1
506874 99506874 1001 86380 86390 1
507486 99507486 1001 86380 86390 1
507538 99507538 1001 86380 86390 1
508099 99508099 1001 86380 86390 1
508208 99508208 1001 86380 86390 1
507975 99507975 1001 86380 86390 1
507644 99507644 1001 86380 86390 1
507778 99507778 1001 86380 86390 1
508417 99508417 1001 86380 86390 1
509008 99509008 1001 86380 86390 1
508819 99508819 1001 86380 86390 1
508822 99508822 1001 86380 86390 1
508475 99508475 1001 86380 86390 1
508554 99508554 1001 86380 86390 1
509166 99509166 1001 86380 86390 1
509899 99509899 1001 86380 86390 1
509776 99509776 1001 86380 86390 1
509592 99509592 1001 86380 86390 1
509562 99509562 1001 86380 86390 1
509988 99509988 1001 86380 86390 1
510085 99510085 1001 86380 86390 1
510597 99510597 1001 86380 86390 1
510408 99510408 1001 86380 86390 1
510411 99510411 1001 86380 86390 1
510122 99510122 1001 86380 86390 1
510143 99510143 1001 86380 86390 1
510749 99510749 1001 86380 86390 1
510314 99510314 1001 86380 86390 1
510921 99510921 1001 86380 86390 1
510747 99510747 1001 86380 86390 1
511514 99511514 1001 86380 86390 1
511301 99511301 1001 86380 86390 1
511307 99511307 1001 86380 86390 1
511053 99511053 1001 86380 86390 1
510992 99510992 1001 86380 86390 1
511670 99511670 1001 86380 86390 1
511625 99511625 1001 86380 86390 1
512238 99512238 1001 86380 86390 1
512259 99512259 1001 86380 86390 1
512273 99512273 1001 86380 86390 1
512111 99512111 1001 86380 86390 1
511890 99511890 1001 86380 86390 1
511839 99511839 1001 86380 86390 1
512509 99512509 1001 86380 86390 1
512538 99512538 1001 86380 86390 1
512438 99512438 1001 86380 86390 1
513063 99513063 1001 86380 86390 1
513121 99513121 1001 86380 86390 1
513190 99513190 1001 86380 86390 1
513088 99513088 1001 86380 86390 1
512925 99512925 1001 86380 86390 1
512695 99512695 1001 86380 86390 1
513360 99513360 1001 86380 86390 1
513288 99513288 1001 86380 86390 1
513864 99513864 1001 86380 86390 1
514010 99514010 1001 86380 86390 1
514094 99514094 1001 86380 86390 1
514079 99514079 1001 86380 86390 1
514639 99514639 1001 86380 86390 1
514476 99514476 1001 86380 86390 1
514504 99514504 1001 86380 86390 1
514648 99514648 1001 86380 86390 1
514425 99514425 1001 86380 86390 1
514861 99514861 1001 86380 86390 1
514993 99514993 1001 86380 86390 1
515493 99515493 1001 86380 86390 1
515559 99515559 1001 86380 86390 1
515612 99515612 1001 86380 86390 1
515365 99515365 1001 86380 86390 1
515447 99515447 1001 86380 86390 1
515206 99515206 1001 86380 86390 1
515151 99515151 1001 86380 86390 1
515860 99515860 1001 86380 86390 1
516476 99516476 1001 86380 86390 1
516482 99516482 1001 86380 86390 1
516486 99516486 1001 86380 86390 1
516402 99516402 1001 86380 86390 1
516454 99516454 1001 86380 86390 1
516138 99516138 1001 86380 86390 1
516264 99516264 1001 86380 86390 1
516048 99516048 1001 86380 86390 1
515938 99515938 1001 86380 86390 1
516511 99516511 1001 86380 86390 1
517217 99517217 1001 86380 86390 1
516930 99516930 1001 86380 86390 1
516791 99516791 1001 86380 86390 1
517883 99517883 1001 86380 86390 1
517922 99517922 1001 86380 86390 1
517794 99517794 1001 86380 86390 1
517665 99517665 1001 86380 86390 1
518305 99518305 1001 86380 86390 1
518443 99518443 1001 86380 86390 1
519015 99519015 1001 86380 86390 1
519067 99519067 1001 86380 86390 1
519083 99519083 1001 86380 86390 1
519034 99519034 1001 86380 86390 1
519665 99519665 1001 86380 86390 1
519718 99519718 1001 86380 86390 1
519804 99519804 1001 86380 86390 1
519509 99519509 1001 86380 86390 1
519421 99519421 1001 86380 86390 1
519436 99519436 1001 86380 86390 1
519378 99519378 1001 86380 86390 1
519394 99519394 1001 86380 86390 1
519334 99519334 1001 86380 86390 1
519843 99519843 1001 86380 86390 1
520522 99520522 1001 86380 86390 1
520281 99520281 1001 86380 86390 1
520320 99520320 1001 86380 86390 1
520395 99520395 1001 86380 86390 1
520239 99520239 1001 86380 86390 1
520140 99520140 1001 86380 86390 1
520055 99520055 1001 86380 86390 1
520678 99520678 1001 86380 86390 1
520681 99520681 1001 86380 86390 1
520739 99520739 1001 86380 86390 1
521371 99521371 1001 86380 86390 1
521322 99521322 1001 86380 86390 1
520997 99520997 1001 86380 86390 1
521534 99521534 1001 86380 86390 1
522191 99522191 1001 86380 86390 1
522280 99522280 1001 86380 86390 1
522036 99522036 1001 86380 86390 1
522018 99522018 1001 86380 86390 1
522398 99522398 1001 86380 86390 1
522334 99522334 1001 86380 86390 1
522386 99522386 1001 86380 86390 1
523036 99523036 1001 86380 86390 1
523102 99523102 1001 86380 86390 1
522912 99522912 1001 86380 86390 1
522655 99522655 1001 86380 86390 1
523928 99523928 1001 86380 86390 1
523678 99523678 1001 86380 86390 1
523350 99523350 1001 86380 86390 1
523377 99523377 1001 86380 86390 1
524567 99524567 1001 86380 86390 1
524625 99524625 1001 86380 86390 1
524412 99524412 1001 86380 86390 1
524201 99524201 1001 86380 86390 1
525443 99525443 1001 86380 86390 1
525398 99525398 1001 86380 86390 1
525411 99525411 1001 86380 86390 1
525249 99525249 1001 86380 86390 1
525321 99525321 1001 86380 86390 1
525310 99525310 1001 86380 86390 1
525147 99525147 1001 86380 86390 1
525167 99525167 1001 86380 86390 1
525657 99525657 1001 86380 86390 1
526228 99526228 1001 86380 86390 1
526180 99526180 1001 86380 86390 1
526078 99526078 1001 86380 86390 1
526020 99526020 1001 86380 86390 1
526035 99526035 1001 86380 86390 1
525907 99525907 1001 86380 86390 1
525972 99525972 1001 86380 86390 1
525889 99525889 1001 86380 86390 1
527143 99527143 1001 86380 86390 1
527157 99527157 1001 86380 86390 1
527937 99527937 1001 86380 86390 1
527899 99527899 1001 86380 86390 1
527970 99527970 1001 86380 86390 1
527695 99527695 1001 86380 86390 1
527499 99527499 1001 86380 86390 1
528189 99528189 1001 86380 86390 1
528178 99528178 1001 86380 86390 1
528109 99528109 1001 86380 86390 1
528084 99528084 1001 86380 86390 1
528546 99528546 1001 86380 86390 1
528371 99528371 1001 86380 86390 1
528312 99528312 1001 86380 86390 1
528435 99528435 1001 86380 86390 1
528925 99528925 1001 86380 86390 1
528959 99528959 1001 86380 86390 1
529626 99529626 1001 86380 86390 1
529606 99529606 1001 86380 86390 1
529686 99529686 1001 86380 86390 1
529688 99529688 1001 86380 86390 1
529460 99529460 1001 86380 86390 1
529123 99529123 1001 86380 86390 1
529257 99529257 1001 86380 86390 1
529115 99529115 1001 86380 86390 1
529221 99529221 1001 86380 86390 1
529783 99529783 1001 86380 86390 1
530509 99530509 1001 86380 86390 1
530450 99530450 1001 86380 86390 1
530263 99530263 1001 86380 86390 1
530252 99530252 1001 86380 86390 1
530118 99530118 1001 86380 86390 1
529963 99529963 1001 86380 86390 1
529941 99529941 1001 86380 86390 1
530627 99530627 1001 86380 86390 1
531225 99531225 1001 86380 86390 1
531306 99531306 1001 86380 86390 1
531209 99531209 1001 86380 86390 1
531198 99531198 1001 86380 86390 1
531460 99531460 1001 86380 86390 1
531382 99531382 1001 86380 86390 1
531425 99531425 1001 86380 86390 1
531826 99531826 1001 86380 86390 1
531762 99531762 1001 86380 86390 1
532307 99532307 1001 86380 86390 1
532231 99532231 1001 86380 86390 1
532237 99532237 1001 86380 86390 1
532380 99532380 1001 86380 86390 1
532304 99532304 1001 86380 86390 1
532982 99532982 1001 86380 86390 1
532869 99532869 1001 86380 86390 1
532898 99532898 1001 86380 86390 1
532927 99532927 1001 86380 86390 1
532786 99532786 1001 86380 86390 1
532569 99532569 1001 86380 86390 1
532506 99532506 1001 86380 86390 1
532578 99532578 1001 86380 86390 1
533680 99533680 1001 86380 86390 1
533644 99533644 1001 86380 86390 1
533516 99533516 1001 86380 86390 1
533610 99533610 1001 86380 86390 1
533425 99533425 1001 86380 86390 1
534055 99534055 1001 86380 86390 1
533994 99533994 1001 86380 86390 1
534621 99534621 1001 86380 86390 1
534343 99534343 1001 86380 86390 1
534129 99534129 1001 86380 86390 1
534221 99534221 1001 86380 86390 1
534191 99534191 1001 86380 86390 1
534744 99534744 1001 86380 86390 1
535443 99535443 1001 86380 86390 1
535092 99535092 1001 86380 86390 1
535005 99535005 1001 86380 86390 1
536106 99536106 1001 86380 86390 1
536107 99536107 1001 86380 86390 1
535932 99535932 1001 86380 86390 1
535793 99535793 1001 86380 86390 1
537008 99537008 1001 86380 86390 1
537035 99537035 1001 86380 86390 1
537133 99537133 1001 86380 86390 1
537139 99537139 1001 86380 86390 1
537004 99537004 1001 86380 86390 1
536908 99536908 1001 86380 86390 1
536665 99536665 1001 86380 86390 1
537251 99537251 1001 86380 86390 1
537366 99537366 1001 86380 86390 1
537891 99537891 1001 86380 86390 1
537790 99537790 1001 86380 86390 1
537580 99537580 1001 86380 86390 1
537607 99537607 1001 86380 86390 1
537381 99537381 1001 86380 86390 1
537506 99537506 1001 86380 86390 1
538697 99538697 1001 86380 86390 1
538485 99538485 1001 86380 86390 1
538393 99538393 1001 86380 86390 1
538343 99538343 1001 86380 86390 1
539515 99539515 1001 86380 86390 1
539337 99539337 1001 86380 86390 1
539025 99539025 1001 86380 86390 1
539029 99539029 1001 86380 86390 1
540443 99540443 1001 86380 86390 1
540310 99540310 1001 86380 86390 1
540196 99540196 1001 86380 86390 1
539904 99539904 1001 86380 86390 1
540021 99540021 1001 86380 86390 1
540571 99540571 1001 86380 86390 1
541278 99541278 1001 86380 86390 1
540678 99540678 1001 86380 86390 1
540835 99540835 1001 86380 86390 1
540797 99540797 1001 86380 86390 1
540723 99540723 1001 86380 86390 1
541485 99541485 1001 86380 86390 1
541308 99541308 1001 86380 86390 1
541930 99541930 1001 86380 86390 1
541802 99541802 1001 86380 86390 1
541808 99541808 1001 86380 86390 1
541634 99541634 1001 86380 86390 1
541609 99541609 1001 86380 86390 1
541533 99541533 1001 86380 86390 1
541559 99541559 1001 86380 86390 1
542144 99542144 1001 86380 86390 1
542162 99542162 1001 86380 86390 1
542816 99542816 1001 86380 86390 1
542881 99542881 1001 86380 86390 1
542793 99542793 1001 86380 86390 1
542749 99542749 1001 86380 86390 1
542653 99542653 1001 86380 86390 1
542633 99542633 1001 86380 86390 1
542376 99542376 1001 86380 86390 1
542389 99542389 1001 86380 86390 1
542451 99542451 1001 86380 86390 1
543040 99543040 1001 86380 86390 1
543586 99543586 1001 86380 86390 1
543730 99543730 1001 86380 86390 1
543692 99543692 1001 86380 86390 1
543439 99543439 1001 86380 86390 1
543530 99543530 1001 86380 86390 1
543243 99543243 1001 86380 86390 1
543915 99543915 1001 86380 86390 1
543804 99543804 1001 86380 86390 1
544597 99544597 1001 86380 86390 1
544392 99544392 1001 86380 86390 1
544200 99544200 1001 86380 86390 1
544719 99544719 1001 86380 86390 1
536521 1045 1002 28520 37366 1
400110 99400110 1001 86380 86390 1
400389 99400389 1001 86380 86390 1
400596 99400596 1001 86380 86390 1
400550 99400550 1001 86380 86390 1
401995 99401995 1001 86380 86390 1
402077 99402077 1001 86380 86390 1
403012 99403012 1001 86380 86390 1
403044 99403044 1001 86380 86390 1
403142 99403142 1001 86380 86390 1
403453 99403453 1001 86380 86390 1
403562 99403562 1001 86380 86390 1
403805 99403805 1001 86380 86390 1
403839 99403839 1001 86380 86390 1
404239 99404239 1001 86380 86390 1
404191 99404191 1001 86380 86390 1
404264 99404264 1001 86380 86390 1
404663 99404663 1001 86380 86390 1
404757 99404757 1001 86380 86390 1
404763 99404763 1001 86380 86390 1
404855 99404855 1001 86380 86390 1
404987 99404987 1001 86380 86390 1
405125 99405125 1001 86380 86390 1
405612 99405612 1001 86380 86390 1
405834 99405834 1001 86380 86390 1
405872 99405872 1001 86380 86390 1
406301 99406301 1001 86380 86390 1
406573 99406573 1001 86380 86390 1
406979 99406979 1001 86380 86390 1
407371 99407371 1001 86380 86390 1
407586 99407586 1001 86380 86390 1
408223 99408223 1001 86380 86390 1
408340 99408340 1001 86380 86390 1
408388 99408388 1001 86380 86390 1
408761 99408761 1001 86380 86390 1
409150 99409150 1001 86380 86390 1
409190 99409190 1001 86380 86390 1
409360 99409360 1001 86380 86390 1
409320 99409320 1001 86380 86390 1
409524 99409524 1001 86380 86390 1
409625 99409625 1001 86380 86390 1
410018 99410018 1001 86380 86390 1
410228 99410228 1001 86380 86390 1
410445 99410445 1001 86380 86390 1
410464 99410464 1001 86380 86390 1
410686 99410686 1001 86380 86390 1
410620 99410620 1001 86380 86390 1
411198 99411198 1001 86380 86390 1
411255 99411255 1001 86380 86390 1
411395 99411395 1001 86380 86390 1
411222 99411222 1001 86380 86390 1
411591 99411591 1001 86380 86390 1
412221 99412221 1001 86380 86390 1
413652 99413652 1001 86380 86390 1
413175 99413175 1001 86380 86390 1
412652 99412652 1001 86380 86390 1
412810 99412810 1001 86380 86390 1
413835 99413835 1001 86380 86390 1
413830 99413830 1001 86380 86390 1
415216 99415216 1001 86380 86390 1
415266 99415266 1001 86380 86390 1
414919 99414919 1001 86380 86390 1
414367 99414367 1001 86380 86390 1
414368 99414368 1001 86380 86390 1
415532 99415532 1001 86380 86390 1
415832 99415832 1001 86380 86390 1
417252 99417252 1001 86380 86390 1
417519 99417519 1001 86380 86390 1
418658 99418658 1001 86380 86390 1
418571 99418571 1001 86380 86390 1
418688 99418688 1001 86380 86390 1
418790 99418790 1001 86380 86390 1
418199 99418199 1001 86380 86390 1
417889 99417889 1001 86380 86390 1
417767 99417767 1001 86380 86390 1
417932 99417932 1001 86380 86390 1
418906 99418906 1001 86380 86390 1
419091 99419091 1001 86380 86390 1
419203 99419203 1001 86380 86390 1
420249 99420249 1001 86380 86390 1
420421 99420421 1001 86380 86390 1
420372 99420372 1001 86380 86390 1
419720 99419720 1001 86380 86390 1
419748 99419748 1001 86380 86390 1
419282 99419282 1001 86380 86390 1
419508 99419508 1001 86380 86390 1
421929 99421929 1001 86380 86390 1
421095 99421095 1001 86380 86390 1
423334 99423334 1001 86380 86390 1
423651 99423651 1001 86380 86390 1
422992 99422992 1001 86380 86390 1
423140 99423140 1001 86380 86390 1
422908 99422908 1001 86380 86390 1
422842 99422842 1001 86380 86390 1
422546 99422546 1001 86380 86390 1
422648 99422648 1001 86380 86390 1
424090 99424090 1001 86380 86390 1
425227 99425227 1001 86380 86390 1
425039 99425039 1001 86380 86390 1
425361 99425361 1001 86380 86390 1
425243 99425243 1001 86380 86390 1
425272 99425272 1001 86380 86390 1
425371 99425371 1001 86380 86390 1
425046 99425046 1001 86380 86390 1
424710 99424710 1001 86380 86390 1
424711 99424711 1001 86380 86390 1
424648 99424648 1001 86380 86390 1
424636 99424636 1001 86380 86390 1
424157 99424157 1001 86380 86390 1
425774 99425774 1001 86380 86390 1
427014 99427014 1001 86380 86390 1
426939 99426939 1001 86380 86390 1
427028 99427028 1001 86380 86390 1
426092 99426092 1001 86380 86390 1
425930 99425930 1001 86380 86390 1
426109 99426109 1001 86380 86390 1
427250 99427250 1001 86380 86390 1
428519 99428519 1001 86380 86390 1
428064 99428064 1001 86380 86390 1
427760 99427760 1001 86380 86390 1
427870 99427870 1001 86380 86390 1
428792 99428792 1001 86380 86390 1
430664 99430664 1001 86380 86390 1
430630 99430630 1001 86380 86390 1
432288 99432288 1001 86380 86390 1
432225 99432225 1001 86380 86390 1
432632 99432632 1001 86380 86390 1
432645 99432645 1001 86380 86390 1
434898 99434898 1001 86380 86390 1
434690 99434690 1001 86380 86390 1
434260 99434260 1001 86380 86390 1
434232 99434232 1001 86380 86390 1
434561 99434561 1001 86380 86390 1
435567 99435567 1001 86380 86390 1
436894 99436894 1001 86380 86390 1
436842 99436842 1001 86380 86390 1
436381 99436381 1001 86380 86390 1
436265 99436265 1001 86380 86390 1
436168 99436168 1001 86380 86390 1
435964 99435964 1001 86380 86390 1
300090 99300090 1001 86380 86390 1
300601 99300601 1001 86380 86390 1
300363 99300363 1001 86380 86390 1
300759 99300759 1001 86380 86390 1
301351 99301351 1001 86380 86390 1
301539 99301539 1001 86380 86390 1
301194 99301194 1001 86380 86390 1
301273 99301273 1001 86380 86390 1
301317 99301317 1001 86380 86390 1
301345 99301345 1001 86380 86390 1
301255 99301255 1001 86380 86390 1
300974 99300974 1001 86380 86390 1
301023 99301023 1001 86380 86390 1
301733 99301733 1001 86380 86390 1
302328 99302328 1001 86380 86390 1
302045 99302045 1001 86380 86390 1
302507 99302507 1001 86380 86390 1
302417 99302417 1001 86380 86390 1
302511 99302511 1001 86380 86390 1
302545 99302545 1001 86380 86390 1
303118 99303118 1001 86380 86390 1
303141 99303141 1001 86380 86390 1
302912 99302912 1001 86380 86390 1
302590 99302590 1001 86380 86390 1
302721 99302721 1001 86380 86390 1
303394 99303394 1001 86380 86390 1
303852 99303852 1001 86380 86390 1
303956 99303956 1001 86380 86390 1
303859 99303859 1001 86380 86390 1
304012 99304012 1001 86380 86390 1
303727 99303727 1001 86380 86390 1
303785 99303785 1001 86380 86390 1
303442 99303442 1001 86380 86390 1
304051 99304051 1001 86380 86390 1
304207 99304207 1001 86380 86390 1
304837 99304837 1001 86380 86390 1
304690 99304690 1001 86380 86390 1
304526 99304526 1001 86380 86390 1
304570 99304570 1001 86380 86390 1
304421 99304421 1001 86380 86390 1
304296 99304296 1001 86380 86390 1
304403 99304403 1001 86380 86390 1
305649 99305649 1001 86380 86390 1
305517 99305517 1001 86380 86390 1
305163 99305163 1001 86380 86390 1
305099 99305099 1001 86380 86390 1
305215 99305215 1001 86380 86390 1
500178 99500178 1001 86380 86390 1
500776 99500776 1001 86380 86390 1
500697 99500697 1001 86380 86390 1
500589 99500589 1001 86380 86390 1
500338 99500338 1001 86380 86390 1
500277 99500277 1001 86380 86390 1
500229 99500229 1001 86380 86390 1
501011 99501011 1001 86380 86390 1
501344 99501344 1001 86380 86390 1
501085 99501085 1001 86380 86390 1
501814 99501814 1001 86380 86390 1
501790 99501790 1001 86380 86390 1
502269 99502269 1001 86380 86390 1
502170 99502170 1001 86380 86390 1
502081 99502081 1001 86380 86390 1
502159 99502159 1001 86380 86390 1
502149 99502149 1001 86380 86390 1
502255 99502255 1001 86380 86390 1
501921 99501921 1001 86380 86390 1
502616 99502616 1001 86380 86390 1
503098 99503098 1001 86380 86390 1
503074 99503074 1001 86380 86390 1
502892 99502892 1001 86380 86390 1
503078 99503078 1001 86380 86390 1
503016 99503016 1001 86380 86390 1
502875 99502875 1001 86380 86390 1
503363 99503363 1001 86380 86390 1
504062 99504062 1001 86380 86390 1
503668 99503668 1001 86380 86390 1
504121 99504121 1001 86380 86390 1
504136 99504136 1001 86380 86390 1
504898 99504898 1001 86380 86390 1
504809 99504809 1001 86380 86390 1
504850 99504850 1001 86380 86390 1
504729 99504729 1001 86380 86390 1
504720 99504720 1001 86380 86390 1
504657 99504657 1001 86380 86390 1
504353 99504353 1001 86380 86390 1
504445 99504445 1001 86380 86390 1
505093 99505093 1001 86380 86390 1
504951 99504951 1001 86380 86390 1
505636 99505636 1001 86380 86390 1
505727 99505727 1001 86380 86390 1
505766 99505766 1001 86380 86390 1
505401 99505401 1001 86380 86390 1
505481 99505481 1001 86380 86390 1
505445 99505445 1001 86380 86390 1
505549 99505549 1001 86380 86390 1
505330 99505330 1001 86380 86390 1
505267 99505267 1001 86380 86390 1
505282 99505282 1001 86380 86390 1
505922 99505922 1001 86380 86390 1
506445 99506445 1001 86380 86390 1
506209 99506209 1001 86380 86390 1
506202 99506202 1001 86380 86390 1
506190 99506190 1001 86380 86390 1
506271 99506271 1001 86380 86390 1
506660 99506660 1001 86380 86390 1
507246 99507246 1001 86380 86390 1
507071 99507071 1001 86380 86390 1
506822 99506822 1001 86380 86390 1
506862 99506862 1001 86380 86390 1
507446 99507446 1001 86380 86390 1
507582 99507582 1001 86380 86390 1
508088 99508088 1001 86380 86390 1
507919 99507919 1001 86380 86390 1
507724 99507724 1001 86380 86390 1
507677 99507677 1001 86380 86390 1
507833 99507833 1001 86380 86390 1
508443 99508443 1001 86380 86390 1
508459 99508459 1001 86380 86390 1
509243 99509243 1001 86380 86390 1
509171 99509171 1001 86380 86390 1
509212 99509212 1001 86380 86390 1
509792 99509792 1001 86380 86390 1
509597 99509597 1001 86380 86390 1
509297 99509297 1001 86380 86390 1
509300 99509300 1001 86380 86390 1
509989 99509989 1001 86380 86390 1
510043 99510043 1001 86380 86390 1
509903 99509903 1001 86380 86390 1
510062 99510062 1001 86380 86390 1
510604 99510604 1001 86380 86390 1
510617 99510617 1001 86380 86390 1
510584 99510584 1001 86380 86390 1
510444 99510444 1001 86380 86390 1
510409 99510409 1001 86380 86390 1
510376 99510376 1001 86380 86390 1
510183 99510183 1001 86380 86390 1
510110 99510110 1001 86380 86390 1
510207 99510207 1001 86380 86390 1
511193 99511193 1001 86380 86390 1
511158 99511158 1001 86380 86390 1
511289 99511289 1001 86380 86390 1
510999 99510999 1001 86380 86390 1
511105 99511105 1001 86380 86390 1
511743 99511743 1001 86380 86390 1
512233 99512233 1001 86380 86390 1
512260 99512260 1001 86380 86390 1
511773 99511773 1001 86380 86390 1
511880 99511880 1001 86380 86390 1
512469 99512469 1001 86380 86390 1
512444 99512444 1001 86380 86390 1
512393 99512393 1001 86380 86390 1
512486 99512486 1001 86380 86390 1
512556 99512556 1001 86380 86390 1
513009 99513009 1001 86380 86390 1
512883 99512883 1001 86380 86390 1
512899 99512899 1001 86380 86390 1
512906 99512906 1001 86380 86390 1
512843 99512843 1001 86380 86390 1
514028 99514028 1001 86380 86390 1
513920 99513920 1001 86380 86390 1
513835 99513835 1001 86380 86390 1
513756 99513756 1001 86380 86390 1
513731 99513731 1001 86380 86390 1
513469 99513469 1001 86380 86390 1
513430 99513430 1001 86380 86390 1
513444 99513444 1001 86380 86390 1
514111 99514111 1001 86380 86390 1
514678 99514678 1001 86380 86390 1
514792 99514792 1001 86380 86390 1
514577 99514577 1001 86380 86390 1
514455 99514455 1001 86380 86390 1
514305 99514305 1001 86380 86390 1
514241 99514241 1001 86380 86390 1
514294 99514294 1001 86380 86390 1
514945 99514945 1001 86380 86390 1
514883 99514883 1001 86380 86390 1
514872 99514872 1001 86380 86390 1
515569 99515569 1001 86380 86390 1
515374 99515374 1001 86380 86390 1
515379 99515379 1001 86380 86390 1
515799 99515799 1001 86380 86390 1
515832 99515832 1001 86380 86390 1
516502 99516502 1001 86380 86390 1
516200 99516200 1001 86380 86390 1
516152 99516152 1001 86380 86390 1
516131 99516131 1001 86380 86390 1
516211 99516211 1001 86380 86390 1
515934 99515934 1001 86380 86390 1
516699 99516699 1001 86380 86390 1
517107 99517107 1001 86380 86390 1
516748 99516748 1001 86380 86390 1
518062 99518062 1001 86380 86390 1
517766 99517766 1001 86380 86390 1
517923 99517923 1001 86380 86390 1
517872 99517872 1001 86380 86390 1
517632 99517632 1001 86380 86390 1
517636 99517636 1001 86380 86390 1
517716 99517716 1001 86380 86390 1
518988 99518988 1001 86380 86390 1
518801 99518801 1001 86380 86390 1
518828 99518828 1001 86380 86390 1
518704 99518704 1001 86380 86390 1
518412 99518412 1001 86380 86390 1
519049 99519049 1001 86380 86390 1
519184 99519184 1001 86380 86390 1
519121 99519121 1001 86380 86390 1
519678 99519678 1001 86380 86390 1
519194 99519194 1001 86380 86390 1
519935 99519935 1001 86380 86390 1
519885 99519885 1001 86380 86390 1
519950 99519950 1001 86380 86390 1
520461 99520461 1001 86380 86390 1
520548 99520548 1001 86380 86390 1
520049 99520049 1001 86380 86390 1
520206 99520206 1001 86380 86390 1
520208 99520208 1001 86380 86390 1
520675 99520675 1001 86380 86390 1
521325 99521325 1001 86380 86390 1
521354 99521354 1001 86380 86390 1
521183 99521183 1001 86380 86390 1
521109 99521109 1001 86380 86390 1
521234 99521234 1001 86380 86390 1
521010 99521010 1001 86380 86390 1
522100 99522100 1001 86380 86390 1
522261 99522261 1001 86380 86390 1
522233 99522233 1001 86380 86390 1
522283 99522283 1001 86380 86390 1
521964 99521964 1001 86380 86390 1
522409 99522409 1001 86380 86390 1
522314 99522314 1001 86380 86390 1
522979 99522979 1001 86380 86390 1
523061 99523061 1001 86380 86390 1
522962 99522962 1001 86380 86390 1
522722 99522722 1001 86380 86390 1
522906 99522906 1001 86380 86390 1
522558 99522558 1001 86380 86390 1
522533 99522533 1001 86380 86390 1
522650 99522650 1001 86380 86390 1
523146 99523146 1001 86380 86390 1
523319 99523319 1001 86380 86390 1
523216 99523216 1001 86380 86390 1
523126 99523126 1001 86380 86390 1
523788 99523788 1001 86380 86390 1
523571 99523571 1001 86380 86390 1
524149 99524149 1001 86380 86390 1
524742 99524742 1001 86380 86390 1
524663 99524663 1001 86380 86390 1
524327 99524327 1001 86380 86390 1
524827 99524827 1001 86380 86390 1
524944 99524944 1001 86380 86390 1
524828 99524828 1001 86380 86390 1
525479 99525479 1001 86380 86390 1
525121 99525121 1001 86380 86390 1
525052 99525052 1001 86380 86390 1
525741 99525741 1001 86380 86390 1
525603 99525603 1001 86380 86390 1
526257 99526257 1001 86380 86390 1
526384 99526384 1001 86380 86390 1
526057 99526057 1001 86380 86390 1
526074 99526074 1001 86380 86390 1
525954 99525954 1001 86380 86390 1
527092 99527092 1001 86380 86390 1
526892 99526892 1001 86380 86390 1
526913 99526913 1001 86380 86390 1
526693 99526693 1001 86380 86390 1
527312 99527312 1001 86380 86390 1
527325 99527325 1001 86380 86390 1
527813 99527813 1001 86380 86390 1
527775 99527775 1001 86380 86390 1
527737 99527737 1001 86380 86390 1
527789 99527789 1001 86380 86390 1
527579 99527579 1001 86380 86390 1
527491 99527491 1001 86380 86390 1
528230 99528230 1001 86380 86390 1
528166 99528166 1001 86380 86390 1
528219 99528219 1001 86380 86390 1
528149 99528149 1001 86380 86390 1
528715 99528715 1001 86380 86390 1
528754 99528754 1001 86380 86390 1
528819 99528819 1001 86380 86390 1
528858 99528858 1001 86380 86390 1
528892 99528892 1001 86380 86390 1
528363 99528363 1001 86380 86390 1
528304 99528304 1001 86380 86390 1
528943 99528943 1001 86380 86390 1
528957 99528957 1001 86380 86390 1
529050 99529050 1001 86380 86390 1
529558 99529558 1001 86380 86390 1
529132 99529132 1001 86380 86390 1
529135 99529135 1001 86380 86390 1
529109 99529109 1001 86380 86390 1
529728 99529728 1001 86380 86390 1
530438 99530438 1001 86380 86390 1
530531 99530531 1001 86380 86390 1
530309 99530309 1001 86380 86390 1
530184 99530184 1001 86380 86390 1
530178 99530178 1001 86380 86390 1
530103 99530103 1001 86380 86390 1
530041 99530041 1001 86380 86390 1
530048 99530048 1001 86380 86390 1
530583 99530583 1001 86380 86390 1
530677 99530677 1001 86380 86390 1
531250 99531250 1001 86380 86390 1
531174 99531174 1001 86380 86390 1
531098 99531098 1001 86380 86390 1
530971 99530971 1001 86380 86390 1
531133 99531133 1001 86380 86390 1
531442 99531442 1001 86380 86390 1
531549 99531549 1001 86380 86390 1
531568 99531568 1001 86380 86390 1
531976 99531976 1001 86380 86390 1
531797 99531797 1001 86380 86390 1
531862 99531862 1001 86380 86390 1
531843 99531843 1001 86380 86390 1
532279 99532279 1001 86380 86390 1
533002 99533002 1001 86380 86390 1
532910 99532910 1001 86380 86390 1
532648 99532648 1001 86380 86390 1
532587 99532587 1001 86380 86390 1
533109 99533109 1001 86380 86390 1
533051 99533051 1001 86380 86390 1
533156 99533156 1001 86380 86390 1
533821 99533821 1001 86380 86390 1
533669 99533669 1001 86380 86390 1
533696 99533696 1001 86380 86390 1
533793 99533793 1001 86380 86390 1
533612 99533612 1001 86380 86390 1
533267 99533267 1001 86380 86390 1
533422 99533422 1001 86380 86390 1
533308 99533308 1001 86380 86390 1
533297 99533297 1001 86380 86390 1
534054 99534054 1001 86380 86390 1
534575 99534575 1001 86380 86390 1
534401 99534401 1001 86380 86390 1
534280 99534280 1001 86380 86390 1
534248 99534248 1001 86380 86390 1
534889 99534889 1001 86380 86390 1
534835 99534835 1001 86380 86390 1
535533 99535533 1001 86380 86390 1
535587 99535587 1001 86380 86390 1
536233 99536233 1001 86380 86390 1
535846 99535846 1001 86380 86390 1
535796 99535796 1001 86380 86390 1
536426 99536426 1001 86380 86390 1
536512 99536512 1001 86380 86390 1
536423 99536423 1001 86380 86390 1
537153 99537153 1001 86380 86390 1
536887 99536887 1001 86380 86390 1
536939 99536939 1001 86380 86390 1
536888 99536888 1001 86380 86390 1
536927 99536927 1001 86380 86390 1
536800 99536800 1001 86380 86390 1
536686 99536686 1001 86380 86390 1
536597 99536597 1001 86380 86390 1
537174 99537174 1001 86380 86390 1
537245 99537245 1001 86380 86390 1
537180 99537180 1001 86380 86390 1
537196 99537196 1001 86380 86390 1
537248 99537248 1001 86380 86390 1
537979 99537979 1001 86380 86390 1
537923 99537923 1001 86380 86390 1
537748 99537748 1001 86380 86390 1
537690 99537690 1001 86380 86390 1
537484 99537484 1001 86380 86390 1
537391 99537391 1001 86380 86390 1
538090 99538090 1001 86380 86390 1
538669 99538669 1001 86380 86390 1
538548 99538548 1001 86380 86390 1
538524 99538524 1001 86380 86390 1
538984 99538984 1001 86380 86390 1
538872 99538872 1001 86380 86390 1
538976 99538976 1001 86380 86390 1
539487 99539487 1001 86380 86390 1
539481 99539481 1001 86380 86390 1
539269 99539269 1001 86380 86390 1
539378 99539378 1001 86380 86390 1
539087 99539087 1001 86380 86390 1
539020 99539020 1001 86380 86390 1
539681 99539681 1001 86380 86390 1
540350 99540350 1001 86380 86390 1
540402 99540402 1001 86380 86390 1
540624 99540624 1001 86380 86390 1
540512 99540512 1001 86380 86390 1
540657 99540657 1001 86380 86390 1
541185 99541185 1001 86380 86390 1
541037 99541037 1001 86380 86390 1
540923 99540923 1001 86380 86390 1
541965 99541965 1001 86380 86390 1
541837 99541837 1001 86380 86390 1
541679 99541679 1001 86380 86390 1
541525 99541525 1001 86380 86390 1
542189 99542189 1001 86380 86390 1
542936 99542936 1001 86380 86390 1
542880 99542880 1001 86380 86390 1
542643 99542643 1001 86380 86390 1
542455 99542455 1001 86380 86390 1
543053 99543053 1001 86380 86390 1
543542 99543542 1001 86380 86390 1
543404 99543404 1001 86380 86390 1
543551 99543551 1001 86380 86390 1
543330 99543330 1001 86380 86390 1
543951 99543951 1001 86380 86390 1
543875 99543875 1001 86380 86390 1
543793 99543793 1001 86380 86390 1
544446 99544446 1001 86380 86390 1
544424 99544424 1001 86380 86390 1
544477 99544477 1001 86380 86390 1
544493 99544493 1001 86380 86390 1
544314 99544314 1001 86380 86390 1
544613 99544613 1001 86380 86390 1
426572 778 1001 81420 85137 1
436856 559 1001 59460 60657 1
508504 943 1002 30912 39887 1
522466 1043 1002 55868 65817 1
400675 99400675 1001 86380 86390 1
401739 99401739 1001 86380 86390 1
401991 99401991 1001 86380 86390 1
402352 99402352 1001 86380 86390 1
402279 99402279 1001 86380 86390 1
402299 99402299 1001 86380 86390 1
402600 99402600 1001 86380 86390 1
402676 99402676 1001 86380 86390 1
402781 99402781 1001 86380 86390 1
402762 99402762 1001 86380 86390 1
403050 99403050 1001 86380 86390 1
403297 99403297 1001 86380 86390 1
403266 99403266 1001 86380 86390 1
403405 99403405 1001 86380 86390 1
403581 99403581 1001 86380 86390 1
403610 99403610 1001 86380 86390 1
403703 99403703 1001 86380 86390 1
404391 99404391 1001 86380 86390 1
404595 99404595 1001 86380 86390 1
405050 99405050 1001 86380 86390 1
405170 99405170 1001 86380 86390 1
405476 99405476 1001 86380 86390 1
405558 99405558 1001 86380 86390 1
405516 99405516 1001 86380 86390 1
405975 99405975 1001 86380 86390 1
405930 99405930 1001 86380 86390 1
406172 99406172 1001 86380 86390 1
406186 99406186 1001 86380 86390 1
406209 99406209 1001 86380 86390 1
406313 99406313 1001 86380 86390 1
406676 99406676 1001 86380 86390 1
406881 99406881 1001 86380 86390 1
407474 99407474 1001 86380 86390 1
407703 99407703 1001 86380 86390 1
407971 99407971 1001 86380 86390 1
408167 99408167 1001 86380 86390 1
408428 99408428 1001 86380 86390 1
408866 99408866 1001 86380 86390 1
409123 99409123 1001 86380 86390 1
409077 99409077 1001 86380 86390 1
409218 99409218 1001 86380 86390 1
409489 99409489 1001 86380 86390 1
409614 99409614 1001 86380 86390 1
410236 99410236 1001 86380 86390 1
410359 99410359 1001 86380 86390 1
410692 99410692 1001 86380 86390 1
410771 99410771 1001 86380 86390 1
411076 99411076 1001 86380 86390 1
411082 99411082 1001 86380 86390 1
411517 99411517 1001 86380 86390 1
411718 99411718 1001 86380 86390 1
411701 99411701 1001 86380 86390 1
411725 99411725 1001 86380 86390 1
412114 99412114 1001 86380 86390 1
412198 99412198 1001 86380 86390 1
412274 99412274 1001 86380 86390 1
412422 99412422 1001 86380 86390 1
413630 99413630 1001 86380 86390 1
413627 99413627 1001 86380 86390 1
413478 99413478 1001 86380 86390 1
412748 99412748 1001 86380 86390 1
412749 99412749 1001 86380 86390 1
412730 99412730 1001 86380 86390 1
412523 99412523 1001 86380 86390 1
414061 99414061 1001 86380 86390 1
414106 99414106 1001 86380 86390 1
415093 99415093 1001 86380 86390 1
415311 99415311 1001 86380 86390 1
415155 99415155 1001 86380 86390 1
414188 99414188 1001 86380 86390 1
414269 99414269 1001 86380 86390 1
415581 99415581 1001 86380 86390 1
415497 99415497 1001 86380 86390 1
416327 99416327 1001 86380 86390 1
417190 99417190 1001 86380 86390 1
418659 99418659 1001 86380 86390 1
418448 99418448 1001 86380 86390 1
418123 99418123 1001 86380 86390 1
417618 99417618 1001 86380 86390 1
417723 99417723 1001 86380 86390 1
418966 99418966 1001 86380 86390 1
419019 99419019 1001 86380 86390 1
420096 99420096 1001 86380 86390 1
420001 99420001 1001 86380 86390 1
419797 99419797 1001 86380 86390 1
421712 99421712 1001 86380 86390 1
421511 99421511 1001 86380 86390 1
421038 99421038 1001 86380 86390 1
420895 99420895 1001 86380 86390 1
421188 99421188 1001 86380 86390 1
421127 99421127 1001 86380 86390 1
420845 99420845 1001 86380 86390 1
423703 99423703 1001 86380 86390 1
423481 99423481 1001 86380 86390 1
423819 99423819 1001 86380 86390 1
423816 99423816 1001 86380 86390 1
424147 99424147 1001 86380 86390 1
425358 99425358 1001 86380 86390 1
424592 99424592 1001 86380 86390 1
424714 99424714 1001 86380 86390 1
424895 99424895 1001 86380 86390 1
424635 99424635 1001 86380 86390 1
424874 99424874 1001 86380 86390 1
425495 99425495 1001 86380 86390 1
425533 99425533 1001 86380 86390 1
425389 99425389 1001 86380 86390 1
426328 99426328 1001 86380 86390 1
427377 99427377 1001 86380 86390 1
428147 99428147 1001 86380 86390 1
427608 99427608 1001 86380 86390 1
427816 99427816 1001 86380 86390 1
428767 99428767 1001 86380 86390 1
430006 99430006 1001 86380 86390 1
429685 99429685 1001 86380 86390 1
429842 99429842 1001 86380 86390 1
429466 99429466 1001 86380 86390 1
429303 99429303 1001 86380 86390 1
429358 99429358 1001 86380 86390 1
430647 99430647 1001 86380 86390 1
431441 99431441 1001 86380 86390 1
431499 99431499 1001 86380 86390 1
431545 99431545 1001 86380 86390 1
431144 99431144 1001 86380 86390 1
431238 99431238 1001 86380 86390 1
430870 99430870 1001 86380 86390 1
432143 99432143 1001 86380 86390 1
432363 99432363 1001 86380 86390 1
433706 99433706 1001 86380 86390 1
432875 99432875 1001 86380 86390 1
432828 99432828 1001 86380 86390 1
432566 99432566 1001 86380 86390 1
433945 99433945 1001 86380 86390 1
435338 99435338 1001 86380 86390 1
434826 99434826 1001 86380 86390 1
434609 99434609 1001 86380 86390 1
434300 99434300 1001 86380 86390 1
436802 99436802 1001 86380 86390 1
437002 99437002 1001 86380 86390 1
436784 99436784 1001 86380 86390 1
436845 99436845 1001 86380 86390 1
435989 99435989 1001 86380 86390 1
436287 99436287 1001 86380 86390 1
437303 99437303 1001 86380 86390 1
437356 99437356 1001 86380 86390 1
300013 99300013 1001 86380 86390 1
300585 99300585 1001 86380 86390 1
300424 99300424 1001 86380 86390 1
300476 99300476 1001 86380 86390 1
300442 99300442 1001 86380 86390 1
300227 99300227 1001 86380 86390 1
300923 99300923 1001 86380 86390 1
301337 99301337 1001 86380 86390 1
301208 99301208 1001 86380 86390 1
301314 99301314 1001 86380 86390 1
301334 99301334 1001 86380 86390 1
301134 99301134 1001 86380 86390 1
301622 99301622 1001 86380 86390 1
301586 99301586 1001 86380 86390 1
301706 99301706 1001 86380 86390 1
302257 99302257 1001 86380 86390 1
302033 99302033 1001 86380 86390 1
302132 99302132 1001 86380 86390 1
303092 99303092 1001 86380 86390 1
303192 99303192 1001 86380 86390 1
303128 99303128 1001 86380 86390 1
302970 99302970 1001 86380 86390 1
302845 99302845 1001 86380 86390 1
302602 99302602 1001 86380 86390 1
302734 99302734 1001 86380 86390 1
303216 99303216 1001 86380 86390 1
303891 99303891 1001 86380 86390 1
303694 99303694 1001 86380 86390 1
303670 99303670 1001 86380 86390 1
303749 99303749 1001 86380 86390 1
303542 99303542 1001 86380 86390 1
303465 99303465 1001 86380 86390 1
304213 99304213 1001 86380 86390 1
304156 99304156 1001 86380 86390 1
304106 99304106 1001 86380 86390 1
304094 99304094 1001 86380 86390 1
304680 99304680 1001 86380 86390 1
304698 99304698 1001 86380 86390 1
304511 99304511 1001 86380 86390 1
304312 99304312 1001 86380 86390 1
304275 99304275 1001 86380 86390 1
304894 99304894 1001 86380 86390 1
305415 99305415 1001 86380 86390 1
500109 99500109 1001 86380 86390 1
500491 99500491 1001 86380 86390 1
500560 99500560 1001 86380 86390 1
500472 99500472 1001 86380 86390 1
500222 99500222 1001 86380 86390 1
500202 99500202 1001 86380 86390 1
500991 99500991 1001 86380 86390 1
501620 99501620 1001 86380 86390 1
501466 99501466 1001 86380 86390 1
501522 99501522 1001 86380 86390 1
501351 99501351 1001 86380 86390 1
501379 99501379 1001 86380 86390 1
501065 99501065 1001 86380 86390 1
502148 99502148 1001 86380 86390 1
502071 99502071 1001 86380 86390 1
502001 99502001 1001 86380 86390 1
501990 99501990 1001 86380 86390 1
501927 99501927 1001 86380 86390 1
502488 99502488 1001 86380 86390 1
502636 99502636 1001 86380 86390 1
503267 99503267 1001 86380 86390 1
503131 99503131 1001 86380 86390 1
502975 99502975 1001 86380 86390 1
502701 99502701 1001 86380 86390 1
503346 99503346 1001 86380 86390 1
503451 99503451 1001 86380 86390 1
503941 99503941 1001 86380 86390 1
504024 99504024 1001 86380 86390 1
504110 99504110 1001 86380 86390 1
504014 99504014 1001 86380 86390 1
503803 99503803 1001 86380 86390 1
503843 99503843 1001 86380 86390 1
503695 99503695 1001 86380 86390 1
503506 99503506 1001 86380 86390 1
504153 99504153 1001 86380 86390 1
504281 99504281 1001 86380 86390 1
504817 99504817 1001 86380 86390 1
504632 99504632 1001 86380 86390 1
504470 99504470 1001 86380 86390 1
505148 99505148 1001 86380 86390 1
504969 99504969 1001 86380 86390 1
505615 99505615 1001 86380 86390 1
505397 99505397 1001 86380 86390 1
505389 99505389 1001 86380 86390 1
505324 99505324 1001 86380 86390 1
505868 99505868 1001 86380 86390 1
506438 99506438 1001 86380 86390 1
506516 99506516 1001 86380 86390 1
506341 99506341 1001 86380 86390 1
506282 99506282 1001 86380 86390 1
506070 99506070 1001 86380 86390 1
506644 99506644 1001 86380 86390 1
507055 99507055 1001 86380 86390 1
507016 99507016 1001 86380 86390 1
506945 99506945 1001 86380 86390 1
506972 99506972 1001 86380 86390 1
507510 99507510 1001 86380 86390 1
507590 99507590 1001 86380 86390 1
507572 99507572 1001 86380 86390 1
508069 99508069 1001 86380 86390 1
508239 99508239 1001 86380 86390 1
507923 99507923 1001 86380 86390 1
507989 99507989 1001 86380 86390 1
507817 99507817 1001 86380 86390 1
508441 99508441 1001 86380 86390 1
508391 99508391 1001 86380 86390 1
508398 99508398 1001 86380 86390 1
508923 99508923 1001 86380 86390 1
509014 99509014 1001 86380 86390 1
508992 99508992 1001 86380 86390 1
509059 99509059 1001 86380 86390 1
508997 99508997 1001 86380 86390 1
508739 99508739 1001 86380 86390 1
509125 99509125 1001 86380 86390 1
509206 99509206 1001 86380 86390 1
509168 99509168 1001 86380 86390 1
509143 99509143 1001 86380 86390 1
509740 99509740 1001 86380 86390 1
509498 99509498 1001 86380 86390 1
509990 99509990 1001 86380 86390 1
509979 99509979 1001 86380 86390 1
510034 99510034 1001 86380 86390 1
509934 99509934 1001 86380 86390 1
510589 99510589 1001 86380 86390 1
510602 99510602 1001 86380 86390 1
510591 99510591 1001 86380 86390 1
510544 99510544 1001 86380 86390 1
510738 99510738 1001 86380 86390 1
510924 99510924 1001 86380 86390 1
510862 99510862 1001 86380 86390 1
511430 99511430 1001 86380 86390 1
511298 99511298 1001 86380 86390 1
511234 99511234 1001 86380 86390 1
510970 99510970 1001 86380 86390 1
510940 99510940 1001 86380 86390 1
511047 99511047 1001 86380 86390 1
511609 99511609 1001 86380 86390 1
512346 99512346 1001 86380 86390 1
512319 99512319 1001 86380 86390 1
512363 99512363 1001 86380 86390 1
512220 99512220 1001 86380 86390 1
512234 99512234 1001 86380 86390 1
511921 99511921 1001 86380 86390 1
512565 99512565 1001 86380 86390 1
512845 99512845 1001 86380 86390 1
512965 99512965 1001 86380 86390 1
513365 99513365 1001 86380 86390 1
513833 99513833 1001 86380 86390 1
514029 99514029 1001 86380 86390 1
513657 99513657 1001 86380 86390 1
513650 99513650 1001 86380 86390 1
513781 99513781 1001 86380 86390 1
513695 99513695 1001 86380 86390 1
513496 99513496 1001 86380 86390 1
513418 99513418 1001 86380 86390 1
514095 99514095 1001 86380 86390 1
514102 99514102 1001 86380 86390 1
514666 99514666 1001 86380 86390 1
514555 99514555 1001 86380 86390 1
514999 99514999 1001 86380 86390 1
515596 99515596 1001 86380 86390 1
515643 99515643 1001 86380 86390 1
515388 99515388 1001 86380 86390 1
515471 99515471 1001 86380 86390 1
515381 99515381 1001 86380 86390 1
515090 99515090 1001 86380 86390 1
515242 99515242 1001 86380 86390 1
515756 99515756 1001 86380 86390 1
516383 99516383 1001 86380 86390 1
516448 99516448 1001 86380 86390 1
516300 99516300 1001 86380 86390 1
516658 99516658 1001 86380 86390 1
516609 99516609 1001 86380 86390 1
517273 99517273 1001 86380 86390 1
517237 99517237 1001 86380 86390 1
517242 99517242 1001 86380 86390 1
516953 99516953 1001 86380 86390 1
517032 99517032 1001 86380 86390 1
516753 99516753 1001 86380 86390 1
516871 99516871 1001 86380 86390 1
516718 99516718 1001 86380 86390 1
516869 99516869 1001 86380 86390 1
517516 99517516 1001 86380 86390 1
517392 99517392 1001 86380 86390 1
518743 99518743 1001 86380 86390 1
518533 99518533 1001 86380 86390 1
519051 99519051 1001 86380 86390 1
519182 99519182 1001 86380 86390 1
519779 99519779 1001 86380 86390 1
519791 99519791 1001 86380 86390 1
519758 99519758 1001 86380 86390 1
519747 99519747 1001 86380 86390 1
519631 99519631 1001 86380 86390 1
519328 99519328 1001 86380 86390 1
519969 99519969 1001 86380 86390 1
519947 99519947 1001 86380 86390 1
519817 99519817 1001 86380 86390 1
520553 99520553 1001 86380 86390 1
520493 99520493 1001 86380 86390 1
520229 99520229 1001 86380 86390 1
520378 99520378 1001 86380 86390 1
520236 99520236 1001 86380 86390 1
520263 99520263 1001 86380 86390 1
520205 99520205 1001 86380 86390 1
520083 99520083 1001 86380 86390 1
521417 99521417 1001 86380 86390 1
521302 99521302 1001 86380 86390 1
521069 99521069 1001 86380 86390 1
521489 99521489 1001 86380 86390 1
522270 99522270 1001 86380 86390 1
522017 99522017 1001 86380 86390 1
522420 99522420 1001 86380 86390 1
521880 99521880 1001 86380 86390 1
522399 99522399 1001 86380 86390 1
522965 99522965 1001 86380 86390 1
522967 99522967 1001 86380 86390 1
523015 99523015 1001 86380 86390 1
522870 99522870 1001 86380 86390 1
522614 99522614 1001 86380 86390 1
522537 99522537 1001 86380 86390 1
522696 99522696 1001 86380 86390 1
522634 99522634 1001 86380 86390 1
522622 99522622 1001 86380 86390 1
523252 99523252 1001 86380 86390 1
523840 99523840 1001 86380 86390 1
523492 99523492 1001 86380 86390 1
523352 99523352 1001 86380 86390 1
524054 99524054 1001 86380 86390 1
524745 99524745 1001 86380 86390 1
524385 99524385 1001 86380 86390 1
524494 99524494 1001 86380 86390 1
524365 99524365 1001 86380 86390 1
525549 99525549 1001 86380 86390 1
525581 99525581 1001 86380 86390 1
525044 99525044 1001 86380 86390 1
525660 99525660 1001 86380 86390 1
525714 99525714 1001 86380 86390 1
525766 99525766 1001 86380 86390 1
526325 99526325 1001 86380 86390 1
526050 99526050 1001 86380 86390 1
526115 99526115 1001 86380 86390 1
525885 99525885 1001 86380 86390 1
525840 99525840 1001 86380 86390 1
526553 99526553 1001 86380 86390 1
526483 99526483 1001 86380 86390 1
526471 99526471 1001 86380 86390 1
527095 99527095 1001 86380 86390 1
527071 99527071 1001 86380 86390 1
527187 99527187 1001 86380 86390 1
527208 99527208 1001 86380 86390 1
527055 99527055 1001 86380 86390 1
526879 99526879 1001 86380 86390 1
526965 99526965 1001 86380 86390 1
527042 99527042 1001 86380 86390 1
527727 99527727 1001 86380 86390 1
527713 99527713 1001 86380 86390 1
528203 99528203 1001 86380 86390 1
527455 99527455 1001 86380 86390 1
528191 99528191 1001 86380 86390 1
528517 99528517 1001 86380 86390 1
528391 99528391 1001 86380 86390 1
528366 99528366 1001 86380 86390 1
528357 99528357 1001 86380 86390 1
529547 99529547 1001 86380 86390 1
529560 99529560 1001 86380 86390 1
529431 99529431 1001 86380 86390 1
529454 99529454 1001 86380 86390 1
529854 99529854 1001 86380 86390 1
530393 99530393 1001 86380 86390 1
530369 99530369 1001 86380 86390 1
530166 99530166 1001 86380 86390 1
530230 99530230 1001 86380 86390 1
529985 99529985 1001 86380 86390 1
529946 99529946 1001 86380 86390 1
530027 99530027 1001 86380 86390 1
530096 99530096 1001 86380 86390 1
529967 99529967 1001 86380 86390 1
530681 99530681 1001 86380 86390 1
530619 99530619 1001 86380 86390 1
530663 99530663 1001 86380 86390 1
531378 99531378 1001 86380 86390 1
531187 99531187 1001 86380 86390 1
531289 99531289 1001 86380 86390 1
530987 99530987 1001 86380 86390 1
532040 99532040 1001 86380 86390 1
532162 99532162 1001 86380 86390 1
532074 99532074 1001 86380 86390 1
531808 99531808 1001 86380 86390 1
531816 99531816 1001 86380 86390 1
531729 99531729 1001 86380 86390 1
531708 99531708 1001 86380 86390 1
532645 99532645 1001 86380 86390 1
532800 99532800 1001 86380 86390 1
532664 99532664 1001 86380 86390 1
532424 99532424 1001 86380 86390 1
533121 99533121 1001 86380 86390 1
533148 99533148 1001 86380 86390 1
533193 99533193 1001 86380 86390 1
533679 99533679 1001 86380 86390 1
533673 99533673 1001 86380 86390 1
533725 99533725 1001 86380 86390 1
533587 99533587 1001 86380 86390 1
533456 99533456 1001 86380 86390 1
533913 99533913 1001 86380 86390 1
533978 99533978 1001 86380 86390 1
533930 99533930 1001 86380 86390 1
534507 99534507 1001 86380 86390 1
534593 99534593 1001 86380 86390 1
534297 99534297 1001 86380 86390 1
534473 99534473 1001 86380 86390 1
534279 99534279 1001 86380 86390 1
534448 99534448 1001 86380 86390 1
534436 99534436 1001 86380 86390 1
534475 99534475 1001 86380 86390 1
534222 99534222 1001 86380 86390 1
534786 99534786 1001 86380 86390 1
534716 99534716 1001 86380 86390 1
535307 99535307 1001 86380 86390 1
535440 99535440 1001 86380 86390 1
535608 99535608 1001 86380 86390 1
535571 99535571 1001 86380 86390 1
536335 99536335 1001 86380 86390 1
536143 99536143 1001 86380 86390 1
536072 99536072 1001 86380 86390 1
535930 99535930 1001 86380 86390 1
536024 99536024 1001 86380 86390 1
535851 99535851 1001 86380 86390 1
535766 99535766 1001 86380 86390 1
536363 99536363 1001 86380 86390 1
536896 99536896 1001 86380 86390 1
536810 99536810 1001 86380 86390 1
536837 99536837 1001 86380 86390 1
536701 99536701 1001 86380 86390 1
537355 99537355 1001 86380 86390 1
537333 99537333 1001 86380 86390 1
537800 99537800 1001 86380 86390 1
537906 99537906 1001 86380 86390 1
537884 99537884 1001 86380 86390 1
537745 99537745 1001 86380 86390 1
537401 99537401 1001 86380 86390 1
538752 99538752 1001 86380 86390 1
538754 99538754 1001 86380 86390 1
538668 99538668 1001 86380 86390 1
538500 99538500 1001 86380 86390 1
538324 99538324 1001 86380 86390 1
539605 99539605 1001 86380 86390 1
539504 99539504 1001 86380 86390 1
539546 99539546 1001 86380 86390 1
539283 99539283 1001 86380 86390 1
539402 99539402 1001 86380 86390 1
539068 99539068 1001 86380 86390 1
539832 99539832 1001 86380 86390 1
539772 99539772 1001 86380 86390 1
539724 99539724 1001 86380 86390 1
539712 99539712 1001 86380 86390 1
539764 99539764 1001 86380 86390 1
540416 99540416 1001 86380 86390 1
540248 99540248 1001 86380 86390 1
540123 99540123 1001 86380 86390 1
540206 99540206 1001 86380 86390 1
540608 99540608 1001 86380 86390 1
540665 99540665 1001 86380 86390 1
540552 99540552 1001 86380 86390 1
541231 99541231 1001 86380 86390 1
541272 99541272 1001 86380 86390 1
540902 99540902 1001 86380 86390 1
540822 99540822 1001 86380 86390 1
541296 99541296 1001 86380 86390 1
541327 99541327 1001 86380 86390 1
542000 99542000 1001 86380 86390 1
541851 99541851 1001 86380 86390 1
541870 99541870 1001 86380 86390 1
541517 99541517 1001 86380 86390 1
542220 99542220 1001 86380 86390 1
542121 99542121 1001 86380 86390 1
542875 99542875 1001 86380 86390 1
542930 99542930 1001 86380 86390 1
542688 99542688 1001 86380 86390 1
542637 99542637 1001 86380 86390 1
542575 99542575 1001 86380 86390 1
542536 99542536 1001 86380 86390 1
542326 99542326 1001 86380 86390 1
542511 99542511 1001 86380 86390 1
542447 99542447 1001 86380 86390 1
543012 99543012 1001 86380 86390 1
543120 99543120 1001 86380 86390 1
543371 99543371 1001 86380 86390 1
543402 99543402 1001 86380 86390 1
543835 99543835 1001 86380 86390 1
543930 99543930 1001 86380 86390 1
544523 99544523 1001 86380 86390 1
544288 99544288 1001 86380 86390 1
544231 99544231 1001 86380 86390 1
544196 99544196 1001 86380 86390 1
543985 99543985 1001 86380 86390 1
544129 99544129 1001 86380 86390 1
544092 99544092 1001 86380 86390 1
544651 99544651 1001 86380 86390 1
544729 99544729 1001 86380 86390 1
544722 99544722 1001 86380 86390 1
404822 636 1001 48360 49077 1
401316 99401316 1001 86380 86390 1
401552 99401552 1001 86380 86390 1
401537 99401537 1001 86380 86390 1
402064 99402064 1001 86380 86390 1
402392 99402392 1001 86380 86390 1
402626 99402626 1001 86380 86390 1
402767 99402767 1001 86380 86390 1
402746 99402746 1001 86380 86390 1
402712 99402712 1001 86380 86390 1
402805 99402805 1001 86380 86390 1
402811 99402811 1001 86380 86390 1
403068 99403068 1001 86380 86390 1
403518 99403518 1001 86380 86390 1
403565 99403565 1001 86380 86390 1
404022 99404022 1001 86380 86390 1
404065 99404065 1001 86380 86390 1
404246 99404246 1001 86380 86390 1
404956 99404956 1001 86380 86390 1
405591 99405591 1001 86380 86390 1
405725 99405725 1001 86380 86390 1
405767 99405767 1001 86380 86390 1
405956 99405956 1001 86380 86390 1
405991 99405991 1001 86380 86390 1
406147 99406147 1001 86380 86390 1
407382 99407382 1001 86380 86390 1
407486 99407486 1001 86380 86390 1
407657 99407657 1001 86380 86390 1
408579 99408579 1001 86380 86390 1
409861 99409861 1001 86380 86390 1
409899 99409899 1001 86380 86390 1
410187 99410187 1001 86380 86390 1
410458 99410458 1001 86380 86390 1
410586 99410586 1001 86380 86390 1
411427 99411427 1001 86380 86390 1
411503 99411503 1001 86380 86390 1
411676 99411676 1001 86380 86390 1
411878 99411878 1001 86380 86390 1
413527 99413527 1001 86380 86390 1
412701 99412701 1001 86380 86390 1
412857 99412857 1001 86380 86390 1
413969 99413969 1001 86380 86390 1
415118 99415118 1001 86380 86390 1
415124 99415124 1001 86380 86390 1
415069 99415069 1001 86380 86390 1
415289 99415289 1001 86380 86390 1
414657 99414657 1001 86380 86390 1
414665 99414665 1001 86380 86390 1
414805 99414805 1001 86380 86390 1
415516 99415516 1001 86380 86390 1
415409 99415409 1001 86380 86390 1
416679 99416679 1001 86380 86390 1
416580 99416580 1001 86380 86390 1
416450 99416450 1001 86380 86390 1
416341 99416341 1001 86380 86390 1
416004 99416004 1001 86380 86390 1
417494 99417494 1001 86380 86390 1
418381 99418381 1001 86380 86390 1
418828 99418828 1001 86380 86390 1
419699 99419699 1001 86380 86390 1
419743 99419743 1001 86380 86390 1
419296 99419296 1001 86380 86390 1
419502 99419502 1001 86380 86390 1
419341 99419341 1001 86380 86390 1
420601 99420601 1001 86380 86390 1
420780 99420780 1001 86380 86390 1
420683 99420683 1001 86380 86390 1
420665 99420665 1001 86380 86390 1
420762 99420762 1001 86380 86390 1
420705 99420705 1001 86380 86390 1
421886 99421886 1001 86380 86390 1
421519 99421519 1001 86380 86390 1
421419 99421419 1001 86380 86390 1
421493 99421493 1001 86380 86390 1
421012 99421012 1001 86380 86390 1
421163 99421163 1001 86380 86390 1
422143 99422143 1001 86380 86390 1
422436 99422436 1001 86380 86390 1
422775 99422775 1001 86380 86390 1
425035 99425035 1001 86380 86390 1
424744 99424744 1001 86380 86390 1
424777 99424777 1001 86380 86390 1
424242 99424242 1001 86380 86390 1
424511 99424511 1001 86380 86390 1
425807 99425807 1001 86380 86390 1
426840 99426840 1001 86380 86390 1
426815 99426815 1001 86380 86390 1
426560 99426560 1001 86380 86390 1
426439 99426439 1001 86380 86390 1
425959 99425959 1001 86380 86390 1
426235 99426235 1001 86380 86390 1
425954 99425954 1001 86380 86390 1
427521 99427521 1001 86380 86390 1
427309 99427309 1001 86380 86390 1
428188 99428188 1001 86380 86390 1
427973 99427973 1001 86380 86390 1
427996 99427996 1001 86380 86390 1
427864 99427864 1001 86380 86390 1
427644 99427644 1001 86380 86390 1
430043 99430043 1001 86380 86390 1
430345 99430345 1001 86380 86390 1
430355 99430355 1001 86380 86390 1
429701 99429701 1001 86380 86390 1
429866 99429866 1001 86380 86390 1
429682 99429682 1001 86380 86390 1
429178 99429178 1001 86380 86390 1
429415 99429415 1001 86380 86390 1
429184 99429184 1001 86380 86390 1
431782 99431782 1001 86380 86390 1
431307 99431307 1001 86380 86390 1
431587 99431587 1001 86380 86390 1
431383 99431383 1001 86380 86390 1
431464 99431464 1001 86380 86390 1
431242 99431242 1001 86380 86390 1
430985 99430985 1001 86380 86390 1
432066 99432066 1001 86380 86390 1
432134 99432134 1001 86380 86390 1
433719 99433719 1001 86380 86390 1
433428 99433428 1001 86380 86390 1
433214 99433214 1001 86380 86390 1
432565 99432565 1001 86380 86390 1
432547 99432547 1001 86380 86390 1
432770 99432770 1001 86380 86390 1
433835 99433835 1001 86380 86390 1
433948 99433948 1001 86380 86390 1
435003 99435003 1001 86380 86390 1
435259 99435259 1001 86380 86390 1
434630 99434630 1001 86380 86390 1
434769 99434769 1001 86380 86390 1
434839 99434839 1001 86380 86390 1
434335 99434335 1001 86380 86390 1
435479 99435479 1001 86380 86390 1
435786 99435786 1001 86380 86390 1
435611 99435611 1001 86380 86390 1
435478 99435478 1001 86380 86390 1
437051 99437051 1001 86380 86390 1
436859 99436859 1001 86380 86390 1
437065 99437065 1001 86380 86390 1
436738 99436738 1001 86380 86390 1
436614 99436614 1001 86380 86390 1
436678 99436678 1001 86380 86390 1
436539 99436539 1001 86380 86390 1
435983 99435983 1001 86380 86390 1
436100 99436100 1001 86380 86390 1
436141 99436141 1001 86380 86390 1
435937 99435937 1001 86380 86390 1
435912 99435912 1001 86380 86390 1
300011 99300011 1001 86380 86390 1
300489 99300489 1001 86380 86390 1
300426 99300426 1001 86380 86390 1
300178 99300178 1001 86380 86390 1
300918 99300918 1001 86380 86390 1
301492 99301492 1001 86380 86390 1
301398 99301398 1001 86380 86390 1
301298 99301298 1001 86380 86390 1
301343 99301343 1001 86380 86390 1
301320 99301320 1001 86380 86390 1
301051 99301051 1001 86380 86390 1
301013 99301013 1001 86380 86390 1
300936 99300936 1001 86380 86390 1
301067 99301067 1001 86380 86390 1
301042 99301042 1001 86380 86390 1
301099 99301099 1001 86380 86390 1
301723 99301723 1001 86380 86390 1
301559 99301559 1001 86380 86390 1
302130 99302130 1001 86380 86390 1
302070 99302070 1001 86380 86390 1
302019 99302019 1001 86380 86390 1
301872 99301872 1001 86380 86390 1
301925 99301925 1001 86380 86390 1
302457 99302457 1001 86380 86390 1
302836 99302836 1001 86380 86390 1
302982 99302982 1001 86380 86390 1
302883 99302883 1001 86380 86390 1
302720 99302720 1001 86380 86390 1
303240 99303240 1001 86380 86390 1
303861 99303861 1001 86380 86390 1
303812 99303812 1001 86380 86390 1
303476 99303476 1001 86380 86390 1
304073 99304073 1001 86380 86390 1
304088 99304088 1001 86380 86390 1
304036 99304036 1001 86380 86390 1
304734 99304734 1001 86380 86390 1
304583 99304583 1001 86380 86390 1
304404 99304404 1001 86380 86390 1
305609 99305609 1001 86380 86390 1
305511 99305511 1001 86380 86390 1
305540 99305540 1001 86380 86390 1
305503 99305503 1001 86380 86390 1
305460 99305460 1001 86380 86390 1
305409 99305409 1001 86380 86390 1
305194 99305194 1001 86380 86390 1
305080 99305080 1001 86380 86390 1
305211 99305211 1001 86380 86390 1
305188 99305188 1001 86380 86390 1
305178 99305178 1001 86380 86390 1
500062 99500062 1001 86380 86390 1
500756 99500756 1001 86380 86390 1
500794 99500794 1001 86380 86390 1
500392 99500392 1001 86380 86390 1
500962 99500962 1001 86380 86390 1
501460 99501460 1001 86380 86390 1
501266 99501266 1001 86380 86390 1
501391 99501391 1001 86380 86390 1
501792 99501792 1001 86380 86390 1
502415 99502415 1001 86380 86390 1
502150 99502150 1001 86380 86390 1
501909 99501909 1001 86380 86390 1
502586 99502586 1001 86380 86390 1
502564 99502564 1001 86380 86390 1
503237 99503237 1001 86380 86390 1
502922 99502922 1001 86380 86390 1
503017 99503017 1001 86380 86390 1
502761 99502761 1001 86380 86390 1
502865 99502865 1001 86380 86390 1
502814 99502814 1001 86380 86390 1
502756 99502756 1001 86380 86390 1
503721 99503721 1001 86380 86390 1
503557 99503557 1001 86380 86390 1
503702 99503702 1001 86380 86390 1
504297 99504297 1001 86380 86390 1
504237 99504237 1001 86380 86390 1
504828 99504828 1001 86380 86390 1
504895 99504895 1001 86380 86390 1
504934 99504934 1001 86380 86390 1
504519 99504519 1001 86380 86390 1
504344 99504344 1001 86380 86390 1
505083 99505083 1001 86380 86390 1
505066 99505066 1001 86380 86390 1
505709 99505709 1001 86380 86390 1
505757 99505757 1001 86380 86390 1
505494 99505494 1001 86380 86390 1
505560 99505560 1001 86380 86390 1
505497 99505497 1001 86380 86390 1
505219 99505219 1001 86380 86390 1
505299 99505299 1001 86380 86390 1
505774 99505774 1001 86380 86390 1
505802 99505802 1001 86380 86390 1
505906 99505906 1001 86380 86390 1
505895 99505895 1001 86380 86390 1
506509 99506509 1001 86380 86390 1
506466 99506466 1001 86380 86390 1
506332 99506332 1001 86380 86390 1
506285 99506285 1001 86380 86390 1
506149 99506149 1001 86380 86390 1
505994 99505994 1001 86380 86390 1
506784 99506784 1001 86380 86390 1
507169 99507169 1001 86380 86390 1
507053 99507053 1001 86380 86390 1
507059 99507059 1001 86380 86390 1
507138 99507138 1001 86380 86390 1
507216 99507216 1001 86380 86390 1
506842 99506842 1001 86380 86390 1
506803 99506803 1001 86380 86390 1
506869 99506869 1001 86380 86390 1
507001 99507001 1001 86380 86390 1
506978 99506978 1001 86380 86390 1
507536 99507536 1001 86380 86390 1
507447 99507447 1001 86380 86390 1
507487 99507487 1001 86380 86390 1
507625 99507625 1001 86380 86390 1
508248 99508248 1001 86380 86390 1
507866 99507866 1001 86380 86390 1
507721 99507721 1001 86380 86390 1
507662 99507662 1001 86380 86390 1
508414 99508414 1001 86380 86390 1
508294 99508294 1001 86380 86390 1
509049 99509049 1001 86380 86390 1
508803 99508803 1001 86380 86390 1
509228 99509228 1001 86380 86390 1
509217 99509217 1001 86380 86390 1
509196 99509196 1001 86380 86390 1
509719 99509719 1001 86380 86390 1
509583 99509583 1001 86380 86390 1
509436 99509436 1001 86380 86390 1
509905 99509905 1001 86380 86390 1
509906 99509906 1001 86380 86390 1
510509 99510509 1001 86380 86390 1
510165 99510165 1001 86380 86390 1
510841 99510841 1001 86380 86390 1
510769 99510769 1001 86380 86390 1
510834 99510834 1001 86380 86390 1
511219 99511219 1001 86380 86390 1
511251 99511251 1001 86380 86390 1
511290 99511290 1001 86380 86390 1
511067 99511067 1001 86380 86390 1
512294 99512294 1001 86380 86390 1
512174 99512174 1001 86380 86390 1
512022 99512022 1001 86380 86390 1
511972 99511972 1001 86380 86390 1
512064 99512064 1001 86380 86390 1
512106 99512106 1001 86380 86390 1
512016 99512016 1001 86380 86390 1
511796 99511796 1001 86380 86390 1
512442 99512442 1001 86380 86390 1
512434 99512434 1001 86380 86390 1
512449 99512449 1001 86380 86390 1
512529 99512529 1001 86380 86390 1
513019 99513019 1001 86380 86390 1
513196 99513196 1001 86380 86390 1
512836 99512836 1001 86380 86390 1
512828 99512828 1001 86380 86390 1
513388 99513388 1001 86380 86390 1
513249 99513249 1001 86380 86390 1
513881 99513881 1001 86380 86390 1
513992 99513992 1001 86380 86390 1
513709 99513709 1001 86380 86390 1
513714 99513714 1001 86380 86390 1
513468 99513468 1001 86380 86390 1
514084 99514084 1001 86380 86390 1
514140 99514140 1001 86380 86390 1
514204 99514204 1001 86380 86390 1
514741 99514741 1001 86380 86390 1
514680 99514680 1001 86380 86390 1
514803 99514803 1001 86380 86390 1
514817 99514817 1001 86380 86390 1
514322 99514322 1001 86380 86390 1
514913 99514913 1001 86380 86390 1
514983 99514983 1001 86380 86390 1
515628 99515628 1001 86380 86390 1
515199 99515199 1001 86380 86390 1
515213 99515213 1001 86380 86390 1
516371 99516371 1001 86380 86390 1
516372 99516372 1001 86380 86390 1
516465 99516465 1001 86380 86390 1
516108 99516108 1001 86380 86390 1
516060 99516060 1001 86380 86390 1
516558 99516558 1001 86380 86390 1
516626 99516626 1001 86380 86390 1
516526 99516526 1001 86380 86390 1
517168 99517168 1001 86380 86390 1
517311 99517311 1001 86380 86390 1
516796 99516796 1001 86380 86390 1
517814 99517814 1001 86380 86390 1
517835 99517835 1001 86380 86390 1
517772 99517772 1001 86380 86390 1
517644 99517644 1001 86380 86390 1
517627 99517627 1001 86380 86390 1
518294 99518294 1001 86380 86390 1
518310 99518310 1001 86380 86390 1
518780 99518780 1001 86380 86390 1
519016 99519016 1001 86380 86390 1
519674 99519674 1001 86380 86390 1
519619 99519619 1001 86380 86390 1
519202 99519202 1001 86380 86390 1
520539 99520539 1001 86380 86390 1
520467 99520467 1001 86380 86390 1
520253 99520253 1001 86380 86390 1
520348 99520348 1001 86380 86390 1
520792 99520792 1001 86380 86390 1
520715 99520715 1001 86380 86390 1
520793 99520793 1001 86380 86390 1
520020 99520020 1001 86380 86390 1
520658 99520658 1001 86380 86390 1
521341 99521341 1001 86380 86390 1
521306 99521306 1001 86380 86390 1
521336 99521336 1001 86380 86390 1
521193 99521193 1001 86380 86390 1
520992 99520992 1001 86380 86390 1
520870 99520870 1001 86380 86390 1
521645 99521645 1001 86380 86390 1
522228 99522228 1001 86380 86390 1
522176 99522176 1001 86380 86390 1
521700 99521700 1001 86380 86390 1
521726 99521726 1001 86380 86390 1
521729 99521729 1001 86380 86390 1
523117 99523117 1001 86380 86390 1
523091 99523091 1001 86380 86390 1
522981 99522981 1001 86380 86390 1
523052 99523052 1001 86380 86390 1
523002 99523002 1001 86380 86390 1
522895 99522895 1001 86380 86390 1
522616 99522616 1001 86380 86390 1
522527 99522527 1001 86380 86390 1
522501 99522501 1001 86380 86390 1
522671 99522671 1001 86380 86390 1
522594 99522594 1001 86380 86390 1
523881 99523881 1001 86380 86390 1
523833 99523833 1001 86380 86390 1
523880 99523880 1001 86380 86390 1
523338 99523338 1001 86380 86390 1
523457 99523457 1001 86380 86390 1
523387 99523387 1001 86380 86390 1
523967 99523967 1001 86380 86390 1
523995 99523995 1001 86380 86390 1
524024 99524024 1001 86380 86390 1
524131 99524131 1001 86380 86390 1
524654 99524654 1001 86380 86390 1
524754 99524754 1001 86380 86390 1
524718 99524718 1001 86380 86390 1
524251 99524251 1001 86380 86390 1
524887 99524887 1001 86380 86390 1
524810 99524810 1001 86380 86390 1
525468 99525468 1001 86380 86390 1
525400 99525400 1001 86380 86390 1
525381 99525381 1001 86380 86390 1
525077 99525077 1001 86380 86390 1
525685 99525685 1001 86380 86390 1
525648 99525648 1001 86380 86390 1
525726 99525726 1001 86380 86390 1
526096 99526096 1001 86380 86390 1
525938 99525938 1001 86380 86390 1
525943 99525943 1001 86380 86390 1
526579 99526579 1001 86380 86390 1
526881 99526881 1001 86380 86390 1
526827 99526827 1001 86380 86390 1
526638 99526638 1001 86380 86390 1
527253 99527253 1001 86380 86390 1
527294 99527294 1001 86380 86390 1
527965 99527965 1001 86380 86390 1
527698 99527698 1001 86380 86390 1
527751 99527751 1001 86380 86390 1
527539 99527539 1001 86380 86390 1
527556 99527556 1001 86380 86390 1
528076 99528076 1001 86380 86390 1
528233 99528233 1001 86380 86390 1
528873 99528873 1001 86380 86390 1
528740 99528740 1001 86380 86390 1
528585 99528585 1001 86380 86390 1
528611 99528611 1001 86380 86390 1
528385 99528385 1001 86380 86390 1
528451 99528451 1001 86380 86390 1
528442 99528442 1001 86380 86390 1
528932 99528932 1001 86380 86390 1
528971 99528971 1001 86380 86390 1
529435 99529435 1001 86380 86390 1
529360 99529360 1001 86380 86390 1
529403 99529403 1001 86380 86390 1
529147 99529147 1001 86380 86390 1
529266 99529266 1001 86380 86390 1
529150 99529150 1001 86380 86390 1
529128 99529128 1001 86380 86390 1
529142 99529142 1001 86380 86390 1
529909 99529909 1001 86380 86390 1
529926 99529926 1001 86380 86390 1
529915 99529915 1001 86380 86390 1
530520 99530520 1001 86380 86390 1
530401 99530401 1001 86380 86390 1
530245 99530245 1001 86380 86390 1
530234 99530234 1001 86380 86390 1
530654 99530654 1001 86380 86390 1
530694 99530694 1001 86380 86390 1
530593 99530593 1001 86380 86390 1
530705 99530705 1001 86380 86390 1
531183 99531183 1001 86380 86390 1
531110 99531110 1001 86380 86390 1
531154 99531154 1001 86380 86390 1
531173 99531173 1001 86380 86390 1
530869 99530869 1001 86380 86390 1
530961 99530961 1001 86380 86390 1
530926 99530926 1001 86380 86390 1
531510 99531510 1001 86380 86390 1
531575 99531575 1001 86380 86390 1
531440 99531440 1001 86380 86390 1
531544 99531544 1001 86380 86390 1
532054 99532054 1001 86380 86390 1
532046 99532046 1001 86380 86390 1
531844 99531844 1001 86380 86390 1
531957 99531957 1001 86380 86390 1
532795 99532795 1001 86380 86390 1
532811 99532811 1001 86380 86390 1
532484 99532484 1001 86380 86390 1
533237 99533237 1001 86380 86390 1
533124 99533124 1001 86380 86390 1
533585 99533585 1001 86380 86390 1
533586 99533586 1001 86380 86390 1
533961 99533961 1001 86380 86390 1
533923 99533923 1001 86380 86390 1
534039 99534039 1001 86380 86390 1
534007 99534007 1001 86380 86390 1
534579 99534579 1001 86380 86390 1
534645 99534645 1001 86380 86390 1
535352 99535352 1001 86380 86390 1
535378 99535378 1001 86380 86390 1
535152 99535152 1001 86380 86390 1
535179 99535179 1001 86380 86390 1
535058 99535058 1001 86380 86390 1
535689 99535689 1001 86380 86390 1
536219 99536219 1001 86380 86390 1
535983 99535983 1001 86380 86390 1
536465 99536465 1001 86380 86390 1
536345 99536345 1001 86380 86390 1
537000 99537000 1001 86380 86390 1
537104 99537104 1001 86380 86390 1
536881 99536881 1001 86380 86390 1
536823 99536823 1001 86380 86390 1
536759 99536759 1001 86380 86390 1
536595 99536595 1001 86380 86390 1
537316 99537316 1001 86380 86390 1
537962 99537962 1001 86380 86390 1
537721 99537721 1001 86380 86390 1
537763 99537763 1001 86380 86390 1
538620 99538620 1001 86380 86390 1
538672 99538672 1001 86380 86390 1
538435 99538435 1001 86380 86390 1
538263 99538263 1001 86380 86390 1
538225 99538225 1001 86380 86390 1
538952 99538952 1001 86380 86390 1
539613 99539613 1001 86380 86390 1
539443 99539443 1001 86380 86390 1
539275 99539275 1001 86380 86390 1
539168 99539168 1001 86380 86390 1
539222 99539222 1001 86380 86390 1
539768 99539768 1001 86380 86390 1
539652 99539652 1001 86380 86390 1
540164 99540164 1001 86380 86390 1
540255 99540255 1001 86380 86390 1
540144 99540144 1001 86380 86390 1
540028 99540028 1001 86380 86390 1
539955 99539955 1001 86380 86390 1
539931 99539931 1001 86380 86390 1
540648 99540648 1001 86380 86390 1
540602 99540602 1001 86380 86390 1
541055 99541055 1001 86380 86390 1
540914 99540914 1001 86380 86390 1
541082 99541082 1001 86380 86390 1
540842 99540842 1001 86380 86390 1
540752 99540752 1001 86380 86390 1
541310 99541310 1001 86380 86390 1
541338 99541338 1001 86380 86390 1
541945 99541945 1001 86380 86390 1
542106 99542106 1001 86380 86390 1
542002 99542002 1001 86380 86390 1
541727 99541727 1001 86380 86390 1
541530 99541530 1001 86380 86390 1
541686 99541686 1001 86380 86390 1
542222 99542222 1001 86380 86390 1
542137 99542137 1001 86380 86390 1
542167 99542167 1001 86380 86390 1
542599 99542599 1001 86380 86390 1
542566 99542566 1001 86380 86390 1
542685 99542685 1001 86380 86390 1
542493 99542493 1001 86380 86390 1
542388 99542388 1001 86380 86390 1
542950 99542950 1001 86380 86390 1
543738 99543738 1001 86380 86390 1
543650 99543650 1001 86380 86390 1
543587 99543587 1001 86380 86390 1
543410 99543410 1001 86380 86390 1
543361 99543361 1001 86380 86390 1
543509 99543509 1001 86380 86390 1
543369 99543369 1001 86380 86390 1
543233 99543233 1001 86380 86390 1
543903 99543903 1001 86380 86390 1
543945 99543945 1001 86380 86390 1
543790 99543790 1001 86380 86390 1
544272 99544272 1001 86380 86390 1
544376 99544376 1001 86380 86390 1
544046 99544046 1001 86380 86390 1
544671 99544671 1001 86380 86390 1
418475 617 1001 47580 59457 1
400258 99400258 1001 86380 86390 1
400255 99400255 1001 86380 86390 1
400278 99400278 1001 86380 86390 1
400601 99400601 1001 86380 86390 1
401723 99401723 1001 86380 86390 1
402481 99402481 1001 86380 86390 1
402641 99402641 1001 86380 86390 1
402728 99402728 1001 86380 86390 1
402877 99402877 1001 86380 86390 1
402894 99402894 1001 86380 86390 1
403202 99403202 1001 86380 86390 1
403265 99403265 1001 86380 86390 1
403356 99403356 1001 86380 86390 1
403836 99403836 1001 86380 86390 1
404302 99404302 1001 86380 86390 1
404582 99404582 1001 86380 86390 1
404735 99404735 1001 86380 86390 1
404887 99404887 1001 86380 86390 1
404793 99404793 1001 86380 86390 1
405148 99405148 1001 86380 86390 1
405504 99405504 1001 86380 86390 1
405540 99405540 1001 86380 86390 1
405568 99405568 1001 86380 86390 1
405417 99405417 1001 86380 86390 1
405662 99405662 1001 86380 86390 1
405679 99405679 1001 86380 86390 1
405755 99405755 1001 86380 86390 1
406012 99406012 1001 86380 86390 1
405987 99405987 1001 86380 86390 1
406155 99406155 1001 86380 86390 1
406750 99406750 1001 86380 86390 1
407019 99407019 1001 86380 86390 1
407415 99407415 1001 86380 86390 1
407752 99407752 1001 86380 86390 1
407858 99407858 1001 86380 86390 1
407967 99407967 1001 86380 86390 1
408285 99408285 1001 86380 86390 1
408328 99408328 1001 86380 86390 1
409127 99409127 1001 86380 86390 1
409266 99409266 1001 86380 86390 1
409365 99409365 1001 86380 86390 1
409472 99409472 1001 86380 86390 1
409663 99409663 1001 86380 86390 1
409627 99409627 1001 86380 86390 1
409812 99409812 1001 86380 86390 1
410014 99410014 1001 86380 86390 1
410229 99410229 1001 86380 86390 1
410426 99410426 1001 86380 86390 1
410739 99410739 1001 86380 86390 1
410885 99410885 1001 86380 86390 1
411006 99411006 1001 86380 86390 1
411173 99411173 1001 86380 86390 1
411949 99411949 1001 86380 86390 1
412071 99412071 1001 86380 86390 1
413519 99413519 1001 86380 86390 1
412952 99412952 1001 86380 86390 1
413032 99413032 1001 86380 86390 1
412875 99412875 1001 86380 86390 1
412500 99412500 1001 86380 86390 1
413736 99413736 1001 86380 86390 1
414067 99414067 1001 86380 86390 1
413776 99413776 1001 86380 86390 1
414947 99414947 1001 86380 86390 1
415273 99415273 1001 86380 86390 1
414160 99414160 1001 86380 86390 1
414140 99414140 1001 86380 86390 1
414234 99414234 1001 86380 86390 1
415511 99415511 1001 86380 86390 1
415659 99415659 1001 86380 86390 1
415641 99415641 1001 86380 86390 1
415331 99415331 1001 86380 86390 1
416352 99416352 1001 86380 86390 1
416224 99416224 1001 86380 86390 1
416301 99416301 1001 86380 86390 1
415915 99415915 1001 86380 86390 1
416101 99416101 1001 86380 86390 1
418761 99418761 1001 86380 86390 1
418792 99418792 1001 86380 86390 1
417925 99417925 1001 86380 86390 1
418893 99418893 1001 86380 86390 1
419044 99419044 1001 86380 86390 1
420386 99420386 1001 86380 86390 1
420413 99420413 1001 86380 86390 1
419718 99419718 1001 86380 86390 1
419576 99419576 1001 86380 86390 1
420680 99420680 1001 86380 86390 1
422000 99422000 1001 86380 86390 1
421984 99421984 1001 86380 86390 1
421792 99421792 1001 86380 86390 1
421458 99421458 1001 86380 86390 1
421648 99421648 1001 86380 86390 1
420965 99420965 1001 86380 86390 1
421155 99421155 1001 86380 86390 1
422230 99422230 1001 86380 86390 1
422242 99422242 1001 86380 86390 1
423520 99423520 1001 86380 86390 1
423705 99423705 1001 86380 86390 1
422838 99422838 1001 86380 86390 1
422929 99422929 1001 86380 86390 1
425063 99425063 1001 86380 86390 1
424542 99424542 1001 86380 86390 1
425641 99425641 1001 86380 86390 1
427062 99427062 1001 86380 86390 1
427073 99427073 1001 86380 86390 1
427023 99427023 1001 86380 86390 1
426663 99426663 1001 86380 86390 1
426522 99426522 1001 86380 86390 1
426647 99426647 1001 86380 86390 1
426681 99426681 1001 86380 86390 1
426337 99426337 1001 86380 86390 1
425913 99425913 1001 86380 86390 1
427157 99427157 1001 86380 86390 1
428364 99428364 1001 86380 86390 1
428425 99428425 1001 86380 86390 1
428349 99428349 1001 86380 86390 1
428272 99428272 1001 86380 86390 1
427607 99427607 1001 86380 86390 1
427744 99427744 1001 86380 86390 1
430319 99430319 1001 86380 86390 1
430130 99430130 1001 86380 86390 1
429982 99429982 1001 86380 86390 1
429772 99429772 1001 86380 86390 1
429509 99429509 1001 86380 86390 1
430438 99430438 1001 86380 86390 1
430593 99430593 1001 86380 86390 1
431410 99431410 1001 86380 86390 1
431199 99431199 1001 86380 86390 1
430975 99430975 1001 86380 86390 1
430991 99430991 1001 86380 86390 1
432130 99432130 1001 86380 86390 1
432197 99432197 1001 86380 86390 1
433364 99433364 1001 86380 86390 1
433191 99433191 1001 86380 86390 1
433054 99433054 1001 86380 86390 1
433264 99433264 1001 86380 86390 1
434007 99434007 1001 86380 86390 1
435252 99435252 1001 86380 86390 1
434656 99434656 1001 86380 86390 1
434932 99434932 1001 86380 86390 1
434356 99434356 1001 86380 86390 1
434305 99434305 1001 86380 86390 1
434509 99434509 1001 86380 86390 1
435830 99435830 1001 86380 86390 1
437034 99437034 1001 86380 86390 1
436677 99436677 1001 86380 86390 1
435907 99435907 1001 86380 86390 1
435939 99435939 1001 86380 86390 1
437212 99437212 1001 86380 86390 1
437224 99437224 1001 86380 86390 1
300677 99300677 1001 86380 86390 1
300700 99300700 1001 86380 86390 1
300567 99300567 1001 86380 86390 1
300532 99300532 1001 86380 86390 1
300374 99300374 1001 86380 86390 1
301388 99301388 1001 86380 86390 1
301469 99301469 1001 86380 86390 1
301530 99301530 1001 86380 86390 1
301004 99301004 1001 86380 86390 1
300952 99300952 1001 86380 86390 1
300966 99300966 1001 86380 86390 1
300996 99300996 1001 86380 86390 1
301609 99301609 1001 86380 86390 1
302155 99302155 1001 86380 86390 1
301817 99301817 1001 86380 86390 1
301949 99301949 1001 86380 86390 1
302443 99302443 1001 86380 86390 1
302496 99302496 1001 86380 86390 1
302523 99302523 1001 86380 86390 1
303091 99303091 1001 86380 86390 1
303167 99303167 1001 86380 86390 1
302593 99302593 1001 86380 86390 1
303309 99303309 1001 86380 86390 1
303921 99303921 1001 86380 86390 1
303834 99303834 1001 86380 86390 1
303752 99303752 1001 86380 86390 1
304827 99304827 1001 86380 86390 1
304816 99304816 1001 86380 86390 1
304490 99304490 1001 86380 86390 1
304599 99304599 1001 86380 86390 1
305039 99305039 1001 86380 86390 1
305054 99305054 1001 86380 86390 1
305492 99305492 1001 86380 86390 1
305398 99305398 1001 86380 86390 1
305078 99305078 1001 86380 86390 1
305158 99305158 1001 86380 86390 1
500686 99500686 1001 86380 86390 1
500342 99500342 1001 86380 86390 1
500370 99500370 1001 86380 86390 1
500373 99500373 1001 86380 86390 1
500883 99500883 1001 86380 86390 1
501552 99501552 1001 86380 86390 1
501596 99501596 1001 86380 86390 1
501182 99501182 1001 86380 86390 1
502301 99502301 1001 86380 86390 1
502447 99502447 1001 86380 86390 1
502345 99502345 1001 86380 86390 1
502082 99502082 1001 86380 86390 1
501925 99501925 1001 86380 86390 1
501958 99501958 1001 86380 86390 1
502610 99502610 1001 86380 86390 1
503268 99503268 1001 86380 86390 1
503076 99503076 1001 86380 86390 1
502695 99502695 1001 86380 86390 1
503958 99503958 1001 86380 86390 1
503641 99503641 1001 86380 86390 1
504257 99504257 1001 86380 86390 1
504132 99504132 1001 86380 86390 1
504267 99504267 1001 86380 86390 1
504815 99504815 1001 86380 86390 1
504611 99504611 1001 86380 86390 1
504548 99504548 1001 86380 86390 1
505127 99505127 1001 86380 86390 1
505063 99505063 1001 86380 86390 1
505605 99505605 1001 86380 86390 1
505608 99505608 1001 86380 86390 1
505526 99505526 1001 86380 86390 1
505387 99505387 1001 86380 86390 1
505557 99505557 1001 86380 86390 1
505260 99505260 1001 86380 86390 1
505224 99505224 1001 86380 86390 1
505174 99505174 1001 86380 86390 1
505793 99505793 1001 86380 86390 1
506431 99506431 1001 86380 86390 1
506378 99506378 1001 86380 86390 1
506197 99506197 1001 86380 86390 1
506380 99506380 1001 86380 86390 1
506304 99506304 1001 86380 86390 1
506243 99506243 1001 86380 86390 1
506246 99506246 1001 86380 86390 1
506247 99506247 1001 86380 86390 1
506142 99506142 1001 86380 86390 1
506716 99506716 1001 86380 86390 1
507242 99507242 1001 86380 86390 1
507119 99507119 1001 86380 86390 1
507095 99507095 1001 86380 86390 1
506880 99506880 1001 86380 86390 1
507499 99507499 1001 86380 86390 1
508216 99508216 1001 86380 86390 1
508149 99508149 1001 86380 86390 1
508112 99508112 1001 86380 86390 1
508181 99508181 1001 86380 86390 1
508040 99508040 1001 86380 86390 1
507674 99507674 1001 86380 86390 1
507792 99507792 1001 86380 86390 1
508910 99508910 1001 86380 86390 1
508950 99508950 1001 86380 86390 1
509002 99509002 1001 86380 86390 1
508969 99508969 1001 86380 86390 1
508667 99508667 1001 86380 86390 1
508852 99508852 1001 86380 86390 1
508623 99508623 1001 86380 86390 1
508627 99508627 1001 86380 86390 1
509139 99509139 1001 86380 86390 1
509750 99509750 1001 86380 86390 1
509874 99509874 1001 86380 86390 1
509884 99509884 1001 86380 86390 1
509587 99509587 1001 86380 86390 1
510086 99510086 1001 86380 86390 1
510026 99510026 1001 86380 86390 1
510078 99510078 1001 86380 86390 1
510365 99510365 1001 86380 86390 1
510448 99510448 1001 86380 86390 1
510461 99510461 1001 86380 86390 1
510120 99510120 1001 86380 86390 1
510106 99510106 1001 86380 86390 1
510888 99510888 1001 86380 86390 1
511451 99511451 1001 86380 86390 1
511222 99511222 1001 86380 86390 1
510948 99510948 1001 86380 86390 1
511705 99511705 1001 86380 86390 1
511702 99511702 1001 86380 86390 1
512256 99512256 1001 86380 86390 1
512245 99512245 1001 86380 86390 1
512367 99512367 1001 86380 86390 1
511993 99511993 1001 86380 86390 1
511997 99511997 1001 86380 86390 1
512079 99512079 1001 86380 86390 1
511774 99511774 1001 86380 86390 1
511896 99511896 1001 86380 86390 1
512489 99512489 1001 86380 86390 1
513137 99513137 1001 86380 86390 1
512810 99512810 1001 86380 86390 1
512890 99512890 1001 86380 86390 1
512918 99512918 1001 86380 86390 1
512957 99512957 1001 86380 86390 1
512894 99512894 1001 86380 86390 1
513298 99513298 1001 86380 86390 1
513240 99513240 1001 86380 86390 1
514000 99514000 1001 86380 86390 1
514009 99514009 1001 86380 86390 1
513927 99513927 1001 86380 86390 1
514808 99514808 1001 86380 86390 1
514655 99514655 1001 86380 86390 1
514656 99514656 1001 86380 86390 1
514798 99514798 1001 86380 86390 1
514852 99514852 1001 86380 86390 1
514479 99514479 1001 86380 86390 1
514586 99514586 1001 86380 86390 1
514990 99514990 1001 86380 86390 1
515586 99515586 1001 86380 86390 1
515353 99515353 1001 86380 86390 1
515432 99515432 1001 86380 86390 1
515077 99515077 1001 86380 86390 1
515221 99515221 1001 86380 86390 1
515068 99515068 1001 86380 86390 1
515226 99515226 1001 86380 86390 1
515164 99515164 1001 86380 86390 1
515721 99515721 1001 86380 86390 1
515857 99515857 1001 86380 86390 1
516480 99516480 1001 86380 86390 1
516325 99516325 1001 86380 86390 1
516338 99516338 1001 86380 86390 1
516164 99516164 1001 86380 86390 1
516207 99516207 1001 86380 86390 1
515995 99515995 1001 86380 86390 1
515970 99515970 1001 86380 86390 1
515983 99515983 1001 86380 86390 1
516692 99516692 1001 86380 86390 1
517222 99517222 1001 86380 86390 1
517318 99517318 1001 86380 86390 1
516976 99516976 1001 86380 86390 1
516785 99516785 1001 86380 86390 1
518060 99518060 1001 86380 86390 1
518115 99518115 1001 86380 86390 1
518106 99518106 1001 86380 86390 1
518055 99518055 1001 86380 86390 1
517831 99517831 1001 86380 86390 1
517784 99517784 1001 86380 86390 1
517824 99517824 1001 86380 86390 1
517559 99517559 1001 86380 86390 1
517603 99517603 1001 86380 86390 1
517656 99517656 1001 86380 86390 1
518364 99518364 1001 86380 86390 1
518912 99518912 1001 86380 86390 1
518947 99518947 1001 86380 86390 1
518948 99518948 1001 86380 86390 1
518470 99518470 1001 86380 86390 1
518549 99518549 1001 86380 86390 1
519014 99519014 1001 86380 86390 1
519169 99519169 1001 86380 86390 1
519175 99519175 1001 86380 86390 1
519137 99519137 1001 86380 86390 1
519736 99519736 1001 86380 86390 1
519466 99519466 1001 86380 86390 1
519533 99519533 1001 86380 86390 1
519473 99519473 1001 86380 86390 1
519580 99519580 1001 86380 86390 1
519372 99519372 1001 86380 86390 1
519373 99519373 1001 86380 86390 1
520439 99520439 1001 86380 86390 1
520479 99520479 1001 86380 86390 1
520403 99520403 1001 86380 86390 1
520039 99520039 1001 86380 86390 1
520041 99520041 1001 86380 86390 1
520122 99520122 1001 86380 86390 1
520783 99520783 1001 86380 86390 1
520740 99520740 1001 86380 86390 1
521372 99521372 1001 86380 86390 1
521144 99521144 1001 86380 86390 1
521210 99521210 1001 86380 86390 1
520982 99520982 1001 86380 86390 1
521049 99521049 1001 86380 86390 1
521524 99521524 1001 86380 86390 1
522027 99522027 1001 86380 86390 1
521711 99521711 1001 86380 86390 1
521859 99521859 1001 86380 86390 1
522475 99522475 1001 86380 86390 1
522415 99522415 1001 86380 86390 1
522964 99522964 1001 86380 86390 1
522700 99522700 1001 86380 86390 1
522702 99522702 1001 86380 86390 1
523249 99523249 1001 86380 86390 1
523231 99523231 1001 86380 86390 1
523414 99523414 1001 86380 86390 1
523410 99523410 1001 86380 86390 1
523425 99523425 1001 86380 86390 1
523348 99523348 1001 86380 86390 1
524007 99524007 1001 86380 86390 1
523959 99523959 1001 86380 86390 1
524768 99524768 1001 86380 86390 1
524419 99524419 1001 86380 86390 1
524217 99524217 1001 86380 86390 1
524211 99524211 1001 86380 86390 1
524916 99524916 1001 86380 86390 1
524787 99524787 1001 86380 86390 1
525360 99525360 1001 86380 86390 1
525164 99525164 1001 86380 86390 1
525076 99525076 1001 86380 86390 1
525154 99525154 1001 86380 86390 1
526225 99526225 1001 86380 86390 1
526139 99526139 1001 86380 86390 1
526125 99526125 1001 86380 86390 1
525892 99525892 1001 86380 86390 1
525856 99525856 1001 86380 86390 1
526006 99526006 1001 86380 86390 1
526512 99526512 1001 86380 86390 1
527183 99527183 1001 86380 86390 1
526894 99526894 1001 86380 86390 1
526948 99526948 1001 86380 86390 1
526834 99526834 1001 86380 86390 1
527444 99527444 1001 86380 86390 1
527278 99527278 1001 86380 86390 1
527820 99527820 1001 86380 86390 1
527853 99527853 1001 86380 86390 1
527533 99527533 1001 86380 86390 1
527585 99527585 1001 86380 86390 1
528128 99528128 1001 86380 86390 1
528806 99528806 1001 86380 86390 1
528808 99528808 1001 86380 86390 1
528501 99528501 1001 86380 86390 1
528331 99528331 1001 86380 86390 1
529151 99529151 1001 86380 86390 1
529190 99529190 1001 86380 86390 1
529259 99529259 1001 86380 86390 1
529880 99529880 1001 86380 86390 1
529778 99529778 1001 86380 86390 1
529863 99529863 1001 86380 86390 1
530158 99530158 1001 86380 86390 1
530277 99530277 1001 86380 86390 1
529987 99529987 1001 86380 86390 1
530130 99530130 1001 86380 86390 1
529968 99529968 1001 86380 86390 1
530722 99530722 1001 86380 86390 1
530658 99530658 1001 86380 86390 1
531292 99531292 1001 86380 86390 1
531280 99531280 1001 86380 86390 1
531351 99531351 1001 86380 86390 1
531308 99531308 1001 86380 86390 1
530966 99530966 1001 86380 86390 1
532119 99532119 1001 86380 86390 1
531914 99531914 1001 86380 86390 1
531650 99531650 1001 86380 86390 1
531612 99531612 1001 86380 86390 1
531633 99531633 1001 86380 86390 1
532400 99532400 1001 86380 86390 1
532272 99532272 1001 86380 86390 1
532754 99532754 1001 86380 86390 1
532581 99532581 1001 86380 86390 1
533086 99533086 1001 86380 86390 1
533835 99533835 1001 86380 86390 1
533838 99533838 1001 86380 86390 1
533688 99533688 1001 86380 86390 1
533547 99533547 1001 86380 86390 1
533997 99533997 1001 86380 86390 1
534560 99534560 1001 86380 86390 1
534604 99534604 1001 86380 86390 1
534617 99534617 1001 86380 86390 1
534501 99534501 1001 86380 86390 1
534454 99534454 1001 86380 86390 1
534365 99534365 1001 86380 86390 1
534433 99534433 1001 86380 86390 1
534412 99534412 1001 86380 86390 1
534761 99534761 1001 86380 86390 1
535409 99535409 1001 86380 86390 1
535435 99535435 1001 86380 86390 1
535308 99535308 1001 86380 86390 1
535482 99535482 1001 86380 86390 1
535427 99535427 1001 86380 86390 1
535389 99535389 1001 86380 86390 1
535377 99535377 1001 86380 86390 1
535190 99535190 1001 86380 86390 1
535295 99535295 1001 86380 86390 1
535558 99535558 1001 86380 86390 1
536158 99536158 1001 86380 86390 1
536134 99536134 1001 86380 86390 1
536310 99536310 1001 86380 86390 1
536312 99536312 1001 86380 86390 1
536294 99536294 1001 86380 86390 1
536167 99536167 1001 86380 86390 1
535941 99535941 1001 86380 86390 1
535872 99535872 1001 86380 86390 1
535808 99535808 1001 86380 86390 1
535757 99535757 1001 86380 86390 1
536492 99536492 1001 86380 86390 1
536486 99536486 1001 86380 86390 1
536962 99536962 1001 86380 86390 1
536880 99536880 1001 86380 86390 1
536697 99536697 1001 86380 86390 1
536743 99536743 1001 86380 86390 1
537263 99537263 1001 86380 86390 1
537951 99537951 1001 86380 86390 1
537977 99537977 1001 86380 86390 1
537858 99537858 1001 86380 86390 1
537764 99537764 1001 86380 86390 1
537651 99537651 1001 86380 86390 1
537466 99537466 1001 86380 86390 1
537993 99537993 1001 86380 86390 1
538677 99538677 1001 86380 86390 1
538432 99538432 1001 86380 86390 1
538460 99538460 1001 86380 86390 1
538380 99538380 1001 86380 86390 1
538278 99538278 1001 86380 86390 1
538383 99538383 1001 86380 86390 1
538847 99538847 1001 86380 86390 1
539017 99539017 1001 86380 86390 1
539505 99539505 1001 86380 86390 1
539305 99539305 1001 86380 86390 1
539290 99539290 1001 86380 86390 1
539368 99539368 1001 86380 86390 1
540433 99540433 1001 86380 86390 1
540370 99540370 1001 86380 86390 1
540148 99540148 1001 86380 86390 1
540243 99540243 1001 86380 86390 1
540589 99540589 1001 86380 86390 1
540881 99540881 1001 86380 86390 1
541478 99541478 1001 86380 86390 1
541443 99541443 1001 86380 86390 1
541341 99541341 1001 86380 86390 1
542099 99542099 1001 86380 86390 1
541903 99541903 1001 86380 86390 1
541736 99541736 1001 86380 86390 1
541537 99541537 1001 86380 86390 1
541653 99541653 1001 86380 86390 1
541514 99541514 1001 86380 86390 1
541555 99541555 1001 86380 86390 1
542130 99542130 1001 86380 86390 1
542134 99542134 1001 86380 86390 1
542163 99542163 1001 86380 86390 1
542138 99542138 1001 86380 86390 1
542858 99542858 1001 86380 86390 1
542717 99542717 1001 86380 86390 1
542593 99542593 1001 86380 86390 1
542454 99542454 1001 86380 86390 1
542418 99542418 1001 86380 86390 1
542446 99542446 1001 86380 86390 1
542399 99542399 1001 86380 86390 1
543093 99543093 1001 86380 86390 1
543726 99543726 1001 86380 86390 1
543714 99543714 1001 86380 86390 1
543585 99543585 1001 86380 86390 1
543489 99543489 1001 86380 86390 1
543242 99543242 1001 86380 86390 1
543344 99543344 1001 86380 86390 1
543814 99543814 1001 86380 86390 1
544518 99544518 1001 86380 86390 1
544263 99544263 1001 86380 86390 1
544369 99544369 1001 86380 86390 1
544243 99544243 1001 86380 86390 1
544141 99544141 1001 86380 86390 1
544713 99544713 1001 86380 86390 1
544707 99544707 1001 86380 86390 1
433137 753 1001 85860 86217 1
500211 662 1001 30476 30776 1
513807 802 1001 48575 48875 1
539323 1129 1001 60788 61087 1
400212 99400212 1001 86380 86390 1
400200 99400200 1001 86380 86390 1
400257 99400257 1001 86380 86390 1
400454 99400454 1001 86380 86390 1
400711 99400711 1001 86380 86390 1
401311 99401311 1001 86380 86390 1
401363 99401363 1001 86380 86390 1
401770 99401770 1001 86380 86390 1
402273 99402273 1001 86380 86390 1
402283 99402283 1001 86380 86390 1
402386 99402386 1001 86380 86390 1
402509 99402509 1001 86380 86390 1
402824 99402824 1001 86380 86390 1
402916 99402916 1001 86380 86390 1
403462 99403462 1001 86380 86390 1
404421 99404421 1001 86380 86390 1
404733 99404733 1001 86380 86390 1
405512 99405512 1001 86380 86390 1
405607 99405607 1001 86380 86390 1
405879 99405879 1001 86380 86390 1
405948 99405948 1001 86380 86390 1
406084 99406084 1001 86380 86390 1
407213 99407213 1001 86380 86390 1
407246 99407246 1001 86380 86390 1
407459 99407459 1001 86380 86390 1
408902 99408902 1001 86380 86390 1
409063 99409063 1001 86380 86390 1
409463 99409463 1001 86380 86390 1
409534 99409534 1001 86380 86390 1
409780 99409780 1001 86380 86390 1
410986 99410986 1001 86380 86390 1
411160 99411160 1001 86380 86390 1
411293 99411293 1001 86380 86390 1
411386 99411386 1001 86380 86390 1
411483 99411483 1001 86380 86390 1
411854 99411854 1001 86380 86390 1
411870 99411870 1001 86380 86390 1
411865 99411865 1001 86380 86390 1
413145 99413145 1001 86380 86390 1
413247 99413247 1001 86380 86390 1
412965 99412965 1001 86380 86390 1
413130 99413130 1001 86380 86390 1
412841 99412841 1001 86380 86390 1
413991 99413991 1001 86380 86390 1
413978 99413978 1001 86380 86390 1
414007 99414007 1001 86380 86390 1
415180 99415180 1001 86380 86390 1
414530 99414530 1001 86380 86390 1
414833 99414833 1001 86380 86390 1
415666 99415666 1001 86380 86390 1
416823 99416823 1001 86380 86390 1
416498 99416498 1001 86380 86390 1
415883 99415883 1001 86380 86390 1
415784 99415784 1001 86380 86390 1
417010 99417010 1001 86380 86390 1
417090 99417090 1001 86380 86390 1
417440 99417440 1001 86380 86390 1
417468 99417468 1001 86380 86390 1
418536 99418536 1001 86380 86390 1
417752 99417752 1001 86380 86390 1
417781 99417781 1001 86380 86390 1
418985 99418985 1001 86380 86390 1
420195 99420195 1001 86380 86390 1
420281 99420281 1001 86380 86390 1
419703 99419703 1001 86380 86390 1
419864 99419864 1001 86380 86390 1
419843 99419843 1001 86380 86390 1
419559 99419559 1001 86380 86390 1
419268 99419268 1001 86380 86390 1
422025 99422025 1001 86380 86390 1
421426 99421426 1001 86380 86390 1
422311 99422311 1001 86380 86390 1
422350 99422350 1001 86380 86390 1
422214 99422214 1001 86380 86390 1
422270 99422270 1001 86380 86390 1
423227 99423227 1001 86380 86390 1
423080 99423080 1001 86380 86390 1
422816 99422816 1001 86380 86390 1
423863 99423863 1001 86380 86390 1
425317 99425317 1001 86380 86390 1
424642 99424642 1001 86380 86390 1
424231 99424231 1001 86380 86390 1
424362 99424362 1001 86380 86390 1
424177 99424177 1001 86380 86390 1
425772 99425772 1001 86380 86390 1
426376 99426376 1001 86380 86390 1
426654 99426654 1001 86380 86390 1
426018 99426018 1001 86380 86390 1
427420 99427420 1001 86380 86390 1
427443 99427443 1001 86380 86390 1
428643 99428643 1001 86380 86390 1
428578 99428578 1001 86380 86390 1
428419 99428419 1001 86380 86390 1
428317 99428317 1001 86380 86390 1
428131 99428131 1001 86380 86390 1
428292 99428292 1001 86380 86390 1
428956 99428956 1001 86380 86390 1
429645 99429645 1001 86380 86390 1
429704 99429704 1001 86380 86390 1
430758 99430758 1001 86380 86390 1
430802 99430802 1001 86380 86390 1
430412 99430412 1001 86380 86390 1
431712 99431712 1001 86380 86390 1
431903 99431903 1001 86380 86390 1
431610 99431610 1001 86380 86390 1
431268 99431268 1001 86380 86390 1
431614 99431614 1001 86380 86390 1
433321 99433321 1001 86380 86390 1
433712 99433712 1001 86380 86390 1
433021 99433021 1001 86380 86390 1
432983 99432983 1001 86380 86390 1
434070 99434070 1001 86380 86390 1
434074 99434074 1001 86380 86390 1
434764 99434764 1001 86380 86390 1
435730 99435730 1001 86380 86390 1
435466 99435466 1001 86380 86390 1
436879 99436879 1001 86380 86390 1
436434 99436434 1001 86380 86390 1
435960 99435960 1001 86380 86390 1
436277 99436277 1001 86380 86390 1
436056 99436056 1001 86380 86390 1
300042 99300042 1001 86380 86390 1
437309 99437309 1001 86380 86390 1
300561 99300561 1001 86380 86390 1
300609 99300609 1001 86380 86390 1
300346 99300346 1001 86380 86390 1
300425 99300425 1001 86380 86390 1
300444 99300444 1001 86380 86390 1
300198 99300198 1001 86380 86390 1
300902 99300902 1001 86380 86390 1
301466 99301466 1001 86380 86390 1
301428 99301428 1001 86380 86390 1
301495 99301495 1001 86380 86390 1
301210 99301210 1001 86380 86390 1
301691 99301691 1001 86380 86390 1
302327 99302327 1001 86380 86390 1
302134 99302134 1001 86380 86390 1
301899 99301899 1001 86380 86390 1
301849 99301849 1001 86380 86390 1
302481 99302481 1001 86380 86390 1
302533 99302533 1001 86380 86390 1
303139 99303139 1001 86380 86390 1
303088 99303088 1001 86380 86390 1
302877 99302877 1001 86380 86390 1
302907 99302907 1001 86380 86390 1
302870 99302870 1001 86380 86390 1
302667 99302667 1001 86380 86390 1
303232 99303232 1001 86380 86390 1
303220 99303220 1001 86380 86390 1
303341 99303341 1001 86380 86390 1
303280 99303280 1001 86380 86390 1
303905 99303905 1001 86380 86390 1
304010 99304010 1001 86380 86390 1
303929 99303929 1001 86380 86390 1
303751 99303751 1001 86380 86390 1
304202 99304202 1001 86380 86390 1
304564 99304564 1001 86380 86390 1
304380 99304380 1001 86380 86390 1
304360 99304360 1001 86380 86390 1
305001 99305001 1001 86380 86390 1
305046 99305046 1001 86380 86390 1
304881 99304881 1001 86380 86390 1
305497 99305497 1001 86380 86390 1
305667 99305667 1001 86380 86390 1
305309 99305309 1001 86380 86390 1
500144 99500144 1001 86380 86390 1
500151 99500151 1001 86380 86390 1
500009 99500009 1001 86380 86390 1
500628 99500628 1001 86380 86390 1
500655 99500655 1001 86380 86390 1
500619 99500619 1001 86380 86390 1
500433 99500433 1001 86380 86390 1
500936 99500936 1001 86380 86390 1
500963 99500963 1001 86380 86390 1
501563 99501563 1001 86380 86390 1
501590 99501590 1001 86380 86390 1
501128 99501128 1001 86380 86390 1
501169 99501169 1001 86380 86390 1
501081 99501081 1001 86380 86390 1
501719 99501719 1001 86380 86390 1
501771 99501771 1001 86380 86390 1
502222 99502222 1001 86380 86390 1
502184 99502184 1001 86380 86390 1
502214 99502214 1001 86380 86390 1
502059 99502059 1001 86380 86390 1
502202 99502202 1001 86380 86390 1
502166 99502166 1001 86380 86390 1
502600 99502600 1001 86380 86390 1
503012 99503012 1001 86380 86390 1
502938 99502938 1001 86380 86390 1
502691 99502691 1001 86380 86390 1
503407 99503407 1001 86380 86390 1
503423 99503423 1001 86380 86390 1
503742 99503742 1001 86380 86390 1
503667 99503667 1001 86380 86390 1
504282 99504282 1001 86380 86390 1
504832 99504832 1001 86380 86390 1
504710 99504710 1001 86380 86390 1
504542 99504542 1001 86380 86390 1
504496 99504496 1001 86380 86390 1
504471 99504471 1001 86380 86390 1
505149 99505149 1001 86380 86390 1
505120 99505120 1001 86380 86390 1
505707 99505707 1001 86380 86390 1
505670 99505670 1001 86380 86390 1
505373 99505373 1001 86380 86390 1
505478 99505478 1001 86380 86390 1
505183 99505183 1001 86380 86390 1
506578 99506578 1001 86380 86390 1
506503 99506503 1001 86380 86390 1
506556 99506556 1001 86380 86390 1
506775 99506775 1001 86380 86390 1
506693 99506693 1001 86380 86390 1
507319 99507319 1001 86380 86390 1
507220 99507220 1001 86380 86390 1
507260 99507260 1001 86380 86390 1
506839 99506839 1001 86380 86390 1
507611 99507611 1001 86380 86390 1
508106 99508106 1001 86380 86390 1
507837 99507837 1001 86380 86390 1
507881 99507881 1001 86380 86390 1
508038 99508038 1001 86380 86390 1
509015 99509015 1001 86380 86390 1
508966 99508966 1001 86380 86390 1
508574 99508574 1001 86380 86390 1
509124 99509124 1001 86380 86390 1
508454 99508454 1001 86380 86390 1
509101 99509101 1001 86380 86390 1
509102 99509102 1001 86380 86390 1
509170 99509170 1001 86380 86390 1
509807 99509807 1001 86380 86390 1
509595 99509595 1001 86380 86390 1
510081 99510081 1001 86380 86390 1
509993 99509993 1001 86380 86390 1
509902 99509902 1001 86380 86390 1
510599 99510599 1001 86380 86390 1
510708 99510708 1001 86380 86390 1
510393 99510393 1001 86380 86390 1
510371 99510371 1001 86380 86390 1
510229 99510229 1001 86380 86390 1
510893 99510893 1001 86380 86390 1
511515 99511515 1001 86380 86390 1
511519 99511519 1001 86380 86390 1
511376 99511376 1001 86380 86390 1
511441 99511441 1001 86380 86390 1
511483 99511483 1001 86380 86390 1
511223 99511223 1001 86380 86390 1
511333 99511333 1001 86380 86390 1
511037 99511037 1001 86380 86390 1
511602 99511602 1001 86380 86390 1
511618 99511618 1001 86380 86390 1
511620 99511620 1001 86380 86390 1
511596 99511596 1001 86380 86390 1
511982 99511982 1001 86380 86390 1
512158 99512158 1001 86380 86390 1
511991 99511991 1001 86380 86390 1
512550 99512550 1001 86380 86390 1
513169 99513169 1001 86380 86390 1
513181 99513181 1001 86380 86390 1
513058 99513058 1001 86380 86390 1
512822 99512822 1001 86380 86390 1
512783 99512783 1001 86380 86390 1
512772 99512772 1001 86380 86390 1
513328 99513328 1001 86380 86390 1
513967 99513967 1001 86380 86390 1
513965 99513965 1001 86380 86390 1
513670 99513670 1001 86380 86390 1
513537 99513537 1001 86380 86390 1
513421 99513421 1001 86380 86390 1
514070 99514070 1001 86380 86390 1
514099 99514099 1001 86380 86390 1
514757 99514757 1001 86380 86390 1
514719 99514719 1001 86380 86390 1
514443 99514443 1001 86380 86390 1
515023 99515023 1001 86380 86390 1
514882 99514882 1001 86380 86390 1
514924 99514924 1001 86380 86390 1
515045 99515045 1001 86380 86390 1
515560 99515560 1001 86380 86390 1
515259 99515259 1001 86380 86390 1
515727 99515727 1001 86380 86390 1
516310 99516310 1001 86380 86390 1
516192 99516192 1001 86380 86390 1
516222 99516222 1001 86380 86390 1
515929 99515929 1001 86380 86390 1
515956 99515956 1001 86380 86390 1
515985 99515985 1001 86380 86390 1
516603 99516603 1001 86380 86390 1
517233 99517233 1001 86380 86390 1
517221 99517221 1001 86380 86390 1
517047 99517047 1001 86380 86390 1
516767 99516767 1001 86380 86390 1
517505 99517505 1001 86380 86390 1
518091 99518091 1001 86380 86390 1
517925 99517925 1001 86380 86390 1
517749 99517749 1001 86380 86390 1
517730 99517730 1001 86380 86390 1
518172 99518172 1001 86380 86390 1
518303 99518303 1001 86380 86390 1
518217 99518217 1001 86380 86390 1
518657 99518657 1001 86380 86390 1
518594 99518594 1001 86380 86390 1
518768 99518768 1001 86380 86390 1
518528 99518528 1001 86380 86390 1
518491 99518491 1001 86380 86390 1
519192 99519192 1001 86380 86390 1
519586 99519586 1001 86380 86390 1
519209 99519209 1001 86380 86390 1
519399 99519399 1001 86380 86390 1
520483 99520483 1001 86380 86390 1
520231 99520231 1001 86380 86390 1
520060 99520060 1001 86380 86390 1
520056 99520056 1001 86380 86390 1
521349 99521349 1001 86380 86390 1
521209 99521209 1001 86380 86390 1
520938 99520938 1001 86380 86390 1
520965 99520965 1001 86380 86390 1
521476 99521476 1001 86380 86390 1
521560 99521560 1001 86380 86390 1
521470 99521470 1001 86380 86390 1
521592 99521592 1001 86380 86390 1
522288 99522288 1001 86380 86390 1
522009 99522009 1001 86380 86390 1
521916 99521916 1001 86380 86390 1
521834 99521834 1001 86380 86390 1
522364 99522364 1001 86380 86390 1
522835 99522835 1001 86380 86390 1
522785 99522785 1001 86380 86390 1
522858 99522858 1001 86380 86390 1
522504 99522504 1001 86380 86390 1
522546 99522546 1001 86380 86390 1
522599 99522599 1001 86380 86390 1
522691 99522691 1001 86380 86390 1
523160 99523160 1001 86380 86390 1
523265 99523265 1001 86380 86390 1
523268 99523268 1001 86380 86390 1
523572 99523572 1001 86380 86390 1
523358 99523358 1001 86380 86390 1
524643 99524643 1001 86380 86390 1
524516 99524516 1001 86380 86390 1
524320 99524320 1001 86380 86390 1
524282 99524282 1001 86380 86390 1
524194 99524194 1001 86380 86390 1
525416 99525416 1001 86380 86390 1
525263 99525263 1001 86380 86390 1
524994 99524994 1001 86380 86390 1
525168 99525168 1001 86380 86390 1
525104 99525104 1001 86380 86390 1
525611 99525611 1001 86380 86390 1
526333 99526333 1001 86380 86390 1
526301 99526301 1001 86380 86390 1
526278 99526278 1001 86380 86390 1
526041 99526041 1001 86380 86390 1
525997 99525997 1001 86380 86390 1
525820 99525820 1001 86380 86390 1
526601 99526601 1001 86380 86390 1
526887 99526887 1001 86380 86390 1
526697 99526697 1001 86380 86390 1
527996 99527996 1001 86380 86390 1
527593 99527593 1001 86380 86390 1
528107 99528107 1001 86380 86390 1
528476 99528476 1001 86380 86390 1
529637 99529637 1001 86380 86390 1
529566 99529566 1001 86380 86390 1
529533 99529533 1001 86380 86390 1
529396 99529396 1001 86380 86390 1
529754 99529754 1001 86380 86390 1
529858 99529858 1001 86380 86390 1
529923 99529923 1001 86380 86390 1
530454 99530454 1001 86380 86390 1
530419 99530419 1001 86380 86390 1
530244 99530244 1001 86380 86390 1
530285 99530285 1001 86380 86390 1
530745 99530745 1001 86380 86390 1
530647 99530647 1001 86380 86390 1
530743 99530743 1001 86380 86390 1
531375 99531375 1001 86380 86390 1
531118 99531118 1001 86380 86390 1
530879 99530879 1001 86380 86390 1
530818 99530818 1001 86380 86390 1
530807 99530807 1001 86380 86390 1
531552 99531552 1001 86380 86390 1
531399 99531399 1001 86380 86390 1
532896 99532896 1001 86380 86390 1
532986 99532986 1001 86380 86390 1
532975 99532975 1001 86380 86390 1
532990 99532990 1001 86380 86390 1
532579 99532579 1001 86380 86390 1
532598 99532598 1001 86380 86390 1
533185 99533185 1001 86380 86390 1
533664 99533664 1001 86380 86390 1
533634 99533634 1001 86380 86390 1
533496 99533496 1001 86380 86390 1
534052 99534052 1001 86380 86390 1
533937 99533937 1001 86380 86390 1
533918 99533918 1001 86380 86390 1
534061 99534061 1001 86380 86390 1
534543 99534543 1001 86380 86390 1
534627 99534627 1001 86380 86390 1
534528 99534528 1001 86380 86390 1
534416 99534416 1001 86380 86390 1
534322 99534322 1001 86380 86390 1
534181 99534181 1001 86380 86390 1
534182 99534182 1001 86380 86390 1
534118 99534118 1001 86380 86390 1
534209 99534209 1001 86380 86390 1
535257 99535257 1001 86380 86390 1
535298 99535298 1001 86380 86390 1
535644 99535644 1001 86380 86390 1
535647 99535647 1001 86380 86390 1
536314 99536314 1001 86380 86390 1
535758 99535758 1001 86380 86390 1
535903 99535903 1001 86380 86390 1
535803 99535803 1001 86380 86390 1
535792 99535792 1001 86380 86390 1
536416 99536416 1001 86380 86390 1
536459 99536459 1001 86380 86390 1
537001 99537001 1001 86380 86390 1
537020 99537020 1001 86380 86390 1
536824 99536824 1001 86380 86390 1
536614 99536614 1001 86380 86390 1
537240 99537240 1001 86380 86390 1
537345 99537345 1001 86380 86390 1
537915 99537915 1001 86380 86390 1
537830 99537830 1001 86380 86390 1
537693 99537693 1001 86380 86390 1
537577 99537577 1001 86380 86390 1
537677 99537677 1001 86380 86390 1
537552 99537552 1001 86380 86390 1
537504 99537504 1001 86380 86390 1
537418 99537418 1001 86380 86390 1
538003 99538003 1001 86380 86390 1
538510 99538510 1001 86380 86390 1
538419 99538419 1001 86380 86390 1
538527 99538527 1001 86380 86390 1
538424 99538424 1001 86380 86390 1
538949 99538949 1001 86380 86390 1
539612 99539612 1001 86380 86390 1
539482 99539482 1001 86380 86390 1
539354 99539354 1001 86380 86390 1
539048 99539048 1001 86380 86390 1
539216 99539216 1001 86380 86390 1
539055 99539055 1001 86380 86390 1
539789 99539789 1001 86380 86390 1
540384 99540384 1001 86380 86390 1
539978 99539978 1001 86380 86390 1
539953 99539953 1001 86380 86390 1
540582 99540582 1001 86380 86390 1
540563 99540563 1001 86380 86390 1
540643 99540643 1001 86380 86390 1
541153 99541153 1001 86380 86390 1
541284 99541284 1001 86380 86390 1
540907 99540907 1001 86380 86390 1
540998 99540998 1001 86380 86390 1
541065 99541065 1001 86380 86390 1
541070 99541070 1001 86380 86390 1
541046 99541046 1001 86380 86390 1
540810 99540810 1001 86380 86390 1
541397 99541397 1001 86380 86390 1
541467 99541467 1001 86380 86390 1
542005 99542005 1001 86380 86390 1
542021 99542021 1001 86380 86390 1
542011 99542011 1001 86380 86390 1
541934 99541934 1001 86380 86390 1
541568 99541568 1001 86380 86390 1
541648 99541648 1001 86380 86390 1
542196 99542196 1001 86380 86390 1
542151 99542151 1001 86380 86390 1
543039 99543039 1001 86380 86390 1
543668 99543668 1001 86380 86390 1
543582 99543582 1001 86380 86390 1
543624 99543624 1001 86380 86390 1
543460 99543460 1001 86380 86390 1
543271 99543271 1001 86380 86390 1
543277 99543277 1001 86380 86390 1
543886 99543886 1001 86380 86390 1
543917 99543917 1001 86380 86390 1
544225 99544225 1001 86380 86390 1
544382 99544382 1001 86380 86390 1
544215 99544215 1001 86380 86390 1
544120 99544120 1001 86380 86390 1
544070 99544070 1001 86380 86390 1
544633 99544633 1001 86380 86390 1
427806 1134 1001 79620 80337 1
420309 613 1001 34980 38277 1
400213 99400213 1001 86380 86390 1
400420 99400420 1001 86380 86390 1
400514 99400514 1001 86380 86390 1
400667 99400667 1001 86380 86390 1
401049 99401049 1001 86380 86390 1
401102 99401102 1001 86380 86390 1
401219 99401219 1001 86380 86390 1
401436 99401436 1001 86380 86390 1
401547 99401547 1001 86380 86390 1
401597 99401597 1001 86380 86390 1
401599 99401599 1001 86380 86390 1
401847 99401847 1001 86380 86390 1
402298 99402298 1001 86380 86390 1
402511 99402511 1001 86380 86390 1
402501 99402501 1001 86380 86390 1
402825 99402825 1001 86380 86390 1
402809 99402809 1001 86380 86390 1
403097 99403097 1001 86380 86390 1
403550 99403550 1001 86380 86390 1
404103 99404103 1001 86380 86390 1
405002 99405002 1001 86380 86390 1
404931 99404931 1001 86380 86390 1
405195 99405195 1001 86380 86390 1
405466 99405466 1001 86380 86390 1
405441 99405441 1001 86380 86390 1
405534 99405534 1001 86380 86390 1
405500 99405500 1001 86380 86390 1
405646 99405646 1001 86380 86390 1
406827 99406827 1001 86380 86390 1
407556 99407556 1001 86380 86390 1
407571 99407571 1001 86380 86390 1
407659 99407659 1001 86380 86390 1
408140 99408140 1001 86380 86390 1
408387 99408387 1001 86380 86390 1
408589 99408589 1001 86380 86390 1
408701 99408701 1001 86380 86390 1
408981 99408981 1001 86380 86390 1
409236 99409236 1001 86380 86390 1
409806 99409806 1001 86380 86390 1
410054 99410054 1001 86380 86390 1
410939 99410939 1001 86380 86390 1
411216 99411216 1001 86380 86390 1
411318 99411318 1001 86380 86390 1
411270 99411270 1001 86380 86390 1
411442 99411442 1001 86380 86390 1
411799 99411799 1001 86380 86390 1
411803 99411803 1001 86380 86390 1
412234 99412234 1001 86380 86390 1
412341 99412341 1001 86380 86390 1
412470 99412470 1001 86380 86390 1
412911 99412911 1001 86380 86390 1
413019 99413019 1001 86380 86390 1
412944 99412944 1001 86380 86390 1
414012 99414012 1001 86380 86390 1
413840 99413840 1001 86380 86390 1
414646 99414646 1001 86380 86390 1
414886 99414886 1001 86380 86390 1
414630 99414630 1001 86380 86390 1
415697 99415697 1001 86380 86390 1
414922 99414922 1001 86380 86390 1
415408 99415408 1001 86380 86390 1
416678 99416678 1001 86380 86390 1
416615 99416615 1001 86380 86390 1
416977 99416977 1001 86380 86390 1
416212 99416212 1001 86380 86390 1
416305 99416305 1001 86380 86390 1
416491 99416491 1001 86380 86390 1
416545 99416545 1001 86380 86390 1
415862 99415862 1001 86380 86390 1
415813 99415813 1001 86380 86390 1
417034 99417034 1001 86380 86390 1
417276 99417276 1001 86380 86390 1
417437 99417437 1001 86380 86390 1
418676 99418676 1001 86380 86390 1
418743 99418743 1001 86380 86390 1
418492 99418492 1001 86380 86390 1
418707 99418707 1001 86380 86390 1
418784 99418784 1001 86380 86390 1
418521 99418521 1001 86380 86390 1
418287 99418287 1001 86380 86390 1
418258 99418258 1001 86380 86390 1
418187 99418187 1001 86380 86390 1
418242 99418242 1001 86380 86390 1
417961 99417961 1001 86380 86390 1
418954 99418954 1001 86380 86390 1
419003 99419003 1001 86380 86390 1
419199 99419199 1001 86380 86390 1
420174 99420174 1001 86380 86390 1
420130 99420130 1001 86380 86390 1
419642 99419642 1001 86380 86390 1
419654 99419654 1001 86380 86390 1
420625 99420625 1001 86380 86390 1
421743 99421743 1001 86380 86390 1
421629 99421629 1001 86380 86390 1
420919 99420919 1001 86380 86390 1
420953 99420953 1001 86380 86390 1
421133 99421133 1001 86380 86390 1
423190 99423190 1001 86380 86390 1
423999 99423999 1001 86380 86390 1
425271 99425271 1001 86380 86390 1
424780 99424780 1001 86380 86390 1
424213 99424213 1001 86380 86390 1
424390 99424390 1001 86380 86390 1
424466 99424466 1001 86380 86390 1
425664 99425664 1001 86380 86390 1
425418 99425418 1001 86380 86390 1
425651 99425651 1001 86380 86390 1
426873 99426873 1001 86380 86390 1
425897 99425897 1001 86380 86390 1
425876 99425876 1001 86380 86390 1
426241 99426241 1001 86380 86390 1
427483 99427483 1001 86380 86390 1
427189 99427189 1001 86380 86390 1
428137 99428137 1001 86380 86390 1
428098 99428098 1001 86380 86390 1
427863 99427863 1001 86380 86390 1
427538 99427538 1001 86380 86390 1
427799 99427799 1001 86380 86390 1
430114 99430114 1001 86380 86390 1
429693 99429693 1001 86380 86390 1
429946 99429946 1001 86380 86390 1
429387 99429387 1001 86380 86390 1
429392 99429392 1001 86380 86390 1
429472 99429472 1001 86380 86390 1
429353 99429353 1001 86380 86390 1
429307 99429307 1001 86380 86390 1
430791 99430791 1001 86380 86390 1
431940 99431940 1001 86380 86390 1
431702 99431702 1001 86380 86390 1
431469 99431469 1001 86380 86390 1
431392 99431392 1001 86380 86390 1
431642 99431642 1001 86380 86390 1
431305 99431305 1001 86380 86390 1
431211 99431211 1001 86380 86390 1
430875 99430875 1001 86380 86390 1
431164 99431164 1001 86380 86390 1
430943 99430943 1001 86380 86390 1
433726 99433726 1001 86380 86390 1
433663 99433663 1001 86380 86390 1
433715 99433715 1001 86380 86390 1
433720 99433720 1001 86380 86390 1
433269 99433269 1001 86380 86390 1
432824 99432824 1001 86380 86390 1
432758 99432758 1001 86380 86390 1
432884 99432884 1001 86380 86390 1
432571 99432571 1001 86380 86390 1
434059 99434059 1001 86380 86390 1
434660 99434660 1001 86380 86390 1
434562 99434562 1001 86380 86390 1
435704 99435704 1001 86380 86390 1
435870 99435870 1001 86380 86390 1
437062 99437062 1001 86380 86390 1
436573 99436573 1001 86380 86390 1
436581 99436581 1001 86380 86390 1
436413 99436413 1001 86380 86390 1
435963 99435963 1001 86380 86390 1
300644 99300644 1001 86380 86390 1
300461 99300461 1001 86380 86390 1
300895 99300895 1001 86380 86390 1
300890 99300890 1001 86380 86390 1
300931 99300931 1001 86380 86390 1
301344 99301344 1001 86380 86390 1
301708 99301708 1001 86380 86390 1
301621 99301621 1001 86380 86390 1
301556 99301556 1001 86380 86390 1
302292 99302292 1001 86380 86390 1
302322 99302322 1001 86380 86390 1
301945 99301945 1001 86380 86390 1
301934 99301934 1001 86380 86390 1
301845 99301845 1001 86380 86390 1
303175 99303175 1001 86380 86390 1
303045 99303045 1001 86380 86390 1
303126 99303126 1001 86380 86390 1
303203 99303203 1001 86380 86390 1
302950 99302950 1001 86380 86390 1
302637 99302637 1001 86380 86390 1
303335 99303335 1001 86380 86390 1
303878 99303878 1001 86380 86390 1
303933 99303933 1001 86380 86390 1
303972 99303972 1001 86380 86390 1
304024 99304024 1001 86380 86390 1
303807 99303807 1001 86380 86390 1
303691 99303691 1001 86380 86390 1
303456 99303456 1001 86380 86390 1
304554 99304554 1001 86380 86390 1
304456 99304456 1001 86380 86390 1
304379 99304379 1001 86380 86390 1
304341 99304341 1001 86380 86390 1
305012 99305012 1001 86380 86390 1
304945 99304945 1001 86380 86390 1
304971 99304971 1001 86380 86390 1
305396 99305396 1001 86380 86390 1
305476 99305476 1001 86380 86390 1
305095 99305095 1001 86380 86390 1
305136 99305136 1001 86380 86390 1
500698 99500698 1001 86380 86390 1
500721 99500721 1001 86380 86390 1
500484 99500484 1001 86380 86390 1
500244 99500244 1001 86380 86390 1
500398 99500398 1001 86380 86390 1
501557 99501557 1001 86380 86390 1
501254 99501254 1001 86380 86390 1
501423 99501423 1001 86380 86390 1
501325 99501325 1001 86380 86390 1
501122 99501122 1001 86380 86390 1
501686 99501686 1001 86380 86390 1
502390 99502390 1001 86380 86390 1
502317 99502317 1001 86380 86390 1
502134 99502134 1001 86380 86390 1
502062 99502062 1001 86380 86390 1
502582 99502582 1001 86380 86390 1
503235 99503235 1001 86380 86390 1
502945 99502945 1001 86380 86390 1
502998 99502998 1001 86380 86390 1
503014 99503014 1001 86380 86390 1
503005 99503005 1001 86380 86390 1
502993 99502993 1001 86380 86390 1
502781 99502781 1001 86380 86390 1
502679 99502679 1001 86380 86390 1
503863 99503863 1001 86380 86390 1
503878 99503878 1001 86380 86390 1
503814 99503814 1001 86380 86390 1
503750 99503750 1001 86380 86390 1
504317 99504317 1001 86380 86390 1
504318 99504318 1001 86380 86390 1
504783 99504783 1001 86380 86390 1
504666 99504666 1001 86380 86390 1
504362 99504362 1001 86380 86390 1
504328 99504328 1001 86380 86390 1
504355 99504355 1001 86380 86390 1
504487 99504487 1001 86380 86390 1
505005 99505005 1001 86380 86390 1
505099 99505099 1001 86380 86390 1
504961 99504961 1001 86380 86390 1
505680 99505680 1001 86380 86390 1
505651 99505651 1001 86380 86390 1
505554 99505554 1001 86380 86390 1
505244 99505244 1001 86380 86390 1
505348 99505348 1001 86380 86390 1
506396 99506396 1001 86380 86390 1
506576 99506576 1001 86380 86390 1
506683 99506683 1001 86380 86390 1
507313 99507313 1001 86380 86390 1
507179 99507179 1001 86380 86390 1
507176 99507176 1001 86380 86390 1
506936 99506936 1001 86380 86390 1
506953 99506953 1001 86380 86390 1
508030 99508030 1001 86380 86390 1
508446 99508446 1001 86380 86390 1
508688 99508688 1001 86380 86390 1
508844 99508844 1001 86380 86390 1
508722 99508722 1001 86380 86390 1
508466 99508466 1001 86380 86390 1
508484 99508484 1001 86380 86390 1
509164 99509164 1001 86380 86390 1
509080 99509080 1001 86380 86390 1
509249 99509249 1001 86380 86390 1
509703 99509703 1001 86380 86390 1
509793 99509793 1001 86380 86390 1
509784 99509784 1001 86380 86390 1
509526 99509526 1001 86380 86390 1
509502 99509502 1001 86380 86390 1
509503 99509503 1001 86380 86390 1
510066 99510066 1001 86380 86390 1
510600 99510600 1001 86380 86390 1
510321 99510321 1001 86380 86390 1
510280 99510280 1001 86380 86390 1
510805 99510805 1001 86380 86390 1
510795 99510795 1001 86380 86390 1
511466 99511466 1001 86380 86390 1
511433 99511433 1001 86380 86390 1
511488 99511488 1001 86380 86390 1
511291 99511291 1001 86380 86390 1
511061 99511061 1001 86380 86390 1
510947 99510947 1001 86380 86390 1
511564 99511564 1001 86380 86390 1
511582 99511582 1001 86380 86390 1
511595 99511595 1001 86380 86390 1
511621 99511621 1001 86380 86390 1
511715 99511715 1001 86380 86390 1
512032 99512032 1001 86380 86390 1
512149 99512149 1001 86380 86390 1
512028 99512028 1001 86380 86390 1
511879 99511879 1001 86380 86390 1
512384 99512384 1001 86380 86390 1
512478 99512478 1001 86380 86390 1
513003 99513003 1001 86380 86390 1
513124 99513124 1001 86380 86390 1
512818 99512818 1001 86380 86390 1
512963 99512963 1001 86380 86390 1
512798 99512798 1001 86380 86390 1
512880 99512880 1001 86380 86390 1
512971 99512971 1001 86380 86390 1
512755 99512755 1001 86380 86390 1
512627 99512627 1001 86380 86390 1
513370 99513370 1001 86380 86390 1
513223 99513223 1001 86380 86390 1
513250 99513250 1001 86380 86390 1
513407 99513407 1001 86380 86390 1
513972 99513972 1001 86380 86390 1
513779 99513779 1001 86380 86390 1
513624 99513624 1001 86380 86390 1
513744 99513744 1001 86380 86390 1
514172 99514172 1001 86380 86390 1
514072 99514072 1001 86380 86390 1
514685 99514685 1001 86380 86390 1
514547 99514547 1001 86380 86390 1
514405 99514405 1001 86380 86390 1
514381 99514381 1001 86380 86390 1
514239 99514239 1001 86380 86390 1
514370 99514370 1001 86380 86390 1
514320 99514320 1001 86380 86390 1
514269 99514269 1001 86380 86390 1
514948 99514948 1001 86380 86390 1
514957 99514957 1001 86380 86390 1
515597 99515597 1001 86380 86390 1
515659 99515659 1001 86380 86390 1
515448 99515448 1001 86380 86390 1
515075 99515075 1001 86380 86390 1
515181 99515181 1001 86380 86390 1
515692 99515692 1001 86380 86390 1
516434 99516434 1001 86380 86390 1
516321 99516321 1001 86380 86390 1
516466 99516466 1001 86380 86390 1
516123 99516123 1001 86380 86390 1
516143 99516143 1001 86380 86390 1
515979 99515979 1001 86380 86390 1
517305 99517305 1001 86380 86390 1
517263 99517263 1001 86380 86390 1
517317 99517317 1001 86380 86390 1
516956 99516956 1001 86380 86390 1
517125 99517125 1001 86380 86390 1
517025 99517025 1001 86380 86390 1
516900 99516900 1001 86380 86390 1
517978 99517978 1001 86380 86390 1
518071 99518071 1001 86380 86390 1
517803 99517803 1001 86380 86390 1
517882 99517882 1001 86380 86390 1
517846 99517846 1001 86380 86390 1
517678 99517678 1001 86380 86390 1
518307 99518307 1001 86380 86390 1
518823 99518823 1001 86380 86390 1
518815 99518815 1001 86380 86390 1
518782 99518782 1001 86380 86390 1
518733 99518733 1001 86380 86390 1
518606 99518606 1001 86380 86390 1
518636 99518636 1001 86380 86390 1
518518 99518518 1001 86380 86390 1
518428 99518428 1001 86380 86390 1
519576 99519576 1001 86380 86390 1
519593 99519593 1001 86380 86390 1
519333 99519333 1001 86380 86390 1
519295 99519295 1001 86380 86390 1
519946 99519946 1001 86380 86390 1
520013 99520013 1001 86380 86390 1
520500 99520500 1001 86380 86390 1
520624 99520624 1001 86380 86390 1
520409 99520409 1001 86380 86390 1
520418 99520418 1001 86380 86390 1
520222 99520222 1001 86380 86390 1
520718 99520718 1001 86380 86390 1
520711 99520711 1001 86380 86390 1
520713 99520713 1001 86380 86390 1
521365 99521365 1001 86380 86390 1
521436 99521436 1001 86380 86390 1
521418 99521418 1001 86380 86390 1
521457 99521457 1001 86380 86390 1
521199 99521199 1001 86380 86390 1
521216 99521216 1001 86380 86390 1
521116 99521116 1001 86380 86390 1
520967 99520967 1001 86380 86390 1
520877 99520877 1001 86380 86390 1
520904 99520904 1001 86380 86390 1
521613 99521613 1001 86380 86390 1
521565 99521565 1001 86380 86390 1
522125 99522125 1001 86380 86390 1
522274 99522274 1001 86380 86390 1
522173 99522173 1001 86380 86390 1
522430 99522430 1001 86380 86390 1
522829 99522829 1001 86380 86390 1
522640 99522640 1001 86380 86390 1
522565 99522565 1001 86380 86390 1
523203 99523203 1001 86380 86390 1
523308 99523308 1001 86380 86390 1
523755 99523755 1001 86380 86390 1
523822 99523822 1001 86380 86390 1
523651 99523651 1001 86380 86390 1
523565 99523565 1001 86380 86390 1
523392 99523392 1001 86380 86390 1
523394 99523394 1001 86380 86390 1
523527 99523527 1001 86380 86390 1
524127 99524127 1001 86380 86390 1
524681 99524681 1001 86380 86390 1
524614 99524614 1001 86380 86390 1
524387 99524387 1001 86380 86390 1
524505 99524505 1001 86380 86390 1
524559 99524559 1001 86380 86390 1
524334 99524334 1001 86380 86390 1
524922 99524922 1001 86380 86390 1
524961 99524961 1001 86380 86390 1
525352 99525352 1001 86380 86390 1
525035 99525035 1001 86380 86390 1
525182 99525182 1001 86380 86390 1
525767 99525767 1001 86380 86390 1
525735 99525735 1001 86380 86390 1
526274 99526274 1001 86380 86390 1
526415 99526415 1001 86380 86390 1
526356 99526356 1001 86380 86390 1
525815 99525815 1001 86380 86390 1
525875 99525875 1001 86380 86390 1
526536 99526536 1001 86380 86390 1
526504 99526504 1001 86380 86390 1
526453 99526453 1001 86380 86390 1
526557 99526557 1001 86380 86390 1
526585 99526585 1001 86380 86390 1
526535 99526535 1001 86380 86390 1
526849 99526849 1001 86380 86390 1
526935 99526935 1001 86380 86390 1
526978 99526978 1001 86380 86390 1
526814 99526814 1001 86380 86390 1
526725 99526725 1001 86380 86390 1
527378 99527378 1001 86380 86390 1
527302 99527302 1001 86380 86390 1
527371 99527371 1001 86380 86390 1
527308 99527308 1001 86380 86390 1
527768 99527768 1001 86380 86390 1
527833 99527833 1001 86380 86390 1
527758 99527758 1001 86380 86390 1
527738 99527738 1001 86380 86390 1
527488 99527488 1001 86380 86390 1
528243 99528243 1001 86380 86390 1
528158 99528158 1001 86380 86390 1
528800 99528800 1001 86380 86390 1
528781 99528781 1001 86380 86390 1
528821 99528821 1001 86380 86390 1
528719 99528719 1001 86380 86390 1
528720 99528720 1001 86380 86390 1
528538 99528538 1001 86380 86390 1
528481 99528481 1001 86380 86390 1
528379 99528379 1001 86380 86390 1
528446 99528446 1001 86380 86390 1
528961 99528961 1001 86380 86390 1
529639 99529639 1001 86380 86390 1
529588 99529588 1001 86380 86390 1
529539 99529539 1001 86380 86390 1
529717 99529717 1001 86380 86390 1
529468 99529468 1001 86380 86390 1
530553 99530553 1001 86380 86390 1
530325 99530325 1001 86380 86390 1
530076 99530076 1001 86380 86390 1
530591 99530591 1001 86380 86390 1
530716 99530716 1001 86380 86390 1
530574 99530574 1001 86380 86390 1
531238 99531238 1001 86380 86390 1
531176 99531176 1001 86380 86390 1
531241 99531241 1001 86380 86390 1
531045 99531045 1001 86380 86390 1
531150 99531150 1001 86380 86390 1
531060 99531060 1001 86380 86390 1
530988 99530988 1001 86380 86390 1
530954 99530954 1001 86380 86390 1
530905 99530905 1001 86380 86390 1
531577 99531577 1001 86380 86390 1
532056 99532056 1001 86380 86390 1
532101 99532101 1001 86380 86390 1
531806 99531806 1001 86380 86390 1
531733 99531733 1001 86380 86390 1
532308 99532308 1001 86380 86390 1
532386 99532386 1001 86380 86390 1
532409 99532409 1001 86380 86390 1
532804 99532804 1001 86380 86390 1
532784 99532784 1001 86380 86390 1
532413 99532413 1001 86380 86390 1
532455 99532455 1001 86380 86390 1
533176 99533176 1001 86380 86390 1
533216 99533216 1001 86380 86390 1
533221 99533221 1001 86380 86390 1
533843 99533843 1001 86380 86390 1
533621 99533621 1001 86380 86390 1
533392 99533392 1001 86380 86390 1
533437 99533437 1001 86380 86390 1
533894 99533894 1001 86380 86390 1
534516 99534516 1001 86380 86390 1
534511 99534511 1001 86380 86390 1
534387 99534387 1001 86380 86390 1
534743 99534743 1001 86380 86390 1
535344 99535344 1001 86380 86390 1
535333 99535333 1001 86380 86390 1
535351 99535351 1001 86380 86390 1
535391 99535391 1001 86380 86390 1
534971 99534971 1001 86380 86390 1
535714 99535714 1001 86380 86390 1
535537 99535537 1001 86380 86390 1
535524 99535524 1001 86380 86390 1
535532 99535532 1001 86380 86390 1
536119 99536119 1001 86380 86390 1
535995 99535995 1001 86380 86390 1
536414 99536414 1001 86380 86390 1
536511 99536511 1001 86380 86390 1
536357 99536357 1001 86380 86390 1
537136 99537136 1001 86380 86390 1
536946 99536946 1001 86380 86390 1
536949 99536949 1001 86380 86390 1
536655 99536655 1001 86380 86390 1
537286 99537286 1001 86380 86390 1
537940 99537940 1001 86380 86390 1
537889 99537889 1001 86380 86390 1
537930 99537930 1001 86380 86390 1
537621 99537621 1001 86380 86390 1
537539 99537539 1001 86380 86390 1
537375 99537375 1001 86380 86390 1
537532 99537532 1001 86380 86390 1
538071 99538071 1001 86380 86390 1
538174 99538174 1001 86380 86390 1
538150 99538150 1001 86380 86390 1
538675 99538675 1001 86380 86390 1
538802 99538802 1001 86380 86390 1
538579 99538579 1001 86380 86390 1
538223 99538223 1001 86380 86390 1
538967 99538967 1001 86380 86390 1
538997 99538997 1001 86380 86390 1
539016 99539016 1001 86380 86390 1
539584 99539584 1001 86380 86390 1
539357 99539357 1001 86380 86390 1
539254 99539254 1001 86380 86390 1
539393 99539393 1001 86380 86390 1
539708 99539708 1001 86380 86390 1
540293 99540293 1001 86380 86390 1
540297 99540297 1001 86380 86390 1
540458 99540458 1001 86380 86390 1
540114 99540114 1001 86380 86390 1
540180 99540180 1001 86380 86390 1
540581 99540581 1001 86380 86390 1
540636 99540636 1001 86380 86390 1
540649 99540649 1001 86380 86390 1
541113 99541113 1001 86380 86390 1
541432 99541432 1001 86380 86390 1
541394 99541394 1001 86380 86390 1
541412 99541412 1001 86380 86390 1
542028 99542028 1001 86380 86390 1
541804 99541804 1001 86380 86390 1
541564 99541564 1001 86380 86390 1
541545 99541545 1001 86380 86390 1
541560 99541560 1001 86380 86390 1
542187 99542187 1001 86380 86390 1
542778 99542778 1001 86380 86390 1
542856 99542856 1001 86380 86390 1
542768 99542768 1001 86380 86390 1
542873 99542873 1001 86380 86390 1
542535 99542535 1001 86380 86390 1
542382 99542382 1001 86380 86390 1
543061 99543061 1001 86380 86390 1
543118 99543118 1001 86380 86390 1
542978 99542978 1001 86380 86390 1
543659 99543659 1001 86380 86390 1
543764 99543764 1001 86380 86390 1
543557 99543557 1001 86380 86390 1
543428 99543428 1001 86380 86390 1
543468 99543468 1001 86380 86390 1
544430 99544430 1001 86380 86390 1
544528 99544528 1001 86380 86390 1
544180 99544180 1001 86380 86390 1
420712 215 1001 78180 78657 1
508521 948 1002 31029 43691 1
400426 99400426 1001 86380 86390 1
400589 99400589 1001 86380 86390 1
400753 99400753 1001 86380 86390 1
400824 99400824 1001 86380 86390 1
400808 99400808 1001 86380 86390 1
401157 99401157 1001 86380 86390 1
401203 99401203 1001 86380 86390 1
401263 99401263 1001 86380 86390 1
401444 99401444 1001 86380 86390 1
401584 99401584 1001 86380 86390 1
401970 99401970 1001 86380 86390 1
402114 99402114 1001 86380 86390 1
402276 99402276 1001 86380 86390 1
402574 99402574 1001 86380 86390 1
402568 99402568 1001 86380 86390 1
403061 99403061 1001 86380 86390 1
403372 99403372 1001 86380 86390 1
403694 99403694 1001 86380 86390 1
403811 99403811 1001 86380 86390 1
404227 99404227 1001 86380 86390 1
405525 99405525 1001 86380 86390 1
405972 99405972 1001 86380 86390 1
406165 99406165 1001 86380 86390 1
406145 99406145 1001 86380 86390 1
406380 99406380 1001 86380 86390 1
406381 99406381 1001 86380 86390 1
406484 99406484 1001 86380 86390 1
406508 99406508 1001 86380 86390 1
406734 99406734 1001 86380 86390 1
406857 99406857 1001 86380 86390 1
407004 99407004 1001 86380 86390 1
407536 99407536 1001 86380 86390 1
407708 99407708 1001 86380 86390 1
408355 99408355 1001 86380 86390 1
408441 99408441 1001 86380 86390 1
408516 99408516 1001 86380 86390 1
408547 99408547 1001 86380 86390 1
408863 99408863 1001 86380 86390 1
408979 99408979 1001 86380 86390 1
408975 99408975 1001 86380 86390 1
409028 99409028 1001 86380 86390 1
409241 99409241 1001 86380 86390 1
409313 99409313 1001 86380 86390 1
409341 99409341 1001 86380 86390 1
409752 99409752 1001 86380 86390 1
409994 99409994 1001 86380 86390 1
410182 99410182 1001 86380 86390 1
410298 99410298 1001 86380 86390 1
410241 99410241 1001 86380 86390 1
410308 99410308 1001 86380 86390 1
410468 99410468 1001 86380 86390 1
410511 99410511 1001 86380 86390 1
411037 99411037 1001 86380 86390 1
411144 99411144 1001 86380 86390 1
411196 99411196 1001 86380 86390 1
412002 99412002 1001 86380 86390 1
412210 99412210 1001 86380 86390 1
413669 99413669 1001 86380 86390 1
413111 99413111 1001 86380 86390 1
413204 99413204 1001 86380 86390 1
412585 99412585 1001 86380 86390 1
412513 99412513 1001 86380 86390 1
413759 99413759 1001 86380 86390 1
413918 99413918 1001 86380 86390 1
413749 99413749 1001 86380 86390 1
413779 99413779 1001 86380 86390 1
415131 99415131 1001 86380 86390 1
414864 99414864 1001 86380 86390 1
415656 99415656 1001 86380 86390 1
415618 99415618 1001 86380 86390 1
416438 99416438 1001 86380 86390 1
416306 99416306 1001 86380 86390 1
416311 99416311 1001 86380 86390 1
415901 99415901 1001 86380 86390 1
417321 99417321 1001 86380 86390 1
417516 99417516 1001 86380 86390 1
418576 99418576 1001 86380 86390 1
418759 99418759 1001 86380 86390 1
418725 99418725 1001 86380 86390 1
418181 99418181 1001 86380 86390 1
417944 99417944 1001 86380 86390 1
418009 99418009 1001 86380 86390 1
417778 99417778 1001 86380 86390 1
418013 99418013 1001 86380 86390 1
418847 99418847 1001 86380 86390 1
420171 99420171 1001 86380 86390 1
420215 99420215 1001 86380 86390 1
419983 99419983 1001 86380 86390 1
419685 99419685 1001 86380 86390 1
419267 99419267 1001 86380 86390 1
420599 99420599 1001 86380 86390 1
421717 99421717 1001 86380 86390 1
421848 99421848 1001 86380 86390 1
421573 99421573 1001 86380 86390 1
421304 99421304 1001 86380 86390 1
421341 99421341 1001 86380 86390 1
421147 99421147 1001 86380 86390 1
420870 99420870 1001 86380 86390 1
422344 99422344 1001 86380 86390 1
422377 99422377 1001 86380 86390 1
423680 99423680 1001 86380 86390 1
423685 99423685 1001 86380 86390 1
423710 99423710 1001 86380 86390 1
423594 99423594 1001 86380 86390 1
423085 99423085 1001 86380 86390 1
422623 99422623 1001 86380 86390 1
422859 99422859 1001 86380 86390 1
423828 99423828 1001 86380 86390 1
423784 99423784 1001 86380 86390 1
423934 99423934 1001 86380 86390 1
425086 99425086 1001 86380 86390 1
425304 99425304 1001 86380 86390 1
425360 99425360 1001 86380 86390 1
424736 99424736 1001 86380 86390 1
424468 99424468 1001 86380 86390 1
425672 99425672 1001 86380 86390 1
425703 99425703 1001 86380 86390 1
426920 99426920 1001 86380 86390 1
427005 99427005 1001 86380 86390 1
426729 99426729 1001 86380 86390 1
426628 99426628 1001 86380 86390 1
426335 99426335 1001 86380 86390 1
426040 99426040 1001 86380 86390 1
427271 99427271 1001 86380 86390 1
427366 99427366 1001 86380 86390 1
428363 99428363 1001 86380 86390 1
428500 99428500 1001 86380 86390 1
428426 99428426 1001 86380 86390 1
428594 99428594 1001 86380 86390 1
427910 99427910 1001 86380 86390 1
428871 99428871 1001 86380 86390 1
429129 99429129 1001 86380 86390 1
430371 99430371 1001 86380 86390 1
430249 99430249 1001 86380 86390 1
430341 99430341 1001 86380 86390 1
429857 99429857 1001 86380 86390 1
429413 99429413 1001 86380 86390 1
429537 99429537 1001 86380 86390 1
430454 99430454 1001 86380 86390 1
430414 99430414 1001 86380 86390 1
431883 99431883 1001 86380 86390 1
431905 99431905 1001 86380 86390 1
431473 99431473 1001 86380 86390 1
431415 99431415 1001 86380 86390 1
431300 99431300 1001 86380 86390 1
430892 99430892 1001 86380 86390 1
432097 99432097 1001 86380 86390 1
432229 99432229 1001 86380 86390 1
433316 99433316 1001 86380 86390 1
432918 99432918 1001 86380 86390 1
432826 99432826 1001 86380 86390 1
432493 99432493 1001 86380 86390 1
432703 99432703 1001 86380 86390 1
434014 99434014 1001 86380 86390 1
435108 99435108 1001 86380 86390 1
435406 99435406 1001 86380 86390 1
435071 99435071 1001 86380 86390 1
435242 99435242 1001 86380 86390 1
434784 99434784 1001 86380 86390 1
434924 99434924 1001 86380 86390 1
434750 99434750 1001 86380 86390 1
434837 99434837 1001 86380 86390 1
434537 99434537 1001 86380 86390 1
434221 99434221 1001 86380 86390 1
435622 99435622 1001 86380 86390 1
436911 99436911 1001 86380 86390 1
437146 99437146 1001 86380 86390 1
436566 99436566 1001 86380 86390 1
436693 99436693 1001 86380 86390 1
436128 99436128 1001 86380 86390 1
436221 99436221 1001 86380 86390 1
437185 99437185 1001 86380 86390 1
437336 99437336 1001 86380 86390 1
300078 99300078 1001 86380 86390 1
300536 99300536 1001 86380 86390 1
300611 99300611 1001 86380 86390 1
300466 99300466 1001 86380 86390 1
300390 99300390 1001 86380 86390 1
300745 99300745 1001 86380 86390 1
300762 99300762 1001 86380 86390 1
301522 99301522 1001 86380 86390 1
301219 99301219 1001 86380 86390 1
301341 99301341 1001 86380 86390 1
301977 99301977 1001 86380 86390 1
301787 99301787 1001 86380 86390 1
301891 99301891 1001 86380 86390 1
301924 99301924 1001 86380 86390 1
301809 99301809 1001 86380 86390 1
302547 99302547 1001 86380 86390 1
302578 99302578 1001 86380 86390 1
303120 99303120 1001 86380 86390 1
303122 99303122 1001 86380 86390 1
303149 99303149 1001 86380 86390 1
303129 99303129 1001 86380 86390 1
302992 99302992 1001 86380 86390 1
302707 99302707 1001 86380 86390 1
302673 99302673 1001 86380 86390 1
303308 99303308 1001 86380 86390 1
303270 99303270 1001 86380 86390 1
303830 99303830 1001 86380 86390 1
303963 99303963 1001 86380 86390 1
303836 99303836 1001 86380 86390 1
303952 99303952 1001 86380 86390 1
303744 99303744 1001 86380 86390 1
303417 99303417 1001 86380 86390 1
303522 99303522 1001 86380 86390 1
303618 99303618 1001 86380 86390 1
304113 99304113 1001 86380 86390 1
304747 99304747 1001 86380 86390 1
304538 99304538 1001 86380 86390 1
304631 99304631 1001 86380 86390 1
304644 99304644 1001 86380 86390 1
304581 99304581 1001 86380 86390 1
304479 99304479 1001 86380 86390 1
304280 99304280 1001 86380 86390 1
304870 99304870 1001 86380 86390 1
305023 99305023 1001 86380 86390 1
305524 99305524 1001 86380 86390 1
305265 99305265 1001 86380 86390 1
[truncated: 4,074,198 more chars]
