# Supplementary material for: Fast and near-optimal monitoring for healthcare acquired infection outbreaks
Source: PLoS Comput Biol. 2019 Sep 16;15(9):e1007284. doi: 10.1371/journal.pcbi.1007284 (PMC6762212; doi:10.1371/journal.pcbi.1007284)
Supplement: S1 Data — (ZIP) [file pcbi.1007284.s006.zip › MobilityLogs1/HAISE_Carilion_all_visits_day_4.txt]

#Person location Sublocation StartTime EndTime Type
409775 728 1001 52920 57177 1
500009 854 1002 31307 36453 1
400098 99400098 1001 86380 86390 1
400833 99400833 1001 86380 86390 1
401142 99401142 1001 86380 86390 1
401175 99401175 1001 86380 86390 1
401230 99401230 1001 86380 86390 1
401402 99401402 1001 86380 86390 1
401598 99401598 1001 86380 86390 1
402218 99402218 1001 86380 86390 1
402223 99402223 1001 86380 86390 1
402683 99402683 1001 86380 86390 1
402985 99402985 1001 86380 86390 1
403367 99403367 1001 86380 86390 1
403491 99403491 1001 86380 86390 1
404190 99404190 1001 86380 86390 1
404377 99404377 1001 86380 86390 1
404593 99404593 1001 86380 86390 1
404826 99404826 1001 86380 86390 1
404972 99404972 1001 86380 86390 1
404978 99404978 1001 86380 86390 1
404933 99404933 1001 86380 86390 1
405193 99405193 1001 86380 86390 1
405855 99405855 1001 86380 86390 1
406165 99406165 1001 86380 86390 1
406271 99406271 1001 86380 86390 1
406192 99406192 1001 86380 86390 1
406212 99406212 1001 86380 86390 1
406312 99406312 1001 86380 86390 1
406431 99406431 1001 86380 86390 1
406613 99406613 1001 86380 86390 1
406871 99406871 1001 86380 86390 1
407041 99407041 1001 86380 86390 1
407081 99407081 1001 86380 86390 1
407535 99407535 1001 86380 86390 1
408258 99408258 1001 86380 86390 1
408486 99408486 1001 86380 86390 1
408607 99408607 1001 86380 86390 1
408961 99408961 1001 86380 86390 1
409403 99409403 1001 86380 86390 1
409801 99409801 1001 86380 86390 1
409934 99409934 1001 86380 86390 1
410127 99410127 1001 86380 86390 1
410668 99410668 1001 86380 86390 1
410876 99410876 1001 86380 86390 1
410956 99410956 1001 86380 86390 1
411191 99411191 1001 86380 86390 1
411320 99411320 1001 86380 86390 1
411236 99411236 1001 86380 86390 1
411714 99411714 1001 86380 86390 1
411910 99411910 1001 86380 86390 1
412257 99412257 1001 86380 86390 1
412472 99412472 1001 86380 86390 1
413401 99413401 1001 86380 86390 1
413010 99413010 1001 86380 86390 1
413024 99413024 1001 86380 86390 1
412719 99412719 1001 86380 86390 1
413954 99413954 1001 86380 86390 1
414082 99414082 1001 86380 86390 1
415028 99415028 1001 86380 86390 1
415101 99415101 1001 86380 86390 1
414533 99414533 1001 86380 86390 1
414900 99414900 1001 86380 86390 1
414788 99414788 1001 86380 86390 1
414809 99414809 1001 86380 86390 1
416672 99416672 1001 86380 86390 1
416791 99416791 1001 86380 86390 1
416624 99416624 1001 86380 86390 1
415788 99415788 1001 86380 86390 1
415997 99415997 1001 86380 86390 1
417067 99417067 1001 86380 86390 1
417393 99417393 1001 86380 86390 1
417468 99417468 1001 86380 86390 1
417420 99417420 1001 86380 86390 1
418439 99418439 1001 86380 86390 1
418307 99418307 1001 86380 86390 1
417791 99417791 1001 86380 86390 1
417914 99417914 1001 86380 86390 1
418837 99418837 1001 86380 86390 1
419967 99419967 1001 86380 86390 1
419643 99419643 1001 86380 86390 1
419227 99419227 1001 86380 86390 1
419229 99419229 1001 86380 86390 1
422068 99422068 1001 86380 86390 1
421567 99421567 1001 86380 86390 1
421465 99421465 1001 86380 86390 1
421160 99421160 1001 86380 86390 1
421029 99421029 1001 86380 86390 1
422412 99422412 1001 86380 86390 1
422381 99422381 1001 86380 86390 1
423295 99423295 1001 86380 86390 1
422657 99422657 1001 86380 86390 1
422719 99422719 1001 86380 86390 1
423983 99423983 1001 86380 86390 1
424919 99424919 1001 86380 86390 1
424460 99424460 1001 86380 86390 1
424252 99424252 1001 86380 86390 1
425566 99425566 1001 86380 86390 1
426907 99426907 1001 86380 86390 1
426289 99426289 1001 86380 86390 1
426515 99426515 1001 86380 86390 1
426572 99426572 1001 86380 86390 1
426063 99426063 1001 86380 86390 1
427372 99427372 1001 86380 86390 1
427439 99427439 1001 86380 86390 1
427443 99427443 1001 86380 86390 1
428331 99428331 1001 86380 86390 1
428081 99428081 1001 86380 86390 1
428802 99428802 1001 86380 86390 1
430068 99430068 1001 86380 86390 1
430120 99430120 1001 86380 86390 1
429734 99429734 1001 86380 86390 1
429665 99429665 1001 86380 86390 1
429607 99429607 1001 86380 86390 1
429296 99429296 1001 86380 86390 1
429461 99429461 1001 86380 86390 1
430415 99430415 1001 86380 86390 1
431320 99431320 1001 86380 86390 1
431602 99431602 1001 86380 86390 1
430869 99430869 1001 86380 86390 1
431073 99431073 1001 86380 86390 1
433486 99433486 1001 86380 86390 1
433192 99433192 1001 86380 86390 1
432630 99432630 1001 86380 86390 1
432674 99432674 1001 86380 86390 1
433905 99433905 1001 86380 86390 1
433877 99433877 1001 86380 86390 1
435367 99435367 1001 86380 86390 1
435111 99435111 1001 86380 86390 1
435204 99435204 1001 86380 86390 1
434286 99434286 1001 86380 86390 1
434544 99434544 1001 86380 86390 1
434437 99434437 1001 86380 86390 1
435584 99435584 1001 86380 86390 1
435618 99435618 1001 86380 86390 1
437077 99437077 1001 86380 86390 1
436872 99436872 1001 86380 86390 1
436714 99436714 1001 86380 86390 1
436555 99436555 1001 86380 86390 1
436264 99436264 1001 86380 86390 1
436267 99436267 1001 86380 86390 1
436314 99436314 1001 86380 86390 1
435928 99435928 1001 86380 86390 1
300578 99300578 1001 86380 86390 1
300676 99300676 1001 86380 86390 1
300217 99300217 1001 86380 86390 1
300153 99300153 1001 86380 86390 1
300829 99300829 1001 86380 86390 1
301400 99301400 1001 86380 86390 1
301234 99301234 1001 86380 86390 1
301672 99301672 1001 86380 86390 1
301667 99301667 1001 86380 86390 1
302175 99302175 1001 86380 86390 1
301877 99301877 1001 86380 86390 1
301868 99301868 1001 86380 86390 1
301870 99301870 1001 86380 86390 1
301782 99301782 1001 86380 86390 1
302537 99302537 1001 86380 86390 1
303004 99303004 1001 86380 86390 1
303068 99303068 1001 86380 86390 1
303123 99303123 1001 86380 86390 1
302951 99302951 1001 86380 86390 1
302957 99302957 1001 86380 86390 1
302627 99302627 1001 86380 86390 1
303341 99303341 1001 86380 86390 1
303910 99303910 1001 86380 86390 1
303899 99303899 1001 86380 86390 1
303838 99303838 1001 86380 86390 1
303736 99303736 1001 86380 86390 1
303642 99303642 1001 86380 86390 1
303710 99303710 1001 86380 86390 1
303445 99303445 1001 86380 86390 1
303564 99303564 1001 86380 86390 1
303565 99303565 1001 86380 86390 1
304762 99304762 1001 86380 86390 1
304258 99304258 1001 86380 86390 1
304440 99304440 1001 86380 86390 1
305040 99305040 1001 86380 86390 1
305581 99305581 1001 86380 86390 1
305242 99305242 1001 86380 86390 1
500185 99500185 1001 86380 86390 1
500580 99500580 1001 86380 86390 1
500206 99500206 1001 86380 86390 1
500303 99500303 1001 86380 86390 1
500996 99500996 1001 86380 86390 1
501561 99501561 1001 86380 86390 1
501325 99501325 1001 86380 86390 1
501338 99501338 1001 86380 86390 1
501048 99501048 1001 86380 86390 1
501055 99501055 1001 86380 86390 1
501680 99501680 1001 86380 86390 1
501760 99501760 1001 86380 86390 1
502385 99502385 1001 86380 86390 1
502080 99502080 1001 86380 86390 1
502076 99502076 1001 86380 86390 1
502492 99502492 1001 86380 86390 1
502505 99502505 1001 86380 86390 1
502533 99502533 1001 86380 86390 1
503191 99503191 1001 86380 86390 1
503142 99503142 1001 86380 86390 1
503285 99503285 1001 86380 86390 1
502986 99502986 1001 86380 86390 1
503810 99503810 1001 86380 86390 1
503698 99503698 1001 86380 86390 1
504262 99504262 1001 86380 86390 1
504162 99504162 1001 86380 86390 1
504282 99504282 1001 86380 86390 1
504766 99504766 1001 86380 86390 1
504827 99504827 1001 86380 86390 1
505071 99505071 1001 86380 86390 1
505086 99505086 1001 86380 86390 1
505064 99505064 1001 86380 86390 1
505133 99505133 1001 86380 86390 1
505121 99505121 1001 86380 86390 1
505615 99505615 1001 86380 86390 1
505738 99505738 1001 86380 86390 1
505759 99505759 1001 86380 86390 1
505479 99505479 1001 86380 86390 1
505506 99505506 1001 86380 86390 1
505561 99505561 1001 86380 86390 1
505172 99505172 1001 86380 86390 1
506362 99506362 1001 86380 86390 1
506363 99506363 1001 86380 86390 1
506642 99506642 1001 86380 86390 1
506669 99506669 1001 86380 86390 1
507306 99507306 1001 86380 86390 1
507388 99507388 1001 86380 86390 1
507252 99507252 1001 86380 86390 1
507038 99507038 1001 86380 86390 1
507211 99507211 1001 86380 86390 1
506854 99506854 1001 86380 86390 1
508134 99508134 1001 86380 86390 1
508174 99508174 1001 86380 86390 1
508194 99508194 1001 86380 86390 1
508091 99508091 1001 86380 86390 1
507893 99507893 1001 86380 86390 1
507845 99507845 1001 86380 86390 1
507685 99507685 1001 86380 86390 1
507763 99507763 1001 86380 86390 1
508257 99508257 1001 86380 86390 1
508937 99508937 1001 86380 86390 1
508669 99508669 1001 86380 86390 1
508535 99508535 1001 86380 86390 1
509169 99509169 1001 86380 86390 1
509710 99509710 1001 86380 86390 1
509598 99509598 1001 86380 86390 1
509319 99509319 1001 86380 86390 1
509487 99509487 1001 86380 86390 1
509341 99509341 1001 86380 86390 1
509916 99509916 1001 86380 86390 1
509922 99509922 1001 86380 86390 1
510719 99510719 1001 86380 86390 1
510209 99510209 1001 86380 86390 1
510167 99510167 1001 86380 86390 1
510180 99510180 1001 86380 86390 1
511490 99511490 1001 86380 86390 1
511524 99511524 1001 86380 86390 1
511530 99511530 1001 86380 86390 1
511537 99511537 1001 86380 86390 1
511447 99511447 1001 86380 86390 1
511358 99511358 1001 86380 86390 1
511282 99511282 1001 86380 86390 1
511315 99511315 1001 86380 86390 1
510999 99510999 1001 86380 86390 1
510989 99510989 1001 86380 86390 1
511067 99511067 1001 86380 86390 1
511029 99511029 1001 86380 86390 1
511134 99511134 1001 86380 86390 1
511678 99511678 1001 86380 86390 1
512352 99512352 1001 86380 86390 1
512255 99512255 1001 86380 86390 1
512261 99512261 1001 86380 86390 1
512210 99512210 1001 86380 86390 1
512148 99512148 1001 86380 86390 1
511973 99511973 1001 86380 86390 1
511777 99511777 1001 86380 86390 1
511804 99511804 1001 86380 86390 1
511782 99511782 1001 86380 86390 1
512638 99512638 1001 86380 86390 1
512719 99512719 1001 86380 86390 1
512776 99512776 1001 86380 86390 1
513345 99513345 1001 86380 86390 1
513327 99513327 1001 86380 86390 1
513874 99513874 1001 86380 86390 1
513740 99513740 1001 86380 86390 1
513444 99513444 1001 86380 86390 1
514096 99514096 1001 86380 86390 1
514123 99514123 1001 86380 86390 1
514228 99514228 1001 86380 86390 1
514092 99514092 1001 86380 86390 1
514611 99514611 1001 86380 86390 1
514374 99514374 1001 86380 86390 1
514962 99514962 1001 86380 86390 1
514876 99514876 1001 86380 86390 1
515652 99515652 1001 86380 86390 1
515421 99515421 1001 86380 86390 1
515714 99515714 1001 86380 86390 1
515716 99515716 1001 86380 86390 1
516482 99516482 1001 86380 86390 1
517105 99517105 1001 86380 86390 1
516939 99516939 1001 86380 86390 1
516952 99516952 1001 86380 86390 1
517529 99517529 1001 86380 86390 1
517531 99517531 1001 86380 86390 1
517644 99517644 1001 86380 86390 1
517639 99517639 1001 86380 86390 1
518214 99518214 1001 86380 86390 1
518615 99518615 1001 86380 86390 1
518596 99518596 1001 86380 86390 1
518700 99518700 1001 86380 86390 1
518409 99518409 1001 86380 86390 1
519027 99519027 1001 86380 86390 1
519009 99519009 1001 86380 86390 1
519634 99519634 1001 86380 86390 1
519786 99519786 1001 86380 86390 1
519768 99519768 1001 86380 86390 1
519643 99519643 1001 86380 86390 1
519820 99519820 1001 86380 86390 1
520502 99520502 1001 86380 86390 1
520555 99520555 1001 86380 86390 1
520572 99520572 1001 86380 86390 1
520359 99520359 1001 86380 86390 1
520073 99520073 1001 86380 86390 1
520193 99520193 1001 86380 86390 1
520834 99520834 1001 86380 86390 1
520745 99520745 1001 86380 86390 1
521431 99521431 1001 86380 86390 1
521121 99521121 1001 86380 86390 1
521607 99521607 1001 86380 86390 1
521600 99521600 1001 86380 86390 1
521475 99521475 1001 86380 86390 1
521909 99521909 1001 86380 86390 1
521761 99521761 1001 86380 86390 1
521672 99521672 1001 86380 86390 1
522410 99522410 1001 86380 86390 1
522441 99522441 1001 86380 86390 1
522953 99522953 1001 86380 86390 1
522986 99522986 1001 86380 86390 1
522804 99522804 1001 86380 86390 1
522643 99522643 1001 86380 86390 1
523198 99523198 1001 86380 86390 1
523192 99523192 1001 86380 86390 1
523899 99523899 1001 86380 86390 1
523875 99523875 1001 86380 86390 1
523690 99523690 1001 86380 86390 1
523645 99523645 1001 86380 86390 1
523467 99523467 1001 86380 86390 1
523457 99523457 1001 86380 86390 1
523386 99523386 1001 86380 86390 1
524125 99524125 1001 86380 86390 1
524023 99524023 1001 86380 86390 1
523973 99523973 1001 86380 86390 1
524667 99524667 1001 86380 86390 1
524746 99524746 1001 86380 86390 1
524475 99524475 1001 86380 86390 1
524360 99524360 1001 86380 86390 1
524317 99524317 1001 86380 86390 1
525564 99525564 1001 86380 86390 1
525451 99525451 1001 86380 86390 1
525314 99525314 1001 86380 86390 1
525276 99525276 1001 86380 86390 1
525304 99525304 1001 86380 86390 1
525294 99525294 1001 86380 86390 1
525246 99525246 1001 86380 86390 1
525106 99525106 1001 86380 86390 1
525109 99525109 1001 86380 86390 1
525712 99525712 1001 86380 86390 1
526295 99526295 1001 86380 86390 1
526259 99526259 1001 86380 86390 1
526315 99526315 1001 86380 86390 1
526411 99526411 1001 86380 86390 1
526412 99526412 1001 86380 86390 1
526214 99526214 1001 86380 86390 1
526060 99526060 1001 86380 86390 1
525862 99525862 1001 86380 86390 1
527230 99527230 1001 86380 86390 1
527000 99527000 1001 86380 86390 1
526897 99526897 1001 86380 86390 1
526913 99526913 1001 86380 86390 1
526711 99526711 1001 86380 86390 1
526677 99526677 1001 86380 86390 1
527415 99527415 1001 86380 86390 1
528075 99528075 1001 86380 86390 1
527507 99527507 1001 86380 86390 1
527487 99527487 1001 86380 86390 1
528127 99528127 1001 86380 86390 1
527871 99527871 1001 86380 86390 1
528210 99528210 1001 86380 86390 1
528263 99528263 1001 86380 86390 1
528563 99528563 1001 86380 86390 1
528564 99528564 1001 86380 86390 1
528452 99528452 1001 86380 86390 1
529549 99529549 1001 86380 86390 1
529543 99529543 1001 86380 86390 1
529649 99529649 1001 86380 86390 1
529374 99529374 1001 86380 86390 1
529201 99529201 1001 86380 86390 1
529157 99529157 1001 86380 86390 1
529744 99529744 1001 86380 86390 1
530545 99530545 1001 86380 86390 1
530039 99530039 1001 86380 86390 1
530621 99530621 1001 86380 86390 1
530676 99530676 1001 86380 86390 1
531277 99531277 1001 86380 86390 1
531305 99531305 1001 86380 86390 1
531262 99531262 1001 86380 86390 1
531078 99531078 1001 86380 86390 1
530813 99530813 1001 86380 86390 1
530778 99530778 1001 86380 86390 1
531433 99531433 1001 86380 86390 1
531537 99531537 1001 86380 86390 1
531395 99531395 1001 86380 86390 1
531436 99531436 1001 86380 86390 1
531398 99531398 1001 86380 86390 1
532013 99532013 1001 86380 86390 1
532003 99532003 1001 86380 86390 1
531914 99531914 1001 86380 86390 1
531866 99531866 1001 86380 86390 1
531785 99531785 1001 86380 86390 1
531791 99531791 1001 86380 86390 1
532276 99532276 1001 86380 86390 1
532936 99532936 1001 86380 86390 1
532416 99532416 1001 86380 86390 1
532538 99532538 1001 86380 86390 1
533158 99533158 1001 86380 86390 1
533110 99533110 1001 86380 86390 1
533088 99533088 1001 86380 86390 1
533589 99533589 1001 86380 86390 1
533347 99533347 1001 86380 86390 1
534042 99534042 1001 86380 86390 1
533860 99533860 1001 86380 86390 1
534492 99534492 1001 86380 86390 1
534627 99534627 1001 86380 86390 1
534670 99534670 1001 86380 86390 1
534328 99534328 1001 86380 86390 1
534374 99534374 1001 86380 86390 1
534154 99534154 1001 86380 86390 1
534170 99534170 1001 86380 86390 1
534174 99534174 1001 86380 86390 1
534241 99534241 1001 86380 86390 1
534255 99534255 1001 86380 86390 1
534217 99534217 1001 86380 86390 1
534832 99534832 1001 86380 86390 1
535459 99535459 1001 86380 86390 1
535436 99535436 1001 86380 86390 1
535437 99535437 1001 86380 86390 1
535493 99535493 1001 86380 86390 1
535207 99535207 1001 86380 86390 1
535011 99535011 1001 86380 86390 1
534940 99534940 1001 86380 86390 1
536314 99536314 1001 86380 86390 1
536050 99536050 1001 86380 86390 1
535934 99535934 1001 86380 86390 1
536503 99536503 1001 86380 86390 1
536393 99536393 1001 86380 86390 1
536383 99536383 1001 86380 86390 1
536782 99536782 1001 86380 86390 1
536861 99536861 1001 86380 86390 1
536569 99536569 1001 86380 86390 1
536662 99536662 1001 86380 86390 1
537281 99537281 1001 86380 86390 1
537178 99537178 1001 86380 86390 1
537951 99537951 1001 86380 86390 1
537903 99537903 1001 86380 86390 1
537964 99537964 1001 86380 86390 1
537801 99537801 1001 86380 86390 1
537562 99537562 1001 86380 86390 1
537421 99537421 1001 86380 86390 1
537441 99537441 1001 86380 86390 1
538075 99538075 1001 86380 86390 1
538757 99538757 1001 86380 86390 1
538601 99538601 1001 86380 86390 1
538421 99538421 1001 86380 86390 1
538594 99538594 1001 86380 86390 1
538206 99538206 1001 86380 86390 1
538222 99538222 1001 86380 86390 1
538865 99538865 1001 86380 86390 1
538897 99538897 1001 86380 86390 1
538940 99538940 1001 86380 86390 1
539518 99539518 1001 86380 86390 1
539480 99539480 1001 86380 86390 1
539387 99539387 1001 86380 86390 1
539234 99539234 1001 86380 86390 1
539429 99539429 1001 86380 86390 1
539113 99539113 1001 86380 86390 1
539067 99539067 1001 86380 86390 1
539813 99539813 1001 86380 86390 1
540312 99540312 1001 86380 86390 1
540254 99540254 1001 86380 86390 1
539908 99539908 1001 86380 86390 1
540584 99540584 1001 86380 86390 1
541233 99541233 1001 86380 86390 1
541096 99541096 1001 86380 86390 1
541025 99541025 1001 86380 86390 1
540882 99540882 1001 86380 86390 1
540727 99540727 1001 86380 86390 1
541420 99541420 1001 86380 86390 1
541320 99541320 1001 86380 86390 1
542068 99542068 1001 86380 86390 1
541715 99541715 1001 86380 86390 1
541910 99541910 1001 86380 86390 1
542229 99542229 1001 86380 86390 1
542269 99542269 1001 86380 86390 1
542898 99542898 1001 86380 86390 1
542900 99542900 1001 86380 86390 1
542402 99542402 1001 86380 86390 1
542340 99542340 1001 86380 86390 1
542514 99542514 1001 86380 86390 1
543021 99543021 1001 86380 86390 1
542958 99542958 1001 86380 86390 1
543082 99543082 1001 86380 86390 1
543670 99543670 1001 86380 86390 1
543358 99543358 1001 86380 86390 1
543153 99543153 1001 86380 86390 1
543183 99543183 1001 86380 86390 1
543865 99543865 1001 86380 86390 1
544488 99544488 1001 86380 86390 1
544008 99544008 1001 86380 86390 1
544075 99544075 1001 86380 86390 1
544664 99544664 1001 86380 86390 1
544705 99544705 1001 86380 86390 1
544722 99544722 1001 86380 86390 1
400060 99400060 1001 86380 86390 1
400734 99400734 1001 86380 86390 1
400915 99400915 1001 86380 86390 1
400992 99400992 1001 86380 86390 1
401249 99401249 1001 86380 86390 1
401683 99401683 1001 86380 86390 1
402220 99402220 1001 86380 86390 1
402509 99402509 1001 86380 86390 1
402546 99402546 1001 86380 86390 1
403128 99403128 1001 86380 86390 1
403305 99403305 1001 86380 86390 1
403434 99403434 1001 86380 86390 1
404259 99404259 1001 86380 86390 1
404951 99404951 1001 86380 86390 1
404982 99404982 1001 86380 86390 1
405500 99405500 1001 86380 86390 1
406317 99406317 1001 86380 86390 1
406355 99406355 1001 86380 86390 1
406439 99406439 1001 86380 86390 1
406513 99406513 1001 86380 86390 1
406743 99406743 1001 86380 86390 1
407147 99407147 1001 86380 86390 1
407740 99407740 1001 86380 86390 1
408280 99408280 1001 86380 86390 1
408524 99408524 1001 86380 86390 1
408804 99408804 1001 86380 86390 1
408863 99408863 1001 86380 86390 1
409071 99409071 1001 86380 86390 1
409004 99409004 1001 86380 86390 1
409508 99409508 1001 86380 86390 1
409778 99409778 1001 86380 86390 1
409728 99409728 1001 86380 86390 1
409838 99409838 1001 86380 86390 1
410482 99410482 1001 86380 86390 1
410459 99410459 1001 86380 86390 1
410757 99410757 1001 86380 86390 1
410855 99410855 1001 86380 86390 1
411000 99411000 1001 86380 86390 1
411020 99411020 1001 86380 86390 1
411196 99411196 1001 86380 86390 1
411370 99411370 1001 86380 86390 1
411431 99411431 1001 86380 86390 1
411806 99411806 1001 86380 86390 1
412154 99412154 1001 86380 86390 1
412103 99412103 1001 86380 86390 1
412251 99412251 1001 86380 86390 1
412387 99412387 1001 86380 86390 1
413366 99413366 1001 86380 86390 1
413255 99413255 1001 86380 86390 1
412930 99412930 1001 86380 86390 1
412613 99412613 1001 86380 86390 1
412726 99412726 1001 86380 86390 1
413991 99413991 1001 86380 86390 1
415056 99415056 1001 86380 86390 1
414657 99414657 1001 86380 86390 1
415621 99415621 1001 86380 86390 1
415410 99415410 1001 86380 86390 1
416590 99416590 1001 86380 86390 1
417361 99417361 1001 86380 86390 1
418534 99418534 1001 86380 86390 1
418221 99418221 1001 86380 86390 1
418419 99418419 1001 86380 86390 1
418354 99418354 1001 86380 86390 1
418299 99418299 1001 86380 86390 1
417613 99417613 1001 86380 86390 1
418987 99418987 1001 86380 86390 1
419063 99419063 1001 86380 86390 1
420152 99420152 1001 86380 86390 1
420226 99420226 1001 86380 86390 1
419289 99419289 1001 86380 86390 1
420493 99420493 1001 86380 86390 1
421689 99421689 1001 86380 86390 1
421880 99421880 1001 86380 86390 1
421809 99421809 1001 86380 86390 1
421515 99421515 1001 86380 86390 1
421255 99421255 1001 86380 86390 1
421150 99421150 1001 86380 86390 1
421139 99421139 1001 86380 86390 1
422178 99422178 1001 86380 86390 1
423365 99423365 1001 86380 86390 1
423085 99423085 1001 86380 86390 1
423288 99423288 1001 86380 86390 1
423128 99423128 1001 86380 86390 1
423171 99423171 1001 86380 86390 1
422678 99422678 1001 86380 86390 1
422840 99422840 1001 86380 86390 1
422813 99422813 1001 86380 86390 1
422762 99422762 1001 86380 86390 1
423796 99423796 1001 86380 86390 1
423967 99423967 1001 86380 86390 1
423898 99423898 1001 86380 86390 1
423756 99423756 1001 86380 86390 1
423840 99423840 1001 86380 86390 1
424787 99424787 1001 86380 86390 1
424698 99424698 1001 86380 86390 1
424363 99424363 1001 86380 86390 1
426744 99426744 1001 86380 86390 1
426934 99426934 1001 86380 86390 1
426684 99426684 1001 86380 86390 1
425869 99425869 1001 86380 86390 1
426059 99426059 1001 86380 86390 1
427312 99427312 1001 86380 86390 1
427127 99427127 1001 86380 86390 1
427407 99427407 1001 86380 86390 1
428413 99428413 1001 86380 86390 1
427952 99427952 1001 86380 86390 1
427705 99427705 1001 86380 86390 1
429041 99429041 1001 86380 86390 1
428855 99428855 1001 86380 86390 1
428982 99428982 1001 86380 86390 1
430154 99430154 1001 86380 86390 1
429798 99429798 1001 86380 86390 1
429346 99429346 1001 86380 86390 1
429557 99429557 1001 86380 86390 1
429337 99429337 1001 86380 86390 1
430455 99430455 1001 86380 86390 1
430616 99430616 1001 86380 86390 1
430649 99430649 1001 86380 86390 1
431782 99431782 1001 86380 86390 1
431266 99431266 1001 86380 86390 1
431096 99431096 1001 86380 86390 1
431077 99431077 1001 86380 86390 1
432384 99432384 1001 86380 86390 1
432312 99432312 1001 86380 86390 1
433684 99433684 1001 86380 86390 1
433534 99433534 1001 86380 86390 1
433686 99433686 1001 86380 86390 1
433717 99433717 1001 86380 86390 1
433233 99433233 1001 86380 86390 1
433265 99433265 1001 86380 86390 1
432729 99432729 1001 86380 86390 1
432811 99432811 1001 86380 86390 1
432893 99432893 1001 86380 86390 1
435178 99435178 1001 86380 86390 1
434842 99434842 1001 86380 86390 1
434747 99434747 1001 86380 86390 1
434794 99434794 1001 86380 86390 1
434679 99434679 1001 86380 86390 1
434734 99434734 1001 86380 86390 1
434563 99434563 1001 86380 86390 1
434319 99434319 1001 86380 86390 1
434232 99434232 1001 86380 86390 1
434219 99434219 1001 86380 86390 1
437046 99437046 1001 86380 86390 1
436967 99436967 1001 86380 86390 1
437012 99437012 1001 86380 86390 1
437136 99437136 1001 86380 86390 1
436564 99436564 1001 86380 86390 1
436510 99436510 1001 86380 86390 1
436381 99436381 1001 86380 86390 1
436002 99436002 1001 86380 86390 1
436335 99436335 1001 86380 86390 1
437345 99437345 1001 86380 86390 1
300642 99300642 1001 86380 86390 1
300384 99300384 1001 86380 86390 1
300114 99300114 1001 86380 86390 1
300140 99300140 1001 86380 86390 1
300766 99300766 1001 86380 86390 1
300846 99300846 1001 86380 86390 1
301225 99301225 1001 86380 86390 1
301008 99301008 1001 86380 86390 1
301022 99301022 1001 86380 86390 1
301646 99301646 1001 86380 86390 1
301663 99301663 1001 86380 86390 1
301600 99301600 1001 86380 86390 1
302186 99302186 1001 86380 86390 1
302022 99302022 1001 86380 86390 1
301889 99301889 1001 86380 86390 1
301922 99301922 1001 86380 86390 1
302472 99302472 1001 86380 86390 1
303095 99303095 1001 86380 86390 1
302870 99302870 1001 86380 86390 1
302769 99302769 1001 86380 86390 1
302718 99302718 1001 86380 86390 1
302660 99302660 1001 86380 86390 1
302595 99302595 1001 86380 86390 1
302597 99302597 1001 86380 86390 1
303309 99303309 1001 86380 86390 1
303223 99303223 1001 86380 86390 1
303343 99303343 1001 86380 86390 1
303866 99303866 1001 86380 86390 1
303580 99303580 1001 86380 86390 1
303479 99303479 1001 86380 86390 1
303462 99303462 1001 86380 86390 1
303829 99303829 1001 86380 86390 1
304061 99304061 1001 86380 86390 1
304078 99304078 1001 86380 86390 1
304672 99304672 1001 86380 86390 1
304843 99304843 1001 86380 86390 1
304479 99304479 1001 86380 86390 1
304437 99304437 1001 86380 86390 1
305347 99305347 1001 86380 86390 1
305103 99305103 1001 86380 86390 1
305260 99305260 1001 86380 86390 1
305119 99305119 1001 86380 86390 1
305083 99305083 1001 86380 86390 1
305230 99305230 1001 86380 86390 1
500409 99500409 1001 86380 86390 1
500288 99500288 1001 86380 86390 1
500229 99500229 1001 86380 86390 1
500965 99500965 1001 86380 86390 1
501639 99501639 1001 86380 86390 1
501570 99501570 1001 86380 86390 1
501214 99501214 1001 86380 86390 1
501160 99501160 1001 86380 86390 1
502403 99502403 1001 86380 86390 1
502271 99502271 1001 86380 86390 1
502088 99502088 1001 86380 86390 1
501985 99501985 1001 86380 86390 1
502528 99502528 1001 86380 86390 1
502556 99502556 1001 86380 86390 1
503122 99503122 1001 86380 86390 1
503050 99503050 1001 86380 86390 1
503025 99503025 1001 86380 86390 1
502967 99502967 1001 86380 86390 1
503084 99503084 1001 86380 86390 1
502870 99502870 1001 86380 86390 1
502693 99502693 1001 86380 86390 1
503321 99503321 1001 86380 86390 1
503953 99503953 1001 86380 86390 1
504044 99504044 1001 86380 86390 1
503968 99503968 1001 86380 86390 1
503997 99503997 1001 86380 86390 1
503716 99503716 1001 86380 86390 1
503553 99503553 1001 86380 86390 1
504271 99504271 1001 86380 86390 1
504119 99504119 1001 86380 86390 1
504227 99504227 1001 86380 86390 1
504829 99504829 1001 86380 86390 1
504704 99504704 1001 86380 86390 1
504550 99504550 1001 86380 86390 1
504395 99504395 1001 86380 86390 1
505140 99505140 1001 86380 86390 1
505697 99505697 1001 86380 86390 1
505509 99505509 1001 86380 86390 1
505773 99505773 1001 86380 86390 1
505815 99505815 1001 86380 86390 1
505932 99505932 1001 86380 86390 1
506390 99506390 1001 86380 86390 1
506257 99506257 1001 86380 86390 1
506245 99506245 1001 86380 86390 1
506011 99506011 1001 86380 86390 1
506716 99506716 1001 86380 86390 1
507026 99507026 1001 86380 86390 1
507069 99507069 1001 86380 86390 1
507149 99507149 1001 86380 86390 1
506894 99506894 1001 86380 86390 1
506869 99506869 1001 86380 86390 1
506960 99506960 1001 86380 86390 1
507583 99507583 1001 86380 86390 1
507545 99507545 1001 86380 86390 1
508170 99508170 1001 86380 86390 1
508018 99508018 1001 86380 86390 1
507744 99507744 1001 86380 86390 1
507641 99507641 1001 86380 86390 1
507791 99507791 1001 86380 86390 1
508376 99508376 1001 86380 86390 1
508281 99508281 1001 86380 86390 1
509017 99509017 1001 86380 86390 1
508954 99508954 1001 86380 86390 1
509058 99509058 1001 86380 86390 1
508903 99508903 1001 86380 86390 1
508956 99508956 1001 86380 86390 1
508982 99508982 1001 86380 86390 1
508670 99508670 1001 86380 86390 1
508495 99508495 1001 86380 86390 1
508599 99508599 1001 86380 86390 1
509090 99509090 1001 86380 86390 1
509976 99509976 1001 86380 86390 1
509989 99509989 1001 86380 86390 1
510033 99510033 1001 86380 86390 1
509943 99509943 1001 86380 86390 1
510615 99510615 1001 86380 86390 1
510532 99510532 1001 86380 86390 1
510722 99510722 1001 86380 86390 1
510341 99510341 1001 86380 86390 1
510481 99510481 1001 86380 86390 1
510201 99510201 1001 86380 86390 1
510847 99510847 1001 86380 86390 1
510928 99510928 1001 86380 86390 1
511553 99511553 1001 86380 86390 1
511216 99511216 1001 86380 86390 1
511048 99511048 1001 86380 86390 1
511016 99511016 1001 86380 86390 1
511081 99511081 1001 86380 86390 1
512260 99512260 1001 86380 86390 1
511925 99511925 1001 86380 86390 1
512428 99512428 1001 86380 86390 1
512392 99512392 1001 86380 86390 1
513202 99513202 1001 86380 86390 1
512644 99512644 1001 86380 86390 1
513372 99513372 1001 86380 86390 1
513876 99513876 1001 86380 86390 1
513942 99513942 1001 86380 86390 1
513840 99513840 1001 86380 86390 1
513948 99513948 1001 86380 86390 1
513787 99513787 1001 86380 86390 1
513634 99513634 1001 86380 86390 1
513755 99513755 1001 86380 86390 1
513450 99513450 1001 86380 86390 1
513422 99513422 1001 86380 86390 1
514172 99514172 1001 86380 86390 1
514112 99514112 1001 86380 86390 1
514151 99514151 1001 86380 86390 1
514743 99514743 1001 86380 86390 1
514635 99514635 1001 86380 86390 1
514430 99514430 1001 86380 86390 1
514329 99514329 1001 86380 86390 1
514371 99514371 1001 86380 86390 1
514295 99514295 1001 86380 86390 1
514296 99514296 1001 86380 86390 1
514389 99514389 1001 86380 86390 1
515587 99515587 1001 86380 86390 1
515526 99515526 1001 86380 86390 1
515287 99515287 1001 86380 86390 1
515419 99515419 1001 86380 86390 1
515278 99515278 1001 86380 86390 1
515318 99515318 1001 86380 86390 1
515360 99515360 1001 86380 86390 1
515151 99515151 1001 86380 86390 1
515852 99515852 1001 86380 86390 1
515742 99515742 1001 86380 86390 1
515794 99515794 1001 86380 86390 1
516361 99516361 1001 86380 86390 1
516374 99516374 1001 86380 86390 1
516380 99516380 1001 86380 86390 1
516297 99516297 1001 86380 86390 1
516236 99516236 1001 86380 86390 1
515999 99515999 1001 86380 86390 1
516092 99516092 1001 86380 86390 1
515912 99515912 1001 86380 86390 1
516042 99516042 1001 86380 86390 1
516055 99516055 1001 86380 86390 1
516596 99516596 1001 86380 86390 1
517207 99517207 1001 86380 86390 1
517150 99517150 1001 86380 86390 1
517027 99517027 1001 86380 86390 1
517092 99517092 1001 86380 86390 1
517046 99517046 1001 86380 86390 1
516859 99516859 1001 86380 86390 1
516769 99516769 1001 86380 86390 1
517337 99517337 1001 86380 86390 1
517494 99517494 1001 86380 86390 1
517383 99517383 1001 86380 86390 1
517758 99517758 1001 86380 86390 1
517722 99517722 1001 86380 86390 1
517620 99517620 1001 86380 86390 1
517615 99517615 1001 86380 86390 1
518276 99518276 1001 86380 86390 1
518924 99518924 1001 86380 86390 1
518709 99518709 1001 86380 86390 1
518388 99518388 1001 86380 86390 1
519049 99519049 1001 86380 86390 1
519012 99519012 1001 86380 86390 1
519007 99519007 1001 86380 86390 1
519165 99519165 1001 86380 86390 1
519480 99519480 1001 86380 86390 1
519472 99519472 1001 86380 86390 1
519603 99519603 1001 86380 86390 1
519393 99519393 1001 86380 86390 1
519878 99519878 1001 86380 86390 1
520580 99520580 1001 86380 86390 1
520149 99520149 1001 86380 86390 1
520127 99520127 1001 86380 86390 1
520809 99520809 1001 86380 86390 1
520791 99520791 1001 86380 86390 1
521413 99521413 1001 86380 86390 1
521195 99521195 1001 86380 86390 1
520898 99520898 1001 86380 86390 1
521528 99521528 1001 86380 86390 1
521573 99521573 1001 86380 86390 1
521591 99521591 1001 86380 86390 1
522052 99522052 1001 86380 86390 1
521714 99521714 1001 86380 86390 1
521807 99521807 1001 86380 86390 1
521693 99521693 1001 86380 86390 1
521774 99521774 1001 86380 86390 1
522965 99522965 1001 86380 86390 1
522927 99522927 1001 86380 86390 1
523033 99523033 1001 86380 86390 1
523074 99523074 1001 86380 86390 1
523078 99523078 1001 86380 86390 1
522835 99522835 1001 86380 86390 1
522883 99522883 1001 86380 86390 1
522581 99522581 1001 86380 86390 1
523266 99523266 1001 86380 86390 1
523881 99523881 1001 86380 86390 1
523718 99523718 1001 86380 86390 1
523365 99523365 1001 86380 86390 1
523461 99523461 1001 86380 86390 1
524077 99524077 1001 86380 86390 1
524649 99524649 1001 86380 86390 1
524438 99524438 1001 86380 86390 1
524356 99524356 1001 86380 86390 1
524836 99524836 1001 86380 86390 1
525327 99525327 1001 86380 86390 1
526221 99526221 1001 86380 86390 1
526238 99526238 1001 86380 86390 1
526052 99526052 1001 86380 86390 1
526078 99526078 1001 86380 86390 1
526066 99526066 1001 86380 86390 1
526196 99526196 1001 86380 86390 1
525882 99525882 1001 86380 86390 1
526510 99526510 1001 86380 86390 1
526526 99526526 1001 86380 86390 1
526518 99526518 1001 86380 86390 1
526622 99526622 1001 86380 86390 1
526457 99526457 1001 86380 86390 1
526850 99526850 1001 86380 86390 1
526982 99526982 1001 86380 86390 1
526920 99526920 1001 86380 86390 1
526947 99526947 1001 86380 86390 1
528067 99528067 1001 86380 86390 1
527665 99527665 1001 86380 86390 1
528200 99528200 1001 86380 86390 1
528772 99528772 1001 86380 86390 1
528712 99528712 1001 86380 86390 1
528857 99528857 1001 86380 86390 1
528861 99528861 1001 86380 86390 1
528620 99528620 1001 86380 86390 1
528653 99528653 1001 86380 86390 1
528500 99528500 1001 86380 86390 1
528484 99528484 1001 86380 86390 1
529658 99529658 1001 86380 86390 1
529499 99529499 1001 86380 86390 1
529295 99529295 1001 86380 86390 1
529140 99529140 1001 86380 86390 1
529931 99529931 1001 86380 86390 1
529315 99529315 1001 86380 86390 1
530458 99530458 1001 86380 86390 1
530130 99530130 1001 86380 86390 1
530720 99530720 1001 86380 86390 1
530686 99530686 1001 86380 86390 1
531240 99531240 1001 86380 86390 1
531181 99531181 1001 86380 86390 1
531328 99531328 1001 86380 86390 1
531131 99531131 1001 86380 86390 1
530872 99530872 1001 86380 86390 1
531564 99531564 1001 86380 86390 1
532069 99532069 1001 86380 86390 1
531945 99531945 1001 86380 86390 1
532834 99532834 1001 86380 86390 1
533019 99533019 1001 86380 86390 1
532719 99532719 1001 86380 86390 1
533082 99533082 1001 86380 86390 1
533043 99533043 1001 86380 86390 1
533142 99533142 1001 86380 86390 1
533675 99533675 1001 86380 86390 1
533497 99533497 1001 86380 86390 1
533541 99533541 1001 86380 86390 1
533409 99533409 1001 86380 86390 1
533374 99533374 1001 86380 86390 1
533312 99533312 1001 86380 86390 1
533403 99533403 1001 86380 86390 1
533430 99533430 1001 86380 86390 1
533881 99533881 1001 86380 86390 1
533654 99533654 1001 86380 86390 1
534315 99534315 1001 86380 86390 1
534864 99534864 1001 86380 86390 1
534813 99534813 1001 86380 86390 1
534767 99534767 1001 86380 86390 1
535309 99535309 1001 86380 86390 1
535399 99535399 1001 86380 86390 1
535341 99535341 1001 86380 86390 1
534960 99534960 1001 86380 86390 1
535613 99535613 1001 86380 86390 1
535627 99535627 1001 86380 86390 1
535590 99535590 1001 86380 86390 1
536175 99536175 1001 86380 86390 1
535720 99535720 1001 86380 86390 1
535801 99535801 1001 86380 86390 1
535854 99535854 1001 86380 86390 1
536984 99536984 1001 86380 86390 1
537080 99537080 1001 86380 86390 1
536885 99536885 1001 86380 86390 1
536748 99536748 1001 86380 86390 1
537706 99537706 1001 86380 86390 1
537648 99537648 1001 86380 86390 1
537380 99537380 1001 86380 86390 1
538681 99538681 1001 86380 86390 1
538670 99538670 1001 86380 86390 1
538444 99538444 1001 86380 86390 1
538337 99538337 1001 86380 86390 1
538826 99538826 1001 86380 86390 1
538859 99538859 1001 86380 86390 1
539460 99539460 1001 86380 86390 1
539502 99539502 1001 86380 86390 1
539232 99539232 1001 86380 86390 1
539302 99539302 1001 86380 86390 1
539145 99539145 1001 86380 86390 1
539213 99539213 1001 86380 86390 1
539742 99539742 1001 86380 86390 1
540378 99540378 1001 86380 86390 1
540267 99540267 1001 86380 86390 1
540251 99540251 1001 86380 86390 1
540114 99540114 1001 86380 86390 1
540002 99540002 1001 86380 86390 1
539914 99539914 1001 86380 86390 1
539934 99539934 1001 86380 86390 1
540562 99540562 1001 86380 86390 1
540959 99540959 1001 86380 86390 1
540851 99540851 1001 86380 86390 1
541471 99541471 1001 86380 86390 1
541810 99541810 1001 86380 86390 1
541807 99541807 1001 86380 86390 1
541605 99541605 1001 86380 86390 1
541658 99541658 1001 86380 86390 1
542315 99542315 1001 86380 86390 1
542844 99542844 1001 86380 86390 1
542481 99542481 1001 86380 86390 1
542482 99542482 1001 86380 86390 1
543619 99543619 1001 86380 86390 1
543537 99543537 1001 86380 86390 1
543228 99543228 1001 86380 86390 1
543255 99543255 1001 86380 86390 1
543811 99543811 1001 86380 86390 1
543814 99543814 1001 86380 86390 1
544513 99544513 1001 86380 86390 1
544531 99544531 1001 86380 86390 1
544252 99544252 1001 86380 86390 1
544062 99544062 1001 86380 86390 1
544153 99544153 1001 86380 86390 1
400167 99400167 1001 86380 86390 1
400207 99400207 1001 86380 86390 1
400210 99400210 1001 86380 86390 1
400493 99400493 1001 86380 86390 1
400633 99400633 1001 86380 86390 1
400928 99400928 1001 86380 86390 1
400830 99400830 1001 86380 86390 1
400889 99400889 1001 86380 86390 1
401355 99401355 1001 86380 86390 1
403030 99403030 1001 86380 86390 1
403512 99403512 1001 86380 86390 1
403731 99403731 1001 86380 86390 1
404154 99404154 1001 86380 86390 1
404341 99404341 1001 86380 86390 1
404517 99404517 1001 86380 86390 1
404961 99404961 1001 86380 86390 1
405106 99405106 1001 86380 86390 1
405325 99405325 1001 86380 86390 1
406508 99406508 1001 86380 86390 1
407099 99407099 1001 86380 86390 1
408075 99408075 1001 86380 86390 1
408044 99408044 1001 86380 86390 1
408141 99408141 1001 86380 86390 1
408376 99408376 1001 86380 86390 1
408310 99408310 1001 86380 86390 1
408940 99408940 1001 86380 86390 1
409007 99409007 1001 86380 86390 1
409195 99409195 1001 86380 86390 1
409583 99409583 1001 86380 86390 1
409557 99409557 1001 86380 86390 1
410015 99410015 1001 86380 86390 1
410417 99410417 1001 86380 86390 1
410944 99410944 1001 86380 86390 1
411182 99411182 1001 86380 86390 1
411760 99411760 1001 86380 86390 1
411771 99411771 1001 86380 86390 1
411878 99411878 1001 86380 86390 1
412043 99412043 1001 86380 86390 1
412230 99412230 1001 86380 86390 1
413254 99413254 1001 86380 86390 1
412669 99412669 1001 86380 86390 1
412831 99412831 1001 86380 86390 1
412856 99412856 1001 86380 86390 1
412788 99412788 1001 86380 86390 1
414098 99414098 1001 86380 86390 1
413799 99413799 1001 86380 86390 1
415095 99415095 1001 86380 86390 1
415320 99415320 1001 86380 86390 1
415122 99415122 1001 86380 86390 1
415146 99415146 1001 86380 86390 1
414648 99414648 1001 86380 86390 1
414919 99414919 1001 86380 86390 1
414450 99414450 1001 86380 86390 1
414232 99414232 1001 86380 86390 1
414207 99414207 1001 86380 86390 1
415720 99415720 1001 86380 86390 1
415342 99415342 1001 86380 86390 1
416185 99416185 1001 86380 86390 1
416192 99416192 1001 86380 86390 1
416534 99416534 1001 86380 86390 1
416027 99416027 1001 86380 86390 1
418688 99418688 1001 86380 86390 1
418341 99418341 1001 86380 86390 1
418051 99418051 1001 86380 86390 1
418123 99418123 1001 86380 86390 1
417681 99417681 1001 86380 86390 1
417871 99417871 1001 86380 86390 1
417770 99417770 1001 86380 86390 1
418910 99418910 1001 86380 86390 1
418853 99418853 1001 86380 86390 1
419724 99419724 1001 86380 86390 1
419704 99419704 1001 86380 86390 1
419315 99419315 1001 86380 86390 1
420775 99420775 1001 86380 86390 1
420458 99420458 1001 86380 86390 1
420536 99420536 1001 86380 86390 1
421129 99421129 1001 86380 86390 1
422504 99422504 1001 86380 86390 1
423352 99423352 1001 86380 86390 1
422956 99422956 1001 86380 86390 1
422672 99422672 1001 86380 86390 1
423777 99423777 1001 86380 86390 1
425206 99425206 1001 86380 86390 1
424603 99424603 1001 86380 86390 1
424633 99424633 1001 86380 86390 1
424292 99424292 1001 86380 86390 1
425559 99425559 1001 86380 86390 1
425561 99425561 1001 86380 86390 1
425721 99425721 1001 86380 86390 1
425517 99425517 1001 86380 86390 1
425647 99425647 1001 86380 86390 1
426973 99426973 1001 86380 86390 1
426805 99426805 1001 86380 86390 1
426554 99426554 1001 86380 86390 1
426670 99426670 1001 86380 86390 1
426316 99426316 1001 86380 86390 1
426391 99426391 1001 86380 86390 1
425917 99425917 1001 86380 86390 1
426022 99426022 1001 86380 86390 1
425858 99425858 1001 86380 86390 1
426087 99426087 1001 86380 86390 1
427130 99427130 1001 86380 86390 1
428530 99428530 1001 86380 86390 1
428239 99428239 1001 86380 86390 1
427966 99427966 1001 86380 86390 1
427760 99427760 1001 86380 86390 1
428943 99428943 1001 86380 86390 1
429136 99429136 1001 86380 86390 1
430029 99430029 1001 86380 86390 1
430112 99430112 1001 86380 86390 1
429893 99429893 1001 86380 86390 1
429797 99429797 1001 86380 86390 1
429366 99429366 1001 86380 86390 1
429496 99429496 1001 86380 86390 1
429460 99429460 1001 86380 86390 1
430527 99430527 1001 86380 86390 1
430697 99430697 1001 86380 86390 1
432022 99432022 1001 86380 86390 1
432034 99432034 1001 86380 86390 1
431593 99431593 1001 86380 86390 1
431387 99431387 1001 86380 86390 1
431443 99431443 1001 86380 86390 1
431392 99431392 1001 86380 86390 1
431054 99431054 1001 86380 86390 1
433034 99433034 1001 86380 86390 1
432518 99432518 1001 86380 86390 1
434100 99434100 1001 86380 86390 1
434895 99434895 1001 86380 86390 1
434664 99434664 1001 86380 86390 1
434528 99434528 1001 86380 86390 1
434448 99434448 1001 86380 86390 1
434196 99434196 1001 86380 86390 1
435611 99435611 1001 86380 86390 1
435453 99435453 1001 86380 86390 1
436806 99436806 1001 86380 86390 1
437054 99437054 1001 86380 86390 1
436991 99436991 1001 86380 86390 1
436910 99436910 1001 86380 86390 1
436376 99436376 1001 86380 86390 1
436102 99436102 1001 86380 86390 1
300021 99300021 1001 86380 86390 1
300696 99300696 1001 86380 86390 1
300569 99300569 1001 86380 86390 1
300329 99300329 1001 86380 86390 1
301484 99301484 1001 86380 86390 1
301323 99301323 1001 86380 86390 1
301695 99301695 1001 86380 86390 1
301685 99301685 1001 86380 86390 1
301598 99301598 1001 86380 86390 1
301637 99301637 1001 86380 86390 1
301692 99301692 1001 86380 86390 1
302347 99302347 1001 86380 86390 1
302231 99302231 1001 86380 86390 1
302233 99302233 1001 86380 86390 1
302063 99302063 1001 86380 86390 1
302156 99302156 1001 86380 86390 1
302080 99302080 1001 86380 86390 1
301980 99301980 1001 86380 86390 1
301790 99301790 1001 86380 86390 1
301965 99301965 1001 86380 86390 1
303057 99303057 1001 86380 86390 1
303168 99303168 1001 86380 86390 1
302798 99302798 1001 86380 86390 1
302850 99302850 1001 86380 86390 1
302649 99302649 1001 86380 86390 1
303313 99303313 1001 86380 86390 1
303292 99303292 1001 86380 86390 1
303887 99303887 1001 86380 86390 1
304027 99304027 1001 86380 86390 1
303472 99303472 1001 86380 86390 1
304827 99304827 1001 86380 86390 1
304690 99304690 1001 86380 86390 1
304416 99304416 1001 86380 86390 1
304339 99304339 1001 86380 86390 1
304250 99304250 1001 86380 86390 1
305064 99305064 1001 86380 86390 1
304948 99304948 1001 86380 86390 1
304933 99304933 1001 86380 86390 1
305512 99305512 1001 86380 86390 1
305579 99305579 1001 86380 86390 1
305285 99305285 1001 86380 86390 1
305361 99305361 1001 86380 86390 1
305128 99305128 1001 86380 86390 1
500170 99500170 1001 86380 86390 1
500541 99500541 1001 86380 86390 1
500594 99500594 1001 86380 86390 1
500839 99500839 1001 86380 86390 1
501123 99501123 1001 86380 86390 1
501139 99501139 1001 86380 86390 1
501089 99501089 1001 86380 86390 1
501130 99501130 1001 86380 86390 1
501787 99501787 1001 86380 86390 1
501788 99501788 1001 86380 86390 1
502316 99502316 1001 86380 86390 1
502177 99502177 1001 86380 86390 1
502113 99502113 1001 86380 86390 1
502233 99502233 1001 86380 86390 1
502043 99502043 1001 86380 86390 1
503163 99503163 1001 86380 86390 1
503250 99503250 1001 86380 86390 1
503049 99503049 1001 86380 86390 1
502937 99502937 1001 86380 86390 1
502916 99502916 1001 86380 86390 1
503489 99503489 1001 86380 86390 1
503363 99503363 1001 86380 86390 1
503948 99503948 1001 86380 86390 1
503892 99503892 1001 86380 86390 1
503568 99503568 1001 86380 86390 1
503570 99503570 1001 86380 86390 1
503506 99503506 1001 86380 86390 1
504160 99504160 1001 86380 86390 1
504318 99504318 1001 86380 86390 1
504841 99504841 1001 86380 86390 1
504857 99504857 1001 86380 86390 1
504573 99504573 1001 86380 86390 1
504657 99504657 1001 86380 86390 1
504607 99504607 1001 86380 86390 1
505683 99505683 1001 86380 86390 1
505571 99505571 1001 86380 86390 1
505371 99505371 1001 86380 86390 1
505542 99505542 1001 86380 86390 1
505175 99505175 1001 86380 86390 1
505299 99505299 1001 86380 86390 1
505313 99505313 1001 86380 86390 1
505778 99505778 1001 86380 86390 1
505981 99505981 1001 86380 86390 1
505984 99505984 1001 86380 86390 1
506129 99506129 1001 86380 86390 1
507257 99507257 1001 86380 86390 1
507298 99507298 1001 86380 86390 1
507206 99507206 1001 86380 86390 1
507079 99507079 1001 86380 86390 1
507020 99507020 1001 86380 86390 1
507578 99507578 1001 86380 86390 1
507520 99507520 1001 86380 86390 1
508208 99508208 1001 86380 86390 1
507916 99507916 1001 86380 86390 1
507996 99507996 1001 86380 86390 1
507795 99507795 1001 86380 86390 1
508327 99508327 1001 86380 86390 1
508806 99508806 1001 86380 86390 1
508812 99508812 1001 86380 86390 1
508508 99508508 1001 86380 86390 1
508578 99508578 1001 86380 86390 1
509086 99509086 1001 86380 86390 1
509182 99509182 1001 86380 86390 1
509889 99509889 1001 86380 86390 1
509607 99509607 1001 86380 86390 1
509584 99509584 1001 86380 86390 1
509399 99509399 1001 86380 86390 1
509388 99509388 1001 86380 86390 1
509984 99509984 1001 86380 86390 1
510010 99510010 1001 86380 86390 1
510677 99510677 1001 86380 86390 1
510632 99510632 1001 86380 86390 1
510597 99510597 1001 86380 86390 1
510373 99510373 1001 86380 86390 1
510275 99510275 1001 86380 86390 1
510903 99510903 1001 86380 86390 1
510774 99510774 1001 86380 86390 1
511376 99511376 1001 86380 86390 1
511334 99511334 1001 86380 86390 1
511249 99511249 1001 86380 86390 1
511316 99511316 1001 86380 86390 1
510951 99510951 1001 86380 86390 1
511644 99511644 1001 86380 86390 1
512238 99512238 1001 86380 86390 1
512187 99512187 1001 86380 86390 1
512256 99512256 1001 86380 86390 1
512364 99512364 1001 86380 86390 1
512147 99512147 1001 86380 86390 1
512094 99512094 1001 86380 86390 1
512571 99512571 1001 86380 86390 1
512421 99512421 1001 86380 86390 1
512539 99512539 1001 86380 86390 1
513135 99513135 1001 86380 86390 1
512807 99512807 1001 86380 86390 1
512799 99512799 1001 86380 86390 1
512856 99512856 1001 86380 86390 1
512771 99512771 1001 86380 86390 1
512618 99512618 1001 86380 86390 1
513352 99513352 1001 86380 86390 1
513926 99513926 1001 86380 86390 1
513952 99513952 1001 86380 86390 1
513637 99513637 1001 86380 86390 1
513678 99513678 1001 86380 86390 1
514208 99514208 1001 86380 86390 1
514669 99514669 1001 86380 86390 1
514672 99514672 1001 86380 86390 1
514726 99514726 1001 86380 86390 1
514608 99514608 1001 86380 86390 1
514878 99514878 1001 86380 86390 1
515558 99515558 1001 86380 86390 1
515338 99515338 1001 86380 86390 1
515303 99515303 1001 86380 86390 1
515235 99515235 1001 86380 86390 1
515708 99515708 1001 86380 86390 1
515859 99515859 1001 86380 86390 1
515945 99515945 1001 86380 86390 1
517302 99517302 1001 86380 86390 1
517308 99517308 1001 86380 86390 1
517243 99517243 1001 86380 86390 1
516892 99516892 1001 86380 86390 1
517789 99517789 1001 86380 86390 1
517910 99517910 1001 86380 86390 1
518317 99518317 1001 86380 86390 1
518957 99518957 1001 86380 86390 1
518879 99518879 1001 86380 86390 1
518771 99518771 1001 86380 86390 1
519017 99519017 1001 86380 86390 1
519513 99519513 1001 86380 86390 1
519348 99519348 1001 86380 86390 1
519201 99519201 1001 86380 86390 1
519875 99519875 1001 86380 86390 1
520230 99520230 1001 86380 86390 1
520663 99520663 1001 86380 86390 1
520783 99520783 1001 86380 86390 1
520658 99520658 1001 86380 86390 1
521343 99521343 1001 86380 86390 1
521181 99521181 1001 86380 86390 1
520858 99520858 1001 86380 86390 1
520950 99520950 1001 86380 86390 1
521006 99521006 1001 86380 86390 1
520922 99520922 1001 86380 86390 1
521590 99521590 1001 86380 86390 1
522240 99522240 1001 86380 86390 1
521911 99521911 1001 86380 86390 1
521980 99521980 1001 86380 86390 1
522034 99522034 1001 86380 86390 1
521706 99521706 1001 86380 86390 1
522307 99522307 1001 86380 86390 1
522390 99522390 1001 86380 86390 1
523085 99523085 1001 86380 86390 1
522789 99522789 1001 86380 86390 1
523873 99523873 1001 86380 86390 1
523717 99523717 1001 86380 86390 1
523705 99523705 1001 86380 86390 1
523480 99523480 1001 86380 86390 1
523463 99523463 1001 86380 86390 1
524088 99524088 1001 86380 86390 1
524130 99524130 1001 86380 86390 1
524670 99524670 1001 86380 86390 1
524684 99524684 1001 86380 86390 1
524754 99524754 1001 86380 86390 1
524245 99524245 1001 86380 86390 1
524349 99524349 1001 86380 86390 1
524182 99524182 1001 86380 86390 1
524199 99524199 1001 86380 86390 1
524824 99524824 1001 86380 86390 1
525567 99525567 1001 86380 86390 1
525516 99525516 1001 86380 86390 1
525542 99525542 1001 86380 86390 1
525344 99525344 1001 86380 86390 1
526390 99526390 1001 86380 86390 1
526345 99526345 1001 86380 86390 1
526123 99526123 1001 86380 86390 1
526549 99526549 1001 86380 86390 1
527127 99527127 1001 86380 86390 1
526922 99526922 1001 86380 86390 1
526873 99526873 1001 86380 86390 1
526723 99526723 1001 86380 86390 1
526830 99526830 1001 86380 86390 1
527445 99527445 1001 86380 86390 1
527396 99527396 1001 86380 86390 1
527910 99527910 1001 86380 86390 1
527473 99527473 1001 86380 86390 1
527595 99527595 1001 86380 86390 1
528114 99528114 1001 86380 86390 1
528805 99528805 1001 86380 86390 1
528308 99528308 1001 86380 86390 1
528439 99528439 1001 86380 86390 1
528914 99528914 1001 86380 86390 1
528903 99528903 1001 86380 86390 1
529672 99529672 1001 86380 86390 1
529418 99529418 1001 86380 86390 1
529368 99529368 1001 86380 86390 1
529864 99529864 1001 86380 86390 1
530445 99530445 1001 86380 86390 1
530036 99530036 1001 86380 86390 1
530025 99530025 1001 86380 86390 1
530681 99530681 1001 86380 86390 1
530648 99530648 1001 86380 86390 1
530626 99530626 1001 86380 86390 1
531044 99531044 1001 86380 86390 1
531059 99531059 1001 86380 86390 1
531574 99531574 1001 86380 86390 1
532203 99532203 1001 86380 86390 1
531720 99531720 1001 86380 86390 1
531644 99531644 1001 86380 86390 1
531748 99531748 1001 86380 86390 1
532833 99532833 1001 86380 86390 1
532814 99532814 1001 86380 86390 1
532439 99532439 1001 86380 86390 1
533081 99533081 1001 86380 86390 1
533167 99533167 1001 86380 86390 1
533719 99533719 1001 86380 86390 1
533787 99533787 1001 86380 86390 1
533848 99533848 1001 86380 86390 1
533525 99533525 1001 86380 86390 1
533540 99533540 1001 86380 86390 1
533594 99533594 1001 86380 86390 1
533959 99533959 1001 86380 86390 1
533976 99533976 1001 86380 86390 1
534543 99534543 1001 86380 86390 1
534329 99534329 1001 86380 86390 1
534151 99534151 1001 86380 86390 1
534101 99534101 1001 86380 86390 1
534851 99534851 1001 86380 86390 1
534872 99534872 1001 86380 86390 1
535367 99535367 1001 86380 86390 1
535278 99535278 1001 86380 86390 1
535132 99535132 1001 86380 86390 1
534994 99534994 1001 86380 86390 1
535669 99535669 1001 86380 86390 1
535657 99535657 1001 86380 86390 1
535558 99535558 1001 86380 86390 1
536138 99536138 1001 86380 86390 1
536151 99536151 1001 86380 86390 1
536030 99536030 1001 86380 86390 1
535982 99535982 1001 86380 86390 1
536339 99536339 1001 86380 86390 1
536407 99536407 1001 86380 86390 1
537148 99537148 1001 86380 86390 1
536957 99536957 1001 86380 86390 1
536857 99536857 1001 86380 86390 1
536819 99536819 1001 86380 86390 1
536824 99536824 1001 86380 86390 1
536560 99536560 1001 86380 86390 1
537208 99537208 1001 86380 86390 1
537236 99537236 1001 86380 86390 1
537853 99537853 1001 86380 86390 1
537738 99537738 1001 86380 86390 1
537550 99537550 1001 86380 86390 1
538010 99538010 1001 86380 86390 1
538740 99538740 1001 86380 86390 1
538791 99538791 1001 86380 86390 1
538724 99538724 1001 86380 86390 1
538842 99538842 1001 86380 86390 1
539630 99539630 1001 86380 86390 1
539575 99539575 1001 86380 86390 1
539273 99539273 1001 86380 86390 1
539206 99539206 1001 86380 86390 1
539753 99539753 1001 86380 86390 1
540098 99540098 1001 86380 86390 1
540176 99540176 1001 86380 86390 1
540007 99540007 1001 86380 86390 1
539870 99539870 1001 86380 86390 1
541090 99541090 1001 86380 86390 1
541206 99541206 1001 86380 86390 1
541239 99541239 1001 86380 86390 1
540961 99540961 1001 86380 86390 1
540803 99540803 1001 86380 86390 1
540700 99540700 1001 86380 86390 1
541447 99541447 1001 86380 86390 1
541359 99541359 1001 86380 86390 1
542083 99542083 1001 86380 86390 1
542079 99542079 1001 86380 86390 1
541603 99541603 1001 86380 86390 1
542249 99542249 1001 86380 86390 1
542178 99542178 1001 86380 86390 1
542869 99542869 1001 86380 86390 1
542757 99542757 1001 86380 86390 1
542824 99542824 1001 86380 86390 1
542786 99542786 1001 86380 86390 1
542878 99542878 1001 86380 86390 1
542651 99542651 1001 86380 86390 1
542693 99542693 1001 86380 86390 1
542457 99542457 1001 86380 86390 1
543022 99543022 1001 86380 86390 1
543061 99543061 1001 86380 86390 1
543116 99543116 1001 86380 86390 1
543596 99543596 1001 86380 86390 1
543627 99543627 1001 86380 86390 1
543450 99543450 1001 86380 86390 1
543409 99543409 1001 86380 86390 1
543169 99543169 1001 86380 86390 1
543213 99543213 1001 86380 86390 1
543800 99543800 1001 86380 86390 1
543917 99543917 1001 86380 86390 1
544510 99544510 1001 86380 86390 1
544409 99544409 1001 86380 86390 1
544512 99544512 1001 86380 86390 1
544543 99544543 1001 86380 86390 1
544210 99544210 1001 86380 86390 1
544200 99544200 1001 86380 86390 1
544119 99544119 1001 86380 86390 1
432143 627 1001 50520 51657 1
516631 989 1002 44288 50611 1
400028 99400028 1001 86380 86390 1
400187 99400187 1001 86380 86390 1
400253 99400253 1001 86380 86390 1
400561 99400561 1001 86380 86390 1
400845 99400845 1001 86380 86390 1
401123 99401123 1001 86380 86390 1
401154 99401154 1001 86380 86390 1
401141 99401141 1001 86380 86390 1
401352 99401352 1001 86380 86390 1
401449 99401449 1001 86380 86390 1
401807 99401807 1001 86380 86390 1
401840 99401840 1001 86380 86390 1
402319 99402319 1001 86380 86390 1
402345 99402345 1001 86380 86390 1
402448 99402448 1001 86380 86390 1
402813 99402813 1001 86380 86390 1
403396 99403396 1001 86380 86390 1
403946 99403946 1001 86380 86390 1
403985 99403985 1001 86380 86390 1
404145 99404145 1001 86380 86390 1
404298 99404298 1001 86380 86390 1
404903 99404903 1001 86380 86390 1
405512 99405512 1001 86380 86390 1
405601 99405601 1001 86380 86390 1
405739 99405739 1001 86380 86390 1
405740 99405740 1001 86380 86390 1
405773 99405773 1001 86380 86390 1
405837 99405837 1001 86380 86390 1
406517 99406517 1001 86380 86390 1
406668 99406668 1001 86380 86390 1
406787 99406787 1001 86380 86390 1
406869 99406869 1001 86380 86390 1
406912 99406912 1001 86380 86390 1
407003 99407003 1001 86380 86390 1
407070 99407070 1001 86380 86390 1
407294 99407294 1001 86380 86390 1
407661 99407661 1001 86380 86390 1
407790 99407790 1001 86380 86390 1
407921 99407921 1001 86380 86390 1
408081 99408081 1001 86380 86390 1
408151 99408151 1001 86380 86390 1
408229 99408229 1001 86380 86390 1
408460 99408460 1001 86380 86390 1
408428 99408428 1001 86380 86390 1
408692 99408692 1001 86380 86390 1
408925 99408925 1001 86380 86390 1
409348 99409348 1001 86380 86390 1
409525 99409525 1001 86380 86390 1
410984 99410984 1001 86380 86390 1
411169 99411169 1001 86380 86390 1
411193 99411193 1001 86380 86390 1
411730 99411730 1001 86380 86390 1
412110 99412110 1001 86380 86390 1
413583 99413583 1001 86380 86390 1
413158 99413158 1001 86380 86390 1
412941 99412941 1001 86380 86390 1
414036 99414036 1001 86380 86390 1
413993 99413993 1001 86380 86390 1
415247 99415247 1001 86380 86390 1
415228 99415228 1001 86380 86390 1
415234 99415234 1001 86380 86390 1
414961 99414961 1001 86380 86390 1
414637 99414637 1001 86380 86390 1
414530 99414530 1001 86380 86390 1
414886 99414886 1001 86380 86390 1
414177 99414177 1001 86380 86390 1
414321 99414321 1001 86380 86390 1
415492 99415492 1001 86380 86390 1
415828 99415828 1001 86380 86390 1
415886 99415886 1001 86380 86390 1
416040 99416040 1001 86380 86390 1
415879 99415879 1001 86380 86390 1
417132 99417132 1001 86380 86390 1
417015 99417015 1001 86380 86390 1
417605 99417605 1001 86380 86390 1
417456 99417456 1001 86380 86390 1
418653 99418653 1001 86380 86390 1
418252 99418252 1001 86380 86390 1
418101 99418101 1001 86380 86390 1
417619 99417619 1001 86380 86390 1
417700 99417700 1001 86380 86390 1
419191 99419191 1001 86380 86390 1
419119 99419119 1001 86380 86390 1
418975 99418975 1001 86380 86390 1
420066 99420066 1001 86380 86390 1
420415 99420415 1001 86380 86390 1
420084 99420084 1001 86380 86390 1
420440 99420440 1001 86380 86390 1
419811 99419811 1001 86380 86390 1
419866 99419866 1001 86380 86390 1
420021 99420021 1001 86380 86390 1
419997 99419997 1001 86380 86390 1
419463 99419463 1001 86380 86390 1
421612 99421612 1001 86380 86390 1
421133 99421133 1001 86380 86390 1
420879 99420879 1001 86380 86390 1
421200 99421200 1001 86380 86390 1
423450 99423450 1001 86380 86390 1
423714 99423714 1001 86380 86390 1
422792 99422792 1001 86380 86390 1
425196 99425196 1001 86380 86390 1
425088 99425088 1001 86380 86390 1
425341 99425341 1001 86380 86390 1
425665 99425665 1001 86380 86390 1
427036 99427036 1001 86380 86390 1
426703 99426703 1001 86380 86390 1
426736 99426736 1001 86380 86390 1
426688 99426688 1001 86380 86390 1
427136 99427136 1001 86380 86390 1
427418 99427418 1001 86380 86390 1
427329 99427329 1001 86380 86390 1
427182 99427182 1001 86380 86390 1
428702 99428702 1001 86380 86390 1
428605 99428605 1001 86380 86390 1
428285 99428285 1001 86380 86390 1
428220 99428220 1001 86380 86390 1
427577 99427577 1001 86380 86390 1
427741 99427741 1001 86380 86390 1
427596 99427596 1001 86380 86390 1
428922 99428922 1001 86380 86390 1
429007 99429007 1001 86380 86390 1
430163 99430163 1001 86380 86390 1
430059 99430059 1001 86380 86390 1
429785 99429785 1001 86380 86390 1
429839 99429839 1001 86380 86390 1
429888 99429888 1001 86380 86390 1
429179 99429179 1001 86380 86390 1
429503 99429503 1001 86380 86390 1
430606 99430606 1001 86380 86390 1
431670 99431670 1001 86380 86390 1
431937 99431937 1001 86380 86390 1
431680 99431680 1001 86380 86390 1
431686 99431686 1001 86380 86390 1
431669 99431669 1001 86380 86390 1
431286 99431286 1001 86380 86390 1
431370 99431370 1001 86380 86390 1
431225 99431225 1001 86380 86390 1
432242 99432242 1001 86380 86390 1
432323 99432323 1001 86380 86390 1
432417 99432417 1001 86380 86390 1
433474 99433474 1001 86380 86390 1
433139 99433139 1001 86380 86390 1
433247 99433247 1001 86380 86390 1
435201 99435201 1001 86380 86390 1
434673 99434673 1001 86380 86390 1
435756 99435756 1001 86380 86390 1
435530 99435530 1001 86380 86390 1
435778 99435778 1001 86380 86390 1
437102 99437102 1001 86380 86390 1
436378 99436378 1001 86380 86390 1
435949 99435949 1001 86380 86390 1
436095 99436095 1001 86380 86390 1
436240 99436240 1001 86380 86390 1
435909 99435909 1001 86380 86390 1
436204 99436204 1001 86380 86390 1
435919 99435919 1001 86380 86390 1
300029 99300029 1001 86380 86390 1
437300 99437300 1001 86380 86390 1
437282 99437282 1001 86380 86390 1
300092 99300092 1001 86380 86390 1
300621 99300621 1001 86380 86390 1
300598 99300598 1001 86380 86390 1
300726 99300726 1001 86380 86390 1
300501 99300501 1001 86380 86390 1
300376 99300376 1001 86380 86390 1
300405 99300405 1001 86380 86390 1
300145 99300145 1001 86380 86390 1
300818 99300818 1001 86380 86390 1
301403 99301403 1001 86380 86390 1
301109 99301109 1001 86380 86390 1
301006 99301006 1001 86380 86390 1
301020 99301020 1001 86380 86390 1
301099 99301099 1001 86380 86390 1
301010 99301010 1001 86380 86390 1
301062 99301062 1001 86380 86390 1
301750 99301750 1001 86380 86390 1
301556 99301556 1001 86380 86390 1
301559 99301559 1001 86380 86390 1
301744 99301744 1001 86380 86390 1
302227 99302227 1001 86380 86390 1
301943 99301943 1001 86380 86390 1
302527 99302527 1001 86380 86390 1
302388 99302388 1001 86380 86390 1
303045 99303045 1001 86380 86390 1
302808 99302808 1001 86380 86390 1
302690 99302690 1001 86380 86390 1
302729 99302729 1001 86380 86390 1
302672 99302672 1001 86380 86390 1
303945 99303945 1001 86380 86390 1
303843 99303843 1001 86380 86390 1
303686 99303686 1001 86380 86390 1
303797 99303797 1001 86380 86390 1
304230 99304230 1001 86380 86390 1
304156 99304156 1001 86380 86390 1
304668 99304668 1001 86380 86390 1
304498 99304498 1001 86380 86390 1
304574 99304574 1001 86380 86390 1
304484 99304484 1001 86380 86390 1
304301 99304301 1001 86380 86390 1
305544 99305544 1001 86380 86390 1
305599 99305599 1001 86380 86390 1
305552 99305552 1001 86380 86390 1
305441 99305441 1001 86380 86390 1
305147 99305147 1001 86380 86390 1
305204 99305204 1001 86380 86390 1
305088 99305088 1001 86380 86390 1
500088 99500088 1001 86380 86390 1
305691 99305691 1001 86380 86390 1
500164 99500164 1001 86380 86390 1
500465 99500465 1001 86380 86390 1
500420 99500420 1001 86380 86390 1
500410 99500410 1001 86380 86390 1
500605 99500605 1001 86380 86390 1
500424 99500424 1001 86380 86390 1
500295 99500295 1001 86380 86390 1
500874 99500874 1001 86380 86390 1
501267 99501267 1001 86380 86390 1
501378 99501378 1001 86380 86390 1
501236 99501236 1001 86380 86390 1
501419 99501419 1001 86380 86390 1
501420 99501420 1001 86380 86390 1
501067 99501067 1001 86380 86390 1
501824 99501824 1001 86380 86390 1
501734 99501734 1001 86380 86390 1
501683 99501683 1001 86380 86390 1
502328 99502328 1001 86380 86390 1
502297 99502297 1001 86380 86390 1
501983 99501983 1001 86380 86390 1
501882 99501882 1001 86380 86390 1
502489 99502489 1001 86380 86390 1
502596 99502596 1001 86380 86390 1
502748 99502748 1001 86380 86390 1
502705 99502705 1001 86380 86390 1
502877 99502877 1001 86380 86390 1
504010 99504010 1001 86380 86390 1
503972 99503972 1001 86380 86390 1
504113 99504113 1001 86380 86390 1
503905 99503905 1001 86380 86390 1
503738 99503738 1001 86380 86390 1
503601 99503601 1001 86380 86390 1
503516 99503516 1001 86380 86390 1
503556 99503556 1001 86380 86390 1
503660 99503660 1001 86380 86390 1
503544 99503544 1001 86380 86390 1
504284 99504284 1001 86380 86390 1
504882 99504882 1001 86380 86390 1
504360 99504360 1001 86380 86390 1
505036 99505036 1001 86380 86390 1
505743 99505743 1001 86380 86390 1
505381 99505381 1001 86380 86390 1
505284 99505284 1001 86380 86390 1
506366 99506366 1001 86380 86390 1
506169 99506169 1001 86380 86390 1
506015 99506015 1001 86380 86390 1
506025 99506025 1001 86380 86390 1
506701 99506701 1001 86380 86390 1
507376 99507376 1001 86380 86390 1
507289 99507289 1001 86380 86390 1
507369 99507369 1001 86380 86390 1
506945 99506945 1001 86380 86390 1
506921 99506921 1001 86380 86390 1
506928 99506928 1001 86380 86390 1
507626 99507626 1001 86380 86390 1
506802 99506802 1001 86380 86390 1
507594 99507594 1001 86380 86390 1
507470 99507470 1001 86380 86390 1
508097 99508097 1001 86380 86390 1
508062 99508062 1001 86380 86390 1
507866 99507866 1001 86380 86390 1
507692 99507692 1001 86380 86390 1
507645 99507645 1001 86380 86390 1
507711 99507711 1001 86380 86390 1
508442 99508442 1001 86380 86390 1
508422 99508422 1001 86380 86390 1
509021 99509021 1001 86380 86390 1
509034 99509034 1001 86380 86390 1
508691 99508691 1001 86380 86390 1
508744 99508744 1001 86380 86390 1
508696 99508696 1001 86380 86390 1
509253 99509253 1001 86380 86390 1
509197 99509197 1001 86380 86390 1
509697 99509697 1001 86380 86390 1
509840 99509840 1001 86380 86390 1
509318 99509318 1001 86380 86390 1
509974 99509974 1001 86380 86390 1
510433 99510433 1001 86380 86390 1
510914 99510914 1001 86380 86390 1
511217 99511217 1001 86380 86390 1
511739 99511739 1001 86380 86390 1
512341 99512341 1001 86380 86390 1
512215 99512215 1001 86380 86390 1
512280 99512280 1001 86380 86390 1
512274 99512274 1001 86380 86390 1
512067 99512067 1001 86380 86390 1
511918 99511918 1001 86380 86390 1
511818 99511818 1001 86380 86390 1
511794 99511794 1001 86380 86390 1
512833 99512833 1001 86380 86390 1
512885 99512885 1001 86380 86390 1
512899 99512899 1001 86380 86390 1
512972 99512972 1001 86380 86390 1
512665 99512665 1001 86380 86390 1
512782 99512782 1001 86380 86390 1
512669 99512669 1001 86380 86390 1
513207 99513207 1001 86380 86390 1
513251 99513251 1001 86380 86390 1
513715 99513715 1001 86380 86390 1
514097 99514097 1001 86380 86390 1
514716 99514716 1001 86380 86390 1
514506 99514506 1001 86380 86390 1
514571 99514571 1001 86380 86390 1
514610 99514610 1001 86380 86390 1
514400 99514400 1001 86380 86390 1
514884 99514884 1001 86380 86390 1
514982 99514982 1001 86380 86390 1
515507 99515507 1001 86380 86390 1
515657 99515657 1001 86380 86390 1
515502 99515502 1001 86380 86390 1
515351 99515351 1001 86380 86390 1
515316 99515316 1001 86380 86390 1
515224 99515224 1001 86380 86390 1
515745 99515745 1001 86380 86390 1
515836 99515836 1001 86380 86390 1
516326 99516326 1001 86380 86390 1
516340 99516340 1001 86380 86390 1
516214 99516214 1001 86380 86390 1
516273 99516273 1001 86380 86390 1
516209 99516209 1001 86380 86390 1
516086 99516086 1001 86380 86390 1
515936 99515936 1001 86380 86390 1
516054 99516054 1001 86380 86390 1
515990 99515990 1001 86380 86390 1
516638 99516638 1001 86380 86390 1
516548 99516548 1001 86380 86390 1
517170 99517170 1001 86380 86390 1
517185 99517185 1001 86380 86390 1
516974 99516974 1001 86380 86390 1
516953 99516953 1001 86380 86390 1
517011 99517011 1001 86380 86390 1
518125 99518125 1001 86380 86390 1
517961 99517961 1001 86380 86390 1
517810 99517810 1001 86380 86390 1
517547 99517547 1001 86380 86390 1
517678 99517678 1001 86380 86390 1
517668 99517668 1001 86380 86390 1
518207 99518207 1001 86380 86390 1
518846 99518846 1001 86380 86390 1
518880 99518880 1001 86380 86390 1
518921 99518921 1001 86380 86390 1
518642 99518642 1001 86380 86390 1
518604 99518604 1001 86380 86390 1
518677 99518677 1001 86380 86390 1
518557 99518557 1001 86380 86390 1
519000 99519000 1001 86380 86390 1
519152 99519152 1001 86380 86390 1
519675 99519675 1001 86380 86390 1
519788 99519788 1001 86380 86390 1
519747 99519747 1001 86380 86390 1
519415 99519415 1001 86380 86390 1
519408 99519408 1001 86380 86390 1
520602 99520602 1001 86380 86390 1
520624 99520624 1001 86380 86390 1
520575 99520575 1001 86380 86390 1
520413 99520413 1001 86380 86390 1
520115 99520115 1001 86380 86390 1
520128 99520128 1001 86380 86390 1
520818 99520818 1001 86380 86390 1
520803 99520803 1001 86380 86390 1
520674 99520674 1001 86380 86390 1
521300 99521300 1001 86380 86390 1
521458 99521458 1001 86380 86390 1
521161 99521161 1001 86380 86390 1
521154 99521154 1001 86380 86390 1
521010 99521010 1001 86380 86390 1
521576 99521576 1001 86380 86390 1
522242 99522242 1001 86380 86390 1
522268 99522268 1001 86380 86390 1
521781 99521781 1001 86380 86390 1
521770 99521770 1001 86380 86390 1
521681 99521681 1001 86380 86390 1
521748 99521748 1001 86380 86390 1
522329 99522329 1001 86380 86390 1
522353 99522353 1001 86380 86390 1
522920 99522920 1001 86380 86390 1
522946 99522946 1001 86380 86390 1
522710 99522710 1001 86380 86390 1
522831 99522831 1001 86380 86390 1
522768 99522768 1001 86380 86390 1
522627 99522627 1001 86380 86390 1
522544 99522544 1001 86380 86390 1
523284 99523284 1001 86380 86390 1
523701 99523701 1001 86380 86390 1
523655 99523655 1001 86380 86390 1
523327 99523327 1001 86380 86390 1
523369 99523369 1001 86380 86390 1
523435 99523435 1001 86380 86390 1
523475 99523475 1001 86380 86390 1
523502 99523502 1001 86380 86390 1
524604 99524604 1001 86380 86390 1
524736 99524736 1001 86380 86390 1
524738 99524738 1001 86380 86390 1
524383 99524383 1001 86380 86390 1
524489 99524489 1001 86380 86390 1
524353 99524353 1001 86380 86390 1
524211 99524211 1001 86380 86390 1
524328 99524328 1001 86380 86390 1
524848 99524848 1001 86380 86390 1
525419 99525419 1001 86380 86390 1
525328 99525328 1001 86380 86390 1
525354 99525354 1001 86380 86390 1
526351 99526351 1001 86380 86390 1
526332 99526332 1001 86380 86390 1
526065 99526065 1001 86380 86390 1
526057 99526057 1001 86380 86390 1
526448 99526448 1001 86380 86390 1
527338 99527338 1001 86380 86390 1
527431 99527431 1001 86380 86390 1
527818 99527818 1001 86380 86390 1
527700 99527700 1001 86380 86390 1
527534 99527534 1001 86380 86390 1
528255 99528255 1001 86380 86390 1
528845 99528845 1001 86380 86390 1
528896 99528896 1001 86380 86390 1
528610 99528610 1001 86380 86390 1
528654 99528654 1001 86380 86390 1
528360 99528360 1001 86380 86390 1
528957 99528957 1001 86380 86390 1
528905 99528905 1001 86380 86390 1
529076 99529076 1001 86380 86390 1
529012 99529012 1001 86380 86390 1
529527 99529527 1001 86380 86390 1
529534 99529534 1001 86380 86390 1
529340 99529340 1001 86380 86390 1
529462 99529462 1001 86380 86390 1
529455 99529455 1001 86380 86390 1
529252 99529252 1001 86380 86390 1
529297 99529297 1001 86380 86390 1
529743 99529743 1001 86380 86390 1
529784 99529784 1001 86380 86390 1
530283 99530283 1001 86380 86390 1
530334 99530334 1001 86380 86390 1
530602 99530602 1001 86380 86390 1
530739 99530739 1001 86380 86390 1
531201 99531201 1001 86380 86390 1
531350 99531350 1001 86380 86390 1
531205 99531205 1001 86380 86390 1
531100 99531100 1001 86380 86390 1
531175 99531175 1001 86380 86390 1
531419 99531419 1001 86380 86390 1
531529 99531529 1001 86380 86390 1
532154 99532154 1001 86380 86390 1
531873 99531873 1001 86380 86390 1
531942 99531942 1001 86380 86390 1
532369 99532369 1001 86380 86390 1
532990 99532990 1001 86380 86390 1
532533 99532533 1001 86380 86390 1
532549 99532549 1001 86380 86390 1
533145 99533145 1001 86380 86390 1
533147 99533147 1001 86380 86390 1
533813 99533813 1001 86380 86390 1
533610 99533610 1001 86380 86390 1
533303 99533303 1001 86380 86390 1
533383 99533383 1001 86380 86390 1
533336 99533336 1001 86380 86390 1
533261 99533261 1001 86380 86390 1
534060 99534060 1001 86380 86390 1
534633 99534633 1001 86380 86390 1
534569 99534569 1001 86380 86390 1
534275 99534275 1001 86380 86390 1
534288 99534288 1001 86380 86390 1
534383 99534383 1001 86380 86390 1
534307 99534307 1001 86380 86390 1
534425 99534425 1001 86380 86390 1
534098 99534098 1001 86380 86390 1
534100 99534100 1001 86380 86390 1
534858 99534858 1001 86380 86390 1
535337 99535337 1001 86380 86390 1
535280 99535280 1001 86380 86390 1
535129 99535129 1001 86380 86390 1
534942 99534942 1001 86380 86390 1
535593 99535593 1001 86380 86390 1
535619 99535619 1001 86380 86390 1
536285 99536285 1001 86380 86390 1
536293 99536293 1001 86380 86390 1
535745 99535745 1001 86380 86390 1
535804 99535804 1001 86380 86390 1
535792 99535792 1001 86380 86390 1
536463 99536463 1001 86380 86390 1
536376 99536376 1001 86380 86390 1
536354 99536354 1001 86380 86390 1
536881 99536881 1001 86380 86390 1
536826 99536826 1001 86380 86390 1
537254 99537254 1001 86380 86390 1
537837 99537837 1001 86380 86390 1
537922 99537922 1001 86380 86390 1
537687 99537687 1001 86380 86390 1
538035 99538035 1001 86380 86390 1
538101 99538101 1001 86380 86390 1
538786 99538786 1001 86380 86390 1
538678 99538678 1001 86380 86390 1
538426 99538426 1001 86380 86390 1
538903 99538903 1001 86380 86390 1
538878 99538878 1001 86380 86390 1
539438 99539438 1001 86380 86390 1
539439 99539439 1001 86380 86390 1
539583 99539583 1001 86380 86390 1
539469 99539469 1001 86380 86390 1
539599 99539599 1001 86380 86390 1
539397 99539397 1001 86380 86390 1
539423 99539423 1001 86380 86390 1
539230 99539230 1001 86380 86390 1
539769 99539769 1001 86380 86390 1
539822 99539822 1001 86380 86390 1
540375 99540375 1001 86380 86390 1
540236 99540236 1001 86380 86390 1
540054 99540054 1001 86380 86390 1
540498 99540498 1001 86380 86390 1
541112 99541112 1001 86380 86390 1
541242 99541242 1001 86380 86390 1
541238 99541238 1001 86380 86390 1
541287 99541287 1001 86380 86390 1
541036 99541036 1001 86380 86390 1
541418 99541418 1001 86380 86390 1
542093 99542093 1001 86380 86390 1
542232 99542232 1001 86380 86390 1
542312 99542312 1001 86380 86390 1
542278 99542278 1001 86380 86390 1
542556 99542556 1001 86380 86390 1
543049 99543049 1001 86380 86390 1
543065 99543065 1001 86380 86390 1
543757 99543757 1001 86380 86390 1
543488 99543488 1001 86380 86390 1
543524 99543524 1001 86380 86390 1
543512 99543512 1001 86380 86390 1
543861 99543861 1001 86380 86390 1
543786 99543786 1001 86380 86390 1
544524 99544524 1001 86380 86390 1
544234 99544234 1001 86380 86390 1
544054 99544054 1001 86380 86390 1
544030 99544030 1001 86380 86390 1
544134 99544134 1001 86380 86390 1
544125 99544125 1001 86380 86390 1
544675 99544675 1001 86380 86390 1
409775 219 1001 52380 52737 1
400002 99400002 1001 86380 86390 1
400495 99400495 1001 86380 86390 1
400466 99400466 1001 86380 86390 1
400786 99400786 1001 86380 86390 1
400882 99400882 1001 86380 86390 1
401183 99401183 1001 86380 86390 1
401261 99401261 1001 86380 86390 1
401188 99401188 1001 86380 86390 1
401906 99401906 1001 86380 86390 1
402475 99402475 1001 86380 86390 1
402564 99402564 1001 86380 86390 1
402842 99402842 1001 86380 86390 1
403259 99403259 1001 86380 86390 1
403269 99403269 1001 86380 86390 1
403862 99403862 1001 86380 86390 1
405303 99405303 1001 86380 86390 1
405465 99405465 1001 86380 86390 1
405458 99405458 1001 86380 86390 1
405556 99405556 1001 86380 86390 1
405573 99405573 1001 86380 86390 1
405683 99405683 1001 86380 86390 1
406024 99406024 1001 86380 86390 1
406072 99406072 1001 86380 86390 1
406410 99406410 1001 86380 86390 1
406608 99406608 1001 86380 86390 1
406634 99406634 1001 86380 86390 1
407058 99407058 1001 86380 86390 1
407344 99407344 1001 86380 86390 1
407741 99407741 1001 86380 86390 1
407774 99407774 1001 86380 86390 1
408363 99408363 1001 86380 86390 1
408367 99408367 1001 86380 86390 1
408761 99408761 1001 86380 86390 1
408726 99408726 1001 86380 86390 1
409060 99409060 1001 86380 86390 1
409723 99409723 1001 86380 86390 1
409957 99409957 1001 86380 86390 1
409939 99409939 1001 86380 86390 1
410114 99410114 1001 86380 86390 1
410283 99410283 1001 86380 86390 1
410348 99410348 1001 86380 86390 1
410643 99410643 1001 86380 86390 1
410786 99410786 1001 86380 86390 1
410975 99410975 1001 86380 86390 1
411048 99411048 1001 86380 86390 1
411204 99411204 1001 86380 86390 1
411819 99411819 1001 86380 86390 1
411804 99411804 1001 86380 86390 1
412165 99412165 1001 86380 86390 1
412266 99412266 1001 86380 86390 1
412248 99412248 1001 86380 86390 1
413500 99413500 1001 86380 86390 1
413282 99413282 1001 86380 86390 1
413108 99413108 1001 86380 86390 1
412758 99412758 1001 86380 86390 1
413805 99413805 1001 86380 86390 1
413908 99413908 1001 86380 86390 1
413708 99413708 1001 86380 86390 1
415264 99415264 1001 86380 86390 1
414572 99414572 1001 86380 86390 1
414833 99414833 1001 86380 86390 1
414754 99414754 1001 86380 86390 1
414381 99414381 1001 86380 86390 1
414122 99414122 1001 86380 86390 1
414277 99414277 1001 86380 86390 1
414468 99414468 1001 86380 86390 1
416715 99416715 1001 86380 86390 1
416992 99416992 1001 86380 86390 1
416184 99416184 1001 86380 86390 1
416000 99416000 1001 86380 86390 1
417301 99417301 1001 86380 86390 1
417277 99417277 1001 86380 86390 1
417583 99417583 1001 86380 86390 1
417602 99417602 1001 86380 86390 1
418726 99418726 1001 86380 86390 1
417936 99417936 1001 86380 86390 1
417819 99417819 1001 86380 86390 1
417843 99417843 1001 86380 86390 1
419077 99419077 1001 86380 86390 1
418803 99418803 1001 86380 86390 1
420363 99420363 1001 86380 86390 1
419986 99419986 1001 86380 86390 1
419259 99419259 1001 86380 86390 1
420691 99420691 1001 86380 86390 1
420708 99420708 1001 86380 86390 1
420788 99420788 1001 86380 86390 1
420494 99420494 1001 86380 86390 1
420642 99420642 1001 86380 86390 1
421871 99421871 1001 86380 86390 1
421384 99421384 1001 86380 86390 1
420964 99420964 1001 86380 86390 1
421135 99421135 1001 86380 86390 1
422497 99422497 1001 86380 86390 1
423022 99423022 1001 86380 86390 1
423245 99423245 1001 86380 86390 1
422976 99422976 1001 86380 86390 1
424072 99424072 1001 86380 86390 1
425300 99425300 1001 86380 86390 1
424806 99424806 1001 86380 86390 1
424998 99424998 1001 86380 86390 1
424902 99424902 1001 86380 86390 1
424414 99424414 1001 86380 86390 1
424308 99424308 1001 86380 86390 1
425700 99425700 1001 86380 86390 1
426765 99426765 1001 86380 86390 1
426799 99426799 1001 86380 86390 1
426776 99426776 1001 86380 86390 1
426629 99426629 1001 86380 86390 1
426186 99426186 1001 86380 86390 1
425888 99425888 1001 86380 86390 1
426247 99426247 1001 86380 86390 1
428763 99428763 1001 86380 86390 1
429129 99429129 1001 86380 86390 1
428947 99428947 1001 86380 86390 1
430202 99430202 1001 86380 86390 1
430365 99430365 1001 86380 86390 1
429925 99429925 1001 86380 86390 1
429591 99429591 1001 86380 86390 1
429886 99429886 1001 86380 86390 1
429723 99429723 1001 86380 86390 1
429313 99429313 1001 86380 86390 1
431633 99431633 1001 86380 86390 1
431350 99431350 1001 86380 86390 1
431126 99431126 1001 86380 86390 1
431168 99431168 1001 86380 86390 1
432073 99432073 1001 86380 86390 1
433428 99433428 1001 86380 86390 1
433454 99433454 1001 86380 86390 1
433301 99433301 1001 86380 86390 1
432792 99432792 1001 86380 86390 1
433819 99433819 1001 86380 86390 1
433910 99433910 1001 86380 86390 1
434034 99434034 1001 86380 86390 1
435354 99435354 1001 86380 86390 1
434840 99434840 1001 86380 86390 1
434920 99434920 1001 86380 86390 1
434624 99434624 1001 86380 86390 1
434765 99434765 1001 86380 86390 1
434692 99434692 1001 86380 86390 1
435877 99435877 1001 86380 86390 1
435882 99435882 1001 86380 86390 1
436805 99436805 1001 86380 86390 1
436772 99436772 1001 86380 86390 1
437072 99437072 1001 86380 86390 1
436506 99436506 1001 86380 86390 1
436722 99436722 1001 86380 86390 1
436246 99436246 1001 86380 86390 1
437243 99437243 1001 86380 86390 1
300576 99300576 1001 86380 86390 1
300335 99300335 1001 86380 86390 1
300264 99300264 1001 86380 86390 1
300825 99300825 1001 86380 86390 1
300917 99300917 1001 86380 86390 1
300905 99300905 1001 86380 86390 1
301421 99301421 1001 86380 86390 1
301490 99301490 1001 86380 86390 1
301245 99301245 1001 86380 86390 1
301041 99301041 1001 86380 86390 1
300977 99300977 1001 86380 86390 1
301603 99301603 1001 86380 86390 1
302194 99302194 1001 86380 86390 1
302085 99302085 1001 86380 86390 1
302012 99302012 1001 86380 86390 1
302159 99302159 1001 86380 86390 1
302135 99302135 1001 86380 86390 1
301866 99301866 1001 86380 86390 1
302551 99302551 1001 86380 86390 1
303104 99303104 1001 86380 86390 1
303180 99303180 1001 86380 86390 1
303201 99303201 1001 86380 86390 1
302950 99302950 1001 86380 86390 1
302757 99302757 1001 86380 86390 1
302619 99302619 1001 86380 86390 1
303289 99303289 1001 86380 86390 1
303653 99303653 1001 86380 86390 1
303456 99303456 1001 86380 86390 1
303459 99303459 1001 86380 86390 1
304046 99304046 1001 86380 86390 1
304696 99304696 1001 86380 86390 1
304590 99304590 1001 86380 86390 1
304609 99304609 1001 86380 86390 1
304611 99304611 1001 86380 86390 1
304307 99304307 1001 86380 86390 1
304431 99304431 1001 86380 86390 1
305348 99305348 1001 86380 86390 1
305104 99305104 1001 86380 86390 1
500131 99500131 1001 86380 86390 1
500016 99500016 1001 86380 86390 1
500557 99500557 1001 86380 86390 1
500482 99500482 1001 86380 86390 1
500471 99500471 1001 86380 86390 1
500512 99500512 1001 86380 86390 1
500351 99500351 1001 86380 86390 1
500995 99500995 1001 86380 86390 1
500828 99500828 1001 86380 86390 1
500971 99500971 1001 86380 86390 1
501013 99501013 1001 86380 86390 1
500861 99500861 1001 86380 86390 1
501607 99501607 1001 86380 86390 1
501285 99501285 1001 86380 86390 1
501248 99501248 1001 86380 86390 1
501327 99501327 1001 86380 86390 1
501086 99501086 1001 86380 86390 1
501823 99501823 1001 86380 86390 1
502459 99502459 1001 86380 86390 1
502150 99502150 1001 86380 86390 1
502176 99502176 1001 86380 86390 1
502099 99502099 1001 86380 86390 1
502087 99502087 1001 86380 86390 1
501903 99501903 1001 86380 86390 1
502587 99502587 1001 86380 86390 1
502628 99502628 1001 86380 86390 1
503194 99503194 1001 86380 86390 1
502908 99502908 1001 86380 86390 1
503068 99503068 1001 86380 86390 1
502888 99502888 1001 86380 86390 1
504084 99504084 1001 86380 86390 1
504099 99504099 1001 86380 86390 1
503920 99503920 1001 86380 86390 1
503854 99503854 1001 86380 86390 1
504322 99504322 1001 86380 86390 1
504849 99504849 1001 86380 86390 1
504493 99504493 1001 86380 86390 1
504330 99504330 1001 86380 86390 1
505650 99505650 1001 86380 86390 1
505374 99505374 1001 86380 86390 1
505442 99505442 1001 86380 86390 1
505253 99505253 1001 86380 86390 1
505245 99505245 1001 86380 86390 1
505170 99505170 1001 86380 86390 1
505261 99505261 1001 86380 86390 1
505880 99505880 1001 86380 86390 1
505934 99505934 1001 86380 86390 1
506339 99506339 1001 86380 86390 1
506381 99506381 1001 86380 86390 1
506384 99506384 1001 86380 86390 1
506347 99506347 1001 86380 86390 1
506084 99506084 1001 86380 86390 1
507283 99507283 1001 86380 86390 1
506974 99506974 1001 86380 86390 1
506862 99506862 1001 86380 86390 1
508136 99508136 1001 86380 86390 1
508119 99508119 1001 86380 86390 1
508043 99508043 1001 86380 86390 1
507857 99507857 1001 86380 86390 1
507797 99507797 1001 86380 86390 1
507646 99507646 1001 86380 86390 1
508271 99508271 1001 86380 86390 1
508390 99508390 1001 86380 86390 1
508396 99508396 1001 86380 86390 1
508960 99508960 1001 86380 86390 1
509002 99509002 1001 86380 86390 1
509032 99509032 1001 86380 86390 1
508920 99508920 1001 86380 86390 1
508703 99508703 1001 86380 86390 1
508786 99508786 1001 86380 86390 1
508673 99508673 1001 86380 86390 1
508554 99508554 1001 86380 86390 1
509116 99509116 1001 86380 86390 1
509095 99509095 1001 86380 86390 1
509839 99509839 1001 86380 86390 1
509815 99509815 1001 86380 86390 1
509829 99509829 1001 86380 86390 1
509593 99509593 1001 86380 86390 1
509516 99509516 1001 86380 86390 1
509506 99509506 1001 86380 86390 1
509523 99509523 1001 86380 86390 1
509655 99509655 1001 86380 86390 1
509462 99509462 1001 86380 86390 1
509429 99509429 1001 86380 86390 1
509287 99509287 1001 86380 86390 1
509289 99509289 1001 86380 86390 1
509471 99509471 1001 86380 86390 1
509395 99509395 1001 86380 86390 1
510641 99510641 1001 86380 86390 1
511420 99511420 1001 86380 86390 1
511304 99511304 1001 86380 86390 1
511306 99511306 1001 86380 86390 1
511204 99511204 1001 86380 86390 1
511080 99511080 1001 86380 86390 1
511030 99511030 1001 86380 86390 1
510981 99510981 1001 86380 86390 1
510932 99510932 1001 86380 86390 1
511555 99511555 1001 86380 86390 1
512226 99512226 1001 86380 86390 1
512236 99512236 1001 86380 86390 1
511783 99511783 1001 86380 86390 1
512484 99512484 1001 86380 86390 1
512566 99512566 1001 86380 86390 1
513007 99513007 1001 86380 86390 1
513149 99513149 1001 86380 86390 1
512990 99512990 1001 86380 86390 1
512854 99512854 1001 86380 86390 1
513967 99513967 1001 86380 86390 1
513779 99513779 1001 86380 86390 1
513536 99513536 1001 86380 86390 1
513512 99513512 1001 86380 86390 1
514124 99514124 1001 86380 86390 1
514744 99514744 1001 86380 86390 1
514709 99514709 1001 86380 86390 1
514671 99514671 1001 86380 86390 1
514801 99514801 1001 86380 86390 1
514618 99514618 1001 86380 86390 1
514544 99514544 1001 86380 86390 1
514507 99514507 1001 86380 86390 1
514340 99514340 1001 86380 86390 1
514328 99514328 1001 86380 86390 1
515397 99515397 1001 86380 86390 1
515267 99515267 1001 86380 86390 1
516446 99516446 1001 86380 86390 1
516434 99516434 1001 86380 86390 1
516493 99516493 1001 86380 86390 1
516378 99516378 1001 86380 86390 1
516073 99516073 1001 86380 86390 1
516013 99516013 1001 86380 86390 1
516619 99516619 1001 86380 86390 1
517173 99517173 1001 86380 86390 1
516924 99516924 1001 86380 86390 1
516954 99516954 1001 86380 86390 1
516999 99516999 1001 86380 86390 1
516848 99516848 1001 86380 86390 1
516825 99516825 1001 86380 86390 1
516843 99516843 1001 86380 86390 1
517492 99517492 1001 86380 86390 1
518034 99518034 1001 86380 86390 1
518105 99518105 1001 86380 86390 1
517930 99517930 1001 86380 86390 1
517868 99517868 1001 86380 86390 1
517689 99517689 1001 86380 86390 1
518255 99518255 1001 86380 86390 1
518808 99518808 1001 86380 86390 1
518881 99518881 1001 86380 86390 1
518638 99518638 1001 86380 86390 1
518534 99518534 1001 86380 86390 1
519624 99519624 1001 86380 86390 1
519653 99519653 1001 86380 86390 1
519644 99519644 1001 86380 86390 1
519562 99519562 1001 86380 86390 1
519563 99519563 1001 86380 86390 1
519554 99519554 1001 86380 86390 1
519478 99519478 1001 86380 86390 1
519371 99519371 1001 86380 86390 1
519980 99519980 1001 86380 86390 1
519917 99519917 1001 86380 86390 1
520610 99520610 1001 86380 86390 1
520579 99520579 1001 86380 86390 1
520425 99520425 1001 86380 86390 1
520024 99520024 1001 86380 86390 1
520029 99520029 1001 86380 86390 1
520800 99520800 1001 86380 86390 1
521449 99521449 1001 86380 86390 1
521320 99521320 1001 86380 86390 1
521347 99521347 1001 86380 86390 1
521387 99521387 1001 86380 86390 1
521080 99521080 1001 86380 86390 1
521082 99521082 1001 86380 86390 1
521218 99521218 1001 86380 86390 1
521500 99521500 1001 86380 86390 1
522210 99522210 1001 86380 86390 1
522024 99522024 1001 86380 86390 1
521912 99521912 1001 86380 86390 1
521765 99521765 1001 86380 86390 1
521843 99521843 1001 86380 86390 1
521858 99521858 1001 86380 86390 1
521747 99521747 1001 86380 86390 1
522350 99522350 1001 86380 86390 1
522391 99522391 1001 86380 86390 1
522392 99522392 1001 86380 86390 1
523079 99523079 1001 86380 86390 1
522515 99522515 1001 86380 86390 1
523218 99523218 1001 86380 86390 1
523792 99523792 1001 86380 86390 1
523920 99523920 1001 86380 86390 1
523562 99523562 1001 86380 86390 1
523452 99523452 1001 86380 86390 1
524724 99524724 1001 86380 86390 1
524673 99524673 1001 86380 86390 1
524638 99524638 1001 86380 86390 1
524495 99524495 1001 86380 86390 1
524273 99524273 1001 86380 86390 1
524343 99524343 1001 86380 86390 1
524849 99524849 1001 86380 86390 1
524863 99524863 1001 86380 86390 1
524890 99524890 1001 86380 86390 1
525597 99525597 1001 86380 86390 1
525535 99525535 1001 86380 86390 1
525401 99525401 1001 86380 86390 1
525478 99525478 1001 86380 86390 1
525365 99525365 1001 86380 86390 1
525193 99525193 1001 86380 86390 1
525676 99525676 1001 86380 86390 1
526341 99526341 1001 86380 86390 1
526206 99526206 1001 86380 86390 1
526030 99526030 1001 86380 86390 1
525921 99525921 1001 86380 86390 1
525995 99525995 1001 86380 86390 1
527115 99527115 1001 86380 86390 1
527032 99527032 1001 86380 86390 1
526648 99526648 1001 86380 86390 1
526705 99526705 1001 86380 86390 1
527412 99527412 1001 86380 86390 1
528012 99528012 1001 86380 86390 1
527966 99527966 1001 86380 86390 1
527679 99527679 1001 86380 86390 1
527535 99527535 1001 86380 86390 1
527605 99527605 1001 86380 86390 1
528122 99528122 1001 86380 86390 1
528841 99528841 1001 86380 86390 1
528818 99528818 1001 86380 86390 1
528608 99528608 1001 86380 86390 1
528445 99528445 1001 86380 86390 1
528318 99528318 1001 86380 86390 1
528993 99528993 1001 86380 86390 1
529033 99529033 1001 86380 86390 1
529000 99529000 1001 86380 86390 1
529651 99529651 1001 86380 86390 1
529565 99529565 1001 86380 86390 1
529496 99529496 1001 86380 86390 1
529489 99529489 1001 86380 86390 1
529388 99529388 1001 86380 86390 1
529326 99529326 1001 86380 86390 1
529232 99529232 1001 86380 86390 1
529847 99529847 1001 86380 86390 1
529928 99529928 1001 86380 86390 1
529905 99529905 1001 86380 86390 1
530383 99530383 1001 86380 86390 1
530322 99530322 1001 86380 86390 1
530194 99530194 1001 86380 86390 1
530285 99530285 1001 86380 86390 1
530337 99530337 1001 86380 86390 1
530198 99530198 1001 86380 86390 1
530106 99530106 1001 86380 86390 1
530670 99530670 1001 86380 86390 1
530580 99530580 1001 86380 86390 1
530671 99530671 1001 86380 86390 1
530684 99530684 1001 86380 86390 1
530595 99530595 1001 86380 86390 1
531241 99531241 1001 86380 86390 1
531293 99531293 1001 86380 86390 1
531258 99531258 1001 86380 86390 1
531006 99531006 1001 86380 86390 1
530865 99530865 1001 86380 86390 1
530958 99530958 1001 86380 86390 1
530768 99530768 1001 86380 86390 1
531468 99531468 1001 86380 86390 1
531483 99531483 1001 86380 86390 1
531462 99531462 1001 86380 86390 1
532109 99532109 1001 86380 86390 1
531935 99531935 1001 86380 86390 1
531949 99531949 1001 86380 86390 1
531926 99531926 1001 86380 86390 1
531862 99531862 1001 86380 86390 1
531610 99531610 1001 86380 86390 1
531606 99531606 1001 86380 86390 1
532293 99532293 1001 86380 86390 1
532279 99532279 1001 86380 86390 1
532660 99532660 1001 86380 86390 1
532619 99532619 1001 86380 86390 1
532412 99532412 1001 86380 86390 1
532517 99532517 1001 86380 86390 1
532441 99532441 1001 86380 86390 1
532612 99532612 1001 86380 86390 1
533058 99533058 1001 86380 86390 1
533825 99533825 1001 86380 86390 1
533576 99533576 1001 86380 86390 1
533533 99533533 1001 86380 86390 1
533253 99533253 1001 86380 86390 1
534642 99534642 1001 86380 86390 1
534325 99534325 1001 86380 86390 1
534276 99534276 1001 86380 86390 1
534283 99534283 1001 86380 86390 1
534232 99534232 1001 86380 86390 1
534176 99534176 1001 86380 86390 1
534242 99534242 1001 86380 86390 1
534831 99534831 1001 86380 86390 1
535319 99535319 1001 86380 86390 1
535174 99535174 1001 86380 86390 1
534976 99534976 1001 86380 86390 1
535536 99535536 1001 86380 86390 1
535631 99535631 1001 86380 86390 1
536326 99536326 1001 86380 86390 1
536142 99536142 1001 86380 86390 1
537064 99537064 1001 86380 86390 1
537096 99537096 1001 86380 86390 1
536926 99536926 1001 86380 86390 1
536864 99536864 1001 86380 86390 1
536761 99536761 1001 86380 86390 1
536648 99536648 1001 86380 86390 1
537264 99537264 1001 86380 86390 1
537197 99537197 1001 86380 86390 1
537886 99537886 1001 86380 86390 1
537824 99537824 1001 86380 86390 1
537868 99537868 1001 86380 86390 1
537679 99537679 1001 86380 86390 1
537758 99537758 1001 86380 86390 1
538147 99538147 1001 86380 86390 1
538672 99538672 1001 86380 86390 1
538442 99538442 1001 86380 86390 1
538246 99538246 1001 86380 86390 1
538238 99538238 1001 86380 86390 1
538885 99538885 1001 86380 86390 1
538938 99538938 1001 86380 86390 1
539333 99539333 1001 86380 86390 1
539296 99539296 1001 86380 86390 1
539313 99539313 1001 86380 86390 1
539326 99539326 1001 86380 86390 1
539264 99539264 1001 86380 86390 1
539123 99539123 1001 86380 86390 1
539734 99539734 1001 86380 86390 1
539674 99539674 1001 86380 86390 1
540331 99540331 1001 86380 86390 1
540221 99540221 1001 86380 86390 1
539990 99539990 1001 86380 86390 1
540042 99540042 1001 86380 86390 1
539928 99539928 1001 86380 86390 1
539877 99539877 1001 86380 86390 1
540672 99540672 1001 86380 86390 1
540532 99540532 1001 86380 86390 1
540484 99540484 1001 86380 86390 1
541217 99541217 1001 86380 86390 1
541280 99541280 1001 86380 86390 1
540939 99540939 1001 86380 86390 1
540866 99540866 1001 86380 86390 1
540764 99540764 1001 86380 86390 1
540777 99540777 1001 86380 86390 1
540785 99540785 1001 86380 86390 1
541395 99541395 1001 86380 86390 1
542053 99542053 1001 86380 86390 1
541889 99541889 1001 86380 86390 1
541740 99541740 1001 86380 86390 1
541550 99541550 1001 86380 86390 1
541591 99541591 1001 86380 86390 1
542156 99542156 1001 86380 86390 1
542377 99542377 1001 86380 86390 1
542476 99542476 1001 86380 86390 1
543601 99543601 1001 86380 86390 1
543161 99543161 1001 86380 86390 1
543795 99543795 1001 86380 86390 1
544354 99544354 1001 86380 86390 1
544688 99544688 1001 86380 86390 1
530626 825 1002 63167 65081 1
533504 1004 1002 50922 63546 1
400342 99400342 1001 86380 86390 1
400655 99400655 1001 86380 86390 1
400936 99400936 1001 86380 86390 1
401327 99401327 1001 86380 86390 1
401451 99401451 1001 86380 86390 1
401491 99401491 1001 86380 86390 1
402395 99402395 1001 86380 86390 1
402561 99402561 1001 86380 86390 1
403104 99403104 1001 86380 86390 1
403850 99403850 1001 86380 86390 1
403888 99403888 1001 86380 86390 1
404206 99404206 1001 86380 86390 1
405101 99405101 1001 86380 86390 1
405493 99405493 1001 86380 86390 1
405501 99405501 1001 86380 86390 1
405658 99405658 1001 86380 86390 1
405633 99405633 1001 86380 86390 1
405885 99405885 1001 86380 86390 1
406050 99406050 1001 86380 86390 1
406034 99406034 1001 86380 86390 1
406689 99406689 1001 86380 86390 1
406752 99406752 1001 86380 86390 1
406819 99406819 1001 86380 86390 1
407002 99407002 1001 86380 86390 1
407381 99407381 1001 86380 86390 1
407587 99407587 1001 86380 86390 1
407937 99407937 1001 86380 86390 1
408421 99408421 1001 86380 86390 1
408457 99408457 1001 86380 86390 1
408849 99408849 1001 86380 86390 1
409225 99409225 1001 86380 86390 1
409561 99409561 1001 86380 86390 1
409601 99409601 1001 86380 86390 1
409718 99409718 1001 86380 86390 1
410684 99410684 1001 86380 86390 1
411011 99411011 1001 86380 86390 1
411209 99411209 1001 86380 86390 1
411355 99411355 1001 86380 86390 1
411419 99411419 1001 86380 86390 1
411649 99411649 1001 86380 86390 1
411881 99411881 1001 86380 86390 1
413489 99413489 1001 86380 86390 1
413541 99413541 1001 86380 86390 1
412851 99412851 1001 86380 86390 1
412872 99412872 1001 86380 86390 1
415192 99415192 1001 86380 86390 1
415018 99415018 1001 86380 86390 1
414668 99414668 1001 86380 86390 1
414672 99414672 1001 86380 86390 1
414857 99414857 1001 86380 86390 1
414250 99414250 1001 86380 86390 1
414440 99414440 1001 86380 86390 1
415547 99415547 1001 86380 86390 1
415682 99415682 1001 86380 86390 1
415464 99415464 1001 86380 86390 1
415561 99415561 1001 86380 86390 1
416957 99416957 1001 86380 86390 1
416876 99416876 1001 86380 86390 1
416460 99416460 1001 86380 86390 1
416071 99416071 1001 86380 86390 1
417554 99417554 1001 86380 86390 1
418691 99418691 1001 86380 86390 1
418636 99418636 1001 86380 86390 1
418353 99418353 1001 86380 86390 1
417846 99417846 1001 86380 86390 1
417753 99417753 1001 86380 86390 1
419000 99419000 1001 86380 86390 1
420235 99420235 1001 86380 86390 1
420028 99420028 1001 86380 86390 1
419796 99419796 1001 86380 86390 1
419214 99419214 1001 86380 86390 1
419339 99419339 1001 86380 86390 1
420487 99420487 1001 86380 86390 1
420615 99420615 1001 86380 86390 1
420618 99420618 1001 86380 86390 1
421998 99421998 1001 86380 86390 1
421840 99421840 1001 86380 86390 1
421950 99421950 1001 86380 86390 1
421346 99421346 1001 86380 86390 1
421308 99421308 1001 86380 86390 1
420961 99420961 1001 86380 86390 1
421043 99421043 1001 86380 86390 1
422405 99422405 1001 86380 86390 1
422201 99422201 1001 86380 86390 1
422517 99422517 1001 86380 86390 1
422348 99422348 1001 86380 86390 1
422581 99422581 1001 86380 86390 1
423918 99423918 1001 86380 86390 1
424025 99424025 1001 86380 86390 1
425052 99425052 1001 86380 86390 1
425180 99425180 1001 86380 86390 1
424944 99424944 1001 86380 86390 1
425451 99425451 1001 86380 86390 1
425670 99425670 1001 86380 86390 1
426984 99426984 1001 86380 86390 1
425949 99425949 1001 86380 86390 1
427261 99427261 1001 86380 86390 1
427294 99427294 1001 86380 86390 1
427422 99427422 1001 86380 86390 1
427309 99427309 1001 86380 86390 1
427652 99427652 1001 86380 86390 1
427891 99427891 1001 86380 86390 1
428840 99428840 1001 86380 86390 1
429152 99429152 1001 86380 86390 1
428873 99428873 1001 86380 86390 1
430165 99430165 1001 86380 86390 1
430283 99430283 1001 86380 86390 1
430088 99430088 1001 86380 86390 1
429569 99429569 1001 86380 86390 1
429602 99429602 1001 86380 86390 1
429523 99429523 1001 86380 86390 1
430658 99430658 1001 86380 86390 1
430380 99430380 1001 86380 86390 1
431897 99431897 1001 86380 86390 1
431508 99431508 1001 86380 86390 1
431389 99431389 1001 86380 86390 1
431164 99431164 1001 86380 86390 1
432154 99432154 1001 86380 86390 1
432436 99432436 1001 86380 86390 1
432977 99432977 1001 86380 86390 1
433943 99433943 1001 86380 86390 1
434066 99434066 1001 86380 86390 1
433733 99433733 1001 86380 86390 1
434108 99434108 1001 86380 86390 1
435053 99435053 1001 86380 86390 1
435390 99435390 1001 86380 86390 1
434934 99434934 1001 86380 86390 1
434407 99434407 1001 86380 86390 1
435577 99435577 1001 86380 86390 1
435490 99435490 1001 86380 86390 1
435504 99435504 1001 86380 86390 1
436858 99436858 1001 86380 86390 1
436876 99436876 1001 86380 86390 1
436899 99436899 1001 86380 86390 1
437144 99437144 1001 86380 86390 1
436377 99436377 1001 86380 86390 1
436488 99436488 1001 86380 86390 1
436066 99436066 1001 86380 86390 1
436137 99436137 1001 86380 86390 1
436110 99436110 1001 86380 86390 1
437362 99437362 1001 86380 86390 1
300077 99300077 1001 86380 86390 1
300349 99300349 1001 86380 86390 1
300197 99300197 1001 86380 86390 1
300896 99300896 1001 86380 86390 1
300755 99300755 1001 86380 86390 1
301284 99301284 1001 86380 86390 1
301171 99301171 1001 86380 86390 1
301239 99301239 1001 86380 86390 1
300978 99300978 1001 86380 86390 1
302345 99302345 1001 86380 86390 1
302258 99302258 1001 86380 86390 1
302259 99302259 1001 86380 86390 1
302045 99302045 1001 86380 86390 1
301929 99301929 1001 86380 86390 1
302483 99302483 1001 86380 86390 1
302420 99302420 1001 86380 86390 1
302440 99302440 1001 86380 86390 1
302544 99302544 1001 86380 86390 1
303084 99303084 1001 86380 86390 1
303021 99303021 1001 86380 86390 1
303050 99303050 1001 86380 86390 1
303063 99303063 1001 86380 86390 1
302820 99302820 1001 86380 86390 1
302945 99302945 1001 86380 86390 1
302715 99302715 1001 86380 86390 1
302588 99302588 1001 86380 86390 1
302746 99302746 1001 86380 86390 1
302697 99302697 1001 86380 86390 1
302776 99302776 1001 86380 86390 1
303324 99303324 1001 86380 86390 1
303930 99303930 1001 86380 86390 1
304004 99304004 1001 86380 86390 1
303886 99303886 1001 86380 86390 1
304017 99304017 1001 86380 86390 1
303979 99303979 1001 86380 86390 1
303438 99303438 1001 86380 86390 1
303517 99303517 1001 86380 86390 1
303583 99303583 1001 86380 86390 1
303613 99303613 1001 86380 86390 1
303575 99303575 1001 86380 86390 1
303434 99303434 1001 86380 86390 1
303552 99303552 1001 86380 86390 1
304160 99304160 1001 86380 86390 1
304191 99304191 1001 86380 86390 1
304233 99304233 1001 86380 86390 1
304105 99304105 1001 86380 86390 1
304462 99304462 1001 86380 86390 1
304625 99304625 1001 86380 86390 1
304420 99304420 1001 86380 86390 1
304240 99304240 1001 86380 86390 1
305569 99305569 1001 86380 86390 1
305283 99305283 1001 86380 86390 1
305253 99305253 1001 86380 86390 1
305231 99305231 1001 86380 86390 1
500071 99500071 1001 86380 86390 1
500379 99500379 1001 86380 86390 1
500291 99500291 1001 86380 86390 1
501162 99501162 1001 86380 86390 1
501208 99501208 1001 86380 86390 1
501772 99501772 1001 86380 86390 1
502350 99502350 1001 86380 86390 1
502243 99502243 1001 86380 86390 1
501895 99501895 1001 86380 86390 1
502620 99502620 1001 86380 86390 1
503270 99503270 1001 86380 86390 1
502905 99502905 1001 86380 86390 1
503022 99503022 1001 86380 86390 1
502886 99502886 1001 86380 86390 1
502727 99502727 1001 86380 86390 1
502846 99502846 1001 86380 86390 1
502872 99502872 1001 86380 86390 1
502692 99502692 1001 86380 86390 1
503471 99503471 1001 86380 86390 1
503385 99503385 1001 86380 86390 1
503323 99503323 1001 86380 86390 1
503352 99503352 1001 86380 86390 1
503992 99503992 1001 86380 86390 1
504095 99504095 1001 86380 86390 1
503808 99503808 1001 86380 86390 1
503624 99503624 1001 86380 86390 1
504272 99504272 1001 86380 86390 1
504225 99504225 1001 86380 86390 1
504214 99504214 1001 86380 86390 1
504125 99504125 1001 86380 86390 1
504308 99504308 1001 86380 86390 1
504781 99504781 1001 86380 86390 1
504547 99504547 1001 86380 86390 1
504368 99504368 1001 86380 86390 1
504420 99504420 1001 86380 86390 1
505070 99505070 1001 86380 86390 1
505641 99505641 1001 86380 86390 1
505587 99505587 1001 86380 86390 1
505765 99505765 1001 86380 86390 1
505366 99505366 1001 86380 86390 1
505303 99505303 1001 86380 86390 1
505943 99505943 1001 86380 86390 1
506415 99506415 1001 86380 86390 1
506176 99506176 1001 86380 86390 1
506638 99506638 1001 86380 86390 1
507263 99507263 1001 86380 86390 1
507102 99507102 1001 86380 86390 1
506959 99506959 1001 86380 86390 1
507601 99507601 1001 86380 86390 1
507849 99507849 1001 86380 86390 1
507979 99507979 1001 86380 86390 1
507984 99507984 1001 86380 86390 1
507882 99507882 1001 86380 86390 1
507824 99507824 1001 86380 86390 1
507683 99507683 1001 86380 86390 1
507820 99507820 1001 86380 86390 1
508931 99508931 1001 86380 86390 1
508467 99508467 1001 86380 86390 1
508528 99508528 1001 86380 86390 1
508607 99508607 1001 86380 86390 1
508660 99508660 1001 86380 86390 1
509111 99509111 1001 86380 86390 1
509112 99509112 1001 86380 86390 1
509243 99509243 1001 86380 86390 1
509144 99509144 1001 86380 86390 1
509106 99509106 1001 86380 86390 1
509791 99509791 1001 86380 86390 1
509883 99509883 1001 86380 86390 1
509831 99509831 1001 86380 86390 1
509706 99509706 1001 86380 86390 1
509489 99509489 1001 86380 86390 1
510083 99510083 1001 86380 86390 1
509969 99509969 1001 86380 86390 1
510676 99510676 1001 86380 86390 1
510356 99510356 1001 86380 86390 1
510337 99510337 1001 86380 86390 1
510520 99510520 1001 86380 86390 1
510294 99510294 1001 86380 86390 1
511525 99511525 1001 86380 86390 1
511488 99511488 1001 86380 86390 1
511170 99511170 1001 86380 86390 1
511063 99511063 1001 86380 86390 1
511071 99511071 1001 86380 86390 1
510994 99510994 1001 86380 86390 1
511098 99511098 1001 86380 86390 1
511111 99511111 1001 86380 86390 1
512200 99512200 1001 86380 86390 1
512335 99512335 1001 86380 86390 1
512083 99512083 1001 86380 86390 1
512081 99512081 1001 86380 86390 1
511841 99511841 1001 86380 86390 1
511766 99511766 1001 86380 86390 1
512480 99512480 1001 86380 86390 1
512397 99512397 1001 86380 86390 1
513024 99513024 1001 86380 86390 1
513167 99513167 1001 86380 86390 1
513109 99513109 1001 86380 86390 1
513008 99513008 1001 86380 86390 1
513126 99513126 1001 86380 86390 1
513075 99513075 1001 86380 86390 1
512808 99512808 1001 86380 86390 1
512701 99512701 1001 86380 86390 1
512762 99512762 1001 86380 86390 1
513855 99513855 1001 86380 86390 1
513644 99513644 1001 86380 86390 1
513751 99513751 1001 86380 86390 1
513663 99513663 1001 86380 86390 1
514157 99514157 1001 86380 86390 1
514232 99514232 1001 86380 86390 1
514699 99514699 1001 86380 86390 1
514486 99514486 1001 86380 86390 1
514405 99514405 1001 86380 86390 1
514397 99514397 1001 86380 86390 1
514309 99514309 1001 86380 86390 1
514335 99514335 1001 86380 86390 1
514889 99514889 1001 86380 86390 1
515034 99515034 1001 86380 86390 1
515518 99515518 1001 86380 86390 1
515609 99515609 1001 86380 86390 1
515320 99515320 1001 86380 86390 1
515334 99515334 1001 86380 86390 1
515239 99515239 1001 86380 86390 1
515268 99515268 1001 86380 86390 1
515700 99515700 1001 86380 86390 1
515883 99515883 1001 86380 86390 1
515691 99515691 1001 86380 86390 1
516475 99516475 1001 86380 86390 1
516389 99516389 1001 86380 86390 1
516218 99516218 1001 86380 86390 1
515944 99515944 1001 86380 86390 1
515961 99515961 1001 86380 86390 1
515974 99515974 1001 86380 86390 1
516549 99516549 1001 86380 86390 1
516692 99516692 1001 86380 86390 1
517169 99517169 1001 86380 86390 1
516949 99516949 1001 86380 86390 1
516975 99516975 1001 86380 86390 1
516970 99516970 1001 86380 86390 1
516883 99516883 1001 86380 86390 1
516796 99516796 1001 86380 86390 1
517446 99517446 1001 86380 86390 1
517421 99517421 1001 86380 86390 1
518112 99518112 1001 86380 86390 1
518010 99518010 1001 86380 86390 1
517776 99517776 1001 86380 86390 1
517869 99517869 1001 86380 86390 1
517760 99517760 1001 86380 86390 1
517663 99517663 1001 86380 86390 1
517728 99517728 1001 86380 86390 1
518301 99518301 1001 86380 86390 1
518174 99518174 1001 86380 86390 1
518241 99518241 1001 86380 86390 1
518246 99518246 1001 86380 86390 1
518833 99518833 1001 86380 86390 1
518898 99518898 1001 86380 86390 1
518794 99518794 1001 86380 86390 1
518897 99518897 1001 86380 86390 1
518511 99518511 1001 86380 86390 1
518525 99518525 1001 86380 86390 1
518567 99518567 1001 86380 86390 1
518387 99518387 1001 86380 86390 1
519119 99519119 1001 86380 86390 1
519097 99519097 1001 86380 86390 1
519662 99519662 1001 86380 86390 1
519783 99519783 1001 86380 86390 1
519736 99519736 1001 86380 86390 1
519525 99519525 1001 86380 86390 1
519282 99519282 1001 86380 86390 1
520503 99520503 1001 86380 86390 1
520440 99520440 1001 86380 86390 1
520264 99520264 1001 86380 86390 1
520197 99520197 1001 86380 86390 1
520694 99520694 1001 86380 86390 1
520752 99520752 1001 86380 86390 1
521406 99521406 1001 86380 86390 1
521359 99521359 1001 86380 86390 1
521454 99521454 1001 86380 86390 1
521026 99521026 1001 86380 86390 1
520859 99520859 1001 86380 86390 1
520891 99520891 1001 86380 86390 1
521022 99521022 1001 86380 86390 1
520908 99520908 1001 86380 86390 1
520986 99520986 1001 86380 86390 1
521580 99521580 1001 86380 86390 1
521627 99521627 1001 86380 86390 1
522241 99522241 1001 86380 86390 1
522285 99522285 1001 86380 86390 1
522163 99522163 1001 86380 86390 1
522081 99522081 1001 86380 86390 1
521827 99521827 1001 86380 86390 1
521780 99521780 1001 86380 86390 1
521847 99521847 1001 86380 86390 1
521771 99521771 1001 86380 86390 1
522445 99522445 1001 86380 86390 1
522868 99522868 1001 86380 86390 1
522821 99522821 1001 86380 86390 1
523310 99523310 1001 86380 86390 1
523169 99523169 1001 86380 86390 1
523151 99523151 1001 86380 86390 1
523309 99523309 1001 86380 86390 1
523830 99523830 1001 86380 86390 1
523861 99523861 1001 86380 86390 1
523738 99523738 1001 86380 86390 1
523401 99523401 1001 86380 86390 1
523490 99523490 1001 86380 86390 1
523532 99523532 1001 86380 86390 1
524079 99524079 1001 86380 86390 1
524705 99524705 1001 86380 86390 1
524358 99524358 1001 86380 86390 1
524395 99524395 1001 86380 86390 1
524860 99524860 1001 86380 86390 1
524953 99524953 1001 86380 86390 1
524829 99524829 1001 86380 86390 1
525289 99525289 1001 86380 86390 1
525323 99525323 1001 86380 86390 1
525116 99525116 1001 86380 86390 1
525801 99525801 1001 86380 86390 1
525779 99525779 1001 86380 86390 1
526269 99526269 1001 86380 86390 1
526076 99526076 1001 86380 86390 1
526021 99526021 1001 86380 86390 1
525903 99525903 1001 86380 86390 1
526580 99526580 1001 86380 86390 1
526479 99526479 1001 86380 86390 1
526584 99526584 1001 86380 86390 1
526430 99526430 1001 86380 86390 1
526586 99526586 1001 86380 86390 1
527147 99527147 1001 86380 86390 1
526927 99526927 1001 86380 86390 1
526958 99526958 1001 86380 86390 1
526822 99526822 1001 86380 86390 1
526805 99526805 1001 86380 86390 1
526807 99526807 1001 86380 86390 1
527272 99527272 1001 86380 86390 1
527428 99527428 1001 86380 86390 1
527392 99527392 1001 86380 86390 1
527874 99527874 1001 86380 86390 1
527761 99527761 1001 86380 86390 1
527469 99527469 1001 86380 86390 1
527608 99527608 1001 86380 86390 1
528778 99528778 1001 86380 86390 1
528492 99528492 1001 86380 86390 1
528545 99528545 1001 86380 86390 1
528485 99528485 1001 86380 86390 1
529027 99529027 1001 86380 86390 1
529720 99529720 1001 86380 86390 1
529266 99529266 1001 86380 86390 1
530454 99530454 1001 86380 86390 1
530012 99530012 1001 86380 86390 1
529980 99529980 1001 86380 86390 1
530564 99530564 1001 86380 86390 1
530630 99530630 1001 86380 86390 1
530695 99530695 1001 86380 86390 1
530620 99530620 1001 86380 86390 1
531213 99531213 1001 86380 86390 1
531300 99531300 1001 86380 86390 1
530970 99530970 1001 86380 86390 1
531023 99531023 1001 86380 86390 1
532133 99532133 1001 86380 86390 1
532181 99532181 1001 86380 86390 1
531940 99531940 1001 86380 86390 1
531799 99531799 1001 86380 86390 1
531756 99531756 1001 86380 86390 1
531759 99531759 1001 86380 86390 1
532398 99532398 1001 86380 86390 1
532982 99532982 1001 86380 86390 1
532893 99532893 1001 86380 86390 1
532937 99532937 1001 86380 86390 1
532836 99532836 1001 86380 86390 1
532889 99532889 1001 86380 86390 1
532684 99532684 1001 86380 86390 1
532680 99532680 1001 86380 86390 1
532683 99532683 1001 86380 86390 1
533856 99533856 1001 86380 86390 1
533356 99533356 1001 86380 86390 1
533344 99533344 1001 86380 86390 1
533349 99533349 1001 86380 86390 1
533288 99533288 1001 86380 86390 1
534010 99534010 1001 86380 86390 1
534062 99534062 1001 86380 86390 1
533888 99533888 1001 86380 86390 1
534056 99534056 1001 86380 86390 1
534654 99534654 1001 86380 86390 1
534370 99534370 1001 86380 86390 1
534293 99534293 1001 86380 86390 1
534081 99534081 1001 86380 86390 1
534787 99534787 1001 86380 86390 1
534754 99534754 1001 86380 86390 1
535136 99535136 1001 86380 86390 1
535253 99535253 1001 86380 86390 1
535034 99535034 1001 86380 86390 1
535055 99535055 1001 86380 86390 1
535663 99535663 1001 86380 86390 1
536208 99536208 1001 86380 86390 1
536148 99536148 1001 86380 86390 1
536270 99536270 1001 86380 86390 1
535988 99535988 1001 86380 86390 1
535926 99535926 1001 86380 86390 1
535968 99535968 1001 86380 86390 1
536035 99536035 1001 86380 86390 1
535948 99535948 1001 86380 86390 1
535783 99535783 1001 86380 86390 1
535816 99535816 1001 86380 86390 1
536514 99536514 1001 86380 86390 1
536489 99536489 1001 86380 86390 1
536416 99536416 1001 86380 86390 1
536353 99536353 1001 86380 86390 1
537086 99537086 1001 86380 86390 1
537013 99537013 1001 86380 86390 1
536870 99536870 1001 86380 86390 1
536911 99536911 1001 86380 86390 1
536890 99536890 1001 86380 86390 1
536930 99536930 1001 86380 86390 1
536598 99536598 1001 86380 86390 1
537250 99537250 1001 86380 86390 1
537215 99537215 1001 86380 86390 1
537258 99537258 1001 86380 86390 1
537221 99537221 1001 86380 86390 1
537915 99537915 1001 86380 86390 1
537941 99537941 1001 86380 86390 1
537795 99537795 1001 86380 86390 1
537778 99537778 1001 86380 86390 1
537767 99537767 1001 86380 86390 1
537410 99537410 1001 86380 86390 1
537453 99537453 1001 86380 86390 1
537493 99537493 1001 86380 86390 1
537389 99537389 1001 86380 86390 1
537417 99537417 1001 86380 86390 1
538190 99538190 1001 86380 86390 1
538528 99538528 1001 86380 86390 1
538214 99538214 1001 86380 86390 1
538282 99538282 1001 86380 86390 1
538852 99538852 1001 86380 86390 1
538997 99538997 1001 86380 86390 1
538962 99538962 1001 86380 86390 1
539531 99539531 1001 86380 86390 1
539520 99539520 1001 86380 86390 1
539600 99539600 1001 86380 86390 1
539272 99539272 1001 86380 86390 1
539058 99539058 1001 86380 86390 1
539051 99539051 1001 86380 86390 1
539095 99539095 1001 86380 86390 1
539679 99539679 1001 86380 86390 1
539765 99539765 1001 86380 86390 1
540164 99540164 1001 86380 86390 1
540103 99540103 1001 86380 86390 1
540024 99540024 1001 86380 86390 1
540518 99540518 1001 86380 86390 1
540587 99540587 1001 86380 86390 1
540615 99540615 1001 86380 86390 1
540604 99540604 1001 86380 86390 1
541131 99541131 1001 86380 86390 1
541161 99541161 1001 86380 86390 1
541027 99541027 1001 86380 86390 1
541066 99541066 1001 86380 86390 1
540765 99540765 1001 86380 86390 1
540757 99540757 1001 86380 86390 1
540864 99540864 1001 86380 86390 1
541356 99541356 1001 86380 86390 1
541351 99541351 1001 86380 86390 1
541629 99541629 1001 86380 86390 1
542186 99542186 1001 86380 86390 1
542265 99542265 1001 86380 86390 1
542881 99542881 1001 86380 86390 1
542926 99542926 1001 86380 86390 1
542902 99542902 1001 86380 86390 1
542639 99542639 1001 86380 86390 1
542343 99542343 1001 86380 86390 1
542533 99542533 1001 86380 86390 1
543115 99543115 1001 86380 86390 1
543092 99543092 1001 86380 86390 1
543451 99543451 1001 86380 86390 1
543344 99543344 1001 86380 86390 1
543272 99543272 1001 86380 86390 1
544528 99544528 1001 86380 86390 1
544353 99544353 1001 86380 86390 1
544336 99544336 1001 86380 86390 1
543983 99543983 1001 86380 86390 1
542019 649 1001 63417 63716 1
400092 99400092 1001 86380 86390 1
400208 99400208 1001 86380 86390 1
400486 99400486 1001 86380 86390 1
400549 99400549 1001 86380 86390 1
401235 99401235 1001 86380 86390 1
401960 99401960 1001 86380 86390 1
402117 99402117 1001 86380 86390 1
402337 99402337 1001 86380 86390 1
402410 99402410 1001 86380 86390 1
402655 99402655 1001 86380 86390 1
402743 99402743 1001 86380 86390 1
402696 99402696 1001 86380 86390 1
402819 99402819 1001 86380 86390 1
402862 99402862 1001 86380 86390 1
403551 99403551 1001 86380 86390 1
403601 99403601 1001 86380 86390 1
404097 99404097 1001 86380 86390 1
404610 99404610 1001 86380 86390 1
404734 99404734 1001 86380 86390 1
405074 99405074 1001 86380 86390 1
405187 99405187 1001 86380 86390 1
405129 99405129 1001 86380 86390 1
405119 99405119 1001 86380 86390 1
405334 99405334 1001 86380 86390 1
405578 99405578 1001 86380 86390 1
405755 99405755 1001 86380 86390 1
406249 99406249 1001 86380 86390 1
406193 99406193 1001 86380 86390 1
406530 99406530 1001 86380 86390 1
406937 99406937 1001 86380 86390 1
407230 99407230 1001 86380 86390 1
407214 99407214 1001 86380 86390 1
407358 99407358 1001 86380 86390 1
407632 99407632 1001 86380 86390 1
407616 99407616 1001 86380 86390 1
408159 99408159 1001 86380 86390 1
408257 99408257 1001 86380 86390 1
408285 99408285 1001 86380 86390 1
408738 99408738 1001 86380 86390 1
408861 99408861 1001 86380 86390 1
409297 99409297 1001 86380 86390 1
409571 99409571 1001 86380 86390 1
409555 99409555 1001 86380 86390 1
409703 99409703 1001 86380 86390 1
409813 99409813 1001 86380 86390 1
409954 99409954 1001 86380 86390 1
410229 99410229 1001 86380 86390 1
410683 99410683 1001 86380 86390 1
411318 99411318 1001 86380 86390 1
411408 99411408 1001 86380 86390 1
411503 99411503 1001 86380 86390 1
411613 99411613 1001 86380 86390 1
411859 99411859 1001 86380 86390 1
412032 99412032 1001 86380 86390 1
412352 99412352 1001 86380 86390 1
413383 99413383 1001 86380 86390 1
413329 99413329 1001 86380 86390 1
412777 99412777 1001 86380 86390 1
413793 99413793 1001 86380 86390 1
414930 99414930 1001 86380 86390 1
414531 99414531 1001 86380 86390 1
414851 99414851 1001 86380 86390 1
414577 99414577 1001 86380 86390 1
414699 99414699 1001 86380 86390 1
414700 99414700 1001 86380 86390 1
414131 99414131 1001 86380 86390 1
414196 99414196 1001 86380 86390 1
415718 99415718 1001 86380 86390 1
415533 99415533 1001 86380 86390 1
415694 99415694 1001 86380 86390 1
416905 99416905 1001 86380 86390 1
416703 99416703 1001 86380 86390 1
416799 99416799 1001 86380 86390 1
416900 99416900 1001 86380 86390 1
416381 99416381 1001 86380 86390 1
416551 99416551 1001 86380 86390 1
415883 99415883 1001 86380 86390 1
417367 99417367 1001 86380 86390 1
417561 99417561 1001 86380 86390 1
418625 99418625 1001 86380 86390 1
418385 99418385 1001 86380 86390 1
418189 99418189 1001 86380 86390 1
417868 99417868 1001 86380 86390 1
418914 99418914 1001 86380 86390 1
419085 99419085 1001 86380 86390 1
420083 99420083 1001 86380 86390 1
420428 99420428 1001 86380 86390 1
419683 99419683 1001 86380 86390 1
419767 99419767 1001 86380 86390 1
419476 99419476 1001 86380 86390 1
421695 99421695 1001 86380 86390 1
421730 99421730 1001 86380 86390 1
421325 99421325 1001 86380 86390 1
420938 99420938 1001 86380 86390 1
422162 99422162 1001 86380 86390 1
422407 99422407 1001 86380 86390 1
423653 99423653 1001 86380 86390 1
423632 99423632 1001 86380 86390 1
423624 99423624 1001 86380 86390 1
423844 99423844 1001 86380 86390 1
424038 99424038 1001 86380 86390 1
423958 99423958 1001 86380 86390 1
424034 99424034 1001 86380 86390 1
425199 99425199 1001 86380 86390 1
425130 99425130 1001 86380 86390 1
425238 99425238 1001 86380 86390 1
424810 99424810 1001 86380 86390 1
424917 99424917 1001 86380 86390 1
424638 99424638 1001 86380 86390 1
424182 99424182 1001 86380 86390 1
424438 99424438 1001 86380 86390 1
425690 99425690 1001 86380 86390 1
425752 99425752 1001 86380 86390 1
426723 99426723 1001 86380 86390 1
428410 99428410 1001 86380 86390 1
428242 99428242 1001 86380 86390 1
428134 99428134 1001 86380 86390 1
429058 99429058 1001 86380 86390 1
430070 99430070 1001 86380 86390 1
430025 99430025 1001 86380 86390 1
429345 99429345 1001 86380 86390 1
429356 99429356 1001 86380 86390 1
430740 99430740 1001 86380 86390 1
430731 99430731 1001 86380 86390 1
431267 99431267 1001 86380 86390 1
431494 99431494 1001 86380 86390 1
431518 99431518 1001 86380 86390 1
431575 99431575 1001 86380 86390 1
431272 99431272 1001 86380 86390 1
431601 99431601 1001 86380 86390 1
431010 99431010 1001 86380 86390 1
433609 99433609 1001 86380 86390 1
432991 99432991 1001 86380 86390 1
433076 99433076 1001 86380 86390 1
432783 99432783 1001 86380 86390 1
433740 99433740 1001 86380 86390 1
434900 99434900 1001 86380 86390 1
434671 99434671 1001 86380 86390 1
435693 99435693 1001 86380 86390 1
435538 99435538 1001 86380 86390 1
437129 99437129 1001 86380 86390 1
436970 99436970 1001 86380 86390 1
437065 99437065 1001 86380 86390 1
436653 99436653 1001 86380 86390 1
435965 99435965 1001 86380 86390 1
300053 99300053 1001 86380 86390 1
300564 99300564 1001 86380 86390 1
300603 99300603 1001 86380 86390 1
300528 99300528 1001 86380 86390 1
300607 99300607 1001 86380 86390 1
300663 99300663 1001 86380 86390 1
300347 99300347 1001 86380 86390 1
300186 99300186 1001 86380 86390 1
300783 99300783 1001 86380 86390 1
300873 99300873 1001 86380 86390 1
300828 99300828 1001 86380 86390 1
301492 99301492 1001 86380 86390 1
301539 99301539 1001 86380 86390 1
301294 99301294 1001 86380 86390 1
301680 99301680 1001 86380 86390 1
301719 99301719 1001 86380 86390 1
302077 99302077 1001 86380 86390 1
301942 99301942 1001 86380 86390 1
301891 99301891 1001 86380 86390 1
301840 99301840 1001 86380 86390 1
302414 99302414 1001 86380 86390 1
303147 99303147 1001 86380 86390 1
303194 99303194 1001 86380 86390 1
303165 99303165 1001 86380 86390 1
303013 99303013 1001 86380 86390 1
303064 99303064 1001 86380 86390 1
302822 99302822 1001 86380 86390 1
302881 99302881 1001 86380 86390 1
303239 99303239 1001 86380 86390 1
303317 99303317 1001 86380 86390 1
303972 99303972 1001 86380 86390 1
304002 99304002 1001 86380 86390 1
303973 99303973 1001 86380 86390 1
303900 99303900 1001 86380 86390 1
303913 99303913 1001 86380 86390 1
303777 99303777 1001 86380 86390 1
303675 99303675 1001 86380 86390 1
303534 99303534 1001 86380 86390 1
304122 99304122 1001 86380 86390 1
304200 99304200 1001 86380 86390 1
304190 99304190 1001 86380 86390 1
304157 99304157 1001 86380 86390 1
304849 99304849 1001 86380 86390 1
304570 99304570 1001 86380 86390 1
304507 99304507 1001 86380 86390 1
304255 99304255 1001 86380 86390 1
304299 99304299 1001 86380 86390 1
304999 99304999 1001 86380 86390 1
305620 99305620 1001 86380 86390 1
305469 99305469 1001 86380 86390 1
500021 99500021 1001 86380 86390 1
500755 99500755 1001 86380 86390 1
500428 99500428 1001 86380 86390 1
500404 99500404 1001 86380 86390 1
500537 99500537 1001 86380 86390 1
500564 99500564 1001 86380 86390 1
500463 99500463 1001 86380 86390 1
500299 99500299 1001 86380 86390 1
500365 99500365 1001 86380 86390 1
500340 99500340 1001 86380 86390 1
500942 99500942 1001 86380 86390 1
500845 99500845 1001 86380 86390 1
501559 99501559 1001 86380 86390 1
501324 99501324 1001 86380 86390 1
501021 99501021 1001 86380 86390 1
501742 99501742 1001 86380 86390 1
501827 99501827 1001 86380 86390 1
502377 99502377 1001 86380 86390 1
502269 99502269 1001 86380 86390 1
502349 99502349 1001 86380 86390 1
502254 99502254 1001 86380 86390 1
502242 99502242 1001 86380 86390 1
502006 99502006 1001 86380 86390 1
501893 99501893 1001 86380 86390 1
502514 99502514 1001 86380 86390 1
503098 99503098 1001 86380 86390 1
503816 99503816 1001 86380 86390 1
503793 99503793 1001 86380 86390 1
503819 99503819 1001 86380 86390 1
504193 99504193 1001 86380 86390 1
504243 99504243 1001 86380 86390 1
504585 99504585 1001 86380 86390 1
504586 99504586 1001 86380 86390 1
504474 99504474 1001 86380 86390 1
504451 99504451 1001 86380 86390 1
505098 99505098 1001 86380 86390 1
505030 99505030 1001 86380 86390 1
505605 99505605 1001 86380 86390 1
505568 99505568 1001 86380 86390 1
505699 99505699 1001 86380 86390 1
505508 99505508 1001 86380 86390 1
505347 99505347 1001 86380 86390 1
505183 99505183 1001 86380 86390 1
505889 99505889 1001 86380 86390 1
505867 99505867 1001 86380 86390 1
506563 99506563 1001 86380 86390 1
506231 99506231 1001 86380 86390 1
506090 99506090 1001 86380 86390 1
507295 99507295 1001 86380 86390 1
507337 99507337 1001 86380 86390 1
507312 99507312 1001 86380 86390 1
507329 99507329 1001 86380 86390 1
506842 99506842 1001 86380 86390 1
506882 99506882 1001 86380 86390 1
506883 99506883 1001 86380 86390 1
506823 99506823 1001 86380 86390 1
508135 99508135 1001 86380 86390 1
508177 99508177 1001 86380 86390 1
507965 99507965 1001 86380 86390 1
508756 99508756 1001 86380 86390 1
508705 99508705 1001 86380 86390 1
508532 99508532 1001 86380 86390 1
508636 99508636 1001 86380 86390 1
508628 99508628 1001 86380 86390 1
508551 99508551 1001 86380 86390 1
508616 99508616 1001 86380 86390 1
508567 99508567 1001 86380 86390 1
509105 99509105 1001 86380 86390 1
509518 99509518 1001 86380 86390 1
509531 99509531 1001 86380 86390 1
509564 99509564 1001 86380 86390 1
509371 99509371 1001 86380 86390 1
509300 99509300 1001 86380 86390 1
509353 99509353 1001 86380 86390 1
510042 99510042 1001 86380 86390 1
509917 99509917 1001 86380 86390 1
510708 99510708 1001 86380 86390 1
510264 99510264 1001 86380 86390 1
510150 99510150 1001 86380 86390 1
510241 99510241 1001 86380 86390 1
511349 99511349 1001 86380 86390 1
511514 99511514 1001 86380 86390 1
511197 99511197 1001 86380 86390 1
511268 99511268 1001 86380 86390 1
511041 99511041 1001 86380 86390 1
511099 99511099 1001 86380 86390 1
511125 99511125 1001 86380 86390 1
511646 99511646 1001 86380 86390 1
512195 99512195 1001 86380 86390 1
512032 99512032 1001 86380 86390 1
511862 99511862 1001 86380 86390 1
511964 99511964 1001 86380 86390 1
512483 99512483 1001 86380 86390 1
512387 99512387 1001 86380 86390 1
513128 99513128 1001 86380 86390 1
513193 99513193 1001 86380 86390 1
512911 99512911 1001 86380 86390 1
512757 99512757 1001 86380 86390 1
512674 99512674 1001 86380 86390 1
513362 99513362 1001 86380 86390 1
513843 99513843 1001 86380 86390 1
513911 99513911 1001 86380 86390 1
513977 99513977 1001 86380 86390 1
513793 99513793 1001 86380 86390 1
514135 99514135 1001 86380 86390 1
514677 99514677 1001 86380 86390 1
514742 99514742 1001 86380 86390 1
514410 99514410 1001 86380 86390 1
515049 99515049 1001 86380 86390 1
515519 99515519 1001 86380 86390 1
515564 99515564 1001 86380 86390 1
515194 99515194 1001 86380 86390 1
515228 99515228 1001 86380 86390 1
515748 99515748 1001 86380 86390 1
515818 99515818 1001 86380 86390 1
515847 99515847 1001 86380 86390 1
516500 99516500 1001 86380 86390 1
516432 99516432 1001 86380 86390 1
516265 99516265 1001 86380 86390 1
515906 99515906 1001 86380 86390 1
516539 99516539 1001 86380 86390 1
517194 99517194 1001 86380 86390 1
517175 99517175 1001 86380 86390 1
517204 99517204 1001 86380 86390 1
517167 99517167 1001 86380 86390 1
517104 99517104 1001 86380 86390 1
516951 99516951 1001 86380 86390 1
517042 99517042 1001 86380 86390 1
517036 99517036 1001 86380 86390 1
516889 99516889 1001 86380 86390 1
516878 99516878 1001 86380 86390 1
517491 99517491 1001 86380 86390 1
517496 99517496 1001 86380 86390 1
518051 99518051 1001 86380 86390 1
517906 99517906 1001 86380 86390 1
517687 99517687 1001 86380 86390 1
518234 99518234 1001 86380 86390 1
518286 99518286 1001 86380 86390 1
518691 99518691 1001 86380 86390 1
518720 99518720 1001 86380 86390 1
518421 99518421 1001 86380 86390 1
519036 99519036 1001 86380 86390 1
519182 99519182 1001 86380 86390 1
519771 99519771 1001 86380 86390 1
519682 99519682 1001 86380 86390 1
519493 99519493 1001 86380 86390 1
519484 99519484 1001 86380 86390 1
519553 99519553 1001 86380 86390 1
519903 99519903 1001 86380 86390 1
519974 99519974 1001 86380 86390 1
520512 99520512 1001 86380 86390 1
520621 99520621 1001 86380 86390 1
520423 99520423 1001 86380 86390 1
520257 99520257 1001 86380 86390 1
520657 99520657 1001 86380 86390 1
520659 99520659 1001 86380 86390 1
521450 99521450 1001 86380 86390 1
520887 99520887 1001 86380 86390 1
521615 99521615 1001 86380 86390 1
522156 99522156 1001 86380 86390 1
522173 99522173 1001 86380 86390 1
521910 99521910 1001 86380 86390 1
521751 99521751 1001 86380 86390 1
521746 99521746 1001 86380 86390 1
522981 99522981 1001 86380 86390 1
522995 99522995 1001 86380 86390 1
523105 99523105 1001 86380 86390 1
523024 99523024 1001 86380 86390 1
522902 99522902 1001 86380 86390 1
522721 99522721 1001 86380 86390 1
522819 99522819 1001 86380 86390 1
523223 99523223 1001 86380 86390 1
523788 99523788 1001 86380 86390 1
523683 99523683 1001 86380 86390 1
523619 99523619 1001 86380 86390 1
523492 99523492 1001 86380 86390 1
523505 99523505 1001 86380 86390 1
523330 99523330 1001 86380 86390 1
524031 99524031 1001 86380 86390 1
524711 99524711 1001 86380 86390 1
524688 99524688 1001 86380 86390 1
524703 99524703 1001 86380 86390 1
524576 99524576 1001 86380 86390 1
524390 99524390 1001 86380 86390 1
524345 99524345 1001 86380 86390 1
524170 99524170 1001 86380 86390 1
524262 99524262 1001 86380 86390 1
524926 99524926 1001 86380 86390 1
524971 99524971 1001 86380 86390 1
525006 99525006 1001 86380 86390 1
525156 99525156 1001 86380 86390 1
525708 99525708 1001 86380 86390 1
526386 99526386 1001 86380 86390 1
526258 99526258 1001 86380 86390 1
526323 99526323 1001 86380 86390 1
526365 99526365 1001 86380 86390 1
526263 99526263 1001 86380 86390 1
526144 99526144 1001 86380 86390 1
526512 99526512 1001 86380 86390 1
526554 99526554 1001 86380 86390 1
527173 99527173 1001 86380 86390 1
527213 99527213 1001 86380 86390 1
526993 99526993 1001 86380 86390 1
526989 99526989 1001 86380 86390 1
526803 99526803 1001 86380 86390 1
527434 99527434 1001 86380 86390 1
527387 99527387 1001 86380 86390 1
528027 99528027 1001 86380 86390 1
528058 99528058 1001 86380 86390 1
527967 99527967 1001 86380 86390 1
527609 99527609 1001 86380 86390 1
527533 99527533 1001 86380 86390 1
527576 99527576 1001 86380 86390 1
527488 99527488 1001 86380 86390 1
528760 99528760 1001 86380 86390 1
528812 99528812 1001 86380 86390 1
528830 99528830 1001 86380 86390 1
528882 99528882 1001 86380 86390 1
528886 99528886 1001 86380 86390 1
528501 99528501 1001 86380 86390 1
528490 99528490 1001 86380 86390 1
528411 99528411 1001 86380 86390 1
528304 99528304 1001 86380 86390 1
528937 99528937 1001 86380 86390 1
529021 99529021 1001 86380 86390 1
529048 99529048 1001 86380 86390 1
529545 99529545 1001 86380 86390 1
529366 99529366 1001 86380 86390 1
529494 99529494 1001 86380 86390 1
529875 99529875 1001 86380 86390 1
529813 99529813 1001 86380 86390 1
529801 99529801 1001 86380 86390 1
530425 99530425 1001 86380 86390 1
530427 99530427 1001 86380 86390 1
530440 99530440 1001 86380 86390 1
530449 99530449 1001 86380 86390 1
530273 99530273 1001 86380 86390 1
530079 99530079 1001 86380 86390 1
530107 99530107 1001 86380 86390 1
530057 99530057 1001 86380 86390 1
530752 99530752 1001 86380 86390 1
531264 99531264 1001 86380 86390 1
531242 99531242 1001 86380 86390 1
531104 99531104 1001 86380 86390 1
531003 99531003 1001 86380 86390 1
531545 99531545 1001 86380 86390 1
531522 99531522 1001 86380 86390 1
531463 99531463 1001 86380 86390 1
532184 99532184 1001 86380 86390 1
531846 99531846 1001 86380 86390 1
531928 99531928 1001 86380 86390 1
531842 99531842 1001 86380 86390 1
531662 99531662 1001 86380 86390 1
532281 99532281 1001 86380 86390 1
532230 99532230 1001 86380 86390 1
532375 99532375 1001 86380 86390 1
532401 99532401 1001 86380 86390 1
532376 99532376 1001 86380 86390 1
532325 99532325 1001 86380 86390 1
532390 99532390 1001 86380 86390 1
532277 99532277 1001 86380 86390 1
532838 99532838 1001 86380 86390 1
532687 99532687 1001 86380 86390 1
533138 99533138 1001 86380 86390 1
533678 99533678 1001 86380 86390 1
533579 99533579 1001 86380 86390 1
533490 99533490 1001 86380 86390 1
533542 99533542 1001 86380 86390 1
533353 99533353 1001 86380 86390 1
533260 99533260 1001 86380 86390 1
533983 99533983 1001 86380 86390 1
534570 99534570 1001 86380 86390 1
534524 99534524 1001 86380 86390 1
534553 99534553 1001 86380 86390 1
534396 99534396 1001 86380 86390 1
534731 99534731 1001 86380 86390 1
535389 99535389 1001 86380 86390 1
535242 99535242 1001 86380 86390 1
535169 99535169 1001 86380 86390 1
535009 99535009 1001 86380 86390 1
536240 99536240 1001 86380 86390 1
535950 99535950 1001 86380 86390 1
535846 99535846 1001 86380 86390 1
535885 99535885 1001 86380 86390 1
535782 99535782 1001 86380 86390 1
535811 99535811 1001 86380 86390 1
535766 99535766 1001 86380 86390 1
536426 99536426 1001 86380 86390 1
537136 99537136 1001 86380 86390 1
536808 99536808 1001 86380 86390 1
536873 99536873 1001 86380 86390 1
536878 99536878 1001 86380 86390 1
536607 99536607 1001 86380 86390 1
536686 99536686 1001 86380 86390 1
536695 99536695 1001 86380 86390 1
537279 99537279 1001 86380 86390 1
537220 99537220 1001 86380 86390 1
537182 99537182 1001 86380 86390 1
537288 99537288 1001 86380 86390 1
537961 99537961 1001 86380 86390 1
537968 99537968 1001 86380 86390 1
537771 99537771 1001 86380 86390 1
537636 99537636 1001 86380 86390 1
537779 99537779 1001 86380 86390 1
537497 99537497 1001 86380 86390 1
537383 99537383 1001 86380 86390 1
537507 99537507 1001 86380 86390 1
538435 99538435 1001 86380 86390 1
538604 99538604 1001 86380 86390 1
538516 99538516 1001 86380 86390 1
538890 99538890 1001 86380 86390 1
539556 99539556 1001 86380 86390 1
539633 99539633 1001 86380 86390 1
539359 99539359 1001 86380 86390 1
539175 99539175 1001 86380 86390 1
539166 99539166 1001 86380 86390 1
539128 99539128 1001 86380 86390 1
539156 99539156 1001 86380 86390 1
539650 99539650 1001 86380 86390 1
540405 99540405 1001 86380 86390 1
540438 99540438 1001 86380 86390 1
540425 99540425 1001 86380 86390 1
540014 99540014 1001 86380 86390 1
539882 99539882 1001 86380 86390 1
540661 99540661 1001 86380 86390 1
540605 99540605 1001 86380 86390 1
541231 99541231 1001 86380 86390 1
541268 99541268 1001 86380 86390 1
541123 99541123 1001 86380 86390 1
540976 99540976 1001 86380 86390 1
541080 99541080 1001 86380 86390 1
540990 99540990 1001 86380 86390 1
540686 99540686 1001 86380 86390 1
540705 99540705 1001 86380 86390 1
541307 99541307 1001 86380 86390 1
541389 99541389 1001 86380 86390 1
541965 99541965 1001 86380 86390 1
541786 99541786 1001 86380 86390 1
541712 99541712 1001 86380 86390 1
541806 99541806 1001 86380 86390 1
541699 99541699 1001 86380 86390 1
541636 99541636 1001 86380 86390 1
542248 99542248 1001 86380 86390 1
542830 99542830 1001 86380 86390 1
542781 99542781 1001 86380 86390 1
542707 99542707 1001 86380 86390 1
543140 99543140 1001 86380 86390 1
542980 99542980 1001 86380 86390 1
543770 99543770 1001 86380 86390 1
543629 99543629 1001 86380 86390 1
543379 99543379 1001 86380 86390 1
543296 99543296 1001 86380 86390 1
543931 99543931 1001 86380 86390 1
543789 99543789 1001 86380 86390 1
544593 99544593 1001 86380 86390 1
544298 99544298 1001 86380 86390 1
544338 99544338 1001 86380 86390 1
544078 99544078 1001 86380 86390 1
400306 99400306 1001 86380 86390 1
401335 99401335 1001 86380 86390 1
401669 99401669 1001 86380 86390 1
401798 99401798 1001 86380 86390 1
402274 99402274 1001 86380 86390 1
402248 99402248 1001 86380 86390 1
402365 99402365 1001 86380 86390 1
402465 99402465 1001 86380 86390 1
402392 99402392 1001 86380 86390 1
402567 99402567 1001 86380 86390 1
403441 99403441 1001 86380 86390 1
403553 99403553 1001 86380 86390 1
404011 99404011 1001 86380 86390 1
404292 99404292 1001 86380 86390 1
404507 99404507 1001 86380 86390 1
404634 99404634 1001 86380 86390 1
405901 99405901 1001 86380 86390 1
406041 99406041 1001 86380 86390 1
406055 99406055 1001 86380 86390 1
406402 99406402 1001 86380 86390 1
406691 99406691 1001 86380 86390 1
407120 99407120 1001 86380 86390 1
407506 99407506 1001 86380 86390 1
408579 99408579 1001 86380 86390 1
408997 99408997 1001 86380 86390 1
409095 99409095 1001 86380 86390 1
409163 99409163 1001 86380 86390 1
409319 99409319 1001 86380 86390 1
409342 99409342 1001 86380 86390 1
409572 99409572 1001 86380 86390 1
409575 99409575 1001 86380 86390 1
409684 99409684 1001 86380 86390 1
409945 99409945 1001 86380 86390 1
410329 99410329 1001 86380 86390 1
410384 99410384 1001 86380 86390 1
410846 99410846 1001 86380 86390 1
411108 99411108 1001 86380 86390 1
411253 99411253 1001 86380 86390 1
411456 99411456 1001 86380 86390 1
411829 99411829 1001 86380 86390 1
411840 99411840 1001 86380 86390 1
412143 99412143 1001 86380 86390 1
412305 99412305 1001 86380 86390 1
413399 99413399 1001 86380 86390 1
413460 99413460 1001 86380 86390 1
413081 99413081 1001 86380 86390 1
412500 99412500 1001 86380 86390 1
415266 99415266 1001 86380 86390 1
414805 99414805 1001 86380 86390 1
414523 99414523 1001 86380 86390 1
414673 99414673 1001 86380 86390 1
414128 99414128 1001 86380 86390 1
414389 99414389 1001 86380 86390 1
416348 99416348 1001 86380 86390 1
416140 99416140 1001 86380 86390 1
415835 99415835 1001 86380 86390 1
415724 99415724 1001 86380 86390 1
415871 99415871 1001 86380 86390 1
417200 99417200 1001 86380 86390 1
417226 99417226 1001 86380 86390 1
417475 99417475 1001 86380 86390 1
418431 99418431 1001 86380 86390 1
418231 99418231 1001 86380 86390 1
417811 99417811 1001 86380 86390 1
420387 99420387 1001 86380 86390 1
420371 99420371 1001 86380 86390 1
419938 99419938 1001 86380 86390 1
419794 99419794 1001 86380 86390 1
419979 99419979 1001 86380 86390 1
419373 99419373 1001 86380 86390 1
421941 99421941 1001 86380 86390 1
421967 99421967 1001 86380 86390 1
421900 99421900 1001 86380 86390 1
421482 99421482 1001 86380 86390 1
421353 99421353 1001 86380 86390 1
421161 99421161 1001 86380 86390 1
423495 99423495 1001 86380 86390 1
422980 99422980 1001 86380 86390 1
423176 99423176 1001 86380 86390 1
423214 99423214 1001 86380 86390 1
422539 99422539 1001 86380 86390 1
423885 99423885 1001 86380 86390 1
424043 99424043 1001 86380 86390 1
423852 99423852 1001 86380 86390 1
423803 99423803 1001 86380 86390 1
425361 99425361 1001 86380 86390 1
424783 99424783 1001 86380 86390 1
424946 99424946 1001 86380 86390 1
425641 99425641 1001 86380 86390 1
426824 99426824 1001 86380 86390 1
426972 99426972 1001 86380 86390 1
426425 99426425 1001 86380 86390 1
426655 99426655 1001 86380 86390 1
426243 99426243 1001 86380 86390 1
425924 99425924 1001 86380 86390 1
427164 99427164 1001 86380 86390 1
427257 99427257 1001 86380 86390 1
427167 99427167 1001 86380 86390 1
427258 99427258 1001 86380 86390 1
427161 99427161 1001 86380 86390 1
428732 99428732 1001 86380 86390 1
428380 99428380 1001 86380 86390 1
429157 99429157 1001 86380 86390 1
429641 99429641 1001 86380 86390 1
429813 99429813 1001 86380 86390 1
429675 99429675 1001 86380 86390 1
429791 99429791 1001 86380 86390 1
429628 99429628 1001 86380 86390 1
429365 99429365 1001 86380 86390 1
429370 99429370 1001 86380 86390 1
430578 99430578 1001 86380 86390 1
431713 99431713 1001 86380 86390 1
431895 99431895 1001 86380 86390 1
431260 99431260 1001 86380 86390 1
432260 99432260 1001 86380 86390 1
433671 99433671 1001 86380 86390 1
433399 99433399 1001 86380 86390 1
433118 99433118 1001 86380 86390 1
435145 99435145 1001 86380 86390 1
435332 99435332 1001 86380 86390 1
434395 99434395 1001 86380 86390 1
434420 99434420 1001 86380 86390 1
435466 99435466 1001 86380 86390 1
436959 99436959 1001 86380 86390 1
436571 99436571 1001 86380 86390 1
436097 99436097 1001 86380 86390 1
436077 99436077 1001 86380 86390 1
436206 99436206 1001 86380 86390 1
436005 99436005 1001 86380 86390 1
437191 99437191 1001 86380 86390 1
300513 99300513 1001 86380 86390 1
300516 99300516 1001 86380 86390 1
300119 99300119 1001 86380 86390 1
301540 99301540 1001 86380 86390 1
301546 99301546 1001 86380 86390 1
301549 99301549 1001 86380 86390 1
301694 99301694 1001 86380 86390 1
301599 99301599 1001 86380 86390 1
302228 99302228 1001 86380 86390 1
302229 99302229 1001 86380 86390 1
302144 99302144 1001 86380 86390 1
302173 99302173 1001 86380 86390 1
301931 99301931 1001 86380 86390 1
301857 99301857 1001 86380 86390 1
301820 99301820 1001 86380 86390 1
301964 99301964 1001 86380 86390 1
301952 99301952 1001 86380 86390 1
301901 99301901 1001 86380 86390 1
303175 99303175 1001 86380 86390 1
303186 99303186 1001 86380 86390 1
303024 99303024 1001 86380 86390 1
302784 99302784 1001 86380 86390 1
303267 99303267 1001 86380 86390 1
303414 99303414 1001 86380 86390 1
303508 99303508 1001 86380 86390 1
304107 99304107 1001 86380 86390 1
304049 99304049 1001 86380 86390 1
304117 99304117 1001 86380 86390 1
304656 99304656 1001 86380 86390 1
304711 99304711 1001 86380 86390 1
304311 99304311 1001 86380 86390 1
305013 99305013 1001 86380 86390 1
305671 99305671 1001 86380 86390 1
305406 99305406 1001 86380 86390 1
305411 99305411 1001 86380 86390 1
305282 99305282 1001 86380 86390 1
305178 99305178 1001 86380 86390 1
500089 99500089 1001 86380 86390 1
500151 99500151 1001 86380 86390 1
500698 99500698 1001 86380 86390 1
500774 99500774 1001 86380 86390 1
500517 99500517 1001 86380 86390 1
500599 99500599 1001 86380 86390 1
500269 99500269 1001 86380 86390 1
500841 99500841 1001 86380 86390 1
500909 99500909 1001 86380 86390 1
500872 99500872 1001 86380 86390 1
500900 99500900 1001 86380 86390 1
501589 99501589 1001 86380 86390 1
501518 99501518 1001 86380 86390 1
501623 99501623 1001 86380 86390 1
501496 99501496 1001 86380 86390 1
501291 99501291 1001 86380 86390 1
501424 99501424 1001 86380 86390 1
501126 99501126 1001 86380 86390 1
501065 99501065 1001 86380 86390 1
501105 99501105 1001 86380 86390 1
501756 99501756 1001 86380 86390 1
501645 99501645 1001 86380 86390 1
501674 99501674 1001 86380 86390 1
502183 99502183 1001 86380 86390 1
502244 99502244 1001 86380 86390 1
502585 99502585 1001 86380 86390 1
502637 99502637 1001 86380 86390 1
502629 99502629 1001 86380 86390 1
503166 99503166 1001 86380 86390 1
503252 99503252 1001 86380 86390 1
502987 99502987 1001 86380 86390 1
502753 99502753 1001 86380 86390 1
503332 99503332 1001 86380 86390 1
503480 99503480 1001 86380 86390 1
503313 99503313 1001 86380 86390 1
503952 99503952 1001 86380 86390 1
504075 99504075 1001 86380 86390 1
504039 99504039 1001 86380 86390 1
503909 99503909 1001 86380 86390 1
503640 99503640 1001 86380 86390 1
503590 99503590 1001 86380 86390 1
504313 99504313 1001 86380 86390 1
504149 99504149 1001 86380 86390 1
504292 99504292 1001 86380 86390 1
504865 99504865 1001 86380 86390 1
504387 99504387 1001 86380 86390 1
504408 99504408 1001 86380 86390 1
505136 99505136 1001 86380 86390 1
505669 99505669 1001 86380 86390 1
505663 99505663 1001 86380 86390 1
505613 99505613 1001 86380 86390 1
505360 99505360 1001 86380 86390 1
505430 99505430 1001 86380 86390 1
505320 99505320 1001 86380 86390 1
505165 99505165 1001 86380 86390 1
505244 99505244 1001 86380 86390 1
505322 99505322 1001 86380 86390 1
505913 99505913 1001 86380 86390 1
506506 99506506 1001 86380 86390 1
506481 99506481 1001 86380 86390 1
506462 99506462 1001 86380 86390 1
506230 99506230 1001 86380 86390 1
506091 99506091 1001 86380 86390 1
506609 99506609 1001 86380 86390 1
507386 99507386 1001 86380 86390 1
507374 99507374 1001 86380 86390 1
507194 99507194 1001 86380 86390 1
507443 99507443 1001 86380 86390 1
507901 99507901 1001 86380 86390 1
507839 99507839 1001 86380 86390 1
509038 99509038 1001 86380 86390 1
508935 99508935 1001 86380 86390 1
508923 99508923 1001 86380 86390 1
508485 99508485 1001 86380 86390 1
508488 99508488 1001 86380 86390 1
509223 99509223 1001 86380 86390 1
509212 99509212 1001 86380 86390 1
509752 99509752 1001 86380 86390 1
509893 99509893 1001 86380 86390 1
509951 99509951 1001 86380 86390 1
510045 99510045 1001 86380 86390 1
510582 99510582 1001 86380 86390 1
510516 99510516 1001 86380 86390 1
510869 99510869 1001 86380 86390 1
510911 99510911 1001 86380 86390 1
510735 99510735 1001 86380 86390 1
511442 99511442 1001 86380 86390 1
511322 99511322 1001 86380 86390 1
511140 99511140 1001 86380 86390 1
512315 99512315 1001 86380 86390 1
512102 99512102 1001 86380 86390 1
512042 99512042 1001 86380 86390 1
511876 99511876 1001 86380 86390 1
511919 99511919 1001 86380 86390 1
511881 99511881 1001 86380 86390 1
511817 99511817 1001 86380 86390 1
511963 99511963 1001 86380 86390 1
511899 99511899 1001 86380 86390 1
512543 99512543 1001 86380 86390 1
513105 99513105 1001 86380 86390 1
512872 99512872 1001 86380 86390 1
512810 99512810 1001 86380 86390 1
513208 99513208 1001 86380 86390 1
513236 99513236 1001 86380 86390 1
514026 99514026 1001 86380 86390 1
513546 99513546 1001 86380 86390 1
513590 99513590 1001 86380 86390 1
514060 99514060 1001 86380 86390 1
514203 99514203 1001 86380 86390 1
514827 99514827 1001 86380 86390 1
514760 99514760 1001 86380 86390 1
514736 99514736 1001 86380 86390 1
514766 99514766 1001 86380 86390 1
514530 99514530 1001 86380 86390 1
514647 99514647 1001 86380 86390 1
514466 99514466 1001 86380 86390 1
514365 99514365 1001 86380 86390 1
514954 99514954 1001 86380 86390 1
514865 99514865 1001 86380 86390 1
515620 99515620 1001 86380 86390 1
515608 99515608 1001 86380 86390 1
515488 99515488 1001 86380 86390 1
515311 99515311 1001 86380 86390 1
515305 99515305 1001 86380 86390 1
515425 99515425 1001 86380 86390 1
515132 99515132 1001 86380 86390 1
515712 99515712 1001 86380 86390 1
516508 99516508 1001 86380 86390 1
516455 99516455 1001 86380 86390 1
516367 99516367 1001 86380 86390 1
516240 99516240 1001 86380 86390 1
516234 99516234 1001 86380 86390 1
516235 99516235 1001 86380 86390 1
516146 99516146 1001 86380 86390 1
516096 99516096 1001 86380 86390 1
515968 99515968 1001 86380 86390 1
515894 99515894 1001 86380 86390 1
516067 99516067 1001 86380 86390 1
516652 99516652 1001 86380 86390 1
517161 99517161 1001 86380 86390 1
517333 99517333 1001 86380 86390 1
516981 99516981 1001 86380 86390 1
516944 99516944 1001 86380 86390 1
516730 99516730 1001 86380 86390 1
517893 99517893 1001 86380 86390 1
517929 99517929 1001 86380 86390 1
518232 99518232 1001 86380 86390 1
518195 99518195 1001 86380 86390 1
518934 99518934 1001 86380 86390 1
518719 99518719 1001 86380 86390 1
518561 99518561 1001 86380 86390 1
518502 99518502 1001 86380 86390 1
519171 99519171 1001 86380 86390 1
519172 99519172 1001 86380 86390 1
519661 99519661 1001 86380 86390 1
519716 99519716 1001 86380 86390 1
519325 99519325 1001 86380 86390 1
519345 99519345 1001 86380 86390 1
519913 99519913 1001 86380 86390 1
520526 99520526 1001 86380 86390 1
520357 99520357 1001 86380 86390 1
520412 99520412 1001 86380 86390 1
520363 99520363 1001 86380 86390 1
521376 99521376 1001 86380 86390 1
521392 99521392 1001 86380 86390 1
521092 99521092 1001 86380 86390 1
521214 99521214 1001 86380 86390 1
521113 99521113 1001 86380 86390 1
521088 99521088 1001 86380 86390 1
521043 99521043 1001 86380 86390 1
522205 99522205 1001 86380 86390 1
522120 99522120 1001 86380 86390 1
521957 99521957 1001 86380 86390 1
521970 99521970 1001 86380 86390 1
522042 99522042 1001 86380 86390 1
521724 99521724 1001 86380 86390 1
521787 99521787 1001 86380 86390 1
522467 99522467 1001 86380 86390 1
522468 99522468 1001 86380 86390 1
522836 99522836 1001 86380 86390 1
522723 99522723 1001 86380 86390 1
522782 99522782 1001 86380 86390 1
522661 99522661 1001 86380 86390 1
522637 99522637 1001 86380 86390 1
523246 99523246 1001 86380 86390 1
523203 99523203 1001 86380 86390 1
523924 99523924 1001 86380 86390 1
523798 99523798 1001 86380 86390 1
523627 99523627 1001 86380 86390 1
523666 99523666 1001 86380 86390 1
523724 99523724 1001 86380 86390 1
523454 99523454 1001 86380 86390 1
523416 99523416 1001 86380 86390 1
523372 99523372 1001 86380 86390 1
523530 99523530 1001 86380 86390 1
524016 99524016 1001 86380 86390 1
524698 99524698 1001 86380 86390 1
524157 99524157 1001 86380 86390 1
524239 99524239 1001 86380 86390 1
524888 99524888 1001 86380 86390 1
524920 99524920 1001 86380 86390 1
525260 99525260 1001 86380 86390 1
525139 99525139 1001 86380 86390 1
526389 99526389 1001 86380 86390 1
526262 99526262 1001 86380 86390 1
526162 99526162 1001 86380 86390 1
526074 99526074 1001 86380 86390 1
525892 99525892 1001 86380 86390 1
526450 99526450 1001 86380 86390 1
527099 99527099 1001 86380 86390 1
526745 99526745 1001 86380 86390 1
526644 99526644 1001 86380 86390 1
526688 99526688 1001 86380 86390 1
526715 99526715 1001 86380 86390 1
527933 99527933 1001 86380 86390 1
527926 99527926 1001 86380 86390 1
528006 99528006 1001 86380 86390 1
527918 99527918 1001 86380 86390 1
527830 99527830 1001 86380 86390 1
527844 99527844 1001 86380 86390 1
527612 99527612 1001 86380 86390 1
527601 99527601 1001 86380 86390 1
527563 99527563 1001 86380 86390 1
528273 99528273 1001 86380 86390 1
528670 99528670 1001 86380 86390 1
528376 99528376 1001 86380 86390 1
528433 99528433 1001 86380 86390 1
529551 99529551 1001 86380 86390 1
530442 99530442 1001 86380 86390 1
530407 99530407 1001 86380 86390 1
530335 99530335 1001 86380 86390 1
530341 99530341 1001 86380 86390 1
529972 99529972 1001 86380 86390 1
530045 99530045 1001 86380 86390 1
529983 99529983 1001 86380 86390 1
531239 99531239 1001 86380 86390 1
531083 99531083 1001 86380 86390 1
530761 99530761 1001 86380 86390 1
530887 99530887 1001 86380 86390 1
531473 99531473 1001 86380 86390 1
531527 99531527 1001 86380 86390 1
531831 99531831 1001 86380 86390 1
532000 99532000 1001 86380 86390 1
531810 99531810 1001 86380 86390 1
531804 99531804 1001 86380 86390 1
531780 99531780 1001 86380 86390 1
531682 99531682 1001 86380 86390 1
531700 99531700 1001 86380 86390 1
532224 99532224 1001 86380 86390 1
532829 99532829 1001 86380 86390 1
532880 99532880 1001 86380 86390 1
532831 99532831 1001 86380 86390 1
533006 99533006 1001 86380 86390 1
533022 99533022 1001 86380 86390 1
532455 99532455 1001 86380 86390 1
532574 99532574 1001 86380 86390 1
533206 99533206 1001 86380 86390 1
533116 99533116 1001 86380 86390 1
533666 99533666 1001 86380 86390 1
533656 99533656 1001 86380 86390 1
533720 99533720 1001 86380 86390 1
533565 99533565 1001 86380 86390 1
533591 99533591 1001 86380 86390 1
533493 99533493 1001 86380 86390 1
533481 99533481 1001 86380 86390 1
533291 99533291 1001 86380 86390 1
534012 99534012 1001 86380 86390 1
533923 99533923 1001 86380 86390 1
534558 99534558 1001 86380 86390 1
534547 99534547 1001 86380 86390 1
534461 99534461 1001 86380 86390 1
534282 99534282 1001 86380 86390 1
534810 99534810 1001 86380 86390 1
534763 99534763 1001 86380 86390 1
534802 99534802 1001 86380 86390 1
534752 99534752 1001 86380 86390 1
534821 99534821 1001 86380 86390 1
535477 99535477 1001 86380 86390 1
535245 99535245 1001 86380 86390 1
535105 99535105 1001 86380 86390 1
534904 99534904 1001 86380 86390 1
534983 99534983 1001 86380 86390 1
534975 99534975 1001 86380 86390 1
535695 99535695 1001 86380 86390 1
536289 99536289 1001 86380 86390 1
536055 99536055 1001 86380 86390 1
535995 99535995 1001 86380 86390 1
536049 99536049 1001 86380 86390 1
536536 99536536 1001 86380 86390 1
537084 99537084 1001 86380 86390 1
537331 99537331 1001 86380 86390 1
537190 99537190 1001 86380 86390 1
537350 99537350 1001 86380 86390 1
537938 99537938 1001 86380 86390 1
537615 99537615 1001 86380 86390 1
537577 99537577 1001 86380 86390 1
537656 99537656 1001 86380 86390 1
537670 99537670 1001 86380 86390 1
538036 99538036 1001 86380 86390 1
538102 99538102 1001 86380 86390 1
538686 99538686 1001 86380 86390 1
538713 99538713 1001 86380 86390 1
538787 99538787 1001 86380 86390 1
538744 99538744 1001 86380 86390 1
538994 99538994 1001 86380 86390 1
538956 99538956 1001 86380 86390 1
538918 99538918 1001 86380 86390 1
539557 99539557 1001 86380 86390 1
539573 99539573 1001 86380 86390 1
539261 99539261 1001 86380 86390 1
539249 99539249 1001 86380 86390 1
539353 99539353 1001 86380 86390 1
539432 99539432 1001 86380 86390 1
539054 99539054 1001 86380 86390 1
539808 99539808 1001 86380 86390 1
539825 99539825 1001 86380 86390 1
539787 99539787 1001 86380 86390 1
539800 99539800 1001 86380 86390 1
540201 99540201 1001 86380 86390 1
540029 99540029 1001 86380 86390 1
539922 99539922 1001 86380 86390 1
540645 99540645 1001 86380 86390 1
540634 99540634 1001 86380 86390 1
540500 99540500 1001 86380 86390 1
541155 99541155 1001 86380 86390 1
541063 99541063 1001 86380 86390 1
540922 99540922 1001 86380 86390 1
541068 99541068 1001 86380 86390 1
540687 99540687 1001 86380 86390 1
540714 99540714 1001 86380 86390 1
540754 99540754 1001 86380 86390 1
541381 99541381 1001 86380 86390 1
541299 99541299 1001 86380 86390 1
541874 99541874 1001 86380 86390 1
541895 99541895 1001 86380 86390 1
541532 99541532 1001 86380 86390 1
542263 99542263 1001 86380 86390 1
542819 99542819 1001 86380 86390 1
542545 99542545 1001 86380 86390 1
542664 99542664 1001 86380 86390 1
543100 99543100 1001 86380 86390 1
543095 99543095 1001 86380 86390 1
543640 99543640 1001 86380 86390 1
543679 99543679 1001 86380 86390 1
543603 99543603 1001 86380 86390 1
543480 99543480 1001 86380 86390 1
543493 99543493 1001 86380 86390 1
543369 99543369 1001 86380 86390 1
543538 99543538 1001 86380 86390 1
543333 99543333 1001 86380 86390 1
543243 99543243 1001 86380 86390 1
543912 99543912 1001 86380 86390 1
543939 99543939 1001 86380 86390 1
543930 99543930 1001 86380 86390 1
544575 99544575 1001 86380 86390 1
544451 99544451 1001 86380 86390 1
544441 99544441 1001 86380 86390 1
544532 99544532 1001 86380 86390 1
544277 99544277 1001 86380 86390 1
544345 99544345 1001 86380 86390 1
544167 99544167 1001 86380 86390 1
544698 99544698 1001 86380 86390 1
544702 99544702 1001 86380 86390 1
544669 99544669 1001 86380 86390 1
400295 99400295 1001 86380 86390 1
400819 99400819 1001 86380 86390 1
400801 99400801 1001 86380 86390 1
401363 99401363 1001 86380 86390 1
401576 99401576 1001 86380 86390 1
401858 99401858 1001 86380 86390 1
402134 99402134 1001 86380 86390 1
402357 99402357 1001 86380 86390 1
402784 99402784 1001 86380 86390 1
403497 99403497 1001 86380 86390 1
403507 99403507 1001 86380 86390 1
403472 99403472 1001 86380 86390 1
404119 99404119 1001 86380 86390 1
404044 99404044 1001 86380 86390 1
404361 99404361 1001 86380 86390 1
404774 99404774 1001 86380 86390 1
404991 99404991 1001 86380 86390 1
405254 99405254 1001 86380 86390 1
405222 99405222 1001 86380 86390 1
405320 99405320 1001 86380 86390 1
405704 99405704 1001 86380 86390 1
405840 99405840 1001 86380 86390 1
405772 99405772 1001 86380 86390 1
406235 99406235 1001 86380 86390 1
406213 99406213 1001 86380 86390 1
406395 99406395 1001 86380 86390 1
406733 99406733 1001 86380 86390 1
406714 99406714 1001 86380 86390 1
407069 99407069 1001 86380 86390 1
407048 99407048 1001 86380 86390 1
407421 99407421 1001 86380 86390 1
407382 99407382 1001 86380 86390 1
407604 99407604 1001 86380 86390 1
407605 99407605 1001 86380 86390 1
407805 99407805 1001 86380 86390 1
408089 99408089 1001 86380 86390 1
408333 99408333 1001 86380 86390 1
408644 99408644 1001 86380 86390 1
408755 99408755 1001 86380 86390 1
409376 99409376 1001 86380 86390 1
409628 99409628 1001 86380 86390 1
409713 99409713 1001 86380 86390 1
410150 99410150 1001 86380 86390 1
410196 99410196 1001 86380 86390 1
411037 99411037 1001 86380 86390 1
411187 99411187 1001 86380 86390 1
411971 99411971 1001 86380 86390 1
412223 99412223 1001 86380 86390 1
412278 99412278 1001 86380 86390 1
413630 99413630 1001 86380 86390 1
413019 99413019 1001 86380 86390 1
413930 99413930 1001 86380 86390 1
414107 99414107 1001 86380 86390 1
414028 99414028 1001 86380 86390 1
415241 99415241 1001 86380 86390 1
415249 99415249 1001 86380 86390 1
414818 99414818 1001 86380 86390 1
414892 99414892 1001 86380 86390 1
414628 99414628 1001 86380 86390 1
414171 99414171 1001 86380 86390 1
414260 99414260 1001 86380 86390 1
415525 99415525 1001 86380 86390 1
415576 99415576 1001 86380 86390 1
415402 99415402 1001 86380 86390 1
415636 99415636 1001 86380 86390 1
416470 99416470 1001 86380 86390 1
417312 99417312 1001 86380 86390 1
418372 99418372 1001 86380 86390 1
418288 99418288 1001 86380 86390 1
417673 99417673 1001 86380 86390 1
419158 99419158 1001 86380 86390 1
420277 99420277 1001 86380 86390 1
420154 99420154 1001 86380 86390 1
420101 99420101 1001 86380 86390 1
420438 99420438 1001 86380 86390 1
419900 99419900 1001 86380 86390 1
419424 99419424 1001 86380 86390 1
419517 99419517 1001 86380 86390 1
419452 99419452 1001 86380 86390 1
419436 99419436 1001 86380 86390 1
419507 99419507 1001 86380 86390 1
420626 99420626 1001 86380 86390 1
420518 99420518 1001 86380 86390 1
422106 99422106 1001 86380 86390 1
421391 99421391 1001 86380 86390 1
421455 99421455 1001 86380 86390 1
421379 99421379 1001 86380 86390 1
421622 99421622 1001 86380 86390 1
421489 99421489 1001 86380 86390 1
421363 99421363 1001 86380 86390 1
421071 99421071 1001 86380 86390 1
422385 99422385 1001 86380 86390 1
422515 99422515 1001 86380 86390 1
422292 99422292 1001 86380 86390 1
423601 99423601 1001 86380 86390 1
423317 99423317 1001 86380 86390 1
423198 99423198 1001 86380 86390 1
423186 99423186 1001 86380 86390 1
423084 99423084 1001 86380 86390 1
422723 99422723 1001 86380 86390 1
422752 99422752 1001 86380 86390 1
425219 99425219 1001 86380 86390 1
425227 99425227 1001 86380 86390 1
424689 99424689 1001 86380 86390 1
426344 99426344 1001 86380 86390 1
426222 99426222 1001 86380 86390 1
427374 99427374 1001 86380 86390 1
428708 99428708 1001 86380 86390 1
428664 99428664 1001 86380 86390 1
429573 99429573 1001 86380 86390 1
429953 99429953 1001 86380 86390 1
429551 99429551 1001 86380 86390 1
429507 99429507 1001 86380 86390 1
430609 99430609 1001 86380 86390 1
431906 99431906 1001 86380 86390 1
431725 99431725 1001 86380 86390 1
431762 99431762 1001 86380 86390 1
431121 99431121 1001 86380 86390 1
431233 99431233 1001 86380 86390 1
432160 99432160 1001 86380 86390 1
432308 99432308 1001 86380 86390 1
433550 99433550 1001 86380 86390 1
433607 99433607 1001 86380 86390 1
433214 99433214 1001 86380 86390 1
432909 99432909 1001 86380 86390 1
432613 99432613 1001 86380 86390 1
433996 99433996 1001 86380 86390 1
433883 99433883 1001 86380 86390 1
434072 99434072 1001 86380 86390 1
433929 99433929 1001 86380 86390 1
434059 99434059 1001 86380 86390 1
434337 99434337 1001 86380 86390 1
435733 99435733 1001 86380 86390 1
435599 99435599 1001 86380 86390 1
435461 99435461 1001 86380 86390 1
436339 99436339 1001 86380 86390 1
436194 99436194 1001 86380 86390 1
435988 99435988 1001 86380 86390 1
300058 99300058 1001 86380 86390 1
300039 99300039 1001 86380 86390 1
437232 99437232 1001 86380 86390 1
300701 99300701 1001 86380 86390 1
300365 99300365 1001 86380 86390 1
300160 99300160 1001 86380 86390 1
300741 99300741 1001 86380 86390 1
300799 99300799 1001 86380 86390 1
300775 99300775 1001 86380 86390 1
301362 99301362 1001 86380 86390 1
301434 99301434 1001 86380 86390 1
301325 99301325 1001 86380 86390 1
301197 99301197 1001 86380 86390 1
301255 99301255 1001 86380 86390 1
301716 99301716 1001 86380 86390 1
302273 99302273 1001 86380 86390 1
302020 99302020 1001 86380 86390 1
302145 99302145 1001 86380 86390 1
301879 99301879 1001 86380 86390 1
301958 99301958 1001 86380 86390 1
301779 99301779 1001 86380 86390 1
301793 99301793 1001 86380 86390 1
302495 99302495 1001 86380 86390 1
303042 99303042 1001 86380 86390 1
303100 99303100 1001 86380 86390 1
303036 99303036 1001 86380 86390 1
302803 99302803 1001 86380 86390 1
302921 99302921 1001 86380 86390 1
302730 99302730 1001 86380 86390 1
303314 99303314 1001 86380 86390 1
303868 99303868 1001 86380 86390 1
303935 99303935 1001 86380 86390 1
303846 99303846 1001 86380 86390 1
303702 99303702 1001 86380 86390 1
303625 99303625 1001 86380 86390 1
303798 99303798 1001 86380 86390 1
303501 99303501 1001 86380 86390 1
303424 99303424 1001 86380 86390 1
304069 99304069 1001 86380 86390 1
304127 99304127 1001 86380 86390 1
304158 99304158 1001 86380 86390 1
304784 99304784 1001 86380 86390 1
304800 99304800 1001 86380 86390 1
304806 99304806 1001 86380 86390 1
304241 99304241 1001 86380 86390 1
305015 99305015 1001 86380 86390 1
304952 99304952 1001 86380 86390 1
305044 99305044 1001 86380 86390 1
305326 99305326 1001 86380 86390 1
305271 99305271 1001 86380 86390 1
305203 99305203 1001 86380 86390 1
305193 99305193 1001 86380 86390 1
500172 99500172 1001 86380 86390 1
500031 99500031 1001 86380 86390 1
500032 99500032 1001 86380 86390 1
500667 99500667 1001 86380 86390 1
500732 99500732 1001 86380 86390 1
500417 99500417 1001 86380 86390 1
500577 99500577 1001 86380 86390 1
500292 99500292 1001 86380 86390 1
500960 99500960 1001 86380 86390 1
501566 99501566 1001 86380 86390 1
501579 99501579 1001 86380 86390 1
501148 99501148 1001 86380 86390 1
501077 99501077 1001 86380 86390 1
501679 99501679 1001 86380 86390 1
501785 99501785 1001 86380 86390 1
501804 99501804 1001 86380 86390 1
502320 99502320 1001 86380 86390 1
502247 99502247 1001 86380 86390 1
502160 99502160 1001 86380 86390 1
501929 99501929 1001 86380 86390 1
503092 99503092 1001 86380 86390 1
503201 99503201 1001 86380 86390 1
503008 99503008 1001 86380 86390 1
503009 99503009 1001 86380 86390 1
503048 99503048 1001 86380 86390 1
502697 99502697 1001 86380 86390 1
502803 99502803 1001 86380 86390 1
502682 99502682 1001 86380 86390 1
503345 99503345 1001 86380 86390 1
503462 99503462 1001 86380 86390 1
504089 99504089 1001 86380 86390 1
503931 99503931 1001 86380 86390 1
504001 99504001 1001 86380 86390 1
503723 99503723 1001 86380 86390 1
503604 99503604 1001 86380 86390 1
503532 99503532 1001 86380 86390 1
503573 99503573 1001 86380 86390 1
504244 99504244 1001 86380 86390 1
504780 99504780 1001 86380 86390 1
504930 99504930 1001 86380 86390 1
504853 99504853 1001 86380 86390 1
504602 99504602 1001 86380 86390 1
504425 99504425 1001 86380 86390 1
505019 99505019 1001 86380 86390 1
504949 99504949 1001 86380 86390 1
505003 99505003 1001 86380 86390 1
505434 99505434 1001 86380 86390 1
505292 99505292 1001 86380 86390 1
505267 99505267 1001 86380 86390 1
505194 99505194 1001 86380 86390 1
505901 99505901 1001 86380 86390 1
505956 99505956 1001 86380 86390 1
505790 99505790 1001 86380 86390 1
506448 99506448 1001 86380 86390 1
506314 99506314 1001 86380 86390 1
506234 99506234 1001 86380 86390 1
506687 99506687 1001 86380 86390 1
506610 99506610 1001 86380 86390 1
506703 99506703 1001 86380 86390 1
507308 99507308 1001 86380 86390 1
507380 99507380 1001 86380 86390 1
507035 99507035 1001 86380 86390 1
507216 99507216 1001 86380 86390 1
507538 99507538 1001 86380 86390 1
507500 99507500 1001 86380 86390 1
507478 99507478 1001 86380 86390 1
507441 99507441 1001 86380 86390 1
507624 99507624 1001 86380 86390 1
508160 99508160 1001 86380 86390 1
508139 99508139 1001 86380 86390 1
507714 99507714 1001 86380 86390 1
508256 99508256 1001 86380 86390 1
509027 99509027 1001 86380 86390 1
508978 99508978 1001 86380 86390 1
509005 99509005 1001 86380 86390 1
508798 99508798 1001 86380 86390 1
509094 99509094 1001 86380 86390 1
509813 99509813 1001 86380 86390 1
509751 99509751 1001 86380 86390 1
509548 99509548 1001 86380 86390 1
509484 99509484 1001 86380 86390 1
510003 99510003 1001 86380 86390 1
510495 99510495 1001 86380 86390 1
510418 99510418 1001 86380 86390 1
510280 99510280 1001 86380 86390 1
510854 99510854 1001 86380 86390 1
510765 99510765 1001 86380 86390 1
510859 99510859 1001 86380 86390 1
511440 99511440 1001 86380 86390 1
511507 99511507 1001 86380 86390 1
511250 99511250 1001 86380 86390 1
511039 99511039 1001 86380 86390 1
511015 99511015 1001 86380 86390 1
511020 99511020 1001 86380 86390 1
511737 99511737 1001 86380 86390 1
512329 99512329 1001 86380 86390 1
512347 99512347 1001 86380 86390 1
512228 99512228 1001 86380 86390 1
512222 99512222 1001 86380 86390 1
512110 99512110 1001 86380 86390 1
512159 99512159 1001 86380 86390 1
511904 99511904 1001 86380 86390 1
511856 99511856 1001 86380 86390 1
511872 99511872 1001 86380 86390 1
513029 99513029 1001 86380 86390 1
512945 99512945 1001 86380 86390 1
512692 99512692 1001 86380 86390 1
513322 99513322 1001 86380 86390 1
513709 99513709 1001 86380 86390 1
513804 99513804 1001 86380 86390 1
513497 99513497 1001 86380 86390 1
513525 99513525 1001 86380 86390 1
514188 99514188 1001 86380 86390 1
514468 99514468 1001 86380 86390 1
514437 99514437 1001 86380 86390 1
514399 99514399 1001 86380 86390 1
514258 99514258 1001 86380 86390 1
514861 99514861 1001 86380 86390 1
515594 99515594 1001 86380 86390 1
515646 99515646 1001 86380 86390 1
515454 99515454 1001 86380 86390 1
515390 99515390 1001 86380 86390 1
515463 99515463 1001 86380 86390 1
515193 99515193 1001 86380 86390 1
515227 99515227 1001 86380 86390 1
515811 99515811 1001 86380 86390 1
516229 99516229 1001 86380 86390 1
516572 99516572 1001 86380 86390 1
516097 99516097 1001 86380 86390 1
517005 99517005 1001 86380 86390 1
517032 99517032 1001 86380 86390 1
516715 99516715 1001 86380 86390 1
517415 99517415 1001 86380 86390 1
517458 99517458 1001 86380 86390 1
518116 99518116 1001 86380 86390 1
517865 99517865 1001 86380 86390 1
517943 99517943 1001 86380 86390 1
517780 99517780 1001 86380 86390 1
517557 99517557 1001 86380 86390 1
518215 99518215 1001 86380 86390 1
518826 99518826 1001 86380 86390 1
518704 99518704 1001 86380 86390 1
518758 99518758 1001 86380 86390 1
518657 99518657 1001 86380 86390 1
518594 99518594 1001 86380 86390 1
518432 99518432 1001 86380 86390 1
518478 99518478 1001 86380 86390 1
518546 99518546 1001 86380 86390 1
519052 99519052 1001 86380 86390 1
519709 99519709 1001 86380 86390 1
519508 99519508 1001 86380 86390 1
519293 99519293 1001 86380 86390 1
519940 99519940 1001 86380 86390 1
519955 99519955 1001 86380 86390 1
519843 99519843 1001 86380 86390 1
520553 99520553 1001 86380 86390 1
520452 99520452 1001 86380 86390 1
520569 99520569 1001 86380 86390 1
520409 99520409 1001 86380 86390 1
520397 99520397 1001 86380 86390 1
520326 99520326 1001 86380 86390 1
520301 99520301 1001 86380 86390 1
520317 99520317 1001 86380 86390 1
520137 99520137 1001 86380 86390 1
520021 99520021 1001 86380 86390 1
520126 99520126 1001 86380 86390 1
520165 99520165 1001 86380 86390 1
520089 99520089 1001 86380 86390 1
521260 99521260 1001 86380 86390 1
521114 99521114 1001 86380 86390 1
521155 99521155 1001 86380 86390 1
521028 99521028 1001 86380 86390 1
520874 99520874 1001 86380 86390 1
521044 99521044 1001 86380 86390 1
520958 99520958 1001 86380 86390 1
520946 99520946 1001 86380 86390 1
522116 99522116 1001 86380 86390 1
521972 99521972 1001 86380 86390 1
522001 99522001 1001 86380 86390 1
521963 99521963 1001 86380 86390 1
521991 99521991 1001 86380 86390 1
522086 99522086 1001 86380 86390 1
521800 99521800 1001 86380 86390 1
521880 99521880 1001 86380 86390 1
523035 99523035 1001 86380 86390 1
522797 99522797 1001 86380 86390 1
522891 99522891 1001 86380 86390 1
523312 99523312 1001 86380 86390 1
523242 99523242 1001 86380 86390 1
523257 99523257 1001 86380 86390 1
523546 99523546 1001 86380 86390 1
523673 99523673 1001 86380 86390 1
523531 99523531 1001 86380 86390 1
523368 99523368 1001 86380 86390 1
524027 99524027 1001 86380 86390 1
524533 99524533 1001 86380 86390 1
524236 99524236 1001 86380 86390 1
525514 99525514 1001 86380 86390 1
525261 99525261 1001 86380 86390 1
524995 99524995 1001 86380 86390 1
525113 99525113 1001 86380 86390 1
526324 99526324 1001 86380 86390 1
526364 99526364 1001 86380 86390 1
526417 99526417 1001 86380 86390 1
525841 99525841 1001 86380 86390 1
525956 99525956 1001 86380 86390 1
526476 99526476 1001 86380 86390 1
526439 99526439 1001 86380 86390 1
526429 99526429 1001 86380 86390 1
526878 99526878 1001 86380 86390 1
526935 99526935 1001 86380 86390 1
526923 99526923 1001 86380 86390 1
526720 99526720 1001 86380 86390 1
526746 99526746 1001 86380 86390 1
526730 99526730 1001 86380 86390 1
527430 99527430 1001 86380 86390 1
527328 99527328 1001 86380 86390 1
527381 99527381 1001 86380 86390 1
527932 99527932 1001 86380 86390 1
527806 99527806 1001 86380 86390 1
527795 99527795 1001 86380 86390 1
527803 99527803 1001 86380 86390 1
528246 99528246 1001 86380 86390 1
528106 99528106 1001 86380 86390 1
528717 99528717 1001 86380 86390 1
528795 99528795 1001 86380 86390 1
528733 99528733 1001 86380 86390 1
528293 99528293 1001 86380 86390 1
529084 99529084 1001 86380 86390 1
528934 99528934 1001 86380 86390 1
529698 99529698 1001 86380 86390 1
529520 99529520 1001 86380 86390 1
529249 99529249 1001 86380 86390 1
529130 99529130 1001 86380 86390 1
529896 99529896 1001 86380 86390 1
529904 99529904 1001 86380 86390 1
530470 99530470 1001 86380 86390 1
530222 99530222 1001 86380 86390 1
530342 99530342 1001 86380 86390 1
530305 99530305 1001 86380 86390 1
530703 99530703 1001 86380 86390 1
531212 99531212 1001 86380 86390 1
531378 99531378 1001 86380 86390 1
531376 99531376 1001 86380 86390 1
531214 99531214 1001 86380 86390 1
531275 99531275 1001 86380 86390 1
530904 99530904 1001 86380 86390 1
530776 99530776 1001 86380 86390 1
531382 99531382 1001 86380 86390 1
532145 99532145 1001 86380 86390 1
531834 99531834 1001 86380 86390 1
531835 99531835 1001 86380 86390 1
531890 99531890 1001 86380 86390 1
531996 99531996 1001 86380 86390 1
531880 99531880 1001 86380 86390 1
531792 99531792 1001 86380 86390 1
531752 99531752 1001 86380 86390 1
532207 99532207 1001 86380 86390 1
532930 99532930 1001 86380 86390 1
532872 99532872 1001 86380 86390 1
532966 99532966 1001 86380 86390 1
532670 99532670 1001 86380 86390 1
532589 99532589 1001 86380 86390 1
533202 99533202 1001 86380 86390 1
533232 99533232 1001 86380 86390 1
533221 99533221 1001 86380 86390 1
533665 99533665 1001 86380 86390 1
533571 99533571 1001 86380 86390 1
533404 99533404 1001 86380 86390 1
534051 99534051 1001 86380 86390 1
534029 99534029 1001 86380 86390 1
534030 99534030 1001 86380 86390 1
533954 99533954 1001 86380 86390 1
534314 99534314 1001 86380 86390 1
534366 99534366 1001 86380 86390 1
534475 99534475 1001 86380 86390 1
534103 99534103 1001 86380 86390 1
534142 99534142 1001 86380 86390 1
534080 99534080 1001 86380 86390 1
534212 99534212 1001 86380 86390 1
534702 99534702 1001 86380 86390 1
535159 99535159 1001 86380 86390 1
534915 99534915 1001 86380 86390 1
535674 99535674 1001 86380 86390 1
536256 99536256 1001 86380 86390 1
536128 99536128 1001 86380 86390 1
536373 99536373 1001 86380 86390 1
537132 99537132 1001 86380 86390 1
537150 99537150 1001 86380 86390 1
537020 99537020 1001 86380 86390 1
536839 99536839 1001 86380 86390 1
536699 99536699 1001 86380 86390 1
536574 99536574 1001 86380 86390 1
536746 99536746 1001 86380 86390 1
537973 99537973 1001 86380 86390 1
537689 99537689 1001 86380 86390 1
537514 99537514 1001 86380 86390 1
538180 99538180 1001 86380 86390 1
538193 99538193 1001 86380 86390 1
538104 99538104 1001 86380 86390 1
538418 99538418 1001 86380 86390 1
538549 99538549 1001 86380 86390 1
538577 99538577 1001 86380 86390 1
538352 99538352 1001 86380 86390 1
538909 99538909 1001 86380 86390 1
539243 99539243 1001 86380 86390 1
539327 99539327 1001 86380 86390 1
539670 99539670 1001 86380 86390 1
539711 99539711 1001 86380 86390 1
540463 99540463 1001 86380 86390 1
540229 99540229 1001 86380 86390 1
539987 99539987 1001 86380 86390 1
540671 99540671 1001 86380 86390 1
540647 99540647 1001 86380 86390 1
541281 99541281 1001 86380 86390 1
540989 99540989 1001 86380 86390 1
540824 99540824 1001 86380 86390 1
541424 99541424 1001 86380 86390 1
541440 99541440 1001 86380 86390 1
541453 99541453 1001 86380 86390 1
541377 99541377 1001 86380 86390 1
541973 99541973 1001 86380 86390 1
542001 99542001 1001 86380 86390 1
541841 99541841 1001 86380 86390 1
541871 99541871 1001 86380 86390 1
541516 99541516 1001 86380 86390 1
541624 99541624 1001 86380 86390 1
542286 99542286 1001 86380 86390 1
542144 99542144 1001 86380 86390 1
542206 99542206 1001 86380 86390 1
542896 99542896 1001 86380 86390 1
542610 99542610 1001 86380 86390 1
542581 99542581 1001 86380 86390 1
542594 99542594 1001 86380 86390 1
542634 99542634 1001 86380 86390 1
542499 99542499 1001 86380 86390 1
542357 99542357 1001 86380 86390 1
543035 99543035 1001 86380 86390 1
543739 99543739 1001 86380 86390 1
543571 99543571 1001 86380 86390 1
543478 99543478 1001 86380 86390 1
543545 99543545 1001 86380 86390 1
543234 99543234 1001 86380 86390 1
543353 99543353 1001 86380 86390 1
543918 99543918 1001 86380 86390 1
543882 99543882 1001 86380 86390 1
544443 99544443 1001 86380 86390 1
544477 99544477 1001 86380 86390 1
544259 99544259 1001 86380 86390 1
543980 99543980 1001 86380 86390 1
544177 99544177 1001 86380 86390 1
408949 240 1001 6060 6717 1
406510 367 1001 77280 77937 1
530628 804 1001 46645 46744 1
400381 99400381 1001 86380 86390 1
400747 99400747 1001 86380 86390 1
401136 99401136 1001 86380 86390 1
401974 99401974 1001 86380 86390 1
402270 99402270 1001 86380 86390 1
402443 99402443 1001 86380 86390 1
402382 99402382 1001 86380 86390 1
402690 99402690 1001 86380 86390 1
402731 99402731 1001 86380 86390 1
403418 99403418 1001 86380 86390 1
403476 99403476 1001 86380 86390 1
403708 99403708 1001 86380 86390 1
403714 99403714 1001 86380 86390 1
404034 99404034 1001 86380 86390 1
404402 99404402 1001 86380 86390 1
405090 99405090 1001 86380 86390 1
405211 99405211 1001 86380 86390 1
405453 99405453 1001 86380 86390 1
405646 99405646 1001 86380 86390 1
405834 99405834 1001 86380 86390 1
406620 99406620 1001 86380 86390 1
406884 99406884 1001 86380 86390 1
407346 99407346 1001 86380 86390 1
407433 99407433 1001 86380 86390 1
407443 99407443 1001 86380 86390 1
407370 99407370 1001 86380 86390 1
408195 99408195 1001 86380 86390 1
408098 99408098 1001 86380 86390 1
408138 99408138 1001 86380 86390 1
408419 99408419 1001 86380 86390 1
408763 99408763 1001 86380 86390 1
409074 99409074 1001 86380 86390 1
409270 99409270 1001 86380 86390 1
409385 99409385 1001 86380 86390 1
409781 99409781 1001 86380 86390 1
410166 99410166 1001 86380 86390 1
410409 99410409 1001 86380 86390 1
410651 99410651 1001 86380 86390 1
410660 99410660 1001 86380 86390 1
410667 99410667 1001 86380 86390 1
411484 99411484 1001 86380 86390 1
411782 99411782 1001 86380 86390 1
412075 99412075 1001 86380 86390 1
412023 99412023 1001 86380 86390 1
412055 99412055 1001 86380 86390 1
412436 99412436 1001 86380 86390 1
413475 99413475 1001 86380 86390 1
413635 99413635 1001 86380 86390 1
413478 99413478 1001 86380 86390 1
413302 99413302 1001 86380 86390 1
413167 99413167 1001 86380 86390 1
413101 99413101 1001 86380 86390 1
412865 99412865 1001 86380 86390 1
412860 99412860 1001 86380 86390 1
414692 99414692 1001 86380 86390 1
414735 99414735 1001 86380 86390 1
414479 99414479 1001 86380 86390 1
414494 99414494 1001 86380 86390 1
415670 99415670 1001 86380 86390 1
415659 99415659 1001 86380 86390 1
415590 99415590 1001 86380 86390 1
416977 99416977 1001 86380 86390 1
416241 99416241 1001 86380 86390 1
416572 99416572 1001 86380 86390 1
417025 99417025 1001 86380 86390 1
417105 99417105 1001 86380 86390 1
417588 99417588 1001 86380 86390 1
417562 99417562 1001 86380 86390 1
418593 99418593 1001 86380 86390 1
418072 99418072 1001 86380 86390 1
417938 99417938 1001 86380 86390 1
417780 99417780 1001 86380 86390 1
419129 99419129 1001 86380 86390 1
418821 99418821 1001 86380 86390 1
419200 99419200 1001 86380 86390 1
420217 99420217 1001 86380 86390 1
420278 99420278 1001 86380 86390 1
420067 99420067 1001 86380 86390 1
419807 99419807 1001 86380 86390 1
419348 99419348 1001 86380 86390 1
422075 99422075 1001 86380 86390 1
421521 99421521 1001 86380 86390 1
421099 99421099 1001 86380 86390 1
420872 99420872 1001 86380 86390 1
422336 99422336 1001 86380 86390 1
423554 99423554 1001 86380 86390 1
423199 99423199 1001 86380 86390 1
422699 99422699 1001 86380 86390 1
422606 99422606 1001 86380 86390 1
424073 99424073 1001 86380 86390 1
423782 99423782 1001 86380 86390 1
424006 99424006 1001 86380 86390 1
424007 99424007 1001 86380 86390 1
425279 99425279 1001 86380 86390 1
425033 99425033 1001 86380 86390 1
425205 99425205 1001 86380 86390 1
424711 99424711 1001 86380 86390 1
424441 99424441 1001 86380 86390 1
424298 99424298 1001 86380 86390 1
425774 99425774 1001 86380 86390 1
426729 99426729 1001 86380 86390 1
426566 99426566 1001 86380 86390 1
426536 99426536 1001 86380 86390 1
426139 99426139 1001 86380 86390 1
426005 99426005 1001 86380 86390 1
427463 99427463 1001 86380 86390 1
427358 99427358 1001 86380 86390 1
427528 99427528 1001 86380 86390 1
428490 99428490 1001 86380 86390 1
428424 99428424 1001 86380 86390 1
428694 99428694 1001 86380 86390 1
428361 99428361 1001 86380 86390 1
428093 99428093 1001 86380 86390 1
428332 99428332 1001 86380 86390 1
427579 99427579 1001 86380 86390 1
427660 99427660 1001 86380 86390 1
427664 99427664 1001 86380 86390 1
427784 99427784 1001 86380 86390 1
427893 99427893 1001 86380 86390 1
428785 99428785 1001 86380 86390 1
430267 99430267 1001 86380 86390 1
429383 99429383 1001 86380 86390 1
429176 99429176 1001 86380 86390 1
430492 99430492 1001 86380 86390 1
430724 99430724 1001 86380 86390 1
431741 99431741 1001 86380 86390 1
431651 99431651 1001 86380 86390 1
431772 99431772 1001 86380 86390 1
431398 99431398 1001 86380 86390 1
431452 99431452 1001 86380 86390 1
431058 99431058 1001 86380 86390 1
432195 99432195 1001 86380 86390 1
433432 99433432 1001 86380 86390 1
433689 99433689 1001 86380 86390 1
433540 99433540 1001 86380 86390 1
432982 99432982 1001 86380 86390 1
432580 99432580 1001 86380 86390 1
432834 99432834 1001 86380 86390 1
432659 99432659 1001 86380 86390 1
433783 99433783 1001 86380 86390 1
434038 99434038 1001 86380 86390 1
434065 99434065 1001 86380 86390 1
435128 99435128 1001 86380 86390 1
435216 99435216 1001 86380 86390 1
434704 99434704 1001 86380 86390 1
434919 99434919 1001 86380 86390 1
434652 99434652 1001 86380 86390 1
434458 99434458 1001 86380 86390 1
435856 99435856 1001 86380 86390 1
435817 99435817 1001 86380 86390 1
437086 99437086 1001 86380 86390 1
436402 99436402 1001 86380 86390 1
435912 99435912 1001 86380 86390 1
437160 99437160 1001 86380 86390 1
300562 99300562 1001 86380 86390 1
300572 99300572 1001 86380 86390 1
300151 99300151 1001 86380 86390 1
300257 99300257 1001 86380 86390 1
300144 99300144 1001 86380 86390 1
300732 99300732 1001 86380 86390 1
300745 99300745 1001 86380 86390 1
300826 99300826 1001 86380 86390 1
300932 99300932 1001 86380 86390 1
301464 99301464 1001 86380 86390 1
301272 99301272 1001 86380 86390 1
301307 99301307 1001 86380 86390 1
302140 99302140 1001 86380 86390 1
302419 99302419 1001 86380 86390 1
302566 99302566 1001 86380 86390 1
303149 99303149 1001 86380 86390 1
303191 99303191 1001 86380 86390 1
302966 99302966 1001 86380 86390 1
302629 99302629 1001 86380 86390 1
302681 99302681 1001 86380 86390 1
303301 99303301 1001 86380 86390 1
303367 99303367 1001 86380 86390 1
303938 99303938 1001 86380 86390 1
303991 99303991 1001 86380 86390 1
303633 99303633 1001 86380 86390 1
303689 99303689 1001 86380 86390 1
303461 99303461 1001 86380 86390 1
304204 99304204 1001 86380 86390 1
304693 99304693 1001 86380 86390 1
304814 99304814 1001 86380 86390 1
304653 99304653 1001 86380 86390 1
304539 99304539 1001 86380 86390 1
304621 99304621 1001 86380 86390 1
304393 99304393 1001 86380 86390 1
304421 99304421 1001 86380 86390 1
304423 99304423 1001 86380 86390 1
304362 99304362 1001 86380 86390 1
304919 99304919 1001 86380 86390 1
305556 99305556 1001 86380 86390 1
305281 99305281 1001 86380 86390 1
305153 99305153 1001 86380 86390 1
305089 99305089 1001 86380 86390 1
500024 99500024 1001 86380 86390 1
500109 99500109 1001 86380 86390 1
500150 99500150 1001 86380 86390 1
500781 99500781 1001 86380 86390 1
500768 99500768 1001 86380 86390 1
500407 99500407 1001 86380 86390 1
500489 99500489 1001 86380 86390 1
500383 99500383 1001 86380 86390 1
500818 99500818 1001 86380 86390 1
501447 99501447 1001 86380 86390 1
501608 99501608 1001 86380 86390 1
501465 99501465 1001 86380 86390 1
501574 99501574 1001 86380 86390 1
501320 99501320 1001 86380 86390 1
501057 99501057 1001 86380 86390 1
501669 99501669 1001 86380 86390 1
501748 99501748 1001 86380 86390 1
502427 99502427 1001 86380 86390 1
502437 99502437 1001 86380 86390 1
502456 99502456 1001 86380 86390 1
502595 99502595 1001 86380 86390 1
502573 99502573 1001 86380 86390 1
503207 99503207 1001 86380 86390 1
503120 99503120 1001 86380 86390 1
503073 99503073 1001 86380 86390 1
503473 99503473 1001 86380 86390 1
503386 99503386 1001 86380 86390 1
503438 99503438 1001 86380 86390 1
503377 99503377 1001 86380 86390 1
504028 99504028 1001 86380 86390 1
504055 99504055 1001 86380 86390 1
504047 99504047 1001 86380 86390 1
503555 99503555 1001 86380 86390 1
503508 99503508 1001 86380 86390 1
504221 99504221 1001 86380 86390 1
504730 99504730 1001 86380 86390 1
504519 99504519 1001 86380 86390 1
504445 99504445 1001 86380 86390 1
505149 99505149 1001 86380 86390 1
504985 99504985 1001 86380 86390 1
504950 99504950 1001 86380 86390 1
505754 99505754 1001 86380 86390 1
505155 99505155 1001 86380 86390 1
505811 99505811 1001 86380 86390 1
505968 99505968 1001 86380 86390 1
505918 99505918 1001 86380 86390 1
505817 99505817 1001 86380 86390 1
506513 99506513 1001 86380 86390 1
506465 99506465 1001 86380 86390 1
506261 99506261 1001 86380 86390 1
506196 99506196 1001 86380 86390 1
506226 99506226 1001 86380 86390 1
506208 99506208 1001 86380 86390 1
505978 99505978 1001 86380 86390 1
506763 99506763 1001 86380 86390 1
506725 99506725 1001 86380 86390 1
506605 99506605 1001 86380 86390 1
507161 99507161 1001 86380 86390 1
506920 99506920 1001 86380 86390 1
506859 99506859 1001 86380 86390 1
506826 99506826 1001 86380 86390 1
507565 99507565 1001 86380 86390 1
507440 99507440 1001 86380 86390 1
508057 99508057 1001 86380 86390 1
508076 99508076 1001 86380 86390 1
507991 99507991 1001 86380 86390 1
508025 99508025 1001 86380 86390 1
508013 99508013 1001 86380 86390 1
507977 99507977 1001 86380 86390 1
507712 99507712 1001 86380 86390 1
507777 99507777 1001 86380 86390 1
507665 99507665 1001 86380 86390 1
509046 99509046 1001 86380 86390 1
508851 99508851 1001 86380 86390 1
508671 99508671 1001 86380 86390 1
508685 99508685 1001 86380 86390 1
508712 99508712 1001 86380 86390 1
508659 99508659 1001 86380 86390 1
509215 99509215 1001 86380 86390 1
509102 99509102 1001 86380 86390 1
509109 99509109 1001 86380 86390 1
509759 99509759 1001 86380 86390 1
509767 99509767 1001 86380 86390 1
509453 99509453 1001 86380 86390 1
510053 99510053 1001 86380 86390 1
510041 99510041 1001 86380 86390 1
509959 99509959 1001 86380 86390 1
510534 99510534 1001 86380 86390 1
510694 99510694 1001 86380 86390 1
510713 99510713 1001 86380 86390 1
510687 99510687 1001 86380 86390 1
510118 99510118 1001 86380 86390 1
510114 99510114 1001 86380 86390 1
510925 99510925 1001 86380 86390 1
510913 99510913 1001 86380 86390 1
511373 99511373 1001 86380 86390 1
511479 99511479 1001 86380 86390 1
511224 99511224 1001 86380 86390 1
511049 99511049 1001 86380 86390 1
512276 99512276 1001 86380 86390 1
512199 99512199 1001 86380 86390 1
512167 99512167 1001 86380 86390 1
511829 99511829 1001 86380 86390 1
512431 99512431 1001 86380 86390 1
512536 99512536 1001 86380 86390 1
512614 99512614 1001 86380 86390 1
512603 99512603 1001 86380 86390 1
513347 99513347 1001 86380 86390 1
513953 99513953 1001 86380 86390 1
513676 99513676 1001 86380 86390 1
513742 99513742 1001 86380 86390 1
513768 99513768 1001 86380 86390 1
513457 99513457 1001 86380 86390 1
514119 99514119 1001 86380 86390 1
514718 99514718 1001 86380 86390 1
514845 99514845 1001 86380 86390 1
514604 99514604 1001 86380 86390 1
514579 99514579 1001 86380 86390 1
514359 99514359 1001 86380 86390 1
514386 99514386 1001 86380 86390 1
514916 99514916 1001 86380 86390 1
515046 99515046 1001 86380 86390 1
515569 99515569 1001 86380 86390 1
515533 99515533 1001 86380 86390 1
515624 99515624 1001 86380 86390 1
515590 99515590 1001 86380 86390 1
515288 99515288 1001 86380 86390 1
515433 99515433 1001 86380 86390 1
515869 99515869 1001 86380 86390 1
516357 99516357 1001 86380 86390 1
516449 99516449 1001 86380 86390 1
516414 99516414 1001 86380 86390 1
516405 99516405 1001 86380 86390 1
516145 99516145 1001 86380 86390 1
515994 99515994 1001 86380 86390 1
516003 99516003 1001 86380 86390 1
516543 99516543 1001 86380 86390 1
517303 99517303 1001 86380 86390 1
517400 99517400 1001 86380 86390 1
518139 99518139 1001 86380 86390 1
518004 99518004 1001 86380 86390 1
518056 99518056 1001 86380 86390 1
518166 99518166 1001 86380 86390 1
518830 99518830 1001 86380 86390 1
519001 99519001 1001 86380 86390 1
519120 99519120 1001 86380 86390 1
519085 99519085 1001 86380 86390 1
519738 99519738 1001 86380 86390 1
519752 99519752 1001 86380 86390 1
519732 99519732 1001 86380 86390 1
519262 99519262 1001 86380 86390 1
519277 99519277 1001 86380 86390 1
519330 99519330 1001 86380 86390 1
519858 99519858 1001 86380 86390 1
519846 99519846 1001 86380 86390 1
520586 99520586 1001 86380 86390 1
520422 99520422 1001 86380 86390 1
520249 99520249 1001 86380 86390 1
520343 99520343 1001 86380 86390 1
520369 99520369 1001 86380 86390 1
520192 99520192 1001 86380 86390 1
520103 99520103 1001 86380 86390 1
520677 99520677 1001 86380 86390 1
520820 99520820 1001 86380 86390 1
520787 99520787 1001 86380 86390 1
521355 99521355 1001 86380 86390 1
521426 99521426 1001 86380 86390 1
521002 99521002 1001 86380 86390 1
521541 99521541 1001 86380 86390 1
521468 99521468 1001 86380 86390 1
522066 99522066 1001 86380 86390 1
521925 99521925 1001 86380 86390 1
522085 99522085 1001 86380 86390 1
521853 99521853 1001 86380 86390 1
521875 99521875 1001 86380 86390 1
521759 99521759 1001 86380 86390 1
522394 99522394 1001 86380 86390 1
522362 99522362 1001 86380 86390 1
523055 99523055 1001 86380 86390 1
522952 99522952 1001 86380 86390 1
522815 99522815 1001 86380 86390 1
522577 99522577 1001 86380 86390 1
522655 99522655 1001 86380 86390 1
523262 99523262 1001 86380 86390 1
523301 99523301 1001 86380 86390 1
523188 99523188 1001 86380 86390 1
523622 99523622 1001 86380 86390 1
523739 99523739 1001 86380 86390 1
523585 99523585 1001 86380 86390 1
523591 99523591 1001 86380 86390 1
523658 99523658 1001 86380 86390 1
523410 99523410 1001 86380 86390 1
524067 99524067 1001 86380 86390 1
524148 99524148 1001 86380 86390 1
524712 99524712 1001 86380 86390 1
524750 99524750 1001 86380 86390 1
524718 99524718 1001 86380 86390 1
524361 99524361 1001 86380 86390 1
524519 99524519 1001 86380 86390 1
524508 99524508 1001 86380 86390 1
524537 99524537 1001 86380 86390 1
525479 99525479 1001 86380 86390 1
525332 99525332 1001 86380 86390 1
525137 99525137 1001 86380 86390 1
525672 99525672 1001 86380 86390 1
525730 99525730 1001 86380 86390 1
525643 99525643 1001 86380 86390 1
525816 99525816 1001 86380 86390 1
525836 99525836 1001 86380 86390 1
525891 99525891 1001 86380 86390 1
527083 99527083 1001 86380 86390 1
527221 99527221 1001 86380 86390 1
527202 99527202 1001 86380 86390 1
527154 99527154 1001 86380 86390 1
527245 99527245 1001 86380 86390 1
526985 99526985 1001 86380 86390 1
526731 99526731 1001 86380 86390 1
527883 99527883 1001 86380 86390 1
527850 99527850 1001 86380 86390 1
527827 99527827 1001 86380 86390 1
527817 99527817 1001 86380 86390 1
527585 99527585 1001 86380 86390 1
527478 99527478 1001 86380 86390 1
528211 99528211 1001 86380 86390 1
528761 99528761 1001 86380 86390 1
528650 99528650 1001 86380 86390 1
528328 99528328 1001 86380 86390 1
528303 99528303 1001 86380 86390 1
528697 99528697 1001 86380 86390 1
529058 99529058 1001 86380 86390 1
528994 99528994 1001 86380 86390 1
529547 99529547 1001 86380 86390 1
529474 99529474 1001 86380 86390 1
529403 99529403 1001 86380 86390 1
529215 99529215 1001 86380 86390 1
529245 99529245 1001 86380 86390 1
529861 99529861 1001 86380 86390 1
530524 99530524 1001 86380 86390 1
530274 99530274 1001 86380 86390 1
529962 99529962 1001 86380 86390 1
530059 99530059 1001 86380 86390 1
530061 99530061 1001 86380 86390 1
530641 99530641 1001 86380 86390 1
530749 99530749 1001 86380 86390 1
531194 99531194 1001 86380 86390 1
531369 99531369 1001 86380 86390 1
531097 99531097 1001 86380 86390 1
531001 99531001 1001 86380 86390 1
530794 99530794 1001 86380 86390 1
531497 99531497 1001 86380 86390 1
531524 99531524 1001 86380 86390 1
532147 99532147 1001 86380 86390 1
532072 99532072 1001 86380 86390 1
531832 99531832 1001 86380 86390 1
531911 99531911 1001 86380 86390 1
531924 99531924 1001 86380 86390 1
531943 99531943 1001 86380 86390 1
531947 99531947 1001 86380 86390 1
532334 99532334 1001 86380 86390 1
532328 99532328 1001 86380 86390 1
532635 99532635 1001 86380 86390 1
532784 99532784 1001 86380 86390 1
532707 99532707 1001 86380 86390 1
533836 99533836 1001 86380 86390 1
533793 99533793 1001 86380 86390 1
533562 99533562 1001 86380 86390 1
533354 99533354 1001 86380 86390 1
533268 99533268 1001 86380 86390 1
533970 99533970 1001 86380 86390 1
534556 99534556 1001 86380 86390 1
534634 99534634 1001 86380 86390 1
534493 99534493 1001 86380 86390 1
534659 99534659 1001 86380 86390 1
534658 99534658 1001 86380 86390 1
534432 99534432 1001 86380 86390 1
534102 99534102 1001 86380 86390 1
534755 99534755 1001 86380 86390 1
535324 99535324 1001 86380 86390 1
535453 99535453 1001 86380 86390 1
535377 99535377 1001 86380 86390 1
535267 99535267 1001 86380 86390 1
535106 99535106 1001 86380 86390 1
535643 99535643 1001 86380 86390 1
536169 99536169 1001 86380 86390 1
536248 99536248 1001 86380 86390 1
535910 99535910 1001 86380 86390 1
536986 99536986 1001 86380 86390 1
536764 99536764 1001 86380 86390 1
536619 99536619 1001 86380 86390 1
536544 99536544 1001 86380 86390 1
536597 99536597 1001 86380 86390 1
536693 99536693 1001 86380 86390 1
536617 99536617 1001 86380 86390 1
537237 99537237 1001 86380 86390 1
537360 99537360 1001 86380 86390 1
537351 99537351 1001 86380 86390 1
537235 99537235 1001 86380 86390 1
537822 99537822 1001 86380 86390 1
537863 99537863 1001 86380 86390 1
537866 99537866 1001 86380 86390 1
537980 99537980 1001 86380 86390 1
537820 99537820 1001 86380 86390 1
537482 99537482 1001 86380 86390 1
538097 99538097 1001 86380 86390 1
538993 99538993 1001 86380 86390 1
538858 99538858 1001 86380 86390 1
538847 99538847 1001 86380 86390 1
539639 99539639 1001 86380 86390 1
539544 99539544 1001 86380 86390 1
539455 99539455 1001 86380 86390 1
539358 99539358 1001 86380 86390 1
539389 99539389 1001 86380 86390 1
539719 99539719 1001 86380 86390 1
539737 99539737 1001 86380 86390 1
540466 99540466 1001 86380 86390 1
540353 99540353 1001 86380 86390 1
540322 99540322 1001 86380 86390 1
540087 99540087 1001 86380 86390 1
540181 99540181 1001 86380 86390 1
539864 99539864 1001 86380 86390 1
540021 99540021 1001 86380 86390 1
540567 99540567 1001 86380 86390 1
540669 99540669 1001 86380 86390 1
540475 99540475 1001 86380 86390 1
540553 99540553 1001 86380 86390 1
541272 99541272 1001 86380 86390 1
540867 99540867 1001 86380 86390 1
540720 99540720 1001 86380 86390 1
541401 99541401 1001 86380 86390 1
541415 99541415 1001 86380 86390 1
541339 99541339 1001 86380 86390 1
541938 99541938 1001 86380 86390 1
542094 99542094 1001 86380 86390 1
542067 99542067 1001 86380 86390 1
541828 99541828 1001 86380 86390 1
542204 99542204 1001 86380 86390 1
542798 99542798 1001 86380 86390 1
542802 99542802 1001 86380 86390 1
542573 99542573 1001 86380 86390 1
542586 99542586 1001 86380 86390 1
542614 99542614 1001 86380 86390 1
542384 99542384 1001 86380 86390 1
542347 99542347 1001 86380 86390 1
542426 99542426 1001 86380 86390 1
543088 99543088 1001 86380 86390 1
543091 99543091 1001 86380 86390 1
543642 99543642 1001 86380 86390 1
543518 99543518 1001 86380 86390 1
543420 99543420 1001 86380 86390 1
543238 99543238 1001 86380 86390 1
544413 99544413 1001 86380 86390 1
544315 99544315 1001 86380 86390 1
544331 99544331 1001 86380 86390 1
544267 99544267 1001 86380 86390 1
544312 99544312 1001 86380 86390 1
544097 99544097 1001 86380 86390 1
544673 99544673 1001 86380 86390 1
544600 99544600 1001 86380 86390 1
516623 1122 1002 25264 31837 1
400317 99400317 1001 86380 86390 1
400543 99400543 1001 86380 86390 1
400899 99400899 1001 86380 86390 1
401044 99401044 1001 86380 86390 1
401184 99401184 1001 86380 86390 1
401316 99401316 1001 86380 86390 1
401597 99401597 1001 86380 86390 1
402114 99402114 1001 86380 86390 1
402254 99402254 1001 86380 86390 1
402911 99402911 1001 86380 86390 1
403050 99403050 1001 86380 86390 1
402990 99402990 1001 86380 86390 1
403381 99403381 1001 86380 86390 1
403596 99403596 1001 86380 86390 1
403537 99403537 1001 86380 86390 1
404218 99404218 1001 86380 86390 1
404249 99404249 1001 86380 86390 1
404211 99404211 1001 86380 86390 1
404432 99404432 1001 86380 86390 1
404545 99404545 1001 86380 86390 1
404825 99404825 1001 86380 86390 1
405067 99405067 1001 86380 86390 1
405236 99405236 1001 86380 86390 1
405375 99405375 1001 86380 86390 1
405459 99405459 1001 86380 86390 1
405870 99405870 1001 86380 86390 1
406996 99406996 1001 86380 86390 1
407033 99407033 1001 86380 86390 1
407631 99407631 1001 86380 86390 1
408126 99408126 1001 86380 86390 1
408912 99408912 1001 86380 86390 1
409083 99409083 1001 86380 86390 1
409210 99409210 1001 86380 86390 1
409305 99409305 1001 86380 86390 1
409331 99409331 1001 86380 86390 1
409341 99409341 1001 86380 86390 1
409491 99409491 1001 86380 86390 1
410260 99410260 1001 86380 86390 1
410871 99410871 1001 86380 86390 1
411018 99411018 1001 86380 86390 1
411238 99411238 1001 86380 86390 1
411340 99411340 1001 86380 86390 1
411610 99411610 1001 86380 86390 1
411779 99411779 1001 86380 86390 1
411871 99411871 1001 86380 86390 1
412455 99412455 1001 86380 86390 1
412458 99412458 1001 86380 86390 1
413333 99413333 1001 86380 86390 1
413340 99413340 1001 86380 86390 1
413604 99413604 1001 86380 86390 1
413654 99413654 1001 86380 86390 1
412909 99412909 1001 86380 86390 1
412890 99412890 1001 86380 86390 1
412917 99412917 1001 86380 86390 1
413027 99413027 1001 86380 86390 1
412486 99412486 1001 86380 86390 1
412832 99412832 1001 86380 86390 1
412495 99412495 1001 86380 86390 1
412602 99412602 1001 86380 86390 1
413788 99413788 1001 86380 86390 1
415620 99415620 1001 86380 86390 1
415438 99415438 1001 86380 86390 1
416698 99416698 1001 86380 86390 1
416960 99416960 1001 86380 86390 1
416426 99416426 1001 86380 86390 1
415864 99415864 1001 86380 86390 1
415900 99415900 1001 86380 86390 1
417045 99417045 1001 86380 86390 1
417385 99417385 1001 86380 86390 1
417227 99417227 1001 86380 86390 1
417350 99417350 1001 86380 86390 1
418249 99418249 1001 86380 86390 1
418182 99418182 1001 86380 86390 1
418183 99418183 1001 86380 86390 1
417638 99417638 1001 86380 86390 1
420345 99420345 1001 86380 86390 1
419722 99419722 1001 86380 86390 1
419822 99419822 1001 86380 86390 1
419830 99419830 1001 86380 86390 1
419270 99419270 1001 86380 86390 1
419382 99419382 1001 86380 86390 1
419330 99419330 1001 86380 86390 1
421983 99421983 1001 86380 86390 1
421537 99421537 1001 86380 86390 1
421433 99421433 1001 86380 86390 1
423636 99423636 1001 86380 86390 1
423185 99423185 1001 86380 86390 1
423213 99423213 1001 86380 86390 1
422889 99422889 1001 86380 86390 1
423951 99423951 1001 86380 86390 1
423982 99423982 1001 86380 86390 1
425148 99425148 1001 86380 86390 1
425320 99425320 1001 86380 86390 1
425652 99425652 1001 86380 86390 1
427074 99427074 1001 86380 86390 1
426152 99426152 1001 86380 86390 1
426099 99426099 1001 86380 86390 1
426026 99426026 1001 86380 86390 1
427286 99427286 1001 86380 86390 1
428572 99428572 1001 86380 86390 1
428476 99428476 1001 86380 86390 1
428593 99428593 1001 86380 86390 1
428465 99428465 1001 86380 86390 1
427671 99427671 1001 86380 86390 1
429128 99429128 1001 86380 86390 1
429006 99429006 1001 86380 86390 1
428973 99428973 1001 86380 86390 1
429028 99429028 1001 86380 86390 1
428799 99428799 1001 86380 86390 1
430014 99430014 1001 86380 86390 1
430126 99430126 1001 86380 86390 1
430005 99430005 1001 86380 86390 1
430009 99430009 1001 86380 86390 1
429711 99429711 1001 86380 86390 1
429862 99429862 1001 86380 86390 1
429731 99429731 1001 86380 86390 1
429357 99429357 1001 86380 86390 1
430792 99430792 1001 86380 86390 1
430533 99430533 1001 86380 86390 1
430810 99430810 1001 86380 86390 1
431943 99431943 1001 86380 86390 1
431383 99431383 1001 86380 86390 1
431590 99431590 1001 86380 86390 1
431549 99431549 1001 86380 86390 1
431327 99431327 1001 86380 86390 1
431501 99431501 1001 86380 86390 1
432350 99432350 1001 86380 86390 1
432380 99432380 1001 86380 86390 1
433364 99433364 1001 86380 86390 1
433127 99433127 1001 86380 86390 1
432538 99432538 1001 86380 86390 1
432640 99432640 1001 86380 86390 1
433792 99433792 1001 86380 86390 1
433873 99433873 1001 86380 86390 1
435406 99435406 1001 86380 86390 1
435416 99435416 1001 86380 86390 1
434855 99434855 1001 86380 86390 1
434861 99434861 1001 86380 86390 1
435483 99435483 1001 86380 86390 1
435866 99435866 1001 86380 86390 1
435844 99435844 1001 86380 86390 1
435821 99435821 1001 86380 86390 1
435509 99435509 1001 86380 86390 1
436859 99436859 1001 86380 86390 1
436911 99436911 1001 86380 86390 1
436423 99436423 1001 86380 86390 1
436674 99436674 1001 86380 86390 1
436536 99436536 1001 86380 86390 1
436358 99436358 1001 86380 86390 1
436698 99436698 1001 86380 86390 1
436324 99436324 1001 86380 86390 1
437208 99437208 1001 86380 86390 1
300653 99300653 1001 86380 86390 1
300618 99300618 1001 86380 86390 1
300580 99300580 1001 86380 86390 1
300311 99300311 1001 86380 86390 1
300895 99300895 1001 86380 86390 1
300750 99300750 1001 86380 86390 1
301384 99301384 1001 86380 86390 1
301314 99301314 1001 86380 86390 1
301152 99301152 1001 86380 86390 1
301153 99301153 1001 86380 86390 1
301083 99301083 1001 86380 86390 1
300957 99300957 1001 86380 86390 1
301035 99301035 1001 86380 86390 1
301686 99301686 1001 86380 86390 1
302274 99302274 1001 86380 86390 1
302006 99302006 1001 86380 86390 1
301892 99301892 1001 86380 86390 1
301763 99301763 1001 86380 86390 1
301867 99301867 1001 86380 86390 1
302461 99302461 1001 86380 86390 1
302516 99302516 1001 86380 86390 1
302557 99302557 1001 86380 86390 1
303018 99303018 1001 86380 86390 1
302826 99302826 1001 86380 86390 1
302985 99302985 1001 86380 86390 1
302673 99302673 1001 86380 86390 1
303366 99303366 1001 86380 86390 1
303875 99303875 1001 86380 86390 1
303533 99303533 1001 86380 86390 1
304835 99304835 1001 86380 86390 1
304789 99304789 1001 86380 86390 1
304739 99304739 1001 86380 86390 1
304627 99304627 1001 86380 86390 1
304406 99304406 1001 86380 86390 1
304358 99304358 1001 86380 86390 1
305003 99305003 1001 86380 86390 1
304970 99304970 1001 86380 86390 1
305478 99305478 1001 86380 86390 1
305194 99305194 1001 86380 86390 1
500183 99500183 1001 86380 86390 1
500072 99500072 1001 86380 86390 1
500048 99500048 1001 86380 86390 1
500710 99500710 1001 86380 86390 1
500715 99500715 1001 86380 86390 1
500651 99500651 1001 86380 86390 1
500757 99500757 1001 86380 86390 1
500426 99500426 1001 86380 86390 1
500356 99500356 1001 86380 86390 1
500217 99500217 1001 86380 86390 1
501595 99501595 1001 86380 86390 1
501468 99501468 1001 86380 86390 1
501630 99501630 1001 86380 86390 1
501666 99501666 1001 86380 86390 1
501809 99501809 1001 86380 86390 1
502412 99502412 1001 86380 86390 1
502272 99502272 1001 86380 86390 1
502109 99502109 1001 86380 86390 1
502102 99502102 1001 86380 86390 1
502027 99502027 1001 86380 86390 1
502527 99502527 1001 86380 86390 1
502515 99502515 1001 86380 86390 1
502480 99502480 1001 86380 86390 1
502818 99502818 1001 86380 86390 1
502781 99502781 1001 86380 86390 1
502691 99502691 1001 86380 86390 1
503404 99503404 1001 86380 86390 1
503973 99503973 1001 86380 86390 1
503800 99503800 1001 86380 86390 1
503872 99503872 1001 86380 86390 1
503672 99503672 1001 86380 86390 1
503661 99503661 1001 86380 86390 1
504219 99504219 1001 86380 86390 1
504315 99504315 1001 86380 86390 1
504200 99504200 1001 86380 86390 1
504304 99504304 1001 86380 86390 1
504661 99504661 1001 86380 86390 1
504664 99504664 1001 86380 86390 1
504632 99504632 1001 86380 86390 1
504471 99504471 1001 86380 86390 1
504524 99504524 1001 86380 86390 1
504448 99504448 1001 86380 86390 1
504948 99504948 1001 86380 86390 1
505750 99505750 1001 86380 86390 1
505661 99505661 1001 86380 86390 1
505675 99505675 1001 86380 86390 1
505336 99505336 1001 86380 86390 1
505277 99505277 1001 86380 86390 1
505954 99505954 1001 86380 86390 1
506593 99506593 1001 86380 86390 1
506756 99506756 1001 86380 86390 1
507367 99507367 1001 86380 86390 1
507192 99507192 1001 86380 86390 1
507111 99507111 1001 86380 86390 1
506879 99506879 1001 86380 86390 1
506907 99506907 1001 86380 86390 1
507002 99507002 1001 86380 86390 1
507003 99507003 1001 86380 86390 1
508077 99508077 1001 86380 86390 1
507980 99507980 1001 86380 86390 1
508020 99508020 1001 86380 86390 1
507856 99507856 1001 86380 86390 1
507897 99507897 1001 86380 86390 1
507725 99507725 1001 86380 86390 1
508339 99508339 1001 86380 86390 1
508360 99508360 1001 86380 86390 1
508270 99508270 1001 86380 86390 1
508928 99508928 1001 86380 86390 1
508879 99508879 1001 86380 86390 1
508729 99508729 1001 86380 86390 1
508807 99508807 1001 86380 86390 1
508846 99508846 1001 86380 86390 1
508808 99508808 1001 86380 86390 1
508732 99508732 1001 86380 86390 1
508850 99508850 1001 86380 86390 1
508481 99508481 1001 86380 86390 1
509766 99509766 1001 86380 86390 1
509823 99509823 1001 86380 86390 1
509658 99509658 1001 86380 86390 1
509439 99509439 1001 86380 86390 1
509329 99509329 1001 86380 86390 1
509990 99509990 1001 86380 86390 1
510549 99510549 1001 86380 86390 1
510460 99510460 1001 86380 86390 1
510488 99510488 1001 86380 86390 1
510730 99510730 1001 86380 86390 1
511519 99511519 1001 86380 86390 1
511382 99511382 1001 86380 86390 1
511232 99511232 1001 86380 86390 1
511057 99511057 1001 86380 86390 1
511648 99511648 1001 86380 86390 1
512247 99512247 1001 86380 86390 1
511800 99511800 1001 86380 86390 1
511774 99511774 1001 86380 86390 1
513124 99513124 1001 86380 86390 1
512865 99512865 1001 86380 86390 1
512905 99512905 1001 86380 86390 1
512734 99512734 1001 86380 86390 1
513268 99513268 1001 86380 86390 1
513859 99513859 1001 86380 86390 1
513925 99513925 1001 86380 86390 1
513763 99513763 1001 86380 86390 1
513744 99513744 1001 86380 86390 1
513680 99513680 1001 86380 86390 1
513747 99513747 1001 86380 86390 1
514115 99514115 1001 86380 86390 1
514130 99514130 1001 86380 86390 1
514613 99514613 1001 86380 86390 1
514646 99514646 1001 86380 86390 1
514560 99514560 1001 86380 86390 1
514382 99514382 1001 86380 86390 1
514894 99514894 1001 86380 86390 1
514973 99514973 1001 86380 86390 1
514871 99514871 1001 86380 86390 1
515675 99515675 1001 86380 86390 1
515719 99515719 1001 86380 86390 1
516332 99516332 1001 86380 86390 1
516350 99516350 1001 86380 86390 1
516156 99516156 1001 86380 86390 1
515956 99515956 1001 86380 86390 1
515962 99515962 1001 86380 86390 1
516612 99516612 1001 86380 86390 1
517030 99517030 1001 86380 86390 1
516808 99516808 1001 86380 86390 1
516719 99516719 1001 86380 86390 1
517514 99517514 1001 86380 86390 1
517466 99517466 1001 86380 86390 1
517959 99517959 1001 86380 86390 1
518062 99518062 1001 86380 86390 1
517891 99517891 1001 86380 86390 1
517921 99517921 1001 86380 86390 1
517883 99517883 1001 86380 86390 1
517797 99517797 1001 86380 86390 1
518938 99518938 1001 86380 86390 1
518818 99518818 1001 86380 86390 1
518936 99518936 1001 86380 86390 1
518637 99518637 1001 86380 86390 1
518549 99518549 1001 86380 86390 1
518372 99518372 1001 86380 86390 1
519148 99519148 1001 86380 86390 1
519021 99519021 1001 86380 86390 1
519061 99519061 1001 86380 86390 1
519599 99519599 1001 86380 86390 1
519439 99519439 1001 86380 86390 1
519388 99519388 1001 86380 86390 1
520016 99520016 1001 86380 86390 1
519835 99519835 1001 86380 86390 1
520588 99520588 1001 86380 86390 1
520266 99520266 1001 86380 86390 1
520180 99520180 1001 86380 86390 1
520746 99520746 1001 86380 86390 1
520708 99520708 1001 86380 86390 1
520777 99520777 1001 86380 86390 1
521289 99521289 1001 86380 86390 1
521282 99521282 1001 86380 86390 1
521145 99521145 1001 86380 86390 1
521173 99521173 1001 86380 86390 1
520975 99520975 1001 86380 86390 1
520861 99520861 1001 86380 86390 1
520889 99520889 1001 86380 86390 1
520856 99520856 1001 86380 86390 1
520870 99520870 1001 86380 86390 1
521518 99521518 1001 86380 86390 1
521624 99521624 1001 86380 86390 1
521638 99521638 1001 86380 86390 1
521549 99521549 1001 86380 86390 1
522165 99522165 1001 86380 86390 1
522092 99522092 1001 86380 86390 1
522170 99522170 1001 86380 86390 1
522211 99522211 1001 86380 86390 1
522023 99522023 1001 86380 86390 1
521854 99521854 1001 86380 86390 1
521700 99521700 1001 86380 86390 1
521729 99521729 1001 86380 86390 1
521797 99521797 1001 86380 86390 1
522387 99522387 1001 86380 86390 1
522413 99522413 1001 86380 86390 1
522975 99522975 1001 86380 86390 1
522863 99522863 1001 86380 86390 1
522751 99522751 1001 86380 86390 1
522555 99522555 1001 86380 86390 1
522535 99522535 1001 86380 86390 1
523147 99523147 1001 86380 86390 1
523265 99523265 1001 86380 86390 1
523894 99523894 1001 86380 86390 1
523674 99523674 1001 86380 86390 1
523707 99523707 1001 86380 86390 1
523686 99523686 1001 86380 86390 1
523381 99523381 1001 86380 86390 1
524442 99524442 1001 86380 86390 1
524202 99524202 1001 86380 86390 1
524808 99524808 1001 86380 86390 1
525470 99525470 1001 86380 86390 1
525238 99525238 1001 86380 86390 1
525243 99525243 1001 86380 86390 1
525118 99525118 1001 86380 86390 1
525173 99525173 1001 86380 86390 1
525021 99525021 1001 86380 86390 1
525753 99525753 1001 86380 86390 1
525599 99525599 1001 86380 86390 1
525785 99525785 1001 86380 86390 1
526165 99526165 1001 86380 86390 1
526141 99526141 1001 86380 86390 1
525880 99525880 1001 86380 86390 1
525865 99525865 1001 86380 86390 1
526545 99526545 1001 86380 86390 1
526992 99526992 1001 86380 86390 1
526956 99526956 1001 86380 86390 1
526969 99526969 1001 86380 86390 1
526841 99526841 1001 86380 86390 1
526937 99526937 1001 86380 86390 1
526742 99526742 1001 86380 86390 1
527934 99527934 1001 86380 86390 1
527982 99527982 1001 86380 86390 1
527729 99527729 1001 86380 86390 1
528259 99528259 1001 86380 86390 1
528172 99528172 1001 86380 86390 1
528743 99528743 1001 86380 86390 1
528515 99528515 1001 86380 86390 1
528435 99528435 1001 86380 86390 1
528978 99528978 1001 86380 86390 1
528944 99528944 1001 86380 86390 1
529625 99529625 1001 86380 86390 1
529530 99529530 1001 86380 86390 1
529671 99529671 1001 86380 86390 1
529317 99529317 1001 86380 86390 1
529408 99529408 1001 86380 86390 1
529384 99529384 1001 86380 86390 1
529755 99529755 1001 86380 86390 1
529749 99529749 1001 86380 86390 1
530464 99530464 1001 86380 86390 1
530467 99530467 1001 86380 86390 1
530142 99530142 1001 86380 86390 1
530287 99530287 1001 86380 86390 1
530144 99530144 1001 86380 86390 1
530293 99530293 1001 86380 86390 1
530230 99530230 1001 86380 86390 1
530054 99530054 1001 86380 86390 1
530108 99530108 1001 86380 86390 1
530135 99530135 1001 86380 86390 1
529969 99529969 1001 86380 86390 1
530625 99530625 1001 86380 86390 1
531199 99531199 1001 86380 86390 1
531176 99531176 1001 86380 86390 1
531512 99531512 1001 86380 86390 1
531567 99531567 1001 86380 86390 1
531544 99531544 1001 86380 86390 1
532132 99532132 1001 86380 86390 1
532175 99532175 1001 86380 86390 1
531964 99531964 1001 86380 86390 1
531598 99531598 1001 86380 86390 1
531722 99531722 1001 86380 86390 1
532229 99532229 1001 86380 86390 1
532256 99532256 1001 86380 86390 1
532270 99532270 1001 86380 86390 1
532382 99532382 1001 86380 86390 1
532900 99532900 1001 86380 86390 1
532749 99532749 1001 86380 86390 1
532806 99532806 1001 86380 86390 1
532460 99532460 1001 86380 86390 1
533160 99533160 1001 86380 86390 1
533052 99533052 1001 86380 86390 1
533736 99533736 1001 86380 86390 1
533605 99533605 1001 86380 86390 1
533940 99533940 1001 86380 86390 1
534406 99534406 1001 86380 86390 1
534359 99534359 1001 86380 86390 1
534213 99534213 1001 86380 86390 1
534073 99534073 1001 86380 86390 1
534704 99534704 1001 86380 86390 1
535447 99535447 1001 86380 86390 1
535475 99535475 1001 86380 86390 1
535352 99535352 1001 86380 86390 1
534949 99534949 1001 86380 86390 1
535029 99535029 1001 86380 86390 1
535543 99535543 1001 86380 86390 1
536252 99536252 1001 86380 86390 1
536206 99536206 1001 86380 86390 1
535778 99535778 1001 86380 86390 1
536466 99536466 1001 86380 86390 1
536481 99536481 1001 86380 86390 1
537039 99537039 1001 86380 86390 1
536894 99536894 1001 86380 86390 1
536896 99536896 1001 86380 86390 1
536832 99536832 1001 86380 86390 1
536701 99536701 1001 86380 86390 1
536550 99536550 1001 86380 86390 1
537355 99537355 1001 86380 86390 1
537248 99537248 1001 86380 86390 1
537378 99537378 1001 86380 86390 1
537996 99537996 1001 86380 86390 1
538742 99538742 1001 86380 86390 1
538790 99538790 1001 86380 86390 1
538731 99538731 1001 86380 86390 1
538540 99538540 1001 86380 86390 1
538377 99538377 1001 86380 86390 1
538296 99538296 1001 86380 86390 1
538975 99538975 1001 86380 86390 1
539440 99539440 1001 86380 86390 1
539309 99539309 1001 86380 86390 1
539329 99539329 1001 86380 86390 1
539265 99539265 1001 86380 86390 1
539038 99539038 1001 86380 86390 1
539069 99539069 1001 86380 86390 1
539200 99539200 1001 86380 86390 1
539794 99539794 1001 86380 86390 1
540390 99540390 1001 86380 86390 1
540408 99540408 1001 86380 86390 1
539884 99539884 1001 86380 86390 1
539863 99539863 1001 86380 86390 1
539920 99539920 1001 86380 86390 1
540612 99540612 1001 86380 86390 1
540509 99540509 1001 86380 86390 1
540641 99540641 1001 86380 86390 1
540617 99540617 1001 86380 86390 1
540755 99540755 1001 86380 86390 1
540774 99540774 1001 86380 86390 1
541369 99541369 1001 86380 86390 1
541357 99541357 1001 86380 86390 1
542044 99542044 1001 86380 86390 1
542106 99542106 1001 86380 86390 1
541893 99541893 1001 86380 86390 1
541513 99541513 1001 86380 86390 1
541523 99541523 1001 86380 86390 1
542258 99542258 1001 86380 86390 1
542300 99542300 1001 86380 86390 1
542768 99542768 1001 86380 86390 1
542807 99542807 1001 86380 86390 1
542837 99542837 1001 86380 86390 1
542840 99542840 1001 86380 86390 1
542665 99542665 1001 86380 86390 1
543127 99543127 1001 86380 86390 1
542973 99542973 1001 86380 86390 1
543690 99543690 1001 86380 86390 1
543321 99543321 1001 86380 86390 1
543224 99543224 1001 86380 86390 1
544475 99544475 1001 86380 86390 1
544466 99544466 1001 86380 86390 1
544454 99544454 1001 86380 86390 1
544506 99544506 1001 86380 86390 1
544056 99544056 1001 86380 86390 1
403737 732 1001 5940 13197 1
427136 211 1001 41760 42177 1
400357 99400357 1001 86380 86390 1
400487 99400487 1001 86380 86390 1
400323 99400323 1001 86380 86390 1
400791 99400791 1001 86380 86390 1
400743 99400743 1001 86380 86390 1
400888 99400888 1001 86380 86390 1
400944 99400944 1001 86380 86390 1
400943 99400943 1001 86380 86390 1
401022 99401022 1001 86380 86390 1
401140 99401140 1001 86380 86390 1
401592 99401592 1001 86380 86390 1
402071 99402071 1001 86380 86390 1
402228 99402228 1001 86380 86390 1
402359 99402359 1001 86380 86390 1
402899 99402899 1001 86380 86390 1
402995 99402995 1001 86380 86390 1
403264 99403264 1001 86380 86390 1
403395 99403395 1001 86380 86390 1
403839 99403839 1001 86380 86390 1
404053 99404053 1001 86380 86390 1
404767 99404767 1001 86380 86390 1
405172 99405172 1001 86380 86390 1
405902 99405902 1001 86380 86390 1
406203 99406203 1001 86380 86390 1
406469 99406469 1001 86380 86390 1
406545 99406545 1001 86380 86390 1
406868 99406868 1001 86380 86390 1
407571 99407571 1001 86380 86390 1
407957 99407957 1001 86380 86390 1
408278 99408278 1001 86380 86390 1
408830 99408830 1001 86380 86390 1
408797 99408797 1001 86380 86390 1
409010 99409010 1001 86380 86390 1
409094 99409094 1001 86380 86390 1
410104 99410104 1001 86380 86390 1
410371 99410371 1001 86380 86390 1
410491 99410491 1001 86380 86390 1
410621 99410621 1001 86380 86390 1
410646 99410646 1001 86380 86390 1
411068 99411068 1001 86380 86390 1
411723 99411723 1001 86380 86390 1
411874 99411874 1001 86380 86390 1
412092 99412092 1001 86380 86390 1
412400 99412400 1001 86380 86390 1
412332 99412332 1001 86380 86390 1
413520 99413520 1001 86380 86390 1
413601 99413601 1001 86380 86390 1
413531 99413531 1001 86380 86390 1
415312 99415312 1001 86380 86390 1
415069 99415069 1001 86380 86390 1
415090 99415090 1001 86380 86390 1
414881 99414881 1001 86380 86390 1
414557 99414557 1001 86380 86390 1
414647 99414647 1001 86380 86390 1
414167 99414167 1001 86380 86390 1
415336 99415336 1001 86380 86390 1
415452 99415452 1001 86380 86390 1
416683 99416683 1001 86380 86390 1
415958 99415958 1001 86380 86390 1
415795 99415795 1001 86380 86390 1
416072 99416072 1001 86380 86390 1
416106 99416106 1001 86380 86390 1
415721 99415721 1001 86380 86390 1
417094 99417094 1001 86380 86390 1
417179 99417179 1001 86380 86390 1
417150 99417150 1001 86380 86390 1
418460 99418460 1001 86380 86390 1
418442 99418442 1001 86380 86390 1
418213 99418213 1001 86380 86390 1
417659 99417659 1001 86380 86390 1
417795 99417795 1001 86380 86390 1
417937 99417937 1001 86380 86390 1
417667 99417667 1001 86380 86390 1
417730 99417730 1001 86380 86390 1
419044 99419044 1001 86380 86390 1
419094 99419094 1001 86380 86390 1
420368 99420368 1001 86380 86390 1
420117 99420117 1001 86380 86390 1
419267 99419267 1001 86380 86390 1
419279 99419279 1001 86380 86390 1
420674 99420674 1001 86380 86390 1
420804 99420804 1001 86380 86390 1
421715 99421715 1001 86380 86390 1
421316 99421316 1001 86380 86390 1
420920 99420920 1001 86380 86390 1
421245 99421245 1001 86380 86390 1
421052 99421052 1001 86380 86390 1
423716 99423716 1001 86380 86390 1
423567 99423567 1001 86380 86390 1
423623 99423623 1001 86380 86390 1
423149 99423149 1001 86380 86390 1
423154 99423154 1001 86380 86390 1
423255 99423255 1001 86380 86390 1
422906 99422906 1001 86380 86390 1
422854 99422854 1001 86380 86390 1
422528 99422528 1001 86380 86390 1
423971 99423971 1001 86380 86390 1
423856 99423856 1001 86380 86390 1
425172 99425172 1001 86380 86390 1
424975 99424975 1001 86380 86390 1
424389 99424389 1001 86380 86390 1
424565 99424565 1001 86380 86390 1
424159 99424159 1001 86380 86390 1
424381 99424381 1001 86380 86390 1
424256 99424256 1001 86380 86390 1
425742 99425742 1001 86380 86390 1
426928 99426928 1001 86380 86390 1
426876 99426876 1001 86380 86390 1
426129 99426129 1001 86380 86390 1
428586 99428586 1001 86380 86390 1
428697 99428697 1001 86380 86390 1
428007 99428007 1001 86380 86390 1
428226 99428226 1001 86380 86390 1
427624 99427624 1001 86380 86390 1
427626 99427626 1001 86380 86390 1
428905 99428905 1001 86380 86390 1
428813 99428813 1001 86380 86390 1
430194 99430194 1001 86380 86390 1
430074 99430074 1001 86380 86390 1
430028 99430028 1001 86380 86390 1
429875 99429875 1001 86380 86390 1
429567 99429567 1001 86380 86390 1
429870 99429870 1001 86380 86390 1
429387 99429387 1001 86380 86390 1
430402 99430402 1001 86380 86390 1
430721 99430721 1001 86380 86390 1
432004 99432004 1001 86380 86390 1
431613 99431613 1001 86380 86390 1
431322 99431322 1001 86380 86390 1
431641 99431641 1001 86380 86390 1
431451 99431451 1001 86380 86390 1
430921 99430921 1001 86380 86390 1
431172 99431172 1001 86380 86390 1
430975 99430975 1001 86380 86390 1
432087 99432087 1001 86380 86390 1
433191 99433191 1001 86380 86390 1
432951 99432951 1001 86380 86390 1
432626 99432626 1001 86380 86390 1
432831 99432831 1001 86380 86390 1
433995 99433995 1001 86380 86390 1
435374 99435374 1001 86380 86390 1
435146 99435146 1001 86380 86390 1
435440 99435440 1001 86380 86390 1
435837 99435837 1001 86380 86390 1
436950 99436950 1001 86380 86390 1
436456 99436456 1001 86380 86390 1
300096 99300096 1001 86380 86390 1
437254 99437254 1001 86380 86390 1
300091 99300091 1001 86380 86390 1
300697 99300697 1001 86380 86390 1
300648 99300648 1001 86380 86390 1
300585 99300585 1001 86380 86390 1
300409 99300409 1001 86380 86390 1
300487 99300487 1001 86380 86390 1
300490 99300490 1001 86380 86390 1
300413 99300413 1001 86380 86390 1
300465 99300465 1001 86380 86390 1
300418 99300418 1001 86380 86390 1
300496 99300496 1001 86380 86390 1
300881 99300881 1001 86380 86390 1
300814 99300814 1001 86380 86390 1
301471 99301471 1001 86380 86390 1
301287 99301287 1001 86380 86390 1
301313 99301313 1001 86380 86390 1
301282 99301282 1001 86380 86390 1
301615 99301615 1001 86380 86390 1
302314 99302314 1001 86380 86390 1
302168 99302168 1001 86380 86390 1
302529 99302529 1001 86380 86390 1
302452 99302452 1001 86380 86390 1
302869 99302869 1001 86380 86390 1
302753 99302753 1001 86380 86390 1
303789 99303789 1001 86380 86390 1
303433 99303433 1001 86380 86390 1
304172 99304172 1001 86380 86390 1
304238 99304238 1001 86380 86390 1
304138 99304138 1001 86380 86390 1
304848 99304848 1001 86380 86390 1
304633 99304633 1001 86380 86390 1
304454 99304454 1001 86380 86390 1
304572 99304572 1001 86380 86390 1
304573 99304573 1001 86380 86390 1
304439 99304439 1001 86380 86390 1
304389 99304389 1001 86380 86390 1
304300 99304300 1001 86380 86390 1
305611 99305611 1001 86380 86390 1
305658 99305658 1001 86380 86390 1
305661 99305661 1001 86380 86390 1
305511 99305511 1001 86380 86390 1
305607 99305607 1001 86380 86390 1
305340 99305340 1001 86380 86390 1
305465 99305465 1001 86380 86390 1
305157 99305157 1001 86380 86390 1
305184 99305184 1001 86380 86390 1
305094 99305094 1001 86380 86390 1
500780 99500780 1001 86380 86390 1
500440 99500440 1001 86380 86390 1
500461 99500461 1001 86380 86390 1
500388 99500388 1001 86380 86390 1
500342 99500342 1001 86380 86390 1
500840 99500840 1001 86380 86390 1
501508 99501508 1001 86380 86390 1
501718 99501718 1001 86380 86390 1
501706 99501706 1001 86380 86390 1
502387 99502387 1001 86380 86390 1
502157 99502157 1001 86380 86390 1
502174 99502174 1001 86380 86390 1
502200 99502200 1001 86380 86390 1
502647 99502647 1001 86380 86390 1
503195 99503195 1001 86380 86390 1
503183 99503183 1001 86380 86390 1
502973 99502973 1001 86380 86390 1
502774 99502774 1001 86380 86390 1
502704 99502704 1001 86380 86390 1
503394 99503394 1001 86380 86390 1
503433 99503433 1001 86380 86390 1
503409 99503409 1001 86380 86390 1
503439 99503439 1001 86380 86390 1
504021 99504021 1001 86380 86390 1
503861 99503861 1001 86380 86390 1
503897 99503897 1001 86380 86390 1
504129 99504129 1001 86380 86390 1
504144 99504144 1001 86380 86390 1
504222 99504222 1001 86380 86390 1
504884 99504884 1001 86380 86390 1
504682 99504682 1001 86380 86390 1
504698 99504698 1001 86380 86390 1
505097 99505097 1001 86380 86390 1
505099 99505099 1001 86380 86390 1
505023 99505023 1001 86380 86390 1
505114 99505114 1001 86380 86390 1
505594 99505594 1001 86380 86390 1
505691 99505691 1001 86380 86390 1
505705 99505705 1001 86380 86390 1
505423 99505423 1001 86380 86390 1
505521 99505521 1001 86380 86390 1
505252 99505252 1001 86380 86390 1
506468 99506468 1001 86380 86390 1
506509 99506509 1001 86380 86390 1
506223 99506223 1001 86380 86390 1
506286 99506286 1001 86380 86390 1
506021 99506021 1001 86380 86390 1
506088 99506088 1001 86380 86390 1
506645 99506645 1001 86380 86390 1
506711 99506711 1001 86380 86390 1
507382 99507382 1001 86380 86390 1
506982 99506982 1001 86380 86390 1
507549 99507549 1001 86380 86390 1
507456 99507456 1001 86380 86390 1
508023 99508023 1001 86380 86390 1
507842 99507842 1001 86380 86390 1
507936 99507936 1001 86380 86390 1
508350 99508350 1001 86380 86390 1
508249 99508249 1001 86380 86390 1
508896 99508896 1001 86380 86390 1
509045 99509045 1001 86380 86390 1
508804 99508804 1001 86380 86390 1
508688 99508688 1001 86380 86390 1
508826 99508826 1001 86380 86390 1
508604 99508604 1001 86380 86390 1
509203 99509203 1001 86380 86390 1
509494 99509494 1001 86380 86390 1
509576 99509576 1001 86380 86390 1
509590 99509590 1001 86380 86390 1
509435 99509435 1001 86380 86390 1
509365 99509365 1001 86380 86390 1
509999 99509999 1001 86380 86390 1
510064 99510064 1001 86380 86390 1
510726 99510726 1001 86380 86390 1
510613 99510613 1001 86380 86390 1
510370 99510370 1001 86380 86390 1
510318 99510318 1001 86380 86390 1
510226 99510226 1001 86380 86390 1
510122 99510122 1001 86380 86390 1
510188 99510188 1001 86380 86390 1
511386 99511386 1001 86380 86390 1
511388 99511388 1001 86380 86390 1
511444 99511444 1001 86380 86390 1
511448 99511448 1001 86380 86390 1
511274 99511274 1001 86380 86390 1
511226 99511226 1001 86380 86390 1
510992 99510992 1001 86380 86390 1
511122 99511122 1001 86380 86390 1
511694 99511694 1001 86380 86390 1
511683 99511683 1001 86380 86390 1
511736 99511736 1001 86380 86390 1
512190 99512190 1001 86380 86390 1
512191 99512191 1001 86380 86390 1
512082 99512082 1001 86380 86390 1
511982 99511982 1001 86380 86390 1
512043 99512043 1001 86380 86390 1
511959 99511959 1001 86380 86390 1
511871 99511871 1001 86380 86390 1
512575 99512575 1001 86380 86390 1
512434 99512434 1001 86380 86390 1
513089 99513089 1001 86380 86390 1
513157 99513157 1001 86380 86390 1
513018 99513018 1001 86380 86390 1
513198 99513198 1001 86380 86390 1
512750 99512750 1001 86380 86390 1
513294 99513294 1001 86380 86390 1
514016 99514016 1001 86380 86390 1
514728 99514728 1001 86380 86390 1
514734 99514734 1001 86380 86390 1
514548 99514548 1001 86380 86390 1
514349 99514349 1001 86380 86390 1
514403 99514403 1001 86380 86390 1
514900 99514900 1001 86380 86390 1
514970 99514970 1001 86380 86390 1
515280 99515280 1001 86380 86390 1
515197 99515197 1001 86380 86390 1
515070 99515070 1001 86380 86390 1
516228 99516228 1001 86380 86390 1
516191 99516191 1001 86380 86390 1
516205 99516205 1001 86380 86390 1
516258 99516258 1001 86380 86390 1
516185 99516185 1001 86380 86390 1
515963 99515963 1001 86380 86390 1
515938 99515938 1001 86380 86390 1
516690 99516690 1001 86380 86390 1
516589 99516589 1001 86380 86390 1
516684 99516684 1001 86380 86390 1
517300 99517300 1001 86380 86390 1
517136 99517136 1001 86380 86390 1
517065 99517065 1001 86380 86390 1
516993 99516993 1001 86380 86390 1
516768 99516768 1001 86380 86390 1
516866 99516866 1001 86380 86390 1
516764 99516764 1001 86380 86390 1
516881 99516881 1001 86380 86390 1
516726 99516726 1001 86380 86390 1
517368 99517368 1001 86380 86390 1
518109 99518109 1001 86380 86390 1
517826 99517826 1001 86380 86390 1
517796 99517796 1001 86380 86390 1
517636 99517636 1001 86380 86390 1
517740 99517740 1001 86380 86390 1
518211 99518211 1001 86380 86390 1
518962 99518962 1001 86380 86390 1
518978 99518978 1001 86380 86390 1
518769 99518769 1001 86380 86390 1
518671 99518671 1001 86380 86390 1
518623 99518623 1001 86380 86390 1
518492 99518492 1001 86380 86390 1
518531 99518531 1001 86380 86390 1
518454 99518454 1001 86380 86390 1
519064 99519064 1001 86380 86390 1
519685 99519685 1001 86380 86390 1
519600 99519600 1001 86380 86390 1
519577 99519577 1001 86380 86390 1
519400 99519400 1001 86380 86390 1
519397 99519397 1001 86380 86390 1
519951 99519951 1001 86380 86390 1
519964 99519964 1001 86380 86390 1
520448 99520448 1001 86380 86390 1
520416 99520416 1001 86380 86390 1
520265 99520265 1001 86380 86390 1
520164 99520164 1001 86380 86390 1
520027 99520027 1001 86380 86390 1
520712 99520712 1001 86380 86390 1
521327 99521327 1001 86380 86390 1
521386 99521386 1001 86380 86390 1
521067 99521067 1001 86380 86390 1
521098 99521098 1001 86380 86390 1
521042 99521042 1001 86380 86390 1
520957 99520957 1001 86380 86390 1
520866 99520866 1001 86380 86390 1
521634 99521634 1001 86380 86390 1
521888 99521888 1001 86380 86390 1
521689 99521689 1001 86380 86390 1
521873 99521873 1001 86380 86390 1
522471 99522471 1001 86380 86390 1
523000 99523000 1001 86380 86390 1
522771 99522771 1001 86380 86390 1
522839 99522839 1001 86380 86390 1
522656 99522656 1001 86380 86390 1
522619 99522619 1001 86380 86390 1
522548 99522548 1001 86380 86390 1
523883 99523883 1001 86380 86390 1
523571 99523571 1001 86380 86390 1
523714 99523714 1001 86380 86390 1
523638 99523638 1001 86380 86390 1
523576 99523576 1001 86380 86390 1
523629 99523629 1001 86380 86390 1
523555 99523555 1001 86380 86390 1
524124 99524124 1001 86380 86390 1
524107 99524107 1001 86380 86390 1
524765 99524765 1001 86380 86390 1
524293 99524293 1001 86380 86390 1
524794 99524794 1001 86380 86390 1
524792 99524792 1001 86380 86390 1
525509 99525509 1001 86380 86390 1
525653 99525653 1001 86380 86390 1
526170 99526170 1001 86380 86390 1
525920 99525920 1001 86380 86390 1
525807 99525807 1001 86380 86390 1
527228 99527228 1001 86380 86390 1
526843 99526843 1001 86380 86390 1
526858 99526858 1001 86380 86390 1
526674 99526674 1001 86380 86390 1
527329 99527329 1001 86380 86390 1
527398 99527398 1001 86380 86390 1
527886 99527886 1001 86380 86390 1
528062 99528062 1001 86380 86390 1
527788 99527788 1001 86380 86390 1
527648 99527648 1001 86380 86390 1
527636 99527636 1001 86380 86390 1
527489 99527489 1001 86380 86390 1
528250 99528250 1001 86380 86390 1
528813 99528813 1001 86380 86390 1
528846 99528846 1001 86380 86390 1
528625 99528625 1001 86380 86390 1
528642 99528642 1001 86380 86390 1
528512 99528512 1001 86380 86390 1
528526 99528526 1001 86380 86390 1
528314 99528314 1001 86380 86390 1
528986 99528986 1001 86380 86390 1
529645 99529645 1001 86380 86390 1
529568 99529568 1001 86380 86390 1
529483 99529483 1001 86380 86390 1
529372 99529372 1001 86380 86390 1
529391 99529391 1001 86380 86390 1
529818 99529818 1001 86380 86390 1
529729 99529729 1001 86380 86390 1
529874 99529874 1001 86380 86390 1
529914 99529914 1001 86380 86390 1
530680 99530680 1001 86380 86390 1
530678 99530678 1001 86380 86390 1
531371 99531371 1001 86380 86390 1
531079 99531079 1001 86380 86390 1
530862 99530862 1001 86380 86390 1
530965 99530965 1001 86380 86390 1
531404 99531404 1001 86380 86390 1
531444 99531444 1001 86380 86390 1
531432 99531432 1001 86380 86390 1
532015 99532015 1001 86380 86390 1
531819 99531819 1001 86380 86390 1
531951 99531951 1001 86380 86390 1
531979 99531979 1001 86380 86390 1
531941 99531941 1001 86380 86390 1
531882 99531882 1001 86380 86390 1
531779 99531779 1001 86380 86390 1
532213 99532213 1001 86380 86390 1
532266 99532266 1001 86380 86390 1
532865 99532865 1001 86380 86390 1
532999 99532999 1001 86380 86390 1
532944 99532944 1001 86380 86390 1
532985 99532985 1001 86380 86390 1
532709 99532709 1001 86380 86390 1
532797 99532797 1001 86380 86390 1
532488 99532488 1001 86380 86390 1
532453 99532453 1001 86380 86390 1
532471 99532471 1001 86380 86390 1
532461 99532461 1001 86380 86390 1
533222 99533222 1001 86380 86390 1
533570 99533570 1001 86380 86390 1
533560 99533560 1001 86380 86390 1
533436 99533436 1001 86380 86390 1
533283 99533283 1001 86380 86390 1
533310 99533310 1001 86380 86390 1
534336 99534336 1001 86380 86390 1
534220 99534220 1001 86380 86390 1
534249 99534249 1001 86380 86390 1
535085 99535085 1001 86380 86390 1
534913 99534913 1001 86380 86390 1
535580 99535580 1001 86380 86390 1
535555 99535555 1001 86380 86390 1
536305 99536305 1001 86380 86390 1
536307 99536307 1001 86380 86390 1
536241 99536241 1001 86380 86390 1
536153 99536153 1001 86380 86390 1
535756 99535756 1001 86380 86390 1
535760 99535760 1001 86380 86390 1
535838 99535838 1001 86380 86390 1
537065 99537065 1001 86380 86390 1
536927 99536927 1001 86380 86390 1
537260 99537260 1001 86380 86390 1
537505 99537505 1001 86380 86390 1
537991 99537991 1001 86380 86390 1
538123 99538123 1001 86380 86390 1
538457 99538457 1001 86380 86390 1
538498 99538498 1001 86380 86390 1
538407 99538407 1001 86380 86390 1
538425 99538425 1001 86380 86390 1
538243 99538243 1001 86380 86390 1
539532 99539532 1001 86380 86390 1
539481 99539481 1001 86380 86390 1
540268 99540268 1001 86380 86390 1
540247 99540247 1001 86380 86390 1
540004 99540004 1001 86380 86390 1
540633 99540633 1001 86380 86390 1
540544 99540544 1001 86380 86390 1
540574 99540574 1001 86380 86390 1
541091 99541091 1001 86380 86390 1
540906 99540906 1001 86380 86390 1
540847 99540847 1001 86380 86390 1
541427 99541427 1001 86380 86390 1
541990 99541990 1001 86380 86390 1
542019 99542019 1001 86380 86390 1
541708 99541708 1001 86380 86390 1
541839 99541839 1001 86380 86390 1
541726 99541726 1001 86380 86390 1
541730 99541730 1001 86380 86390 1
541639 99541639 1001 86380 86390 1
542796 99542796 1001 86380 86390 1
542934 99542934 1001 86380 86390 1
542866 99542866 1001 86380 86390 1
542727 99542727 1001 86380 86390 1
542730 99542730 1001 86380 86390 1
542576 99542576 1001 86380 86390 1
542342 99542342 1001 86380 86390 1
542372 99542372 1001 86380 86390 1
543564 99543564 1001 86380 86390 1
543250 99543250 1001 86380 86390 1
543251 99543251 1001 86380 86390 1
544482 99544482 1001 86380 86390 1
544565 99544565 1001 86380 86390 1
544514 99544514 1001 86380 86390 1
544072 99544072 1001 86380 86390 1
544166 99544166 1001 86380 86390 1
543985 99543985 1001 86380 86390 1
536306 943 1001 51814 52113 1
400029 99400029 1001 86380 86390 1
400750 99400750 1001 86380 86390 1
401348 99401348 1001 86380 86390 1
401433 99401433 1001 86380 86390 1
401369 99401369 1001 86380 86390 1
401679 99401679 1001 86380 86390 1
402527 99402527 1001 86380 86390 1
403115 99403115 1001 86380 86390 1
403317 99403317 1001 86380 86390 1
403410 99403410 1001 86380 86390 1
403384 99403384 1001 86380 86390 1
403361 99403361 1001 86380 86390 1
403638 99403638 1001 86380 86390 1
404069 99404069 1001 86380 86390 1
404389 99404389 1001 86380 86390 1
405110 99405110 1001 86380 86390 1
405128 99405128 1001 86380 86390 1
405251 99405251 1001 86380 86390 1
405280 99405280 1001 86380 86390 1
405693 99405693 1001 86380 86390 1
406331 99406331 1001 86380 86390 1
406546 99406546 1001 86380 86390 1
406852 99406852 1001 86380 86390 1
407208 99407208 1001 86380 86390 1
407577 99407577 1001 86380 86390 1
408102 99408102 1001 86380 86390 1
408253 99408253 1001 86380 86390 1
409137 99409137 1001 86380 86390 1
409237 99409237 1001 86380 86390 1
410191 99410191 1001 86380 86390 1
410134 99410134 1001 86380 86390 1
410803 99410803 1001 86380 86390 1
410804 99410804 1001 86380 86390 1
410744 99410744 1001 86380 86390 1
410905 99410905 1001 86380 86390 1
410877 99410877 1001 86380 86390 1
410929 99410929 1001 86380 86390 1
410991 99410991 1001 86380 86390 1
411433 99411433 1001 86380 86390 1
411746 99411746 1001 86380 86390 1
411725 99411725 1001 86380 86390 1
412163 99412163 1001 86380 86390 1
413424 99413424 1001 86380 86390 1
413657 99413657 1001 86380 86390 1
412585 99412585 1001 86380 86390 1
412824 99412824 1001 86380 86390 1
413762 99413762 1001 86380 86390 1
414173 99414173 1001 86380 86390 1
415575 99415575 1001 86380 86390 1
415692 99415692 1001 86380 86390 1
416717 99416717 1001 86380 86390 1
416959 99416959 1001 86380 86390 1
416398 99416398 1001 86380 86390 1
416488 99416488 1001 86380 86390 1
416085 99416085 1001 86380 86390 1
415792 99415792 1001 86380 86390 1
417116 99417116 1001 86380 86390 1
417158 99417158 1001 86380 86390 1
418643 99418643 1001 86380 86390 1
418780 99418780 1001 86380 86390 1
418591 99418591 1001 86380 86390 1
418689 99418689 1001 86380 86390 1
418380 99418380 1001 86380 86390 1
418187 99418187 1001 86380 86390 1
418273 99418273 1001 86380 86390 1
419167 99419167 1001 86380 86390 1
419201 99419201 1001 86380 86390 1
420249 99420249 1001 86380 86390 1
420073 99420073 1001 86380 86390 1
419862 99419862 1001 86380 86390 1
420042 99420042 1001 86380 86390 1
419874 99419874 1001 86380 86390 1
419608 99419608 1001 86380 86390 1
420739 99420739 1001 86380 86390 1
420744 99420744 1001 86380 86390 1
420816 99420816 1001 86380 86390 1
421769 99421769 1001 86380 86390 1
420988 99420988 1001 86380 86390 1
420866 99420866 1001 86380 86390 1
421247 99421247 1001 86380 86390 1
422334 99422334 1001 86380 86390 1
422432 99422432 1001 86380 86390 1
424069 99424069 1001 86380 86390 1
423835 99423835 1001 86380 86390 1
425347 99425347 1001 86380 86390 1
424373 99424373 1001 86380 86390 1
425640 99425640 1001 86380 86390 1
426933 99426933 1001 86380 86390 1
426891 99426891 1001 86380 86390 1
425955 99425955 1001 86380 86390 1
425870 99425870 1001 86380 86390 1
428641 99428641 1001 86380 86390 1
428350 99428350 1001 86380 86390 1
428552 99428552 1001 86380 86390 1
428723 99428723 1001 86380 86390 1
427941 99427941 1001 86380 86390 1
427808 99427808 1001 86380 86390 1
428848 99428848 1001 86380 86390 1
428852 99428852 1001 86380 86390 1
430097 99430097 1001 86380 86390 1
430196 99430196 1001 86380 86390 1
429616 99429616 1001 86380 86390 1
429674 99429674 1001 86380 86390 1
430526 99430526 1001 86380 86390 1
430447 99430447 1001 86380 86390 1
430752 99430752 1001 86380 86390 1
431771 99431771 1001 86380 86390 1
431400 99431400 1001 86380 86390 1
433436 99433436 1001 86380 86390 1
433604 99433604 1001 86380 86390 1
433017 99433017 1001 86380 86390 1
433098 99433098 1001 86380 86390 1
432937 99432937 1001 86380 86390 1
432743 99432743 1001 86380 86390 1
432646 99432646 1001 86380 86390 1
433318 99433318 1001 86380 86390 1
435094 99435094 1001 86380 86390 1
435415 99435415 1001 86380 86390 1
434353 99434353 1001 86380 86390 1
435578 99435578 1001 86380 86390 1
437074 99437074 1001 86380 86390 1
436483 99436483 1001 86380 86390 1
436678 99436678 1001 86380 86390 1
300098 99300098 1001 86380 86390 1
300037 99300037 1001 86380 86390 1
300557 99300557 1001 86380 86390 1
300662 99300662 1001 86380 86390 1
300486 99300486 1001 86380 86390 1
300301 99300301 1001 86380 86390 1
301366 99301366 1001 86380 86390 1
301269 99301269 1001 86380 86390 1
301141 99301141 1001 86380 86390 1
301569 99301569 1001 86380 86390 1
301587 99301587 1001 86380 86390 1
301626 99301626 1001 86380 86390 1
301691 99301691 1001 86380 86390 1
301971 99301971 1001 86380 86390 1
302076 99302076 1001 86380 86390 1
302065 99302065 1001 86380 86390 1
302170 99302170 1001 86380 86390 1
302134 99302134 1001 86380 86390 1
301813 99301813 1001 86380 86390 1
301865 99301865 1001 86380 86390 1
302422 99302422 1001 86380 86390 1
302384 99302384 1001 86380 86390 1
303016 99303016 1001 86380 86390 1
303096 99303096 1001 86380 86390 1
302821 99302821 1001 86380 86390 1
302861 99302861 1001 86380 86390 1
302736 99302736 1001 86380 86390 1
302607 99302607 1001 86380 86390 1
303270 99303270 1001 86380 86390 1
303235 99303235 1001 86380 86390 1
303240 99303240 1001 86380 86390 1
303306 99303306 1001 86380 86390 1
303921 99303921 1001 86380 86390 1
303890 99303890 1001 86380 86390 1
303621 99303621 1001 86380 86390 1
303743 99303743 1001 86380 86390 1
303592 99303592 1001 86380 86390 1
304036 99304036 1001 86380 86390 1
304829 99304829 1001 86380 86390 1
304632 99304632 1001 86380 86390 1
304561 99304561 1001 86380 86390 1
304374 99304374 1001 86380 86390 1
304865 99304865 1001 86380 86390 1
304982 99304982 1001 86380 86390 1
304995 99304995 1001 86380 86390 1
305651 99305651 1001 86380 86390 1
305444 99305444 1001 86380 86390 1
305354 99305354 1001 86380 86390 1
305462 99305462 1001 86380 86390 1
305233 99305233 1001 86380 86390 1
305273 99305273 1001 86380 86390 1
500041 99500041 1001 86380 86390 1
500633 99500633 1001 86380 86390 1
500885 99500885 1001 86380 86390 1
501474 99501474 1001 86380 86390 1
501616 99501616 1001 86380 86390 1
501266 99501266 1001 86380 86390 1
501411 99501411 1001 86380 86390 1
501087 99501087 1001 86380 86390 1
501159 99501159 1001 86380 86390 1
501778 99501778 1001 86380 86390 1
502343 99502343 1001 86380 86390 1
502100 99502100 1001 86380 86390 1
502519 99502519 1001 86380 86390 1
502590 99502590 1001 86380 86390 1
503214 99503214 1001 86380 86390 1
503086 99503086 1001 86380 86390 1
502965 99502965 1001 86380 86390 1
502890 99502890 1001 86380 86390 1
502821 99502821 1001 86380 86390 1
502875 99502875 1001 86380 86390 1
503485 99503485 1001 86380 86390 1
504058 99504058 1001 86380 86390 1
504199 99504199 1001 86380 86390 1
504895 99504895 1001 86380 86390 1
504914 99504914 1001 86380 86390 1
504743 99504743 1001 86380 86390 1
504872 99504872 1001 86380 86390 1
504609 99504609 1001 86380 86390 1
504635 99504635 1001 86380 86390 1
504409 99504409 1001 86380 86390 1
505093 99505093 1001 86380 86390 1
505617 99505617 1001 86380 86390 1
505431 99505431 1001 86380 86390 1
505295 99505295 1001 86380 86390 1
505221 99505221 1001 86380 86390 1
505787 99505787 1001 86380 86390 1
505791 99505791 1001 86380 86390 1
506427 99506427 1001 86380 86390 1
505990 99505990 1001 86380 86390 1
506666 99506666 1001 86380 86390 1
507221 99507221 1001 86380 86390 1
507328 99507328 1001 86380 86390 1
507411 99507411 1001 86380 86390 1
507279 99507279 1001 86380 86390 1
507153 99507153 1001 86380 86390 1
507078 99507078 1001 86380 86390 1
507092 99507092 1001 86380 86390 1
507577 99507577 1001 86380 86390 1
507427 99507427 1001 86380 86390 1
508071 99508071 1001 86380 86390 1
508130 99508130 1001 86380 86390 1
507830 99507830 1001 86380 86390 1
508324 99508324 1001 86380 86390 1
508369 99508369 1001 86380 86390 1
508447 99508447 1001 86380 86390 1
509066 99509066 1001 86380 86390 1
508856 99508856 1001 86380 86390 1
508743 99508743 1001 86380 86390 1
508834 99508834 1001 86380 86390 1
508564 99508564 1001 86380 86390 1
509177 99509177 1001 86380 86390 1
509118 99509118 1001 86380 86390 1
509722 99509722 1001 86380 86390 1
509657 99509657 1001 86380 86390 1
509352 99509352 1001 86380 86390 1
509405 99509405 1001 86380 86390 1
510028 99510028 1001 86380 86390 1
509965 99509965 1001 86380 86390 1
509992 99509992 1001 86380 86390 1
510621 99510621 1001 86380 86390 1
510660 99510660 1001 86380 86390 1
510317 99510317 1001 86380 86390 1
510428 99510428 1001 86380 86390 1
510248 99510248 1001 86380 86390 1
510210 99510210 1001 86380 86390 1
510128 99510128 1001 86380 86390 1
510783 99510783 1001 86380 86390 1
510887 99510887 1001 86380 86390 1
511351 99511351 1001 86380 86390 1
511239 99511239 1001 86380 86390 1
511343 99511343 1001 86380 86390 1
511708 99511708 1001 86380 86390 1
511597 99511597 1001 86380 86390 1
512197 99512197 1001 86380 86390 1
512069 99512069 1001 86380 86390 1
511822 99511822 1001 86380 86390 1
511952 99511952 1001 86380 86390 1
512476 99512476 1001 86380 86390 1
513041 99513041 1001 86380 86390 1
512924 99512924 1001 86380 86390 1
512839 99512839 1001 86380 86390 1
512956 99512956 1001 86380 86390 1
513309 99513309 1001 86380 86390 1
513261 99513261 1001 86380 86390 1
513898 99513898 1001 86380 86390 1
513937 99513937 1001 86380 86390 1
513698 99513698 1001 86380 86390 1
513651 99513651 1001 86380 86390 1
513666 99513666 1001 86380 86390 1
513705 99513705 1001 86380 86390 1
513810 99513810 1001 86380 86390 1
513425 99513425 1001 86380 86390 1
513584 99513584 1001 86380 86390 1
514166 99514166 1001 86380 86390 1
514747 99514747 1001 86380 86390 1
514325 99514325 1001 86380 86390 1
514977 99514977 1001 86380 86390 1
515661 99515661 1001 86380 86390 1
515577 99515577 1001 86380 86390 1
515681 99515681 1001 86380 86390 1
515340 99515340 1001 86380 86390 1
515354 99515354 1001 86380 86390 1
515088 99515088 1001 86380 86390 1
515166 99515166 1001 86380 86390 1
515120 99515120 1001 86380 86390 1
515084 99515084 1001 86380 86390 1
515876 99515876 1001 86380 86390 1
515775 99515775 1001 86380 86390 1
516335 99516335 1001 86380 86390 1
516467 99516467 1001 86380 86390 1
516020 99516020 1001 86380 86390 1
516065 99516065 1001 86380 86390 1
516676 99516676 1001 86380 86390 1
516642 99516642 1001 86380 86390 1
517146 99517146 1001 86380 86390 1
517276 99517276 1001 86380 86390 1
517328 99517328 1001 86380 86390 1
517166 99517166 1001 86380 86390 1
517095 99517095 1001 86380 86390 1
516795 99516795 1001 86380 86390 1
517359 99517359 1001 86380 86390 1
517393 99517393 1001 86380 86390 1
518144 99518144 1001 86380 86390 1
518066 99518066 1001 86380 86390 1
518252 99518252 1001 86380 86390 1
518343 99518343 1001 86380 86390 1
518717 99518717 1001 86380 86390 1
518577 99518577 1001 86380 86390 1
518723 99518723 1001 86380 86390 1
518419 99518419 1001 86380 86390 1
518484 99518484 1001 86380 86390 1
518463 99518463 1001 86380 86390 1
519011 99519011 1001 86380 86390 1
519030 99519030 1001 86380 86390 1
519189 99519189 1001 86380 86390 1
519684 99519684 1001 86380 86390 1
519342 99519342 1001 86380 86390 1
519278 99519278 1001 86380 86390 1
519904 99519904 1001 86380 86390 1
519854 99519854 1001 86380 86390 1
519862 99519862 1001 86380 86390 1
520017 99520017 1001 86380 86390 1
520477 99520477 1001 86380 86390 1
520483 99520483 1001 86380 86390 1
520318 99520318 1001 86380 86390 1
520241 99520241 1001 86380 86390 1
520157 99520157 1001 86380 86390 1
521377 99521377 1001 86380 86390 1
521266 99521266 1001 86380 86390 1
521318 99521318 1001 86380 86390 1
521109 99521109 1001 86380 86390 1
521075 99521075 1001 86380 86390 1
521246 99521246 1001 86380 86390 1
521169 99521169 1001 86380 86390 1
521491 99521491 1001 86380 86390 1
521574 99521574 1001 86380 86390 1
522103 99522103 1001 86380 86390 1
521994 99521994 1001 86380 86390 1
521816 99521816 1001 86380 86390 1
521692 99521692 1001 86380 86390 1
522382 99522382 1001 86380 86390 1
522482 99522482 1001 86380 86390 1
523066 99523066 1001 86380 86390 1
522874 99522874 1001 86380 86390 1
522759 99522759 1001 86380 86390 1
522742 99522742 1001 86380 86390 1
522523 99522523 1001 86380 86390 1
522512 99522512 1001 86380 86390 1
523207 99523207 1001 86380 86390 1
523224 99523224 1001 86380 86390 1
523909 99523909 1001 86380 86390 1
523805 99523805 1001 86380 86390 1
523623 99523623 1001 86380 86390 1
523679 99523679 1001 86380 86390 1
524123 99524123 1001 86380 86390 1
524020 99524020 1001 86380 86390 1
524028 99524028 1001 86380 86390 1
524635 99524635 1001 86380 86390 1
524892 99524892 1001 86380 86390 1
525394 99525394 1001 86380 86390 1
525490 99525490 1001 86380 86390 1
525586 99525586 1001 86380 86390 1
525590 99525590 1001 86380 86390 1
525295 99525295 1001 86380 86390 1
525374 99525374 1001 86380 86390 1
525098 99525098 1001 86380 86390 1
525757 99525757 1001 86380 86390 1
526280 99526280 1001 86380 86390 1
525905 99525905 1001 86380 86390 1
525805 99525805 1001 86380 86390 1
525988 99525988 1001 86380 86390 1
525846 99525846 1001 86380 86390 1
525924 99525924 1001 86380 86390 1
525851 99525851 1001 86380 86390 1
526472 99526472 1001 86380 86390 1
526537 99526537 1001 86380 86390 1
526460 99526460 1001 86380 86390 1
526555 99526555 1001 86380 86390 1
526520 99526520 1001 86380 86390 1
526559 99526559 1001 86380 86390 1
527069 99527069 1001 86380 86390 1
527112 99527112 1001 86380 86390 1
526888 99526888 1001 86380 86390 1
526970 99526970 1001 86380 86390 1
526661 99526661 1001 86380 86390 1
526713 99526713 1001 86380 86390 1
526755 99526755 1001 86380 86390 1
527322 99527322 1001 86380 86390 1
527705 99527705 1001 86380 86390 1
527862 99527862 1001 86380 86390 1
527816 99527816 1001 86380 86390 1
527829 99527829 1001 86380 86390 1
527506 99527506 1001 86380 86390 1
527613 99527613 1001 86380 86390 1
528195 99528195 1001 86380 86390 1
528146 99528146 1001 86380 86390 1
528711 99528711 1001 86380 86390 1
528840 99528840 1001 86380 86390 1
528753 99528753 1001 86380 86390 1
528673 99528673 1001 86380 86390 1
528622 99528622 1001 86380 86390 1
528373 99528373 1001 86380 86390 1
528295 99528295 1001 86380 86390 1
528365 99528365 1001 86380 86390 1
528409 99528409 1001 86380 86390 1
529577 99529577 1001 86380 86390 1
529223 99529223 1001 86380 86390 1
529263 99529263 1001 86380 86390 1
529178 99529178 1001 86380 86390 1
530382 99530382 1001 86380 86390 1
530308 99530308 1001 86380 86390 1
531189 99531189 1001 86380 86390 1
530992 99530992 1001 86380 86390 1
531086 99531086 1001 86380 86390 1
531380 99531380 1001 86380 86390 1
531423 99531423 1001 86380 86390 1
532153 99532153 1001 86380 86390 1
532115 99532115 1001 86380 86390 1
531841 99531841 1001 86380 86390 1
532394 99532394 1001 86380 86390 1
532304 99532304 1001 86380 86390 1
532383 99532383 1001 86380 86390 1
532869 99532869 1001 86380 86390 1
532940 99532940 1001 86380 86390 1
532742 99532742 1001 86380 86390 1
532795 99532795 1001 86380 86390 1
533096 99533096 1001 86380 86390 1
533212 99533212 1001 86380 86390 1
533150 99533150 1001 86380 86390 1
533112 99533112 1001 86380 86390 1
533682 99533682 1001 86380 86390 1
533641 99533641 1001 86380 86390 1
533911 99533911 1001 86380 86390 1
534648 99534648 1001 86380 86390 1
534533 99534533 1001 86380 86390 1
534576 99534576 1001 86380 86390 1
534365 99534365 1001 86380 86390 1
534456 99534456 1001 86380 86390 1
534227 99534227 1001 86380 86390 1
535481 99535481 1001 86380 86390 1
535156 99535156 1001 86380 86390 1
534968 99534968 1001 86380 86390 1
535598 99535598 1001 86380 86390 1
535587 99535587 1001 86380 86390 1
536301 99536301 1001 86380 86390 1
536267 99536267 1001 86380 86390 1
536191 99536191 1001 86380 86390 1
536075 99536075 1001 86380 86390 1
536013 99536013 1001 86380 86390 1
535832 99535832 1001 86380 86390 1
535770 99535770 1001 86380 86390 1
535823 99535823 1001 86380 86390 1
535888 99535888 1001 86380 86390 1
535843 99535843 1001 86380 86390 1
536340 99536340 1001 86380 86390 1
536397 99536397 1001 86380 86390 1
537049 99537049 1001 86380 86390 1
537011 99537011 1001 86380 86390 1
536974 99536974 1001 86380 86390 1
537095 99537095 1001 86380 86390 1
537005 99537005 1001 86380 86390 1
536842 99536842 1001 86380 86390 1
536806 99536806 1001 86380 86390 1
536889 99536889 1001 86380 86390 1
536705 99536705 1001 86380 86390 1
536643 99536643 1001 86380 86390 1
536669 99536669 1001 86380 86390 1
537317 99537317 1001 86380 86390 1
537177 99537177 1001 86380 86390 1
537877 99537877 1001 86380 86390 1
537931 99537931 1001 86380 86390 1
537658 99537658 1001 86380 86390 1
537461 99537461 1001 86380 86390 1
537528 99537528 1001 86380 86390 1
537503 99537503 1001 86380 86390 1
537495 99537495 1001 86380 86390 1
538404 99538404 1001 86380 86390 1
538474 99538474 1001 86380 86390 1
538554 99538554 1001 86380 86390 1
538411 99538411 1001 86380 86390 1
538195 99538195 1001 86380 86390 1
538889 99538889 1001 86380 86390 1
538933 99538933 1001 86380 86390 1
538860 99538860 1001 86380 86390 1
539554 99539554 1001 86380 86390 1
539517 99539517 1001 86380 86390 1
539628 99539628 1001 86380 86390 1
539229 99539229 1001 86380 86390 1
539278 99539278 1001 86380 86390 1
539163 99539163 1001 86380 86390 1
539664 99539664 1001 86380 86390 1
539720 99539720 1001 86380 86390 1
539733 99539733 1001 86380 86390 1
540334 99540334 1001 86380 86390 1
540283 99540283 1001 86380 86390 1
540311 99540311 1001 86380 86390 1
540205 99540205 1001 86380 86390 1
539905 99539905 1001 86380 86390 1
540622 99540622 1001 86380 86390 1
541210 99541210 1001 86380 86390 1
541099 99541099 1001 86380 86390 1
540902 99540902 1001 86380 86390 1
540918 99540918 1001 86380 86390 1
540711 99540711 1001 86380 86390 1
540871 99540871 1001 86380 86390 1
541979 99541979 1001 86380 86390 1
541984 99541984 1001 86380 86390 1
542101 99542101 1001 86380 86390 1
542188 99542188 1001 86380 86390 1
542266 99542266 1001 86380 86390 1
542280 99542280 1001 86380 86390 1
542780 99542780 1001 86380 86390 1
542660 99542660 1001 86380 86390 1
542460 99542460 1001 86380 86390 1
543084 99543084 1001 86380 86390 1
542325 99542325 1001 86380 86390 1
542988 99542988 1001 86380 86390 1
543631 99543631 1001 86380 86390 1
543716 99543716 1001 86380 86390 1
543501 99543501 1001 86380 86390 1
543551 99543551 1001 86380 86390 1
543290 99543290 1001 86380 86390 1
544597 99544597 1001 86380 86390 1
544460 99544460 1001 86380 86390 1
544455 99544455 1001 86380 86390 1
544006 99544006 1001 86380 86390 1
544127 99544127 1001 86380 86390 1
544181 99544181 1001 86380 86390 1
544665 99544665 1001 86380 86390 1
505525 662 1002 27026 31370 1
400158 99400158 1001 86380 86390 1
400471 99400471 1001 86380 86390 1
400909 99400909 1001 86380 86390 1
401176 99401176 1001 86380 86390 1
401418 99401418 1001 86380 86390 1
401364 99401364 1001 86380 86390 1
402308 99402308 1001 86380 86390 1
402835 99402835 1001 86380 86390 1
402929 99402929 1001 86380 86390 1
402932 99402932 1001 86380 86390 1
403841 99403841 1001 86380 86390 1
404184 99404184 1001 86380 86390 1
404237 99404237 1001 86380 86390 1
404428 99404428 1001 86380 86390 1
404641 99404641 1001 86380 86390 1
405010 99405010 1001 86380 86390 1
405330 99405330 1001 86380 86390 1
405354 99405354 1001 86380 86390 1
406032 99406032 1001 86380 86390 1
406328 99406328 1001 86380 86390 1
406725 99406725 1001 86380 86390 1
406801 99406801 1001 86380 86390 1
407367 99407367 1001 86380 86390 1
407547 99407547 1001 86380 86390 1
407892 99407892 1001 86380 86390 1
408288 99408288 1001 86380 86390 1
408632 99408632 1001 86380 86390 1
409063 99409063 1001 86380 86390 1
409301 99409301 1001 86380 86390 1
409460 99409460 1001 86380 86390 1
409580 99409580 1001 86380 86390 1
410463 99410463 1001 86380 86390 1
411298 99411298 1001 86380 86390 1
411448 99411448 1001 86380 86390 1
411738 99411738 1001 86380 86390 1
412010 99412010 1001 86380 86390 1
412202 99412202 1001 86380 86390 1
412366 99412366 1001 86380 86390 1
412781 99412781 1001 86380 86390 1
412490 99412490 1001 86380 86390 1
412516 99412516 1001 86380 86390 1
413862 99413862 1001 86380 86390 1
414095 99414095 1001 86380 86390 1
413768 99413768 1001 86380 86390 1
414004 99414004 1001 86380 86390 1
415115 99415115 1001 86380 86390 1
414933 99414933 1001 86380 86390 1
414986 99414986 1001 86380 86390 1
414670 99414670 1001 86380 86390 1
414367 99414367 1001 86380 86390 1
414465 99414465 1001 86380 86390 1
415383 99415383 1001 86380 86390 1
416641 99416641 1001 86380 86390 1
416758 99416758 1001 86380 86390 1
416344 99416344 1001 86380 86390 1
416248 99416248 1001 86380 86390 1
415725 99415725 1001 86380 86390 1
415840 99415840 1001 86380 86390 1
417140 99417140 1001 86380 86390 1
417358 99417358 1001 86380 86390 1
417248 99417248 1001 86380 86390 1
417013 99417013 1001 86380 86390 1
417606 99417606 1001 86380 86390 1
417582 99417582 1001 86380 86390 1
418624 99418624 1001 86380 86390 1
418767 99418767 1001 86380 86390 1
418124 99418124 1001 86380 86390 1
417872 99417872 1001 86380 86390 1
417757 99417757 1001 86380 86390 1
420382 99420382 1001 86380 86390 1
420205 99420205 1001 86380 86390 1
420210 99420210 1001 86380 86390 1
420269 99420269 1001 86380 86390 1
419852 99419852 1001 86380 86390 1
421745 99421745 1001 86380 86390 1
421302 99421302 1001 86380 86390 1
421365 99421365 1001 86380 86390 1
421120 99421120 1001 86380 86390 1
421147 99421147 1001 86380 86390 1
422494 99422494 1001 86380 86390 1
423486 99423486 1001 86380 86390 1
423608 99423608 1001 86380 86390 1
422834 99422834 1001 86380 86390 1
423883 99423883 1001 86380 86390 1
425056 99425056 1001 86380 86390 1
425013 99425013 1001 86380 86390 1
425187 99425187 1001 86380 86390 1
425245 99425245 1001 86380 86390 1
424401 99424401 1001 86380 86390 1
424557 99424557 1001 86380 86390 1
425689 99425689 1001 86380 86390 1
427030 99427030 1001 86380 86390 1
426712 99426712 1001 86380 86390 1
426441 99426441 1001 86380 86390 1
425848 99425848 1001 86380 86390 1
426209 99426209 1001 86380 86390 1
427156 99427156 1001 86380 86390 1
428182 99428182 1001 86380 86390 1
428135 99428135 1001 86380 86390 1
427799 99427799 1001 86380 86390 1
429097 99429097 1001 86380 86390 1
429148 99429148 1001 86380 86390 1
429682 99429682 1001 86380 86390 1
429514 99429514 1001 86380 86390 1
430401 99430401 1001 86380 86390 1
431293 99431293 1001 86380 86390 1
431335 99431335 1001 86380 86390 1
430824 99430824 1001 86380 86390 1
430994 99430994 1001 86380 86390 1
432189 99432189 1001 86380 86390 1
433349 99433349 1001 86380 86390 1
433384 99433384 1001 86380 86390 1
433163 99433163 1001 86380 86390 1
433274 99433274 1001 86380 86390 1
434062 99434062 1001 86380 86390 1
434126 99434126 1001 86380 86390 1
435119 99435119 1001 86380 86390 1
435002 99435002 1001 86380 86390 1
435474 99435474 1001 86380 86390 1
435915 99435915 1001 86380 86390 1
437173 99437173 1001 86380 86390 1
300602 99300602 1001 86380 86390 1
300542 99300542 1001 86380 86390 1
300328 99300328 1001 86380 86390 1
300517 99300517 1001 86380 86390 1
300202 99300202 1001 86380 86390 1
300216 99300216 1001 86380 86390 1
300181 99300181 1001 86380 86390 1
300773 99300773 1001 86380 86390 1
301518 99301518 1001 86380 86390 1
301176 99301176 1001 86380 86390 1
300960 99300960 1001 86380 86390 1
301030 99301030 1001 86380 86390 1
301350 99301350 1001 86380 86390 1
301612 99301612 1001 86380 86390 1
302309 99302309 1001 86380 86390 1
302164 99302164 1001 86380 86390 1
302095 99302095 1001 86380 86390 1
303008 99303008 1001 86380 86390 1
302804 99302804 1001 86380 86390 1
302653 99302653 1001 86380 86390 1
303374 99303374 1001 86380 86390 1
303226 99303226 1001 86380 86390 1
303318 99303318 1001 86380 86390 1
304011 99304011 1001 86380 86390 1
303443 99303443 1001 86380 86390 1
303463 99303463 1001 86380 86390 1
304113 99304113 1001 86380 86390 1
304759 99304759 1001 86380 86390 1
304665 99304665 1001 86380 86390 1
304446 99304446 1001 86380 86390 1
304882 99304882 1001 86380 86390 1
304985 99304985 1001 86380 86390 1
305030 99305030 1001 86380 86390 1
305646 99305646 1001 86380 86390 1
305306 99305306 1001 86380 86390 1
305384 99305384 1001 86380 86390 1
305440 99305440 1001 86380 86390 1
305258 99305258 1001 86380 86390 1
305080 99305080 1001 86380 86390 1
305114 99305114 1001 86380 86390 1
305075 99305075 1001 86380 86390 1
305689 99305689 1001 86380 86390 1
500623 99500623 1001 86380 86390 1
500708 99500708 1001 86380 86390 1
500773 99500773 1001 86380 86390 1
500531 99500531 1001 86380 86390 1
500337 99500337 1001 86380 86390 1
500274 99500274 1001 86380 86390 1
501441 99501441 1001 86380 86390 1
501545 99501545 1001 86380 86390 1
501546 99501546 1001 86380 86390 1
501371 99501371 1001 86380 86390 1
501432 99501432 1001 86380 86390 1
501792 99501792 1001 86380 86390 1
502432 99502432 1001 86380 86390 1
502416 99502416 1001 86380 86390 1
502237 99502237 1001 86380 86390 1
501896 99501896 1001 86380 86390 1
502016 99502016 1001 86380 86390 1
501862 99501862 1001 86380 86390 1
502047 99502047 1001 86380 86390 1
502570 99502570 1001 86380 86390 1
502589 99502589 1001 86380 86390 1
502749 99502749 1001 86380 86390 1
502802 99502802 1001 86380 86390 1
502715 99502715 1001 86380 86390 1
503309 99503309 1001 86380 86390 1
504017 99504017 1001 86380 86390 1
504035 99504035 1001 86380 86390 1
504053 99504053 1001 86380 86390 1
503776 99503776 1001 86380 86390 1
503753 99503753 1001 86380 86390 1
503831 99503831 1001 86380 86390 1
503858 99503858 1001 86380 86390 1
503619 99503619 1001 86380 86390 1
504169 99504169 1001 86380 86390 1
504842 99504842 1001 86380 86390 1
504855 99504855 1001 86380 86390 1
504333 99504333 1001 86380 86390 1
504970 99504970 1001 86380 86390 1
505000 99505000 1001 86380 86390 1
505016 99505016 1001 86380 86390 1
505742 99505742 1001 86380 86390 1
505711 99505711 1001 86380 86390 1
505401 99505401 1001 86380 86390 1
505531 99505531 1001 86380 86390 1
505428 99505428 1001 86380 86390 1
505391 99505391 1001 86380 86390 1
505152 99505152 1001 86380 86390 1
505269 99505269 1001 86380 86390 1
505308 99505308 1001 86380 86390 1
505231 99505231 1001 86380 86390 1
505826 99505826 1001 86380 86390 1
505920 99505920 1001 86380 86390 1
506546 99506546 1001 86380 86390 1
506469 99506469 1001 86380 86390 1
506439 99506439 1001 86380 86390 1
506531 99506531 1001 86380 86390 1
506544 99506544 1001 86380 86390 1
506671 99506671 1001 86380 86390 1
507297 99507297 1001 86380 86390 1
507273 99507273 1001 86380 86390 1
506989 99506989 1001 86380 86390 1
507466 99507466 1001 86380 86390 1
508231 99508231 1001 86380 86390 1
508143 99508143 1001 86380 86390 1
507844 99507844 1001 86380 86390 1
507633 99507633 1001 86380 86390 1
508365 99508365 1001 86380 86390 1
508941 99508941 1001 86380 86390 1
508664 99508664 1001 86380 86390 1
508571 99508571 1001 86380 86390 1
508553 99508553 1001 86380 86390 1
508662 99508662 1001 86380 86390 1
509194 99509194 1001 86380 86390 1
509237 99509237 1001 86380 86390 1
509837 99509837 1001 86380 86390 1
509842 99509842 1001 86380 86390 1
509713 99509713 1001 86380 86390 1
509848 99509848 1001 86380 86390 1
509533 99509533 1001 86380 86390 1
509680 99509680 1001 86380 86390 1
509311 99509311 1001 86380 86390 1
509428 99509428 1001 86380 86390 1
509458 99509458 1001 86380 86390 1
510393 99510393 1001 86380 86390 1
510510 99510510 1001 86380 86390 1
510413 99510413 1001 86380 86390 1
510237 99510237 1001 86380 86390 1
510266 99510266 1001 86380 86390 1
510218 99510218 1001 86380 86390 1
510919 99510919 1001 86380 86390 1
510729 99510729 1001 86380 86390 1
510865 99510865 1001 86380 86390 1
511283 99511283 1001 86380 86390 1
511275 99511275 1001 86380 86390 1
511211 99511211 1001 86380 86390 1
511292 99511292 1001 86380 86390 1
511229 99511229 1001 86380 86390 1
511036 99511036 1001 86380 86390 1
510991 99510991 1001 86380 86390 1
511017 99511017 1001 86380 86390 1
510953 99510953 1001 86380 86390 1
511629 99511629 1001 86380 86390 1
511593 99511593 1001 86380 86390 1
511684 99511684 1001 86380 86390 1
512308 99512308 1001 86380 86390 1
512262 99512262 1001 86380 86390 1
512129 99512129 1001 86380 86390 1
512509 99512509 1001 86380 86390 1
512541 99512541 1001 86380 86390 1
513068 99513068 1001 86380 86390 1
513057 99513057 1001 86380 86390 1
513033 99513033 1001 86380 86390 1
513022 99513022 1001 86380 86390 1
512910 99512910 1001 86380 86390 1
512977 99512977 1001 86380 86390 1
512824 99512824 1001 86380 86390 1
512864 99512864 1001 86380 86390 1
512763 99512763 1001 86380 86390 1
513237 99513237 1001 86380 86390 1
513722 99513722 1001 86380 86390 1
513643 99513643 1001 86380 86390 1
514195 99514195 1001 86380 86390 1
514849 99514849 1001 86380 86390 1
514700 99514700 1001 86380 86390 1
514509 99514509 1001 86380 86390 1
514368 99514368 1001 86380 86390 1
514310 99514310 1001 86380 86390 1
514880 99514880 1001 86380 86390 1
514918 99514918 1001 86380 86390 1
515654 99515654 1001 86380 86390 1
515623 99515623 1001 86380 86390 1
515637 99515637 1001 86380 86390 1
515465 99515465 1001 86380 86390 1
515402 99515402 1001 86380 86390 1
515404 99515404 1001 86380 86390 1
515834 99515834 1001 86380 86390 1
516322 99516322 1001 86380 86390 1
516239 99516239 1001 86380 86390 1
516151 99516151 1001 86380 86390 1
516274 99516274 1001 86380 86390 1
516262 99516262 1001 86380 86390 1
516251 99516251 1001 86380 86390 1
516071 99516071 1001 86380 86390 1
516039 99516039 1001 86380 86390 1
516623 99516623 1001 86380 86390 1
516552 99516552 1001 86380 86390 1
516592 99516592 1001 86380 86390 1
516595 99516595 1001 86380 86390 1
517285 99517285 1001 86380 86390 1
517040 99517040 1001 86380 86390 1
516937 99516937 1001 86380 86390 1
516747 99516747 1001 86380 86390 1
517437 99517437 1001 86380 86390 1
517538 99517538 1001 86380 86390 1
518091 99518091 1001 86380 86390 1
518045 99518045 1001 86380 86390 1
517931 99517931 1001 86380 86390 1
517757 99517757 1001 86380 86390 1
517874 99517874 1001 86380 86390 1
517733 99517733 1001 86380 86390 1
518341 99518341 1001 86380 86390 1
518183 99518183 1001 86380 86390 1
518667 99518667 1001 86380 86390 1
518437 99518437 1001 86380 86390 1
518385 99518385 1001 86380 86390 1
518994 99518994 1001 86380 86390 1
519125 99519125 1001 86380 86390 1
519804 99519804 1001 86380 86390 1
519492 99519492 1001 86380 86390 1
519570 99519570 1001 86380 86390 1
519597 99519597 1001 86380 86390 1
519455 99519455 1001 86380 86390 1
519534 99519534 1001 86380 86390 1
519604 99519604 1001 86380 86390 1
519362 99519362 1001 86380 86390 1
519285 99519285 1001 86380 86390 1
519290 99519290 1001 86380 86390 1
519329 99519329 1001 86380 86390 1
519944 99519944 1001 86380 86390 1
519828 99519828 1001 86380 86390 1
520605 99520605 1001 86380 86390 1
520370 99520370 1001 86380 86390 1
520399 99520399 1001 86380 86390 1
520232 99520232 1001 86380 86390 1
520205 99520205 1001 86380 86390 1
520169 99520169 1001 86380 86390 1
520210 99520210 1001 86380 86390 1
520689 99520689 1001 86380 86390 1
520797 99520797 1001 86380 86390 1
521298 99521298 1001 86380 86390 1
521107 99521107 1001 86380 86390 1
521061 99521061 1001 86380 86390 1
520848 99520848 1001 86380 86390 1
520984 99520984 1001 86380 86390 1
521534 99521534 1001 86380 86390 1
521553 99521553 1001 86380 86390 1
522264 99522264 1001 86380 86390 1
522061 99522061 1001 86380 86390 1
522067 99522067 1001 86380 86390 1
521951 99521951 1001 86380 86390 1
521966 99521966 1001 86380 86390 1
522083 99522083 1001 86380 86390 1
522059 99522059 1001 86380 86390 1
521969 99521969 1001 86380 86390 1
521707 99521707 1001 86380 86390 1
521849 99521849 1001 86380 86390 1
521734 99521734 1001 86380 86390 1
522715 99522715 1001 86380 86390 1
522552 99522552 1001 86380 86390 1
522622 99522622 1001 86380 86390 1
522519 99522519 1001 86380 86390 1
523155 99523155 1001 86380 86390 1
523220 99523220 1001 86380 86390 1
523636 99523636 1001 86380 86390 1
523615 99523615 1001 86380 86390 1
523349 99523349 1001 86380 86390 1
523428 99523428 1001 86380 86390 1
523382 99523382 1001 86380 86390 1
523370 99523370 1001 86380 86390 1
523400 99523400 1001 86380 86390 1
524114 99524114 1001 86380 86390 1
524140 99524140 1001 86380 86390 1
524704 99524704 1001 86380 86390 1
524565 99524565 1001 86380 86390 1
524547 99524547 1001 86380 86390 1
524320 99524320 1001 86380 86390 1
524329 99524329 1001 86380 86390 1
524265 99524265 1001 86380 86390 1
524887 99524887 1001 86380 86390 1
525025 99525025 1001 86380 86390 1
525613 99525613 1001 86380 86390 1
526372 99526372 1001 86380 86390 1
526218 99526218 1001 86380 86390 1
525970 99525970 1001 86380 86390 1
525945 99525945 1001 86380 86390 1
526550 99526550 1001 86380 86390 1
526501 99526501 1001 86380 86390 1
526454 99526454 1001 86380 86390 1
527189 99527189 1001 86380 86390 1
526941 99526941 1001 86380 86390 1
527024 99527024 1001 86380 86390 1
526887 99526887 1001 86380 86390 1
526725 99526725 1001 86380 86390 1
526637 99526637 1001 86380 86390 1
527410 99527410 1001 86380 86390 1
528041 99528041 1001 86380 86390 1
527832 99527832 1001 86380 86390 1
527807 99527807 1001 86380 86390 1
527711 99527711 1001 86380 86390 1
527854 99527854 1001 86380 86390 1
527583 99527583 1001 86380 86390 1
527549 99527549 1001 86380 86390 1
527589 99527589 1001 86380 86390 1
528241 99528241 1001 86380 86390 1
528216 99528216 1001 86380 86390 1
528269 99528269 1001 86380 86390 1
528149 99528149 1001 86380 86390 1
528875 99528875 1001 86380 86390 1
528768 99528768 1001 86380 86390 1
528450 99528450 1001 86380 86390 1
528309 99528309 1001 86380 86390 1
528284 99528284 1001 86380 86390 1
528456 99528456 1001 86380 86390 1
529035 99529035 1001 86380 86390 1
529355 99529355 1001 86380 86390 1
529224 99529224 1001 86380 86390 1
529187 99529187 1001 86380 86390 1
529167 99529167 1001 86380 86390 1
529833 99529833 1001 86380 86390 1
529756 99529756 1001 86380 86390 1
530465 99530465 1001 86380 86390 1
530372 99530372 1001 86380 86390 1
530275 99530275 1001 86380 86390 1
530317 99530317 1001 86380 86390 1
530241 99530241 1001 86380 86390 1
529992 99529992 1001 86380 86390 1
530618 99530618 1001 86380 86390 1
530566 99530566 1001 86380 86390 1
530597 99530597 1001 86380 86390 1
531355 99531355 1001 86380 86390 1
531126 99531126 1001 86380 86390 1
531147 99531147 1001 86380 86390 1
530771 99530771 1001 86380 86390 1
530903 99530903 1001 86380 86390 1
530762 99530762 1001 86380 86390 1
530806 99530806 1001 86380 86390 1
531521 99531521 1001 86380 86390 1
531414 99531414 1001 86380 86390 1
532040 99532040 1001 86380 86390 1
532148 99532148 1001 86380 86390 1
531829 99531829 1001 86380 86390 1
531726 99531726 1001 86380 86390 1
532407 99532407 1001 86380 86390 1
532866 99532866 1001 86380 86390 1
532925 99532925 1001 86380 86390 1
532637 99532637 1001 86380 86390 1
533070 99533070 1001 86380 86390 1
533681 99533681 1001 86380 86390 1
533673 99533673 1001 86380 86390 1
533790 99533790 1001 86380 86390 1
533569 99533569 1001 86380 86390 1
533519 99533519 1001 86380 86390 1
533611 99533611 1001 86380 86390 1
533298 99533298 1001 86380 86390 1
534026 99534026 1001 86380 86390 1
534009 99534009 1001 86380 86390 1
534588 99534588 1001 86380 86390 1
534459 99534459 1001 86380 86390 1
534437 99534437 1001 86380 86390 1
534184 99534184 1001 86380 86390 1
534854 99534854 1001 86380 86390 1
534829 99534829 1001 86380 86390 1
535368 99535368 1001 86380 86390 1
535356 99535356 1001 86380 86390 1
535375 99535375 1001 86380 86390 1
535167 99535167 1001 86380 86390 1
535264 99535264 1001 86380 86390 1
534923 99534923 1001 86380 86390 1
535575 99535575 1001 86380 86390 1
535671 99535671 1001 86380 86390 1
536140 99536140 1001 86380 86390 1
536107 99536107 1001 86380 86390 1
536528 99536528 1001 86380 86390 1
536538 99536538 1001 86380 86390 1
536768 99536768 1001 86380 86390 1
536915 99536915 1001 86380 86390 1
536725 99536725 1001 86380 86390 1
537194 99537194 1001 86380 86390 1
537873 99537873 1001 86380 86390 1
537838 99537838 1001 86380 86390 1
537936 99537936 1001 86380 86390 1
537601 99537601 1001 86380 86390 1
537602 99537602 1001 86380 86390 1
537680 99537680 1001 86380 86390 1
537763 99537763 1001 86380 86390 1
537742 99537742 1001 86380 86390 1
538053 99538053 1001 86380 86390 1
538055 99538055 1001 86380 86390 1
537995 99537995 1001 86380 86390 1
538622 99538622 1001 86380 86390 1
538688 99538688 1001 86380 86390 1
538704 99538704 1001 86380 86390 1
538619 99538619 1001 86380 86390 1
538684 99538684 1001 86380 86390 1
538583 99538583 1001 86380 86390 1
538272 99538272 1001 86380 86390 1
538850 99538850 1001 86380 86390 1
539383 99539383 1001 86380 86390 1
539103 99539103 1001 86380 86390 1
539707 99539707 1001 86380 86390 1
540285 99540285 1001 86380 86390 1
540068 99540068 1001 86380 86390 1
540228 99540228 1001 86380 86390 1
540256 99540256 1001 86380 86390 1
539973 99539973 1001 86380 86390 1
539935 99539935 1001 86380 86390 1
540039 99540039 1001 86380 86390 1
540539 99540539 1001 86380 86390 1
540924 99540924 1001 86380 86390 1
540775 99540775 1001 86380 86390 1
540697 99540697 1001 86380 86390 1
541446 99541446 1001 86380 86390 1
541371 99541371 1001 86380 86390 1
541695 99541695 1001 86380 86390 1
541632 99541632 1001 86380 86390 1
541650 99541650 1001 86380 86390 1
541678 99541678 1001 86380 86390 1
542817 99542817 1001 86380 86390 1
542880 99542880 1001 86380 86390 1
542520 99542520 1001 86380 86390 1
542477 99542477 1001 86380 86390 1
543738 99543738 1001 86380 86390 1
543727 99543727 1001 86380 86390 1
543288 99543288 1001 86380 86390 1
543893 99543893 1001 86380 86390 1
543842 99543842 1001 86380 86390 1
544264 99544264 1001 86380 86390 1
543979 99543979 1001 86380 86390 1
544079 99544079 1001 86380 86390 1
406621 1001 1001 31020 36777 1
516636 1059 1002 54286 57927 1
536306 943 1001 31326 31626 1
400102 99400102 1001 86380 86390 1
400642 99400642 1001 86380 86390 1
400861 99400861 1001 86380 86390 1
402040 99402040 1001 86380 86390 1
401984 99401984 1001 86380 86390 1
402093 99402093 1001 86380 86390 1
403725 99403725 1001 86380 86390 1
403889 99403889 1001 86380 86390 1
403923 99403923 1001 86380 86390 1
403869 99403869 1001 86380 86390 1
403916 99403916 1001 86380 86390 1
404571 99404571 1001 86380 86390 1
404748 99404748 1001 86380 86390 1
404831 99404831 1001 86380 86390 1
404804 99404804 1001 86380 86390 1
405092 99405092 1001 86380 86390 1
405183 99405183 1001 86380 86390 1
405425 99405425 1001 86380 86390 1
406830 99406830 1001 86380 86390 1
407064 99407064 1001 86380 86390 1
407046 99407046 1001 86380 86390 1
407712 99407712 1001 86380 86390 1
408179 99408179 1001 86380 86390 1
408714 99408714 1001 86380 86390 1
408877 99408877 1001 86380 86390 1
408985 99408985 1001 86380 86390 1
409150 99409150 1001 86380 86390 1
409152 99409152 1001 86380 86390 1
410207 99410207 1001 86380 86390 1
410380 99410380 1001 86380 86390 1
410439 99410439 1001 86380 86390 1
410702 99410702 1001 86380 86390 1
410785 99410785 1001 86380 86390 1
411198 99411198 1001 86380 86390 1
411564 99411564 1001 86380 86390 1
411810 99411810 1001 86380 86390 1
411924 99411924 1001 86380 86390 1
412000 99412000 1001 86380 86390 1
412470 99412470 1001 86380 86390 1
413648 99413648 1001 86380 86390 1
413437 99413437 1001 86380 86390 1
412950 99412950 1001 86380 86390 1
413751 99413751 1001 86380 86390 1
414407 99414407 1001 86380 86390 1
414390 99414390 1001 86380 86390 1
415450 99415450 1001 86380 86390 1
415426 99415426 1001 86380 86390 1
416865 99416865 1001 86380 86390 1
416679 99416679 1001 86380 86390 1
416952 99416952 1001 86380 86390 1
417231 99417231 1001 86380 86390 1
417009 99417009 1001 86380 86390 1
417426 99417426 1001 86380 86390 1
418618 99418618 1001 86380 86390 1
418064 99418064 1001 86380 86390 1
418430 99418430 1001 86380 86390 1
420446 99420446 1001 86380 86390 1
420062 99420062 1001 86380 86390 1
419699 99419699 1001 86380 86390 1
419787 99419787 1001 86380 86390 1
419347 99419347 1001 86380 86390 1
419522 99419522 1001 86380 86390 1
419455 99419455 1001 86380 86390 1
419250 99419250 1001 86380 86390 1
419310 99419310 1001 86380 86390 1
419417 99419417 1001 86380 86390 1
420552 99420552 1001 86380 86390 1
420503 99420503 1001 86380 86390 1
420532 99420532 1001 86380 86390 1
420608 99420608 1001 86380 86390 1
420668 99420668 1001 86380 86390 1
421913 99421913 1001 86380 86390 1
421702 99421702 1001 86380 86390 1
421576 99421576 1001 86380 86390 1
421018 99421018 1001 86380 86390 1
420949 99420949 1001 86380 86390 1
421137 99421137 1001 86380 86390 1
421163 99421163 1001 86380 86390 1
421168 99421168 1001 86380 86390 1
422220 99422220 1001 86380 86390 1
422125 99422125 1001 86380 86390 1
422324 99422324 1001 86380 86390 1
423434 99423434 1001 86380 86390 1
423089 99423089 1001 86380 86390 1
423033 99423033 1001 86380 86390 1
423121 99423121 1001 86380 86390 1
422748 99422748 1001 86380 86390 1
422939 99422939 1001 86380 86390 1
423825 99423825 1001 86380 86390 1
423816 99423816 1001 86380 86390 1
423937 99423937 1001 86380 86390 1
425246 99425246 1001 86380 86390 1
424641 99424641 1001 86380 86390 1
424742 99424742 1001 86380 86390 1
424456 99424456 1001 86380 86390 1
425565 99425565 1001 86380 86390 1
425768 99425768 1001 86380 86390 1
426910 99426910 1001 86380 86390 1
427397 99427397 1001 86380 86390 1
427122 99427122 1001 86380 86390 1
428235 99428235 1001 86380 86390 1
428223 99428223 1001 86380 86390 1
427869 99427869 1001 86380 86390 1
428768 99428768 1001 86380 86390 1
429012 99429012 1001 86380 86390 1
429522 99429522 1001 86380 86390 1
429209 99429209 1001 86380 86390 1
430593 99430593 1001 86380 86390 1
430714 99430714 1001 86380 86390 1
432019 99432019 1001 86380 86390 1
431490 99431490 1001 86380 86390 1
431148 99431148 1001 86380 86390 1
431188 99431188 1001 86380 86390 1
432292 99432292 1001 86380 86390 1
432254 99432254 1001 86380 86390 1
432316 99432316 1001 86380 86390 1
432340 99432340 1001 86380 86390 1
433635 99433635 1001 86380 86390 1
433344 99433344 1001 86380 86390 1
432650 99432650 1001 86380 86390 1
432763 99432763 1001 86380 86390 1
433752 99433752 1001 86380 86390 1
433977 99433977 1001 86380 86390 1
435017 99435017 1001 86380 86390 1
434946 99434946 1001 86380 86390 1
434691 99434691 1001 86380 86390 1
434669 99434669 1001 86380 86390 1
434249 99434249 1001 86380 86390 1
434467 99434467 1001 86380 86390 1
435665 99435665 1001 86380 86390 1
437004 99437004 1001 86380 86390 1
436947 99436947 1001 86380 86390 1
437015 99437015 1001 86380 86390 1
436548 99436548 1001 86380 86390 1
436394 99436394 1001 86380 86390 1
436046 99436046 1001 86380 86390 1
436234 99436234 1001 86380 86390 1
435923 99435923 1001 86380 86390 1
300022 99300022 1001 86380 86390 1
437224 99437224 1001 86380 86390 1
437252 99437252 1001 86380 86390 1
300354 99300354 1001 86380 86390 1
300424 99300424 1001 86380 86390 1
300320 99300320 1001 86380 86390 1
300277 99300277 1001 86380 86390 1
300154 99300154 1001 86380 86390 1
300907 99300907 1001 86380 86390 1
300933 99300933 1001 86380 86390 1
300865 99300865 1001 86380 86390 1
301478 99301478 1001 86380 86390 1
301432 99301432 1001 86380 86390 1
301279 99301279 1001 86380 86390 1
301165 99301165 1001 86380 86390 1
300949 99300949 1001 86380 86390 1
301002 99301002 1001 86380 86390 1
300980 99300980 1001 86380 86390 1
301671 99301671 1001 86380 86390 1
302203 99302203 1001 86380 86390 1
302232 99302232 1001 86380 86390 1
301967 99301967 1001 86380 86390 1
302383 99302383 1001 86380 86390 1
302654 99302654 1001 86380 86390 1
302778 99302778 1001 86380 86390 1
303307 99303307 1001 86380 86390 1
303360 99303360 1001 86380 86390 1
303400 99303400 1001 86380 86390 1
303254 99303254 1001 86380 86390 1
303358 99303358 1001 86380 86390 1
303952 99303952 1001 86380 86390 1
303555 99303555 1001 86380 86390 1
304852 99304852 1001 86380 86390 1
304593 99304593 1001 86380 86390 1
304242 99304242 1001 86380 86390 1
304412 99304412 1001 86380 86390 1
304296 99304296 1001 86380 86390 1
304401 99304401 1001 86380 86390 1
304961 99304961 1001 86380 86390 1
304979 99304979 1001 86380 86390 1
304954 99304954 1001 86380 86390 1
305609 99305609 1001 86380 86390 1
305524 99305524 1001 86380 86390 1
305432 99305432 1001 86380 86390 1
305333 99305333 1001 86380 86390 1
305219 99305219 1001 86380 86390 1
305070 99305070 1001 86380 86390 1
500087 99500087 1001 86380 86390 1
500767 99500767 1001 86380 86390 1
500497 99500497 1001 86380 86390 1
500962 99500962 1001 86380 86390 1
500989 99500989 1001 86380 86390 1
501615 99501615 1001 86380 86390 1
501191 99501191 1001 86380 86390 1
501805 99501805 1001 86380 86390 1
501764 99501764 1001 86380 86390 1
502012 99502012 1001 86380 86390 1
503259 99503259 1001 86380 86390 1
502975 99502975 1001 86380 86390 1
503444 99503444 1001 86380 86390 1
503410 99503410 1001 86380 86390 1
503566 99503566 1001 86380 86390 1
503514 99503514 1001 86380 86390 1
503581 99503581 1001 86380 86390 1
504894 99504894 1001 86380 86390 1
504814 99504814 1001 86380 86390 1
504596 99504596 1001 86380 86390 1
504507 99504507 1001 86380 86390 1
505045 99505045 1001 86380 86390 1
505138 99505138 1001 86380 86390 1
505009 99505009 1001 86380 86390 1
504986 99504986 1001 86380 86390 1
505636 99505636 1001 86380 86390 1
505422 99505422 1001 86380 86390 1
505554 99505554 1001 86380 86390 1
505227 99505227 1001 86380 86390 1
505220 99505220 1001 86380 86390 1
505926 99505926 1001 86380 86390 1
506521 99506521 1001 86380 86390 1
506219 99506219 1001 86380 86390 1
506132 99506132 1001 86380 86390 1
506020 99506020 1001 86380 86390 1
506738 99506738 1001 86380 86390 1
506637 99506637 1001 86380 86390 1
507419 99507419 1001 86380 86390 1
507330 99507330 1001 86380 86390 1
507183 99507183 1001 86380 86390 1
507174 99507174 1001 86380 86390 1
507059 99507059 1001 86380 86390 1
506819 99506819 1001 86380 86390 1
506950 99506950 1001 86380 86390 1
508213 99508213 1001 86380 86390 1
508004 99508004 1001 86380 86390 1
507940 99507940 1001 86380 86390 1
507911 99507911 1001 86380 86390 1
507664 99507664 1001 86380 86390 1
508312 99508312 1001 86380 86390 1
508423 99508423 1001 86380 86390 1
508745 99508745 1001 86380 86390 1
508864 99508864 1001 86380 86390 1
508588 99508588 1001 86380 86390 1
509825 99509825 1001 86380 86390 1
509687 99509687 1001 86380 86390 1
509549 99509549 1001 86380 86390 1
509436 99509436 1001 86380 86390 1
510077 99510077 1001 86380 86390 1
510616 99510616 1001 86380 86390 1
510617 99510617 1001 86380 86390 1
510498 99510498 1001 86380 86390 1
510357 99510357 1001 86380 86390 1
510309 99510309 1001 86380 86390 1
510129 99510129 1001 86380 86390 1
510883 99510883 1001 86380 86390 1
510732 99510732 1001 86380 86390 1
510734 99510734 1001 86380 86390 1
511416 99511416 1001 86380 86390 1
511456 99511456 1001 86380 86390 1
511482 99511482 1001 86380 86390 1
511288 99511288 1001 86380 86390 1
511302 99511302 1001 86380 86390 1
511330 99511330 1001 86380 86390 1
511667 99511667 1001 86380 86390 1
511735 99511735 1001 86380 86390 1
512079 99512079 1001 86380 86390 1
511889 99511889 1001 86380 86390 1
512394 99512394 1001 86380 86390 1
512478 99512478 1001 86380 86390 1
513006 99513006 1001 86380 86390 1
512874 99512874 1001 86380 86390 1
512825 99512825 1001 86380 86390 1
512982 99512982 1001 86380 86390 1
512636 99512636 1001 86380 86390 1
512730 99512730 1001 86380 86390 1
512699 99512699 1001 86380 86390 1
513390 99513390 1001 86380 86390 1
513963 99513963 1001 86380 86390 1
513707 99513707 1001 86380 86390 1
513438 99513438 1001 86380 86390 1
513586 99513586 1001 86380 86390 1
514121 99514121 1001 86380 86390 1
514665 99514665 1001 86380 86390 1
514997 99514997 1001 86380 86390 1
515000 99515000 1001 86380 86390 1
514952 99514952 1001 86380 86390 1
514992 99514992 1001 86380 86390 1
514943 99514943 1001 86380 86390 1
515361 99515361 1001 86380 86390 1
515392 99515392 1001 86380 86390 1
515123 99515123 1001 86380 86390 1
515100 99515100 1001 86380 86390 1
515771 99515771 1001 86380 86390 1
516050 99516050 1001 86380 86390 1
516063 99516063 1001 86380 86390 1
517008 99517008 1001 86380 86390 1
517409 99517409 1001 86380 86390 1
517804 99517804 1001 86380 86390 1
517553 99517553 1001 86380 86390 1
517614 99517614 1001 86380 86390 1
517682 99517682 1001 86380 86390 1
518834 99518834 1001 86380 86390 1
518845 99518845 1001 86380 86390 1
518748 99518748 1001 86380 86390 1
518607 99518607 1001 86380 86390 1
518382 99518382 1001 86380 86390 1
518530 99518530 1001 86380 86390 1
518440 99518440 1001 86380 86390 1
519090 99519090 1001 86380 86390 1
519083 99519083 1001 86380 86390 1
519764 99519764 1001 86380 86390 1
519627 99519627 1001 86380 86390 1
519561 99519561 1001 86380 86390 1
519273 99519273 1001 86380 86390 1
519222 99519222 1001 86380 86390 1
519399 99519399 1001 86380 86390 1
520449 99520449 1001 86380 86390 1
520360 99520360 1001 86380 86390 1
520250 99520250 1001 86380 86390 1
520252 99520252 1001 86380 86390 1
520792 99520792 1001 86380 86390 1
520801 99520801 1001 86380 86390 1
520673 99520673 1001 86380 86390 1
520687 99520687 1001 86380 86390 1
521312 99521312 1001 86380 86390 1
521314 99521314 1001 86380 86390 1
521344 99521344 1001 86380 86390 1
521240 99521240 1001 86380 86390 1
521016 99521016 1001 86380 86390 1
521004 99521004 1001 86380 86390 1
521046 99521046 1001 86380 86390 1
520996 99520996 1001 86380 86390 1
520973 99520973 1001 86380 86390 1
522153 99522153 1001 86380 86390 1
522193 99522193 1001 86380 86390 1
521830 99521830 1001 86380 86390 1
521694 99521694 1001 86380 86390 1
522303 99522303 1001 86380 86390 1
522336 99522336 1001 86380 86390 1
522938 99522938 1001 86380 86390 1
523027 99523027 1001 86380 86390 1
523002 99523002 1001 86380 86390 1
522862 99522862 1001 86380 86390 1
522824 99522824 1001 86380 86390 1
522747 99522747 1001 86380 86390 1
522573 99522573 1001 86380 86390 1
523189 99523189 1001 86380 86390 1
523764 99523764 1001 86380 86390 1
523906 99523906 1001 86380 86390 1
523832 99523832 1001 86380 86390 1
523853 99523853 1001 86380 86390 1
523663 99523663 1001 86380 86390 1
523704 99523704 1001 86380 86390 1
523719 99523719 1001 86380 86390 1
523712 99523712 1001 86380 86390 1
524674 99524674 1001 86380 86390 1
524425 99524425 1001 86380 86390 1
524255 99524255 1001 86380 86390 1
524246 99524246 1001 86380 86390 1
524169 99524169 1001 86380 86390 1
524355 99524355 1001 86380 86390 1
524781 99524781 1001 86380 86390 1
524788 99524788 1001 86380 86390 1
524895 99524895 1001 86380 86390 1
525573 99525573 1001 86380 86390 1
525467 99525467 1001 86380 86390 1
525170 99525170 1001 86380 86390 1
525121 99525121 1001 86380 86390 1
525150 99525150 1001 86380 86390 1
525180 99525180 1001 86380 86390 1
525143 99525143 1001 86380 86390 1
526246 99526246 1001 86380 86390 1
526247 99526247 1001 86380 86390 1
526358 99526358 1001 86380 86390 1
526127 99526127 1001 86380 86390 1
526129 99526129 1001 86380 86390 1
526035 99526035 1001 86380 86390 1
525855 99525855 1001 86380 86390 1
525948 99525948 1001 86380 86390 1
525827 99525827 1001 86380 86390 1
526499 99526499 1001 86380 86390 1
526440 99526440 1001 86380 86390 1
526468 99526468 1001 86380 86390 1
527126 99527126 1001 86380 86390 1
527183 99527183 1001 86380 86390 1
526839 99526839 1001 86380 86390 1
526854 99526854 1001 86380 86390 1
526909 99526909 1001 86380 86390 1
526781 99526781 1001 86380 86390 1
527442 99527442 1001 86380 86390 1
527353 99527353 1001 86380 86390 1
527882 99527882 1001 86380 86390 1
527936 99527936 1001 86380 86390 1
527757 99527757 1001 86380 86390 1
527495 99527495 1001 86380 86390 1
527521 99527521 1001 86380 86390 1
527502 99527502 1001 86380 86390 1
527659 99527659 1001 86380 86390 1
528098 99528098 1001 86380 86390 1
528223 99528223 1001 86380 86390 1
528336 99528336 1001 86380 86390 1
528339 99528339 1001 86380 86390 1
529560 99529560 1001 86380 86390 1
529509 99529509 1001 86380 86390 1
529250 99529250 1001 86380 86390 1
529123 99529123 1001 86380 86390 1
529809 99529809 1001 86380 86390 1
530480 99530480 1001 86380 86390 1
530360 99530360 1001 86380 86390 1
530330 99530330 1001 86380 86390 1
530189 99530189 1001 86380 86390 1
530307 99530307 1001 86380 86390 1
530093 99530093 1001 86380 86390 1
530006 99530006 1001 86380 86390 1
530603 99530603 1001 86380 86390 1
530636 99530636 1001 86380 86390 1
530640 99530640 1001 86380 86390 1
531342 99531342 1001 86380 86390 1
531173 99531173 1001 86380 86390 1
530891 99530891 1001 86380 86390 1
530793 99530793 1001 86380 86390 1
530819 99530819 1001 86380 86390 1
531511 99531511 1001 86380 86390 1
531424 99531424 1001 86380 86390 1
531543 99531543 1001 86380 86390 1
532039 99532039 1001 86380 86390 1
532198 99532198 1001 86380 86390 1
532114 99532114 1001 86380 86390 1
531978 99531978 1001 86380 86390 1
532268 99532268 1001 86380 86390 1
532333 99532333 1001 86380 86390 1
532221 99532221 1001 86380 86390 1
532927 99532927 1001 86380 86390 1
532591 99532591 1001 86380 86390 1
533159 99533159 1001 86380 86390 1
533220 99533220 1001 86380 86390 1
533550 99533550 1001 86380 86390 1
533478 99533478 1001 86380 86390 1
533266 99533266 1001 86380 86390 1
534007 99534007 1001 86380 86390 1
534367 99534367 1001 86380 86390 1
534387 99534387 1001 86380 86390 1
534116 99534116 1001 86380 86390 1
535315 99535315 1001 86380 86390 1
535154 99535154 1001 86380 86390 1
535249 99535249 1001 86380 86390 1
535017 99535017 1001 86380 86390 1
535686 99535686 1001 86380 86390 1
536081 99536081 1001 86380 86390 1
536011 99536011 1001 86380 86390 1
535873 99535873 1001 86380 86390 1
536341 99536341 1001 86380 86390 1
537125 99537125 1001 86380 86390 1
537015 99537015 1001 86380 86390 1
537939 99537939 1001 86380 86390 1
537878 99537878 1001 86380 86390 1
537429 99537429 1001 86380 86390 1
537392 99537392 1001 86380 86390 1
538118 99538118 1001 86380 86390 1
538652 99538652 1001 86380 86390 1
538799 99538799 1001 86380 86390 1
538436 99538436 1001 86380 86390 1
538376 99538376 1001 86380 86390 1
538915 99538915 1001 86380 86390 1
539538 99539538 1001 86380 86390 1
539534 99539534 1001 86380 86390 1
539548 99539548 1001 86380 86390 1
539252 99539252 1001 86380 86390 1
539025 99539025 1001 86380 86390 1
539684 99539684 1001 86380 86390 1
540356 99540356 1001 86380 86390 1
540284 99540284 1001 86380 86390 1
540214 99540214 1001 86380 86390 1
540152 99540152 1001 86380 86390 1
540115 99540115 1001 86380 86390 1
540167 99540167 1001 86380 86390 1
540258 99540258 1001 86380 86390 1
541289 99541289 1001 86380 86390 1
541383 99541383 1001 86380 86390 1
541324 99541324 1001 86380 86390 1
541825 99541825 1001 86380 86390 1
541788 99541788 1001 86380 86390 1
541844 99541844 1001 86380 86390 1
541899 99541899 1001 86380 86390 1
541641 99541641 1001 86380 86390 1
541644 99541644 1001 86380 86390 1
541700 99541700 1001 86380 86390 1
542251 99542251 1001 86380 86390 1
542166 99542166 1001 86380 86390 1
542459 99542459 1001 86380 86390 1
542422 99542422 1001 86380 86390 1
543599 99543599 1001 86380 86390 1
543761 99543761 1001 86380 86390 1
543513 99543513 1001 86380 86390 1
543279 99543279 1001 86380 86390 1
543175 99543175 1001 86380 86390 1
543915 99543915 1001 86380 86390 1
543941 99543941 1001 86380 86390 1
544329 99544329 1001 86380 86390 1
544222 99544222 1001 86380 86390 1
544071 99544071 1001 86380 86390 1
406510 882 1001 73620 75897 1
505522 862 1002 48404 56187 1
533516 624 1001 66809 67109 1
536297 483 1001 34243 34542 1
400123 99400123 1001 86380 86390 1
400179 99400179 1001 86380 86390 1
400629 99400629 1001 86380 86390 1
401702 99401702 1001 86380 86390 1
401731 99401731 1001 86380 86390 1
402950 99402950 1001 86380 86390 1
403329 99403329 1001 86380 86390 1
403372 99403372 1001 86380 86390 1
403726 99403726 1001 86380 86390 1
403788 99403788 1001 86380 86390 1
404049 99404049 1001 86380 86390 1
404187 99404187 1001 86380 86390 1
404413 99404413 1001 86380 86390 1
404560 99404560 1001 86380 86390 1
404684 99404684 1001 86380 86390 1
404664 99404664 1001 86380 86390 1
404865 99404865 1001 86380 86390 1
404835 99404835 1001 86380 86390 1
404915 99404915 1001 86380 86390 1
405307 99405307 1001 86380 86390 1
405660 99405660 1001 86380 86390 1
405717 99405717 1001 86380 86390 1
405814 99405814 1001 86380 86390 1
405817 99405817 1001 86380 86390 1
405820 99405820 1001 86380 86390 1
406081 99406081 1001 86380 86390 1
406073 99406073 1001 86380 86390 1
406031 99406031 1001 86380 86390 1
406216 99406216 1001 86380 86390 1
406491 99406491 1001 86380 86390 1
407296 99407296 1001 86380 86390 1
407409 99407409 1001 86380 86390 1
407630 99407630 1001 86380 86390 1
408282 99408282 1001 86380 86390 1
408241 99408241 1001 86380 86390 1
408523 99408523 1001 86380 86390 1
408920 99408920 1001 86380 86390 1
409053 99409053 1001 86380 86390 1
409126 99409126 1001 86380 86390 1
409169 99409169 1001 86380 86390 1
409259 99409259 1001 86380 86390 1
409349 99409349 1001 86380 86390 1
409630 99409630 1001 86380 86390 1
410197 99410197 1001 86380 86390 1
410376 99410376 1001 86380 86390 1
410447 99410447 1001 86380 86390 1
410558 99410558 1001 86380 86390 1
410577 99410577 1001 86380 86390 1
410868 99410868 1001 86380 86390 1
411084 99411084 1001 86380 86390 1
411206 99411206 1001 86380 86390 1
411825 99411825 1001 86380 86390 1
412178 99412178 1001 86380 86390 1
413584 99413584 1001 86380 86390 1
413694 99413694 1001 86380 86390 1
412891 99412891 1001 86380 86390 1
412530 99412530 1001 86380 86390 1
413701 99413701 1001 86380 86390 1
414715 99414715 1001 86380 86390 1
414184 99414184 1001 86380 86390 1
414193 99414193 1001 86380 86390 1
415697 99415697 1001 86380 86390 1
415614 99415614 1001 86380 86390 1
416225 99416225 1001 86380 86390 1
415786 99415786 1001 86380 86390 1
418162 99418162 1001 86380 86390 1
418378 99418378 1001 86380 86390 1
417754 99417754 1001 86380 86390 1
419080 99419080 1001 86380 86390 1
418940 99418940 1001 86380 86390 1
419925 99419925 1001 86380 86390 1
419427 99419427 1001 86380 86390 1
419253 99419253 1001 86380 86390 1
419332 99419332 1001 86380 86390 1
420646 99420646 1001 86380 86390 1
420718 99420718 1001 86380 86390 1
421057 99421057 1001 86380 86390 1
421228 99421228 1001 86380 86390 1
422466 99422466 1001 86380 86390 1
422181 99422181 1001 86380 86390 1
423577 99423577 1001 86380 86390 1
423489 99423489 1001 86380 86390 1
423607 99423607 1001 86380 86390 1
423702 99423702 1001 86380 86390 1
423320 99423320 1001 86380 86390 1
423110 99423110 1001 86380 86390 1
423111 99423111 1001 86380 86390 1
422656 99422656 1001 86380 86390 1
422546 99422546 1001 86380 86390 1
422567 99422567 1001 86380 86390 1
423987 99423987 1001 86380 86390 1
425209 99425209 1001 86380 86390 1
424863 99424863 1001 86380 86390 1
424290 99424290 1001 86380 86390 1
424278 99424278 1001 86380 86390 1
425778 99425778 1001 86380 86390 1
426718 99426718 1001 86380 86390 1
426822 99426822 1001 86380 86390 1
426903 99426903 1001 86380 86390 1
426639 99426639 1001 86380 86390 1
426541 99426541 1001 86380 86390 1
425873 99425873 1001 86380 86390 1
426232 99426232 1001 86380 86390 1
425975 99425975 1001 86380 86390 1
426040 99426040 1001 86380 86390 1
425883 99425883 1001 86380 86390 1
427337 99427337 1001 86380 86390 1
427280 99427280 1001 86380 86390 1
428591 99428591 1001 86380 86390 1
428427 99428427 1001 86380 86390 1
427922 99427922 1001 86380 86390 1
428145 99428145 1001 86380 86390 1
428014 99428014 1001 86380 86390 1
428309 99428309 1001 86380 86390 1
427806 99427806 1001 86380 86390 1
427830 99427830 1001 86380 86390 1
427531 99427531 1001 86380 86390 1
429092 99429092 1001 86380 86390 1
429884 99429884 1001 86380 86390 1
429792 99429792 1001 86380 86390 1
429328 99429328 1001 86380 86390 1
429339 99429339 1001 86380 86390 1
430490 99430490 1001 86380 86390 1
431941 99431941 1001 86380 86390 1
431702 99431702 1001 86380 86390 1
431607 99431607 1001 86380 86390 1
431640 99431640 1001 86380 86390 1
431170 99431170 1001 86380 86390 1
432974 99432974 1001 86380 86390 1
432824 99432824 1001 86380 86390 1
432808 99432808 1001 86380 86390 1
433904 99433904 1001 86380 86390 1
435217 99435217 1001 86380 86390 1
435408 99435408 1001 86380 86390 1
434868 99434868 1001 86380 86390 1
434290 99434290 1001 86380 86390 1
435672 99435672 1001 86380 86390 1
437003 99437003 1001 86380 86390 1
437008 99437008 1001 86380 86390 1
436623 99436623 1001 86380 86390 1
436081 99436081 1001 86380 86390 1
300044 99300044 1001 86380 86390 1
437327 99437327 1001 86380 86390 1
437250 99437250 1001 86380 86390 1
300665 99300665 1001 86380 86390 1
300526 99300526 1001 86380 86390 1
300544 99300544 1001 86380 86390 1
300686 99300686 1001 86380 86390 1
300472 99300472 1001 86380 86390 1
301495 99301495 1001 86380 86390 1
301552 99301552 1001 86380 86390 1
301194 99301194 1001 86380 86390 1
301285 99301285 1001 86380 86390 1
301195 99301195 1001 86380 86390 1
300976 99300976 1001 86380 86390 1
301621 99301621 1001 86380 86390 1
302206 99302206 1001 86380 86390 1
302167 99302167 1001 86380 86390 1
302083 99302083 1001 86380 86390 1
301896 99301896 1001 86380 86390 1
302579 99302579 1001 86380 86390 1
303079 99303079 1001 86380 86390 1
303181 99303181 1001 86380 86390 1
303188 99303188 1001 86380 86390 1
302795 99302795 1001 86380 86390 1
302900 99302900 1001 86380 86390 1
302895 99302895 1001 86380 86390 1
302680 99302680 1001 86380 86390 1
302610 99302610 1001 86380 86390 1
303359 99303359 1001 86380 86390 1
303380 99303380 1001 86380 86390 1
303214 99303214 1001 86380 86390 1
303905 99303905 1001 86380 86390 1
303970 99303970 1001 86380 86390 1
304024 99304024 1001 86380 86390 1
304028 99304028 1001 86380 86390 1
303623 99303623 1001 86380 86390 1
303796 99303796 1001 86380 86390 1
303421 99303421 1001 86380 86390 1
304057 99304057 1001 86380 86390 1
304150 99304150 1001 86380 86390 1
304168 99304168 1001 86380 86390 1
304779 99304779 1001 86380 86390 1
304819 99304819 1001 86380 86390 1
304605 99304605 1001 86380 86390 1
305000 99305000 1001 86380 86390 1
305653 99305653 1001 86380 86390 1
305501 99305501 1001 86380 86390 1
305402 99305402 1001 86380 86390 1
305321 99305321 1001 86380 86390 1
305208 99305208 1001 86380 86390 1
305159 99305159 1001 86380 86390 1
305262 99305262 1001 86380 86390 1
305227 99305227 1001 86380 86390 1
305255 99305255 1001 86380 86390 1
500107 99500107 1001 86380 86390 1
500717 99500717 1001 86380 86390 1
500693 99500693 1001 86380 86390 1
500808 99500808 1001 86380 86390 1
500596 99500596 1001 86380 86390 1
501008 99501008 1001 86380 86390 1
501011 99501011 1001 86380 86390 1
500832 99500832 1001 86380 86390 1
501573 99501573 1001 86380 86390 1
501254 99501254 1001 86380 86390 1
501383 99501383 1001 86380 86390 1
501374 99501374 1001 86380 86390 1
501426 99501426 1001 86380 86390 1
501314 99501314 1001 86380 86390 1
501151 99501151 1001 86380 86390 1
501193 99501193 1001 86380 86390 1
501779 99501779 1001 86380 86390 1
501762 99501762 1001 86380 86390 1
502439 99502439 1001 86380 86390 1
502265 99502265 1001 86380 86390 1
502306 99502306 1001 86380 86390 1
502461 99502461 1001 86380 86390 1
502238 99502238 1001 86380 86390 1
502137 99502137 1001 86380 86390 1
502101 99502101 1001 86380 86390 1
501943 99501943 1001 86380 86390 1
503257 99503257 1001 86380 86390 1
503172 99503172 1001 86380 86390 1
503045 99503045 1001 86380 86390 1
502728 99502728 1001 86380 86390 1
503405 99503405 1001 86380 86390 1
503343 99503343 1001 86380 86390 1
503464 99503464 1001 86380 86390 1
503469 99503469 1001 86380 86390 1
504000 99504000 1001 86380 86390 1
504909 99504909 1001 86380 86390 1
504564 99504564 1001 86380 86390 1
504671 99504671 1001 86380 86390 1
504415 99504415 1001 86380 86390 1
504382 99504382 1001 86380 86390 1
504371 99504371 1001 86380 86390 1
504464 99504464 1001 86380 86390 1
504490 99504490 1001 86380 86390 1
504958 99504958 1001 86380 86390 1
505645 99505645 1001 86380 86390 1
505540 99505540 1001 86380 86390 1
505424 99505424 1001 86380 86390 1
505467 99505467 1001 86380 86390 1
505444 99505444 1001 86380 86390 1
505154 99505154 1001 86380 86390 1
505342 99505342 1001 86380 86390 1
506073 99506073 1001 86380 86390 1
506087 99506087 1001 86380 86390 1
506621 99506621 1001 86380 86390 1
506661 99506661 1001 86380 86390 1
507365 99507365 1001 86380 86390 1
507015 99507015 1001 86380 86390 1
507028 99507028 1001 86380 86390 1
507215 99507215 1001 86380 86390 1
507570 99507570 1001 86380 86390 1
507585 99507585 1001 86380 86390 1
508088 99508088 1001 86380 86390 1
507876 99507876 1001 86380 86390 1
507985 99507985 1001 86380 86390 1
507873 99507873 1001 86380 86390 1
507739 99507739 1001 86380 86390 1
507740 99507740 1001 86380 86390 1
508315 99508315 1001 86380 86390 1
508884 99508884 1001 86380 86390 1
509044 99509044 1001 86380 86390 1
508899 99508899 1001 86380 86390 1
509031 99509031 1001 86380 86390 1
508789 99508789 1001 86380 86390 1
508478 99508478 1001 86380 86390 1
509254 99509254 1001 86380 86390 1
509100 99509100 1001 86380 86390 1
509748 99509748 1001 86380 86390 1
509591 99509591 1001 86380 86390 1
509579 99509579 1001 86380 86390 1
509343 99509343 1001 86380 86390 1
510537 99510537 1001 86380 86390 1
510570 99510570 1001 86380 86390 1
510514 99510514 1001 86380 86390 1
510386 99510386 1001 86380 86390 1
510349 99510349 1001 86380 86390 1
510466 99510466 1001 86380 86390 1
510279 99510279 1001 86380 86390 1
510168 99510168 1001 86380 86390 1
511428 99511428 1001 86380 86390 1
511319 99511319 1001 86380 86390 1
511113 99511113 1001 86380 86390 1
511000 99511000 1001 86380 86390 1
511028 99511028 1001 86380 86390 1
511592 99511592 1001 86380 86390 1
512281 99512281 1001 86380 86390 1
512325 99512325 1001 86380 86390 1
511785 99511785 1001 86380 86390 1
513144 99513144 1001 86380 86390 1
513036 99513036 1001 86380 86390 1
512779 99512779 1001 86380 86390 1
513856 99513856 1001 86380 86390 1
514025 99514025 1001 86380 86390 1
514211 99514211 1001 86380 86390 1
514793 99514793 1001 86380 86390 1
514783 99514783 1001 86380 86390 1
514498 99514498 1001 86380 86390 1
514628 99514628 1001 86380 86390 1
514421 99514421 1001 86380 86390 1
515483 99515483 1001 86380 86390 1
515579 99515579 1001 86380 86390 1
515352 99515352 1001 86380 86390 1
515302 99515302 1001 86380 86390 1
515105 99515105 1001 86380 86390 1
515133 99515133 1001 86380 86390 1
515888 99515888 1001 86380 86390 1
515760 99515760 1001 86380 86390 1
515880 99515880 1001 86380 86390 1
516112 99516112 1001 86380 86390 1
516706 99516706 1001 86380 86390 1
516622 99516622 1001 86380 86390 1
517181 99517181 1001 86380 86390 1
517312 99517312 1001 86380 86390 1
517258 99517258 1001 86380 86390 1
517060 99517060 1001 86380 86390 1
517476 99517476 1001 86380 86390 1
518046 99518046 1001 86380 86390 1
517674 99517674 1001 86380 86390 1
517603 99517603 1001 86380 86390 1
518243 99518243 1001 86380 86390 1
518165 99518165 1001 86380 86390 1
518205 99518205 1001 86380 86390 1
518182 99518182 1001 86380 86390 1
518685 99518685 1001 86380 86390 1
518538 99518538 1001 86380 86390 1
518505 99518505 1001 86380 86390 1
518469 99518469 1001 86380 86390 1
519660 99519660 1001 86380 86390 1
519689 99519689 1001 86380 86390 1
519461 99519461 1001 86380 86390 1
519208 99519208 1001 86380 86390 1
519225 99519225 1001 86380 86390 1
519995 99519995 1001 86380 86390 1
519907 99519907 1001 86380 86390 1
519975 99519975 1001 86380 86390 1
520533 99520533 1001 86380 86390 1
520305 99520305 1001 86380 86390 1
520410 99520410 1001 86380 86390 1
520175 99520175 1001 86380 86390 1
520070 99520070 1001 86380 86390 1
521170 99521170 1001 86380 86390 1
521089 99521089 1001 86380 86390 1
521647 99521647 1001 86380 86390 1
521512 99521512 1001 86380 86390 1
522145 99522145 1001 86380 86390 1
521945 99521945 1001 86380 86390 1
522321 99522321 1001 86380 86390 1
523037 99523037 1001 86380 86390 1
522837 99522837 1001 86380 86390 1
522825 99522825 1001 86380 86390 1
522896 99522896 1001 86380 86390 1
522510 99522510 1001 86380 86390 1
523159 99523159 1001 86380 86390 1
523150 99523150 1001 86380 86390 1
523943 99523943 1001 86380 86390 1
523866 99523866 1001 86380 86390 1
523691 99523691 1001 86380 86390 1
523506 99523506 1001 86380 86390 1
524132 99524132 1001 86380 86390 1
524745 99524745 1001 86380 86390 1
524608 99524608 1001 86380 86390 1
524622 99524622 1001 86380 86390 1
524548 99524548 1001 86380 86390 1
524176 99524176 1001 86380 86390 1
524177 99524177 1001 86380 86390 1
524859 99524859 1001 86380 86390 1
524814 99524814 1001 86380 86390 1
525221 99525221 1001 86380 86390 1
525095 99525095 1001 86380 86390 1
524983 99524983 1001 86380 86390 1
525621 99525621 1001 86380 86390 1
525726 99525726 1001 86380 86390 1
525728 99525728 1001 86380 86390 1
526112 99526112 1001 86380 86390 1
525935 99525935 1001 86380 86390 1
525964 99525964 1001 86380 86390 1
525890 99525890 1001 86380 86390 1
525943 99525943 1001 86380 86390 1
526573 99526573 1001 86380 86390 1
527175 99527175 1001 86380 86390 1
526798 99526798 1001 86380 86390 1
526750 99526750 1001 86380 86390 1
527368 99527368 1001 86380 86390 1
527990 99527990 1001 86380 86390 1
527952 99527952 1001 86380 86390 1
528071 99528071 1001 86380 86390 1
527600 99527600 1001 86380 86390 1
527631 99527631 1001 86380 86390 1
528863 99528863 1001 86380 86390 1
528843 99528843 1001 86380 86390 1
528705 99528705 1001 86380 86390 1
528731 99528731 1001 86380 86390 1
528528 99528528 1001 86380 86390 1
528494 99528494 1001 86380 86390 1
528408 99528408 1001 86380 86390 1
529702 99529702 1001 86380 86390 1
529642 99529642 1001 86380 86390 1
529646 99529646 1001 86380 86390 1
529409 99529409 1001 86380 86390 1
529439 99529439 1001 86380 86390 1
529125 99529125 1001 86380 86390 1
529765 99529765 1001 86380 86390 1
529773 99529773 1001 86380 86390 1
530149 99530149 1001 86380 86390 1
530117 99530117 1001 86380 86390 1
530803 99530803 1001 86380 86390 1
530856 99530856 1001 86380 86390 1
531549 99531549 1001 86380 86390 1
531552 99531552 1001 86380 86390 1
531583 99531583 1001 86380 86390 1
531677 99531677 1001 86380 86390 1
531703 99531703 1001 86380 86390 1
531765 99531765 1001 86380 86390 1
532282 99532282 1001 86380 86390 1
532214 99532214 1001 86380 86390 1
532305 99532305 1001 86380 86390 1
532830 99532830 1001 86380 86390 1
532962 99532962 1001 86380 86390 1
532975 99532975 1001 86380 86390 1
532622 99532622 1001 86380 86390 1
532428 99532428 1001 86380 86390 1
532561 99532561 1001 86380 86390 1
533574 99533574 1001 86380 86390 1
533462 99533462 1001 86380 86390 1
533315 99533315 1001 86380 86390 1
534581 99534581 1001 86380 86390 1
534545 99534545 1001 86380 86390 1
534638 99534638 1001 86380 86390 1
534672 99534672 1001 86380 86390 1
534417 99534417 1001 86380 86390 1
534410 99534410 1001 86380 86390 1
534250 99534250 1001 86380 86390 1
535441 99535441 1001 86380 86390 1
535288 99535288 1001 86380 86390 1
535250 99535250 1001 86380 86390 1
535076 99535076 1001 86380 86390 1
535098 99535098 1001 86380 86390 1
535696 99535696 1001 86380 86390 1
536244 99536244 1001 86380 86390 1
536193 99536193 1001 86380 86390 1
536040 99536040 1001 86380 86390 1
535986 99535986 1001 86380 86390 1
536117 99536117 1001 86380 86390 1
535725 99535725 1001 86380 86390 1
536482 99536482 1001 86380 86390 1
536526 99536526 1001 86380 86390 1
537012 99537012 1001 86380 86390 1
537043 99537043 1001 86380 86390 1
536883 99536883 1001 86380 86390 1
536953 99536953 1001 86380 86390 1
536634 99536634 1001 86380 86390 1
537172 99537172 1001 86380 86390 1
537212 99537212 1001 86380 86390 1
537179 99537179 1001 86380 86390 1
537685 99537685 1001 86380 86390 1
537600 99537600 1001 86380 86390 1
537369 99537369 1001 86380 86390 1
537447 99537447 1001 86380 86390 1
537516 99537516 1001 86380 86390 1
537568 99537568 1001 86380 86390 1
537427 99537427 1001 86380 86390 1
538134 99538134 1001 86380 86390 1
538689 99538689 1001 86380 86390 1
538794 99538794 1001 86380 86390 1
538735 99538735 1001 86380 86390 1
538603 99538603 1001 86380 86390 1
538344 99538344 1001 86380 86390 1
538242 99538242 1001 86380 86390 1
538876 99538876 1001 86380 86390 1
538948 99538948 1001 86380 86390 1
539484 99539484 1001 86380 86390 1
539436 99539436 1001 86380 86390 1
539363 99539363 1001 86380 86390 1
539122 99539122 1001 86380 86390 1
539665 99539665 1001 86380 86390 1
539799 99539799 1001 86380 86390 1
539645 99539645 1001 86380 86390 1
540364 99540364 1001 86380 86390 1
540117 99540117 1001 86380 86390 1
539993 99539993 1001 86380 86390 1
539945 99539945 1001 86380 86390 1
540496 99540496 1001 86380 86390 1
540616 99540616 1001 86380 86390 1
540501 99540501 1001 86380 86390 1
541126 99541126 1001 86380 86390 1
541246 99541246 1001 86380 86390 1
541104 99541104 1001 86380 86390 1
540984 99540984 1001 86380 86390 1
541012 99541012 1001 86380 86390 1
540752 99540752 1001 86380 86390 1
541374 99541374 1001 86380 86390 1
541748 99541748 1001 86380 86390 1
541795 99541795 1001 86380 86390 1
541578 99541578 1001 86380 86390 1
541630 99541630 1001 86380 86390 1
541670 99541670 1001 86380 86390 1
541659 99541659 1001 86380 86390 1
541557 99541557 1001 86380 86390 1
541522 99541522 1001 86380 86390 1
542228 99542228 1001 86380 86390 1
542771 99542771 1001 86380 86390 1
542892 99542892 1001 86380 86390 1
542580 99542580 1001 86380 86390 1
542480 99542480 1001 86380 86390 1
542366 99542366 1001 86380 86390 1
542483 99542483 1001 86380 86390 1
542528 99542528 1001 86380 86390 1
542374 99542374 1001 86380 86390 1
543201 99543201 1001 86380 86390 1
543951 99543951 1001 86380 86390 1
543952 99543952 1001 86380 86390 1
543359 99543359 1001 86380 86390 1
544426 99544426 1001 86380 86390 1
544275 99544275 1001 86380 86390 1
544294 99544294 1001 86380 86390 1
544299 99544299 1001 86380 86390 1
544101 99544101 1001 86380 86390 1
544717 99544717 1001 86380 86390 1
500012 891 1001 40801 41100 1
536306 943 1002 31636 32208 1
400021 99400021 1001 86380 86390 1
400033 99400033 1001 86380 86390 1
400399 99400399 1001 86380 86390 1
400441 99400441 1001 86380 86390 1
400684 99400684 1001 86380 86390 1
400873 99400873 1001 86380 86390 1
401121 99401121 1001 86380 86390 1
401189 99401189 1001 86380 86390 1
401586 99401586 1001 86380 86390 1
401892 99401892 1001 86380 86390 1
402034 99402034 1001 86380 86390 1
402155 99402155 1001 86380 86390 1
402195 99402195 1001 86380 86390 1
402317 99402317 1001 86380 86390 1
402480 99402480 1001 86380 86390 1
402977 99402977 1001 86380 86390 1
403364 99403364 1001 86380 86390 1
403478 99403478 1001 86380 86390 1
403691 99403691 1001 86380 86390 1
404227 99404227 1001 86380 86390 1
404542 99404542 1001 86380 86390 1
404857 99404857 1001 86380 86390 1
405644 99405644 1001 86380 86390 1
405636 99405636 1001 86380 86390 1
406185 99406185 1001 86380 86390 1
406389 99406389 1001 86380 86390 1
406571 99406571 1001 86380 86390 1
406535 99406535 1001 86380 86390 1
406695 99406695 1001 86380 86390 1
406957 99406957 1001 86380 86390 1
407065 99407065 1001 86380 86390 1
407753 99407753 1001 86380 86390 1
407830 99407830 1001 86380 86390 1
407932 99407932 1001 86380 86390 1
408184 99408184 1001 86380 86390 1
408907 99408907 1001 86380 86390 1
409070 99409070 1001 86380 86390 1
409364 99409364 1001 86380 86390 1
409627 99409627 1001 86380 86390 1
409746 99409746 1001 86380 86390 1
409985 99409985 1001 86380 86390 1
410293 99410293 1001 86380 86390 1
410322 99410322 1001 86380 86390 1
410422 99410422 1001 86380 86390 1
411051 99411051 1001 86380 86390 1
411412 99411412 1001 86380 86390 1
411332 99411332 1001 86380 86390 1
411443 99411443 1001 86380 86390 1
412076 99412076 1001 86380 86390 1
412477 99412477 1001 86380 86390 1
412372 99412372 1001 86380 86390 1
412337 99412337 1001 86380 86390 1
413447 99413447 1001 86380 86390 1
413405 99413405 1001 86380 86390 1
412938 99412938 1001 86380 86390 1
413946 99413946 1001 86380 86390 1
413785 99413785 1001 86380 86390 1
415058 99415058 1001 86380 86390 1
414826 99414826 1001 86380 86390 1
414160 99414160 1001 86380 86390 1
414188 99414188 1001 86380 86390 1
415431 99415431 1001 86380 86390 1
416636 99416636 1001 86380 86390 1
416889 99416889 1001 86380 86390 1
416831 99416831 1001 86380 86390 1
416206 99416206 1001 86380 86390 1
415902 99415902 1001 86380 86390 1
416137 99416137 1001 86380 86390 1
415973 99415973 1001 86380 86390 1
417541 99417541 1001 86380 86390 1
418674 99418674 1001 86380 86390 1
418432 99418432 1001 86380 86390 1
418310 99418310 1001 86380 86390 1
417967 99417967 1001 86380 86390 1
417623 99417623 1001 86380 86390 1
417867 99417867 1001 86380 86390 1
419091 99419091 1001 86380 86390 1
419894 99419894 1001 86380 86390 1
419999 99419999 1001 86380 86390 1
420599 99420599 1001 86380 86390 1
422037 99422037 1001 86380 86390 1
421748 99421748 1001 86380 86390 1
422080 99422080 1001 86380 86390 1
421546 99421546 1001 86380 86390 1
421419 99421419 1001 86380 86390 1
421362 99421362 1001 86380 86390 1
420958 99420958 1001 86380 86390 1
422143 99422143 1001 86380 86390 1
422166 99422166 1001 86380 86390 1
422446 99422446 1001 86380 86390 1
422394 99422394 1001 86380 86390 1
422449 99422449 1001 86380 86390 1
423571 99423571 1001 86380 86390 1
422999 99422999 1001 86380 86390 1
423062 99423062 1001 86380 86390 1
422993 99422993 1001 86380 86390 1
422806 99422806 1001 86380 86390 1
422716 99422716 1001 86380 86390 1
422825 99422825 1001 86380 86390 1
423923 99423923 1001 86380 86390 1
423927 99423927 1001 86380 86390 1
424901 99424901 1001 86380 86390 1
424296 99424296 1001 86380 86390 1
424232 99424232 1001 86380 86390 1
425765 99425765 1001 86380 86390 1
425703 99425703 1001 86380 86390 1
426434 99426434 1001 86380 86390 1
426557 99426557 1001 86380 86390 1
426201 99426201 1001 86380 86390 1
427342 99427342 1001 86380 86390 1
427316 99427316 1001 86380 86390 1
428608 99428608 1001 86380 86390 1
428678 99428678 1001 86380 86390 1
428420 99428420 1001 86380 86390 1
428137 99428137 1001 86380 86390 1
428136 99428136 1001 86380 86390 1
427824 99427824 1001 86380 86390 1
429095 99429095 1001 86380 86390 1
428929 99428929 1001 86380 86390 1
430075 99430075 1001 86380 86390 1
429776 99429776 1001 86380 86390 1
429245 99429245 1001 86380 86390 1
429325 99429325 1001 86380 86390 1
429330 99429330 1001 86380 86390 1
429184 99429184 1001 86380 86390 1
429422 99429422 1001 86380 86390 1
430700 99430700 1001 86380 86390 1
431912 99431912 1001 86380 86390 1
430928 99430928 1001 86380 86390 1
432479 99432479 1001 86380 86390 1
432072 99432072 1001 86380 86390 1
432197 99432197 1001 86380 86390 1
433600 99433600 1001 86380 86390 1
433504 99433504 1001 86380 86390 1
432947 99432947 1001 86380 86390 1
433016 99433016 1001 86380 86390 1
433846 99433846 1001 86380 86390 1
433825 99433825 1001 86380 86390 1
435169 99435169 1001 86380 86390 1
434421 99434421 1001 86380 86390 1
434520 99434520 1001 86380 86390 1
434220 99434220 1001 86380 86390 1
435878 99435878 1001 86380 86390 1
437009 99437009 1001 86380 86390 1
436993 99436993 1001 86380 86390 1
436433 99436433 1001 86380 86390 1
436359 99436359 1001 86380 86390 1
436363 99436363 1001 86380 86390 1
436236 99436236 1001 86380 86390 1
436177 99436177 1001 86380 86390 1
436304 99436304 1001 86380 86390 1
437197 99437197 1001 86380 86390 1
300136 99300136 1001 86380 86390 1
300214 99300214 1001 86380 86390 1
300898 99300898 1001 86380 86390 1
301440 99301440 1001 86380 86390 1
301378 99301378 1001 86380 86390 1
301405 99301405 1001 86380 86390 1
301000 99301000 1001 86380 86390 1
301042 99301042 1001 86380 86390 1
301056 99301056 1001 86380 86390 1
302353 99302353 1001 86380 86390 1
302222 99302222 1001 86380 86390 1
302047 99302047 1001 86380 86390 1
301997 99301997 1001 86380 86390 1
302049 99302049 1001 86380 86390 1
302158 99302158 1001 86380 86390 1
301798 99301798 1001 86380 86390 1
301923 99301923 1001 86380 86390 1
302568 99302568 1001 86380 86390 1
302387 99302387 1001 86380 86390 1
303184 99303184 1001 86380 86390 1
303114 99303114 1001 86380 86390 1
302916 99302916 1001 86380 86390 1
302767 99302767 1001 86380 86390 1
302696 99302696 1001 86380 86390 1
302789 99302789 1001 86380 86390 1
303363 99303363 1001 86380 86390 1
303287 99303287 1001 86380 86390 1
303773 99303773 1001 86380 86390 1
303600 99303600 1001 86380 86390 1
304083 99304083 1001 86380 86390 1
304193 99304193 1001 86380 86390 1
304585 99304585 1001 86380 86390 1
304419 99304419 1001 86380 86390 1
304338 99304338 1001 86380 86390 1
304366 99304366 1001 86380 86390 1
304956 99304956 1001 86380 86390 1
305034 99305034 1001 86380 86390 1
305571 99305571 1001 86380 86390 1
305458 99305458 1001 86380 86390 1
305447 99305447 1001 86380 86390 1
305245 99305245 1001 86380 86390 1
305246 99305246 1001 86380 86390 1
305268 99305268 1001 86380 86390 1
500142 99500142 1001 86380 86390 1
305481 99305481 1001 86380 86390 1
500068 99500068 1001 86380 86390 1
500678 99500678 1001 86380 86390 1
500682 99500682 1001 86380 86390 1
500496 99500496 1001 86380 86390 1
500286 99500286 1001 86380 86390 1
500213 99500213 1001 86380 86390 1
500884 99500884 1001 86380 86390 1
500990 99500990 1001 86380 86390 1
500822 99500822 1001 86380 86390 1
501636 99501636 1001 86380 86390 1
501280 99501280 1001 86380 86390 1
501353 99501353 1001 86380 86390 1
501250 99501250 1001 86380 86390 1
501119 99501119 1001 86380 86390 1
501147 99501147 1001 86380 86390 1
501716 99501716 1001 86380 86390 1
502363 99502363 1001 86380 86390 1
502428 99502428 1001 86380 86390 1
502279 99502279 1001 86380 86390 1
502383 99502383 1001 86380 86390 1
502399 99502399 1001 86380 86390 1
502296 99502296 1001 86380 86390 1
502468 99502468 1001 86380 86390 1
502509 99502509 1001 86380 86390 1
503222 99503222 1001 86380 86390 1
503278 99503278 1001 86380 86390 1
503251 99503251 1001 86380 86390 1
502983 99502983 1001 86380 86390 1
503083 99503083 1001 86380 86390 1
502698 99502698 1001 86380 86390 1
503411 99503411 1001 86380 86390 1
503938 99503938 1001 86380 86390 1
503990 99503990 1001 86380 86390 1
503993 99503993 1001 86380 86390 1
503814 99503814 1001 86380 86390 1
503829 99503829 1001 86380 86390 1
503669 99503669 1001 86380 86390 1
503699 99503699 1001 86380 86390 1
503505 99503505 1001 86380 86390 1
504314 99504314 1001 86380 86390 1
504241 99504241 1001 86380 86390 1
504751 99504751 1001 86380 86390 1
504757 99504757 1001 86380 86390 1
504691 99504691 1001 86380 86390 1
504594 99504594 1001 86380 86390 1
504556 99504556 1001 86380 86390 1
505110 99505110 1001 86380 86390 1
505063 99505063 1001 86380 86390 1
505078 99505078 1001 86380 86390 1
505439 99505439 1001 86380 86390 1
505478 99505478 1001 86380 86390 1
505169 99505169 1001 86380 86390 1
505806 99505806 1001 86380 86390 1
506247 99506247 1001 86380 86390 1
506123 99506123 1001 86380 86390 1
506674 99506674 1001 86380 86390 1
506740 99506740 1001 86380 86390 1
506730 99506730 1001 86380 86390 1
507200 99507200 1001 86380 86390 1
506964 99506964 1001 86380 86390 1
506861 99506861 1001 86380 86390 1
507598 99507598 1001 86380 86390 1
507430 99507430 1001 86380 86390 1
508145 99508145 1001 86380 86390 1
508087 99508087 1001 86380 86390 1
507880 99507880 1001 86380 86390 1
507741 99507741 1001 86380 86390 1
508317 99508317 1001 86380 86390 1
509048 99509048 1001 86380 86390 1
508496 99508496 1001 86380 86390 1
509148 99509148 1001 86380 86390 1
509659 99509659 1001 86380 86390 1
509575 99509575 1001 86380 86390 1
509628 99509628 1001 86380 86390 1
510093 99510093 1001 86380 86390 1
510016 99510016 1001 86380 86390 1
509902 99509902 1001 86380 86390 1
510656 99510656 1001 86380 86390 1
510669 99510669 1001 86380 86390 1
510619 99510619 1001 86380 86390 1
510403 99510403 1001 86380 86390 1
510213 99510213 1001 86380 86390 1
510842 99510842 1001 86380 86390 1
511526 99511526 1001 86380 86390 1
511353 99511353 1001 86380 86390 1
511263 99511263 1001 86380 86390 1
511106 99511106 1001 86380 86390 1
511681 99511681 1001 86380 86390 1
511591 99511591 1001 86380 86390 1
511585 99511585 1001 86380 86390 1
512193 99512193 1001 86380 86390 1
512288 99512288 1001 86380 86390 1
511998 99511998 1001 86380 86390 1
512077 99512077 1001 86380 86390 1
512171 99512171 1001 86380 86390 1
512510 99512510 1001 86380 86390 1
512568 99512568 1001 86380 86390 1
513028 99513028 1001 86380 86390 1
513182 99513182 1001 86380 86390 1
512944 99512944 1001 86380 86390 1
512764 99512764 1001 86380 86390 1
513257 99513257 1001 86380 86390 1
513248 99513248 1001 86380 86390 1
513995 99513995 1001 86380 86390 1
513985 99513985 1001 86380 86390 1
513870 99513870 1001 86380 86390 1
513927 99513927 1001 86380 86390 1
513702 99513702 1001 86380 86390 1
513794 99513794 1001 86380 86390 1
514109 99514109 1001 86380 86390 1
514127 99514127 1001 86380 86390 1
514823 99514823 1001 86380 86390 1
514833 99514833 1001 86380 86390 1
514675 99514675 1001 86380 86390 1
514345 99514345 1001 86380 86390 1
514932 99514932 1001 86380 86390 1
515586 99515586 1001 86380 86390 1
515628 99515628 1001 86380 86390 1
515373 99515373 1001 86380 86390 1
515137 99515137 1001 86380 86390 1
515139 99515139 1001 86380 86390 1
515772 99515772 1001 86380 86390 1
515854 99515854 1001 86380 86390 1
516333 99516333 1001 86380 86390 1
516365 99516365 1001 86380 86390 1
516327 99516327 1001 86380 86390 1
516354 99516354 1001 86380 86390 1
516261 99516261 1001 86380 86390 1
516004 99516004 1001 86380 86390 1
516523 99516523 1001 86380 86390 1
517339 99517339 1001 86380 86390 1
518111 99518111 1001 86380 86390 1
518135 99518135 1001 86380 86390 1
517581 99517581 1001 86380 86390 1
517701 99517701 1001 86380 86390 1
517601 99517601 1001 86380 86390 1
517692 99517692 1001 86380 86390 1
518342 99518342 1001 86380 86390 1
518787 99518787 1001 86380 86390 1
518801 99518801 1001 86380 86390 1
518949 99518949 1001 86380 86390 1
518603 99518603 1001 86380 86390 1
518632 99518632 1001 86380 86390 1
518725 99518725 1001 86380 86390 1
518779 99518779 1001 86380 86390 1
518597 99518597 1001 86380 86390 1
518519 99518519 1001 86380 86390 1
519062 99519062 1001 86380 86390 1
519079 99519079 1001 86380 86390 1
519006 99519006 1001 86380 86390 1
519763 99519763 1001 86380 86390 1
519740 99519740 1001 86380 86390 1
519741 99519741 1001 86380 86390 1
519759 99519759 1001 86380 86390 1
519610 99519610 1001 86380 86390 1
519868 99519868 1001 86380 86390 1
520012 99520012 1001 86380 86390 1
519952 99519952 1001 86380 86390 1
520531 99520531 1001 86380 86390 1
520760 99520760 1001 86380 86390 1
520814 99520814 1001 86380 86390 1
520700 99520700 1001 86380 86390 1
521404 99521404 1001 86380 86390 1
521222 99521222 1001 86380 86390 1
521172 99521172 1001 86380 86390 1
521212 99521212 1001 86380 86390 1
520961 99520961 1001 86380 86390 1
522290 99522290 1001 86380 86390 1
522053 99522053 1001 86380 86390 1
521850 99521850 1001 86380 86390 1
522331 99522331 1001 86380 86390 1
522314 99522314 1001 86380 86390 1
523086 99523086 1001 86380 86390 1
523046 99523046 1001 86380 86390 1
522855 99522855 1001 86380 86390 1
522603 99522603 1001 86380 86390 1
522507 99522507 1001 86380 86390 1
522561 99522561 1001 86380 86390 1
523273 99523273 1001 86380 86390 1
523286 99523286 1001 86380 86390 1
523625 99523625 1001 86380 86390 1
523589 99523589 1001 86380 86390 1
523389 99523389 1001 86380 86390 1
524092 99524092 1001 86380 86390 1
524592 99524592 1001 86380 86390 1
524586 99524586 1001 86380 86390 1
524560 99524560 1001 86380 86390 1
524256 99524256 1001 86380 86390 1
525429 99525429 1001 86380 86390 1
525466 99525466 1001 86380 86390 1
525322 99525322 1001 86380 86390 1
525286 99525286 1001 86380 86390 1
525338 99525338 1001 86380 86390 1
525684 99525684 1001 86380 86390 1
526257 99526257 1001 86380 86390 1
526349 99526349 1001 86380 86390 1
526408 99526408 1001 86380 86390 1
526266 99526266 1001 86380 86390 1
526142 99526142 1001 86380 86390 1
526117 99526117 1001 86380 86390 1
526187 99526187 1001 86380 86390 1
525931 99525931 1001 86380 86390 1
526003 99526003 1001 86380 86390 1
525941 99525941 1001 86380 86390 1
526475 99526475 1001 86380 86390 1
526483 99526483 1001 86380 86390 1
527214 99527214 1001 86380 86390 1
526917 99526917 1001 86380 86390 1
526655 99526655 1001 86380 86390 1
526799 99526799 1001 86380 86390 1
526714 99526714 1001 86380 86390 1
526793 99526793 1001 86380 86390 1
526782 99526782 1001 86380 86390 1
527386 99527386 1001 86380 86390 1
527879 99527879 1001 86380 86390 1
527538 99527538 1001 86380 86390 1
527527 99527527 1001 86380 86390 1
527490 99527490 1001 86380 86390 1
528193 99528193 1001 86380 86390 1
528249 99528249 1001 86380 86390 1
528801 99528801 1001 86380 86390 1
528750 99528750 1001 86380 86390 1
528684 99528684 1001 86380 86390 1
528659 99528659 1001 86380 86390 1
528509 99528509 1001 86380 86390 1
528363 99528363 1001 86380 86390 1
528377 99528377 1001 86380 86390 1
528353 99528353 1001 86380 86390 1
529626 99529626 1001 86380 86390 1
529585 99529585 1001 86380 86390 1
529257 99529257 1001 86380 86390 1
529261 99529261 1001 86380 86390 1
530388 99530388 1001 86380 86390 1
530219 99530219 1001 86380 86390 1
530276 99530276 1001 86380 86390 1
530291 99530291 1001 86380 86390 1
530041 99530041 1001 86380 86390 1
530679 99530679 1001 86380 86390 1
531322 99531322 1001 86380 86390 1
531020 99531020 1001 86380 86390 1
531127 99531127 1001 86380 86390 1
530851 99530851 1001 86380 86390 1
530931 99530931 1001 86380 86390 1
530845 99530845 1001 86380 86390 1
530807 99530807 1001 86380 86390 1
532096 99532096 1001 86380 86390 1
531860 99531860 1001 86380 86390 1
531825 99531825 1001 86380 86390 1
531691 99531691 1001 86380 86390 1
531641 99531641 1001 86380 86390 1
531733 99531733 1001 86380 86390 1
532269 99532269 1001 86380 86390 1
532210 99532210 1001 86380 86390 1
532609 99532609 1001 86380 86390 1
533227 99533227 1001 86380 86390 1
533035 99533035 1001 86380 86390 1
533102 99533102 1001 86380 86390 1
533156 99533156 1001 86380 86390 1
533613 99533613 1001 86380 86390 1
533643 99533643 1001 86380 86390 1
533559 99533559 1001 86380 86390 1
533369 99533369 1001 86380 86390 1
533946 99533946 1001 86380 86390 1
533909 99533909 1001 86380 86390 1
534388 99534388 1001 86380 86390 1
534435 99534435 1001 86380 86390 1
534130 99534130 1001 86380 86390 1
534182 99534182 1001 86380 86390 1
534867 99534867 1001 86380 86390 1
535409 99535409 1001 86380 86390 1
535320 99535320 1001 86380 86390 1
535424 99535424 1001 86380 86390 1
535487 99535487 1001 86380 86390 1
535452 99535452 1001 86380 86390 1
535430 99535430 1001 86380 86390 1
535045 99535045 1001 86380 86390 1
534951 99534951 1001 86380 86390 1
535664 99535664 1001 86380 86390 1
535594 99535594 1001 86380 86390 1
536292 99536292 1001 86380 86390 1
536242 99536242 1001 86380 86390 1
536044 99536044 1001 86380 86390 1
536088 99536088 1001 86380 86390 1
536115 99536115 1001 86380 86390 1
535825 99535825 1001 86380 86390 1
535892 99535892 1001 86380 86390 1
537147 99537147 1001 86380 86390 1
537151 99537151 1001 86380 86390 1
536946 99536946 1001 86380 86390 1
536949 99536949 1001 86380 86390 1
536876 99536876 1001 86380 86390 1
536661 99536661 1001 86380 86390 1
537295 99537295 1001 86380 86390 1
537247 99537247 1001 86380 86390 1
537262 99537262 1001 86380 86390 1
537983 99537983 1001 86380 86390 1
537819 99537819 1001 86380 86390 1
537748 99537748 1001 86380 86390 1
537765 99537765 1001 86380 86390 1
537596 99537596 1001 86380 86390 1
537433 99537433 1001 86380 86390 1
537501 99537501 1001 86380 86390 1
538058 99538058 1001 86380 86390 1
538717 99538717 1001 86380 86390 1
538810 99538810 1001 86380 86390 1
538711 99538711 1001 86380 86390 1
538519 99538519 1001 86380 86390 1
538355 99538355 1001 86380 86390 1
539505 99539505 1001 86380 86390 1
539390 99539390 1001 86380 86390 1
539085 99539085 1001 86380 86390 1
539088 99539088 1001 86380 86390 1
539793 99539793 1001 86380 86390 1
539693 99539693 1001 86380 86390 1
539761 99539761 1001 86380 86390 1
540406 99540406 1001 86380 86390 1
540335 99540335 1001 86380 86390 1
540459 99540459 1001 86380 86390 1
540324 99540324 1001 86380 86390 1
540242 99540242 1001 86380 86390 1
540233 99540233 1001 86380 86390 1
541290 99541290 1001 86380 86390 1
540728 99540728 1001 86380 86390 1
540679 99540679 1001 86380 86390 1
542032 99542032 1001 86380 86390 1
542104 99542104 1001 86380 86390 1
541922 99541922 1001 86380 86390 1
541812 99541812 1001 86380 86390 1
541714 99541714 1001 86380 86390 1
541897 99541897 1001 86380 86390 1
541653 99541653 1001 86380 86390 1
541595 99541595 1001 86380 86390 1
541587 99541587 1001 86380 86390 1
542199 99542199 1001 86380 86390 1
542128 99542128 1001 86380 86390 1
542790 99542790 1001 86380 86390 1
542843 99542843 1001 86380 86390 1
542789 99542789 1001 86380 86390 1
542668 99542668 1001 86380 86390 1
542606 99542606 1001 86380 86390 1
542946 99542946 1001 86380 86390 1
543580 99543580 1001 86380 86390 1
543749 99543749 1001 86380 86390 1
543534 99543534 1001 86380 86390 1
543394 99543394 1001 86380 86390 1
543499 99543499 1001 86380 86390 1
543167 99543167 1001 86380 86390 1
543155 99543155 1001 86380 86390 1
543775 99543775 1001 86380 86390 1
543830 99543830 1001 86380 86390 1
544432 99544432 1001 86380 86390 1
544523 99544523 1001 86380 86390 1
544452 99544452 1001 86380 86390 1
544225 99544225 1001 86380 86390 1
544290 99544290 1001 86380 86390 1
544273 99544273 1001 86380 86390 1
544172 99544172 1001 86380 86390 1
544690 99544690 1001 86380 86390 1
544628 99544628 1001 86380 86390 1
406510 882 1001 82260 83697 1
400036 99400036 1001 86380 86390 1
400911 99400911 1001 86380 86390 1
400883 99400883 1001 86380 86390 1
401229 99401229 1001 86380 86390 1
401306 99401306 1001 86380 86390 1
401444 99401444 1001 86380 86390 1
401663 99401663 1001 86380 86390 1
402321 99402321 1001 86380 86390 1
402277 99402277 1001 86380 86390 1
403085 99403085 1001 86380 86390 1
403196 99403196 1001 86380 86390 1
403744 99403744 1001 86380 86390 1
403894 99403894 1001 86380 86390 1
404572 99404572 1001 86380 86390 1
404965 99404965 1001 86380 86390 1
405469 99405469 1001 86380 86390 1
405576 99405576 1001 86380 86390 1
405609 99405609 1001 86380 86390 1
405752 99405752 1001 86380 86390 1
406805 99406805 1001 86380 86390 1
406866 99406866 1001 86380 86390 1
408155 99408155 1001 86380 86390 1
408355 99408355 1001 86380 86390 1
408677 99408677 1001 86380 86390 1
409171 99409171 1001 86380 86390 1
409397 99409397 1001 86380 86390 1
409715 99409715 1001 86380 86390 1
409754 99409754 1001 86380 86390 1
409799 99409799 1001 86380 86390 1
409809 99409809 1001 86380 86390 1
409792 99409792 1001 86380 86390 1
409950 99409950 1001 86380 86390 1
410259 99410259 1001 86380 86390 1
410287 99410287 1001 86380 86390 1
410331 99410331 1001 86380 86390 1
410442 99410442 1001 86380 86390 1
410672 99410672 1001 86380 86390 1
411306 99411306 1001 86380 86390 1
411243 99411243 1001 86380 86390 1
411378 99411378 1001 86380 86390 1
411681 99411681 1001 86380 86390 1
412431 99412431 1001 86380 86390 1
412351 99412351 1001 86380 86390 1
412940 99412940 1001 86380 86390 1
413269 99413269 1001 86380 86390 1
413152 99413152 1001 86380 86390 1
412575 99412575 1001 86380 86390 1
412531 99412531 1001 86380 86390 1
412677 99412677 1001 86380 86390 1
412515 99412515 1001 86380 86390 1
412564 99412564 1001 86380 86390 1
412659 99412659 1001 86380 86390 1
413290 99413290 1001 86380 86390 1
413982 99413982 1001 86380 86390 1
414615 99414615 1001 86380 86390 1
414543 99414543 1001 86380 86390 1
414630 99414630 1001 86380 86390 1
414187 99414187 1001 86380 86390 1
415606 99415606 1001 86380 86390 1
415375 99415375 1001 86380 86390 1
415566 99415566 1001 86380 86390 1
415442 99415442 1001 86380 86390 1
416908 99416908 1001 86380 86390 1
416815 99416815 1001 86380 86390 1
416614 99416614 1001 86380 86390 1
416397 99416397 1001 86380 86390 1
415980 99415980 1001 86380 86390 1
417321 99417321 1001 86380 86390 1
417349 99417349 1001 86380 86390 1
418548 99418548 1001 86380 86390 1
417666 99417666 1001 86380 86390 1
417672 99417672 1001 86380 86390 1
418943 99418943 1001 86380 86390 1
420160 99420160 1001 86380 86390 1
420086 99420086 1001 86380 86390 1
419757 99419757 1001 86380 86390 1
420712 99420712 1001 86380 86390 1
420673 99420673 1001 86380 86390 1
421720 99421720 1001 86380 86390 1
421984 99421984 1001 86380 86390 1
421293 99421293 1001 86380 86390 1
421270 99421270 1001 86380 86390 1
420978 99420978 1001 86380 86390 1
422251 99422251 1001 86380 86390 1
423460 99423460 1001 86380 86390 1
423307 99423307 1001 86380 86390 1
423697 99423697 1001 86380 86390 1
423422 99423422 1001 86380 86390 1
423113 99423113 1001 86380 86390 1
423886 99423886 1001 86380 86390 1
424061 99424061 1001 86380 86390 1
425760 99425760 1001 86380 86390 1
425520 99425520 1001 86380 86390 1
425524 99425524 1001 86380 86390 1
427004 99427004 1001 86380 86390 1
427057 99427057 1001 86380 86390 1
426756 99426756 1001 86380 86390 1
426395 99426395 1001 86380 86390 1
426446 99426446 1001 86380 86390 1
426454 99426454 1001 86380 86390 1
425915 99425915 1001 86380 86390 1
426132 99426132 1001 86380 86390 1
426168 99426168 1001 86380 86390 1
427171 99427171 1001 86380 86390 1
427321 99427321 1001 86380 86390 1
428452 99428452 1001 86380 86390 1
428456 99428456 1001 86380 86390 1
428419 99428419 1001 86380 86390 1
428340 99428340 1001 86380 86390 1
428006 99428006 1001 86380 86390 1
428056 99428056 1001 86380 86390 1
428906 99428906 1001 86380 86390 1
430227 99430227 1001 86380 86390 1
429902 99429902 1001 86380 86390 1
429743 99429743 1001 86380 86390 1
429269 99429269 1001 86380 86390 1
429205 99429205 1001 86380 86390 1
429428 99429428 1001 86380 86390 1
431752 99431752 1001 86380 86390 1
431853 99431853 1001 86380 86390 1
431707 99431707 1001 86380 86390 1
430874 99430874 1001 86380 86390 1
431047 99431047 1001 86380 86390 1
431250 99431250 1001 86380 86390 1
432200 99432200 1001 86380 86390 1
433341 99433341 1001 86380 86390 1
432945 99432945 1001 86380 86390 1
432501 99432501 1001 86380 86390 1
435365 99435365 1001 86380 86390 1
435183 99435183 1001 86380 86390 1
435056 99435056 1001 86380 86390 1
434906 99434906 1001 86380 86390 1
434453 99434453 1001 86380 86390 1
434324 99434324 1001 86380 86390 1
435550 99435550 1001 86380 86390 1
435565 99435565 1001 86380 86390 1
436952 99436952 1001 86380 86390 1
436917 99436917 1001 86380 86390 1
436809 99436809 1001 86380 86390 1
437105 99437105 1001 86380 86390 1
436539 99436539 1001 86380 86390 1
300088 99300088 1001 86380 86390 1
300627 99300627 1001 86380 86390 1
300617 99300617 1001 86380 86390 1
300540 99300540 1001 86380 86390 1
300651 99300651 1001 86380 86390 1
300419 99300419 1001 86380 86390 1
300426 99300426 1001 86380 86390 1
300794 99300794 1001 86380 86390 1
300748 99300748 1001 86380 86390 1
301312 99301312 1001 86380 86390 1
301201 99301201 1001 86380 86390 1
301003 99301003 1001 86380 86390 1
301036 99301036 1001 86380 86390 1
301726 99301726 1001 86380 86390 1
301650 99301650 1001 86380 86390 1
301690 99301690 1001 86380 86390 1
302246 99302246 1001 86380 86390 1
302260 99302260 1001 86380 86390 1
302040 99302040 1001 86380 86390 1
302147 99302147 1001 86380 86390 1
301819 99301819 1001 86380 86390 1
303141 99303141 1001 86380 86390 1
302954 99302954 1001 86380 86390 1
302621 99302621 1001 86380 86390 1
303219 99303219 1001 86380 86390 1
303960 99303960 1001 86380 86390 1
303884 99303884 1001 86380 86390 1
303665 99303665 1001 86380 86390 1
303632 99303632 1001 86380 86390 1
303645 99303645 1001 86380 86390 1
303423 99303423 1001 86380 86390 1
304077 99304077 1001 86380 86390 1
304859 99304859 1001 86380 86390 1
304641 99304641 1001 86380 86390 1
304492 99304492 1001 86380 86390 1
304598 99304598 1001 86380 86390 1
304536 99304536 1001 86380 86390 1
305055 99305055 1001 86380 86390 1
305057 99305057 1001 86380 86390 1
305387 99305387 1001 86380 86390 1
305692 99305692 1001 86380 86390 1
500600 99500600 1001 86380 86390 1
500562 99500562 1001 86380 86390 1
500434 99500434 1001 86380 86390 1
500386 99500386 1001 86380 86390 1
500360 99500360 1001 86380 86390 1
500849 99500849 1001 86380 86390 1
500892 99500892 1001 86380 86390 1
500985 99500985 1001 86380 86390 1
500911 99500911 1001 86380 86390 1
501567 99501567 1001 86380 86390 1
501506 99501506 1001 86380 86390 1
501398 99501398 1001 86380 86390 1
501361 99501361 1001 86380 86390 1
501037 99501037 1001 86380 86390 1
501731 99501731 1001 86380 86390 1
502369 99502369 1001 86380 86390 1
502067 99502067 1001 86380 86390 1
501850 99501850 1001 86380 86390 1
503253 99503253 1001 86380 86390 1
502673 99502673 1001 86380 86390 1
502782 99502782 1001 86380 86390 1
502834 99502834 1001 86380 86390 1
503428 99503428 1001 86380 86390 1
504078 99504078 1001 86380 86390 1
503822 99503822 1001 86380 86390 1
503737 99503737 1001 86380 86390 1
503564 99503564 1001 86380 86390 1
504120 99504120 1001 86380 86390 1
504123 99504123 1001 86380 86390 1
504880 99504880 1001 86380 86390 1
504742 99504742 1001 86380 86390 1
504850 99504850 1001 86380 86390 1
504864 99504864 1001 86380 86390 1
504702 99504702 1001 86380 86390 1
504563 99504563 1001 86380 86390 1
504390 99504390 1001 86380 86390 1
505680 99505680 1001 86380 86390 1
505681 99505681 1001 86380 86390 1
505708 99505708 1001 86380 86390 1
505649 99505649 1001 86380 86390 1
506433 99506433 1001 86380 86390 1
506228 99506228 1001 86380 86390 1
506260 99506260 1001 86380 86390 1
506037 99506037 1001 86380 86390 1
505998 99505998 1001 86380 86390 1
506000 99506000 1001 86380 86390 1
506741 99506741 1001 86380 86390 1
506665 99506665 1001 86380 86390 1
506628 99506628 1001 86380 86390 1
506654 99506654 1001 86380 86390 1
507360 99507360 1001 86380 86390 1
507220 99507220 1001 86380 86390 1
507400 99507400 1001 86380 86390 1
507152 99507152 1001 86380 86390 1
507095 99507095 1001 86380 86390 1
506884 99506884 1001 86380 86390 1
507458 99507458 1001 86380 86390 1
508050 99508050 1001 86380 86390 1
508022 99508022 1001 86380 86390 1
508301 99508301 1001 86380 86390 1
508266 99508266 1001 86380 86390 1
508792 99508792 1001 86380 86390 1
508682 99508682 1001 86380 86390 1
508531 99508531 1001 86380 86390 1
509246 99509246 1001 86380 86390 1
509092 99509092 1001 86380 86390 1
509777 99509777 1001 86380 86390 1
509797 99509797 1001 86380 86390 1
509637 99509637 1001 86380 86390 1
509508 99509508 1001 86380 86390 1
509475 99509475 1001 86380 86390 1
509290 99509290 1001 86380 86390 1
509940 99509940 1001 86380 86390 1
509935 99509935 1001 86380 86390 1
510560 99510560 1001 86380 86390 1
510657 99510657 1001 86380 86390 1
510360 99510360 1001 86380 86390 1
510321 99510321 1001 86380 86390 1
510376 99510376 1001 86380 86390 1
510454 99510454 1001 86380 86390 1
510313 99510313 1001 86380 86390 1
510184 99510184 1001 86380 86390 1
510291 99510291 1001 86380 86390 1
511478 99511478 1001 86380 86390 1
511509 99511509 1001 86380 86390 1
511014 99511014 1001 86380 86390 1
511627 99511627 1001 86380 86390 1
511608 99511608 1001 86380 86390 1
512252 99512252 1001 86380 86390 1
512155 99512155 1001 86380 86390 1
512172 99512172 1001 86380 86390 1
511874 99511874 1001 86380 86390 1
511900 99511900 1001 86380 86390 1
512456 99512456 1001 86380 86390 1
512503 99512503 1001 86380 86390 1
513091 99513091 1001 86380 86390 1
512835 99512835 1001 86380 86390 1
512694 99512694 1001 86380 86390 1
512793 99512793 1001 86380 86390 1
514030 99514030 1001 86380 86390 1
513833 99513833 1001 86380 86390 1
513624 99513624 1001 86380 86390 1
513509 99513509 1001 86380 86390 1
514160 99514160 1001 86380 86390 1
514125 99514125 1001 86380 86390 1
514049 99514049 1001 86380 86390 1
514752 99514752 1001 86380 86390 1
514522 99514522 1001 86380 86390 1
514479 99514479 1001 86380 86390 1
514625 99514625 1001 86380 86390 1
514417 99514417 1001 86380 86390 1
514245 99514245 1001 86380 86390 1
515487 99515487 1001 86380 86390 1
515604 99515604 1001 86380 86390 1
515312 99515312 1001 86380 86390 1
515455 99515455 1001 86380 86390 1
515378 99515378 1001 86380 86390 1
515405 99515405 1001 86380 86390 1
515282 99515282 1001 86380 86390 1
515080 99515080 1001 86380 86390 1
515767 99515767 1001 86380 86390 1
516286 99516286 1001 86380 86390 1
516024 99516024 1001 86380 86390 1
516624 99516624 1001 86380 86390 1
516646 99516646 1001 86380 86390 1
517275 99517275 1001 86380 86390 1
517067 99517067 1001 86380 86390 1
516930 99516930 1001 86380 86390 1
516727 99516727 1001 86380 86390 1
517412 99517412 1001 86380 86390 1
517536 99517536 1001 86380 86390 1
517473 99517473 1001 86380 86390 1
517866 99517866 1001 86380 86390 1
517768 99517768 1001 86380 86390 1
517888 99517888 1001 86380 86390 1
518299 99518299 1001 86380 86390 1
518799 99518799 1001 86380 86390 1
518930 99518930 1001 86380 86390 1
518802 99518802 1001 86380 86390 1
518894 99518894 1001 86380 86390 1
518738 99518738 1001 86380 86390 1
518418 99518418 1001 86380 86390 1
518390 99518390 1001 86380 86390 1
519031 99519031 1001 86380 86390 1
519074 99519074 1001 86380 86390 1
519456 99519456 1001 86380 86390 1
519958 99519958 1001 86380 86390 1
520589 99520589 1001 86380 86390 1
520630 99520630 1001 86380 86390 1
520633 99520633 1001 86380 86390 1
520097 99520097 1001 86380 86390 1
520194 99520194 1001 86380 86390 1
520212 99520212 1001 86380 86390 1
520822 99520822 1001 86380 86390 1
520811 99520811 1001 86380 86390 1
521302 99521302 1001 86380 86390 1
521265 99521265 1001 86380 86390 1
521278 99521278 1001 86380 86390 1
521422 99521422 1001 86380 86390 1
521157 99521157 1001 86380 86390 1
521568 99521568 1001 86380 86390 1
521531 99521531 1001 86380 86390 1
521602 99521602 1001 86380 86390 1
522100 99522100 1001 86380 86390 1
522142 99522142 1001 86380 86390 1
522168 99522168 1001 86380 86390 1
522274 99522274 1001 86380 86390 1
522148 99522148 1001 86380 86390 1
522014 99522014 1001 86380 86390 1
521898 99521898 1001 86380 86390 1
521860 99521860 1001 86380 86390 1
521799 99521799 1001 86380 86390 1
522349 99522349 1001 86380 86390 1
522991 99522991 1001 86380 86390 1
522916 99522916 1001 86380 86390 1
522937 99522937 1001 86380 86390 1
522776 99522776 1001 86380 86390 1
522805 99522805 1001 86380 86390 1
522620 99522620 1001 86380 86390 1
523758 99523758 1001 86380 86390 1
523574 99523574 1001 86380 86390 1
523617 99523617 1001 86380 86390 1
523364 99523364 1001 86380 86390 1
523429 99523429 1001 86380 86390 1
523494 99523494 1001 86380 86390 1
523343 99523343 1001 86380 86390 1
523993 99523993 1001 86380 86390 1
524076 99524076 1001 86380 86390 1
524691 99524691 1001 86380 86390 1
524441 99524441 1001 86380 86390 1
524455 99524455 1001 86380 86390 1
524364 99524364 1001 86380 86390 1
524798 99524798 1001 86380 86390 1
524850 99524850 1001 86380 86390 1
525399 99525399 1001 86380 86390 1
526229 99526229 1001 86380 86390 1
526092 99526092 1001 86380 86390 1
526118 99526118 1001 86380 86390 1
525934 99525934 1001 86380 86390 1
525986 99525986 1001 86380 86390 1
525912 99525912 1001 86380 86390 1
525965 99525965 1001 86380 86390 1
525825 99525825 1001 86380 86390 1
525814 99525814 1001 86380 86390 1
527195 99527195 1001 86380 86390 1
527131 99527131 1001 86380 86390 1
526847 99526847 1001 86380 86390 1
527443 99527443 1001 86380 86390 1
527433 99527433 1001 86380 86390 1
528025 99528025 1001 86380 86390 1
528038 99528038 1001 86380 86390 1
527911 99527911 1001 86380 86390 1
527551 99527551 1001 86380 86390 1
528214 99528214 1001 86380 86390 1
528164 99528164 1001 86380 86390 1
528787 99528787 1001 86380 86390 1
528728 99528728 1001 86380 86390 1
528894 99528894 1001 86380 86390 1
528584 99528584 1001 86380 86390 1
528522 99528522 1001 86380 86390 1
528369 99528369 1001 86380 86390 1
529724 99529724 1001 86380 86390 1
529567 99529567 1001 86380 86390 1
529594 99529594 1001 86380 86390 1
529622 99529622 1001 86380 86390 1
529380 99529380 1001 86380 86390 1
529446 99529446 1001 86380 86390 1
529170 99529170 1001 86380 86390 1
530478 99530478 1001 86380 86390 1
530080 99530080 1001 86380 86390 1
531164 99531164 1001 86380 86390 1
531565 99531565 1001 86380 86390 1
532004 99532004 1001 86380 86390 1
532110 99532110 1001 86380 86390 1
532049 99532049 1001 86380 86390 1
531922 99531922 1001 86380 86390 1
531839 99531839 1001 86380 86390 1
531712 99531712 1001 86380 86390 1
532306 99532306 1001 86380 86390 1
532898 99532898 1001 86380 86390 1
532686 99532686 1001 86380 86390 1
532820 99532820 1001 86380 86390 1
532694 99532694 1001 86380 86390 1
532669 99532669 1001 86380 86390 1
532532 99532532 1001 86380 86390 1
533718 99533718 1001 86380 86390 1
533830 99533830 1001 86380 86390 1
533748 99533748 1001 86380 86390 1
533608 99533608 1001 86380 86390 1
533634 99533634 1001 86380 86390 1
533342 99533342 1001 86380 86390 1
533378 99533378 1001 86380 86390 1
533974 99533974 1001 86380 86390 1
534000 99534000 1001 86380 86390 1
534594 99534594 1001 86380 86390 1
534647 99534647 1001 86380 86390 1
534496 99534496 1001 86380 86390 1
534121 99534121 1001 86380 86390 1
534836 99534836 1001 86380 86390 1
534877 99534877 1001 86380 86390 1
534796 99534796 1001 86380 86390 1
535361 99535361 1001 86380 86390 1
535314 99535314 1001 86380 86390 1
535028 99535028 1001 86380 86390 1
535527 99535527 1001 86380 86390 1
536183 99536183 1001 86380 86390 1
536309 99536309 1001 86380 86390 1
536164 99536164 1001 86380 86390 1
535965 99535965 1001 86380 86390 1
535893 99535893 1001 86380 86390 1
535844 99535844 1001 86380 86390 1
537022 99537022 1001 86380 86390 1
537038 99537038 1001 86380 86390 1
537067 99537067 1001 86380 86390 1
537157 99537157 1001 86380 86390 1
537097 99537097 1001 86380 86390 1
536940 99536940 1001 86380 86390 1
536578 99536578 1001 86380 86390 1
537222 99537222 1001 86380 86390 1
537850 99537850 1001 86380 86390 1
537967 99537967 1001 86380 86390 1
537741 99537741 1001 86380 86390 1
537397 99537397 1001 86380 86390 1
538003 99538003 1001 86380 86390 1
538177 99538177 1001 86380 86390 1
538091 99538091 1001 86380 86390 1
538146 99538146 1001 86380 86390 1
538137 99538137 1001 86380 86390 1
538741 99538741 1001 86380 86390 1
538557 99538557 1001 86380 86390 1
538588 99538588 1001 86380 86390 1
538386 99538386 1001 86380 86390 1
538973 99538973 1001 86380 86390 1
539012 99539012 1001 86380 86390 1
538887 99538887 1001 86380 86390 1
539622 99539622 1001 86380 86390 1
539372 99539372 1001 86380 86390 1
539173 99539173 1001 86380 86390 1
539680 99539680 1001 86380 86390 1
539785 99539785 1001 86380 86390 1
539709 99539709 1001 86380 86390 1
540464 99540464 1001 86380 86390 1
540223 99540223 1001 86380 86390 1
540112 99540112 1001 86380 86390 1
539910 99539910 1001 86380 86390 1
539866 99539866 1001 86380 86390 1
540545 99540545 1001 86380 86390 1
540888 99540888 1001 86380 86390 1
540930 99540930 1001 86380 86390 1
540749 99540749 1001 86380 86390 1
540678 99540678 1001 86380 86390 1
540710 99540710 1001 86380 86390 1
541953 99541953 1001 86380 86390 1
541820 99541820 1001 86380 86390 1
541729 99541729 1001 86380 86390 1
541526 99541526 1001 86380 86390 1
541635 99541635 1001 86380 86390 1
542198 99542198 1001 86380 86390 1
542675 99542675 1001 86380 86390 1
542650 99542650 1001 86380 86390 1
542666 99542666 1001 86380 86390 1
542681 99542681 1001 86380 86390 1
542582 99542582 1001 86380 86390 1
542389 99542389 1001 86380 86390 1
542412 99542412 1001 86380 86390 1
543721 99543721 1001 86380 86390 1
543606 99543606 1001 86380 86390 1
543514 99543514 1001 86380 86390 1
543400 99543400 1001 86380 86390 1
543454 99543454 1001 86380 86390 1
543219 99543219 1001 86380 86390 1
543820 99543820 1001 86380 86390 1
543966 99543966 1001 86380 86390 1
544401 99544401 1001 86380 86390 1
544453 99544453 1001 86380 86390 1
544592 99544592 1001 86380 86390 1
544189 99544189 1001 86380 86390 1
544182 99544182 1001 86380 86390 1
511108 738 1002 65265 71482 1
400127 99400127 1001 86380 86390 1
400250 99400250 1001 86380 86390 1
400925 99400925 1001 86380 86390 1
400859 99400859 1001 86380 86390 1
400980 99400980 1001 86380 86390 1
401146 99401146 1001 86380 86390 1
401080 99401080 1001 86380 86390 1
401581 99401581 1001 86380 86390 1
401567 99401567 1001 86380 86390 1
401609 99401609 1001 86380 86390 1
401739 99401739 1001 86380 86390 1
401902 99401902 1001 86380 86390 1
402257 99402257 1001 86380 86390 1
402351 99402351 1001 86380 86390 1
402597 99402597 1001 86380 86390 1
402653 99402653 1001 86380 86390 1
403023 99403023 1001 86380 86390 1
403346 99403346 1001 86380 86390 1
403524 99403524 1001 86380 86390 1
403791 99403791 1001 86380 86390 1
403776 99403776 1001 86380 86390 1
403944 99403944 1001 86380 86390 1
403961 99403961 1001 86380 86390 1
404308 99404308 1001 86380 86390 1
404592 99404592 1001 86380 86390 1
404822 99404822 1001 86380 86390 1
404790 99404790 1001 86380 86390 1
405064 99405064 1001 86380 86390 1
405066 99405066 1001 86380 86390 1
405297 99405297 1001 86380 86390 1
405663 99405663 1001 86380 86390 1
406181 99406181 1001 86380 86390 1
406184 99406184 1001 86380 86390 1
406282 99406282 1001 86380 86390 1
406419 99406419 1001 86380 86390 1
406413 99406413 1001 86380 86390 1
407252 99407252 1001 86380 86390 1
408026 99408026 1001 86380 86390 1
408604 99408604 1001 86380 86390 1
408817 99408817 1001 86380 86390 1
408933 99408933 1001 86380 86390 1
409520 99409520 1001 86380 86390 1
409534 99409534 1001 86380 86390 1
410122 99410122 1001 86380 86390 1
410306 99410306 1001 86380 86390 1
410457 99410457 1001 86380 86390 1
410594 99410594 1001 86380 86390 1
410575 99410575 1001 86380 86390 1
410615 99410615 1001 86380 86390 1
410586 99410586 1001 86380 86390 1
410817 99410817 1001 86380 86390 1
411126 99411126 1001 86380 86390 1
411133 99411133 1001 86380 86390 1
411136 99411136 1001 86380 86390 1
411701 99411701 1001 86380 86390 1
411884 99411884 1001 86380 86390 1
412464 99412464 1001 86380 86390 1
413390 99413390 1001 86380 86390 1
413786 99413786 1001 86380 86390 1
414947 99414947 1001 86380 86390 1
415110 99415110 1001 86380 86390 1
414470 99414470 1001 86380 86390 1
415500 99415500 1001 86380 86390 1
416678 99416678 1001 86380 86390 1
416816 99416816 1001 86380 86390 1
416615 99416615 1001 86380 86390 1
416269 99416269 1001 86380 86390 1
416393 99416393 1001 86380 86390 1
418594 99418594 1001 86380 86390 1
418734 99418734 1001 86380 86390 1
418765 99418765 1001 86380 86390 1
418178 99418178 1001 86380 86390 1
418258 99418258 1001 86380 86390 1
417902 99417902 1001 86380 86390 1
417627 99417627 1001 86380 86390 1
417734 99417734 1001 86380 86390 1
420425 99420425 1001 86380 86390 1
419888 99419888 1001 86380 86390 1
419950 99419950 1001 86380 86390 1
419741 99419741 1001 86380 86390 1
419544 99419544 1001 86380 86390 1
419531 99419531 1001 86380 86390 1
420465 99420465 1001 86380 86390 1
420060 99420060 1001 86380 86390 1
420738 99420738 1001 86380 86390 1
421824 99421824 1001 86380 86390 1
421700 99421700 1001 86380 86390 1
421369 99421369 1001 86380 86390 1
421387 99421387 1001 86380 86390 1
421190 99421190 1001 86380 86390 1
422499 99422499 1001 86380 86390 1
422121 99422121 1001 86380 86390 1
423668 99423668 1001 86380 86390 1
423234 99423234 1001 86380 86390 1
423299 99423299 1001 86380 86390 1
425139 99425139 1001 86380 86390 1
424190 99424190 1001 86380 86390 1
424348 99424348 1001 86380 86390 1
424228 99424228 1001 86380 86390 1
424431 99424431 1001 86380 86390 1
425436 99425436 1001 86380 86390 1
426936 99426936 1001 86380 86390 1
426332 99426332 1001 86380 86390 1
426055 99426055 1001 86380 86390 1
426165 99426165 1001 86380 86390 1
427323 99427323 1001 86380 86390 1
427210 99427210 1001 86380 86390 1
427335 99427335 1001 86380 86390 1
427383 99427383 1001 86380 86390 1
428411 99428411 1001 86380 86390 1
428582 99428582 1001 86380 86390 1
427594 99427594 1001 86380 86390 1
430340 99430340 1001 86380 86390 1
429660 99429660 1001 86380 86390 1
429908 99429908 1001 86380 86390 1
429747 99429747 1001 86380 86390 1
429238 99429238 1001 86380 86390 1
430456 99430456 1001 86380 86390 1
431738 99431738 1001 86380 86390 1
431654 99431654 1001 86380 86390 1
431942 99431942 1001 86380 86390 1
431612 99431612 1001 86380 86390 1
431419 99431419 1001 86380 86390 1
430920 99430920 1001 86380 86390 1
431078 99431078 1001 86380 86390 1
430843 99430843 1001 86380 86390 1
432201 99432201 1001 86380 86390 1
432123 99432123 1001 86380 86390 1
432061 99432061 1001 86380 86390 1
432156 99432156 1001 86380 86390 1
432251 99432251 1001 86380 86390 1
432212 99432212 1001 86380 86390 1
433503 99433503 1001 86380 86390 1
433166 99433166 1001 86380 86390 1
433146 99433146 1001 86380 86390 1
433180 99433180 1001 86380 86390 1
432562 99432562 1001 86380 86390 1
433858 99433858 1001 86380 86390 1
433912 99433912 1001 86380 86390 1
434033 99434033 1001 86380 86390 1
434060 99434060 1001 86380 86390 1
435380 99435380 1001 86380 86390 1
435063 99435063 1001 86380 86390 1
435138 99435138 1001 86380 86390 1
435165 99435165 1001 86380 86390 1
434914 99434914 1001 86380 86390 1
434867 99434867 1001 86380 86390 1
434483 99434483 1001 86380 86390 1
435640 99435640 1001 86380 86390 1
435755 99435755 1001 86380 86390 1
436312 99436312 1001 86380 86390 1
436016 99436016 1001 86380 86390 1
435930 99435930 1001 86380 86390 1
435989 99435989 1001 86380 86390 1
300057 99300057 1001 86380 86390 1
437286 99437286 1001 86380 86390 1
300619 99300619 1001 86380 86390 1
300135 99300135 1001 86380 86390 1
300860 99300860 1001 86380 86390 1
300762 99300762 1001 86380 86390 1
300936 99300936 1001 86380 86390 1
301032 99301032 1001 86380 86390 1
302281 99302281 1001 86380 86390 1
302270 99302270 1001 86380 86390 1
302234 99302234 1001 86380 86390 1
302338 99302338 1001 86380 86390 1
302074 99302074 1001 86380 86390 1
302108 99302108 1001 86380 86390 1
301837 99301837 1001 86380 86390 1
302512 99302512 1001 86380 86390 1
303120 99303120 1001 86380 86390 1
303023 99303023 1001 86380 86390 1
302801 99302801 1001 86380 86390 1
302855 99302855 1001 86380 86390 1
302744 99302744 1001 86380 86390 1
302644 99302644 1001 86380 86390 1
302686 99302686 1001 86380 86390 1
304097 99304097 1001 86380 86390 1
304220 99304220 1001 86380 86390 1
304080 99304080 1001 86380 86390 1
304499 99304499 1001 86380 86390 1
304619 99304619 1001 86380 86390 1
304568 99304568 1001 86380 86390 1
304648 99304648 1001 86380 86390 1
304482 99304482 1001 86380 86390 1
304575 99304575 1001 86380 86390 1
305061 99305061 1001 86380 86390 1
305615 99305615 1001 86380 86390 1
305555 99305555 1001 86380 86390 1
305399 99305399 1001 86380 86390 1
305221 99305221 1001 86380 86390 1
305249 99305249 1001 86380 86390 1
500010 99500010 1001 86380 86390 1
500002 99500002 1001 86380 86390 1
500716 99500716 1001 86380 86390 1
500514 99500514 1001 86380 86390 1
500225 99500225 1001 86380 86390 1
500264 99500264 1001 86380 86390 1
500369 99500369 1001 86380 86390 1
500964 99500964 1001 86380 86390 1
501596 99501596 1001 86380 86390 1
501276 99501276 1001 86380 86390 1
501076 99501076 1001 86380 86390 1
501212 99501212 1001 86380 86390 1
501705 99501705 1001 86380 86390 1
502274 99502274 1001 86380 86390 1
502268 99502268 1001 86380 86390 1
502401 99502401 1001 86380 86390 1
501871 99501871 1001 86380 86390 1
503179 99503179 1001 86380 86390 1
503186 99503186 1001 86380 86390 1
502933 99502933 1001 86380 86390 1
502992 99502992 1001 86380 86390 1
502798 99502798 1001 86380 86390 1
503369 99503369 1001 86380 86390 1
504005 99504005 1001 86380 86390 1
503767 99503767 1001 86380 86390 1
503551 99503551 1001 86380 86390 1
503541 99503541 1001 86380 86390 1
503567 99503567 1001 86380 86390 1
503583 99503583 1001 86380 86390 1
503534 99503534 1001 86380 86390 1
504276 99504276 1001 86380 86390 1
504764 99504764 1001 86380 86390 1
504943 99504943 1001 86380 86390 1
504557 99504557 1001 86380 86390 1
504622 99504622 1001 86380 86390 1
504604 99504604 1001 86380 86390 1
504364 99504364 1001 86380 86390 1
504442 99504442 1001 86380 86390 1
504341 99504341 1001 86380 86390 1
505077 99505077 1001 86380 86390 1
505666 99505666 1001 86380 86390 1
505555 99505555 1001 86380 86390 1
505834 99505834 1001 86380 86390 1
505799 99505799 1001 86380 86390 1
506497 99506497 1001 86380 86390 1
506408 99506408 1001 86380 86390 1
506476 99506476 1001 86380 86390 1
506304 99506304 1001 86380 86390 1
505977 99505977 1001 86380 86390 1
506010 99506010 1001 86380 86390 1
506024 99506024 1001 86380 86390 1
506801 99506801 1001 86380 86390 1
506690 99506690 1001 86380 86390 1
506652 99506652 1001 86380 86390 1
506670 99506670 1001 86380 86390 1
507372 99507372 1001 86380 86390 1
507246 99507246 1001 86380 86390 1
507299 99507299 1001 86380 86390 1
507401 99507401 1001 86380 86390 1
507068 99507068 1001 86380 86390 1
507043 99507043 1001 86380 86390 1
507122 99507122 1001 86380 86390 1
506852 99506852 1001 86380 86390 1
507432 99507432 1001 86380 86390 1
507528 99507528 1001 86380 86390 1
508151 99508151 1001 86380 86390 1
508181 99508181 1001 86380 86390 1
507997 99507997 1001 86380 86390 1
507708 99507708 1001 86380 86390 1
508817 99508817 1001 86380 86390 1
508678 99508678 1001 86380 86390 1
508718 99508718 1001 86380 86390 1
508838 99508838 1001 86380 86390 1
508697 99508697 1001 86380 86390 1
508814 99508814 1001 86380 86390 1
508841 99508841 1001 86380 86390 1
509222 99509222 1001 86380 86390 1
509200 99509200 1001 86380 86390 1
509782 99509782 1001 86380 86390 1
509847 99509847 1001 86380 86390 1
509648 99509648 1001 86380 86390 1
509338 99509338 1001 86380 86390 1
509431 99509431 1001 86380 86390 1
509936 99509936 1001 86380 86390 1
510094 99510094 1001 86380 86390 1
510515 99510515 1001 86380 86390 1
510821 99510821 1001 86380 86390 1
510811 99510811 1001 86380 86390 1
511231 99511231 1001 86380 86390 1
511171 99511171 1001 86380 86390 1
511038 99511038 1001 86380 86390 1
511103 99511103 1001 86380 86390 1
511040 99511040 1001 86380 86390 1
511094 99511094 1001 86380 86390 1
510939 99510939 1001 86380 86390 1
512342 99512342 1001 86380 86390 1
512307 99512307 1001 86380 86390 1
512192 99512192 1001 86380 86390 1
512368 99512368 1001 86380 86390 1
512088 99512088 1001 86380 86390 1
513183 99513183 1001 86380 86390 1
513188 99513188 1001 86380 86390 1
512961 99512961 1001 86380 86390 1
512800 99512800 1001 86380 86390 1
512675 99512675 1001 86380 86390 1
512596 99512596 1001 86380 86390 1
513305 99513305 1001 86380 86390 1
513321 99513321 1001 86380 86390 1
513334 99513334 1001 86380 86390 1
513908 99513908 1001 86380 86390 1
513836 99513836 1001 86380 86390 1
513629 99513629 1001 86380 86390 1
513760 99513760 1001 86380 86390 1
513426 99513426 1001 86380 86390 1
513479 99513479 1001 86380 86390 1
513482 99513482 1001 86380 86390 1
514159 99514159 1001 86380 86390 1
514090 99514090 1001 86380 86390 1
514729 99514729 1001 86380 86390 1
514751 99514751 1001 86380 86390 1
514702 99514702 1001 86380 86390 1
514467 99514467 1001 86380 86390 1
514275 99514275 1001 86380 86390 1
514254 99514254 1001 86380 86390 1
514864 99514864 1001 86380 86390 1
514983 99514983 1001 86380 86390 1
515530 99515530 1001 86380 86390 1
515297 99515297 1001 86380 86390 1
515208 99515208 1001 86380 86390 1
516319 99516319 1001 86380 86390 1
516457 99516457 1001 86380 86390 1
516006 99516006 1001 86380 86390 1
516045 99516045 1001 86380 86390 1
516060 99516060 1001 86380 86390 1
515947 99515947 1001 86380 86390 1
516001 99516001 1001 86380 86390 1
517155 99517155 1001 86380 86390 1
517015 99517015 1001 86380 86390 1
516846 99516846 1001 86380 86390 1
516828 99516828 1001 86380 86390 1
517416 99517416 1001 86380 86390 1
517997 99517997 1001 86380 86390 1
518049 99518049 1001 86380 86390 1
517844 99517844 1001 86380 86390 1
517605 99517605 1001 86380 86390 1
518275 99518275 1001 86380 86390 1
518906 99518906 1001 86380 86390 1
518751 99518751 1001 86380 86390 1
518491 99518491 1001 86380 86390 1
519144 99519144 1001 86380 86390 1
518995 99518995 1001 86380 86390 1
519584 99519584 1001 86380 86390 1
519956 99519956 1001 86380 86390 1
520258 99520258 1001 86380 86390 1
520419 99520419 1001 86380 86390 1
520057 99520057 1001 86380 86390 1
520718 99520718 1001 86380 86390 1
520707 99520707 1001 86380 86390 1
520761 99520761 1001 86380 86390 1
520724 99520724 1001 86380 86390 1
521390 99521390 1001 86380 86390 1
521105 99521105 1001 86380 86390 1
521147 99521147 1001 86380 86390 1
521213 99521213 1001 86380 86390 1
521152 99521152 1001 86380 86390 1
521179 99521179 1001 86380 86390 1
521258 99521258 1001 86380 86390 1
520947 99520947 1001 86380 86390 1
520883 99520883 1001 86380 86390 1
521581 99521581 1001 86380 86390 1
521646 99521646 1001 86380 86390 1
521626 99521626 1001 86380 86390 1
522269 99522269 1001 86380 86390 1
522107 99522107 1001 86380 86390 1
521979 99521979 1001 86380 86390 1
522459 99522459 1001 86380 86390 1
522485 99522485 1001 86380 86390 1
522312 99522312 1001 86380 86390 1
522457 99522457 1001 86380 86390 1
523062 99523062 1001 86380 86390 1
522811 99522811 1001 86380 86390 1
522610 99522610 1001 86380 86390 1
522689 99522689 1001 86380 86390 1
523298 99523298 1001 86380 86390 1
523174 99523174 1001 86380 86390 1
523898 99523898 1001 86380 86390 1
523570 99523570 1001 86380 86390 1
523497 99523497 1001 86380 86390 1
523385 99523385 1001 86380 86390 1
523516 99523516 1001 86380 86390 1
523994 99523994 1001 86380 86390 1
524060 99524060 1001 86380 86390 1
523976 99523976 1001 86380 86390 1
524761 99524761 1001 86380 86390 1
524526 99524526 1001 86380 86390 1
524514 99524514 1001 86380 86390 1
524427 99524427 1001 86380 86390 1
524467 99524467 1001 86380 86390 1
524335 99524335 1001 86380 86390 1
524297 99524297 1001 86380 86390 1
524158 99524158 1001 86380 86390 1
524237 99524237 1001 86380 86390 1
524159 99524159 1001 86380 86390 1
524942 99524942 1001 86380 86390 1
524943 99524943 1001 86380 86390 1
525526 99525526 1001 86380 86390 1
525398 99525398 1001 86380 86390 1
525452 99525452 1001 86380 86390 1
525530 99525530 1001 86380 86390 1
525531 99525531 1001 86380 86390 1
525519 99525519 1001 86380 86390 1
525329 99525329 1001 86380 86390 1
525244 99525244 1001 86380 86390 1
525297 99525297 1001 86380 86390 1
525130 99525130 1001 86380 86390 1
525679 99525679 1001 86380 86390 1
525602 99525602 1001 86380 86390 1
526260 99526260 1001 86380 86390 1
526179 99526179 1001 86380 86390 1
526089 99526089 1001 86380 86390 1
525839 99525839 1001 86380 86390 1
526609 99526609 1001 86380 86390 1
527222 99527222 1001 86380 86390 1
527143 99527143 1001 86380 86390 1
527010 99527010 1001 86380 86390 1
526683 99526683 1001 86380 86390 1
526712 99526712 1001 86380 86390 1
527358 99527358 1001 86380 86390 1
527397 99527397 1001 86380 86390 1
527598 99527598 1001 86380 86390 1
527477 99527477 1001 86380 86390 1
528714 99528714 1001 86380 86390 1
528832 99528832 1001 86380 86390 1
528290 99528290 1001 86380 86390 1
528305 99528305 1001 86380 86390 1
529484 99529484 1001 86380 86390 1
529495 99529495 1001 86380 86390 1
529856 99529856 1001 86380 86390 1
529858 99529858 1001 86380 86390 1
530387 99530387 1001 86380 86390 1
530365 99530365 1001 86380 86390 1
530394 99530394 1001 86380 86390 1
530501 99530501 1001 86380 86390 1
530411 99530411 1001 86380 86390 1
529971 99529971 1001 86380 86390 1
529963 99529963 1001 86380 86390 1
530032 99530032 1001 86380 86390 1
530685 99530685 1001 86380 86390 1
531294 99531294 1001 86380 86390 1
531271 99531271 1001 86380 86390 1
531085 99531085 1001 86380 86390 1
531446 99531446 1001 86380 86390 1
532014 99532014 1001 86380 86390 1
531626 99531626 1001 86380 86390 1
531628 99531628 1001 86380 86390 1
531645 99531645 1001 86380 86390 1
532408 99532408 1001 86380 86390 1
532933 99532933 1001 86380 86390 1
532724 99532724 1001 86380 86390 1
532782 99532782 1001 86380 86390 1
532531 99532531 1001 86380 86390 1
532588 99532588 1001 86380 86390 1
533214 99533214 1001 86380 86390 1
533127 99533127 1001 86380 86390 1
533737 99533737 1001 86380 86390 1
533701 99533701 1001 86380 86390 1
533615 99533615 1001 86380 86390 1
533618 99533618 1001 86380 86390 1
533595 99533595 1001 86380 86390 1
534020 99534020 1001 86380 86390 1
533956 99533956 1001 86380 86390 1
534531 99534531 1001 86380 86390 1
534521 99534521 1001 86380 86390 1
534618 99534618 1001 86380 86390 1
534567 99534567 1001 86380 86390 1
534318 99534318 1001 86380 86390 1
534155 99534155 1001 86380 86390 1
534200 99534200 1001 86380 86390 1
534794 99534794 1001 86380 86390 1
534833 99534833 1001 86380 86390 1
534692 99534692 1001 86380 86390 1
535435 99535435 1001 86380 86390 1
535373 99535373 1001 86380 86390 1
535184 99535184 1001 86380 86390 1
534928 99534928 1001 86380 86390 1
534943 99534943 1001 86380 86390 1
535078 99535078 1001 86380 86390 1
535027 99535027 1001 86380 86390 1
536218 99536218 1001 86380 86390 1
536093 99536093 1001 86380 86390 1
536043 99536043 1001 86380 86390 1
536062 99536062 1001 86380 86390 1
535771 99535771 1001 86380 86390 1
536381 99536381 1001 86380 86390 1
536355 99536355 1001 86380 86390 1
537035 99537035 1001 86380 86390 1
536985 99536985 1001 86380 86390 1
536781 99536781 1001 86380 86390 1
536955 99536955 1001 86380 86390 1
536687 99536687 1001 86380 86390 1
536610 99536610 1001 86380 86390 1
536630 99536630 1001 86380 86390 1
537292 99537292 1001 86380 86390 1
537282 99537282 1001 86380 86390 1
537169 99537169 1001 86380 86390 1
537326 99537326 1001 86380 86390 1
537818 99537818 1001 86380 86390 1
537757 99537757 1001 86380 86390 1
537770 99537770 1001 86380 86390 1
537606 99537606 1001 86380 86390 1
537458 99537458 1001 86380 86390 1
537396 99537396 1001 86380 86390 1
537384 99537384 1001 86380 86390 1
537398 99537398 1001 86380 86390 1
537372 99537372 1001 86380 86390 1
537492 99537492 1001 86380 86390 1
538414 99538414 1001 86380 86390 1
538567 99538567 1001 86380 86390 1
538401 99538401 1001 86380 86390 1
538837 99538837 1001 86380 86390 1
538955 99538955 1001 86380 86390 1
539553 99539553 1001 86380 86390 1
539443 99539443 1001 86380 86390 1
539560 99539560 1001 86380 86390 1
539032 99539032 1001 86380 86390 1
539223 99539223 1001 86380 86390 1
539226 99539226 1001 86380 86390 1
539768 99539768 1001 86380 86390 1
539775 99539775 1001 86380 86390 1
539750 99539750 1001 86380 86390 1
540274 99540274 1001 86380 86390 1
540445 99540445 1001 86380 86390 1
540059 99540059 1001 86380 86390 1
540045 99540045 1001 86380 86390 1
540049 99540049 1001 86380 86390 1
540523 99540523 1001 86380 86390 1
541216 99541216 1001 86380 86390 1
541262 99541262 1001 86380 86390 1
541273 99541273 1001 86380 86390 1
541198 99541198 1001 86380 86390 1
541285 99541285 1001 86380 86390 1
541240 99541240 1001 86380 86390 1
540842 99540842 1001 86380 86390 1
540676 99540676 1001 86380 86390 1
541355 99541355 1001 86380 86390 1
541462 99541462 1001 86380 86390 1
541402 99541402 1001 86380 86390 1
542052 99542052 1001 86380 86390 1
541542 99541542 1001 86380 86390 1
541506 99541506 1001 86380 86390 1
541623 99541623 1001 86380 86390 1
541510 99541510 1001 86380 86390 1
542284 99542284 1001 86380 86390 1
542262 99542262 1001 86380 86390 1
542121 99542121 1001 86380 86390 1
542205 99542205 1001 86380 86390 1
542257 99542257 1001 86380 86390 1
542904 99542904 1001 86380 86390 1
542601 99542601 1001 86380 86390 1
542621 99542621 1001 86380 86390 1
542557 99542557 1001 86380 86390 1
542417 99542417 1001 86380 86390 1
542511 99542511 1001 86380 86390 1
543726 99543726 1001 86380 86390 1
543441 99543441 1001 86380 86390 1
543275 99543275 1001 86380 86390 1
543926 99543926 1001 86380 86390 1
543888 99543888 1001 86380 86390 1
544242 99544242 1001 86380 86390 1
544386 99544386 1001 86380 86390 1
544160 99544160 1001 86380 86390 1
544011 99544011 1001 86380 86390 1
544724 99544724 1001 86380 86390 1
406510 681 1001 66420 73317 1
400013 99400013 1001 86380 86390 1
400068 99400068 1001 86380 86390 1
400215 99400215 1001 86380 86390 1
400354 99400354 1001 86380 86390 1
400485 99400485 1001 86380 86390 1
400999 99400999 1001 86380 86390 1
401248 99401248 1001 86380 86390 1
401332 99401332 1001 86380 86390 1
401565 99401565 1001 86380 86390 1
402760 99402760 1001 86380 86390 1
402720 99402720 1001 86380 86390 1
402994 99402994 1001 86380 86390 1
403453 99403453 1001 86380 86390 1
403906 99403906 1001 86380 86390 1
404265 99404265 1001 86380 86390 1
404266 99404266 1001 86380 86390 1
404644 99404644 1001 86380 86390 1
405100 99405100 1001 86380 86390 1
405188 99405188 1001 86380 86390 1
405502 99405502 1001 86380 86390 1
406071 99406071 1001 86380 86390 1
406353 99406353 1001 86380 86390 1
406310 99406310 1001 86380 86390 1
406756 99406756 1001 86380 86390 1
407546 99407546 1001 86380 86390 1
407680 99407680 1001 86380 86390 1
408083 99408083 1001 86380 86390 1
408059 99408059 1001 86380 86390 1
408096 99408096 1001 86380 86390 1
408699 99408699 1001 86380 86390 1
408746 99408746 1001 86380 86390 1
409092 99409092 1001 86380 86390 1
409457 99409457 1001 86380 86390 1
409892 99409892 1001 86380 86390 1
410032 99410032 1001 86380 86390 1
410339 99410339 1001 86380 86390 1
410323 99410323 1001 86380 86390 1
410705 99410705 1001 86380 86390 1
410640 99410640 1001 86380 86390 1
410844 99410844 1001 86380 86390 1
411079 99411079 1001 86380 86390 1
412220 99412220 1001 86380 86390 1
412290 99412290 1001 86380 86390 1
413700 99413700 1001 86380 86390 1
413341 99413341 1001 86380 86390 1
413322 99413322 1001 86380 86390 1
413307 99413307 1001 86380 86390 1
413165 99413165 1001 86380 86390 1
413225 99413225 1001 86380 86390 1
412560 99412560 1001 86380 86390 1
412859 99412859 1001 86380 86390 1
413921 99413921 1001 86380 86390 1
415256 99415256 1001 86380 86390 1
415125 99415125 1001 86380 86390 1
414962 99414962 1001 86380 86390 1
415159 99415159 1001 86380 86390 1
414276 99414276 1001 86380 86390 1
414132 99414132 1001 86380 86390 1
415542 99415542 1001 86380 86390 1
416861 99416861 1001 86380 86390 1
416975 99416975 1001 86380 86390 1
416240 99416240 1001 86380 86390 1
416152 99416152 1001 86380 86390 1
416130 99416130 1001 86380 86390 1
416002 99416002 1001 86380 86390 1
417284 99417284 1001 86380 86390 1
417244 99417244 1001 86380 86390 1
417155 99417155 1001 86380 86390 1
417157 99417157 1001 86380 86390 1
418683 99418683 1001 86380 86390 1
418159 99418159 1001 86380 86390 1
418386 99418386 1001 86380 86390 1
417738 99417738 1001 86380 86390 1
417898 99417898 1001 86380 86390 1
417862 99417862 1001 86380 86390 1
418950 99418950 1001 86380 86390 1
418936 99418936 1001 86380 86390 1
420092 99420092 1001 86380 86390 1
420374 99420374 1001 86380 86390 1
419745 99419745 1001 86380 86390 1
419880 99419880 1001 86380 86390 1
419964 99419964 1001 86380 86390 1
419268 99419268 1001 86380 86390 1
419252 99419252 1001 86380 86390 1
419401 99419401 1001 86380 86390 1
421119 99421119 1001 86380 86390 1
422333 99422333 1001 86380 86390 1
423449 99423449 1001 86380 86390 1
423005 99423005 1001 86380 86390 1
422987 99422987 1001 86380 86390 1
422592 99422592 1001 86380 86390 1
423972 99423972 1001 86380 86390 1
425036 99425036 1001 86380 86390 1
425039 99425039 1001 86380 86390 1
425243 99425243 1001 86380 86390 1
425371 99425371 1001 86380 86390 1
424907 99424907 1001 86380 86390 1
424558 99424558 1001 86380 86390 1
425597 99425597 1001 86380 86390 1
425735 99425735 1001 86380 86390 1
425579 99425579 1001 86380 86390 1
426954 99426954 1001 86380 86390 1
426931 99426931 1001 86380 86390 1
426861 99426861 1001 86380 86390 1
426369 99426369 1001 86380 86390 1
426329 99426329 1001 86380 86390 1
426659 99426659 1001 86380 86390 1
425957 99425957 1001 86380 86390 1
427473 99427473 1001 86380 86390 1
428528 99428528 1001 86380 86390 1
428377 99428377 1001 86380 86390 1
428063 99428063 1001 86380 86390 1
428218 99428218 1001 86380 86390 1
428174 99428174 1001 86380 86390 1
428204 99428204 1001 86380 86390 1
430228 99430228 1001 86380 86390 1
430362 99430362 1001 86380 86390 1
429690 99429690 1001 86380 86390 1
429185 99429185 1001 86380 86390 1
430436 99430436 1001 86380 86390 1
430850 99430850 1001 86380 86390 1
431009 99431009 1001 86380 86390 1
431140 99431140 1001 86380 86390 1
432330 99432330 1001 86380 86390 1
432632 99432632 1001 86380 86390 1
432714 99432714 1001 86380 86390 1
433945 99433945 1001 86380 86390 1
434680 99434680 1001 86380 86390 1
434284 99434284 1001 86380 86390 1
434306 99434306 1001 86380 86390 1
435447 99435447 1001 86380 86390 1
436873 99436873 1001 86380 86390 1
436537 99436537 1001 86380 86390 1
436560 99436560 1001 86380 86390 1
436192 99436192 1001 86380 86390 1
435901 99435901 1001 86380 86390 1
300030 99300030 1001 86380 86390 1
437248 99437248 1001 86380 86390 1
300075 99300075 1001 86380 86390 1
300484 99300484 1001 86380 86390 1
300433 99300433 1001 86380 86390 1
300462 99300462 1001 86380 86390 1
300120 99300120 1001 86380 86390 1
300290 99300290 1001 86380 86390 1
300897 99300897 1001 86380 86390 1
301427 99301427 1001 86380 86390 1
301214 99301214 1001 86380 86390 1
300963 99300963 1001 86380 86390 1
301082 99301082 1001 86380 86390 1
301071 99301071 1001 86380 86390 1
301136 99301136 1001 86380 86390 1
301112 99301112 1001 86380 86390 1
301571 99301571 1001 86380 86390 1
302316 99302316 1001 86380 86390 1
302549 99302549 1001 86380 86390 1
302531 99302531 1001 86380 86390 1
303080 99303080 1001 86380 86390 1
303005 99303005 1001 86380 86390 1
303010 99303010 1001 86380 86390 1
303048 99303048 1001 86380 86390 1
303198 99303198 1001 86380 86390 1
302968 99302968 1001 86380 86390 1
302716 99302716 1001 86380 86390 1
303283 99303283 1001 86380 86390 1
303325 99303325 1001 86380 86390 1
303818 99303818 1001 86380 86390 1
303558 99303558 1001 86380 86390 1
303475 99303475 1001 86380 86390 1
303553 99303553 1001 86380 86390 1
304060 99304060 1001 86380 86390 1
304126 99304126 1001 86380 86390 1
304101 99304101 1001 86380 86390 1
304132 99304132 1001 86380 86390 1
304812 99304812 1001 86380 86390 1
304703 99304703 1001 86380 86390 1
304382 99304382 1001 86380 86390 1
304403 99304403 1001 86380 86390 1
304960 99304960 1001 86380 86390 1
305045 99305045 1001 86380 86390 1
305518 99305518 1001 86380 86390 1
305635 99305635 1001 86380 86390 1
305495 99305495 1001 86380 86390 1
305448 99305448 1001 86380 86390 1
305235 99305235 1001 86380 86390 1
305212 99305212 1001 86380 86390 1
305166 99305166 1001 86380 86390 1
500090 99500090 1001 86380 86390 1
500175 99500175 1001 86380 86390 1
500189 99500189 1001 86380 86390 1
500643 99500643 1001 86380 86390 1
500472 99500472 1001 86380 86390 1
500398 99500398 1001 86380 86390 1
500982 99500982 1001 86380 86390 1
500859 99500859 1001 86380 86390 1
501402 99501402 1001 86380 86390 1
501216 99501216 1001 86380 86390 1
501182 99501182 1001 86380 86390 1
502420 99502420 1001 86380 86390 1
502221 99502221 1001 86380 86390 1
501864 99501864 1001 86380 86390 1
502543 99502543 1001 86380 86390 1
502532 99502532 1001 86380 86390 1
503181 99503181 1001 86380 86390 1
503047 99503047 1001 86380 86390 1
502958 99502958 1001 86380 86390 1
502855 99502855 1001 86380 86390 1
504102 99504102 1001 86380 86390 1
503733 99503733 1001 86380 86390 1
503859 99503859 1001 86380 86390 1
504231 99504231 1001 86380 86390 1
504122 99504122 1001 86380 86390 1
504317 99504317 1001 86380 86390 1
504700 99504700 1001 86380 86390 1
504551 99504551 1001 86380 86390 1
504567 99504567 1001 86380 86390 1
504353 99504353 1001 86380 86390 1
504393 99504393 1001 86380 86390 1
504432 99504432 1001 86380 86390 1
504956 99504956 1001 86380 86390 1
505074 99505074 1001 86380 86390 1
504974 99504974 1001 86380 86390 1
505668 99505668 1001 86380 86390 1
505585 99505585 1001 86380 86390 1
505611 99505611 1001 86380 86390 1
505639 99505639 1001 86380 86390 1
505415 99505415 1001 86380 86390 1
505417 99505417 1001 86380 86390 1
505265 99505265 1001 86380 86390 1
505157 99505157 1001 86380 86390 1
505197 99505197 1001 86380 86390 1
505290 99505290 1001 86380 86390 1
505789 99505789 1001 86380 86390 1
506252 99506252 1001 86380 86390 1
506121 99506121 1001 86380 86390 1
506072 99506072 1001 86380 86390 1
507285 99507285 1001 86380 86390 1
507163 99507163 1001 86380 86390 1
506963 99506963 1001 86380 86390 1
506836 99506836 1001 86380 86390 1
506812 99506812 1001 86380 86390 1
507501 99507501 1001 86380 86390 1
507914 99507914 1001 86380 86390 1
507921 99507921 1001 86380 86390 1
508041 99508041 1001 86380 86390 1
508451 99508451 1001 86380 86390 1
508883 99508883 1001 86380 86390 1
508878 99508878 1001 86380 86390 1
508747 99508747 1001 86380 86390 1
509162 99509162 1001 86380 86390 1
509147 99509147 1001 86380 86390 1
510661 99510661 1001 86380 86390 1
510394 99510394 1001 86380 86390 1
510518 99510518 1001 86380 86390 1
510137 99510137 1001 86380 86390 1
510311 99510311 1001 86380 86390 1
510880 99510880 1001 86380 86390 1
510831 99510831 1001 86380 86390 1
511703 99511703 1001 86380 86390 1
512206 99512206 1001 86380 86390 1
512096 99512096 1001 86380 86390 1
512023 99512023 1001 86380 86390 1
512153 99512153 1001 86380 86390 1
511873 99511873 1001 86380 86390 1
512494 99512494 1001 86380 86390 1
512410 99512410 1001 86380 86390 1
513042 99513042 1001 86380 86390 1
512897 99512897 1001 86380 86390 1
512993 99512993 1001 86380 86390 1
512785 99512785 1001 86380 86390 1
512591 99512591 1001 86380 86390 1
512619 99512619 1001 86380 86390 1
513329 99513329 1001 86380 86390 1
513909 99513909 1001 86380 86390 1
513693 99513693 1001 86380 86390 1
513503 99513503 1001 86380 86390 1
513428 99513428 1001 86380 86390 1
513484 99513484 1001 86380 86390 1
514163 99514163 1001 86380 86390 1
514035 99514035 1001 86380 86390 1
514205 99514205 1001 86380 86390 1
514144 99514144 1001 86380 86390 1
514512 99514512 1001 86380 86390 1
514465 99514465 1001 86380 86390 1
514609 99514609 1001 86380 86390 1
514348 99514348 1001 86380 86390 1
514401 99514401 1001 86380 86390 1
514862 99514862 1001 86380 86390 1
514875 99514875 1001 86380 86390 1
514969 99514969 1001 86380 86390 1
515505 99515505 1001 86380 86390 1
515622 99515622 1001 86380 86390 1
515576 99515576 1001 86380 86390 1
515400 99515400 1001 86380 86390 1
515413 99515413 1001 86380 86390 1
515323 99515323 1001 86380 86390 1
515471 99515471 1001 86380 86390 1
515369 99515369 1001 86380 86390 1
515372 99515372 1001 86380 86390 1
515231 99515231 1001 86380 86390 1
515171 99515171 1001 86380 86390 1
515216 99515216 1001 86380 86390 1
515694 99515694 1001 86380 86390 1
516348 99516348 1001 86380 86390 1
516207 99516207 1001 86380 86390 1
516298 99516298 1001 86380 86390 1
516288 99516288 1001 86380 86390 1
515992 99515992 1001 86380 86390 1
517094 99517094 1001 86380 86390 1
516834 99516834 1001 86380 86390 1
516869 99516869 1001 86380 86390 1
517408 99517408 1001 86380 86390 1
518030 99518030 1001 86380 86390 1
517938 99517938 1001 86380 86390 1
517545 99517545 1001 86380 86390 1
518266 99518266 1001 86380 86390 1
518318 99518318 1001 86380 86390 1
518940 99518940 1001 86380 86390 1
518813 99518813 1001 86380 86390 1
518917 99518917 1001 86380 86390 1
518763 99518763 1001 86380 86390 1
518431 99518431 1001 86380 86390 1
518452 99518452 1001 86380 86390 1
518560 99518560 1001 86380 86390 1
519135 99519135 1001 86380 86390 1
519811 99519811 1001 86380 86390 1
519702 99519702 1001 86380 86390 1
519433 99519433 1001 86380 86390 1
519240 99519240 1001 86380 86390 1
519829 99519829 1001 86380 86390 1
520461 99520461 1001 86380 86390 1
520442 99520442 1001 86380 86390 1
520497 99520497 1001 86380 86390 1
520320 99520320 1001 86380 86390 1
520327 99520327 1001 86380 86390 1
520728 99520728 1001 86380 86390 1
520717 99520717 1001 86380 86390 1
520825 99520825 1001 86380 86390 1
521321 99521321 1001 86380 86390 1
520850 99520850 1001 86380 86390 1
520906 99520906 1001 86380 86390 1
520959 99520959 1001 86380 86390 1
520934 99520934 1001 86380 86390 1
521482 99521482 1001 86380 86390 1
522187 99522187 1001 86380 86390 1
522004 99522004 1001 86380 86390 1
521684 99521684 1001 86380 86390 1
521808 99521808 1001 86380 86390 1
522484 99522484 1001 86380 86390 1
522403 99522403 1001 86380 86390 1
523004 99523004 1001 86380 86390 1
522693 99522693 1001 86380 86390 1
523260 99523260 1001 86380 86390 1
523797 99523797 1001 86380 86390 1
523635 99523635 1001 86380 86390 1
523664 99523664 1001 86380 86390 1
523605 99523605 1001 86380 86390 1
523594 99523594 1001 86380 86390 1
523736 99523736 1001 86380 86390 1
523498 99523498 1001 86380 86390 1
523395 99523395 1001 86380 86390 1
524048 99524048 1001 86380 86390 1
524121 99524121 1001 86380 86390 1
524615 99524615 1001 86380 86390 1
524656 99524656 1001 86380 86390 1
524728 99524728 1001 86380 86390 1
524466 99524466 1001 86380 86390 1
524523 99524523 1001 86380 86390 1
524346 99524346 1001 86380 86390 1
524962 99524962 1001 86380 86390 1
524820 99524820 1001 86380 86390 1
524914 99524914 1001 86380 86390 1
524972 99524972 1001 86380 86390 1
525274 99525274 1001 86380 86390 1
525341 99525341 1001 86380 86390 1
525088 99525088 1001 86380 86390 1
525167 99525167 1001 86380 86390 1
525689 99525689 1001 86380 86390 1
525626 99525626 1001 86380 86390 1
525772 99525772 1001 86380 86390 1
526322 99526322 1001 86380 86390 1
526278 99526278 1001 86380 86390 1
526040 99526040 1001 86380 86390 1
525838 99525838 1001 86380 86390 1
525852 99525852 1001 86380 86390 1
525840 99525840 1001 86380 86390 1
526536 99526536 1001 86380 86390 1
526514 99526514 1001 86380 86390 1
526881 99526881 1001 86380 86390 1
527014 99527014 1001 86380 86390 1
527743 99527743 1001 86380 86390 1
527667 99527667 1001 86380 86390 1
527837 99527837 1001 86380 86390 1
527838 99527838 1001 86380 86390 1
527789 99527789 1001 86380 86390 1
527662 99527662 1001 86380 86390 1
527472 99527472 1001 86380 86390 1
527540 99527540 1001 86380 86390 1
527505 99527505 1001 86380 86390 1
527518 99527518 1001 86380 86390 1
527479 99527479 1001 86380 86390 1
528201 99528201 1001 86380 86390 1
528209 99528209 1001 86380 86390 1
528747 99528747 1001 86380 86390 1
528777 99528777 1001 86380 86390 1
528860 99528860 1001 86380 86390 1
528706 99528706 1001 86380 86390 1
528326 99528326 1001 86380 86390 1
529055 99529055 1001 86380 86390 1
529599 99529599 1001 86380 86390 1
529633 99529633 1001 86380 86390 1
529313 99529313 1001 86380 86390 1
529305 99529305 1001 86380 86390 1
529204 99529204 1001 86380 86390 1
529876 99529876 1001 86380 86390 1
529889 99529889 1001 86380 86390 1
530393 99530393 1001 86380 86390 1
530234 99530234 1001 86380 86390 1
530186 99530186 1001 86380 86390 1
530090 99530090 1001 86380 86390 1
529936 99529936 1001 86380 86390 1
530693 99530693 1001 86380 86390 1
530719 99530719 1001 86380 86390 1
530748 99530748 1001 86380 86390 1
530596 99530596 1001 86380 86390 1
530614 99530614 1001 86380 86390 1
531122 99531122 1001 86380 86390 1
530983 99530983 1001 86380 86390 1
531153 99531153 1001 86380 86390 1
531105 99531105 1001 86380 86390 1
531539 99531539 1001 86380 86390 1
531553 99531553 1001 86380 86390 1
531542 99531542 1001 86380 86390 1
532194 99532194 1001 86380 86390 1
531990 99531990 1001 86380 86390 1
531800 99531800 1001 86380 86390 1
531918 99531918 1001 86380 86390 1
531960 99531960 1001 86380 86390 1
531715 99531715 1001 86380 86390 1
531710 99531710 1001 86380 86390 1
531660 99531660 1001 86380 86390 1
532316 99532316 1001 86380 86390 1
532922 99532922 1001 86380 86390 1
532948 99532948 1001 86380 86390 1
533015 99533015 1001 86380 86390 1
532850 99532850 1001 86380 86390 1
532748 99532748 1001 86380 86390 1
532634 99532634 1001 86380 86390 1
532583 99532583 1001 86380 86390 1
533715 99533715 1001 86380 86390 1
533475 99533475 1001 86380 86390 1
533424 99533424 1001 86380 86390 1
533437 99533437 1001 86380 86390 1
533373 99533373 1001 86380 86390 1
533376 99533376 1001 86380 86390 1
533952 99533952 1001 86380 86390 1
534597 99534597 1001 86380 86390 1
534483 99534483 1001 86380 86390 1
534641 99534641 1001 86380 86390 1
534427 99534427 1001 86380 86390 1
534278 99534278 1001 86380 86390 1
534207 99534207 1001 86380 86390 1
534095 99534095 1001 86380 86390 1
534825 99534825 1001 86380 86390 1
535175 99535175 1001 86380 86390 1
535130 99535130 1001 86380 86390 1
535286 99535286 1001 86380 86390 1
535688 99535688 1001 86380 86390 1
535897 99535897 1001 86380 86390 1
536478 99536478 1001 86380 86390 1
536380 99536380 1001 86380 86390 1
536887 99536887 1001 86380 86390 1
536724 99536724 1001 86380 86390 1
536738 99536738 1001 86380 86390 1
536641 99536641 1001 86380 86390 1
536553 99536553 1001 86380 86390 1
537333 99537333 1001 86380 86390 1
537312 99537312 1001 86380 86390 1
537833 99537833 1001 86380 86390 1
537589 99537589 1001 86380 86390 1
537376 99537376 1001 86380 86390 1
537548 99537548 1001 86380 86390 1
538813 99538813 1001 86380 86390 1
538538 99538538 1001 86380 86390 1
538356 99538356 1001 86380 86390 1
538866 99538866 1001 86380 86390 1
539435 99539435 1001 86380 86390 1
539286 99539286 1001 86380 86390 1
539247 99539247 1001 86380 86390 1
539063 99539063 1001 86380 86390 1
539117 99539117 1001 86380 86390 1
540446 99540446 1001 86380 86390 1
540358 99540358 1001 86380 86390 1
539880 99539880 1001 86380 86390 1
540528 99540528 1001 86380 86390 1
541151 99541151 1001 86380 86390 1
541159 99541159 1001 86380 86390 1
541213 99541213 1001 86380 86390 1
541011 99541011 1001 86380 86390 1
540673 99540673 1001 86380 86390 1
540732 99540732 1001 86380 86390 1
541488 99541488 1001 86380 86390 1
541398 99541398 1001 86380 86390 1
541717 99541717 1001 86380 86390 1
541606 99541606 1001 86380 86390 1
541677 99541677 1001 86380 86390 1
541691 99541691 1001 86380 86390 1
542210 99542210 1001 86380 86390 1
542150 99542150 1001 86380 86390 1
542882 99542882 1001 86380 86390 1
542806 99542806 1001 86380 86390 1
542820 99542820 1001 86380 86390 1
542701 99542701 1001 86380 86390 1
542607 99542607 1001 86380 86390 1
542332 99542332 1001 86380 86390 1
542411 99542411 1001 86380 86390 1
543034 99543034 1001 86380 86390 1
542741 99542741 1001 86380 86390 1
543026 99543026 1001 86380 86390 1
543628 99543628 1001 86380 86390 1
543462 99543462 1001 86380 86390 1
543284 99543284 1001 86380 86390 1
543963 99543963 1001 86380 86390 1
543938 99543938 1001 86380 86390 1
543887 99543887 1001 86380 86390 1
543954 99543954 1001 86380 86390 1
544402 99544402 1001 86380 86390 1
544306 99544306 1001 86380 86390 1
544387 99544387 1001 86380 86390 1
543988 99543988 1001 86380 86390 1
400239 99400239 1001 86380 86390 1
401037 99401037 1001 86380 86390 1
402039 99402039 1001 86380 86390 1
402352 99402352 1001 86380 86390 1
402500 99402500 1001 86380 86390 1
402764 99402764 1001 86380 86390 1
402773 99402773 1001 86380 86390 1
402833 99402833 1001 86380 86390 1
402907 99402907 1001 86380 86390 1
402917 99402917 1001 86380 86390 1
403206 99403206 1001 86380 86390 1
403466 99403466 1001 86380 86390 1
403546 99403546 1001 86380 86390 1
404106 99404106 1001 86380 86390 1
404456 99404456 1001 86380 86390 1
404544 99404544 1001 86380 86390 1
404523 99404523 1001 86380 86390 1
404508 99404508 1001 86380 86390 1
404695 99404695 1001 86380 86390 1
404811 99404811 1001 86380 86390 1
404974 99404974 1001 86380 86390 1
405031 99405031 1001 86380 86390 1
405387 99405387 1001 86380 86390 1
405511 99405511 1001 86380 86390 1
406030 99406030 1001 86380 86390 1
406591 99406591 1001 86380 86390 1
406499 99406499 1001 86380 86390 1
406793 99406793 1001 86380 86390 1
406836 99406836 1001 86380 86390 1
406816 99406816 1001 86380 86390 1
407123 99407123 1001 86380 86390 1
407320 99407320 1001 86380 86390 1
407552 99407552 1001 86380 86390 1
407640 99407640 1001 86380 86390 1
407940 99407940 1001 86380 86390 1
408883 99408883 1001 86380 86390 1
408975 99408975 1001 86380 86390 1
409336 99409336 1001 86380 86390 1
409472 99409472 1001 86380 86390 1
409888 99409888 1001 86380 86390 1
410101 99410101 1001 86380 86390 1
410060 99410060 1001 86380 86390 1
410784 99410784 1001 86380 86390 1
410766 99410766 1001 86380 86390 1
411260 99411260 1001 86380 86390 1
411347 99411347 1001 86380 86390 1
412017 99412017 1001 86380 86390 1
412184 99412184 1001 86380 86390 1
412274 99412274 1001 86380 86390 1
412213 99412213 1001 86380 86390 1
412281 99412281 1001 86380 86390 1
413621 99413621 1001 86380 86390 1
412988 99412988 1001 86380 86390 1
412488 99412488 1001 86380 86390 1
412690 99412690 1001 86380 86390 1
413920 99413920 1001 86380 86390 1
413802 99413802 1001 86380 86390 1
413715 99413715 1001 86380 86390 1
414807 99414807 1001 86380 86390 1
414905 99414905 1001 86380 86390 1
414500 99414500 1001 86380 86390 1
415644 99415644 1001 86380 86390 1
416860 99416860 1001 86380 86390 1
416218 99416218 1001 86380 86390 1
416557 99416557 1001 86380 86390 1
416508 99416508 1001 86380 86390 1
416391 99416391 1001 86380 86390 1
416032 99416032 1001 86380 86390 1
416055 99416055 1001 86380 86390 1
415995 99415995 1001 86380 86390 1
417051 99417051 1001 86380 86390 1
417496 99417496 1001 86380 86390 1
417589 99417589 1001 86380 86390 1
418731 99418731 1001 86380 86390 1
418581 99418581 1001 86380 86390 1
418063 99418063 1001 86380 86390 1
418068 99418068 1001 86380 86390 1
417692 99417692 1001 86380 86390 1
417836 99417836 1001 86380 86390 1
417793 99417793 1001 86380 86390 1
418994 99418994 1001 86380 86390 1
420392 99420392 1001 86380 86390 1
420341 99420341 1001 86380 86390 1
419886 99419886 1001 86380 86390 1
419680 99419680 1001 86380 86390 1
420539 99420539 1001 86380 86390 1
420524 99420524 1001 86380 86390 1
420558 99420558 1001 86380 86390 1
421718 99421718 1001 86380 86390 1
422011 99422011 1001 86380 86390 1
422102 99422102 1001 86380 86390 1
422024 99422024 1001 86380 86390 1
421592 99421592 1001 86380 86390 1
421208 99421208 1001 86380 86390 1
420870 99420870 1001 86380 86390 1
420956 99420956 1001 86380 86390 1
423600 99423600 1001 86380 86390 1
423302 99423302 1001 86380 86390 1
424107 99424107 1001 86380 86390 1
423999 99423999 1001 86380 86390 1
425092 99425092 1001 86380 86390 1
425289 99425289 1001 86380 86390 1
425169 99425169 1001 86380 86390 1
425218 99425218 1001 86380 86390 1
424803 99424803 1001 86380 86390 1
424501 99424501 1001 86380 86390 1
425666 99425666 1001 86380 86390 1
425577 99425577 1001 86380 86390 1
425490 99425490 1001 86380 86390 1
426772 99426772 1001 86380 86390 1
426498 99426498 1001 86380 86390 1
426046 99426046 1001 86380 86390 1
425940 99425940 1001 86380 86390 1
427120 99427120 1001 86380 86390 1
427133 99427133 1001 86380 86390 1
428662 99428662 1001 86380 86390 1
427970 99427970 1001 86380 86390 1
428065 99428065 1001 86380 86390 1
428143 99428143 1001 86380 86390 1
428270 99428270 1001 86380 86390 1
428253 99428253 1001 86380 86390 1
427875 99427875 1001 86380 86390 1
427653 99427653 1001 86380 86390 1
430144 99430144 1001 86380 86390 1
429983 99429983 1001 86380 86390 1
429726 99429726 1001 86380 86390 1
429946 99429946 1001 86380 86390 1
429703 99429703 1001 86380 86390 1
429545 99429545 1001 86380 86390 1
429411 99429411 1001 86380 86390 1
431145 99431145 1001 86380 86390 1
430873 99430873 1001 86380 86390 1
432130 99432130 1001 86380 86390 1
433439 99433439 1001 86380 86390 1
432730 99432730 1001 86380 86390 1
433838 99433838 1001 86380 86390 1
433948 99433948 1001 86380 86390 1
434970 99434970 1001 86380 86390 1
434921 99434921 1001 86380 86390 1
434852 99434852 1001 86380 86390 1
434835 99434835 1001 86380 86390 1
434456 99434456 1001 86380 86390 1
435839 99435839 1001 86380 86390 1
435476 99435476 1001 86380 86390 1
437132 99437132 1001 86380 86390 1
436604 99436604 1001 86380 86390 1
435970 99435970 1001 86380 86390 1
436291 99436291 1001 86380 86390 1
436149 99436149 1001 86380 86390 1
437217 99437217 1001 86380 86390 1
437219 99437219 1001 86380 86390 1
300074 99300074 1001 86380 86390 1
300625 99300625 1001 86380 86390 1
300142 99300142 1001 86380 86390 1
300196 99300196 1001 86380 86390 1
300752 99300752 1001 86380 86390 1
300808 99300808 1001 86380 86390 1
301455 99301455 1001 86380 86390 1
301404 99301404 1001 86380 86390 1
301508 99301508 1001 86380 86390 1
301393 99301393 1001 86380 86390 1
301486 99301486 1001 86380 86390 1
301438 99301438 1001 86380 86390 1
301267 99301267 1001 86380 86390 1
301086 99301086 1001 86380 86390 1
302344 99302344 1001 86380 86390 1
301989 99301989 1001 86380 86390 1
302003 99302003 1001 86380 86390 1
302107 99302107 1001 86380 86390 1
302479 99302479 1001 86380 86390 1
303159 99303159 1001 86380 86390 1
303101 99303101 1001 86380 86390 1
303038 99303038 1001 86380 86390 1
302997 99302997 1001 86380 86390 1
302612 99302612 1001 86380 86390 1
302708 99302708 1001 86380 86390 1
303346 99303346 1001 86380 86390 1
303394 99303394 1001 86380 86390 1
304012 99304012 1001 86380 86390 1
303953 99303953 1001 86380 86390 1
304023 99304023 1001 86380 86390 1
303738 99303738 1001 86380 86390 1
303679 99303679 1001 86380 86390 1
303811 99303811 1001 86380 86390 1
303511 99303511 1001 86380 86390 1
303436 99303436 1001 86380 86390 1
304123 99304123 1001 86380 86390 1
304223 99304223 1001 86380 86390 1
304472 99304472 1001 86380 86390 1
304486 99304486 1001 86380 86390 1
304557 99304557 1001 86380 86390 1
304280 99304280 1001 86380 86390 1
304260 99304260 1001 86380 86390 1
305063 99305063 1001 86380 86390 1
304907 99304907 1001 86380 86390 1
305685 99305685 1001 86380 86390 1
305502 99305502 1001 86380 86390 1
305290 99305290 1001 86380 86390 1
305421 99305421 1001 86380 86390 1
305261 99305261 1001 86380 86390 1
305250 99305250 1001 86380 86390 1
500726 99500726 1001 86380 86390 1
500676 99500676 1001 86380 86390 1
500801 99500801 1001 86380 86390 1
500443 99500443 1001 86380 86390 1
500470 99500470 1001 86380 86390 1
500604 99500604 1001 86380 86390 1
500246 99500246 1001 86380 86390 1
500272 99500272 1001 86380 86390 1
500366 99500366 1001 86380 86390 1
500344 99500344 1001 86380 86390 1
501395 99501395 1001 86380 86390 1
501246 99501246 1001 86380 86390 1
501727 99501727 1001 86380 86390 1
502337 99502337 1001 86380 86390 1
502262 99502262 1001 86380 86390 1
502315 99502315 1001 86380 86390 1
502283 99502283 1001 86380 86390 1
502041 99502041 1001 86380 86390 1
501926 99501926 1001 86380 86390 1
501981 99501981 1001 86380 86390 1
502593 99502593 1001 86380 86390 1
503198 99503198 1001 86380 86390 1
502767 99502767 1001 86380 86390 1
502677 99502677 1001 86380 86390 1
502707 99502707 1001 86380 86390 1
502734 99502734 1001 86380 86390 1
503476 99503476 1001 86380 86390 1
504087 99504087 1001 86380 86390 1
503945 99503945 1001 86380 86390 1
503867 99503867 1001 86380 86390 1
503842 99503842 1001 86380 86390 1
503846 99503846 1001 86380 86390 1
503671 99503671 1001 86380 86390 1
503620 99503620 1001 86380 86390 1
504874 99504874 1001 86380 86390 1
504824 99504824 1001 86380 86390 1
504866 99504866 1001 86380 86390 1
504636 99504636 1001 86380 86390 1
504560 99504560 1001 86380 86390 1
504374 99504374 1001 86380 86390 1
504347 99504347 1001 86380 86390 1
505021 99505021 1001 86380 86390 1
505029 99505029 1001 86380 86390 1
505767 99505767 1001 86380 86390 1
505747 99505747 1001 86380 86390 1
505638 99505638 1001 86380 86390 1
505716 99505716 1001 86380 86390 1
505820 99505820 1001 86380 86390 1
505937 99505937 1001 86380 86390 1
505903 99505903 1001 86380 86390 1
506120 99506120 1001 86380 86390 1
506608 99506608 1001 86380 86390 1
506785 99506785 1001 86380 86390 1
507395 99507395 1001 86380 86390 1
507110 99507110 1001 86380 86390 1
506961 99506961 1001 86380 86390 1
506965 99506965 1001 86380 86390 1
507005 99507005 1001 86380 86390 1
507006 99507006 1001 86380 86390 1
507487 99507487 1001 86380 86390 1
508128 99508128 1001 86380 86390 1
508244 99508244 1001 86380 86390 1
507925 99507925 1001 86380 86390 1
507834 99507834 1001 86380 86390 1
507796 99507796 1001 86380 86390 1
507634 99507634 1001 86380 86390 1
508351 99508351 1001 86380 86390 1
508328 99508328 1001 86380 86390 1
508304 99508304 1001 86380 86390 1
508592 99508592 1001 86380 86390 1
509149 99509149 1001 86380 86390 1
509178 99509178 1001 86380 86390 1
509248 99509248 1001 86380 86390 1
509082 99509082 1001 86380 86390 1
509251 99509251 1001 86380 86390 1
509717 99509717 1001 86380 86390 1
509670 99509670 1001 86380 86390 1
509581 99509581 1001 86380 86390 1
509582 99509582 1001 86380 86390 1
509361 99509361 1001 86380 86390 1
509482 99509482 1001 86380 86390 1
509473 99509473 1001 86380 86390 1
510001 99510001 1001 86380 86390 1
509913 99509913 1001 86380 86390 1
509971 99509971 1001 86380 86390 1
510541 99510541 1001 86380 86390 1
510444 99510444 1001 86380 86390 1
510439 99510439 1001 86380 86390 1
510227 99510227 1001 86380 86390 1
510112 99510112 1001 86380 86390 1
510753 99510753 1001 86380 86390 1
510835 99510835 1001 86380 86390 1
511001 99511001 1001 86380 86390 1
511613 99511613 1001 86380 86390 1
512244 99512244 1001 86380 86390 1
512232 99512232 1001 86380 86390 1
511994 99511994 1001 86380 86390 1
511759 99511759 1001 86380 86390 1
512562 99512562 1001 86380 86390 1
513161 99513161 1001 86380 86390 1
512599 99512599 1001 86380 86390 1
512604 99512604 1001 86380 86390 1
512747 99512747 1001 86380 86390 1
512646 99512646 1001 86380 86390 1
512737 99512737 1001 86380 86390 1
512648 99512648 1001 86380 86390 1
513357 99513357 1001 86380 86390 1
513323 99513323 1001 86380 86390 1
513868 99513868 1001 86380 86390 1
513949 99513949 1001 86380 86390 1
513672 99513672 1001 86380 86390 1
513507 99513507 1001 86380 86390 1
513498 99513498 1001 86380 86390 1
514236 99514236 1001 86380 86390 1
514046 99514046 1001 86380 86390 1
514735 99514735 1001 86380 86390 1
514851 99514851 1001 86380 86390 1
514478 99514478 1001 86380 86390 1
515036 99515036 1001 86380 86390 1
515053 99515053 1001 86380 86390 1
514964 99514964 1001 86380 86390 1
515016 99515016 1001 86380 86390 1
515324 99515324 1001 86380 86390 1
515396 99515396 1001 86380 86390 1
515797 99515797 1001 86380 86390 1
516465 99516465 1001 86380 86390 1
516281 99516281 1001 86380 86390 1
515914 99515914 1001 86380 86390 1
515958 99515958 1001 86380 86390 1
515959 99515959 1001 86380 86390 1
516532 99516532 1001 86380 86390 1
516709 99516709 1001 86380 86390 1
516700 99516700 1001 86380 86390 1
517201 99517201 1001 86380 86390 1
518130 99518130 1001 86380 86390 1
518149 99518149 1001 86380 86390 1
518016 99518016 1001 86380 86390 1
517831 99517831 1001 86380 86390 1
518899 99518899 1001 86380 86390 1
518816 99518816 1001 86380 86390 1
518829 99518829 1001 86380 86390 1
518695 99518695 1001 86380 86390 1
518670 99518670 1001 86380 86390 1
518673 99518673 1001 86380 86390 1
519161 99519161 1001 86380 86390 1
519150 99519150 1001 86380 86390 1
519633 99519633 1001 86380 86390 1
519808 99519808 1001 86380 86390 1
519437 99519437 1001 86380 86390 1
519303 99519303 1001 86380 86390 1
519291 99519291 1001 86380 86390 1
519217 99519217 1001 86380 86390 1
519943 99519943 1001 86380 86390 1
520629 99520629 1001 86380 86390 1
520125 99520125 1001 86380 86390 1
520076 99520076 1001 86380 86390 1
521305 99521305 1001 86380 86390 1
521383 99521383 1001 86380 86390 1
521461 99521461 1001 86380 86390 1
521235 99521235 1001 86380 86390 1
521156 99521156 1001 86380 86390 1
520924 99520924 1001 86380 86390 1
520928 99520928 1001 86380 86390 1
521584 99521584 1001 86380 86390 1
522003 99522003 1001 86380 86390 1
522296 99522296 1001 86380 86390 1
522453 99522453 1001 86380 86390 1
522338 99522338 1001 86380 86390 1
522960 99522960 1001 86380 86390 1
523146 99523146 1001 86380 86390 1
523827 99523827 1001 86380 86390 1
523325 99523325 1001 86380 86390 1
523473 99523473 1001 86380 86390 1
524144 99524144 1001 86380 86390 1
524557 99524557 1001 86380 86390 1
524315 99524315 1001 86380 86390 1
525384 99525384 1001 86380 86390 1
525055 99525055 1001 86380 86390 1
525769 99525769 1001 86380 86390 1
526268 99526268 1001 86380 86390 1
526350 99526350 1001 86380 86390 1
526403 99526403 1001 86380 86390 1
526275 99526275 1001 86380 86390 1
526340 99526340 1001 86380 86390 1
526410 99526410 1001 86380 86390 1
525973 99525973 1001 86380 86390 1
525858 99525858 1001 86380 86390 1
526493 99526493 1001 86380 86390 1
527052 99527052 1001 86380 86390 1
527132 99527132 1001 86380 86390 1
527171 99527171 1001 86380 86390 1
526863 99526863 1001 86380 86390 1
527013 99527013 1001 86380 86390 1
526898 99526898 1001 86380 86390 1
526790 99526790 1001 86380 86390 1
526727 99526727 1001 86380 86390 1
527395 99527395 1001 86380 86390 1
527922 99527922 1001 86380 86390 1
527564 99527564 1001 86380 86390 1
527465 99527465 1001 86380 86390 1
528267 99528267 1001 86380 86390 1
528862 99528862 1001 86380 86390 1
528611 99528611 1001 86380 86390 1
528599 99528599 1001 86380 86390 1
528917 99528917 1001 86380 86390 1
528920 99528920 1001 86380 86390 1
529065 99529065 1001 86380 86390 1
529644 99529644 1001 86380 86390 1
529531 99529531 1001 86380 86390 1
529596 99529596 1001 86380 86390 1
529319 99529319 1001 86380 86390 1
529324 99529324 1001 86380 86390 1
529137 99529137 1001 86380 86390 1
529205 99529205 1001 86380 86390 1
529920 99529920 1001 86380 86390 1
529882 99529882 1001 86380 86390 1
530158 99530158 1001 86380 86390 1
530329 99530329 1001 86380 86390 1
530279 99530279 1001 86380 86390 1
529945 99529945 1001 86380 86390 1
530009 99530009 1001 86380 86390 1
531245 99531245 1001 86380 86390 1
531144 99531144 1001 86380 86390 1
530804 99530804 1001 86380 86390 1
531499 99531499 1001 86380 86390 1
531383 99531383 1001 86380 86390 1
531857 99531857 1001 86380 86390 1
531807 99531807 1001 86380 86390 1
531847 99531847 1001 86380 86390 1
531632 99531632 1001 86380 86390 1
532852 99532852 1001 86380 86390 1
532969 99532969 1001 86380 86390 1
532888 99532888 1001 86380 86390 1
532652 99532652 1001 86380 86390 1
533132 99533132 1001 86380 86390 1
533049 99533049 1001 86380 86390 1
533742 99533742 1001 86380 86390 1
533653 99533653 1001 86380 86390 1
533619 99533619 1001 86380 86390 1
533651 99533651 1001 86380 86390 1
533259 99533259 1001 86380 86390 1
533894 99533894 1001 86380 86390 1
533898 99533898 1001 86380 86390 1
533867 99533867 1001 86380 86390 1
534332 99534332 1001 86380 86390 1
534145 99534145 1001 86380 86390 1
535464 99535464 1001 86380 86390 1
535444 99535444 1001 86380 86390 1
535277 99535277 1001 86380 86390 1
536278 99536278 1001 86380 86390 1
536227 99536227 1001 86380 86390 1
536328 99536328 1001 86380 86390 1
535980 99535980 1001 86380 86390 1
536347 99536347 1001 86380 86390 1
536457 99536457 1001 86380 86390 1
536345 99536345 1001 86380 86390 1
537021 99537021 1001 86380 86390 1
537113 99537113 1001 86380 86390 1
537120 99537120 1001 86380 86390 1
537158 99537158 1001 86380 86390 1
536880 99536880 1001 86380 86390 1
536833 99536833 1001 86380 86390 1
536874 99536874 1001 86380 86390 1
536670 99536670 1001 86380 86390 1
537204 99537204 1001 86380 86390 1
537210 99537210 1001 86380 86390 1
537914 99537914 1001 86380 86390 1
537839 99537839 1001 86380 86390 1
537631 99537631 1001 86380 86390 1
537672 99537672 1001 86380 86390 1
537638 99537638 1001 86380 86390 1
537677 99537677 1001 86380 86390 1
538185 99538185 1001 86380 86390 1
538187 99538187 1001 86380 86390 1
538176 99538176 1001 86380 86390 1
538784 99538784 1001 86380 86390 1
538265 99538265 1001 86380 86390 1
538839 99538839 1001 86380 86390 1
538949 99538949 1001 86380 86390 1
538872 99538872 1001 86380 86390 1
538821 99538821 1001 86380 86390 1
539473 99539473 1001 86380 86390 1
539539 99539539 1001 86380 86390 1
539294 99539294 1001 86380 86390 1
539084 99539084 1001 86380 86390 1
539668 99539668 1001 86380 86390 1
539673 99539673 1001 86380 86390 1
540419 99540419 1001 86380 86390 1
540280 99540280 1001 86380 86390 1
540188 99540188 1001 86380 86390 1
540218 99540218 1001 86380 86390 1
540516 99540516 1001 86380 86390 1
540595 99540595 1001 86380 86390 1
540468 99540468 1001 86380 86390 1
540963 99540963 1001 86380 86390 1
540912 99540912 1001 86380 86390 1
541081 99541081 1001 86380 86390 1
540983 99540983 1001 86380 86390 1
541086 99541086 1001 86380 86390 1
540787 99540787 1001 86380 86390 1
541917 99541917 1001 86380 86390 1
542110 99542110 1001 86380 86390 1
541525 99541525 1001 86380 86390 1
541555 99541555 1001 86380 86390 1
541570 99541570 1001 86380 86390 1
542760 99542760 1001 86380 86390 1
542670 99542670 1001 86380 86390 1
542518 99542518 1001 86380 86390 1
542521 99542521 1001 86380 86390 1
542386 99542386 1001 86380 86390 1
542981 99542981 1001 86380 86390 1
543040 99543040 1001 86380 86390 1
543729 99543729 1001 86380 86390 1
543433 99543433 1001 86380 86390 1
543563 99543563 1001 86380 86390 1
543447 99543447 1001 86380 86390 1
543249 99543249 1001 86380 86390 1
543974 99543974 1001 86380 86390 1
543871 99543871 1001 86380 86390 1
544255 99544255 1001 86380 86390 1
544333 99544333 1001 86380 86390 1
544124 99544124 1001 86380 86390 1
544644 99544644 1001 86380 86390 1
421715 384 1001 39660 40017 1
406621 391 1001 30480 31017 1
519332 696 1001 70882 71181 1
400154 99400154 1001 86380 86390 1
400362 99400362 1001 86380 86390 1
401222 99401222 1001 86380 86390 1
401541 99401541 1001 86380 86390 1
401710 99401710 1001 86380 86390 1
401908 99401908 1001 86380 86390 1
402433 99402433 1001 86380 86390 1
403012 99403012 1001 86380 86390 1
403097 99403097 1001 86380 86390 1
403312 99403312 1001 86380 86390 1
403325 99403325 1001 86380 86390 1
403581 99403581 1001 86380 86390 1
403560 99403560 1001 86380 86390 1
403805 99403805 1001 86380 86390 1
403857 99403857 1001 86380 86390 1
404752 99404752 1001 86380 86390 1
404821 99404821 1001 86380 86390 1
404924 99404924 1001 86380 86390 1
404929 99404929 1001 86380 86390 1
405441 99405441 1001 86380 86390 1
405616 99405616 1001 86380 86390 1
405656 99405656 1001 86380 86390 1
405664 99405664 1001 86380 86390 1
405831 99405831 1001 86380 86390 1
406128 99406128 1001 86380 86390 1
406573 99406573 1001 86380 86390 1
406905 99406905 1001 86380 86390 1
407014 99407014 1001 86380 86390 1
406955 99406955 1001 86380 86390 1
407100 99407100 1001 86380 86390 1
407226 99407226 1001 86380 86390 1
407350 99407350 1001 86380 86390 1
407918 99407918 1001 86380 86390 1
408331 99408331 1001 86380 86390 1
408543 99408543 1001 86380 86390 1
408589 99408589 1001 86380 86390 1
408598 99408598 1001 86380 86390 1
408741 99408741 1001 86380 86390 1
408529 99408529 1001 86380 86390 1
409008 99409008 1001 86380 86390 1
409105 99409105 1001 86380 86390 1
409734 99409734 1001 86380 86390 1
409761 99409761 1001 86380 86390 1
409834 99409834 1001 86380 86390 1
410106 99410106 1001 86380 86390 1
410228 99410228 1001 86380 86390 1
410300 99410300 1001 86380 86390 1
410965 99410965 1001 86380 86390 1
411376 99411376 1001 86380 86390 1
411788 99411788 1001 86380 86390 1
412069 99412069 1001 86380 86390 1
412347 99412347 1001 86380 86390 1
413362 99413362 1001 86380 86390 1
413032 99413032 1001 86380 86390 1
413224 99413224 1001 86380 86390 1
412928 99412928 1001 86380 86390 1
412749 99412749 1001 86380 86390 1
412528 99412528 1001 86380 86390 1
412590 99412590 1001 86380 86390 1
413839 99413839 1001 86380 86390 1
413926 99413926 1001 86380 86390 1
415164 99415164 1001 86380 86390 1
414989 99414989 1001 86380 86390 1
415137 99415137 1001 86380 86390 1
414789 99414789 1001 86380 86390 1
414669 99414669 1001 86380 86390 1
414731 99414731 1001 86380 86390 1
414911 99414911 1001 86380 86390 1
414649 99414649 1001 86380 86390 1
414170 99414170 1001 86380 86390 1
414270 99414270 1001 86380 86390 1
415712 99415712 1001 86380 86390 1
416935 99416935 1001 86380 86390 1
416954 99416954 1001 86380 86390 1
416310 99416310 1001 86380 86390 1
415987 99415987 1001 86380 86390 1
416126 99416126 1001 86380 86390 1
415854 99415854 1001 86380 86390 1
417141 99417141 1001 86380 86390 1
418578 99418578 1001 86380 86390 1
418611 99418611 1001 86380 86390 1
418468 99418468 1001 86380 86390 1
418544 99418544 1001 86380 86390 1
418152 99418152 1001 86380 86390 1
417932 99417932 1001 86380 86390 1
418952 99418952 1001 86380 86390 1
418807 99418807 1001 86380 86390 1
420164 99420164 1001 86380 86390 1
419726 99419726 1001 86380 86390 1
419306 99419306 1001 86380 86390 1
421740 99421740 1001 86380 86390 1
421802 99421802 1001 86380 86390 1
421766 99421766 1001 86380 86390 1
421646 99421646 1001 86380 86390 1
420954 99420954 1001 86380 86390 1
420980 99420980 1001 86380 86390 1
422402 99422402 1001 86380 86390 1
423291 99423291 1001 86380 86390 1
422790 99422790 1001 86380 86390 1
425004 99425004 1001 86380 86390 1
424648 99424648 1001 86380 86390 1
424388 99424388 1001 86380 86390 1
424588 99424588 1001 86380 86390 1
425591 99425591 1001 86380 86390 1
425417 99425417 1001 86380 86390 1
427043 99427043 1001 86380 86390 1
426258 99426258 1001 86380 86390 1
427476 99427476 1001 86380 86390 1
428720 99428720 1001 86380 86390 1
428601 99428601 1001 86380 86390 1
427953 99427953 1001 86380 86390 1
427753 99427753 1001 86380 86390 1
427803 99427803 1001 86380 86390 1
427630 99427630 1001 86380 86390 1
429613 99429613 1001 86380 86390 1
429771 99429771 1001 86380 86390 1
429826 99429826 1001 86380 86390 1
429566 99429566 1001 86380 86390 1
429536 99429536 1001 86380 86390 1
430744 99430744 1001 86380 86390 1
431995 99431995 1001 86380 86390 1
431876 99431876 1001 86380 86390 1
431978 99431978 1001 86380 86390 1
431627 99431627 1001 86380 86390 1
431360 99431360 1001 86380 86390 1
431545 99431545 1001 86380 86390 1
431302 99431302 1001 86380 86390 1
432349 99432349 1001 86380 86390 1
432439 99432439 1001 86380 86390 1
433409 99433409 1001 86380 86390 1
433392 99433392 1001 86380 86390 1
433286 99433286 1001 86380 86390 1
435402 99435402 1001 86380 86390 1
434715 99434715 1001 86380 86390 1
434856 99434856 1001 86380 86390 1
434371 99434371 1001 86380 86390 1
434139 99434139 1001 86380 86390 1
434182 99434182 1001 86380 86390 1
434496 99434496 1001 86380 86390 1
434335 99434335 1001 86380 86390 1
435630 99435630 1001 86380 86390 1
435779 99435779 1001 86380 86390 1
436986 99436986 1001 86380 86390 1
436761 99436761 1001 86380 86390 1
437111 99437111 1001 86380 86390 1
436274 99436274 1001 86380 86390 1
437264 99437264 1001 86380 86390 1
300065 99300065 1001 86380 86390 1
300690 99300690 1001 86380 86390 1
300669 99300669 1001 86380 86390 1
300567 99300567 1001 86380 86390 1
300458 99300458 1001 86380 86390 1
300331 99300331 1001 86380 86390 1
300399 99300399 1001 86380 86390 1
300334 99300334 1001 86380 86390 1
300400 99300400 1001 86380 86390 1
300442 99300442 1001 86380 86390 1
300851 99300851 1001 86380 86390 1
300999 99300999 1001 86380 86390 1
301118 99301118 1001 86380 86390 1
300995 99300995 1001 86380 86390 1
301620 99301620 1001 86380 86390 1
302242 99302242 1001 86380 86390 1
302350 99302350 1001 86380 86390 1
302295 99302295 1001 86380 86390 1
302032 99302032 1001 86380 86390 1
302564 99302564 1001 86380 86390 1
302567 99302567 1001 86380 86390 1
303170 99303170 1001 86380 86390 1
303157 99303157 1001 86380 86390 1
303204 99303204 1001 86380 86390 1
302877 99302877 1001 86380 86390 1
302830 99302830 1001 86380 86390 1
302705 99302705 1001 86380 86390 1
302667 99302667 1001 86380 86390 1
302623 99302623 1001 86380 86390 1
302636 99302636 1001 86380 86390 1
303976 99303976 1001 86380 86390 1
304014 99304014 1001 86380 86390 1
304018 99304018 1001 86380 86390 1
303715 99303715 1001 86380 86390 1
303682 99303682 1001 86380 86390 1
303799 99303799 1001 86380 86390 1
303709 99303709 1001 86380 86390 1
304133 99304133 1001 86380 86390 1
304215 99304215 1001 86380 86390 1
304119 99304119 1001 86380 86390 1
304576 99304576 1001 86380 86390 1
304941 99304941 1001 86380 86390 1
304920 99304920 1001 86380 86390 1
305023 99305023 1001 86380 86390 1
305507 99305507 1001 86380 86390 1
305660 99305660 1001 86380 86390 1
305466 99305466 1001 86380 86390 1
305247 99305247 1001 86380 86390 1
305084 99305084 1001 86380 86390 1
[truncated: 4,226,762 more chars]
