# Supplementary material for: Fast and near-optimal monitoring for healthcare acquired infection outbreaks
Source: PLoS Comput Biol. 2019 Sep 16;15(9):e1007284. doi: 10.1371/journal.pcbi.1007284 (PMC6762212; doi:10.1371/journal.pcbi.1007284)
Supplement: S1 Data — (ZIP) [file pcbi.1007284.s006.zip › MobilityLogs1/HAISE_Carilion_all_visits_day_40.txt]

#Person location Sublocation StartTime EndTime Type
400292 99400292 1001 86380 86390 1
400710 99400710 1001 86380 86390 1
400946 99400946 1001 86380 86390 1
401076 99401076 1001 86380 86390 1
401139 99401139 1001 86380 86390 1
401377 99401377 1001 86380 86390 1
402146 99402146 1001 86380 86390 1
402071 99402071 1001 86380 86390 1
402365 99402365 1001 86380 86390 1
402710 99402710 1001 86380 86390 1
403000 99403000 1001 86380 86390 1
403003 99403003 1001 86380 86390 1
403596 99403596 1001 86380 86390 1
403659 99403659 1001 86380 86390 1
403942 99403942 1001 86380 86390 1
404218 99404218 1001 86380 86390 1
404155 99404155 1001 86380 86390 1
404670 99404670 1001 86380 86390 1
404907 99404907 1001 86380 86390 1
405183 99405183 1001 86380 86390 1
405350 99405350 1001 86380 86390 1
405832 99405832 1001 86380 86390 1
405927 99405927 1001 86380 86390 1
406414 99406414 1001 86380 86390 1
407354 99407354 1001 86380 86390 1
407728 99407728 1001 86380 86390 1
407737 99407737 1001 86380 86390 1
408014 99408014 1001 86380 86390 1
408539 99408539 1001 86380 86390 1
408824 99408824 1001 86380 86390 1
408933 99408933 1001 86380 86390 1
409018 99409018 1001 86380 86390 1
409005 99409005 1001 86380 86390 1
409077 99409077 1001 86380 86390 1
409423 99409423 1001 86380 86390 1
409722 99409722 1001 86380 86390 1
410085 99410085 1001 86380 86390 1
410961 99410961 1001 86380 86390 1
411172 99411172 1001 86380 86390 1
411326 99411326 1001 86380 86390 1
411538 99411538 1001 86380 86390 1
411887 99411887 1001 86380 86390 1
411884 99411884 1001 86380 86390 1
412110 99412110 1001 86380 86390 1
412223 99412223 1001 86380 86390 1
412341 99412341 1001 86380 86390 1
413646 99413646 1001 86380 86390 1
413272 99413272 1001 86380 86390 1
414013 99414013 1001 86380 86390 1
413960 99413960 1001 86380 86390 1
415273 99415273 1001 86380 86390 1
415157 99415157 1001 86380 86390 1
414815 99414815 1001 86380 86390 1
414316 99414316 1001 86380 86390 1
415545 99415545 1001 86380 86390 1
416511 99416511 1001 86380 86390 1
416094 99416094 1001 86380 86390 1
417343 99417343 1001 86380 86390 1
417276 99417276 1001 86380 86390 1
417530 99417530 1001 86380 86390 1
417414 99417414 1001 86380 86390 1
418762 99418762 1001 86380 86390 1
418068 99418068 1001 86380 86390 1
417756 99417756 1001 86380 86390 1
419130 99419130 1001 86380 86390 1
418433 99418433 1001 86380 86390 1
420182 99420182 1001 86380 86390 1
419402 99419402 1001 86380 86390 1
419544 99419544 1001 86380 86390 1
419222 99419222 1001 86380 86390 1
420474 99420474 1001 86380 86390 1
420519 99420519 1001 86380 86390 1
421431 99421431 1001 86380 86390 1
421299 99421299 1001 86380 86390 1
421160 99421160 1001 86380 86390 1
421168 99421168 1001 86380 86390 1
422459 99422459 1001 86380 86390 1
423419 99423419 1001 86380 86390 1
422990 99422990 1001 86380 86390 1
423159 99423159 1001 86380 86390 1
423255 99423255 1001 86380 86390 1
423895 99423895 1001 86380 86390 1
425246 99425246 1001 86380 86390 1
425337 99425337 1001 86380 86390 1
424590 99424590 1001 86380 86390 1
424500 99424500 1001 86380 86390 1
424511 99424511 1001 86380 86390 1
425666 99425666 1001 86380 86390 1
425485 99425485 1001 86380 86390 1
426743 99426743 1001 86380 86390 1
426702 99426702 1001 86380 86390 1
426907 99426907 1001 86380 86390 1
427115 99427115 1001 86380 86390 1
426473 99426473 1001 86380 86390 1
426070 99426070 1001 86380 86390 1
426182 99426182 1001 86380 86390 1
428664 99428664 1001 86380 86390 1
427803 99427803 1001 86380 86390 1
427789 99427789 1001 86380 86390 1
427645 99427645 1001 86380 86390 1
430014 99430014 1001 86380 86390 1
429903 99429903 1001 86380 86390 1
429943 99429943 1001 86380 86390 1
429608 99429608 1001 86380 86390 1
429551 99429551 1001 86380 86390 1
430446 99430446 1001 86380 86390 1
432050 99432050 1001 86380 86390 1
431696 99431696 1001 86380 86390 1
431925 99431925 1001 86380 86390 1
432345 99432345 1001 86380 86390 1
432221 99432221 1001 86380 86390 1
432323 99432323 1001 86380 86390 1
432409 99432409 1001 86380 86390 1
432420 99432420 1001 86380 86390 1
432372 99432372 1001 86380 86390 1
433638 99433638 1001 86380 86390 1
433350 99433350 1001 86380 86390 1
433690 99433690 1001 86380 86390 1
433646 99433646 1001 86380 86390 1
433193 99433193 1001 86380 86390 1
433223 99433223 1001 86380 86390 1
432703 99432703 1001 86380 86390 1
432659 99432659 1001 86380 86390 1
435377 99435377 1001 86380 86390 1
435111 99435111 1001 86380 86390 1
435335 99435335 1001 86380 86390 1
434906 99434906 1001 86380 86390 1
434778 99434778 1001 86380 86390 1
434169 99434169 1001 86380 86390 1
434228 99434228 1001 86380 86390 1
434371 99434371 1001 86380 86390 1
434143 99434143 1001 86380 86390 1
434441 99434441 1001 86380 86390 1
435878 99435878 1001 86380 86390 1
436672 99436672 1001 86380 86390 1
436402 99436402 1001 86380 86390 1
436532 99436532 1001 86380 86390 1
436138 99436138 1001 86380 86390 1
436278 99436278 1001 86380 86390 1
300092 99300092 1001 86380 86390 1
300708 99300708 1001 86380 86390 1
300523 99300523 1001 86380 86390 1
300295 99300295 1001 86380 86390 1
300194 99300194 1001 86380 86390 1
300770 99300770 1001 86380 86390 1
300744 99300744 1001 86380 86390 1
300737 99300737 1001 86380 86390 1
301472 99301472 1001 86380 86390 1
301461 99301461 1001 86380 86390 1
300999 99300999 1001 86380 86390 1
300938 99300938 1001 86380 86390 1
301009 99301009 1001 86380 86390 1
301023 99301023 1001 86380 86390 1
301601 99301601 1001 86380 86390 1
302284 99302284 1001 86380 86390 1
302196 99302196 1001 86380 86390 1
302097 99302097 1001 86380 86390 1
302003 99302003 1001 86380 86390 1
301955 99301955 1001 86380 86390 1
302393 99302393 1001 86380 86390 1
302478 99302478 1001 86380 86390 1
303191 99303191 1001 86380 86390 1
302867 99302867 1001 86380 86390 1
302768 99302768 1001 86380 86390 1
302712 99302712 1001 86380 86390 1
303396 99303396 1001 86380 86390 1
303857 99303857 1001 86380 86390 1
303443 99303443 1001 86380 86390 1
303586 99303586 1001 86380 86390 1
303445 99303445 1001 86380 86390 1
303563 99303563 1001 86380 86390 1
304211 99304211 1001 86380 86390 1
304148 99304148 1001 86380 86390 1
304180 99304180 1001 86380 86390 1
304671 99304671 1001 86380 86390 1
304764 99304764 1001 86380 86390 1
304630 99304630 1001 86380 86390 1
304515 99304515 1001 86380 86390 1
304648 99304648 1001 86380 86390 1
305057 99305057 1001 86380 86390 1
305601 99305601 1001 86380 86390 1
305529 99305529 1001 86380 86390 1
305379 99305379 1001 86380 86390 1
305208 99305208 1001 86380 86390 1
305118 99305118 1001 86380 86390 1
305193 99305193 1001 86380 86390 1
500748 99500748 1001 86380 86390 1
500504 99500504 1001 86380 86390 1
500536 99500536 1001 86380 86390 1
500316 99500316 1001 86380 86390 1
500827 99500827 1001 86380 86390 1
500990 99500990 1001 86380 86390 1
501231 99501231 1001 86380 86390 1
501238 99501238 1001 86380 86390 1
502354 99502354 1001 86380 86390 1
502419 99502419 1001 86380 86390 1
502443 99502443 1001 86380 86390 1
502374 99502374 1001 86380 86390 1
502254 99502254 1001 86380 86390 1
502243 99502243 1001 86380 86390 1
501884 99501884 1001 86380 86390 1
501851 99501851 1001 86380 86390 1
501969 99501969 1001 86380 86390 1
502523 99502523 1001 86380 86390 1
503172 99503172 1001 86380 86390 1
502892 99502892 1001 86380 86390 1
503077 99503077 1001 86380 86390 1
503052 99503052 1001 86380 86390 1
502939 99502939 1001 86380 86390 1
502888 99502888 1001 86380 86390 1
502889 99502889 1001 86380 86390 1
502916 99502916 1001 86380 86390 1
503397 99503397 1001 86380 86390 1
503373 99503373 1001 86380 86390 1
504118 99504118 1001 86380 86390 1
503809 99503809 1001 86380 86390 1
503572 99503572 1001 86380 86390 1
504871 99504871 1001 86380 86390 1
504859 99504859 1001 86380 86390 1
504630 99504630 1001 86380 86390 1
504657 99504657 1001 86380 86390 1
504333 99504333 1001 86380 86390 1
504335 99504335 1001 86380 86390 1
505007 99505007 1001 86380 86390 1
505114 99505114 1001 86380 86390 1
505704 99505704 1001 86380 86390 1
505640 99505640 1001 86380 86390 1
505444 99505444 1001 86380 86390 1
505337 99505337 1001 86380 86390 1
505170 99505170 1001 86380 86390 1
506487 99506487 1001 86380 86390 1
506278 99506278 1001 86380 86390 1
506042 99506042 1001 86380 86390 1
506069 99506069 1001 86380 86390 1
506160 99506160 1001 86380 86390 1
506731 99506731 1001 86380 86390 1
507293 99507293 1001 86380 86390 1
507291 99507291 1001 86380 86390 1
507191 99507191 1001 86380 86390 1
507131 99507131 1001 86380 86390 1
506871 99506871 1001 86380 86390 1
508051 99508051 1001 86380 86390 1
508207 99508207 1001 86380 86390 1
507744 99507744 1001 86380 86390 1
507668 99507668 1001 86380 86390 1
507709 99507709 1001 86380 86390 1
508291 99508291 1001 86380 86390 1
508975 99508975 1001 86380 86390 1
509028 99509028 1001 86380 86390 1
508912 99508912 1001 86380 86390 1
508964 99508964 1001 86380 86390 1
509056 99509056 1001 86380 86390 1
508983 99508983 1001 86380 86390 1
508669 99508669 1001 86380 86390 1
508602 99508602 1001 86380 86390 1
508641 99508641 1001 86380 86390 1
509245 99509245 1001 86380 86390 1
509852 99509852 1001 86380 86390 1
509284 99509284 1001 86380 86390 1
509416 99509416 1001 86380 86390 1
509936 99509936 1001 86380 86390 1
510047 99510047 1001 86380 86390 1
509907 99509907 1001 86380 86390 1
510580 99510580 1001 86380 86390 1
510352 99510352 1001 86380 86390 1
510228 99510228 1001 86380 86390 1
510138 99510138 1001 86380 86390 1
510763 99510763 1001 86380 86390 1
510754 99510754 1001 86380 86390 1
510826 99510826 1001 86380 86390 1
511374 99511374 1001 86380 86390 1
511420 99511420 1001 86380 86390 1
511546 99511546 1001 86380 86390 1
511262 99511262 1001 86380 86390 1
511187 99511187 1001 86380 86390 1
510970 99510970 1001 86380 86390 1
511563 99511563 1001 86380 86390 1
511590 99511590 1001 86380 86390 1
512256 99512256 1001 86380 86390 1
512041 99512041 1001 86380 86390 1
512119 99512119 1001 86380 86390 1
512055 99512055 1001 86380 86390 1
511868 99511868 1001 86380 86390 1
511859 99511859 1001 86380 86390 1
512441 99512441 1001 86380 86390 1
513048 99513048 1001 86380 86390 1
512736 99512736 1001 86380 86390 1
513282 99513282 1001 86380 86390 1
513395 99513395 1001 86380 86390 1
513661 99513661 1001 86380 86390 1
513729 99513729 1001 86380 86390 1
513721 99513721 1001 86380 86390 1
514208 99514208 1001 86380 86390 1
514105 99514105 1001 86380 86390 1
514713 99514713 1001 86380 86390 1
514524 99514524 1001 86380 86390 1
514589 99514589 1001 86380 86390 1
514566 99514566 1001 86380 86390 1
514451 99514451 1001 86380 86390 1
514370 99514370 1001 86380 86390 1
514426 99514426 1001 86380 86390 1
514246 99514246 1001 86380 86390 1
515030 99515030 1001 86380 86390 1
514941 99514941 1001 86380 86390 1
515520 99515520 1001 86380 86390 1
515371 99515371 1001 86380 86390 1
515877 99515877 1001 86380 86390 1
515724 99515724 1001 86380 86390 1
515847 99515847 1001 86380 86390 1
516396 99516396 1001 86380 86390 1
516245 99516245 1001 86380 86390 1
517234 99517234 1001 86380 86390 1
517271 99517271 1001 86380 86390 1
517066 99517066 1001 86380 86390 1
516756 99516756 1001 86380 86390 1
516905 99516905 1001 86380 86390 1
517449 99517449 1001 86380 86390 1
517400 99517400 1001 86380 86390 1
517369 99517369 1001 86380 86390 1
517357 99517357 1001 86380 86390 1
518022 99518022 1001 86380 86390 1
517753 99517753 1001 86380 86390 1
517821 99517821 1001 86380 86390 1
517810 99517810 1001 86380 86390 1
517823 99517823 1001 86380 86390 1
517927 99517927 1001 86380 86390 1
517623 99517623 1001 86380 86390 1
518238 99518238 1001 86380 86390 1
518189 99518189 1001 86380 86390 1
518933 99518933 1001 86380 86390 1
518561 99518561 1001 86380 86390 1
518414 99518414 1001 86380 86390 1
518534 99518534 1001 86380 86390 1
519009 99519009 1001 86380 86390 1
519675 99519675 1001 86380 86390 1
519453 99519453 1001 86380 86390 1
519534 99519534 1001 86380 86390 1
519437 99519437 1001 86380 86390 1
519365 99519365 1001 86380 86390 1
519330 99519330 1001 86380 86390 1
519214 99519214 1001 86380 86390 1
519279 99519279 1001 86380 86390 1
519915 99519915 1001 86380 86390 1
519956 99519956 1001 86380 86390 1
519826 99519826 1001 86380 86390 1
519965 99519965 1001 86380 86390 1
520017 99520017 1001 86380 86390 1
520345 99520345 1001 86380 86390 1
520245 99520245 1001 86380 86390 1
520099 99520099 1001 86380 86390 1
520831 99520831 1001 86380 86390 1
520680 99520680 1001 86380 86390 1
520837 99520837 1001 86380 86390 1
521289 99521289 1001 86380 86390 1
521293 99521293 1001 86380 86390 1
521384 99521384 1001 86380 86390 1
521385 99521385 1001 86380 86390 1
521253 99521253 1001 86380 86390 1
521027 99521027 1001 86380 86390 1
521041 99521041 1001 86380 86390 1
520978 99520978 1001 86380 86390 1
520929 99520929 1001 86380 86390 1
521583 99521583 1001 86380 86390 1
521499 99521499 1001 86380 86390 1
521656 99521656 1001 86380 86390 1
522220 99522220 1001 86380 86390 1
522161 99522161 1001 86380 86390 1
522067 99522067 1001 86380 86390 1
522046 99522046 1001 86380 86390 1
521726 99521726 1001 86380 86390 1
521741 99521741 1001 86380 86390 1
521774 99521774 1001 86380 86390 1
522409 99522409 1001 86380 86390 1
522346 99522346 1001 86380 86390 1
522834 99522834 1001 86380 86390 1
522563 99522563 1001 86380 86390 1
522642 99522642 1001 86380 86390 1
523176 99523176 1001 86380 86390 1
523783 99523783 1001 86380 86390 1
523763 99523763 1001 86380 86390 1
523557 99523557 1001 86380 86390 1
523553 99523553 1001 86380 86390 1
523711 99523711 1001 86380 86390 1
523337 99523337 1001 86380 86390 1
523381 99523381 1001 86380 86390 1
523452 99523452 1001 86380 86390 1
524045 99524045 1001 86380 86390 1
524035 99524035 1001 86380 86390 1
524014 99524014 1001 86380 86390 1
524604 99524604 1001 86380 86390 1
524488 99524488 1001 86380 86390 1
524424 99524424 1001 86380 86390 1
524440 99524440 1001 86380 86390 1
524510 99524510 1001 86380 86390 1
524334 99524334 1001 86380 86390 1
524220 99524220 1001 86380 86390 1
524299 99524299 1001 86380 86390 1
524912 99524912 1001 86380 86390 1
524929 99524929 1001 86380 86390 1
525559 99525559 1001 86380 86390 1
525371 99525371 1001 86380 86390 1
524990 99524990 1001 86380 86390 1
525023 99525023 1001 86380 86390 1
525602 99525602 1001 86380 86390 1
526237 99526237 1001 86380 86390 1
526410 99526410 1001 86380 86390 1
526293 99526293 1001 86380 86390 1
526179 99526179 1001 86380 86390 1
525842 99525842 1001 86380 86390 1
526516 99526516 1001 86380 86390 1
526622 99526622 1001 86380 86390 1
527232 99527232 1001 86380 86390 1
526890 99526890 1001 86380 86390 1
526852 99526852 1001 86380 86390 1
527011 99527011 1001 86380 86390 1
526735 99526735 1001 86380 86390 1
526737 99526737 1001 86380 86390 1
526829 99526829 1001 86380 86390 1
527272 99527272 1001 86380 86390 1
527268 99527268 1001 86380 86390 1
527986 99527986 1001 86380 86390 1
527983 99527983 1001 86380 86390 1
527702 99527702 1001 86380 86390 1
528167 99528167 1001 86380 86390 1
528795 99528795 1001 86380 86390 1
528601 99528601 1001 86380 86390 1
528617 99528617 1001 86380 86390 1
528306 99528306 1001 86380 86390 1
528967 99528967 1001 86380 86390 1
528904 99528904 1001 86380 86390 1
529485 99529485 1001 86380 86390 1
529475 99529475 1001 86380 86390 1
529375 99529375 1001 86380 86390 1
529291 99529291 1001 86380 86390 1
529865 99529865 1001 86380 86390 1
529984 99529984 1001 86380 86390 1
530638 99530638 1001 86380 86390 1
530756 99530756 1001 86380 86390 1
531331 99531331 1001 86380 86390 1
531349 99531349 1001 86380 86390 1
531190 99531190 1001 86380 86390 1
531222 99531222 1001 86380 86390 1
531276 99531276 1001 86380 86390 1
531127 99531127 1001 86380 86390 1
531063 99531063 1001 86380 86390 1
531146 99531146 1001 86380 86390 1
530854 99530854 1001 86380 86390 1
530951 99530951 1001 86380 86390 1
531477 99531477 1001 86380 86390 1
531465 99531465 1001 86380 86390 1
532147 99532147 1001 86380 86390 1
531898 99531898 1001 86380 86390 1
531916 99531916 1001 86380 86390 1
532338 99532338 1001 86380 86390 1
532391 99532391 1001 86380 86390 1
532353 99532353 1001 86380 86390 1
532721 99532721 1001 86380 86390 1
532734 99532734 1001 86380 86390 1
532644 99532644 1001 86380 86390 1
533210 99533210 1001 86380 86390 1
533189 99533189 1001 86380 86390 1
533129 99533129 1001 86380 86390 1
533798 99533798 1001 86380 86390 1
533817 99533817 1001 86380 86390 1
533854 99533854 1001 86380 86390 1
533605 99533605 1001 86380 86390 1
533634 99533634 1001 86380 86390 1
534062 99534062 1001 86380 86390 1
534027 99534027 1001 86380 86390 1
534043 99534043 1001 86380 86390 1
533955 99533955 1001 86380 86390 1
534008 99534008 1001 86380 86390 1
533996 99533996 1001 86380 86390 1
534511 99534511 1001 86380 86390 1
534554 99534554 1001 86380 86390 1
534194 99534194 1001 86380 86390 1
534249 99534249 1001 86380 86390 1
534734 99534734 1001 86380 86390 1
534878 99534878 1001 86380 86390 1
534725 99534725 1001 86380 86390 1
534758 99534758 1001 86380 86390 1
535444 99535444 1001 86380 86390 1
535304 99535304 1001 86380 86390 1
535134 99535134 1001 86380 86390 1
535024 99535024 1001 86380 86390 1
535602 99535602 1001 86380 86390 1
535591 99535591 1001 86380 86390 1
535531 99535531 1001 86380 86390 1
536097 99536097 1001 86380 86390 1
535910 99535910 1001 86380 86390 1
535821 99535821 1001 86380 86390 1
535850 99535850 1001 86380 86390 1
537130 99537130 1001 86380 86390 1
537116 99537116 1001 86380 86390 1
536980 99536980 1001 86380 86390 1
536900 99536900 1001 86380 86390 1
536955 99536955 1001 86380 86390 1
537332 99537332 1001 86380 86390 1
537500 99537500 1001 86380 86390 1
537488 99537488 1001 86380 86390 1
538127 99538127 1001 86380 86390 1
538105 99538105 1001 86380 86390 1
538999 99538999 1001 86380 86390 1
538988 99538988 1001 86380 86390 1
539460 99539460 1001 86380 86390 1
539555 99539555 1001 86380 86390 1
539478 99539478 1001 86380 86390 1
539548 99539548 1001 86380 86390 1
539405 99539405 1001 86380 86390 1
539106 99539106 1001 86380 86390 1
540286 99540286 1001 86380 86390 1
540359 99540359 1001 86380 86390 1
540224 99540224 1001 86380 86390 1
540580 99540580 1001 86380 86390 1
540622 99540622 1001 86380 86390 1
541185 99541185 1001 86380 86390 1
540962 99540962 1001 86380 86390 1
540868 99540868 1001 86380 86390 1
540826 99540826 1001 86380 86390 1
541483 99541483 1001 86380 86390 1
541951 99541951 1001 86380 86390 1
541868 99541868 1001 86380 86390 1
541550 99541550 1001 86380 86390 1
542223 99542223 1001 86380 86390 1
542789 99542789 1001 86380 86390 1
542337 99542337 1001 86380 86390 1
542372 99542372 1001 86380 86390 1
543035 99543035 1001 86380 86390 1
543113 99543113 1001 86380 86390 1
542987 99542987 1001 86380 86390 1
543659 99543659 1001 86380 86390 1
543602 99543602 1001 86380 86390 1
543423 99543423 1001 86380 86390 1
543294 99543294 1001 86380 86390 1
543219 99543219 1001 86380 86390 1
543302 99543302 1001 86380 86390 1
543812 99543812 1001 86380 86390 1
544554 99544554 1001 86380 86390 1
544245 99544245 1001 86380 86390 1
544022 99544022 1001 86380 86390 1
544023 99544023 1001 86380 86390 1
544656 99544656 1001 86380 86390 1
522372 801 1001 70654 70953 1
400757 99400757 1001 86380 86390 1
401143 99401143 1001 86380 86390 1
401452 99401452 1001 86380 86390 1
401733 99401733 1001 86380 86390 1
401824 99401824 1001 86380 86390 1
402003 99402003 1001 86380 86390 1
402106 99402106 1001 86380 86390 1
402419 99402419 1001 86380 86390 1
402456 99402456 1001 86380 86390 1
402499 99402499 1001 86380 86390 1
402744 99402744 1001 86380 86390 1
402989 99402989 1001 86380 86390 1
403013 99403013 1001 86380 86390 1
403433 99403433 1001 86380 86390 1
403496 99403496 1001 86380 86390 1
403581 99403581 1001 86380 86390 1
403582 99403582 1001 86380 86390 1
403703 99403703 1001 86380 86390 1
403791 99403791 1001 86380 86390 1
404028 99404028 1001 86380 86390 1
403961 99403961 1001 86380 86390 1
403994 99403994 1001 86380 86390 1
404377 99404377 1001 86380 86390 1
404549 99404549 1001 86380 86390 1
404578 99404578 1001 86380 86390 1
404560 99404560 1001 86380 86390 1
405080 99405080 1001 86380 86390 1
405099 99405099 1001 86380 86390 1
405154 99405154 1001 86380 86390 1
405259 99405259 1001 86380 86390 1
405962 99405962 1001 86380 86390 1
405897 99405897 1001 86380 86390 1
406259 99406259 1001 86380 86390 1
406324 99406324 1001 86380 86390 1
406342 99406342 1001 86380 86390 1
406401 99406401 1001 86380 86390 1
406643 99406643 1001 86380 86390 1
407319 99407319 1001 86380 86390 1
407549 99407549 1001 86380 86390 1
407501 99407501 1001 86380 86390 1
407797 99407797 1001 86380 86390 1
408223 99408223 1001 86380 86390 1
409589 99409589 1001 86380 86390 1
409934 99409934 1001 86380 86390 1
409909 99409909 1001 86380 86390 1
409941 99409941 1001 86380 86390 1
410065 99410065 1001 86380 86390 1
410106 99410106 1001 86380 86390 1
410356 99410356 1001 86380 86390 1
410357 99410357 1001 86380 86390 1
410725 99410725 1001 86380 86390 1
411030 99411030 1001 86380 86390 1
411401 99411401 1001 86380 86390 1
411616 99411616 1001 86380 86390 1
411695 99411695 1001 86380 86390 1
411778 99411778 1001 86380 86390 1
412043 99412043 1001 86380 86390 1
413433 99413433 1001 86380 86390 1
413443 99413443 1001 86380 86390 1
413087 99413087 1001 86380 86390 1
412801 99412801 1001 86380 86390 1
412606 99412606 1001 86380 86390 1
413791 99413791 1001 86380 86390 1
414107 99414107 1001 86380 86390 1
414795 99414795 1001 86380 86390 1
414400 99414400 1001 86380 86390 1
414357 99414357 1001 86380 86390 1
414326 99414326 1001 86380 86390 1
415557 99415557 1001 86380 86390 1
415542 99415542 1001 86380 86390 1
416732 99416732 1001 86380 86390 1
416397 99416397 1001 86380 86390 1
416551 99416551 1001 86380 86390 1
416384 99416384 1001 86380 86390 1
416238 99416238 1001 86380 86390 1
415742 99415742 1001 86380 86390 1
417402 99417402 1001 86380 86390 1
417445 99417445 1001 86380 86390 1
417468 99417468 1001 86380 86390 1
418693 99418693 1001 86380 86390 1
418747 99418747 1001 86380 86390 1
418538 99418538 1001 86380 86390 1
418288 99418288 1001 86380 86390 1
418211 99418211 1001 86380 86390 1
418189 99418189 1001 86380 86390 1
417933 99417933 1001 86380 86390 1
417935 99417935 1001 86380 86390 1
419031 99419031 1001 86380 86390 1
420378 99420378 1001 86380 86390 1
420300 99420300 1001 86380 86390 1
420788 99420788 1001 86380 86390 1
420590 99420590 1001 86380 86390 1
420678 99420678 1001 86380 86390 1
422032 99422032 1001 86380 86390 1
421958 99421958 1001 86380 86390 1
421635 99421635 1001 86380 86390 1
421683 99421683 1001 86380 86390 1
421499 99421499 1001 86380 86390 1
421255 99421255 1001 86380 86390 1
420866 99420866 1001 86380 86390 1
422172 99422172 1001 86380 86390 1
423722 99423722 1001 86380 86390 1
423123 99423123 1001 86380 86390 1
423025 99423025 1001 86380 86390 1
423219 99423219 1001 86380 86390 1
423062 99423062 1001 86380 86390 1
422743 99422743 1001 86380 86390 1
423820 99423820 1001 86380 86390 1
423987 99423987 1001 86380 86390 1
423765 99423765 1001 86380 86390 1
425036 99425036 1001 86380 86390 1
425264 99425264 1001 86380 86390 1
425369 99425369 1001 86380 86390 1
424888 99424888 1001 86380 86390 1
424433 99424433 1001 86380 86390 1
424155 99424155 1001 86380 86390 1
424269 99424269 1001 86380 86390 1
424238 99424238 1001 86380 86390 1
425528 99425528 1001 86380 86390 1
427074 99427074 1001 86380 86390 1
426966 99426966 1001 86380 86390 1
426423 99426423 1001 86380 86390 1
426148 99426148 1001 86380 86390 1
427282 99427282 1001 86380 86390 1
428675 99428675 1001 86380 86390 1
428504 99428504 1001 86380 86390 1
427566 99427566 1001 86380 86390 1
427702 99427702 1001 86380 86390 1
430697 99430697 1001 86380 86390 1
431802 99431802 1001 86380 86390 1
430882 99430882 1001 86380 86390 1
432304 99432304 1001 86380 86390 1
432438 99432438 1001 86380 86390 1
432067 99432067 1001 86380 86390 1
432314 99432314 1001 86380 86390 1
432970 99432970 1001 86380 86390 1
432640 99432640 1001 86380 86390 1
432786 99432786 1001 86380 86390 1
432873 99432873 1001 86380 86390 1
432662 99432662 1001 86380 86390 1
434088 99434088 1001 86380 86390 1
434003 99434003 1001 86380 86390 1
434141 99434141 1001 86380 86390 1
434389 99434389 1001 86380 86390 1
435561 99435561 1001 86380 86390 1
435756 99435756 1001 86380 86390 1
436875 99436875 1001 86380 86390 1
437122 99437122 1001 86380 86390 1
436388 99436388 1001 86380 86390 1
436461 99436461 1001 86380 86390 1
436695 99436695 1001 86380 86390 1
436205 99436205 1001 86380 86390 1
437321 99437321 1001 86380 86390 1
300012 99300012 1001 86380 86390 1
300105 99300105 1001 86380 86390 1
301430 99301430 1001 86380 86390 1
301384 99301384 1001 86380 86390 1
301324 99301324 1001 86380 86390 1
300998 99300998 1001 86380 86390 1
300989 99300989 1001 86380 86390 1
301056 99301056 1001 86380 86390 1
301607 99301607 1001 86380 86390 1
302251 99302251 1001 86380 86390 1
301865 99301865 1001 86380 86390 1
301763 99301763 1001 86380 86390 1
301777 99301777 1001 86380 86390 1
302481 99302481 1001 86380 86390 1
302484 99302484 1001 86380 86390 1
302460 99302460 1001 86380 86390 1
302515 99302515 1001 86380 86390 1
303052 99303052 1001 86380 86390 1
302994 99302994 1001 86380 86390 1
302969 99302969 1001 86380 86390 1
302805 99302805 1001 86380 86390 1
302618 99302618 1001 86380 86390 1
303272 99303272 1001 86380 86390 1
303942 99303942 1001 86380 86390 1
303637 99303637 1001 86380 86390 1
303656 99303656 1001 86380 86390 1
303609 99303609 1001 86380 86390 1
303468 99303468 1001 86380 86390 1
303573 99303573 1001 86380 86390 1
303433 99303433 1001 86380 86390 1
304785 99304785 1001 86380 86390 1
304532 99304532 1001 86380 86390 1
304400 99304400 1001 86380 86390 1
304930 99304930 1001 86380 86390 1
305333 99305333 1001 86380 86390 1
305450 99305450 1001 86380 86390 1
305335 99305335 1001 86380 86390 1
305137 99305137 1001 86380 86390 1
500713 99500713 1001 86380 86390 1
501008 99501008 1001 86380 86390 1
500857 99500857 1001 86380 86390 1
501421 99501421 1001 86380 86390 1
501407 99501407 1001 86380 86390 1
502148 99502148 1001 86380 86390 1
502004 99502004 1001 86380 86390 1
502580 99502580 1001 86380 86390 1
502516 99502516 1001 86380 86390 1
502607 99502607 1001 86380 86390 1
503041 99503041 1001 86380 86390 1
502751 99502751 1001 86380 86390 1
502859 99502859 1001 86380 86390 1
502691 99502691 1001 86380 86390 1
502759 99502759 1001 86380 86390 1
503920 99503920 1001 86380 86390 1
503726 99503726 1001 86380 86390 1
503765 99503765 1001 86380 86390 1
503652 99503652 1001 86380 86390 1
504151 99504151 1001 86380 86390 1
504807 99504807 1001 86380 86390 1
504846 99504846 1001 86380 86390 1
504885 99504885 1001 86380 86390 1
504739 99504739 1001 86380 86390 1
504681 99504681 1001 86380 86390 1
504540 99504540 1001 86380 86390 1
504579 99504579 1001 86380 86390 1
504363 99504363 1001 86380 86390 1
504393 99504393 1001 86380 86390 1
505027 99505027 1001 86380 86390 1
505043 99505043 1001 86380 86390 1
505393 99505393 1001 86380 86390 1
505419 99505419 1001 86380 86390 1
505281 99505281 1001 86380 86390 1
505834 99505834 1001 86380 86390 1
505912 99505912 1001 86380 86390 1
505957 99505957 1001 86380 86390 1
506442 99506442 1001 86380 86390 1
506393 99506393 1001 86380 86390 1
506498 99506498 1001 86380 86390 1
506525 99506525 1001 86380 86390 1
506475 99506475 1001 86380 86390 1
506515 99506515 1001 86380 86390 1
506347 99506347 1001 86380 86390 1
506079 99506079 1001 86380 86390 1
505995 99505995 1001 86380 86390 1
507219 99507219 1001 86380 86390 1
507366 99507366 1001 86380 86390 1
507048 99507048 1001 86380 86390 1
507180 99507180 1001 86380 86390 1
506879 99506879 1001 86380 86390 1
506823 99506823 1001 86380 86390 1
507547 99507547 1001 86380 86390 1
507732 99507732 1001 86380 86390 1
508312 99508312 1001 86380 86390 1
508358 99508358 1001 86380 86390 1
508930 99508930 1001 86380 86390 1
508957 99508957 1001 86380 86390 1
509178 99509178 1001 86380 86390 1
509105 99509105 1001 86380 86390 1
509133 99509133 1001 86380 86390 1
509788 99509788 1001 86380 86390 1
509832 99509832 1001 86380 86390 1
509312 99509312 1001 86380 86390 1
509365 99509365 1001 86380 86390 1
510002 99510002 1001 86380 86390 1
510058 99510058 1001 86380 86390 1
509935 99509935 1001 86380 86390 1
510146 99510146 1001 86380 86390 1
511538 99511538 1001 86380 86390 1
511116 99511116 1001 86380 86390 1
511129 99511129 1001 86380 86390 1
511107 99511107 1001 86380 86390 1
511069 99511069 1001 86380 86390 1
511047 99511047 1001 86380 86390 1
512091 99512091 1001 86380 86390 1
511902 99511902 1001 86380 86390 1
511760 99511760 1001 86380 86390 1
512572 99512572 1001 86380 86390 1
512417 99512417 1001 86380 86390 1
512385 99512385 1001 86380 86390 1
513196 99513196 1001 86380 86390 1
512855 99512855 1001 86380 86390 1
512921 99512921 1001 86380 86390 1
513208 99513208 1001 86380 86390 1
513944 99513944 1001 86380 86390 1
513637 99513637 1001 86380 86390 1
513794 99513794 1001 86380 86390 1
514106 99514106 1001 86380 86390 1
514057 99514057 1001 86380 86390 1
514150 99514150 1001 86380 86390 1
514195 99514195 1001 86380 86390 1
514639 99514639 1001 86380 86390 1
514593 99514593 1001 86380 86390 1
514607 99514607 1001 86380 86390 1
514392 99514392 1001 86380 86390 1
514405 99514405 1001 86380 86390 1
514371 99514371 1001 86380 86390 1
514248 99514248 1001 86380 86390 1
515519 99515519 1001 86380 86390 1
515521 99515521 1001 86380 86390 1
515554 99515554 1001 86380 86390 1
515405 99515405 1001 86380 86390 1
515450 99515450 1001 86380 86390 1
515212 99515212 1001 86380 86390 1
515860 99515860 1001 86380 86390 1
516414 99516414 1001 86380 86390 1
516393 99516393 1001 86380 86390 1
516190 99516190 1001 86380 86390 1
516140 99516140 1001 86380 86390 1
516083 99516083 1001 86380 86390 1
516007 99516007 1001 86380 86390 1
516029 99516029 1001 86380 86390 1
516082 99516082 1001 86380 86390 1
516635 99516635 1001 86380 86390 1
517155 99517155 1001 86380 86390 1
517309 99517309 1001 86380 86390 1
517079 99517079 1001 86380 86390 1
517122 99517122 1001 86380 86390 1
516736 99516736 1001 86380 86390 1
517466 99517466 1001 86380 86390 1
517532 99517532 1001 86380 86390 1
517368 99517368 1001 86380 86390 1
517539 99517539 1001 86380 86390 1
518116 99518116 1001 86380 86390 1
517768 99517768 1001 86380 86390 1
517951 99517951 1001 86380 86390 1
517618 99517618 1001 86380 86390 1
518211 99518211 1001 86380 86390 1
518228 99518228 1001 86380 86390 1
518946 99518946 1001 86380 86390 1
518817 99518817 1001 86380 86390 1
518586 99518586 1001 86380 86390 1
518665 99518665 1001 86380 86390 1
518433 99518433 1001 86380 86390 1
519083 99519083 1001 86380 86390 1
519084 99519084 1001 86380 86390 1
519683 99519683 1001 86380 86390 1
519260 99519260 1001 86380 86390 1
519235 99519235 1001 86380 86390 1
519256 99519256 1001 86380 86390 1
519967 99519967 1001 86380 86390 1
520015 99520015 1001 86380 86390 1
520460 99520460 1001 86380 86390 1
520551 99520551 1001 86380 86390 1
520488 99520488 1001 86380 86390 1
520478 99520478 1001 86380 86390 1
520505 99520505 1001 86380 86390 1
520244 99520244 1001 86380 86390 1
520312 99520312 1001 86380 86390 1
520365 99520365 1001 86380 86390 1
520793 99520793 1001 86380 86390 1
520646 99520646 1001 86380 86390 1
520777 99520777 1001 86380 86390 1
521441 99521441 1001 86380 86390 1
521059 99521059 1001 86380 86390 1
521116 99521116 1001 86380 86390 1
520966 99520966 1001 86380 86390 1
520895 99520895 1001 86380 86390 1
521607 99521607 1001 86380 86390 1
522291 99522291 1001 86380 86390 1
522217 99522217 1001 86380 86390 1
522278 99522278 1001 86380 86390 1
522061 99522061 1001 86380 86390 1
521919 99521919 1001 86380 86390 1
521981 99521981 1001 86380 86390 1
521743 99521743 1001 86380 86390 1
522305 99522305 1001 86380 86390 1
523084 99523084 1001 86380 86390 1
523073 99523073 1001 86380 86390 1
523041 99523041 1001 86380 86390 1
522768 99522768 1001 86380 86390 1
522679 99522679 1001 86380 86390 1
523261 99523261 1001 86380 86390 1
523268 99523268 1001 86380 86390 1
523843 99523843 1001 86380 86390 1
523874 99523874 1001 86380 86390 1
523840 99523840 1001 86380 86390 1
523612 99523612 1001 86380 86390 1
523705 99523705 1001 86380 86390 1
523471 99523471 1001 86380 86390 1
523355 99523355 1001 86380 86390 1
523510 99523510 1001 86380 86390 1
524021 99524021 1001 86380 86390 1
524013 99524013 1001 86380 86390 1
524576 99524576 1001 86380 86390 1
524540 99524540 1001 86380 86390 1
524385 99524385 1001 86380 86390 1
524464 99524464 1001 86380 86390 1
524158 99524158 1001 86380 86390 1
524304 99524304 1001 86380 86390 1
524782 99524782 1001 86380 86390 1
524812 99524812 1001 86380 86390 1
524919 99524919 1001 86380 86390 1
525588 99525588 1001 86380 86390 1
525645 99525645 1001 86380 86390 1
525676 99525676 1001 86380 86390 1
526340 99526340 1001 86380 86390 1
526165 99526165 1001 86380 86390 1
526011 99526011 1001 86380 86390 1
526084 99526084 1001 86380 86390 1
525869 99525869 1001 86380 86390 1
525961 99525961 1001 86380 86390 1
525835 99525835 1001 86380 86390 1
526587 99526587 1001 86380 86390 1
527247 99527247 1001 86380 86390 1
526870 99526870 1001 86380 86390 1
526813 99526813 1001 86380 86390 1
526814 99526814 1001 86380 86390 1
527276 99527276 1001 86380 86390 1
527265 99527265 1001 86380 86390 1
527323 99527323 1001 86380 86390 1
528029 99528029 1001 86380 86390 1
528049 99528049 1001 86380 86390 1
527734 99527734 1001 86380 86390 1
527697 99527697 1001 86380 86390 1
527639 99527639 1001 86380 86390 1
527570 99527570 1001 86380 86390 1
528781 99528781 1001 86380 86390 1
528652 99528652 1001 86380 86390 1
528403 99528403 1001 86380 86390 1
528924 99528924 1001 86380 86390 1
529637 99529637 1001 86380 86390 1
529715 99529715 1001 86380 86390 1
529357 99529357 1001 86380 86390 1
529186 99529186 1001 86380 86390 1
529280 99529280 1001 86380 86390 1
529230 99529230 1001 86380 86390 1
529155 99529155 1001 86380 86390 1
529886 99529886 1001 86380 86390 1
529877 99529877 1001 86380 86390 1
530386 99530386 1001 86380 86390 1
530350 99530350 1001 86380 86390 1
530420 99530420 1001 86380 86390 1
530436 99530436 1001 86380 86390 1
529999 99529999 1001 86380 86390 1
530707 99530707 1001 86380 86390 1
530731 99530731 1001 86380 86390 1
530575 99530575 1001 86380 86390 1
531275 99531275 1001 86380 86390 1
531302 99531302 1001 86380 86390 1
531070 99531070 1001 86380 86390 1
530973 99530973 1001 86380 86390 1
531497 99531497 1001 86380 86390 1
532072 99532072 1001 86380 86390 1
531897 99531897 1001 86380 86390 1
531837 99531837 1001 86380 86390 1
531867 99531867 1001 86380 86390 1
531741 99531741 1001 86380 86390 1
531738 99531738 1001 86380 86390 1
532233 99532233 1001 86380 86390 1
532220 99532220 1001 86380 86390 1
532990 99532990 1001 86380 86390 1
532915 99532915 1001 86380 86390 1
532632 99532632 1001 86380 86390 1
532827 99532827 1001 86380 86390 1
532478 99532478 1001 86380 86390 1
532442 99532442 1001 86380 86390 1
532456 99532456 1001 86380 86390 1
532445 99532445 1001 86380 86390 1
533198 99533198 1001 86380 86390 1
533199 99533199 1001 86380 86390 1
533062 99533062 1001 86380 86390 1
533039 99533039 1001 86380 86390 1
533157 99533157 1001 86380 86390 1
533682 99533682 1001 86380 86390 1
533322 99533322 1001 86380 86390 1
533363 99533363 1001 86380 86390 1
534058 99534058 1001 86380 86390 1
534661 99534661 1001 86380 86390 1
534627 99534627 1001 86380 86390 1
534362 99534362 1001 86380 86390 1
534232 99534232 1001 86380 86390 1
534220 99534220 1001 86380 86390 1
534131 99534131 1001 86380 86390 1
534837 99534837 1001 86380 86390 1
534777 99534777 1001 86380 86390 1
534715 99534715 1001 86380 86390 1
535365 99535365 1001 86380 86390 1
535258 99535258 1001 86380 86390 1
535070 99535070 1001 86380 86390 1
535667 99535667 1001 86380 86390 1
535593 99535593 1001 86380 86390 1
536170 99536170 1001 86380 86390 1
536288 99536288 1001 86380 86390 1
536062 99536062 1001 86380 86390 1
535845 99535845 1001 86380 86390 1
535726 99535726 1001 86380 86390 1
537064 99537064 1001 86380 86390 1
537153 99537153 1001 86380 86390 1
536932 99536932 1001 86380 86390 1
536914 99536914 1001 86380 86390 1
536826 99536826 1001 86380 86390 1
536720 99536720 1001 86380 86390 1
537272 99537272 1001 86380 86390 1
537683 99537683 1001 86380 86390 1
537736 99537736 1001 86380 86390 1
537650 99537650 1001 86380 86390 1
537479 99537479 1001 86380 86390 1
538136 99538136 1001 86380 86390 1
538764 99538764 1001 86380 86390 1
538801 99538801 1001 86380 86390 1
538596 99538596 1001 86380 86390 1
538511 99538511 1001 86380 86390 1
538271 99538271 1001 86380 86390 1
538313 99538313 1001 86380 86390 1
538269 99538269 1001 86380 86390 1
539449 99539449 1001 86380 86390 1
539610 99539610 1001 86380 86390 1
539589 99539589 1001 86380 86390 1
539388 99539388 1001 86380 86390 1
539760 99539760 1001 86380 86390 1
539752 99539752 1001 86380 86390 1
540443 99540443 1001 86380 86390 1
540446 99540446 1001 86380 86390 1
540126 99540126 1001 86380 86390 1
540258 99540258 1001 86380 86390 1
540208 99540208 1001 86380 86390 1
539949 99539949 1001 86380 86390 1
539868 99539868 1001 86380 86390 1
540584 99540584 1001 86380 86390 1
541289 99541289 1001 86380 86390 1
540749 99540749 1001 86380 86390 1
541380 99541380 1001 86380 86390 1
541432 99541432 1001 86380 86390 1
541724 99541724 1001 86380 86390 1
541807 99541807 1001 86380 86390 1
541649 99541649 1001 86380 86390 1
541690 99541690 1001 86380 86390 1
542249 99542249 1001 86380 86390 1
542241 99542241 1001 86380 86390 1
542384 99542384 1001 86380 86390 1
542386 99542386 1001 86380 86390 1
543630 99543630 1001 86380 86390 1
543715 99543715 1001 86380 86390 1
543614 99543614 1001 86380 86390 1
543364 99543364 1001 86380 86390 1
543154 99543154 1001 86380 86390 1
543336 99543336 1001 86380 86390 1
544514 99544514 1001 86380 86390 1
544294 99544294 1001 86380 86390 1
544033 99544033 1001 86380 86390 1
500267 476 1002 47786 54003 1
400358 99400358 1001 86380 86390 1
400786 99400786 1001 86380 86390 1
400766 99400766 1001 86380 86390 1
400900 99400900 1001 86380 86390 1
401224 99401224 1001 86380 86390 1
401579 99401579 1001 86380 86390 1
401584 99401584 1001 86380 86390 1
401487 99401487 1001 86380 86390 1
402271 99402271 1001 86380 86390 1
402345 99402345 1001 86380 86390 1
402635 99402635 1001 86380 86390 1
402752 99402752 1001 86380 86390 1
402826 99402826 1001 86380 86390 1
403004 99403004 1001 86380 86390 1
403011 99403011 1001 86380 86390 1
403125 99403125 1001 86380 86390 1
403113 99403113 1001 86380 86390 1
403717 99403717 1001 86380 86390 1
403671 99403671 1001 86380 86390 1
403911 99403911 1001 86380 86390 1
403967 99403967 1001 86380 86390 1
404856 99404856 1001 86380 86390 1
404919 99404919 1001 86380 86390 1
405467 99405467 1001 86380 86390 1
405474 99405474 1001 86380 86390 1
405688 99405688 1001 86380 86390 1
405976 99405976 1001 86380 86390 1
405958 99405958 1001 86380 86390 1
405875 99405875 1001 86380 86390 1
405987 99405987 1001 86380 86390 1
406108 99406108 1001 86380 86390 1
406413 99406413 1001 86380 86390 1
406581 99406581 1001 86380 86390 1
406816 99406816 1001 86380 86390 1
407428 99407428 1001 86380 86390 1
407419 99407419 1001 86380 86390 1
407383 99407383 1001 86380 86390 1
407823 99407823 1001 86380 86390 1
407895 99407895 1001 86380 86390 1
407906 99407906 1001 86380 86390 1
408187 99408187 1001 86380 86390 1
408369 99408369 1001 86380 86390 1
408532 99408532 1001 86380 86390 1
408712 99408712 1001 86380 86390 1
409806 99409806 1001 86380 86390 1
410263 99410263 1001 86380 86390 1
410507 99410507 1001 86380 86390 1
410687 99410687 1001 86380 86390 1
410620 99410620 1001 86380 86390 1
410878 99410878 1001 86380 86390 1
410931 99410931 1001 86380 86390 1
411126 99411126 1001 86380 86390 1
411139 99411139 1001 86380 86390 1
411288 99411288 1001 86380 86390 1
411334 99411334 1001 86380 86390 1
411502 99411502 1001 86380 86390 1
412100 99412100 1001 86380 86390 1
412482 99412482 1001 86380 86390 1
412431 99412431 1001 86380 86390 1
412386 99412386 1001 86380 86390 1
412445 99412445 1001 86380 86390 1
413227 99413227 1001 86380 86390 1
412668 99412668 1001 86380 86390 1
412536 99412536 1001 86380 86390 1
413781 99413781 1001 86380 86390 1
413877 99413877 1001 86380 86390 1
415253 99415253 1001 86380 86390 1
415088 99415088 1001 86380 86390 1
415185 99415185 1001 86380 86390 1
414809 99414809 1001 86380 86390 1
414430 99414430 1001 86380 86390 1
414232 99414232 1001 86380 86390 1
414386 99414386 1001 86380 86390 1
414488 99414488 1001 86380 86390 1
415553 99415553 1001 86380 86390 1
415534 99415534 1001 86380 86390 1
416800 99416800 1001 86380 86390 1
416687 99416687 1001 86380 86390 1
416323 99416323 1001 86380 86390 1
416202 99416202 1001 86380 86390 1
416228 99416228 1001 86380 86390 1
415815 99415815 1001 86380 86390 1
415981 99415981 1001 86380 86390 1
415955 99415955 1001 86380 86390 1
417485 99417485 1001 86380 86390 1
418177 99418177 1001 86380 86390 1
418425 99418425 1001 86380 86390 1
417819 99417819 1001 86380 86390 1
419092 99419092 1001 86380 86390 1
420374 99420374 1001 86380 86390 1
419866 99419866 1001 86380 86390 1
419767 99419767 1001 86380 86390 1
419689 99419689 1001 86380 86390 1
419217 99419217 1001 86380 86390 1
419433 99419433 1001 86380 86390 1
421890 99421890 1001 86380 86390 1
421787 99421787 1001 86380 86390 1
421603 99421603 1001 86380 86390 1
421178 99421178 1001 86380 86390 1
421133 99421133 1001 86380 86390 1
421197 99421197 1001 86380 86390 1
422526 99422526 1001 86380 86390 1
423340 99423340 1001 86380 86390 1
423497 99423497 1001 86380 86390 1
423570 99423570 1001 86380 86390 1
423954 99423954 1001 86380 86390 1
423818 99423818 1001 86380 86390 1
424635 99424635 1001 86380 86390 1
424576 99424576 1001 86380 86390 1
424308 99424308 1001 86380 86390 1
425529 99425529 1001 86380 86390 1
425736 99425736 1001 86380 86390 1
426699 99426699 1001 86380 86390 1
426394 99426394 1001 86380 86390 1
426152 99426152 1001 86380 86390 1
428170 99428170 1001 86380 86390 1
427707 99427707 1001 86380 86390 1
427807 99427807 1001 86380 86390 1
427692 99427692 1001 86380 86390 1
427573 99427573 1001 86380 86390 1
429090 99429090 1001 86380 86390 1
429416 99429416 1001 86380 86390 1
429405 99429405 1001 86380 86390 1
429313 99429313 1001 86380 86390 1
430606 99430606 1001 86380 86390 1
430713 99430713 1001 86380 86390 1
431965 99431965 1001 86380 86390 1
432008 99432008 1001 86380 86390 1
431178 99431178 1001 86380 86390 1
432383 99432383 1001 86380 86390 1
433588 99433588 1001 86380 86390 1
433534 99433534 1001 86380 86390 1
432928 99432928 1001 86380 86390 1
432562 99432562 1001 86380 86390 1
434029 99434029 1001 86380 86390 1
434747 99434747 1001 86380 86390 1
434768 99434768 1001 86380 86390 1
434518 99434518 1001 86380 86390 1
434481 99434481 1001 86380 86390 1
434356 99434356 1001 86380 86390 1
434420 99434420 1001 86380 86390 1
435763 99435763 1001 86380 86390 1
435831 99435831 1001 86380 86390 1
435445 99435445 1001 86380 86390 1
435723 99435723 1001 86380 86390 1
436093 99436093 1001 86380 86390 1
436003 99436003 1001 86380 86390 1
300360 99300360 1001 86380 86390 1
300182 99300182 1001 86380 86390 1
300874 99300874 1001 86380 86390 1
301506 99301506 1001 86380 86390 1
301361 99301361 1001 86380 86390 1
301228 99301228 1001 86380 86390 1
302362 99302362 1001 86380 86390 1
302199 99302199 1001 86380 86390 1
302483 99302483 1001 86380 86390 1
302567 99302567 1001 86380 86390 1
302389 99302389 1001 86380 86390 1
303187 99303187 1001 86380 86390 1
303060 99303060 1001 86380 86390 1
302795 99302795 1001 86380 86390 1
302672 99302672 1001 86380 86390 1
303996 99303996 1001 86380 86390 1
303933 99303933 1001 86380 86390 1
303728 99303728 1001 86380 86390 1
303806 99303806 1001 86380 86390 1
303655 99303655 1001 86380 86390 1
303746 99303746 1001 86380 86390 1
303824 99303824 1001 86380 86390 1
303562 99303562 1001 86380 86390 1
303498 99303498 1001 86380 86390 1
304118 99304118 1001 86380 86390 1
304848 99304848 1001 86380 86390 1
304386 99304386 1001 86380 86390 1
304994 99304994 1001 86380 86390 1
305588 99305588 1001 86380 86390 1
305554 99305554 1001 86380 86390 1
305480 99305480 1001 86380 86390 1
305074 99305074 1001 86380 86390 1
500719 99500719 1001 86380 86390 1
500518 99500518 1001 86380 86390 1
500544 99500544 1001 86380 86390 1
500402 99500402 1001 86380 86390 1
500546 99500546 1001 86380 86390 1
500529 99500529 1001 86380 86390 1
500351 99500351 1001 86380 86390 1
500199 99500199 1001 86380 86390 1
500945 99500945 1001 86380 86390 1
500883 99500883 1001 86380 86390 1
501512 99501512 1001 86380 86390 1
501395 99501395 1001 86380 86390 1
501183 99501183 1001 86380 86390 1
501781 99501781 1001 86380 86390 1
501735 99501735 1001 86380 86390 1
501711 99501711 1001 86380 86390 1
501674 99501674 1001 86380 86390 1
502404 99502404 1001 86380 86390 1
502294 99502294 1001 86380 86390 1
502295 99502295 1001 86380 86390 1
502067 99502067 1001 86380 86390 1
502020 99502020 1001 86380 86390 1
502035 99502035 1001 86380 86390 1
502592 99502592 1001 86380 86390 1
502570 99502570 1001 86380 86390 1
502627 99502627 1001 86380 86390 1
503196 99503196 1001 86380 86390 1
503222 99503222 1001 86380 86390 1
502930 99502930 1001 86380 86390 1
503010 99503010 1001 86380 86390 1
502924 99502924 1001 86380 86390 1
503028 99503028 1001 86380 86390 1
502801 99502801 1001 86380 86390 1
502853 99502853 1001 86380 86390 1
503458 99503458 1001 86380 86390 1
504079 99504079 1001 86380 86390 1
503876 99503876 1001 86380 86390 1
503896 99503896 1001 86380 86390 1
503675 99503675 1001 86380 86390 1
503533 99503533 1001 86380 86390 1
504260 99504260 1001 86380 86390 1
504158 99504158 1001 86380 86390 1
504776 99504776 1001 86380 86390 1
504944 99504944 1001 86380 86390 1
504798 99504798 1001 86380 86390 1
504689 99504689 1001 86380 86390 1
504385 99504385 1001 86380 86390 1
505121 99505121 1001 86380 86390 1
505570 99505570 1001 86380 86390 1
505675 99505675 1001 86380 86390 1
505377 99505377 1001 86380 86390 1
505417 99505417 1001 86380 86390 1
505264 99505264 1001 86380 86390 1
506476 99506476 1001 86380 86390 1
506724 99506724 1001 86380 86390 1
507097 99507097 1001 86380 86390 1
506941 99506941 1001 86380 86390 1
507474 99507474 1001 86380 86390 1
507476 99507476 1001 86380 86390 1
508215 99508215 1001 86380 86390 1
508059 99508059 1001 86380 86390 1
507849 99507849 1001 86380 86390 1
507917 99507917 1001 86380 86390 1
507997 99507997 1001 86380 86390 1
507870 99507870 1001 86380 86390 1
507783 99507783 1001 86380 86390 1
507815 99507815 1001 86380 86390 1
507728 99507728 1001 86380 86390 1
508382 99508382 1001 86380 86390 1
509064 99509064 1001 86380 86390 1
508688 99508688 1001 86380 86390 1
508764 99508764 1001 86380 86390 1
508479 99508479 1001 86380 86390 1
508642 99508642 1001 86380 86390 1
509754 99509754 1001 86380 86390 1
509861 99509861 1001 86380 86390 1
510537 99510537 1001 86380 86390 1
510682 99510682 1001 86380 86390 1
510658 99510658 1001 86380 86390 1
510430 99510430 1001 86380 86390 1
510170 99510170 1001 86380 86390 1
510189 99510189 1001 86380 86390 1
510907 99510907 1001 86380 86390 1
511406 99511406 1001 86380 86390 1
511485 99511485 1001 86380 86390 1
511197 99511197 1001 86380 86390 1
511036 99511036 1001 86380 86390 1
511073 99511073 1001 86380 86390 1
511691 99511691 1001 86380 86390 1
512238 99512238 1001 86380 86390 1
512288 99512288 1001 86380 86390 1
512551 99512551 1001 86380 86390 1
513149 99513149 1001 86380 86390 1
512797 99512797 1001 86380 86390 1
512908 99512908 1001 86380 86390 1
513320 99513320 1001 86380 86390 1
513295 99513295 1001 86380 86390 1
513273 99513273 1001 86380 86390 1
513378 99513378 1001 86380 86390 1
513223 99513223 1001 86380 86390 1
513979 99513979 1001 86380 86390 1
513737 99513737 1001 86380 86390 1
513792 99513792 1001 86380 86390 1
513806 99513806 1001 86380 86390 1
513665 99513665 1001 86380 86390 1
513678 99513678 1001 86380 86390 1
513627 99513627 1001 86380 86390 1
513796 99513796 1001 86380 86390 1
513605 99513605 1001 86380 86390 1
513451 99513451 1001 86380 86390 1
514743 99514743 1001 86380 86390 1
514308 99514308 1001 86380 86390 1
514992 99514992 1001 86380 86390 1
515032 99515032 1001 86380 86390 1
515416 99515416 1001 86380 86390 1
515460 99515460 1001 86380 86390 1
515334 99515334 1001 86380 86390 1
515126 99515126 1001 86380 86390 1
515269 99515269 1001 86380 86390 1
516483 99516483 1001 86380 86390 1
516324 99516324 1001 86380 86390 1
516623 99516623 1001 86380 86390 1
517013 99517013 1001 86380 86390 1
517050 99517050 1001 86380 86390 1
517364 99517364 1001 86380 86390 1
517995 99517995 1001 86380 86390 1
517850 99517850 1001 86380 86390 1
517575 99517575 1001 86380 86390 1
517669 99517669 1001 86380 86390 1
518833 99518833 1001 86380 86390 1
518968 99518968 1001 86380 86390 1
518706 99518706 1001 86380 86390 1
518713 99518713 1001 86380 86390 1
518778 99518778 1001 86380 86390 1
518533 99518533 1001 86380 86390 1
519188 99519188 1001 86380 86390 1
519611 99519611 1001 86380 86390 1
519258 99519258 1001 86380 86390 1
519289 99519289 1001 86380 86390 1
519281 99519281 1001 86380 86390 1
520620 99520620 1001 86380 86390 1
520299 99520299 1001 86380 86390 1
520367 99520367 1001 86380 86390 1
520216 99520216 1001 86380 86390 1
520037 99520037 1001 86380 86390 1
520116 99520116 1001 86380 86390 1
520065 99520065 1001 86380 86390 1
520196 99520196 1001 86380 86390 1
520146 99520146 1001 86380 86390 1
520797 99520797 1001 86380 86390 1
520825 99520825 1001 86380 86390 1
520735 99520735 1001 86380 86390 1
520645 99520645 1001 86380 86390 1
520791 99520791 1001 86380 86390 1
520688 99520688 1001 86380 86390 1
521341 99521341 1001 86380 86390 1
521203 99521203 1001 86380 86390 1
521062 99521062 1001 86380 86390 1
521245 99521245 1001 86380 86390 1
520859 99520859 1001 86380 86390 1
521645 99521645 1001 86380 86390 1
521520 99521520 1001 86380 86390 1
522233 99522233 1001 86380 86390 1
522208 99522208 1001 86380 86390 1
522147 99522147 1001 86380 86390 1
522087 99522087 1001 86380 86390 1
521894 99521894 1001 86380 86390 1
522029 99522029 1001 86380 86390 1
521873 99521873 1001 86380 86390 1
522307 99522307 1001 86380 86390 1
522954 99522954 1001 86380 86390 1
522836 99522836 1001 86380 86390 1
522510 99522510 1001 86380 86390 1
522693 99522693 1001 86380 86390 1
523181 99523181 1001 86380 86390 1
523223 99523223 1001 86380 86390 1
523265 99523265 1001 86380 86390 1
523319 99523319 1001 86380 86390 1
523296 99523296 1001 86380 86390 1
523907 99523907 1001 86380 86390 1
523571 99523571 1001 86380 86390 1
523657 99523657 1001 86380 86390 1
523333 99523333 1001 86380 86390 1
523464 99523464 1001 86380 86390 1
524616 99524616 1001 86380 86390 1
524668 99524668 1001 86380 86390 1
524380 99524380 1001 86380 86390 1
524421 99524421 1001 86380 86390 1
524336 99524336 1001 86380 86390 1
524837 99524837 1001 86380 86390 1
524790 99524790 1001 86380 86390 1
525347 99525347 1001 86380 86390 1
525040 99525040 1001 86380 86390 1
525603 99525603 1001 86380 86390 1
525800 99525800 1001 86380 86390 1
526387 99526387 1001 86380 86390 1
526270 99526270 1001 86380 86390 1
525857 99525857 1001 86380 86390 1
525833 99525833 1001 86380 86390 1
527156 99527156 1001 86380 86390 1
526931 99526931 1001 86380 86390 1
526949 99526949 1001 86380 86390 1
526938 99526938 1001 86380 86390 1
526809 99526809 1001 86380 86390 1
527351 99527351 1001 86380 86390 1
527410 99527410 1001 86380 86390 1
527735 99527735 1001 86380 86390 1
527800 99527800 1001 86380 86390 1
528261 99528261 1001 86380 86390 1
528790 99528790 1001 86380 86390 1
528511 99528511 1001 86380 86390 1
528499 99528499 1001 86380 86390 1
528932 99528932 1001 86380 86390 1
529691 99529691 1001 86380 86390 1
529562 99529562 1001 86380 86390 1
529572 99529572 1001 86380 86390 1
529368 99529368 1001 86380 86390 1
529486 99529486 1001 86380 86390 1
529331 99529331 1001 86380 86390 1
529449 99529449 1001 86380 86390 1
529489 99529489 1001 86380 86390 1
529138 99529138 1001 86380 86390 1
529130 99529130 1001 86380 86390 1
529842 99529842 1001 86380 86390 1
530493 99530493 1001 86380 86390 1
530485 99530485 1001 86380 86390 1
530540 99530540 1001 86380 86390 1
530487 99530487 1001 86380 86390 1
530166 99530166 1001 86380 86390 1
530143 99530143 1001 86380 86390 1
530327 99530327 1001 86380 86390 1
530225 99530225 1001 86380 86390 1
530151 99530151 1001 86380 86390 1
530786 99530786 1001 86380 86390 1
530942 99530942 1001 86380 86390 1
530891 99530891 1001 86380 86390 1
531536 99531536 1001 86380 86390 1
531582 99531582 1001 86380 86390 1
532173 99532173 1001 86380 86390 1
532131 99532131 1001 86380 86390 1
531924 99531924 1001 86380 86390 1
531809 99531809 1001 86380 86390 1
531993 99531993 1001 86380 86390 1
532970 99532970 1001 86380 86390 1
532933 99532933 1001 86380 86390 1
532960 99532960 1001 86380 86390 1
532993 99532993 1001 86380 86390 1
532764 99532764 1001 86380 86390 1
532590 99532590 1001 86380 86390 1
533124 99533124 1001 86380 86390 1
533774 99533774 1001 86380 86390 1
533813 99533813 1001 86380 86390 1
533918 99533918 1001 86380 86390 1
534506 99534506 1001 86380 86390 1
534563 99534563 1001 86380 86390 1
534641 99534641 1001 86380 86390 1
534678 99534678 1001 86380 86390 1
534311 99534311 1001 86380 86390 1
534401 99534401 1001 86380 86390 1
534359 99534359 1001 86380 86390 1
534109 99534109 1001 86380 86390 1
534187 99534187 1001 86380 86390 1
534151 99534151 1001 86380 86390 1
535383 99535383 1001 86380 86390 1
535508 99535508 1001 86380 86390 1
535089 99535089 1001 86380 86390 1
535066 99535066 1001 86380 86390 1
535082 99535082 1001 86380 86390 1
535565 99535565 1001 86380 86390 1
536248 99536248 1001 86380 86390 1
536197 99536197 1001 86380 86390 1
536079 99536079 1001 86380 86390 1
536017 99536017 1001 86380 86390 1
535940 99535940 1001 86380 86390 1
537075 99537075 1001 86380 86390 1
537053 99537053 1001 86380 86390 1
536966 99536966 1001 86380 86390 1
536924 99536924 1001 86380 86390 1
536835 99536835 1001 86380 86390 1
536839 99536839 1001 86380 86390 1
536648 99536648 1001 86380 86390 1
536566 99536566 1001 86380 86390 1
537238 99537238 1001 86380 86390 1
537313 99537313 1001 86380 86390 1
537912 99537912 1001 86380 86390 1
537721 99537721 1001 86380 86390 1
537382 99537382 1001 86380 86390 1
537473 99537473 1001 86380 86390 1
537477 99537477 1001 86380 86390 1
537535 99537535 1001 86380 86390 1
538023 99538023 1001 86380 86390 1
538033 99538033 1001 86380 86390 1
538144 99538144 1001 86380 86390 1
538780 99538780 1001 86380 86390 1
538561 99538561 1001 86380 86390 1
538485 99538485 1001 86380 86390 1
538314 99538314 1001 86380 86390 1
538197 99538197 1001 86380 86390 1
538872 99538872 1001 86380 86390 1
538925 99538925 1001 86380 86390 1
538964 99538964 1001 86380 86390 1
539385 99539385 1001 86380 86390 1
539048 99539048 1001 86380 86390 1
539101 99539101 1001 86380 86390 1
539809 99539809 1001 86380 86390 1
539723 99539723 1001 86380 86390 1
540447 99540447 1001 86380 86390 1
540210 99540210 1001 86380 86390 1
540057 99540057 1001 86380 86390 1
540165 99540165 1001 86380 86390 1
540000 99540000 1001 86380 86390 1
540973 99540973 1001 86380 86390 1
540938 99540938 1001 86380 86390 1
540819 99540819 1001 86380 86390 1
541452 99541452 1001 86380 86390 1
541873 99541873 1001 86380 86390 1
541632 99541632 1001 86380 86390 1
541557 99541557 1001 86380 86390 1
541702 99541702 1001 86380 86390 1
542185 99542185 1001 86380 86390 1
542942 99542942 1001 86380 86390 1
542792 99542792 1001 86380 86390 1
542913 99542913 1001 86380 86390 1
542767 99542767 1001 86380 86390 1
542930 99542930 1001 86380 86390 1
542724 99542724 1001 86380 86390 1
542509 99542509 1001 86380 86390 1
542476 99542476 1001 86380 86390 1
542427 99542427 1001 86380 86390 1
542954 99542954 1001 86380 86390 1
543550 99543550 1001 86380 86390 1
543281 99543281 1001 86380 86390 1
543269 99543269 1001 86380 86390 1
544394 99544394 1001 86380 86390 1
544312 99544312 1001 86380 86390 1
544138 99544138 1001 86380 86390 1
544010 99544010 1001 86380 86390 1
544636 99544636 1001 86380 86390 1
544599 99544599 1001 86380 86390 1
400089 99400089 1001 86380 86390 1
400256 99400256 1001 86380 86390 1
400514 99400514 1001 86380 86390 1
400902 99400902 1001 86380 86390 1
401132 99401132 1001 86380 86390 1
400939 99400939 1001 86380 86390 1
401568 99401568 1001 86380 86390 1
401852 99401852 1001 86380 86390 1
402155 99402155 1001 86380 86390 1
402276 99402276 1001 86380 86390 1
402705 99402705 1001 86380 86390 1
402728 99402728 1001 86380 86390 1
403128 99403128 1001 86380 86390 1
403787 99403787 1001 86380 86390 1
404087 99404087 1001 86380 86390 1
404330 99404330 1001 86380 86390 1
404684 99404684 1001 86380 86390 1
404874 99404874 1001 86380 86390 1
405814 99405814 1001 86380 86390 1
406040 99406040 1001 86380 86390 1
406163 99406163 1001 86380 86390 1
406186 99406186 1001 86380 86390 1
406475 99406475 1001 86380 86390 1
406750 99406750 1001 86380 86390 1
406941 99406941 1001 86380 86390 1
407306 99407306 1001 86380 86390 1
407488 99407488 1001 86380 86390 1
407738 99407738 1001 86380 86390 1
407909 99407909 1001 86380 86390 1
408140 99408140 1001 86380 86390 1
408520 99408520 1001 86380 86390 1
409052 99409052 1001 86380 86390 1
409237 99409237 1001 86380 86390 1
409540 99409540 1001 86380 86390 1
410095 99410095 1001 86380 86390 1
410246 99410246 1001 86380 86390 1
410390 99410390 1001 86380 86390 1
410802 99410802 1001 86380 86390 1
410726 99410726 1001 86380 86390 1
411235 99411235 1001 86380 86390 1
411384 99411384 1001 86380 86390 1
411503 99411503 1001 86380 86390 1
411619 99411619 1001 86380 86390 1
412188 99412188 1001 86380 86390 1
412369 99412369 1001 86380 86390 1
412298 99412298 1001 86380 86390 1
412302 99412302 1001 86380 86390 1
413437 99413437 1001 86380 86390 1
413416 99413416 1001 86380 86390 1
413257 99413257 1001 86380 86390 1
413224 99413224 1001 86380 86390 1
413234 99413234 1001 86380 86390 1
412902 99412902 1001 86380 86390 1
412726 99412726 1001 86380 86390 1
415146 99415146 1001 86380 86390 1
415277 99415277 1001 86380 86390 1
414668 99414668 1001 86380 86390 1
414406 99414406 1001 86380 86390 1
414280 99414280 1001 86380 86390 1
414128 99414128 1001 86380 86390 1
414217 99414217 1001 86380 86390 1
416620 99416620 1001 86380 86390 1
416187 99416187 1001 86380 86390 1
416241 99416241 1001 86380 86390 1
416572 99416572 1001 86380 86390 1
415891 99415891 1001 86380 86390 1
416076 99416076 1001 86380 86390 1
418658 99418658 1001 86380 86390 1
418452 99418452 1001 86380 86390 1
418307 99418307 1001 86380 86390 1
418052 99418052 1001 86380 86390 1
417711 99417711 1001 86380 86390 1
417901 99417901 1001 86380 86390 1
419192 99419192 1001 86380 86390 1
419161 99419161 1001 86380 86390 1
418953 99418953 1001 86380 86390 1
419113 99419113 1001 86380 86390 1
418925 99418925 1001 86380 86390 1
420345 99420345 1001 86380 86390 1
419670 99419670 1001 86380 86390 1
419405 99419405 1001 86380 86390 1
419214 99419214 1001 86380 86390 1
419249 99419249 1001 86380 86390 1
419220 99419220 1001 86380 86390 1
420469 99420469 1001 86380 86390 1
420507 99420507 1001 86380 86390 1
421907 99421907 1001 86380 86390 1
421961 99421961 1001 86380 86390 1
421653 99421653 1001 86380 86390 1
421208 99421208 1001 86380 86390 1
420877 99420877 1001 86380 86390 1
421092 99421092 1001 86380 86390 1
421171 99421171 1001 86380 86390 1
422196 99422196 1001 86380 86390 1
422406 99422406 1001 86380 86390 1
423334 99423334 1001 86380 86390 1
423628 99423628 1001 86380 86390 1
423263 99423263 1001 86380 86390 1
422656 99422656 1001 86380 86390 1
423798 99423798 1001 86380 86390 1
423762 99423762 1001 86380 86390 1
423931 99423931 1001 86380 86390 1
425176 99425176 1001 86380 86390 1
425185 99425185 1001 86380 86390 1
424763 99424763 1001 86380 86390 1
424938 99424938 1001 86380 86390 1
424729 99424729 1001 86380 86390 1
424573 99424573 1001 86380 86390 1
424258 99424258 1001 86380 86390 1
425807 99425807 1001 86380 86390 1
426881 99426881 1001 86380 86390 1
426574 99426574 1001 86380 86390 1
426526 99426526 1001 86380 86390 1
426337 99426337 1001 86380 86390 1
425865 99425865 1001 86380 86390 1
426097 99426097 1001 86380 86390 1
425970 99425970 1001 86380 86390 1
426264 99426264 1001 86380 86390 1
427347 99427347 1001 86380 86390 1
428423 99428423 1001 86380 86390 1
428401 99428401 1001 86380 86390 1
427949 99427949 1001 86380 86390 1
428145 99428145 1001 86380 86390 1
427674 99427674 1001 86380 86390 1
427604 99427604 1001 86380 86390 1
429065 99429065 1001 86380 86390 1
429020 99429020 1001 86380 86390 1
428973 99428973 1001 86380 86390 1
429558 99429558 1001 86380 86390 1
430745 99430745 1001 86380 86390 1
430752 99430752 1001 86380 86390 1
432021 99432021 1001 86380 86390 1
431628 99431628 1001 86380 86390 1
431610 99431610 1001 86380 86390 1
431636 99431636 1001 86380 86390 1
431642 99431642 1001 86380 86390 1
431068 99431068 1001 86380 86390 1
430956 99430956 1001 86380 86390 1
430837 99430837 1001 86380 86390 1
433593 99433593 1001 86380 86390 1
433202 99433202 1001 86380 86390 1
433309 99433309 1001 86380 86390 1
432606 99432606 1001 86380 86390 1
432698 99432698 1001 86380 86390 1
432889 99432889 1001 86380 86390 1
432622 99432622 1001 86380 86390 1
432874 99432874 1001 86380 86390 1
434021 99434021 1001 86380 86390 1
434849 99434849 1001 86380 86390 1
434230 99434230 1001 86380 86390 1
434343 99434343 1001 86380 86390 1
434417 99434417 1001 86380 86390 1
435626 99435626 1001 86380 86390 1
435696 99435696 1001 86380 86390 1
437017 99437017 1001 86380 86390 1
436725 99436725 1001 86380 86390 1
300611 99300611 1001 86380 86390 1
300378 99300378 1001 86380 86390 1
300211 99300211 1001 86380 86390 1
300167 99300167 1001 86380 86390 1
301532 99301532 1001 86380 86390 1
301383 99301383 1001 86380 86390 1
301254 99301254 1001 86380 86390 1
301073 99301073 1001 86380 86390 1
301061 99301061 1001 86380 86390 1
302257 99302257 1001 86380 86390 1
302114 99302114 1001 86380 86390 1
302153 99302153 1001 86380 86390 1
302013 99302013 1001 86380 86390 1
302107 99302107 1001 86380 86390 1
302134 99302134 1001 86380 86390 1
301993 99301993 1001 86380 86390 1
302537 99302537 1001 86380 86390 1
302579 99302579 1001 86380 86390 1
303104 99303104 1001 86380 86390 1
303079 99303079 1001 86380 86390 1
303111 99303111 1001 86380 86390 1
302968 99302968 1001 86380 86390 1
302826 99302826 1001 86380 86390 1
302956 99302956 1001 86380 86390 1
302697 99302697 1001 86380 86390 1
302624 99302624 1001 86380 86390 1
303904 99303904 1001 86380 86390 1
303854 99303854 1001 86380 86390 1
303919 99303919 1001 86380 86390 1
303831 99303831 1001 86380 86390 1
303833 99303833 1001 86380 86390 1
303924 99303924 1001 86380 86390 1
303723 99303723 1001 86380 86390 1
303585 99303585 1001 86380 86390 1
303564 99303564 1001 86380 86390 1
303475 99303475 1001 86380 86390 1
304695 99304695 1001 86380 86390 1
304735 99304735 1001 86380 86390 1
304550 99304550 1001 86380 86390 1
304545 99304545 1001 86380 86390 1
304402 99304402 1001 86380 86390 1
304302 99304302 1001 86380 86390 1
304935 99304935 1001 86380 86390 1
304996 99304996 1001 86380 86390 1
305518 99305518 1001 86380 86390 1
305447 99305447 1001 86380 86390 1
305177 99305177 1001 86380 86390 1
500138 99500138 1001 86380 86390 1
500644 99500644 1001 86380 86390 1
500478 99500478 1001 86380 86390 1
500479 99500479 1001 86380 86390 1
500445 99500445 1001 86380 86390 1
500448 99500448 1001 86380 86390 1
500552 99500552 1001 86380 86390 1
500247 99500247 1001 86380 86390 1
500274 99500274 1001 86380 86390 1
500393 99500393 1001 86380 86390 1
500931 99500931 1001 86380 86390 1
500939 99500939 1001 86380 86390 1
501608 99501608 1001 86380 86390 1
501466 99501466 1001 86380 86390 1
501518 99501518 1001 86380 86390 1
501368 99501368 1001 86380 86390 1
501692 99501692 1001 86380 86390 1
502093 99502093 1001 86380 86390 1
502084 99502084 1001 86380 86390 1
502203 99502203 1001 86380 86390 1
502126 99502126 1001 86380 86390 1
502166 99502166 1001 86380 86390 1
502618 99502618 1001 86380 86390 1
502530 99502530 1001 86380 86390 1
502558 99502558 1001 86380 86390 1
503230 99503230 1001 86380 86390 1
503153 99503153 1001 86380 86390 1
503235 99503235 1001 86380 86390 1
503070 99503070 1001 86380 86390 1
502697 99502697 1001 86380 86390 1
502814 99502814 1001 86380 86390 1
502703 99502703 1001 86380 86390 1
503380 99503380 1001 86380 86390 1
503445 99503445 1001 86380 86390 1
503494 99503494 1001 86380 86390 1
503495 99503495 1001 86380 86390 1
504055 99504055 1001 86380 86390 1
503882 99503882 1001 86380 86390 1
503767 99503767 1001 86380 86390 1
503531 99503531 1001 86380 86390 1
503623 99503623 1001 86380 86390 1
504312 99504312 1001 86380 86390 1
504292 99504292 1001 86380 86390 1
504318 99504318 1001 86380 86390 1
504922 99504922 1001 86380 86390 1
504745 99504745 1001 86380 86390 1
505579 99505579 1001 86380 86390 1
505588 99505588 1001 86380 86390 1
505395 99505395 1001 86380 86390 1
505302 99505302 1001 86380 86390 1
505226 99505226 1001 86380 86390 1
505858 99505858 1001 86380 86390 1
505821 99505821 1001 86380 86390 1
506593 99506593 1001 86380 86390 1
506453 99506453 1001 86380 86390 1
506196 99506196 1001 86380 86390 1
506170 99506170 1001 86380 86390 1
506124 99506124 1001 86380 86390 1
506100 99506100 1001 86380 86390 1
507345 99507345 1001 86380 86390 1
507310 99507310 1001 86380 86390 1
507337 99507337 1001 86380 86390 1
507398 99507398 1001 86380 86390 1
507339 99507339 1001 86380 86390 1
507046 99507046 1001 86380 86390 1
507060 99507060 1001 86380 86390 1
506875 99506875 1001 86380 86390 1
507615 99507615 1001 86380 86390 1
507546 99507546 1001 86380 86390 1
507548 99507548 1001 86380 86390 1
508107 99508107 1001 86380 86390 1
508200 99508200 1001 86380 86390 1
508049 99508049 1001 86380 86390 1
508025 99508025 1001 86380 86390 1
507733 99507733 1001 86380 86390 1
509006 99509006 1001 86380 86390 1
508769 99508769 1001 86380 86390 1
508545 99508545 1001 86380 86390 1
509093 99509093 1001 86380 86390 1
509624 99509624 1001 86380 86390 1
509408 99509408 1001 86380 86390 1
510573 99510573 1001 86380 86390 1
510613 99510613 1001 86380 86390 1
510667 99510667 1001 86380 86390 1
510636 99510636 1001 86380 86390 1
510345 99510345 1001 86380 86390 1
510449 99510449 1001 86380 86390 1
510451 99510451 1001 86380 86390 1
510844 99510844 1001 86380 86390 1
510873 99510873 1001 86380 86390 1
511508 99511508 1001 86380 86390 1
511165 99511165 1001 86380 86390 1
511009 99511009 1001 86380 86390 1
511118 99511118 1001 86380 86390 1
511605 99511605 1001 86380 86390 1
512006 99512006 1001 86380 86390 1
512164 99512164 1001 86380 86390 1
512024 99512024 1001 86380 86390 1
512001 99512001 1001 86380 86390 1
511923 99511923 1001 86380 86390 1
512508 99512508 1001 86380 86390 1
512452 99512452 1001 86380 86390 1
512569 99512569 1001 86380 86390 1
513180 99513180 1001 86380 86390 1
513030 99513030 1001 86380 86390 1
513109 99513109 1001 86380 86390 1
513034 99513034 1001 86380 86390 1
512825 99512825 1001 86380 86390 1
512813 99512813 1001 86380 86390 1
512783 99512783 1001 86380 86390 1
513409 99513409 1001 86380 86390 1
513234 99513234 1001 86380 86390 1
513239 99513239 1001 86380 86390 1
513356 99513356 1001 86380 86390 1
513815 99513815 1001 86380 86390 1
513616 99513616 1001 86380 86390 1
514216 99514216 1001 86380 86390 1
514669 99514669 1001 86380 86390 1
514485 99514485 1001 86380 86390 1
514432 99514432 1001 86380 86390 1
514307 99514307 1001 86380 86390 1
514428 99514428 1001 86380 86390 1
514889 99514889 1001 86380 86390 1
514993 99514993 1001 86380 86390 1
515555 99515555 1001 86380 86390 1
515533 99515533 1001 86380 86390 1
515286 99515286 1001 86380 86390 1
515210 99515210 1001 86380 86390 1
515767 99515767 1001 86380 86390 1
515886 99515886 1001 86380 86390 1
516342 99516342 1001 86380 86390 1
516424 99516424 1001 86380 86390 1
516161 99516161 1001 86380 86390 1
516299 99516299 1001 86380 86390 1
516001 99516001 1001 86380 86390 1
516661 99516661 1001 86380 86390 1
517334 99517334 1001 86380 86390 1
517200 99517200 1001 86380 86390 1
516831 99516831 1001 86380 86390 1
516728 99516728 1001 86380 86390 1
517352 99517352 1001 86380 86390 1
518033 99518033 1001 86380 86390 1
517829 99517829 1001 86380 86390 1
517779 99517779 1001 86380 86390 1
517758 99517758 1001 86380 86390 1
517579 99517579 1001 86380 86390 1
517606 99517606 1001 86380 86390 1
517600 99517600 1001 86380 86390 1
517640 99517640 1001 86380 86390 1
518317 99518317 1001 86380 86390 1
518232 99518232 1001 86380 86390 1
518221 99518221 1001 86380 86390 1
518911 99518911 1001 86380 86390 1
518950 99518950 1001 86380 86390 1
518684 99518684 1001 86380 86390 1
518712 99518712 1001 86380 86390 1
518490 99518490 1001 86380 86390 1
519674 99519674 1001 86380 86390 1
519618 99519618 1001 86380 86390 1
519748 99519748 1001 86380 86390 1
519517 99519517 1001 86380 86390 1
519271 99519271 1001 86380 86390 1
519395 99519395 1001 86380 86390 1
519975 99519975 1001 86380 86390 1
520117 99520117 1001 86380 86390 1
520066 99520066 1001 86380 86390 1
520119 99520119 1001 86380 86390 1
520766 99520766 1001 86380 86390 1
520649 99520649 1001 86380 86390 1
521389 99521389 1001 86380 86390 1
521424 99521424 1001 86380 86390 1
521459 99521459 1001 86380 86390 1
521098 99521098 1001 86380 86390 1
520912 99520912 1001 86380 86390 1
520990 99520990 1001 86380 86390 1
521007 99521007 1001 86380 86390 1
521563 99521563 1001 86380 86390 1
522052 99522052 1001 86380 86390 1
521857 99521857 1001 86380 86390 1
521823 99521823 1001 86380 86390 1
521734 99521734 1001 86380 86390 1
522412 99522412 1001 86380 86390 1
522377 99522377 1001 86380 86390 1
523114 99523114 1001 86380 86390 1
522890 99522890 1001 86380 86390 1
522883 99522883 1001 86380 86390 1
522647 99522647 1001 86380 86390 1
522699 99522699 1001 86380 86390 1
522675 99522675 1001 86380 86390 1
523258 99523258 1001 86380 86390 1
523196 99523196 1001 86380 86390 1
523184 99523184 1001 86380 86390 1
523914 99523914 1001 86380 86390 1
523923 99523923 1001 86380 86390 1
523893 99523893 1001 86380 86390 1
523649 99523649 1001 86380 86390 1
523642 99523642 1001 86380 86390 1
523579 99523579 1001 86380 86390 1
523618 99523618 1001 86380 86390 1
523541 99523541 1001 86380 86390 1
524079 99524079 1001 86380 86390 1
524642 99524642 1001 86380 86390 1
524670 99524670 1001 86380 86390 1
524676 99524676 1001 86380 86390 1
524443 99524443 1001 86380 86390 1
524180 99524180 1001 86380 86390 1
524338 99524338 1001 86380 86390 1
524789 99524789 1001 86380 86390 1
525431 99525431 1001 86380 86390 1
525424 99525424 1001 86380 86390 1
525593 99525593 1001 86380 86390 1
525318 99525318 1001 86380 86390 1
525204 99525204 1001 86380 86390 1
525145 99525145 1001 86380 86390 1
526309 99526309 1001 86380 86390 1
526183 99526183 1001 86380 86390 1
526120 99526120 1001 86380 86390 1
525907 99525907 1001 86380 86390 1
525877 99525877 1001 86380 86390 1
527150 99527150 1001 86380 86390 1
527100 99527100 1001 86380 86390 1
527154 99527154 1001 86380 86390 1
526955 99526955 1001 86380 86390 1
526919 99526919 1001 86380 86390 1
526687 99526687 1001 86380 86390 1
527319 99527319 1001 86380 86390 1
527936 99527936 1001 86380 86390 1
527928 99527928 1001 86380 86390 1
527859 99527859 1001 86380 86390 1
527787 99527787 1001 86380 86390 1
527649 99527649 1001 86380 86390 1
527472 99527472 1001 86380 86390 1
527513 99527513 1001 86380 86390 1
527647 99527647 1001 86380 86390 1
528125 99528125 1001 86380 86390 1
528161 99528161 1001 86380 86390 1
528774 99528774 1001 86380 86390 1
528817 99528817 1001 86380 86390 1
528881 99528881 1001 86380 86390 1
528883 99528883 1001 86380 86390 1
528596 99528596 1001 86380 86390 1
528319 99528319 1001 86380 86390 1
529638 99529638 1001 86380 86390 1
529524 99529524 1001 86380 86390 1
529551 99529551 1001 86380 86390 1
529595 99529595 1001 86380 86390 1
529306 99529306 1001 86380 86390 1
529208 99529208 1001 86380 86390 1
529922 99529922 1001 86380 86390 1
529781 99529781 1001 86380 86390 1
529838 99529838 1001 86380 86390 1
530483 99530483 1001 86380 86390 1
530406 99530406 1001 86380 86390 1
530476 99530476 1001 86380 86390 1
530035 99530035 1001 86380 86390 1
530680 99530680 1001 86380 86390 1
531264 99531264 1001 86380 86390 1
531156 99531156 1001 86380 86390 1
530800 99530800 1001 86380 86390 1
531441 99531441 1001 86380 86390 1
531404 99531404 1001 86380 86390 1
531412 99531412 1001 86380 86390 1
531414 99531414 1001 86380 86390 1
532006 99532006 1001 86380 86390 1
532086 99532086 1001 86380 86390 1
531762 99531762 1001 86380 86390 1
532229 99532229 1001 86380 86390 1
532244 99532244 1001 86380 86390 1
532865 99532865 1001 86380 86390 1
532904 99532904 1001 86380 86390 1
532949 99532949 1001 86380 86390 1
532693 99532693 1001 86380 86390 1
532519 99532519 1001 86380 86390 1
532520 99532520 1001 86380 86390 1
533749 99533749 1001 86380 86390 1
533503 99533503 1001 86380 86390 1
533390 99533390 1001 86380 86390 1
533981 99533981 1001 86380 86390 1
534156 99534156 1001 86380 86390 1
534882 99534882 1001 86380 86390 1
534871 99534871 1001 86380 86390 1
535433 99535433 1001 86380 86390 1
534907 99534907 1001 86380 86390 1
534896 99534896 1001 86380 86390 1
535713 99535713 1001 86380 86390 1
536010 99536010 1001 86380 86390 1
535722 99535722 1001 86380 86390 1
536466 99536466 1001 86380 86390 1
536376 99536376 1001 86380 86390 1
536442 99536442 1001 86380 86390 1
536520 99536520 1001 86380 86390 1
536962 99536962 1001 86380 86390 1
537157 99537157 1001 86380 86390 1
536913 99536913 1001 86380 86390 1
536902 99536902 1001 86380 86390 1
536546 99536546 1001 86380 86390 1
537341 99537341 1001 86380 86390 1
537191 99537191 1001 86380 86390 1
537321 99537321 1001 86380 86390 1
537927 99537927 1001 86380 86390 1
537800 99537800 1001 86380 86390 1
537766 99537766 1001 86380 86390 1
537715 99537715 1001 86380 86390 1
537486 99537486 1001 86380 86390 1
538811 99538811 1001 86380 86390 1
538626 99538626 1001 86380 86390 1
538737 99538737 1001 86380 86390 1
538448 99538448 1001 86380 86390 1
538565 99538565 1001 86380 86390 1
538882 99538882 1001 86380 86390 1
539003 99539003 1001 86380 86390 1
539572 99539572 1001 86380 86390 1
539535 99539535 1001 86380 86390 1
539263 99539263 1001 86380 86390 1
539136 99539136 1001 86380 86390 1
540081 99540081 1001 86380 86390 1
540058 99540058 1001 86380 86390 1
540116 99540116 1001 86380 86390 1
540207 99540207 1001 86380 86390 1
539988 99539988 1001 86380 86390 1
540648 99540648 1001 86380 86390 1
541216 99541216 1001 86380 86390 1
541230 99541230 1001 86380 86390 1
541154 99541154 1001 86380 86390 1
541226 99541226 1001 86380 86390 1
541285 99541285 1001 86380 86390 1
541287 99541287 1001 86380 86390 1
541028 99541028 1001 86380 86390 1
540790 99540790 1001 86380 86390 1
541343 99541343 1001 86380 86390 1
541418 99541418 1001 86380 86390 1
542118 99542118 1001 86380 86390 1
542092 99542092 1001 86380 86390 1
541944 99541944 1001 86380 86390 1
541933 99541933 1001 86380 86390 1
542015 99542015 1001 86380 86390 1
541770 99541770 1001 86380 86390 1
542212 99542212 1001 86380 86390 1
542200 99542200 1001 86380 86390 1
542321 99542321 1001 86380 86390 1
542578 99542578 1001 86380 86390 1
542426 99542426 1001 86380 86390 1
543720 99543720 1001 86380 86390 1
543598 99543598 1001 86380 86390 1
543563 99543563 1001 86380 86390 1
543218 99543218 1001 86380 86390 1
543250 99543250 1001 86380 86390 1
543956 99543956 1001 86380 86390 1
544512 99544512 1001 86380 86390 1
544441 99544441 1001 86380 86390 1
544288 99544288 1001 86380 86390 1
544251 99544251 1001 86380 86390 1
544380 99544380 1001 86380 86390 1
544216 99544216 1001 86380 86390 1
544106 99544106 1001 86380 86390 1
544008 99544008 1001 86380 86390 1
402712 387 1001 29820 30237 1
400070 99400070 1001 86380 86390 1
400724 99400724 1001 86380 86390 1
401008 99401008 1001 86380 86390 1
401253 99401253 1001 86380 86390 1
401380 99401380 1001 86380 86390 1
402034 99402034 1001 86380 86390 1
402137 99402137 1001 86380 86390 1
402218 99402218 1001 86380 86390 1
402700 99402700 1001 86380 86390 1
403028 99403028 1001 86380 86390 1
403063 99403063 1001 86380 86390 1
403154 99403154 1001 86380 86390 1
403169 99403169 1001 86380 86390 1
403616 99403616 1001 86380 86390 1
403696 99403696 1001 86380 86390 1
403966 99403966 1001 86380 86390 1
404274 99404274 1001 86380 86390 1
404259 99404259 1001 86380 86390 1
404663 99404663 1001 86380 86390 1
404831 99404831 1001 86380 86390 1
404900 99404900 1001 86380 86390 1
405406 99405406 1001 86380 86390 1
405553 99405553 1001 86380 86390 1
406331 99406331 1001 86380 86390 1
406631 99406631 1001 86380 86390 1
406869 99406869 1001 86380 86390 1
407325 99407325 1001 86380 86390 1
407615 99407615 1001 86380 86390 1
408141 99408141 1001 86380 86390 1
408742 99408742 1001 86380 86390 1
409156 99409156 1001 86380 86390 1
409138 99409138 1001 86380 86390 1
409379 99409379 1001 86380 86390 1
409333 99409333 1001 86380 86390 1
409644 99409644 1001 86380 86390 1
410093 99410093 1001 86380 86390 1
410684 99410684 1001 86380 86390 1
410714 99410714 1001 86380 86390 1
410867 99410867 1001 86380 86390 1
410983 99410983 1001 86380 86390 1
411012 99411012 1001 86380 86390 1
411102 99411102 1001 86380 86390 1
411122 99411122 1001 86380 86390 1
411304 99411304 1001 86380 86390 1
412167 99412167 1001 86380 86390 1
412108 99412108 1001 86380 86390 1
412200 99412200 1001 86380 86390 1
412203 99412203 1001 86380 86390 1
412236 99412236 1001 86380 86390 1
412294 99412294 1001 86380 86390 1
412337 99412337 1001 86380 86390 1
413630 99413630 1001 86380 86390 1
413563 99413563 1001 86380 86390 1
413289 99413289 1001 86380 86390 1
413077 99413077 1001 86380 86390 1
413080 99413080 1001 86380 86390 1
412904 99412904 1001 86380 86390 1
412537 99412537 1001 86380 86390 1
414040 99414040 1001 86380 86390 1
414023 99414023 1001 86380 86390 1
413715 99413715 1001 86380 86390 1
415099 99415099 1001 86380 86390 1
415300 99415300 1001 86380 86390 1
415161 99415161 1001 86380 86390 1
415240 99415240 1001 86380 86390 1
414741 99414741 1001 86380 86390 1
414622 99414622 1001 86380 86390 1
414834 99414834 1001 86380 86390 1
414333 99414333 1001 86380 86390 1
415472 99415472 1001 86380 86390 1
416637 99416637 1001 86380 86390 1
416218 99416218 1001 86380 86390 1
416393 99416393 1001 86380 86390 1
416006 99416006 1001 86380 86390 1
417173 99417173 1001 86380 86390 1
417129 99417129 1001 86380 86390 1
417041 99417041 1001 86380 86390 1
417062 99417062 1001 86380 86390 1
417584 99417584 1001 86380 86390 1
418458 99418458 1001 86380 86390 1
418609 99418609 1001 86380 86390 1
418004 99418004 1001 86380 86390 1
419094 99419094 1001 86380 86390 1
418838 99418838 1001 86380 86390 1
420323 99420323 1001 86380 86390 1
419880 99419880 1001 86380 86390 1
419510 99419510 1001 86380 86390 1
419558 99419558 1001 86380 86390 1
420537 99420537 1001 86380 86390 1
421798 99421798 1001 86380 86390 1
421900 99421900 1001 86380 86390 1
421675 99421675 1001 86380 86390 1
422385 99422385 1001 86380 86390 1
422464 99422464 1001 86380 86390 1
423337 99423337 1001 86380 86390 1
423344 99423344 1001 86380 86390 1
423418 99423418 1001 86380 86390 1
423624 99423624 1001 86380 86390 1
423098 99423098 1001 86380 86390 1
423139 99423139 1001 86380 86390 1
423162 99423162 1001 86380 86390 1
423214 99423214 1001 86380 86390 1
423777 99423777 1001 86380 86390 1
425331 99425331 1001 86380 86390 1
424982 99424982 1001 86380 86390 1
424335 99424335 1001 86380 86390 1
425597 99425597 1001 86380 86390 1
426707 99426707 1001 86380 86390 1
426190 99426190 1001 86380 86390 1
426181 99426181 1001 86380 86390 1
427389 99427389 1001 86380 86390 1
428543 99428543 1001 86380 86390 1
428550 99428550 1001 86380 86390 1
428478 99428478 1001 86380 86390 1
428352 99428352 1001 86380 86390 1
428528 99428528 1001 86380 86390 1
428663 99428663 1001 86380 86390 1
428101 99428101 1001 86380 86390 1
428022 99428022 1001 86380 86390 1
427761 99427761 1001 86380 86390 1
427808 99427808 1001 86380 86390 1
427818 99427818 1001 86380 86390 1
429003 99429003 1001 86380 86390 1
430306 99430306 1001 86380 86390 1
430193 99430193 1001 86380 86390 1
430120 99430120 1001 86380 86390 1
430633 99430633 1001 86380 86390 1
430624 99430624 1001 86380 86390 1
431463 99431463 1001 86380 86390 1
431633 99431633 1001 86380 86390 1
430873 99430873 1001 86380 86390 1
430881 99430881 1001 86380 86390 1
433712 99433712 1001 86380 86390 1
433430 99433430 1001 86380 86390 1
432734 99432734 1001 86380 86390 1
432709 99432709 1001 86380 86390 1
434017 99434017 1001 86380 86390 1
435319 99435319 1001 86380 86390 1
435383 99435383 1001 86380 86390 1
434969 99434969 1001 86380 86390 1
434934 99434934 1001 86380 86390 1
434139 99434139 1001 86380 86390 1
434415 99434415 1001 86380 86390 1
434311 99434311 1001 86380 86390 1
435701 99435701 1001 86380 86390 1
436592 99436592 1001 86380 86390 1
436506 99436506 1001 86380 86390 1
435896 99435896 1001 86380 86390 1
300018 99300018 1001 86380 86390 1
300679 99300679 1001 86380 86390 1
300545 99300545 1001 86380 86390 1
300395 99300395 1001 86380 86390 1
300370 99300370 1001 86380 86390 1
300340 99300340 1001 86380 86390 1
300405 99300405 1001 86380 86390 1
300262 99300262 1001 86380 86390 1
300755 99300755 1001 86380 86390 1
300837 99300837 1001 86380 86390 1
300827 99300827 1001 86380 86390 1
301418 99301418 1001 86380 86390 1
301540 99301540 1001 86380 86390 1
301313 99301313 1001 86380 86390 1
301201 99301201 1001 86380 86390 1
301319 99301319 1001 86380 86390 1
301217 99301217 1001 86380 86390 1
301153 99301153 1001 86380 86390 1
301682 99301682 1001 86380 86390 1
301722 99301722 1001 86380 86390 1
301568 99301568 1001 86380 86390 1
301673 99301673 1001 86380 86390 1
301571 99301571 1001 86380 86390 1
301689 99301689 1001 86380 86390 1
301625 99301625 1001 86380 86390 1
301756 99301756 1001 86380 86390 1
302322 99302322 1001 86380 86390 1
301814 99301814 1001 86380 86390 1
301940 99301940 1001 86380 86390 1
302391 99302391 1001 86380 86390 1
302564 99302564 1001 86380 86390 1
302878 99302878 1001 86380 86390 1
302827 99302827 1001 86380 86390 1
302970 99302970 1001 86380 86390 1
302758 99302758 1001 86380 86390 1
302596 99302596 1001 86380 86390 1
303321 99303321 1001 86380 86390 1
303716 99303716 1001 86380 86390 1
303719 99303719 1001 86380 86390 1
303477 99303477 1001 86380 86390 1
304072 99304072 1001 86380 86390 1
304835 99304835 1001 86380 86390 1
304791 99304791 1001 86380 86390 1
304276 99304276 1001 86380 86390 1
304950 99304950 1001 86380 86390 1
304977 99304977 1001 86380 86390 1
305493 99305493 1001 86380 86390 1
305548 99305548 1001 86380 86390 1
305474 99305474 1001 86380 86390 1
305144 99305144 1001 86380 86390 1
305226 99305226 1001 86380 86390 1
305205 99305205 1001 86380 86390 1
500069 99500069 1001 86380 86390 1
500639 99500639 1001 86380 86390 1
500797 99500797 1001 86380 86390 1
500416 99500416 1001 86380 86390 1
500905 99500905 1001 86380 86390 1
500882 99500882 1001 86380 86390 1
501331 99501331 1001 86380 86390 1
501243 99501243 1001 86380 86390 1
501414 99501414 1001 86380 86390 1
501174 99501174 1001 86380 86390 1
501114 99501114 1001 86380 86390 1
501144 99501144 1001 86380 86390 1
501691 99501691 1001 86380 86390 1
502428 99502428 1001 86380 86390 1
502169 99502169 1001 86380 86390 1
502098 99502098 1001 86380 86390 1
502550 99502550 1001 86380 86390 1
502641 99502641 1001 86380 86390 1
503152 99503152 1001 86380 86390 1
503205 99503205 1001 86380 86390 1
502944 99502944 1001 86380 86390 1
502841 99502841 1001 86380 86390 1
502756 99502756 1001 86380 86390 1
503401 99503401 1001 86380 86390 1
504057 99504057 1001 86380 86390 1
503747 99503747 1001 86380 86390 1
503727 99503727 1001 86380 86390 1
503615 99503615 1001 86380 86390 1
503509 99503509 1001 86380 86390 1
504178 99504178 1001 86380 86390 1
504139 99504139 1001 86380 86390 1
504831 99504831 1001 86380 86390 1
504858 99504858 1001 86380 86390 1
504770 99504770 1001 86380 86390 1
504771 99504771 1001 86380 86390 1
504714 99504714 1001 86380 86390 1
504612 99504612 1001 86380 86390 1
504403 99504403 1001 86380 86390 1
505075 99505075 1001 86380 86390 1
504962 99504962 1001 86380 86390 1
504976 99504976 1001 86380 86390 1
504978 99504978 1001 86380 86390 1
505409 99505409 1001 86380 86390 1
505479 99505479 1001 86380 86390 1
505389 99505389 1001 86380 86390 1
505442 99505442 1001 86380 86390 1
505520 99505520 1001 86380 86390 1
505839 99505839 1001 86380 86390 1
506236 99506236 1001 86380 86390 1
506140 99506140 1001 86380 86390 1
506765 99506765 1001 86380 86390 1
506654 99506654 1001 86380 86390 1
507233 99507233 1001 86380 86390 1
507088 99507088 1001 86380 86390 1
506887 99506887 1001 86380 86390 1
506952 99506952 1001 86380 86390 1
507447 99507447 1001 86380 86390 1
507926 99507926 1001 86380 86390 1
507955 99507955 1001 86380 86390 1
507998 99507998 1001 86380 86390 1
507938 99507938 1001 86380 86390 1
507667 99507667 1001 86380 86390 1
507829 99507829 1001 86380 86390 1
509024 99509024 1001 86380 86390 1
508940 99508940 1001 86380 86390 1
508834 99508834 1001 86380 86390 1
508558 99508558 1001 86380 86390 1
509098 99509098 1001 86380 86390 1
509132 99509132 1001 86380 86390 1
509516 99509516 1001 86380 86390 1
509640 99509640 1001 86380 86390 1
509950 99509950 1001 86380 86390 1
509963 99509963 1001 86380 86390 1
509960 99509960 1001 86380 86390 1
510013 99510013 1001 86380 86390 1
510533 99510533 1001 86380 86390 1
510361 99510361 1001 86380 86390 1
510154 99510154 1001 86380 86390 1
510840 99510840 1001 86380 86390 1
510828 99510828 1001 86380 86390 1
510737 99510737 1001 86380 86390 1
510753 99510753 1001 86380 86390 1
511200 99511200 1001 86380 86390 1
511066 99511066 1001 86380 86390 1
511746 99511746 1001 86380 86390 1
511632 99511632 1001 86380 86390 1
511652 99511652 1001 86380 86390 1
512352 99512352 1001 86380 86390 1
512104 99512104 1001 86380 86390 1
511928 99511928 1001 86380 86390 1
511894 99511894 1001 86380 86390 1
511936 99511936 1001 86380 86390 1
512175 99512175 1001 86380 86390 1
512448 99512448 1001 86380 86390 1
512886 99512886 1001 86380 86390 1
512861 99512861 1001 86380 86390 1
512680 99512680 1001 86380 86390 1
512631 99512631 1001 86380 86390 1
512646 99512646 1001 86380 86390 1
513298 99513298 1001 86380 86390 1
513324 99513324 1001 86380 86390 1
513287 99513287 1001 86380 86390 1
513923 99513923 1001 86380 86390 1
514019 99514019 1001 86380 86390 1
513805 99513805 1001 86380 86390 1
513618 99513618 1001 86380 86390 1
513554 99513554 1001 86380 86390 1
513543 99513543 1001 86380 86390 1
513510 99513510 1001 86380 86390 1
514067 99514067 1001 86380 86390 1
514135 99514135 1001 86380 86390 1
514049 99514049 1001 86380 86390 1
514753 99514753 1001 86380 86390 1
514549 99514549 1001 86380 86390 1
514551 99514551 1001 86380 86390 1
514377 99514377 1001 86380 86390 1
515560 99515560 1001 86380 86390 1
515615 99515615 1001 86380 86390 1
515515 99515515 1001 86380 86390 1
515080 99515080 1001 86380 86390 1
515830 99515830 1001 86380 86390 1
516420 99516420 1001 86380 86390 1
516380 99516380 1001 86380 86390 1
516136 99516136 1001 86380 86390 1
516281 99516281 1001 86380 86390 1
516147 99516147 1001 86380 86390 1
515992 99515992 1001 86380 86390 1
515895 99515895 1001 86380 86390 1
517321 99517321 1001 86380 86390 1
517283 99517283 1001 86380 86390 1
517028 99517028 1001 86380 86390 1
517070 99517070 1001 86380 86390 1
517438 99517438 1001 86380 86390 1
517444 99517444 1001 86380 86390 1
518275 99518275 1001 86380 86390 1
518301 99518301 1001 86380 86390 1
518365 99518365 1001 86380 86390 1
518927 99518927 1001 86380 86390 1
518915 99518915 1001 86380 86390 1
518962 99518962 1001 86380 86390 1
518867 99518867 1001 86380 86390 1
518832 99518832 1001 86380 86390 1
518432 99518432 1001 86380 86390 1
518474 99518474 1001 86380 86390 1
518477 99518477 1001 86380 86390 1
519160 99519160 1001 86380 86390 1
519689 99519689 1001 86380 86390 1
519625 99519625 1001 86380 86390 1
519768 99519768 1001 86380 86390 1
519630 99519630 1001 86380 86390 1
519810 99519810 1001 86380 86390 1
519448 99519448 1001 86380 86390 1
519488 99519488 1001 86380 86390 1
519325 99519325 1001 86380 86390 1
519291 99519291 1001 86380 86390 1
519228 99519228 1001 86380 86390 1
520459 99520459 1001 86380 86390 1
520560 99520560 1001 86380 86390 1
520265 99520265 1001 86380 86390 1
521280 99521280 1001 86380 86390 1
521358 99521358 1001 86380 86390 1
521269 99521269 1001 86380 86390 1
521107 99521107 1001 86380 86390 1
521114 99521114 1001 86380 86390 1
521022 99521022 1001 86380 86390 1
522140 99522140 1001 86380 86390 1
522156 99522156 1001 86380 86390 1
522288 99522288 1001 86380 86390 1
522053 99522053 1001 86380 86390 1
522298 99522298 1001 86380 86390 1
523061 99523061 1001 86380 86390 1
523075 99523075 1001 86380 86390 1
522849 99522849 1001 86380 86390 1
522748 99522748 1001 86380 86390 1
522670 99522670 1001 86380 86390 1
523140 99523140 1001 86380 86390 1
523894 99523894 1001 86380 86390 1
523818 99523818 1001 86380 86390 1
523811 99523811 1001 86380 86390 1
523812 99523812 1001 86380 86390 1
523654 99523654 1001 86380 86390 1
523508 99523508 1001 86380 86390 1
523361 99523361 1001 86380 86390 1
523995 99523995 1001 86380 86390 1
524113 99524113 1001 86380 86390 1
524437 99524437 1001 86380 86390 1
524555 99524555 1001 86380 86390 1
524381 99524381 1001 86380 86390 1
524316 99524316 1001 86380 86390 1
524794 99524794 1001 86380 86390 1
524918 99524918 1001 86380 86390 1
525303 99525303 1001 86380 86390 1
525032 99525032 1001 86380 86390 1
525598 99525598 1001 86380 86390 1
526367 99526367 1001 86380 86390 1
526128 99526128 1001 86380 86390 1
526039 99526039 1001 86380 86390 1
526065 99526065 1001 86380 86390 1
526087 99526087 1001 86380 86390 1
527084 99527084 1001 86380 86390 1
527206 99527206 1001 86380 86390 1
526905 99526905 1001 86380 86390 1
526869 99526869 1001 86380 86390 1
526988 99526988 1001 86380 86390 1
526707 99526707 1001 86380 86390 1
526748 99526748 1001 86380 86390 1
527336 99527336 1001 86380 86390 1
527261 99527261 1001 86380 86390 1
527443 99527443 1001 86380 86390 1
527308 99527308 1001 86380 86390 1
527258 99527258 1001 86380 86390 1
528024 99528024 1001 86380 86390 1
527587 99527587 1001 86380 86390 1
527471 99527471 1001 86380 86390 1
527583 99527583 1001 86380 86390 1
528228 99528228 1001 86380 86390 1
528104 99528104 1001 86380 86390 1
528148 99528148 1001 86380 86390 1
528672 99528672 1001 86380 86390 1
528444 99528444 1001 86380 86390 1
529072 99529072 1001 86380 86390 1
529013 99529013 1001 86380 86390 1
529603 99529603 1001 86380 86390 1
529656 99529656 1001 86380 86390 1
529567 99529567 1001 86380 86390 1
529542 99529542 1001 86380 86390 1
529122 99529122 1001 86380 86390 1
529253 99529253 1001 86380 86390 1
529920 99529920 1001 86380 86390 1
529730 99529730 1001 86380 86390 1
529900 99529900 1001 86380 86390 1
529891 99529891 1001 86380 86390 1
530466 99530466 1001 86380 86390 1
530219 99530219 1001 86380 86390 1
530282 99530282 1001 86380 86390 1
530645 99530645 1001 86380 86390 1
530749 99530749 1001 86380 86390 1
530649 99530649 1001 86380 86390 1
531189 99531189 1001 86380 86390 1
531319 99531319 1001 86380 86390 1
531351 99531351 1001 86380 86390 1
531030 99531030 1001 86380 86390 1
530940 99530940 1001 86380 86390 1
530897 99530897 1001 86380 86390 1
531571 99531571 1001 86380 86390 1
531538 99531538 1001 86380 86390 1
531567 99531567 1001 86380 86390 1
532124 99532124 1001 86380 86390 1
531961 99531961 1001 86380 86390 1
531855 99531855 1001 86380 86390 1
531622 99531622 1001 86380 86390 1
532410 99532410 1001 86380 86390 1
532285 99532285 1001 86380 86390 1
532723 99532723 1001 86380 86390 1
532772 99532772 1001 86380 86390 1
533152 99533152 1001 86380 86390 1
533761 99533761 1001 86380 86390 1
533699 99533699 1001 86380 86390 1
533751 99533751 1001 86380 86390 1
533600 99533600 1001 86380 86390 1
533538 99533538 1001 86380 86390 1
533597 99533597 1001 86380 86390 1
533585 99533585 1001 86380 86390 1
533935 99533935 1001 86380 86390 1
533964 99533964 1001 86380 86390 1
533956 99533956 1001 86380 86390 1
534454 99534454 1001 86380 86390 1
534410 99534410 1001 86380 86390 1
534192 99534192 1001 86380 86390 1
534237 99534237 1001 86380 86390 1
534883 99534883 1001 86380 86390 1
534689 99534689 1001 86380 86390 1
535403 99535403 1001 86380 86390 1
535416 99535416 1001 86380 86390 1
535132 99535132 1001 86380 86390 1
534973 99534973 1001 86380 86390 1
535639 99535639 1001 86380 86390 1
535728 99535728 1001 86380 86390 1
535888 99535888 1001 86380 86390 1
536440 99536440 1001 86380 86390 1
536533 99536533 1001 86380 86390 1
536342 99536342 1001 86380 86390 1
536461 99536461 1001 86380 86390 1
537112 99537112 1001 86380 86390 1
536996 99536996 1001 86380 86390 1
537065 99537065 1001 86380 86390 1
536827 99536827 1001 86380 86390 1
536939 99536939 1001 86380 86390 1
536787 99536787 1001 86380 86390 1
536702 99536702 1001 86380 86390 1
537874 99537874 1001 86380 86390 1
537459 99537459 1001 86380 86390 1
537427 99537427 1001 86380 86390 1
538008 99538008 1001 86380 86390 1
538687 99538687 1001 86380 86390 1
538632 99538632 1001 86380 86390 1
538417 99538417 1001 86380 86390 1
538924 99538924 1001 86380 86390 1
539198 99539198 1001 86380 86390 1
539741 99539741 1001 86380 86390 1
540325 99540325 1001 86380 86390 1
540184 99540184 1001 86380 86390 1
540083 99540083 1001 86380 86390 1
540203 99540203 1001 86380 86390 1
540023 99540023 1001 86380 86390 1
540628 99540628 1001 86380 86390 1
540501 99540501 1001 86380 86390 1
540489 99540489 1001 86380 86390 1
541229 99541229 1001 86380 86390 1
541143 99541143 1001 86380 86390 1
541237 99541237 1001 86380 86390 1
540722 99540722 1001 86380 86390 1
541448 99541448 1001 86380 86390 1
541309 99541309 1001 86380 86390 1
541495 99541495 1001 86380 86390 1
541980 99541980 1001 86380 86390 1
542001 99542001 1001 86380 86390 1
542114 99542114 1001 86380 86390 1
541863 99541863 1001 86380 86390 1
541851 99541851 1001 86380 86390 1
541809 99541809 1001 86380 86390 1
541509 99541509 1001 86380 86390 1
542266 99542266 1001 86380 86390 1
542775 99542775 1001 86380 86390 1
542569 99542569 1001 86380 86390 1
543062 99543062 1001 86380 86390 1
543649 99543649 1001 86380 86390 1
543677 99543677 1001 86380 86390 1
543485 99543485 1001 86380 86390 1
543182 99543182 1001 86380 86390 1
543173 99543173 1001 86380 86390 1
543227 99543227 1001 86380 86390 1
543794 99543794 1001 86380 86390 1
543958 99543958 1001 86380 86390 1
544458 99544458 1001 86380 86390 1
544528 99544528 1001 86380 86390 1
544229 99544229 1001 86380 86390 1
544085 99544085 1001 86380 86390 1
544676 99544676 1001 86380 86390 1
400124 99400124 1001 86380 86390 1
400247 99400247 1001 86380 86390 1
400538 99400538 1001 86380 86390 1
400910 99400910 1001 86380 86390 1
400960 99400960 1001 86380 86390 1
402088 99402088 1001 86380 86390 1
402309 99402309 1001 86380 86390 1
402275 99402275 1001 86380 86390 1
402784 99402784 1001 86380 86390 1
402863 99402863 1001 86380 86390 1
403170 99403170 1001 86380 86390 1
403701 99403701 1001 86380 86390 1
403825 99403825 1001 86380 86390 1
403772 99403772 1001 86380 86390 1
403850 99403850 1001 86380 86390 1
404387 99404387 1001 86380 86390 1
404517 99404517 1001 86380 86390 1
405171 99405171 1001 86380 86390 1
405655 99405655 1001 86380 86390 1
405676 99405676 1001 86380 86390 1
405820 99405820 1001 86380 86390 1
406252 99406252 1001 86380 86390 1
406696 99406696 1001 86380 86390 1
406964 99406964 1001 86380 86390 1
407107 99407107 1001 86380 86390 1
407272 99407272 1001 86380 86390 1
407572 99407572 1001 86380 86390 1
407731 99407731 1001 86380 86390 1
407779 99407779 1001 86380 86390 1
407809 99407809 1001 86380 86390 1
407800 99407800 1001 86380 86390 1
407964 99407964 1001 86380 86390 1
408175 99408175 1001 86380 86390 1
408367 99408367 1001 86380 86390 1
408598 99408598 1001 86380 86390 1
409527 99409527 1001 86380 86390 1
409983 99409983 1001 86380 86390 1
410272 99410272 1001 86380 86390 1
410665 99410665 1001 86380 86390 1
411547 99411547 1001 86380 86390 1
411710 99411710 1001 86380 86390 1
412040 99412040 1001 86380 86390 1
413334 99413334 1001 86380 86390 1
413326 99413326 1001 86380 86390 1
413084 99413084 1001 86380 86390 1
412748 99412748 1001 86380 86390 1
412530 99412530 1001 86380 86390 1
412788 99412788 1001 86380 86390 1
412543 99412543 1001 86380 86390 1
413839 99413839 1001 86380 86390 1
413991 99413991 1001 86380 86390 1
414486 99414486 1001 86380 86390 1
415620 99415620 1001 86380 86390 1
415486 99415486 1001 86380 86390 1
416736 99416736 1001 86380 86390 1
416322 99416322 1001 86380 86390 1
416574 99416574 1001 86380 86390 1
416003 99416003 1001 86380 86390 1
418475 99418475 1001 86380 86390 1
418576 99418576 1001 86380 86390 1
418768 99418768 1001 86380 86390 1
418775 99418775 1001 86380 86390 1
418382 99418382 1001 86380 86390 1
417988 99417988 1001 86380 86390 1
417844 99417844 1001 86380 86390 1
420116 99420116 1001 86380 86390 1
419745 99419745 1001 86380 86390 1
420009 99420009 1001 86380 86390 1
419703 99419703 1001 86380 86390 1
419814 99419814 1001 86380 86390 1
419292 99419292 1001 86380 86390 1
419269 99419269 1001 86380 86390 1
419472 99419472 1001 86380 86390 1
420510 99420510 1001 86380 86390 1
420515 99420515 1001 86380 86390 1
421647 99421647 1001 86380 86390 1
421360 99421360 1001 86380 86390 1
421282 99421282 1001 86380 86390 1
421658 99421658 1001 86380 86390 1
421040 99421040 1001 86380 86390 1
421084 99421084 1001 86380 86390 1
422388 99422388 1001 86380 86390 1
422303 99422303 1001 86380 86390 1
422971 99422971 1001 86380 86390 1
422533 99422533 1001 86380 86390 1
422908 99422908 1001 86380 86390 1
422886 99422886 1001 86380 86390 1
422929 99422929 1001 86380 86390 1
422671 99422671 1001 86380 86390 1
422741 99422741 1001 86380 86390 1
422937 99422937 1001 86380 86390 1
423884 99423884 1001 86380 86390 1
423916 99423916 1001 86380 86390 1
424098 99424098 1001 86380 86390 1
424292 99424292 1001 86380 86390 1
424341 99424341 1001 86380 86390 1
425391 99425391 1001 86380 86390 1
425814 99425814 1001 86380 86390 1
427057 99427057 1001 86380 86390 1
426646 99426646 1001 86380 86390 1
426649 99426649 1001 86380 86390 1
426413 99426413 1001 86380 86390 1
426189 99426189 1001 86380 86390 1
427229 99427229 1001 86380 86390 1
428486 99428486 1001 86380 86390 1
427704 99427704 1001 86380 86390 1
427736 99427736 1001 86380 86390 1
428943 99428943 1001 86380 86390 1
429129 99429129 1001 86380 86390 1
429635 99429635 1001 86380 86390 1
429665 99429665 1001 86380 86390 1
429440 99429440 1001 86380 86390 1
429444 99429444 1001 86380 86390 1
430740 99430740 1001 86380 86390 1
431795 99431795 1001 86380 86390 1
431966 99431966 1001 86380 86390 1
431572 99431572 1001 86380 86390 1
431089 99431089 1001 86380 86390 1
432201 99432201 1001 86380 86390 1
432124 99432124 1001 86380 86390 1
433653 99433653 1001 86380 86390 1
433656 99433656 1001 86380 86390 1
433622 99433622 1001 86380 86390 1
433545 99433545 1001 86380 86390 1
432798 99432798 1001 86380 86390 1
435160 99435160 1001 86380 86390 1
434767 99434767 1001 86380 86390 1
434833 99434833 1001 86380 86390 1
434412 99434412 1001 86380 86390 1
434555 99434555 1001 86380 86390 1
435716 99435716 1001 86380 86390 1
435818 99435818 1001 86380 86390 1
437019 99437019 1001 86380 86390 1
436863 99436863 1001 86380 86390 1
437105 99437105 1001 86380 86390 1
436487 99436487 1001 86380 86390 1
435907 99435907 1001 86380 86390 1
436083 99436083 1001 86380 86390 1
437298 99437298 1001 86380 86390 1
300085 99300085 1001 86380 86390 1
300282 99300282 1001 86380 86390 1
301413 99301413 1001 86380 86390 1
301505 99301505 1001 86380 86390 1
301534 99301534 1001 86380 86390 1
301360 99301360 1001 86380 86390 1
301159 99301159 1001 86380 86390 1
301280 99301280 1001 86380 86390 1
301556 99301556 1001 86380 86390 1
301639 99301639 1001 86380 86390 1
301653 99301653 1001 86380 86390 1
302253 99302253 1001 86380 86390 1
302292 99302292 1001 86380 86390 1
302306 99302306 1001 86380 86390 1
302010 99302010 1001 86380 86390 1
302066 99302066 1001 86380 86390 1
302121 99302121 1001 86380 86390 1
301941 99301941 1001 86380 86390 1
301832 99301832 1001 86380 86390 1
302451 99302451 1001 86380 86390 1
303091 99303091 1001 86380 86390 1
303163 99303163 1001 86380 86390 1
303034 99303034 1001 86380 86390 1
303367 99303367 1001 86380 86390 1
303316 99303316 1001 86380 86390 1
303867 99303867 1001 86380 86390 1
303915 99303915 1001 86380 86390 1
303736 99303736 1001 86380 86390 1
303416 99303416 1001 86380 86390 1
303534 99303534 1001 86380 86390 1
304111 99304111 1001 86380 86390 1
304040 99304040 1001 86380 86390 1
304801 99304801 1001 86380 86390 1
304629 99304629 1001 86380 86390 1
304632 99304632 1001 86380 86390 1
304597 99304597 1001 86380 86390 1
305313 99305313 1001 86380 86390 1
305466 99305466 1001 86380 86390 1
305697 99305697 1001 86380 86390 1
500672 99500672 1001 86380 86390 1
500651 99500651 1001 86380 86390 1
501328 99501328 1001 86380 86390 1
501099 99501099 1001 86380 86390 1
501028 99501028 1001 86380 86390 1
501210 99501210 1001 86380 86390 1
501043 99501043 1001 86380 86390 1
501773 99501773 1001 86380 86390 1
501752 99501752 1001 86380 86390 1
502427 99502427 1001 86380 86390 1
502222 99502222 1001 86380 86390 1
502134 99502134 1001 86380 86390 1
502074 99502074 1001 86380 86390 1
502612 99502612 1001 86380 86390 1
502643 99502643 1001 86380 86390 1
503111 99503111 1001 86380 86390 1
503050 99503050 1001 86380 86390 1
503018 99503018 1001 86380 86390 1
503058 99503058 1001 86380 86390 1
503320 99503320 1001 86380 86390 1
503412 99503412 1001 86380 86390 1
503455 99503455 1001 86380 86390 1
504063 99504063 1001 86380 86390 1
504052 99504052 1001 86380 86390 1
503924 99503924 1001 86380 86390 1
503791 99503791 1001 86380 86390 1
504249 99504249 1001 86380 86390 1
504242 99504242 1001 86380 86390 1
504910 99504910 1001 86380 86390 1
504809 99504809 1001 86380 86390 1
504688 99504688 1001 86380 86390 1
504626 99504626 1001 86380 86390 1
504502 99504502 1001 86380 86390 1
505031 99505031 1001 86380 86390 1
505685 99505685 1001 86380 86390 1
505159 99505159 1001 86380 86390 1
506425 99506425 1001 86380 86390 1
507335 99507335 1001 86380 86390 1
507228 99507228 1001 86380 86390 1
507047 99507047 1001 86380 86390 1
508071 99508071 1001 86380 86390 1
508233 99508233 1001 86380 86390 1
507672 99507672 1001 86380 86390 1
507805 99507805 1001 86380 86390 1
507703 99507703 1001 86380 86390 1
508324 99508324 1001 86380 86390 1
508317 99508317 1001 86380 86390 1
508307 99508307 1001 86380 86390 1
509017 99509017 1001 86380 86390 1
508880 99508880 1001 86380 86390 1
508737 99508737 1001 86380 86390 1
509113 99509113 1001 86380 86390 1
509244 99509244 1001 86380 86390 1
509194 99509194 1001 86380 86390 1
509748 99509748 1001 86380 86390 1
509563 99509563 1001 86380 86390 1
509319 99509319 1001 86380 86390 1
509946 99509946 1001 86380 86390 1
509921 99509921 1001 86380 86390 1
510637 99510637 1001 86380 86390 1
510655 99510655 1001 86380 86390 1
510623 99510623 1001 86380 86390 1
510499 99510499 1001 86380 86390 1
510440 99510440 1001 86380 86390 1
510135 99510135 1001 86380 86390 1
510278 99510278 1001 86380 86390 1
510781 99510781 1001 86380 86390 1
511400 99511400 1001 86380 86390 1
511521 99511521 1001 86380 86390 1
511430 99511430 1001 86380 86390 1
511542 99511542 1001 86380 86390 1
511421 99511421 1001 86380 86390 1
511145 99511145 1001 86380 86390 1
511211 99511211 1001 86380 86390 1
511052 99511052 1001 86380 86390 1
511041 99511041 1001 86380 86390 1
511042 99511042 1001 86380 86390 1
512224 99512224 1001 86380 86390 1
512266 99512266 1001 86380 86390 1
512190 99512190 1001 86380 86390 1
512023 99512023 1001 86380 86390 1
511954 99511954 1001 86380 86390 1
511803 99511803 1001 86380 86390 1
511843 99511843 1001 86380 86390 1
512383 99512383 1001 86380 86390 1
512414 99512414 1001 86380 86390 1
513189 99513189 1001 86380 86390 1
513194 99513194 1001 86380 86390 1
513011 99513011 1001 86380 86390 1
513286 99513286 1001 86380 86390 1
513898 99513898 1001 86380 86390 1
513726 99513726 1001 86380 86390 1
513540 99513540 1001 86380 86390 1
513557 99513557 1001 86380 86390 1
513599 99513599 1001 86380 86390 1
514741 99514741 1001 86380 86390 1
514547 99514547 1001 86380 86390 1
514364 99514364 1001 86380 86390 1
514416 99514416 1001 86380 86390 1
515056 99515056 1001 86380 86390 1
515470 99515470 1001 86380 86390 1
515168 99515168 1001 86380 86390 1
515725 99515725 1001 86380 86390 1
516246 99516246 1001 86380 86390 1
516118 99516118 1001 86380 86390 1
516132 99516132 1001 86380 86390 1
515915 99515915 1001 86380 86390 1
515965 99515965 1001 86380 86390 1
516543 99516543 1001 86380 86390 1
517272 99517272 1001 86380 86390 1
517291 99517291 1001 86380 86390 1
517162 99517162 1001 86380 86390 1
516996 99516996 1001 86380 86390 1
516903 99516903 1001 86380 86390 1
516778 99516778 1001 86380 86390 1
517372 99517372 1001 86380 86390 1
517365 99517365 1001 86380 86390 1
518040 99518040 1001 86380 86390 1
517780 99517780 1001 86380 86390 1
517871 99517871 1001 86380 86390 1
517860 99517860 1001 86380 86390 1
517887 99517887 1001 86380 86390 1
517663 99517663 1001 86380 86390 1
517679 99517679 1001 86380 86390 1
517693 99517693 1001 86380 86390 1
518166 99518166 1001 86380 86390 1
518363 99518363 1001 86380 86390 1
518796 99518796 1001 86380 86390 1
518875 99518875 1001 86380 86390 1
518891 99518891 1001 86380 86390 1
518841 99518841 1001 86380 86390 1
518702 99518702 1001 86380 86390 1
518371 99518371 1001 86380 86390 1
518530 99518530 1001 86380 86390 1
518469 99518469 1001 86380 86390 1
519646 99519646 1001 86380 86390 1
519297 99519297 1001 86380 86390 1
519268 99519268 1001 86380 86390 1
520006 99520006 1001 86380 86390 1
519930 99519930 1001 86380 86390 1
519858 99519858 1001 86380 86390 1
520508 99520508 1001 86380 86390 1
520239 99520239 1001 86380 86390 1
520668 99520668 1001 86380 86390 1
520826 99520826 1001 86380 86390 1
520725 99520725 1001 86380 86390 1
521415 99521415 1001 86380 86390 1
521381 99521381 1001 86380 86390 1
521330 99521330 1001 86380 86390 1
521397 99521397 1001 86380 86390 1
521082 99521082 1001 86380 86390 1
520981 99520981 1001 86380 86390 1
521025 99521025 1001 86380 86390 1
521491 99521491 1001 86380 86390 1
522235 99522235 1001 86380 86390 1
523012 99523012 1001 86380 86390 1
522948 99522948 1001 86380 86390 1
522894 99522894 1001 86380 86390 1
522683 99522683 1001 86380 86390 1
522645 99522645 1001 86380 86390 1
522620 99522620 1001 86380 86390 1
522518 99522518 1001 86380 86390 1
522624 99522624 1001 86380 86390 1
523287 99523287 1001 86380 86390 1
523185 99523185 1001 86380 86390 1
523126 99523126 1001 86380 86390 1
523850 99523850 1001 86380 86390 1
523687 99523687 1001 86380 86390 1
523573 99523573 1001 86380 86390 1
523476 99523476 1001 86380 86390 1
524765 99524765 1001 86380 86390 1
524187 99524187 1001 86380 86390 1
524814 99524814 1001 86380 86390 1
525512 99525512 1001 86380 86390 1
525230 99525230 1001 86380 86390 1
524977 99524977 1001 86380 86390 1
525045 99525045 1001 86380 86390 1
525013 99525013 1001 86380 86390 1
526414 99526414 1001 86380 86390 1
526207 99526207 1001 86380 86390 1
525948 99525948 1001 86380 86390 1
526602 99526602 1001 86380 86390 1
526433 99526433 1001 86380 86390 1
526953 99526953 1001 86380 86390 1
527019 99527019 1001 86380 86390 1
526861 99526861 1001 86380 86390 1
527381 99527381 1001 86380 86390 1
528014 99528014 1001 86380 86390 1
527942 99527942 1001 86380 86390 1
528035 99528035 1001 86380 86390 1
527665 99527665 1001 86380 86390 1
527823 99527823 1001 86380 86390 1
527672 99527672 1001 86380 86390 1
527470 99527470 1001 86380 86390 1
527503 99527503 1001 86380 86390 1
527607 99527607 1001 86380 86390 1
528091 99528091 1001 86380 86390 1
528777 99528777 1001 86380 86390 1
528717 99528717 1001 86380 86390 1
528810 99528810 1001 86380 86390 1
528516 99528516 1001 86380 86390 1
528645 99528645 1001 86380 86390 1
528517 99528517 1001 86380 86390 1
528597 99528597 1001 86380 86390 1
528547 99528547 1001 86380 86390 1
528538 99528538 1001 86380 86390 1
528512 99528512 1001 86380 86390 1
528406 99528406 1001 86380 86390 1
528999 99528999 1001 86380 86390 1
529717 99529717 1001 86380 86390 1
529472 99529472 1001 86380 86390 1
529490 99529490 1001 86380 86390 1
529389 99529389 1001 86380 86390 1
529493 99529493 1001 86380 86390 1
529377 99529377 1001 86380 86390 1
529176 99529176 1001 86380 86390 1
529169 99529169 1001 86380 86390 1
529854 99529854 1001 86380 86390 1
530415 99530415 1001 86380 86390 1
530396 99530396 1001 86380 86390 1
530169 99530169 1001 86380 86390 1
530654 99530654 1001 86380 86390 1
530657 99530657 1001 86380 86390 1
531294 99531294 1001 86380 86390 1
531055 99531055 1001 86380 86390 1
531523 99531523 1001 86380 86390 1
531380 99531380 1001 86380 86390 1
532156 99532156 1001 86380 86390 1
532095 99532095 1001 86380 86390 1
531994 99531994 1001 86380 86390 1
531920 99531920 1001 86380 86390 1
531668 99531668 1001 86380 86390 1
532344 99532344 1001 86380 86390 1
532885 99532885 1001 86380 86390 1
532979 99532979 1001 86380 86390 1
532781 99532781 1001 86380 86390 1
532500 99532500 1001 86380 86390 1
533778 99533778 1001 86380 86390 1
533804 99533804 1001 86380 86390 1
533551 99533551 1001 86380 86390 1
533643 99533643 1001 86380 86390 1
533896 99533896 1001 86380 86390 1
534053 99534053 1001 86380 86390 1
534570 99534570 1001 86380 86390 1
534274 99534274 1001 86380 86390 1
534470 99534470 1001 86380 86390 1
534399 99534399 1001 86380 86390 1
535448 99535448 1001 86380 86390 1
535366 99535366 1001 86380 86390 1
534932 99534932 1001 86380 86390 1
535646 99535646 1001 86380 86390 1
536156 99536156 1001 86380 86390 1
536302 99536302 1001 86380 86390 1
536243 99536243 1001 86380 86390 1
536244 99536244 1001 86380 86390 1
536029 99536029 1001 86380 86390 1
535985 99535985 1001 86380 86390 1
535855 99535855 1001 86380 86390 1
536374 99536374 1001 86380 86390 1
536362 99536362 1001 86380 86390 1
536458 99536458 1001 86380 86390 1
537107 99537107 1001 86380 86390 1
536912 99536912 1001 86380 86390 1
536848 99536848 1001 86380 86390 1
536562 99536562 1001 86380 86390 1
537187 99537187 1001 86380 86390 1
537163 99537163 1001 86380 86390 1
537719 99537719 1001 86380 86390 1
538087 99538087 1001 86380 86390 1
538049 99538049 1001 86380 86390 1
538121 99538121 1001 86380 86390 1
538736 99538736 1001 86380 86390 1
538533 99538533 1001 86380 86390 1
538418 99538418 1001 86380 86390 1
538389 99538389 1001 86380 86390 1
538278 99538278 1001 86380 86390 1
538884 99538884 1001 86380 86390 1
539613 99539613 1001 86380 86390 1
539733 99539733 1001 86380 86390 1
539672 99539672 1001 86380 86390 1
539842 99539842 1001 86380 86390 1
539876 99539876 1001 86380 86390 1
540020 99540020 1001 86380 86390 1
539986 99539986 1001 86380 86390 1
540534 99540534 1001 86380 86390 1
540576 99540576 1001 86380 86390 1
541172 99541172 1001 86380 86390 1
541278 99541278 1001 86380 86390 1
541098 99541098 1001 86380 86390 1
540930 99540930 1001 86380 86390 1
540685 99540685 1001 86380 86390 1
541369 99541369 1001 86380 86390 1
541413 99541413 1001 86380 86390 1
541336 99541336 1001 86380 86390 1
542066 99542066 1001 86380 86390 1
541913 99541913 1001 86380 86390 1
541654 99541654 1001 86380 86390 1
541617 99541617 1001 86380 86390 1
541634 99541634 1001 86380 86390 1
542235 99542235 1001 86380 86390 1
542857 99542857 1001 86380 86390 1
542945 99542945 1001 86380 86390 1
542915 99542915 1001 86380 86390 1
542558 99542558 1001 86380 86390 1
542610 99542610 1001 86380 86390 1
542531 99542531 1001 86380 86390 1
543033 99543033 1001 86380 86390 1
543759 99543759 1001 86380 86390 1
543353 99543353 1001 86380 86390 1
543962 99543962 1001 86380 86390 1
544574 99544574 1001 86380 86390 1
544518 99544518 1001 86380 86390 1
544316 99544316 1001 86380 86390 1
544321 99544321 1001 86380 86390 1
544094 99544094 1001 86380 86390 1
544669 99544669 1001 86380 86390 1
406359 1026 1001 53640 67857 1
511354 520 1001 39680 39980 1
519521 472 1002 51835 58714 1
400250 99400250 1001 86380 86390 1
400376 99400376 1001 86380 86390 1
401396 99401396 1001 86380 86390 1
401906 99401906 1001 86380 86390 1
401971 99401971 1001 86380 86390 1
402082 99402082 1001 86380 86390 1
402257 99402257 1001 86380 86390 1
402228 99402228 1001 86380 86390 1
402392 99402392 1001 86380 86390 1
402394 99402394 1001 86380 86390 1
402454 99402454 1001 86380 86390 1
402411 99402411 1001 86380 86390 1
402571 99402571 1001 86380 86390 1
402500 99402500 1001 86380 86390 1
402580 99402580 1001 86380 86390 1
402671 99402671 1001 86380 86390 1
402736 99402736 1001 86380 86390 1
402935 99402935 1001 86380 86390 1
402972 99402972 1001 86380 86390 1
402944 99402944 1001 86380 86390 1
403201 99403201 1001 86380 86390 1
403259 99403259 1001 86380 86390 1
403604 99403604 1001 86380 86390 1
403636 99403636 1001 86380 86390 1
403880 99403880 1001 86380 86390 1
404092 99404092 1001 86380 86390 1
404626 99404626 1001 86380 86390 1
405066 99405066 1001 86380 86390 1
405294 99405294 1001 86380 86390 1
405384 99405384 1001 86380 86390 1
405683 99405683 1001 86380 86390 1
406474 99406474 1001 86380 86390 1
406607 99406607 1001 86380 86390 1
407360 99407360 1001 86380 86390 1
407404 99407404 1001 86380 86390 1
407498 99407498 1001 86380 86390 1
407772 99407772 1001 86380 86390 1
408143 99408143 1001 86380 86390 1
408131 99408131 1001 86380 86390 1
408605 99408605 1001 86380 86390 1
409335 99409335 1001 86380 86390 1
409702 99409702 1001 86380 86390 1
409788 99409788 1001 86380 86390 1
410069 99410069 1001 86380 86390 1
410468 99410468 1001 86380 86390 1
410579 99410579 1001 86380 86390 1
410800 99410800 1001 86380 86390 1
411094 99411094 1001 86380 86390 1
411149 99411149 1001 86380 86390 1
411191 99411191 1001 86380 86390 1
411252 99411252 1001 86380 86390 1
411771 99411771 1001 86380 86390 1
412183 99412183 1001 86380 86390 1
412218 99412218 1001 86380 86390 1
412230 99412230 1001 86380 86390 1
413621 99413621 1001 86380 86390 1
413293 99413293 1001 86380 86390 1
413435 99413435 1001 86380 86390 1
413031 99413031 1001 86380 86390 1
412848 99412848 1001 86380 86390 1
412758 99412758 1001 86380 86390 1
414947 99414947 1001 86380 86390 1
415034 99415034 1001 86380 86390 1
414933 99414933 1001 86380 86390 1
415137 99415137 1001 86380 86390 1
414708 99414708 1001 86380 86390 1
414549 99414549 1001 86380 86390 1
414187 99414187 1001 86380 86390 1
414438 99414438 1001 86380 86390 1
414127 99414127 1001 86380 86390 1
416954 99416954 1001 86380 86390 1
416102 99416102 1001 86380 86390 1
417163 99417163 1001 86380 86390 1
417030 99417030 1001 86380 86390 1
418636 99418636 1001 86380 86390 1
418826 99418826 1001 86380 86390 1
420068 99420068 1001 86380 86390 1
420087 99420087 1001 86380 86390 1
419488 99419488 1001 86380 86390 1
421721 99421721 1001 86380 86390 1
421724 99421724 1001 86380 86390 1
421735 99421735 1001 86380 86390 1
421488 99421488 1001 86380 86390 1
421493 99421493 1001 86380 86390 1
420841 99420841 1001 86380 86390 1
423610 99423610 1001 86380 86390 1
423204 99423204 1001 86380 86390 1
423282 99423282 1001 86380 86390 1
422606 99422606 1001 86380 86390 1
422617 99422617 1001 86380 86390 1
424145 99424145 1001 86380 86390 1
424748 99424748 1001 86380 86390 1
424329 99424329 1001 86380 86390 1
425405 99425405 1001 86380 86390 1
425776 99425776 1001 86380 86390 1
426744 99426744 1001 86380 86390 1
426842 99426842 1001 86380 86390 1
426951 99426951 1001 86380 86390 1
426822 99426822 1001 86380 86390 1
426323 99426323 1001 86380 86390 1
426580 99426580 1001 86380 86390 1
426286 99426286 1001 86380 86390 1
426316 99426316 1001 86380 86390 1
427482 99427482 1001 86380 86390 1
427250 99427250 1001 86380 86390 1
427507 99427507 1001 86380 86390 1
428646 99428646 1001 86380 86390 1
428727 99428727 1001 86380 86390 1
427972 99427972 1001 86380 86390 1
427897 99427897 1001 86380 86390 1
427918 99427918 1001 86380 86390 1
429159 99429159 1001 86380 86390 1
430372 99430372 1001 86380 86390 1
430150 99430150 1001 86380 86390 1
430174 99430174 1001 86380 86390 1
430284 99430284 1001 86380 86390 1
429918 99429918 1001 86380 86390 1
429335 99429335 1001 86380 86390 1
430515 99430515 1001 86380 86390 1
430538 99430538 1001 86380 86390 1
430393 99430393 1001 86380 86390 1
431822 99431822 1001 86380 86390 1
431508 99431508 1001 86380 86390 1
431549 99431549 1001 86380 86390 1
431303 99431303 1001 86380 86390 1
432202 99432202 1001 86380 86390 1
432470 99432470 1001 86380 86390 1
432444 99432444 1001 86380 86390 1
433214 99433214 1001 86380 86390 1
432504 99432504 1001 86380 86390 1
435303 99435303 1001 86380 86390 1
435205 99435205 1001 86380 86390 1
435242 99435242 1001 86380 86390 1
434627 99434627 1001 86380 86390 1
435729 99435729 1001 86380 86390 1
435601 99435601 1001 86380 86390 1
435553 99435553 1001 86380 86390 1
435476 99435476 1001 86380 86390 1
437156 99437156 1001 86380 86390 1
437107 99437107 1001 86380 86390 1
436965 99436965 1001 86380 86390 1
437111 99437111 1001 86380 86390 1
436779 99436779 1001 86380 86390 1
436799 99436799 1001 86380 86390 1
436456 99436456 1001 86380 86390 1
436368 99436368 1001 86380 86390 1
436598 99436598 1001 86380 86390 1
436561 99436561 1001 86380 86390 1
436381 99436381 1001 86380 86390 1
437188 99437188 1001 86380 86390 1
300021 99300021 1001 86380 86390 1
300628 99300628 1001 86380 86390 1
300354 99300354 1001 86380 86390 1
300329 99300329 1001 86380 86390 1
300276 99300276 1001 86380 86390 1
300204 99300204 1001 86380 86390 1
300154 99300154 1001 86380 86390 1
300729 99300729 1001 86380 86390 1
301454 99301454 1001 86380 86390 1
301372 99301372 1001 86380 86390 1
301160 99301160 1001 86380 86390 1
301244 99301244 1001 86380 86390 1
301050 99301050 1001 86380 86390 1
301591 99301591 1001 86380 86390 1
301696 99301696 1001 86380 86390 1
301674 99301674 1001 86380 86390 1
302365 99302365 1001 86380 86390 1
302072 99302072 1001 86380 86390 1
302075 99302075 1001 86380 86390 1
302159 99302159 1001 86380 86390 1
301795 99301795 1001 86380 86390 1
301848 99301848 1001 86380 86390 1
302474 99302474 1001 86380 86390 1
303108 99303108 1001 86380 86390 1
302884 99302884 1001 86380 86390 1
302767 99302767 1001 86380 86390 1
303248 99303248 1001 86380 86390 1
303391 99303391 1001 86380 86390 1
303368 99303368 1001 86380 86390 1
303977 99303977 1001 86380 86390 1
303755 99303755 1001 86380 86390 1
303611 99303611 1001 86380 86390 1
303549 99303549 1001 86380 86390 1
304207 99304207 1001 86380 86390 1
304220 99304220 1001 86380 86390 1
304694 99304694 1001 86380 86390 1
304838 99304838 1001 86380 86390 1
304460 99304460 1001 86380 86390 1
304636 99304636 1001 86380 86390 1
304293 99304293 1001 86380 86390 1
305533 99305533 1001 86380 86390 1
305627 99305627 1001 86380 86390 1
305524 99305524 1001 86380 86390 1
305643 99305643 1001 86380 86390 1
305620 99305620 1001 86380 86390 1
305291 99305291 1001 86380 86390 1
500042 99500042 1001 86380 86390 1
500258 99500258 1001 86380 86390 1
500286 99500286 1001 86380 86390 1
500850 99500850 1001 86380 86390 1
501012 99501012 1001 86380 86390 1
501581 99501581 1001 86380 86390 1
501480 99501480 1001 86380 86390 1
501426 99501426 1001 86380 86390 1
501221 99501221 1001 86380 86390 1
501171 99501171 1001 86380 86390 1
501678 99501678 1001 86380 86390 1
501786 99501786 1001 86380 86390 1
501789 99501789 1001 86380 86390 1
502028 99502028 1001 86380 86390 1
501875 99501875 1001 86380 86390 1
502583 99502583 1001 86380 86390 1
502538 99502538 1001 86380 86390 1
503124 99503124 1001 86380 86390 1
502804 99502804 1001 86380 86390 1
502687 99502687 1001 86380 86390 1
502779 99502779 1001 86380 86390 1
502794 99502794 1001 86380 86390 1
502692 99502692 1001 86380 86390 1
503351 99503351 1001 86380 86390 1
504019 99504019 1001 86380 86390 1
503945 99503945 1001 86380 86390 1
504106 99504106 1001 86380 86390 1
503821 99503821 1001 86380 86390 1
503903 99503903 1001 86380 86390 1
503775 99503775 1001 86380 86390 1
503764 99503764 1001 86380 86390 1
503869 99503869 1001 86380 86390 1
503908 99503908 1001 86380 86390 1
503505 99503505 1001 86380 86390 1
504819 99504819 1001 86380 86390 1
504648 99504648 1001 86380 86390 1
504573 99504573 1001 86380 86390 1
504719 99504719 1001 86380 86390 1
504450 99504450 1001 86380 86390 1
505125 99505125 1001 86380 86390 1
505526 99505526 1001 86380 86390 1
505233 99505233 1001 86380 86390 1
505822 99505822 1001 86380 86390 1
506409 99506409 1001 86380 86390 1
506427 99506427 1001 86380 86390 1
506290 99506290 1001 86380 86390 1
506283 99506283 1001 86380 86390 1
506351 99506351 1001 86380 86390 1
506015 99506015 1001 86380 86390 1
507174 99507174 1001 86380 86390 1
506829 99506829 1001 86380 86390 1
506955 99506955 1001 86380 86390 1
507637 99507637 1001 86380 86390 1
507691 99507691 1001 86380 86390 1
509034 99509034 1001 86380 86390 1
508741 99508741 1001 86380 86390 1
508719 99508719 1001 86380 86390 1
508803 99508803 1001 86380 86390 1
508648 99508648 1001 86380 86390 1
508496 99508496 1001 86380 86390 1
509804 99509804 1001 86380 86390 1
509794 99509794 1001 86380 86390 1
509862 99509862 1001 86380 86390 1
509586 99509586 1001 86380 86390 1
510017 99510017 1001 86380 86390 1
509927 99509927 1001 86380 86390 1
510587 99510587 1001 86380 86390 1
510526 99510526 1001 86380 86390 1
510420 99510420 1001 86380 86390 1
510234 99510234 1001 86380 86390 1
511598 99511598 1001 86380 86390 1
512351 99512351 1001 86380 86390 1
512241 99512241 1001 86380 86390 1
512087 99512087 1001 86380 86390 1
512167 99512167 1001 86380 86390 1
511948 99511948 1001 86380 86390 1
511911 99511911 1001 86380 86390 1
512536 99512536 1001 86380 86390 1
512485 99512485 1001 86380 86390 1
512422 99512422 1001 86380 86390 1
513032 99513032 1001 86380 86390 1
513165 99513165 1001 86380 86390 1
512628 99512628 1001 86380 86390 1
512621 99512621 1001 86380 86390 1
513244 99513244 1001 86380 86390 1
513301 99513301 1001 86380 86390 1
513713 99513713 1001 86380 86390 1
513662 99513662 1001 86380 86390 1
513441 99513441 1001 86380 86390 1
513584 99513584 1001 86380 86390 1
513562 99513562 1001 86380 86390 1
514209 99514209 1001 86380 86390 1
514165 99514165 1001 86380 86390 1
514704 99514704 1001 86380 86390 1
514508 99514508 1001 86380 86390 1
514263 99514263 1001 86380 86390 1
514342 99514342 1001 86380 86390 1
514241 99514241 1001 86380 86390 1
514352 99514352 1001 86380 86390 1
514875 99514875 1001 86380 86390 1
515569 99515569 1001 86380 86390 1
515601 99515601 1001 86380 86390 1
515377 99515377 1001 86380 86390 1
515380 99515380 1001 86380 86390 1
515270 99515270 1001 86380 86390 1
515225 99515225 1001 86380 86390 1
515841 99515841 1001 86380 86390 1
516142 99516142 1001 86380 86390 1
516076 99516076 1001 86380 86390 1
515935 99515935 1001 86380 86390 1
515939 99515939 1001 86380 86390 1
516069 99516069 1001 86380 86390 1
517168 99517168 1001 86380 86390 1
517179 99517179 1001 86380 86390 1
516977 99516977 1001 86380 86390 1
516965 99516965 1001 86380 86390 1
516928 99516928 1001 86380 86390 1
517021 99517021 1001 86380 86390 1
516758 99516758 1001 86380 86390 1
516852 99516852 1001 86380 86390 1
517401 99517401 1001 86380 86390 1
518034 99518034 1001 86380 86390 1
518087 99518087 1001 86380 86390 1
517762 99517762 1001 86380 86390 1
517674 99517674 1001 86380 86390 1
517611 99517611 1001 86380 86390 1
517702 99517702 1001 86380 86390 1
518358 99518358 1001 86380 86390 1
518300 99518300 1001 86380 86390 1
518885 99518885 1001 86380 86390 1
518878 99518878 1001 86380 86390 1
518777 99518777 1001 86380 86390 1
518488 99518488 1001 86380 86390 1
518426 99518426 1001 86380 86390 1
518557 99518557 1001 86380 86390 1
518403 99518403 1001 86380 86390 1
518481 99518481 1001 86380 86390 1
519637 99519637 1001 86380 86390 1
519789 99519789 1001 86380 86390 1
519703 99519703 1001 86380 86390 1
519641 99519641 1001 86380 86390 1
519433 99519433 1001 86380 86390 1
519420 99519420 1001 86380 86390 1
519236 99519236 1001 86380 86390 1
519267 99519267 1001 86380 86390 1
519320 99519320 1001 86380 86390 1
519980 99519980 1001 86380 86390 1
519890 99519890 1001 86380 86390 1
519962 99519962 1001 86380 86390 1
520190 99520190 1001 86380 86390 1
520062 99520062 1001 86380 86390 1
520691 99520691 1001 86380 86390 1
520758 99520758 1001 86380 86390 1
520749 99520749 1001 86380 86390 1
520788 99520788 1001 86380 86390 1
520801 99520801 1001 86380 86390 1
520814 99520814 1001 86380 86390 1
521357 99521357 1001 86380 86390 1
521144 99521144 1001 86380 86390 1
521106 99521106 1001 86380 86390 1
521130 99521130 1001 86380 86390 1
520874 99520874 1001 86380 86390 1
522039 99522039 1001 86380 86390 1
521962 99521962 1001 86380 86390 1
521943 99521943 1001 86380 86390 1
521805 99521805 1001 86380 86390 1
522465 99522465 1001 86380 86390 1
522325 99522325 1001 86380 86390 1
523057 99523057 1001 86380 86390 1
523032 99523032 1001 86380 86390 1
522872 99522872 1001 86380 86390 1
522558 99522558 1001 86380 86390 1
522623 99522623 1001 86380 86390 1
523142 99523142 1001 86380 86390 1
523759 99523759 1001 86380 86390 1
523750 99523750 1001 86380 86390 1
523544 99523544 1001 86380 86390 1
523558 99523558 1001 86380 86390 1
523675 99523675 1001 86380 86390 1
523372 99523372 1001 86380 86390 1
524396 99524396 1001 86380 86390 1
524519 99524519 1001 86380 86390 1
524179 99524179 1001 86380 86390 1
524186 99524186 1001 86380 86390 1
524803 99524803 1001 86380 86390 1
524948 99524948 1001 86380 86390 1
525519 99525519 1001 86380 86390 1
525663 99525663 1001 86380 86390 1
525618 99525618 1001 86380 86390 1
526286 99526286 1001 86380 86390 1
526405 99526405 1001 86380 86390 1
525884 99525884 1001 86380 86390 1
526528 99526528 1001 86380 86390 1
526518 99526518 1001 86380 86390 1
526612 99526612 1001 86380 86390 1
527114 99527114 1001 86380 86390 1
526892 99526892 1001 86380 86390 1
528075 99528075 1001 86380 86390 1
527675 99527675 1001 86380 86390 1
527819 99527819 1001 86380 86390 1
527781 99527781 1001 86380 86390 1
527822 99527822 1001 86380 86390 1
527712 99527712 1001 86380 86390 1
527611 99527611 1001 86380 86390 1
527578 99527578 1001 86380 86390 1
527645 99527645 1001 86380 86390 1
527595 99527595 1001 86380 86390 1
528215 99528215 1001 86380 86390 1
528260 99528260 1001 86380 86390 1
528173 99528173 1001 86380 86390 1
528833 99528833 1001 86380 86390 1
528627 99528627 1001 86380 86390 1
528412 99528412 1001 86380 86390 1
528451 99528451 1001 86380 86390 1
528361 99528361 1001 86380 86390 1
528459 99528459 1001 86380 86390 1
529027 99529027 1001 86380 86390 1
529693 99529693 1001 86380 86390 1
529340 99529340 1001 86380 86390 1
529359 99529359 1001 86380 86390 1
529374 99529374 1001 86380 86390 1
529413 99529413 1001 86380 86390 1
529251 99529251 1001 86380 86390 1
529214 99529214 1001 86380 86390 1
529137 99529137 1001 86380 86390 1
529923 99529923 1001 86380 86390 1
529887 99529887 1001 86380 86390 1
530477 99530477 1001 86380 86390 1
530360 99530360 1001 86380 86390 1
530193 99530193 1001 86380 86390 1
530055 99530055 1001 86380 86390 1
530584 99530584 1001 86380 86390 1
531221 99531221 1001 86380 86390 1
531509 99531509 1001 86380 86390 1
532141 99532141 1001 86380 86390 1
531990 99531990 1001 86380 86390 1
531703 99531703 1001 86380 86390 1
532366 99532366 1001 86380 86390 1
532937 99532937 1001 86380 86390 1
532966 99532966 1001 86380 86390 1
532697 99532697 1001 86380 86390 1
532414 99532414 1001 86380 86390 1
532599 99532599 1001 86380 86390 1
533227 99533227 1001 86380 86390 1
533719 99533719 1001 86380 86390 1
533287 99533287 1001 86380 86390 1
534037 99534037 1001 86380 86390 1
533861 99533861 1001 86380 86390 1
533995 99533995 1001 86380 86390 1
534375 99534375 1001 86380 86390 1
534394 99534394 1001 86380 86390 1
534175 99534175 1001 86380 86390 1
534111 99534111 1001 86380 86390 1
534204 99534204 1001 86380 86390 1
534760 99534760 1001 86380 86390 1
534753 99534753 1001 86380 86390 1
534833 99534833 1001 86380 86390 1
535474 99535474 1001 86380 86390 1
535389 99535389 1001 86380 86390 1
535267 99535267 1001 86380 86390 1
535142 99535142 1001 86380 86390 1
535010 99535010 1001 86380 86390 1
535011 99535011 1001 86380 86390 1
534961 99534961 1001 86380 86390 1
535601 99535601 1001 86380 86390 1
535636 99535636 1001 86380 86390 1
536053 99536053 1001 86380 86390 1
536020 99536020 1001 86380 86390 1
536063 99536063 1001 86380 86390 1
535762 99535762 1001 86380 86390 1
535818 99535818 1001 86380 86390 1
536401 99536401 1001 86380 86390 1
536364 99536364 1001 86380 86390 1
536403 99536403 1001 86380 86390 1
536429 99536429 1001 86380 86390 1
536537 99536537 1001 86380 86390 1
536447 99536447 1001 86380 86390 1
536999 99536999 1001 86380 86390 1
536974 99536974 1001 86380 86390 1
537017 99537017 1001 86380 86390 1
537122 99537122 1001 86380 86390 1
537156 99537156 1001 86380 86390 1
537046 99537046 1001 86380 86390 1
536923 99536923 1001 86380 86390 1
536627 99536627 1001 86380 86390 1
536549 99536549 1001 86380 86390 1
536709 99536709 1001 86380 86390 1
537211 99537211 1001 86380 86390 1
537864 99537864 1001 86380 86390 1
537701 99537701 1001 86380 86390 1
537506 99537506 1001 86380 86390 1
538097 99538097 1001 86380 86390 1
538634 99538634 1001 86380 86390 1
538696 99538696 1001 86380 86390 1
538633 99538633 1001 86380 86390 1
538610 99538610 1001 86380 86390 1
538594 99538594 1001 86380 86390 1
538400 99538400 1001 86380 86390 1
538957 99538957 1001 86380 86390 1
539012 99539012 1001 86380 86390 1
539582 99539582 1001 86380 86390 1
539445 99539445 1001 86380 86390 1
539053 99539053 1001 86380 86390 1
539043 99539043 1001 86380 86390 1
539833 99539833 1001 86380 86390 1
540183 99540183 1001 86380 86390 1
540198 99540198 1001 86380 86390 1
540189 99540189 1001 86380 86390 1
540220 99540220 1001 86380 86390 1
540078 99540078 1001 86380 86390 1
540512 99540512 1001 86380 86390 1
540644 99540644 1001 86380 86390 1
541165 99541165 1001 86380 86390 1
541275 99541275 1001 86380 86390 1
541148 99541148 1001 86380 86390 1
541048 99541048 1001 86380 86390 1
540925 99540925 1001 86380 86390 1
541043 99541043 1001 86380 86390 1
540844 99540844 1001 86380 86390 1
541360 99541360 1001 86380 86390 1
542026 99542026 1001 86380 86390 1
541650 99541650 1001 86380 86390 1
542122 99542122 1001 86380 86390 1
542244 99542244 1001 86380 86390 1
542742 99542742 1001 86380 86390 1
542835 99542835 1001 86380 86390 1
542666 99542666 1001 86380 86390 1
542450 99542450 1001 86380 86390 1
542949 99542949 1001 86380 86390 1
543746 99543746 1001 86380 86390 1
543493 99543493 1001 86380 86390 1
543445 99543445 1001 86380 86390 1
543268 99543268 1001 86380 86390 1
543337 99543337 1001 86380 86390 1
543924 99543924 1001 86380 86390 1
543961 99543961 1001 86380 86390 1
544531 99544531 1001 86380 86390 1
544416 99544416 1001 86380 86390 1
544210 99544210 1001 86380 86390 1
544253 99544253 1001 86380 86390 1
544349 99544349 1001 86380 86390 1
544389 99544389 1001 86380 86390 1
544042 99544042 1001 86380 86390 1
544168 99544168 1001 86380 86390 1
544654 99544654 1001 86380 86390 1
415069 221 1001 7200 8037 1
511355 520 1001 69030 69329 1
400050 99400050 1001 86380 86390 1
400078 99400078 1001 86380 86390 1
400052 99400052 1001 86380 86390 1
400495 99400495 1001 86380 86390 1
400323 99400323 1001 86380 86390 1
400727 99400727 1001 86380 86390 1
400824 99400824 1001 86380 86390 1
400829 99400829 1001 86380 86390 1
400842 99400842 1001 86380 86390 1
401026 99401026 1001 86380 86390 1
400963 99400963 1001 86380 86390 1
401207 99401207 1001 86380 86390 1
401381 99401381 1001 86380 86390 1
402227 99402227 1001 86380 86390 1
402896 99402896 1001 86380 86390 1
403021 99403021 1001 86380 86390 1
403104 99403104 1001 86380 86390 1
403711 99403711 1001 86380 86390 1
404034 99404034 1001 86380 86390 1
404390 99404390 1001 86380 86390 1
404507 99404507 1001 86380 86390 1
404881 99404881 1001 86380 86390 1
405017 99405017 1001 86380 86390 1
405159 99405159 1001 86380 86390 1
405743 99405743 1001 86380 86390 1
406520 99406520 1001 86380 86390 1
406743 99406743 1001 86380 86390 1
407003 99407003 1001 86380 86390 1
407296 99407296 1001 86380 86390 1
408356 99408356 1001 86380 86390 1
408601 99408601 1001 86380 86390 1
408958 99408958 1001 86380 86390 1
409516 99409516 1001 86380 86390 1
409579 99409579 1001 86380 86390 1
409703 99409703 1001 86380 86390 1
410068 99410068 1001 86380 86390 1
410180 99410180 1001 86380 86390 1
410204 99410204 1001 86380 86390 1
410972 99410972 1001 86380 86390 1
411215 99411215 1001 86380 86390 1
411141 99411141 1001 86380 86390 1
411347 99411347 1001 86380 86390 1
411560 99411560 1001 86380 86390 1
411660 99411660 1001 86380 86390 1
411862 99411862 1001 86380 86390 1
412154 99412154 1001 86380 86390 1
413523 99413523 1001 86380 86390 1
413531 99413531 1001 86380 86390 1
413672 99413672 1001 86380 86390 1
412749 99412749 1001 86380 86390 1
412853 99412853 1001 86380 86390 1
412814 99412814 1001 86380 86390 1
413788 99413788 1001 86380 86390 1
413843 99413843 1001 86380 86390 1
413745 99413745 1001 86380 86390 1
414028 99414028 1001 86380 86390 1
415100 99415100 1001 86380 86390 1
415042 99415042 1001 86380 86390 1
414798 99414798 1001 86380 86390 1
415466 99415466 1001 86380 86390 1
416812 99416812 1001 86380 86390 1
416935 99416935 1001 86380 86390 1
416416 99416416 1001 86380 86390 1
417465 99417465 1001 86380 86390 1
417541 99417541 1001 86380 86390 1
418726 99418726 1001 86380 86390 1
418145 99418145 1001 86380 86390 1
420134 99420134 1001 86380 86390 1
420117 99420117 1001 86380 86390 1
419354 99419354 1001 86380 86390 1
420538 99420538 1001 86380 86390 1
420703 99420703 1001 86380 86390 1
420827 99420827 1001 86380 86390 1
421718 99421718 1001 86380 86390 1
421365 99421365 1001 86380 86390 1
421686 99421686 1001 86380 86390 1
420965 99420965 1001 86380 86390 1
421147 99421147 1001 86380 86390 1
422405 99422405 1001 86380 86390 1
422336 99422336 1001 86380 86390 1
422292 99422292 1001 86380 86390 1
423681 99423681 1001 86380 86390 1
423096 99423096 1001 86380 86390 1
422950 99422950 1001 86380 86390 1
422628 99422628 1001 86380 86390 1
422719 99422719 1001 86380 86390 1
424151 99424151 1001 86380 86390 1
425356 99425356 1001 86380 86390 1
425357 99425357 1001 86380 86390 1
425023 99425023 1001 86380 86390 1
424640 99424640 1001 86380 86390 1
424348 99424348 1001 86380 86390 1
424332 99424332 1001 86380 86390 1
426911 99426911 1001 86380 86390 1
426065 99426065 1001 86380 86390 1
426168 99426168 1001 86380 86390 1
425903 99425903 1001 86380 86390 1
425975 99425975 1001 86380 86390 1
427157 99427157 1001 86380 86390 1
427220 99427220 1001 86380 86390 1
428440 99428440 1001 86380 86390 1
428364 99428364 1001 86380 86390 1
428623 99428623 1001 86380 86390 1
428122 99428122 1001 86380 86390 1
428040 99428040 1001 86380 86390 1
427647 99427647 1001 86380 86390 1
427896 99427896 1001 86380 86390 1
428789 99428789 1001 86380 86390 1
429134 99429134 1001 86380 86390 1
429823 99429823 1001 86380 86390 1
429751 99429751 1001 86380 86390 1
430403 99430403 1001 86380 86390 1
432002 99432002 1001 86380 86390 1
431805 99431805 1001 86380 86390 1
432045 99432045 1001 86380 86390 1
432407 99432407 1001 86380 86390 1
432068 99432068 1001 86380 86390 1
433322 99433322 1001 86380 86390 1
433589 99433589 1001 86380 86390 1
433404 99433404 1001 86380 86390 1
432909 99432909 1001 86380 86390 1
433235 99433235 1001 86380 86390 1
432736 99432736 1001 86380 86390 1
434113 99434113 1001 86380 86390 1
433996 99433996 1001 86380 86390 1
433994 99433994 1001 86380 86390 1
434745 99434745 1001 86380 86390 1
435485 99435485 1001 86380 86390 1
435811 99435811 1001 86380 86390 1
436827 99436827 1001 86380 86390 1
436709 99436709 1001 86380 86390 1
436656 99436656 1001 86380 86390 1
436226 99436226 1001 86380 86390 1
437290 99437290 1001 86380 86390 1
437285 99437285 1001 86380 86390 1
300537 99300537 1001 86380 86390 1
300723 99300723 1001 86380 86390 1
300341 99300341 1001 86380 86390 1
300475 99300475 1001 86380 86390 1
300488 99300488 1001 86380 86390 1
300134 99300134 1001 86380 86390 1
300184 99300184 1001 86380 86390 1
301401 99301401 1001 86380 86390 1
301543 99301543 1001 86380 86390 1
301044 99301044 1001 86380 86390 1
301032 99301032 1001 86380 86390 1
301139 99301139 1001 86380 86390 1
301574 99301574 1001 86380 86390 1
302221 99302221 1001 86380 86390 1
302326 99302326 1001 86380 86390 1
302017 99302017 1001 86380 86390 1
301825 99301825 1001 86380 86390 1
301858 99301858 1001 86380 86390 1
302401 99302401 1001 86380 86390 1
303045 99303045 1001 86380 86390 1
303077 99303077 1001 86380 86390 1
302848 99302848 1001 86380 86390 1
302607 99302607 1001 86380 86390 1
302648 99302648 1001 86380 86390 1
303232 99303232 1001 86380 86390 1
303369 99303369 1001 86380 86390 1
303622 99303622 1001 86380 86390 1
303771 99303771 1001 86380 86390 1
303525 99303525 1001 86380 86390 1
304097 99304097 1001 86380 86390 1
304105 99304105 1001 86380 86390 1
304197 99304197 1001 86380 86390 1
304772 99304772 1001 86380 86390 1
304773 99304773 1001 86380 86390 1
304540 99304540 1001 86380 86390 1
304619 99304619 1001 86380 86390 1
304609 99304609 1001 86380 86390 1
304547 99304547 1001 86380 86390 1
304560 99304560 1001 86380 86390 1
304549 99304549 1001 86380 86390 1
304346 99304346 1001 86380 86390 1
304273 99304273 1001 86380 86390 1
304418 99304418 1001 86380 86390 1
304916 99304916 1001 86380 86390 1
305036 99305036 1001 86380 86390 1
305568 99305568 1001 86380 86390 1
305264 99305264 1001 86380 86390 1
500782 99500782 1001 86380 86390 1
500595 99500595 1001 86380 86390 1
500467 99500467 1001 86380 86390 1
500444 99500444 1001 86380 86390 1
500500 99500500 1001 86380 86390 1
500330 99500330 1001 86380 86390 1
500830 99500830 1001 86380 86390 1
501448 99501448 1001 86380 86390 1
501167 99501167 1001 86380 86390 1
501793 99501793 1001 86380 86390 1
501704 99501704 1001 86380 86390 1
501782 99501782 1001 86380 86390 1
501737 99501737 1001 86380 86390 1
501750 99501750 1001 86380 86390 1
502353 99502353 1001 86380 86390 1
502310 99502310 1001 86380 86390 1
502225 99502225 1001 86380 86390 1
502506 99502506 1001 86380 86390 1
502483 99502483 1001 86380 86390 1
502575 99502575 1001 86380 86390 1
502589 99502589 1001 86380 86390 1
502604 99502604 1001 86380 86390 1
503164 99503164 1001 86380 86390 1
503190 99503190 1001 86380 86390 1
503127 99503127 1001 86380 86390 1
503289 99503289 1001 86380 86390 1
502910 99502910 1001 86380 86390 1
502758 99502758 1001 86380 86390 1
503856 99503856 1001 86380 86390 1
503678 99503678 1001 86380 86390 1
503512 99503512 1001 86380 86390 1
504183 99504183 1001 86380 86390 1
504136 99504136 1001 86380 86390 1
504150 99504150 1001 86380 86390 1
504761 99504761 1001 86380 86390 1
504588 99504588 1001 86380 86390 1
504364 99504364 1001 86380 86390 1
505054 99505054 1001 86380 86390 1
505042 99505042 1001 86380 86390 1
505147 99505147 1001 86380 86390 1
505653 99505653 1001 86380 86390 1
505423 99505423 1001 86380 86390 1
505436 99505436 1001 86380 86390 1
505467 99505467 1001 86380 86390 1
505367 99505367 1001 86380 86390 1
505380 99505380 1001 86380 86390 1
505241 99505241 1001 86380 86390 1
505218 99505218 1001 86380 86390 1
505297 99505297 1001 86380 86390 1
505792 99505792 1001 86380 86390 1
506570 99506570 1001 86380 86390 1
506551 99506551 1001 86380 86390 1
506530 99506530 1001 86380 86390 1
506238 99506238 1001 86380 86390 1
506202 99506202 1001 86380 86390 1
506171 99506171 1001 86380 86390 1
506698 99506698 1001 86380 86390 1
507382 99507382 1001 86380 86390 1
507168 99507168 1001 86380 86390 1
507190 99507190 1001 86380 86390 1
506962 99506962 1001 86380 86390 1
507448 99507448 1001 86380 86390 1
507506 99507506 1001 86380 86390 1
507509 99507509 1001 86380 86390 1
508130 99508130 1001 86380 86390 1
508157 99508157 1001 86380 86390 1
508093 99508093 1001 86380 86390 1
507881 99507881 1001 86380 86390 1
507990 99507990 1001 86380 86390 1
507809 99507809 1001 86380 86390 1
508273 99508273 1001 86380 86390 1
508299 99508299 1001 86380 86390 1
508406 99508406 1001 86380 86390 1
508408 99508408 1001 86380 86390 1
508934 99508934 1001 86380 86390 1
508979 99508979 1001 86380 86390 1
508781 99508781 1001 86380 86390 1
508746 99508746 1001 86380 86390 1
509190 99509190 1001 86380 86390 1
509134 99509134 1001 86380 86390 1
509740 99509740 1001 86380 86390 1
509780 99509780 1001 86380 86390 1
509796 99509796 1001 86380 86390 1
509695 99509695 1001 86380 86390 1
509667 99509667 1001 86380 86390 1
509396 99509396 1001 86380 86390 1
509467 99509467 1001 86380 86390 1
510069 99510069 1001 86380 86390 1
510677 99510677 1001 86380 86390 1
510695 99510695 1001 86380 86390 1
510720 99510720 1001 86380 86390 1
510784 99510784 1001 86380 86390 1
511360 99511360 1001 86380 86390 1
511275 99511275 1001 86380 86390 1
511254 99511254 1001 86380 86390 1
510987 99510987 1001 86380 86390 1
511104 99511104 1001 86380 86390 1
510938 99510938 1001 86380 86390 1
511068 99511068 1001 86380 86390 1
510992 99510992 1001 86380 86390 1
511099 99511099 1001 86380 86390 1
512272 99512272 1001 86380 86390 1
512298 99512298 1001 86380 86390 1
512075 99512075 1001 86380 86390 1
511905 99511905 1001 86380 86390 1
512505 99512505 1001 86380 86390 1
512419 99512419 1001 86380 86390 1
512445 99512445 1001 86380 86390 1
512580 99512580 1001 86380 86390 1
513035 99513035 1001 86380 86390 1
512966 99512966 1001 86380 86390 1
512623 99512623 1001 86380 86390 1
512696 99512696 1001 86380 86390 1
512645 99512645 1001 86380 86390 1
513242 99513242 1001 86380 86390 1
513918 99513918 1001 86380 86390 1
513836 99513836 1001 86380 86390 1
513739 99513739 1001 86380 86390 1
513635 99513635 1001 86380 86390 1
513520 99513520 1001 86380 86390 1
514670 99514670 1001 86380 86390 1
514672 99514672 1001 86380 86390 1
514516 99514516 1001 86380 86390 1
514402 99514402 1001 86380 86390 1
514952 99514952 1001 86380 86390 1
515516 99515516 1001 86380 86390 1
515482 99515482 1001 86380 86390 1
515511 99515511 1001 86380 86390 1
515577 99515577 1001 86380 86390 1
515375 99515375 1001 86380 86390 1
515456 99515456 1001 86380 86390 1
515472 99515472 1001 86380 86390 1
515155 99515155 1001 86380 86390 1
515707 99515707 1001 86380 86390 1
515863 99515863 1001 86380 86390 1
515722 99515722 1001 86380 86390 1
515738 99515738 1001 86380 86390 1
515894 99515894 1001 86380 86390 1
516536 99516536 1001 86380 86390 1
516705 99516705 1001 86380 86390 1
517220 99517220 1001 86380 86390 1
517317 99517317 1001 86380 86390 1
516846 99516846 1001 86380 86390 1
516881 99516881 1001 86380 86390 1
517356 99517356 1001 86380 86390 1
518011 99518011 1001 86380 86390 1
518041 99518041 1001 86380 86390 1
517879 99517879 1001 86380 86390 1
517848 99517848 1001 86380 86390 1
517628 99517628 1001 86380 86390 1
518290 99518290 1001 86380 86390 1
518704 99518704 1001 86380 86390 1
518667 99518667 1001 86380 86390 1
518624 99518624 1001 86380 86390 1
518406 99518406 1001 86380 86390 1
519082 99519082 1001 86380 86390 1
519099 99519099 1001 86380 86390 1
519691 99519691 1001 86380 86390 1
519643 99519643 1001 86380 86390 1
519670 99519670 1001 86380 86390 1
519559 99519559 1001 86380 86390 1
519542 99519542 1001 86380 86390 1
519876 99519876 1001 86380 86390 1
519969 99519969 1001 86380 86390 1
519961 99519961 1001 86380 86390 1
519875 99519875 1001 86380 86390 1
520552 99520552 1001 86380 86390 1
520372 99520372 1001 86380 86390 1
520430 99520430 1001 86380 86390 1
520342 99520342 1001 86380 86390 1
520291 99520291 1001 86380 86390 1
520058 99520058 1001 86380 86390 1
520108 99520108 1001 86380 86390 1
520020 99520020 1001 86380 86390 1
521088 99521088 1001 86380 86390 1
521078 99521078 1001 86380 86390 1
521011 99521011 1001 86380 86390 1
522174 99522174 1001 86380 86390 1
522098 99522098 1001 86380 86390 1
521944 99521944 1001 86380 86390 1
521814 99521814 1001 86380 86390 1
521790 99521790 1001 86380 86390 1
521855 99521855 1001 86380 86390 1
521716 99521716 1001 86380 86390 1
522341 99522341 1001 86380 86390 1
522486 99522486 1001 86380 86390 1
522947 99522947 1001 86380 86390 1
522801 99522801 1001 86380 86390 1
522552 99522552 1001 86380 86390 1
523200 99523200 1001 86380 86390 1
523150 99523150 1001 86380 86390 1
523842 99523842 1001 86380 86390 1
523866 99523866 1001 86380 86390 1
524730 99524730 1001 86380 86390 1
524559 99524559 1001 86380 86390 1
524382 99524382 1001 86380 86390 1
524163 99524163 1001 86380 86390 1
524882 99524882 1001 86380 86390 1
525412 99525412 1001 86380 86390 1
525478 99525478 1001 86380 86390 1
525210 99525210 1001 86380 86390 1
525066 99525066 1001 86380 86390 1
525049 99525049 1001 86380 86390 1
525788 99525788 1001 86380 86390 1
525727 99525727 1001 86380 86390 1
525704 99525704 1001 86380 86390 1
525731 99525731 1001 86380 86390 1
526390 99526390 1001 86380 86390 1
526228 99526228 1001 86380 86390 1
526091 99526091 1001 86380 86390 1
526138 99526138 1001 86380 86390 1
526525 99526525 1001 86380 86390 1
526984 99526984 1001 86380 86390 1
527002 99527002 1001 86380 86390 1
528059 99528059 1001 86380 86390 1
528062 99528062 1001 86380 86390 1
527944 99527944 1001 86380 86390 1
527490 99527490 1001 86380 86390 1
528639 99528639 1001 86380 86390 1
528477 99528477 1001 86380 86390 1
528426 99528426 1001 86380 86390 1
528441 99528441 1001 86380 86390 1
528489 99528489 1001 86380 86390 1
529626 99529626 1001 86380 86390 1
529716 99529716 1001 86380 86390 1
529623 99529623 1001 86380 86390 1
529500 99529500 1001 86380 86390 1
529334 99529334 1001 86380 86390 1
529442 99529442 1001 86380 86390 1
529232 99529232 1001 86380 86390 1
529894 99529894 1001 86380 86390 1
529852 99529852 1001 86380 86390 1
530400 99530400 1001 86380 86390 1
530380 99530380 1001 86380 86390 1
530334 99530334 1001 86380 86390 1
530109 99530109 1001 86380 86390 1
529967 99529967 1001 86380 86390 1
530008 99530008 1001 86380 86390 1
531328 99531328 1001 86380 86390 1
531168 99531168 1001 86380 86390 1
530850 99530850 1001 86380 86390 1
530906 99530906 1001 86380 86390 1
532148 99532148 1001 86380 86390 1
532007 99532007 1001 86380 86390 1
532099 99532099 1001 86380 86390 1
531822 99531822 1001 86380 86390 1
531648 99531648 1001 86380 86390 1
531674 99531674 1001 86380 86390 1
532356 99532356 1001 86380 86390 1
532916 99532916 1001 86380 86390 1
532841 99532841 1001 86380 86390 1
532855 99532855 1001 86380 86390 1
532907 99532907 1001 86380 86390 1
532836 99532836 1001 86380 86390 1
532876 99532876 1001 86380 86390 1
532805 99532805 1001 86380 86390 1
532541 99532541 1001 86380 86390 1
532492 99532492 1001 86380 86390 1
533121 99533121 1001 86380 86390 1
533135 99533135 1001 86380 86390 1
533233 99533233 1001 86380 86390 1
533458 99533458 1001 86380 86390 1
533603 99533603 1001 86380 86390 1
533547 99533547 1001 86380 86390 1
533625 99533625 1001 86380 86390 1
533335 99533335 1001 86380 86390 1
534582 99534582 1001 86380 86390 1
534294 99534294 1001 86380 86390 1
534238 99534238 1001 86380 86390 1
534084 99534084 1001 86380 86390 1
534876 99534876 1001 86380 86390 1
535201 99535201 1001 86380 86390 1
535163 99535163 1001 86380 86390 1
535271 99535271 1001 86380 86390 1
535220 99535220 1001 86380 86390 1
534918 99534918 1001 86380 86390 1
535016 99535016 1001 86380 86390 1
535612 99535612 1001 86380 86390 1
535678 99535678 1001 86380 86390 1
536031 99536031 1001 86380 86390 1
535876 99535876 1001 86380 86390 1
536425 99536425 1001 86380 86390 1
536363 99536363 1001 86380 86390 1
536409 99536409 1001 86380 86390 1
536946 99536946 1001 86380 86390 1
536799 99536799 1001 86380 86390 1
537290 99537290 1001 86380 86390 1
537227 99537227 1001 86380 86390 1
537202 99537202 1001 86380 86390 1
537854 99537854 1001 86380 86390 1
537934 99537934 1001 86380 86390 1
537618 99537618 1001 86380 86390 1
537777 99537777 1001 86380 86390 1
538065 99538065 1001 86380 86390 1
538014 99538014 1001 86380 86390 1
538771 99538771 1001 86380 86390 1
538644 99538644 1001 86380 86390 1
538484 99538484 1001 86380 86390 1
538576 99538576 1001 86380 86390 1
538473 99538473 1001 86380 86390 1
538437 99538437 1001 86380 86390 1
539606 99539606 1001 86380 86390 1
539464 99539464 1001 86380 86390 1
539542 99539542 1001 86380 86390 1
539633 99539633 1001 86380 86390 1
539321 99539321 1001 86380 86390 1
539310 99539310 1001 86380 86390 1
539352 99539352 1001 86380 86390 1
539089 99539089 1001 86380 86390 1
539828 99539828 1001 86380 86390 1
540394 99540394 1001 86380 86390 1
540395 99540395 1001 86380 86390 1
540280 99540280 1001 86380 86390 1
540448 99540448 1001 86380 86390 1
540139 99540139 1001 86380 86390 1
539901 99539901 1001 86380 86390 1
539880 99539880 1001 86380 86390 1
540052 99540052 1001 86380 86390 1
541151 99541151 1001 86380 86390 1
541142 99541142 1001 86380 86390 1
541034 99541034 1001 86380 86390 1
540876 99540876 1001 86380 86390 1
541310 99541310 1001 86380 86390 1
541389 99541389 1001 86380 86390 1
542108 99542108 1001 86380 86390 1
541728 99541728 1001 86380 86390 1
541507 99541507 1001 86380 86390 1
542166 99542166 1001 86380 86390 1
542783 99542783 1001 86380 86390 1
542518 99542518 1001 86380 86390 1
542441 99542441 1001 86380 86390 1
542400 99542400 1001 86380 86390 1
542336 99542336 1001 86380 86390 1
543136 99543136 1001 86380 86390 1
542973 99542973 1001 86380 86390 1
543410 99543410 1001 86380 86390 1
543390 99543390 1001 86380 86390 1
543403 99543403 1001 86380 86390 1
543295 99543295 1001 86380 86390 1
543208 99543208 1001 86380 86390 1
543249 99543249 1001 86380 86390 1
543914 99543914 1001 86380 86390 1
544585 99544585 1001 86380 86390 1
544404 99544404 1001 86380 86390 1
544292 99544292 1001 86380 86390 1
543987 99543987 1001 86380 86390 1
544026 99544026 1001 86380 86390 1
544629 99544629 1001 86380 86390 1
414316 353 1001 31740 32397 1
400017 99400017 1001 86380 86390 1
400119 99400119 1001 86380 86390 1
400060 99400060 1001 86380 86390 1
400399 99400399 1001 86380 86390 1
400578 99400578 1001 86380 86390 1
400607 99400607 1001 86380 86390 1
401097 99401097 1001 86380 86390 1
401101 99401101 1001 86380 86390 1
401075 99401075 1001 86380 86390 1
401669 99401669 1001 86380 86390 1
401958 99401958 1001 86380 86390 1
402181 99402181 1001 86380 86390 1
402565 99402565 1001 86380 86390 1
402796 99402796 1001 86380 86390 1
403072 99403072 1001 86380 86390 1
403421 99403421 1001 86380 86390 1
403719 99403719 1001 86380 86390 1
403648 99403648 1001 86380 86390 1
403708 99403708 1001 86380 86390 1
403906 99403906 1001 86380 86390 1
403986 99403986 1001 86380 86390 1
404073 99404073 1001 86380 86390 1
404363 99404363 1001 86380 86390 1
404357 99404357 1001 86380 86390 1
404428 99404428 1001 86380 86390 1
404799 99404799 1001 86380 86390 1
405401 99405401 1001 86380 86390 1
405616 99405616 1001 86380 86390 1
405772 99405772 1001 86380 86390 1
406037 99406037 1001 86380 86390 1
406126 99406126 1001 86380 86390 1
406103 99406103 1001 86380 86390 1
406110 99406110 1001 86380 86390 1
406214 99406214 1001 86380 86390 1
406181 99406181 1001 86380 86390 1
406326 99406326 1001 86380 86390 1
406729 99406729 1001 86380 86390 1
406662 99406662 1001 86380 86390 1
406923 99406923 1001 86380 86390 1
407021 99407021 1001 86380 86390 1
407415 99407415 1001 86380 86390 1
407680 99407680 1001 86380 86390 1
407792 99407792 1001 86380 86390 1
408003 99408003 1001 86380 86390 1
408310 99408310 1001 86380 86390 1
408611 99408611 1001 86380 86390 1
408914 99408914 1001 86380 86390 1
409140 99409140 1001 86380 86390 1
409341 99409341 1001 86380 86390 1
409704 99409704 1001 86380 86390 1
411135 99411135 1001 86380 86390 1
412954 99412954 1001 86380 86390 1
412897 99412897 1001 86380 86390 1
413052 99413052 1001 86380 86390 1
413845 99413845 1001 86380 86390 1
414925 99414925 1001 86380 86390 1
415098 99415098 1001 86380 86390 1
415234 99415234 1001 86380 86390 1
414621 99414621 1001 86380 86390 1
414557 99414557 1001 86380 86390 1
414412 99414412 1001 86380 86390 1
414446 99414446 1001 86380 86390 1
415426 99415426 1001 86380 86390 1
416752 99416752 1001 86380 86390 1
416963 99416963 1001 86380 86390 1
416470 99416470 1001 86380 86390 1
416321 99416321 1001 86380 86390 1
416219 99416219 1001 86380 86390 1
416269 99416269 1001 86380 86390 1
416210 99416210 1001 86380 86390 1
416278 99416278 1001 86380 86390 1
415984 99415984 1001 86380 86390 1
415842 99415842 1001 86380 86390 1
417048 99417048 1001 86380 86390 1
417319 99417319 1001 86380 86390 1
418744 99418744 1001 86380 86390 1
418489 99418489 1001 86380 86390 1
418443 99418443 1001 86380 86390 1
418159 99418159 1001 86380 86390 1
418179 99418179 1001 86380 86390 1
418101 99418101 1001 86380 86390 1
417863 99417863 1001 86380 86390 1
418989 99418989 1001 86380 86390 1
419198 99419198 1001 86380 86390 1
420061 99420061 1001 86380 86390 1
420221 99420221 1001 86380 86390 1
420410 99420410 1001 86380 86390 1
419741 99419741 1001 86380 86390 1
419322 99419322 1001 86380 86390 1
419400 99419400 1001 86380 86390 1
419373 99419373 1001 86380 86390 1
420570 99420570 1001 86380 86390 1
420780 99420780 1001 86380 86390 1
420462 99420462 1001 86380 86390 1
421304 99421304 1001 86380 86390 1
421243 99421243 1001 86380 86390 1
422146 99422146 1001 86380 86390 1
422488 99422488 1001 86380 86390 1
423066 99423066 1001 86380 86390 1
423178 99423178 1001 86380 86390 1
422973 99422973 1001 86380 86390 1
422652 99422652 1001 86380 86390 1
422773 99422773 1001 86380 86390 1
422547 99422547 1001 86380 86390 1
423775 99423775 1001 86380 86390 1
424011 99424011 1001 86380 86390 1
425196 99425196 1001 86380 86390 1
425030 99425030 1001 86380 86390 1
425341 99425341 1001 86380 86390 1
425141 99425141 1001 86380 86390 1
424681 99424681 1001 86380 86390 1
424636 99424636 1001 86380 86390 1
425533 99425533 1001 86380 86390 1
426956 99426956 1001 86380 86390 1
427094 99427094 1001 86380 86390 1
426941 99426941 1001 86380 86390 1
426892 99426892 1001 86380 86390 1
426399 99426399 1001 86380 86390 1
426290 99426290 1001 86380 86390 1
425912 99425912 1001 86380 86390 1
428456 99428456 1001 86380 86390 1
427971 99427971 1001 86380 86390 1
427680 99427680 1001 86380 86390 1
430208 99430208 1001 86380 86390 1
430097 99430097 1001 86380 86390 1
429241 99429241 1001 86380 86390 1
429523 99429523 1001 86380 86390 1
429180 99429180 1001 86380 86390 1
430775 99430775 1001 86380 86390 1
430690 99430690 1001 86380 86390 1
431717 99431717 1001 86380 86390 1
431664 99431664 1001 86380 86390 1
430991 99430991 1001 86380 86390 1
432233 99432233 1001 86380 86390 1
432136 99432136 1001 86380 86390 1
432114 99432114 1001 86380 86390 1
433304 99433304 1001 86380 86390 1
432829 99432829 1001 86380 86390 1
433813 99433813 1001 86380 86390 1
434024 99434024 1001 86380 86390 1
435055 99435055 1001 86380 86390 1
435119 99435119 1001 86380 86390 1
434944 99434944 1001 86380 86390 1
434615 99434615 1001 86380 86390 1
434144 99434144 1001 86380 86390 1
435656 99435656 1001 86380 86390 1
435447 99435447 1001 86380 86390 1
435694 99435694 1001 86380 86390 1
435851 99435851 1001 86380 86390 1
436868 99436868 1001 86380 86390 1
436583 99436583 1001 86380 86390 1
436029 99436029 1001 86380 86390 1
437185 99437185 1001 86380 86390 1
300667 99300667 1001 86380 86390 1
300499 99300499 1001 86380 86390 1
300453 99300453 1001 86380 86390 1
300198 99300198 1001 86380 86390 1
300289 99300289 1001 86380 86390 1
300293 99300293 1001 86380 86390 1
300177 99300177 1001 86380 86390 1
300909 99300909 1001 86380 86390 1
301375 99301375 1001 86380 86390 1
301519 99301519 1001 86380 86390 1
301492 99301492 1001 86380 86390 1
301368 99301368 1001 86380 86390 1
301310 99301310 1001 86380 86390 1
301195 99301195 1001 86380 86390 1
301287 99301287 1001 86380 86390 1
301250 99301250 1001 86380 86390 1
300936 99300936 1001 86380 86390 1
300970 99300970 1001 86380 86390 1
301616 99301616 1001 86380 86390 1
301706 99301706 1001 86380 86390 1
302560 99302560 1001 86380 86390 1
303039 99303039 1001 86380 86390 1
303081 99303081 1001 86380 86390 1
302791 99302791 1001 86380 86390 1
303986 99303986 1001 86380 86390 1
303685 99303685 1001 86380 86390 1
303776 99303776 1001 86380 86390 1
303717 99303717 1001 86380 86390 1
303632 99303632 1001 86380 86390 1
303554 99303554 1001 86380 86390 1
303417 99303417 1001 86380 86390 1
303537 99303537 1001 86380 86390 1
303476 99303476 1001 86380 86390 1
304135 99304135 1001 86380 86390 1
304059 99304059 1001 86380 86390 1
304112 99304112 1001 86380 86390 1
304168 99304168 1001 86380 86390 1
304222 99304222 1001 86380 86390 1
304790 99304790 1001 86380 86390 1
304622 99304622 1001 86380 86390 1
304333 99304333 1001 86380 86390 1
304377 99304377 1001 86380 86390 1
304909 99304909 1001 86380 86390 1
305571 99305571 1001 86380 86390 1
305325 99305325 1001 86380 86390 1
305295 99305295 1001 86380 86390 1
305138 99305138 1001 86380 86390 1
500635 99500635 1001 86380 86390 1
500650 99500650 1001 86380 86390 1
500625 99500625 1001 86380 86390 1
500665 99500665 1001 86380 86390 1
500654 99500654 1001 86380 86390 1
500682 99500682 1001 86380 86390 1
500415 99500415 1001 86380 86390 1
500409 99500409 1001 86380 86390 1
500304 99500304 1001 86380 86390 1
500880 99500880 1001 86380 86390 1
501604 99501604 1001 86380 86390 1
501075 99501075 1001 86380 86390 1
501079 99501079 1001 86380 86390 1
502266 99502266 1001 86380 86390 1
502280 99502280 1001 86380 86390 1
502452 99502452 1001 86380 86390 1
502359 99502359 1001 86380 86390 1
502130 99502130 1001 86380 86390 1
501870 99501870 1001 86380 86390 1
501877 99501877 1001 86380 86390 1
502050 99502050 1001 86380 86390 1
501895 99501895 1001 86380 86390 1
502594 99502594 1001 86380 86390 1
503262 99503262 1001 86380 86390 1
502917 99502917 1001 86380 86390 1
502956 99502956 1001 86380 86390 1
503064 99503064 1001 86380 86390 1
502883 99502883 1001 86380 86390 1
502867 99502867 1001 86380 86390 1
502700 99502700 1001 86380 86390 1
502808 99502808 1001 86380 86390 1
503316 99503316 1001 86380 86390 1
503423 99503423 1001 86380 86390 1
504031 99504031 1001 86380 86390 1
504096 99504096 1001 86380 86390 1
503744 99503744 1001 86380 86390 1
503734 99503734 1001 86380 86390 1
503895 99503895 1001 86380 86390 1
503832 99503832 1001 86380 86390 1
503600 99503600 1001 86380 86390 1
504259 99504259 1001 86380 86390 1
504226 99504226 1001 86380 86390 1
504430 99504430 1001 86380 86390 1
504431 99504431 1001 86380 86390 1
504501 99504501 1001 86380 86390 1
505109 99505109 1001 86380 86390 1
505501 99505501 1001 86380 86390 1
505177 99505177 1001 86380 86390 1
505310 99505310 1001 86380 86390 1
505877 99505877 1001 86380 86390 1
505852 99505852 1001 86380 86390 1
505908 99505908 1001 86380 86390 1
505779 99505779 1001 86380 86390 1
506512 99506512 1001 86380 86390 1
506307 99506307 1001 86380 86390 1
506334 99506334 1001 86380 86390 1
506221 99506221 1001 86380 86390 1
506792 99506792 1001 86380 86390 1
506624 99506624 1001 86380 86390 1
507257 99507257 1001 86380 86390 1
507376 99507376 1001 86380 86390 1
507313 99507313 1001 86380 86390 1
507330 99507330 1001 86380 86390 1
507083 99507083 1001 86380 86390 1
507138 99507138 1001 86380 86390 1
506845 99506845 1001 86380 86390 1
507445 99507445 1001 86380 86390 1
507460 99507460 1001 86380 86390 1
507558 99507558 1001 86380 86390 1
508174 99508174 1001 86380 86390 1
508129 99508129 1001 86380 86390 1
507965 99507965 1001 86380 86390 1
507837 99507837 1001 86380 86390 1
507803 99507803 1001 86380 86390 1
507816 99507816 1001 86380 86390 1
508328 99508328 1001 86380 86390 1
509069 99509069 1001 86380 86390 1
508820 99508820 1001 86380 86390 1
508847 99508847 1001 86380 86390 1
508598 99508598 1001 86380 86390 1
508616 99508616 1001 86380 86390 1
509214 99509214 1001 86380 86390 1
509180 99509180 1001 86380 86390 1
509182 99509182 1001 86380 86390 1
509234 99509234 1001 86380 86390 1
509755 99509755 1001 86380 86390 1
509810 99509810 1001 86380 86390 1
509612 99509612 1001 86380 86390 1
509690 99509690 1001 86380 86390 1
509386 99509386 1001 86380 86390 1
509993 99509993 1001 86380 86390 1
509958 99509958 1001 86380 86390 1
510704 99510704 1001 86380 86390 1
510610 99510610 1001 86380 86390 1
510356 99510356 1001 86380 86390 1
510491 99510491 1001 86380 86390 1
510363 99510363 1001 86380 86390 1
510254 99510254 1001 86380 86390 1
510778 99510778 1001 86380 86390 1
510804 99510804 1001 86380 86390 1
510779 99510779 1001 86380 86390 1
510818 99510818 1001 86380 86390 1
510897 99510897 1001 86380 86390 1
511401 99511401 1001 86380 86390 1
511348 99511348 1001 86380 86390 1
510971 99510971 1001 86380 86390 1
510975 99510975 1001 86380 86390 1
511891 99511891 1001 86380 86390 1
511764 99511764 1001 86380 86390 1
511963 99511963 1001 86380 86390 1
513192 99513192 1001 86380 86390 1
512782 99512782 1001 86380 86390 1
513236 99513236 1001 86380 86390 1
513264 99513264 1001 86380 86390 1
513838 99513838 1001 86380 86390 1
513648 99513648 1001 86380 86390 1
513619 99513619 1001 86380 86390 1
514090 99514090 1001 86380 86390 1
514828 99514828 1001 86380 86390 1
514786 99514786 1001 86380 86390 1
514575 99514575 1001 86380 86390 1
514527 99514527 1001 86380 86390 1
514596 99514596 1001 86380 86390 1
514310 99514310 1001 86380 86390 1
515024 99515024 1001 86380 86390 1
515040 99515040 1001 86380 86390 1
514928 99514928 1001 86380 86390 1
515636 99515636 1001 86380 86390 1
515567 99515567 1001 86380 86390 1
515471 99515471 1001 86380 86390 1
515234 99515234 1001 86380 86390 1
515065 99515065 1001 86380 86390 1
515808 99515808 1001 86380 86390 1
516110 99516110 1001 86380 86390 1
516241 99516241 1001 86380 86390 1
515954 99515954 1001 86380 86390 1
516072 99516072 1001 86380 86390 1
516060 99516060 1001 86380 86390 1
516584 99516584 1001 86380 86390 1
517275 99517275 1001 86380 86390 1
517240 99517240 1001 86380 86390 1
517217 99517217 1001 86380 86390 1
517118 99517118 1001 86380 86390 1
517067 99517067 1001 86380 86390 1
517123 99517123 1001 86380 86390 1
516748 99516748 1001 86380 86390 1
517439 99517439 1001 86380 86390 1
517377 99517377 1001 86380 86390 1
517390 99517390 1001 86380 86390 1
518067 99518067 1001 86380 86390 1
517992 99517992 1001 86380 86390 1
518096 99518096 1001 86380 86390 1
517751 99517751 1001 86380 86390 1
517914 99517914 1001 86380 86390 1
517612 99517612 1001 86380 86390 1
517629 99517629 1001 86380 86390 1
518197 99518197 1001 86380 86390 1
518670 99518670 1001 86380 86390 1
518633 99518633 1001 86380 86390 1
518582 99518582 1001 86380 86390 1
518635 99518635 1001 86380 86390 1
518648 99518648 1001 86380 86390 1
518663 99518663 1001 86380 86390 1
518677 99518677 1001 86380 86390 1
518716 99518716 1001 86380 86390 1
519062 99519062 1001 86380 86390 1
518998 99518998 1001 86380 86390 1
519090 99519090 1001 86380 86390 1
518999 99518999 1001 86380 86390 1
519002 99519002 1001 86380 86390 1
519136 99519136 1001 86380 86390 1
519642 99519642 1001 86380 86390 1
519556 99519556 1001 86380 86390 1
519432 99519432 1001 86380 86390 1
519460 99519460 1001 86380 86390 1
520375 99520375 1001 86380 86390 1
520754 99520754 1001 86380 86390 1
520832 99520832 1001 86380 86390 1
520720 99520720 1001 86380 86390 1
520682 99520682 1001 86380 86390 1
520699 99520699 1001 86380 86390 1
520700 99520700 1001 86380 86390 1
521278 99521278 1001 86380 86390 1
521443 99521443 1001 86380 86390 1
521320 99521320 1001 86380 86390 1
521373 99521373 1001 86380 86390 1
521249 99521249 1001 86380 86390 1
521227 99521227 1001 86380 86390 1
520939 99520939 1001 86380 86390 1
521635 99521635 1001 86380 86390 1
522186 99522186 1001 86380 86390 1
521916 99521916 1001 86380 86390 1
521867 99521867 1001 86380 86390 1
522492 99522492 1001 86380 86390 1
522917 99522917 1001 86380 86390 1
522708 99522708 1001 86380 86390 1
523163 99523163 1001 86380 86390 1
523932 99523932 1001 86380 86390 1
523628 99523628 1001 86380 86390 1
523495 99523495 1001 86380 86390 1
523368 99523368 1001 86380 86390 1
523516 99523516 1001 86380 86390 1
523986 99523986 1001 86380 86390 1
524363 99524363 1001 86380 86390 1
524309 99524309 1001 86380 86390 1
524250 99524250 1001 86380 86390 1
524949 99524949 1001 86380 86390 1
524831 99524831 1001 86380 86390 1
525430 99525430 1001 86380 86390 1
525597 99525597 1001 86380 86390 1
525460 99525460 1001 86380 86390 1
525584 99525584 1001 86380 86390 1
525493 99525493 1001 86380 86390 1
525201 99525201 1001 86380 86390 1
525215 99525215 1001 86380 86390 1
525388 99525388 1001 86380 86390 1
525014 99525014 1001 86380 86390 1
525653 99525653 1001 86380 86390 1
525746 99525746 1001 86380 86390 1
525617 99525617 1001 86380 86390 1
526223 99526223 1001 86380 86390 1
526327 99526327 1001 86380 86390 1
526379 99526379 1001 86380 86390 1
525875 99525875 1001 86380 86390 1
527112 99527112 1001 86380 86390 1
526880 99526880 1001 86380 86390 1
526697 99526697 1001 86380 86390 1
526832 99526832 1001 86380 86390 1
527302 99527302 1001 86380 86390 1
527267 99527267 1001 86380 86390 1
528069 99528069 1001 86380 86390 1
527745 99527745 1001 86380 86390 1
527485 99527485 1001 86380 86390 1
527550 99527550 1001 86380 86390 1
527605 99527605 1001 86380 86390 1
527631 99527631 1001 86380 86390 1
527620 99527620 1001 86380 86390 1
527518 99527518 1001 86380 86390 1
528193 99528193 1001 86380 86390 1
528219 99528219 1001 86380 86390 1
528271 99528271 1001 86380 86390 1
528220 99528220 1001 86380 86390 1
528185 99528185 1001 86380 86390 1
528109 99528109 1001 86380 86390 1
528741 99528741 1001 86380 86390 1
528581 99528581 1001 86380 86390 1
528307 99528307 1001 86380 86390 1
528449 99528449 1001 86380 86390 1
528354 99528354 1001 86380 86390 1
529054 99529054 1001 86380 86390 1
529087 99529087 1001 86380 86390 1
529624 99529624 1001 86380 86390 1
529213 99529213 1001 86380 86390 1
529855 99529855 1001 86380 86390 1
529797 99529797 1001 86380 86390 1
529892 99529892 1001 86380 86390 1
530452 99530452 1001 86380 86390 1
530474 99530474 1001 86380 86390 1
530322 99530322 1001 86380 86390 1
530183 99530183 1001 86380 86390 1
530162 99530162 1001 86380 86390 1
530293 99530293 1001 86380 86390 1
530567 99530567 1001 86380 86390 1
531338 99531338 1001 86380 86390 1
531370 99531370 1001 86380 86390 1
531124 99531124 1001 86380 86390 1
531143 99531143 1001 86380 86390 1
530977 99530977 1001 86380 86390 1
530841 99530841 1001 86380 86390 1
530804 99530804 1001 86380 86390 1
530846 99530846 1001 86380 86390 1
532129 99532129 1001 86380 86390 1
532193 99532193 1001 86380 86390 1
531892 99531892 1001 86380 86390 1
531919 99531919 1001 86380 86390 1
532248 99532248 1001 86380 86390 1
532998 99532998 1001 86380 86390 1
532817 99532817 1001 86380 86390 1
532705 99532705 1001 86380 86390 1
532681 99532681 1001 86380 86390 1
532481 99532481 1001 86380 86390 1
533043 99533043 1001 86380 86390 1
533685 99533685 1001 86380 86390 1
533523 99533523 1001 86380 86390 1
533474 99533474 1001 86380 86390 1
533502 99533502 1001 86380 86390 1
533381 99533381 1001 86380 86390 1
533331 99533331 1001 86380 86390 1
533374 99533374 1001 86380 86390 1
533899 99533899 1001 86380 86390 1
534032 99534032 1001 86380 86390 1
533969 99533969 1001 86380 86390 1
533957 99533957 1001 86380 86390 1
534540 99534540 1001 86380 86390 1
534235 99534235 1001 86380 86390 1
534068 99534068 1001 86380 86390 1
534088 99534088 1001 86380 86390 1
534788 99534788 1001 86380 86390 1
534884 99534884 1001 86380 86390 1
535349 99535349 1001 86380 86390 1
535504 99535504 1001 86380 86390 1
535266 99535266 1001 86380 86390 1
535212 99535212 1001 86380 86390 1
535303 99535303 1001 86380 86390 1
535078 99535078 1001 86380 86390 1
535715 99535715 1001 86380 86390 1
535658 99535658 1001 86380 86390 1
536249 99536249 1001 86380 86390 1
536181 99536181 1001 86380 86390 1
536129 99536129 1001 86380 86390 1
535796 99535796 1001 86380 86390 1
535738 99535738 1001 86380 86390 1
536502 99536502 1001 86380 86390 1
537129 99537129 1001 86380 86390 1
536983 99536983 1001 86380 86390 1
536987 99536987 1001 86380 86390 1
536814 99536814 1001 86380 86390 1
536632 99536632 1001 86380 86390 1
536543 99536543 1001 86380 86390 1
536738 99536738 1001 86380 86390 1
537355 99537355 1001 86380 86390 1
537307 99537307 1001 86380 86390 1
537835 99537835 1001 86380 86390 1
537805 99537805 1001 86380 86390 1
537691 99537691 1001 86380 86390 1
537421 99537421 1001 86380 86390 1
537440 99537440 1001 86380 86390 1
537494 99537494 1001 86380 86390 1
537998 99537998 1001 86380 86390 1
538160 99538160 1001 86380 86390 1
538486 99538486 1001 86380 86390 1
538369 99538369 1001 86380 86390 1
538372 99538372 1001 86380 86390 1
539007 99539007 1001 86380 86390 1
538946 99538946 1001 86380 86390 1
539274 99539274 1001 86380 86390 1
539047 99539047 1001 86380 86390 1
539031 99539031 1001 86380 86390 1
539728 99539728 1001 86380 86390 1
539694 99539694 1001 86380 86390 1
539830 99539830 1001 86380 86390 1
539978 99539978 1001 86380 86390 1
541292 99541292 1001 86380 86390 1
541233 99541233 1001 86380 86390 1
541195 99541195 1001 86380 86390 1
541196 99541196 1001 86380 86390 1
541122 99541122 1001 86380 86390 1
540972 99540972 1001 86380 86390 1
541083 99541083 1001 86380 86390 1
541447 99541447 1001 86380 86390 1
541401 99541401 1001 86380 86390 1
541366 99541366 1001 86380 86390 1
541826 99541826 1001 86380 86390 1
541764 99541764 1001 86380 86390 1
542285 99542285 1001 86380 86390 1
542144 99542144 1001 86380 86390 1
542300 99542300 1001 86380 86390 1
542900 99542900 1001 86380 86390 1
542892 99542892 1001 86380 86390 1
542638 99542638 1001 86380 86390 1
542718 99542718 1001 86380 86390 1
542604 99542604 1001 86380 86390 1
542656 99542656 1001 86380 86390 1
542428 99542428 1001 86380 86390 1
542443 99542443 1001 86380 86390 1
542347 99542347 1001 86380 86390 1
543142 99543142 1001 86380 86390 1
543135 99543135 1001 86380 86390 1
543386 99543386 1001 86380 86390 1
543459 99543459 1001 86380 86390 1
543783 99543783 1001 86380 86390 1
543815 99543815 1001 86380 86390 1
543909 99543909 1001 86380 86390 1
544594 99544594 1001 86380 86390 1
544494 99544494 1001 86380 86390 1
544200 99544200 1001 86380 86390 1
544051 99544051 1001 86380 86390 1
544183 99544183 1001 86380 86390 1
544737 99544737 1001 86380 86390 1
516884 1126 1001 34547 34846 1
400597 99400597 1001 86380 86390 1
401905 99401905 1001 86380 86390 1
401947 99401947 1001 86380 86390 1
402023 99402023 1001 86380 86390 1
402433 99402433 1001 86380 86390 1
402741 99402741 1001 86380 86390 1
402915 99402915 1001 86380 86390 1
403401 99403401 1001 86380 86390 1
403386 99403386 1001 86380 86390 1
403607 99403607 1001 86380 86390 1
403698 99403698 1001 86380 86390 1
403918 99403918 1001 86380 86390 1
403968 99403968 1001 86380 86390 1
404102 99404102 1001 86380 86390 1
404167 99404167 1001 86380 86390 1
404364 99404364 1001 86380 86390 1
404311 99404311 1001 86380 86390 1
405026 99405026 1001 86380 86390 1
405473 99405473 1001 86380 86390 1
405502 99405502 1001 86380 86390 1
405535 99405535 1001 86380 86390 1
406054 99406054 1001 86380 86390 1
406253 99406253 1001 86380 86390 1
406488 99406488 1001 86380 86390 1
406940 99406940 1001 86380 86390 1
407187 99407187 1001 86380 86390 1
407626 99407626 1001 86380 86390 1
407832 99407832 1001 86380 86390 1
407815 99407815 1001 86380 86390 1
408194 99408194 1001 86380 86390 1
408345 99408345 1001 86380 86390 1
408388 99408388 1001 86380 86390 1
408400 99408400 1001 86380 86390 1
408846 99408846 1001 86380 86390 1
408768 99408768 1001 86380 86390 1
409092 99409092 1001 86380 86390 1
409479 99409479 1001 86380 86390 1
409586 99409586 1001 86380 86390 1
409640 99409640 1001 86380 86390 1
409919 99409919 1001 86380 86390 1
410298 99410298 1001 86380 86390 1
410283 99410283 1001 86380 86390 1
410287 99410287 1001 86380 86390 1
411037 99411037 1001 86380 86390 1
411255 99411255 1001 86380 86390 1
411510 99411510 1001 86380 86390 1
411692 99411692 1001 86380 86390 1
411932 99411932 1001 86380 86390 1
413450 99413450 1001 86380 86390 1
413357 99413357 1001 86380 86390 1
413112 99413112 1001 86380 86390 1
412955 99412955 1001 86380 86390 1
412646 99412646 1001 86380 86390 1
412731 99412731 1001 86380 86390 1
412566 99412566 1001 86380 86390 1
414020 99414020 1001 86380 86390 1
414082 99414082 1001 86380 86390 1
414761 99414761 1001 86380 86390 1
414714 99414714 1001 86380 86390 1
414205 99414205 1001 86380 86390 1
414498 99414498 1001 86380 86390 1
415697 99415697 1001 86380 86390 1
416601 99416601 1001 86380 86390 1
416445 99416445 1001 86380 86390 1
415895 99415895 1001 86380 86390 1
418474 99418474 1001 86380 86390 1
418196 99418196 1001 86380 86390 1
418087 99418087 1001 86380 86390 1
417936 99417936 1001 86380 86390 1
417911 99417911 1001 86380 86390 1
419037 99419037 1001 86380 86390 1
418819 99418819 1001 86380 86390 1
420150 99420150 1001 86380 86390 1
420178 99420178 1001 86380 86390 1
420161 99420161 1001 86380 86390 1
419984 99419984 1001 86380 86390 1
419864 99419864 1001 86380 86390 1
420762 99420762 1001 86380 86390 1
421920 99421920 1001 86380 86390 1
421870 99421870 1001 86380 86390 1
421819 99421819 1001 86380 86390 1
421624 99421624 1001 86380 86390 1
421313 99421313 1001 86380 86390 1
420844 99420844 1001 86380 86390 1
421225 99421225 1001 86380 86390 1
422412 99422412 1001 86380 86390 1
423653 99423653 1001 86380 86390 1
423703 99423703 1001 86380 86390 1
423571 99423571 1001 86380 86390 1
422984 99422984 1001 86380 86390 1
423243 99423243 1001 86380 86390 1
422796 99422796 1001 86380 86390 1
422751 99422751 1001 86380 86390 1
423803 99423803 1001 86380 86390 1
424823 99424823 1001 86380 86390 1
424869 99424869 1001 86380 86390 1
425657 99425657 1001 86380 86390 1
425632 99425632 1001 86380 86390 1
425810 99425810 1001 86380 86390 1
425792 99425792 1001 86380 86390 1
426544 99426544 1001 86380 86390 1
426382 99426382 1001 86380 86390 1
426332 99426332 1001 86380 86390 1
426109 99426109 1001 86380 86390 1
427316 99427316 1001 86380 86390 1
427340 99427340 1001 86380 86390 1
428477 99428477 1001 86380 86390 1
428655 99428655 1001 86380 86390 1
428483 99428483 1001 86380 86390 1
427924 99427924 1001 86380 86390 1
427569 99427569 1001 86380 86390 1
430051 99430051 1001 86380 86390 1
429396 99429396 1001 86380 86390 1
430770 99430770 1001 86380 86390 1
430540 99430540 1001 86380 86390 1
431403 99431403 1001 86380 86390 1
430932 99430932 1001 86380 86390 1
431077 99431077 1001 86380 86390 1
431057 99431057 1001 86380 86390 1
432066 99432066 1001 86380 86390 1
432479 99432479 1001 86380 86390 1
433484 99433484 1001 86380 86390 1
433191 99433191 1001 86380 86390 1
433118 99433118 1001 86380 86390 1
432866 99432866 1001 86380 86390 1
433806 99433806 1001 86380 86390 1
434759 99434759 1001 86380 86390 1
434199 99434199 1001 86380 86390 1
434284 99434284 1001 86380 86390 1
434334 99434334 1001 86380 86390 1
434224 99434224 1001 86380 86390 1
435677 99435677 1001 86380 86390 1
435757 99435757 1001 86380 86390 1
435692 99435692 1001 86380 86390 1
436630 99436630 1001 86380 86390 1
436356 99436356 1001 86380 86390 1
436066 99436066 1001 86380 86390 1
436044 99436044 1001 86380 86390 1
435915 99435915 1001 86380 86390 1
437240 99437240 1001 86380 86390 1
300594 99300594 1001 86380 86390 1
300712 99300712 1001 86380 86390 1
300459 99300459 1001 86380 86390 1
300371 99300371 1001 86380 86390 1
300423 99300423 1001 86380 86390 1
300517 99300517 1001 86380 86390 1
300392 99300392 1001 86380 86390 1
300229 99300229 1001 86380 86390 1
300886 99300886 1001 86380 86390 1
301530 99301530 1001 86380 86390 1
301463 99301463 1001 86380 86390 1
301028 99301028 1001 86380 86390 1
301660 99301660 1001 86380 86390 1
302280 99302280 1001 86380 86390 1
302244 99302244 1001 86380 86390 1
302336 99302336 1001 86380 86390 1
302025 99302025 1001 86380 86390 1
301841 99301841 1001 86380 86390 1
301855 99301855 1001 86380 86390 1
301885 99301885 1001 86380 86390 1
302543 99302543 1001 86380 86390 1
303185 99303185 1001 86380 86390 1
302642 99302642 1001 86380 86390 1
302733 99302733 1001 86380 86390 1
303254 99303254 1001 86380 86390 1
303958 99303958 1001 86380 86390 1
303844 99303844 1001 86380 86390 1
303636 99303636 1001 86380 86390 1
303705 99303705 1001 86380 86390 1
303720 99303720 1001 86380 86390 1
303496 99303496 1001 86380 86390 1
303459 99303459 1001 86380 86390 1
304107 99304107 1001 86380 86390 1
304687 99304687 1001 86380 86390 1
304551 99304551 1001 86380 86390 1
304467 99304467 1001 86380 86390 1
304368 99304368 1001 86380 86390 1
305041 99305041 1001 86380 86390 1
305017 99305017 1001 86380 86390 1
305514 99305514 1001 86380 86390 1
305430 99305430 1001 86380 86390 1
305334 99305334 1001 86380 86390 1
305230 99305230 1001 86380 86390 1
500102 99500102 1001 86380 86390 1
500676 99500676 1001 86380 86390 1
500501 99500501 1001 86380 86390 1
500451 99500451 1001 86380 86390 1
500222 99500222 1001 86380 86390 1
500947 99500947 1001 86380 86390 1
501566 99501566 1001 86380 86390 1
501519 99501519 1001 86380 86390 1
501371 99501371 1001 86380 86390 1
501262 99501262 1001 86380 86390 1
501063 99501063 1001 86380 86390 1
501762 99501762 1001 86380 86390 1
502377 99502377 1001 86380 86390 1
502089 99502089 1001 86380 86390 1
502141 99502141 1001 86380 86390 1
502129 99502129 1001 86380 86390 1
501847 99501847 1001 86380 86390 1
501854 99501854 1001 86380 86390 1
501920 99501920 1001 86380 86390 1
502492 99502492 1001 86380 86390 1
502615 99502615 1001 86380 86390 1
502551 99502551 1001 86380 86390 1
502951 99502951 1001 86380 86390 1
502902 99502902 1001 86380 86390 1
503033 99503033 1001 86380 86390 1
502776 99502776 1001 86380 86390 1
503371 99503371 1001 86380 86390 1
503757 99503757 1001 86380 86390 1
503892 99503892 1001 86380 86390 1
503497 99503497 1001 86380 86390 1
504779 99504779 1001 86380 86390 1
504572 99504572 1001 86380 86390 1
504440 99504440 1001 86380 86390 1
505134 99505134 1001 86380 86390 1
505706 99505706 1001 86380 86390 1
505697 99505697 1001 86380 86390 1
505491 99505491 1001 86380 86390 1
505375 99505375 1001 86380 86390 1
505154 99505154 1001 86380 86390 1
505351 99505351 1001 86380 86390 1
505916 99505916 1001 86380 86390 1
505934 99505934 1001 86380 86390 1
506205 99506205 1001 86380 86390 1
506151 99506151 1001 86380 86390 1
506790 99506790 1001 86380 86390 1
506726 99506726 1001 86380 86390 1
507100 99507100 1001 86380 86390 1
507192 99507192 1001 86380 86390 1
507512 99507512 1001 86380 86390 1
507538 99507538 1001 86380 86390 1
507948 99507948 1001 86380 86390 1
508040 99508040 1001 86380 86390 1
507768 99507768 1001 86380 86390 1
508310 99508310 1001 86380 86390 1
508044 99508044 1001 86380 86390 1
508353 99508353 1001 86380 86390 1
508250 99508250 1001 86380 86390 1
508878 99508878 1001 86380 86390 1
508514 99508514 1001 86380 86390 1
509140 99509140 1001 86380 86390 1
509179 99509179 1001 86380 86390 1
509878 99509878 1001 86380 86390 1
509591 99509591 1001 86380 86390 1
509689 99509689 1001 86380 86390 1
509653 99509653 1001 86380 86390 1
509410 99509410 1001 86380 86390 1
509347 99509347 1001 86380 86390 1
509286 99509286 1001 86380 86390 1
509287 99509287 1001 86380 86390 1
510560 99510560 1001 86380 86390 1
510157 99510157 1001 86380 86390 1
510120 99510120 1001 86380 86390 1
510220 99510220 1001 86380 86390 1
510802 99510802 1001 86380 86390 1
510925 99510925 1001 86380 86390 1
510889 99510889 1001 86380 86390 1
511468 99511468 1001 86380 86390 1
511484 99511484 1001 86380 86390 1
511548 99511548 1001 86380 86390 1
511731 99511731 1001 86380 86390 1
511739 99511739 1001 86380 86390 1
512209 99512209 1001 86380 86390 1
512072 99512072 1001 86380 86390 1
512098 99512098 1001 86380 86390 1
512086 99512086 1001 86380 86390 1
512035 99512035 1001 86380 86390 1
511784 99511784 1001 86380 86390 1
511929 99511929 1001 86380 86390 1
511942 99511942 1001 86380 86390 1
511816 99511816 1001 86380 86390 1
511820 99511820 1001 86380 86390 1
512565 99512565 1001 86380 86390 1
512555 99512555 1001 86380 86390 1
512530 99512530 1001 86380 86390 1
513110 99513110 1001 86380 86390 1
512917 99512917 1001 86380 86390 1
512744 99512744 1001 86380 86390 1
512669 99512669 1001 86380 86390 1
512776 99512776 1001 86380 86390 1
513212 99513212 1001 86380 86390 1
513830 99513830 1001 86380 86390 1
513843 99513843 1001 86380 86390 1
513768 99513768 1001 86380 86390 1
513795 99513795 1001 86380 86390 1
513431 99513431 1001 86380 86390 1
514129 99514129 1001 86380 86390 1
514543 99514543 1001 86380 86390 1
514534 99514534 1001 86380 86390 1
514288 99514288 1001 86380 86390 1
514366 99514366 1001 86380 86390 1
514293 99514293 1001 86380 86390 1
515036 99515036 1001 86380 86390 1
514882 99514882 1001 86380 86390 1
514961 99514961 1001 86380 86390 1
514925 99514925 1001 86380 86390 1
514982 99514982 1001 86380 86390 1
515585 99515585 1001 86380 86390 1
515379 99515379 1001 86380 86390 1
515315 99515315 1001 86380 86390 1
515385 99515385 1001 86380 86390 1
515192 99515192 1001 86380 86390 1
515194 99515194 1001 86380 86390 1
515254 99515254 1001 86380 86390 1
515878 99515878 1001 86380 86390 1
516308 99516308 1001 86380 86390 1
516451 99516451 1001 86380 86390 1
516156 99516156 1001 86380 86390 1
515923 99515923 1001 86380 86390 1
516649 99516649 1001 86380 86390 1
516692 99516692 1001 86380 86390 1
517175 99517175 1001 86380 86390 1
517322 99517322 1001 86380 86390 1
517126 99517126 1001 86380 86390 1
516813 99516813 1001 86380 86390 1
517443 99517443 1001 86380 86390 1
517885 99517885 1001 86380 86390 1
517808 99517808 1001 86380 86390 1
517911 99517911 1001 86380 86390 1
517888 99517888 1001 86380 86390 1
517890 99517890 1001 86380 86390 1
517648 99517648 1001 86380 86390 1
517741 99517741 1001 86380 86390 1
517590 99517590 1001 86380 86390 1
518172 99518172 1001 86380 86390 1
518810 99518810 1001 86380 86390 1
518862 99518862 1001 86380 86390 1
518916 99518916 1001 86380 86390 1
518813 99518813 1001 86380 86390 1
518983 99518983 1001 86380 86390 1
518675 99518675 1001 86380 86390 1
518513 99518513 1001 86380 86390 1
519150 99519150 1001 86380 86390 1
519647 99519647 1001 86380 86390 1
519773 99519773 1001 86380 86390 1
519557 99519557 1001 86380 86390 1
519287 99519287 1001 86380 86390 1
520014 99520014 1001 86380 86390 1
520565 99520565 1001 86380 86390 1
520544 99520544 1001 86380 86390 1
520496 99520496 1001 86380 86390 1
520562 99520562 1001 86380 86390 1
520333 99520333 1001 86380 86390 1
520034 99520034 1001 86380 86390 1
520094 99520094 1001 86380 86390 1
520676 99520676 1001 86380 86390 1
520704 99520704 1001 86380 86390 1
520774 99520774 1001 86380 86390 1
521328 99521328 1001 86380 86390 1
521154 99521154 1001 86380 86390 1
521234 99521234 1001 86380 86390 1
521035 99521035 1001 86380 86390 1
521519 99521519 1001 86380 86390 1
521510 99521510 1001 86380 86390 1
521666 99521666 1001 86380 86390 1
522255 99522255 1001 86380 86390 1
522049 99522049 1001 86380 86390 1
521714 99521714 1001 86380 86390 1
521771 99521771 1001 86380 86390 1
521799 99521799 1001 86380 86390 1
523089 99523089 1001 86380 86390 1
523096 99523096 1001 86380 86390 1
523023 99523023 1001 86380 86390 1
522744 99522744 1001 86380 86390 1
522787 99522787 1001 86380 86390 1
522831 99522831 1001 86380 86390 1
522728 99522728 1001 86380 86390 1
522555 99522555 1001 86380 86390 1
522573 99522573 1001 86380 86390 1
523289 99523289 1001 86380 86390 1
523136 99523136 1001 86380 86390 1
523772 99523772 1001 86380 86390 1
523928 99523928 1001 86380 86390 1
523584 99523584 1001 86380 86390 1
523335 99523335 1001 86380 86390 1
524064 99524064 1001 86380 86390 1
524042 99524042 1001 86380 86390 1
524374 99524374 1001 86380 86390 1
524442 99524442 1001 86380 86390 1
524348 99524348 1001 86380 86390 1
524326 99524326 1001 86380 86390 1
524864 99524864 1001 86380 86390 1
525416 99525416 1001 86380 86390 1
525470 99525470 1001 86380 86390 1
525068 99525068 1001 86380 86390 1
525697 99525697 1001 86380 86390 1
525652 99525652 1001 86380 86390 1
525756 99525756 1001 86380 86390 1
526350 99526350 1001 86380 86390 1
526056 99526056 1001 86380 86390 1
526213 99526213 1001 86380 86390 1
526020 99526020 1001 86380 86390 1
525928 99525928 1001 86380 86390 1
526576 99526576 1001 86380 86390 1
527133 99527133 1001 86380 86390 1
527058 99527058 1001 86380 86390 1
527189 99527189 1001 86380 86390 1
527077 99527077 1001 86380 86390 1
527245 99527245 1001 86380 86390 1
527018 99527018 1001 86380 86390 1
526947 99526947 1001 86380 86390 1
527001 99527001 1001 86380 86390 1
526740 99526740 1001 86380 86390 1
528037 99528037 1001 86380 86390 1
527741 99527741 1001 86380 86390 1
527865 99527865 1001 86380 86390 1
527829 99527829 1001 86380 86390 1
527868 99527868 1001 86380 86390 1
527460 99527460 1001 86380 86390 1
528134 99528134 1001 86380 86390 1
528843 99528843 1001 86380 86390 1
528521 99528521 1001 86380 86390 1
528458 99528458 1001 86380 86390 1
529083 99529083 1001 86380 86390 1
528958 99528958 1001 86380 86390 1
529570 99529570 1001 86380 86390 1
529446 99529446 1001 86380 86390 1
529119 99529119 1001 86380 86390 1
529204 99529204 1001 86380 86390 1
529153 99529153 1001 86380 86390 1
529879 99529879 1001 86380 86390 1
529918 99529918 1001 86380 86390 1
530524 99530524 1001 86380 86390 1
530370 99530370 1001 86380 86390 1
530411 99530411 1001 86380 86390 1
529997 99529997 1001 86380 86390 1
529987 99529987 1001 86380 86390 1
530067 99530067 1001 86380 86390 1
530022 99530022 1001 86380 86390 1
530735 99530735 1001 86380 86390 1
530724 99530724 1001 86380 86390 1
531200 99531200 1001 86380 86390 1
531270 99531270 1001 86380 86390 1
530995 99530995 1001 86380 86390 1
531052 99531052 1001 86380 86390 1
531041 99531041 1001 86380 86390 1
530816 99530816 1001 86380 86390 1
531492 99531492 1001 86380 86390 1
531858 99531858 1001 86380 86390 1
531923 99531923 1001 86380 86390 1
531927 99531927 1001 86380 86390 1
531608 99531608 1001 86380 86390 1
532383 99532383 1001 86380 86390 1
532750 99532750 1001 86380 86390 1
532776 99532776 1001 86380 86390 1
532528 99532528 1001 86380 86390 1
532467 99532467 1001 86380 86390 1
533068 99533068 1001 86380 86390 1
533737 99533737 1001 86380 86390 1
533549 99533549 1001 86380 86390 1
533621 99533621 1001 86380 86390 1
533622 99533622 1001 86380 86390 1
533586 99533586 1001 86380 86390 1
534589 99534589 1001 86380 86390 1
534618 99534618 1001 86380 86390 1
534478 99534478 1001 86380 86390 1
534097 99534097 1001 86380 86390 1
534687 99534687 1001 86380 86390 1
535368 99535368 1001 86380 86390 1
535246 99535246 1001 86380 86390 1
535159 99535159 1001 86380 86390 1
535038 99535038 1001 86380 86390 1
534992 99534992 1001 86380 86390 1
535712 99535712 1001 86380 86390 1
535596 99535596 1001 86380 86390 1
535571 99535571 1001 86380 86390 1
536284 99536284 1001 86380 86390 1
536028 99536028 1001 86380 86390 1
535951 99535951 1001 86380 86390 1
536011 99536011 1001 86380 86390 1
536412 99536412 1001 86380 86390 1
536338 99536338 1001 86380 86390 1
536468 99536468 1001 86380 86390 1
536486 99536486 1001 86380 86390 1
536984 99536984 1001 86380 86390 1
536993 99536993 1001 86380 86390 1
536934 99536934 1001 86380 86390 1
536901 99536901 1001 86380 86390 1
536673 99536673 1001 86380 86390 1
536696 99536696 1001 86380 86390 1
537239 99537239 1001 86380 86390 1
537392 99537392 1001 86380 86390 1
538060 99538060 1001 86380 86390 1
538759 99538759 1001 86380 86390 1
538412 99538412 1001 86380 86390 1
539438 99539438 1001 86380 86390 1
539276 99539276 1001 86380 86390 1
539090 99539090 1001 86380 86390 1
540284 99540284 1001 86380 86390 1
540336 99540336 1001 86380 86390 1
539888 99539888 1001 86380 86390 1
540039 99540039 1001 86380 86390 1
540661 99540661 1001 86380 86390 1
540629 99540629 1001 86380 86390 1
540553 99540553 1001 86380 86390 1
541155 99541155 1001 86380 86390 1
542012 99542012 1001 86380 86390 1
541962 99541962 1001 86380 86390 1
541911 99541911 1001 86380 86390 1
541505 99541505 1001 86380 86390 1
541573 99541573 1001 86380 86390 1
541499 99541499 1001 86380 86390 1
542319 99542319 1001 86380 86390 1
542869 99542869 1001 86380 86390 1
542823 99542823 1001 86380 86390 1
542681 99542681 1001 86380 86390 1
542541 99542541 1001 86380 86390 1
542358 99542358 1001 86380 86390 1
542373 99542373 1001 86380 86390 1
543104 99543104 1001 86380 86390 1
543092 99543092 1001 86380 86390 1
543668 99543668 1001 86380 86390 1
543587 99543587 1001 86380 86390 1
543492 99543492 1001 86380 86390 1
543419 99543419 1001 86380 86390 1
543484 99543484 1001 86380 86390 1
543214 99543214 1001 86380 86390 1
543943 99543943 1001 86380 86390 1
544418 99544418 1001 86380 86390 1
544455 99544455 1001 86380 86390 1
544083 99544083 1001 86380 86390 1
544049 99544049 1001 86380 86390 1
413115 958 1001 49500 52677 1
424161 942 1001 29640 29997 1
400221 99400221 1001 86380 86390 1
400155 99400155 1001 86380 86390 1
400981 99400981 1001 86380 86390 1
401185 99401185 1001 86380 86390 1
401273 99401273 1001 86380 86390 1
401482 99401482 1001 86380 86390 1
401984 99401984 1001 86380 86390 1
402158 99402158 1001 86380 86390 1
402453 99402453 1001 86380 86390 1
402596 99402596 1001 86380 86390 1
402743 99402743 1001 86380 86390 1
402807 99402807 1001 86380 86390 1
402981 99402981 1001 86380 86390 1
403431 99403431 1001 86380 86390 1
403595 99403595 1001 86380 86390 1
403729 99403729 1001 86380 86390 1
403928 99403928 1001 86380 86390 1
404163 99404163 1001 86380 86390 1
405007 99405007 1001 86380 86390 1
405027 99405027 1001 86380 86390 1
405176 99405176 1001 86380 86390 1
405443 99405443 1001 86380 86390 1
405513 99405513 1001 86380 86390 1
405755 99405755 1001 86380 86390 1
406076 99406076 1001 86380 86390 1
406448 99406448 1001 86380 86390 1
406705 99406705 1001 86380 86390 1
406693 99406693 1001 86380 86390 1
406957 99406957 1001 86380 86390 1
407257 99407257 1001 86380 86390 1
407358 99407358 1001 86380 86390 1
407531 99407531 1001 86380 86390 1
407856 99407856 1001 86380 86390 1
408045 99408045 1001 86380 86390 1
408151 99408151 1001 86380 86390 1
408231 99408231 1001 86380 86390 1
408746 99408746 1001 86380 86390 1
409161 99409161 1001 86380 86390 1
409631 99409631 1001 86380 86390 1
409742 99409742 1001 86380 86390 1
410001 99410001 1001 86380 86390 1
410225 99410225 1001 86380 86390 1
410996 99410996 1001 86380 86390 1
411293 99411293 1001 86380 86390 1
411412 99411412 1001 86380 86390 1
411781 99411781 1001 86380 86390 1
411843 99411843 1001 86380 86390 1
412310 99412310 1001 86380 86390 1
413491 99413491 1001 86380 86390 1
413458 99413458 1001 86380 86390 1
413460 99413460 1001 86380 86390 1
413327 99413327 1001 86380 86390 1
413614 99413614 1001 86380 86390 1
413417 99413417 1001 86380 86390 1
413179 99413179 1001 86380 86390 1
412967 99412967 1001 86380 86390 1
413079 99413079 1001 86380 86390 1
413105 99413105 1001 86380 86390 1
412817 99412817 1001 86380 86390 1
413703 99413703 1001 86380 86390 1
413878 99413878 1001 86380 86390 1
415004 99415004 1001 86380 86390 1
414452 99414452 1001 86380 86390 1
414207 99414207 1001 86380 86390 1
414368 99414368 1001 86380 86390 1
414260 99414260 1001 86380 86390 1
416613 99416613 1001 86380 86390 1
416869 99416869 1001 86380 86390 1
416320 99416320 1001 86380 86390 1
416144 99416144 1001 86380 86390 1
416310 99416310 1001 86380 86390 1
415970 99415970 1001 86380 86390 1
416027 99416027 1001 86380 86390 1
416049 99416049 1001 86380 86390 1
417179 99417179 1001 86380 86390 1
418534 99418534 1001 86380 86390 1
418657 99418657 1001 86380 86390 1
418780 99418780 1001 86380 86390 1
417939 99417939 1001 86380 86390 1
417759 99417759 1001 86380 86390 1
417846 99417846 1001 86380 86390 1
419003 99419003 1001 86380 86390 1
420342 99420342 1001 86380 86390 1
420160 99420160 1001 86380 86390 1
419751 99419751 1001 86380 86390 1
419450 99419450 1001 86380 86390 1
419341 99419341 1001 86380 86390 1
420448 99420448 1001 86380 86390 1
420781 99420781 1001 86380 86390 1
421454 99421454 1001 86380 86390 1
421648 99421648 1001 86380 86390 1
422265 99422265 1001 86380 86390 1
422185 99422185 1001 86380 86390 1
422326 99422326 1001 86380 86390 1
423379 99423379 1001 86380 86390 1
423731 99423731 1001 86380 86390 1
423427 99423427 1001 86380 86390 1
423022 99423022 1001 86380 86390 1
422785 99422785 1001 86380 86390 1
424788 99424788 1001 86380 86390 1
424532 99424532 1001 86380 86390 1
424361 99424361 1001 86380 86390 1
424362 99424362 1001 86380 86390 1
425709 99425709 1001 86380 86390 1
426929 99426929 1001 86380 86390 1
426854 99426854 1001 86380 86390 1
425842 99425842 1001 86380 86390 1
426209 99426209 1001 86380 86390 1
428612 99428612 1001 86380 86390 1
428374 99428374 1001 86380 86390 1
428723 99428723 1001 86380 86390 1
427712 99427712 1001 86380 86390 1
427723 99427723 1001 86380 86390 1
429154 99429154 1001 86380 86390 1
430192 99430192 1001 86380 86390 1
430005 99430005 1001 86380 86390 1
430365 99430365 1001 86380 86390 1
429933 99429933 1001 86380 86390 1
430546 99430546 1001 86380 86390 1
430810 99430810 1001 86380 86390 1
431606 99431606 1001 86380 86390 1
431364 99431364 1001 86380 86390 1
431346 99431346 1001 86380 86390 1
431208 99431208 1001 86380 86390 1
431234 99431234 1001 86380 86390 1
432326 99432326 1001 86380 86390 1
433468 99433468 1001 86380 86390 1
433282 99433282 1001 86380 86390 1
434097 99434097 1001 86380 86390 1
434108 99434108 1001 86380 86390 1
435107 99435107 1001 86380 86390 1
435075 99435075 1001 86380 86390 1
434734 99434734 1001 86380 86390 1
434366 99434366 1001 86380 86390 1
436860 99436860 1001 86380 86390 1
436428 99436428 1001 86380 86390 1
436737 99436737 1001 86380 86390 1
435989 99435989 1001 86380 86390 1
436221 99436221 1001 86380 86390 1
436274 99436274 1001 86380 86390 1
435947 99435947 1001 86380 86390 1
300023 99300023 1001 86380 86390 1
300546 99300546 1001 86380 86390 1
300502 99300502 1001 86380 86390 1
300302 99300302 1001 86380 86390 1
300252 99300252 1001 86380 86390 1
300227 99300227 1001 86380 86390 1
300126 99300126 1001 86380 86390 1
300846 99300846 1001 86380 86390 1
301394 99301394 1001 86380 86390 1
301252 99301252 1001 86380 86390 1
300978 99300978 1001 86380 86390 1
301043 99301043 1001 86380 86390 1
300953 99300953 1001 86380 86390 1
301072 99301072 1001 86380 86390 1
301021 99301021 1001 86380 86390 1
301655 99301655 1001 86380 86390 1
301647 99301647 1001 86380 86390 1
301675 99301675 1001 86380 86390 1
301628 99301628 1001 86380 86390 1
302357 99302357 1001 86380 86390 1
302301 99302301 1001 86380 86390 1
302047 99302047 1001 86380 86390 1
301984 99301984 1001 86380 86390 1
302131 99302131 1001 86380 86390 1
301931 99301931 1001 86380 86390 1
301828 99301828 1001 86380 86390 1
301947 99301947 1001 86380 86390 1
301806 99301806 1001 86380 86390 1
302574 99302574 1001 86380 86390 1
303175 99303175 1001 86380 86390 1
303074 99303074 1001 86380 86390 1
303038 99303038 1001 86380 86390 1
302789 99302789 1001 86380 86390 1
303372 99303372 1001 86380 86390 1
303962 99303962 1001 86380 86390 1
303912 99303912 1001 86380 86390 1
303941 99303941 1001 86380 86390 1
303822 99303822 1001 86380 86390 1
303825 99303825 1001 86380 86390 1
303538 99303538 1001 86380 86390 1
304122 99304122 1001 86380 86390 1
304214 99304214 1001 86380 86390 1
304157 99304157 1001 86380 86390 1
304798 99304798 1001 86380 86390 1
304792 99304792 1001 86380 86390 1
304651 99304651 1001 86380 86390 1
304300 99304300 1001 86380 86390 1
304249 99304249 1001 86380 86390 1
304899 99304899 1001 86380 86390 1
304942 99304942 1001 86380 86390 1
304970 99304970 1001 86380 86390 1
305684 99305684 1001 86380 86390 1
305482 99305482 1001 86380 86390 1
305511 99305511 1001 86380 86390 1
305489 99305489 1001 86380 86390 1
305605 99305605 1001 86380 86390 1
305619 99305619 1001 86380 86390 1
305317 99305317 1001 86380 86390 1
305252 99305252 1001 86380 86390 1
500543 99500543 1001 86380 86390 1
500532 99500532 1001 86380 86390 1
500514 99500514 1001 86380 86390 1
500424 99500424 1001 86380 86390 1
500372 99500372 1001 86380 86390 1
500204 99500204 1001 86380 86390 1
500876 99500876 1001 86380 86390 1
501472 99501472 1001 86380 86390 1
501360 99501360 1001 86380 86390 1
501323 99501323 1001 86380 86390 1
501874 99501874 1001 86380 86390 1
503063 99503063 1001 86380 86390 1
502877 99502877 1001 86380 86390 1
503348 99503348 1001 86380 86390 1
503349 99503349 1001 86380 86390 1
503378 99503378 1001 86380 86390 1
503928 99503928 1001 86380 86390 1
504008 99504008 1001 86380 86390 1
503919 99503919 1001 86380 86390 1
503971 99503971 1001 86380 86390 1
503795 99503795 1001 86380 86390 1
503565 99503565 1001 86380 86390 1
504138 99504138 1001 86380 86390 1
504757 99504757 1001 86380 86390 1
504875 99504875 1001 86380 86390 1
504590 99504590 1001 86380 86390 1
504494 99504494 1001 86380 86390 1
504382 99504382 1001 86380 86390 1
504373 99504373 1001 86380 86390 1
505049 99505049 1001 86380 86390 1
505622 99505622 1001 86380 86390 1
505597 99505597 1001 86380 86390 1
505441 99505441 1001 86380 86390 1
505549 99505549 1001 86380 86390 1
505341 99505341 1001 86380 86390 1
505902 99505902 1001 86380 86390 1
505841 99505841 1001 86380 86390 1
506417 99506417 1001 86380 86390 1
506421 99506421 1001 86380 86390 1
506580 99506580 1001 86380 86390 1
506587 99506587 1001 86380 86390 1
506317 99506317 1001 86380 86390 1
506389 99506389 1001 86380 86390 1
506150 99506150 1001 86380 86390 1
506178 99506178 1001 86380 86390 1
506775 99506775 1001 86380 86390 1
506789 99506789 1001 86380 86390 1
506794 99506794 1001 86380 86390 1
506694 99506694 1001 86380 86390 1
506657 99506657 1001 86380 86390 1
507283 99507283 1001 86380 86390 1
507404 99507404 1001 86380 86390 1
507328 99507328 1001 86380 86390 1
507342 99507342 1001 86380 86390 1
507078 99507078 1001 86380 86390 1
507056 99507056 1001 86380 86390 1
507175 99507175 1001 86380 86390 1
507098 99507098 1001 86380 86390 1
506850 99506850 1001 86380 86390 1
507458 99507458 1001 86380 86390 1
507617 99507617 1001 86380 86390 1
507534 99507534 1001 86380 86390 1
507430 99507430 1001 86380 86390 1
508139 99508139 1001 86380 86390 1
508194 99508194 1001 86380 86390 1
507705 99507705 1001 86380 86390 1
507817 99507817 1001 86380 86390 1
508427 99508427 1001 86380 86390 1
508346 99508346 1001 86380 86390 1
508749 99508749 1001 86380 86390 1
508475 99508475 1001 86380 86390 1
509192 99509192 1001 86380 86390 1
509239 99509239 1001 86380 86390 1
509700 99509700 1001 86380 86390 1
509738 99509738 1001 86380 86390 1
509727 99509727 1001 86380 86390 1
509715 99509715 1001 86380 86390 1
509732 99509732 1001 86380 86390 1
509509 99509509 1001 86380 86390 1
509666 99509666 1001 86380 86390 1
509388 99509388 1001 86380 86390 1
510105 99510105 1001 86380 86390 1
510065 99510065 1001 86380 86390 1
510692 99510692 1001 86380 86390 1
510523 99510523 1001 86380 86390 1
510482 99510482 1001 86380 86390 1
510319 99510319 1001 86380 86390 1
510333 99510333 1001 86380 86390 1
510197 99510197 1001 86380 86390 1
510271 99510271 1001 86380 86390 1
510129 99510129 1001 86380 86390 1
510896 99510896 1001 86380 86390 1
511380 99511380 1001 86380 86390 1
511368 99511368 1001 86380 86390 1
511543 99511543 1001 86380 86390 1
511167 99511167 1001 86380 86390 1
511154 99511154 1001 86380 86390 1
511290 99511290 1001 86380 86390 1
511011 99511011 1001 86380 86390 1
510946 99510946 1001 86380 86390 1
511031 99511031 1001 86380 86390 1
512260 99512260 1001 86380 86390 1
512275 99512275 1001 86380 86390 1
511779 99511779 1001 86380 86390 1
511831 99511831 1001 86380 86390 1
512443 99512443 1001 86380 86390 1
512410 99512410 1001 86380 86390 1
513100 99513100 1001 86380 86390 1
512968 99512968 1001 86380 86390 1
512627 99512627 1001 86380 86390 1
512790 99512790 1001 86380 86390 1
514001 99514001 1001 86380 86390 1
513907 99513907 1001 86380 86390 1
513450 99513450 1001 86380 86390 1
513598 99513598 1001 86380 86390 1
513509 99513509 1001 86380 86390 1
513419 99513419 1001 86380 86390 1
514235 99514235 1001 86380 86390 1
514767 99514767 1001 86380 86390 1
515624 99515624 1001 86380 86390 1
515297 99515297 1001 86380 86390 1
515388 99515388 1001 86380 86390 1
515424 99515424 1001 86380 86390 1
515695 99515695 1001 86380 86390 1
516399 99516399 1001 86380 86390 1
516486 99516486 1001 86380 86390 1
516131 99516131 1001 86380 86390 1
516248 99516248 1001 86380 86390 1
516289 99516289 1001 86380 86390 1
515948 99515948 1001 86380 86390 1
516580 99516580 1001 86380 86390 1
516723 99516723 1001 86380 86390 1
517517 99517517 1001 86380 86390 1
517495 99517495 1001 86380 86390 1
518112 99518112 1001 86380 86390 1
518139 99518139 1001 86380 86390 1
518015 99518015 1001 86380 86390 1
517832 99517832 1001 86380 86390 1
517736 99517736 1001 86380 86390 1
517737 99517737 1001 86380 86390 1
517661 99517661 1001 86380 86390 1
518215 99518215 1001 86380 86390 1
518872 99518872 1001 86380 86390 1
518964 99518964 1001 86380 86390 1
518442 99518442 1001 86380 86390 1
519137 99519137 1001 86380 86390 1
519814 99519814 1001 86380 86390 1
519578 99519578 1001 86380 86390 1
519490 99519490 1001 86380 86390 1
519568 99519568 1001 86380 86390 1
519294 99519294 1001 86380 86390 1
520008 99520008 1001 86380 86390 1
520580 99520580 1001 86380 86390 1
520484 99520484 1001 86380 86390 1
520347 99520347 1001 86380 86390 1
520218 99520218 1001 86380 86390 1
520104 99520104 1001 86380 86390 1
520717 99520717 1001 86380 86390 1
521084 99521084 1001 86380 86390 1
521242 99521242 1001 86380 86390 1
521102 99521102 1001 86380 86390 1
521473 99521473 1001 86380 86390 1
522153 99522153 1001 86380 86390 1
522181 99522181 1001 86380 86390 1
522085 99522085 1001 86380 86390 1
522088 99522088 1001 86380 86390 1
522478 99522478 1001 86380 86390 1
523076 99523076 1001 86380 86390 1
522762 99522762 1001 86380 86390 1
522574 99522574 1001 86380 86390 1
523168 99523168 1001 86380 86390 1
523147 99523147 1001 86380 86390 1
523814 99523814 1001 86380 86390 1
523554 99523554 1001 86380 86390 1
523479 99523479 1001 86380 86390 1
523428 99523428 1001 86380 86390 1
523481 99523481 1001 86380 86390 1
523417 99523417 1001 86380 86390 1
523487 99523487 1001 86380 86390 1
524015 99524015 1001 86380 86390 1
524706 99524706 1001 86380 86390 1
524697 99524697 1001 86380 86390 1
524594 99524594 1001 86380 86390 1
524386 99524386 1001 86380 86390 1
524392 99524392 1001 86380 86390 1
524561 99524561 1001 86380 86390 1
524328 99524328 1001 86380 86390 1
524950 99524950 1001 86380 86390 1
524815 99524815 1001 86380 86390 1
525552 99525552 1001 86380 86390 1
525380 99525380 1001 86380 86390 1
525304 99525304 1001 86380 86390 1
525321 99525321 1001 86380 86390 1
526385 99526385 1001 86380 86390 1
526282 99526282 1001 86380 86390 1
526012 99526012 1001 86380 86390 1
526196 99526196 1001 86380 86390 1
526058 99526058 1001 86380 86390 1
526009 99526009 1001 86380 86390 1
525997 99525997 1001 86380 86390 1
525815 99525815 1001 86380 86390 1
526570 99526570 1001 86380 86390 1
527221 99527221 1001 86380 86390 1
527033 99527033 1001 86380 86390 1
526674 99526674 1001 86380 86390 1
526688 99526688 1001 86380 86390 1
526650 99526650 1001 86380 86390 1
527299 99527299 1001 86380 86390 1
527956 99527956 1001 86380 86390 1
527893 99527893 1001 86380 86390 1
527793 99527793 1001 86380 86390 1
527758 99527758 1001 86380 86390 1
528097 99528097 1001 86380 86390 1
528752 99528752 1001 86380 86390 1
528339 99528339 1001 86380 86390 1
529032 99529032 1001 86380 86390 1
529618 99529618 1001 86380 86390 1
529501 99529501 1001 86380 86390 1
529390 99529390 1001 86380 86390 1
529134 99529134 1001 86380 86390 1
529313 99529313 1001 86380 86390 1
529845 99529845 1001 86380 86390 1
529925 99529925 1001 86380 86390 1
530542 99530542 1001 86380 86390 1
530199 99530199 1001 86380 86390 1
529947 99529947 1001 86380 86390 1
530012 99530012 1001 86380 86390 1
530072 99530072 1001 86380 86390 1
530670 99530670 1001 86380 86390 1
530598 99530598 1001 86380 86390 1
531327 99531327 1001 86380 86390 1
530998 99530998 1001 86380 86390 1
530975 99530975 1001 86380 86390 1
531054 99531054 1001 86380 86390 1
530953 99530953 1001 86380 86390 1
530838 99530838 1001 86380 86390 1
530955 99530955 1001 86380 86390 1
531450 99531450 1001 86380 86390 1
531554 99531554 1001 86380 86390 1
532116 99532116 1001 86380 86390 1
532202 99532202 1001 86380 86390 1
532053 99532053 1001 86380 86390 1
532121 99532121 1001 86380 86390 1
532150 99532150 1001 86380 86390 1
531662 99531662 1001 86380 86390 1
531711 99531711 1001 86380 86390 1
532268 99532268 1001 86380 86390 1
532858 99532858 1001 86380 86390 1
532875 99532875 1001 86380 86390 1
532630 99532630 1001 86380 86390 1
532429 99532429 1001 86380 86390 1
532591 99532591 1001 86380 86390 1
533072 99533072 1001 86380 86390 1
533130 99533130 1001 86380 86390 1
533824 99533824 1001 86380 86390 1
533671 99533671 1001 86380 86390 1
533510 99533510 1001 86380 86390 1
533554 99533554 1001 86380 86390 1
533584 99533584 1001 86380 86390 1
533327 99533327 1001 86380 86390 1
533254 99533254 1001 86380 86390 1
533296 99533296 1001 86380 86390 1
533425 99533425 1001 86380 86390 1
533902 99533902 1001 86380 86390 1
534061 99534061 1001 86380 86390 1
534331 99534331 1001 86380 86390 1
534083 99534083 1001 86380 86390 1
534136 99534136 1001 86380 86390 1
534085 99534085 1001 86380 86390 1
534138 99534138 1001 86380 86390 1
534877 99534877 1001 86380 86390 1
535482 99535482 1001 86380 86390 1
535348 99535348 1001 86380 86390 1
535126 99535126 1001 86380 86390 1
535058 99535058 1001 86380 86390 1
535012 99535012 1001 86380 86390 1
535520 99535520 1001 86380 86390 1
535582 99535582 1001 86380 86390 1
536246 99536246 1001 86380 86390 1
536265 99536265 1001 86380 86390 1
536175 99536175 1001 86380 86390 1
536292 99536292 1001 86380 86390 1
536111 99536111 1001 86380 86390 1
535920 99535920 1001 86380 86390 1
536518 99536518 1001 86380 86390 1
536455 99536455 1001 86380 86390 1
536701 99536701 1001 86380 86390 1
536617 99536617 1001 86380 86390 1
537772 99537772 1001 86380 86390 1
537740 99537740 1001 86380 86390 1
537728 99537728 1001 86380 86390 1
537513 99537513 1001 86380 86390 1
538157 99538157 1001 86380 86390 1
538739 99538739 1001 86380 86390 1
538663 99538663 1001 86380 86390 1
538794 99538794 1001 86380 86390 1
538803 99538803 1001 86380 86390 1
538494 99538494 1001 86380 86390 1
538546 99538546 1001 86380 86390 1
538409 99538409 1001 86380 86390 1
538513 99538513 1001 86380 86390 1
538236 99538236 1001 86380 86390 1
538255 99538255 1001 86380 86390 1
538270 99538270 1001 86380 86390 1
538971 99538971 1001 86380 86390 1
538874 99538874 1001 86380 86390 1
539016 99539016 1001 86380 86390 1
539337 99539337 1001 86380 86390 1
539217 99539217 1001 86380 86390 1
539155 99539155 1001 86380 86390 1
539798 99539798 1001 86380 86390 1
539662 99539662 1001 86380 86390 1
540132 99540132 1001 86380 86390 1
540242 99540242 1001 86380 86390 1
540231 99540231 1001 86380 86390 1
539850 99539850 1001 86380 86390 1
539920 99539920 1001 86380 86390 1
540657 99540657 1001 86380 86390 1
541219 99541219 1001 86380 86390 1
541215 99541215 1001 86380 86390 1
540789 99540789 1001 86380 86390 1
540804 99540804 1001 86380 86390 1
541423 99541423 1001 86380 86390 1
542082 99542082 1001 86380 86390 1
542103 99542103 1001 86380 86390 1
542113 99542113 1001 86380 86390 1
541831 99541831 1001 86380 86390 1
541638 99541638 1001 86380 86390 1
542904 99542904 1001 86380 86390 1
542637 99542637 1001 86380 86390 1
542353 99542353 1001 86380 86390 1
542432 99542432 1001 86380 86390 1
542398 99542398 1001 86380 86390 1
542517 99542517 1001 86380 86390 1
543106 99543106 1001 86380 86390 1
543736 99543736 1001 86380 86390 1
543684 99543684 1001 86380 86390 1
543397 99543397 1001 86380 86390 1
543418 99543418 1001 86380 86390 1
543496 99543496 1001 86380 86390 1
543565 99543565 1001 86380 86390 1
543280 99543280 1001 86380 86390 1
544435 99544435 1001 86380 86390 1
544369 99544369 1001 86380 86390 1
543991 99543991 1001 86380 86390 1
544694 99544694 1001 86380 86390 1
528011 486 1002 36008 46838 1
400007 99400007 1001 86380 86390 1
400195 99400195 1001 86380 86390 1
400381 99400381 1001 86380 86390 1
400811 99400811 1001 86380 86390 1
400980 99400980 1001 86380 86390 1
401044 99401044 1001 86380 86390 1
401151 99401151 1001 86380 86390 1
401666 99401666 1001 86380 86390 1
401963 99401963 1001 86380 86390 1
402420 99402420 1001 86380 86390 1
402502 99402502 1001 86380 86390 1
402592 99402592 1001 86380 86390 1
402642 99402642 1001 86380 86390 1
402687 99402687 1001 86380 86390 1
402622 99402622 1001 86380 86390 1
402740 99402740 1001 86380 86390 1
402872 99402872 1001 86380 86390 1
402883 99402883 1001 86380 86390 1
402905 99402905 1001 86380 86390 1
403122 99403122 1001 86380 86390 1
403373 99403373 1001 86380 86390 1
403620 99403620 1001 86380 86390 1
404198 99404198 1001 86380 86390 1
404444 99404444 1001 86380 86390 1
404682 99404682 1001 86380 86390 1
404789 99404789 1001 86380 86390 1
405269 99405269 1001 86380 86390 1
405902 99405902 1001 86380 86390 1
406404 99406404 1001 86380 86390 1
407059 99407059 1001 86380 86390 1
407649 99407649 1001 86380 86390 1
407568 99407568 1001 86380 86390 1
407911 99407911 1001 86380 86390 1
408545 99408545 1001 86380 86390 1
408632 99408632 1001 86380 86390 1
408533 99408533 1001 86380 86390 1
408756 99408756 1001 86380 86390 1
408743 99408743 1001 86380 86390 1
409046 99409046 1001 86380 86390 1
409009 99409009 1001 86380 86390 1
409646 99409646 1001 86380 86390 1
410342 99410342 1001 86380 86390 1
411520 99411520 1001 86380 86390 1
411631 99411631 1001 86380 86390 1
411743 99411743 1001 86380 86390 1
412241 99412241 1001 86380 86390 1
412277 99412277 1001 86380 86390 1
413421 99413421 1001 86380 86390 1
413549 99413549 1001 86380 86390 1
413303 99413303 1001 86380 86390 1
413250 99413250 1001 86380 86390 1
412720 99412720 1001 86380 86390 1
412859 99412859 1001 86380 86390 1
413734 99413734 1001 86380 86390 1
413932 99413932 1001 86380 86390 1
413743 99413743 1001 86380 86390 1
415243 99415243 1001 86380 86390 1
414843 99414843 1001 86380 86390 1
416909 99416909 1001 86380 86390 1
416914 99416914 1001 86380 86390 1
416750 99416750 1001 86380 86390 1
415748 99415748 1001 86380 86390 1
415978 99415978 1001 86380 86390 1
417073 99417073 1001 86380 86390 1
417169 99417169 1001 86380 86390 1
418697 99418697 1001 86380 86390 1
417937 99417937 1001 86380 86390 1
417736 99417736 1001 86380 86390 1
419107 99419107 1001 86380 86390 1
420171 99420171 1001 86380 86390 1
420176 99420176 1001 86380 86390 1
420222 99420222 1001 86380 86390 1
420416 99420416 1001 86380 86390 1
419972 99419972 1001 86380 86390 1
419923 99419923 1001 86380 86390 1
419492 99419492 1001 86380 86390 1
419257 99419257 1001 86380 86390 1
420543 99420543 1001 86380 86390 1
420718 99420718 1001 86380 86390 1
420639 99420639 1001 86380 86390 1
421424 99421424 1001 86380 86390 1
421564 99421564 1001 86380 86390 1
420883 99420883 1001 86380 86390 1
422285 99422285 1001 86380 86390 1
423719 99423719 1001 86380 86390 1
423567 99423567 1001 86380 86390 1
423057 99423057 1001 86380 86390 1
423145 99423145 1001 86380 86390 1
423166 99423166 1001 86380 86390 1
423828 99423828 1001 86380 86390 1
423787 99423787 1001 86380 86390 1
423863 99423863 1001 86380 86390 1
425248 99425248 1001 86380 86390 1
425040 99425040 1001 86380 86390 1
425096 99425096 1001 86380 86390 1
424915 99424915 1001 86380 86390 1
424345 99424345 1001 86380 86390 1
424189 99424189 1001 86380 86390 1
424229 99424229 1001 86380 86390 1
424519 99424519 1001 86380 86390 1
425616 99425616 1001 86380 86390 1
425651 99425651 1001 86380 86390 1
426705 99426705 1001 86380 86390 1
426472 99426472 1001 86380 86390 1
426099 99426099 1001 86380 86390 1
426040 99426040 1001 86380 86390 1
428470 99428470 1001 86380 86390 1
428509 99428509 1001 86380 86390 1
428289 99428289 1001 86380 86390 1
427899 99427899 1001 86380 86390 1
429127 99429127 1001 86380 86390 1
429145 99429145 1001 86380 86390 1
430117 99430117 1001 86380 86390 1
429824 99429824 1001 86380 86390 1
429461 99429461 1001 86380 86390 1
432027 99432027 1001 86380 86390 1
431607 99431607 1001 86380 86390 1
430904 99430904 1001 86380 86390 1
432350 99432350 1001 86380 86390 1
432219 99432219 1001 86380 86390 1
433357 99433357 1001 86380 86390 1
433649 99433649 1001 86380 86390 1
433239 99433239 1001 86380 86390 1
432772 99432772 1001 86380 86390 1
432658 99432658 1001 86380 86390 1
432514 99432514 1001 86380 86390 1
433974 99433974 1001 86380 86390 1
435260 99435260 1001 86380 86390 1
434842 99434842 1001 86380 86390 1
434715 99434715 1001 86380 86390 1
434673 99434673 1001 86380 86390 1
434525 99434525 1001 86380 86390 1
434496 99434496 1001 86380 86390 1
436809 99436809 1001 86380 86390 1
436638 99436638 1001 86380 86390 1
436556 99436556 1001 86380 86390 1
436587 99436587 1001 86380 86390 1
437319 99437319 1001 86380 86390 1
300095 99300095 1001 86380 86390 1
300024 99300024 1001 86380 86390 1
300561 99300561 1001 86380 86390 1
300674 99300674 1001 86380 86390 1
300479 99300479 1001 86380 86390 1
300188 99300188 1001 86380 86390 1
300163 99300163 1001 86380 86390 1
300310 99300310 1001 86380 86390 1
300816 99300816 1001 86380 86390 1
300920 99300920 1001 86380 86390 1
301518 99301518 1001 86380 86390 1
301041 99301041 1001 86380 86390 1
300991 99300991 1001 86380 86390 1
301034 99301034 1001 86380 86390 1
301727 99301727 1001 86380 86390 1
302195 99302195 1001 86380 86390 1
301971 99301971 1001 86380 86390 1
302127 99302127 1001 86380 86390 1
301988 99301988 1001 86380 86390 1
301980 99301980 1001 86380 86390 1
301957 99301957 1001 86380 86390 1
301849 99301849 1001 86380 86390 1
302418 99302418 1001 86380 86390 1
302419 99302419 1001 86380 86390 1
302423 99302423 1001 86380 86390 1
302412 99302412 1001 86380 86390 1
303042 99303042 1001 86380 86390 1
303023 99303023 1001 86380 86390 1
302924 99302924 1001 86380 86390 1
302993 99302993 1001 86380 86390 1
302812 99302812 1001 86380 86390 1
302637 99302637 1001 86380 86390 1
302590 99302590 1001 86380 86390 1
303409 99303409 1001 86380 86390 1
303841 99303841 1001 86380 86390 1
303923 99303923 1001 86380 86390 1
304012 99304012 1001 86380 86390 1
304016 99304016 1001 86380 86390 1
303811 99303811 1001 86380 86390 1
303465 99303465 1001 86380 86390 1
304115 99304115 1001 86380 86390 1
304783 99304783 1001 86380 86390 1
304805 99304805 1001 86380 86390 1
304556 99304556 1001 86380 86390 1
305647 99305647 1001 86380 86390 1
305626 99305626 1001 86380 86390 1
305510 99305510 1001 86380 86390 1
305367 99305367 1001 86380 86390 1
305093 99305093 1001 86380 86390 1
500181 99500181 1001 86380 86390 1
500800 99500800 1001 86380 86390 1
500466 99500466 1001 86380 86390 1
500374 99500374 1001 86380 86390 1
500983 99500983 1001 86380 86390 1
500855 99500855 1001 86380 86390 1
501478 99501478 1001 86380 86390 1
501320 99501320 1001 86380 86390 1
501271 99501271 1001 86380 86390 1
501380 99501380 1001 86380 86390 1
501727 99501727 1001 86380 86390 1
501696 99501696 1001 86380 86390 1
501801 99501801 1001 86380 86390 1
502079 99502079 1001 86380 86390 1
502159 99502159 1001 86380 86390 1
502150 99502150 1001 86380 86390 1
503159 99503159 1001 86380 86390 1
503108 99503108 1001 86380 86390 1
502949 99502949 1001 86380 86390 1
502993 99502993 1001 86380 86390 1
504004 99504004 1001 86380 86390 1
504084 99504084 1001 86380 86390 1
503784 99503784 1001 86380 86390 1
503639 99503639 1001 86380 86390 1
503608 99503608 1001 86380 86390 1
504168 99504168 1001 86380 86390 1
504247 99504247 1001 86380 86390 1
504240 99504240 1001 86380 86390 1
504126 99504126 1001 86380 86390 1
504645 99504645 1001 86380 86390 1
504497 99504497 1001 86380 86390 1
504356 99504356 1001 86380 86390 1
505127 99505127 1001 86380 86390 1
505106 99505106 1001 86380 86390 1
505614 99505614 1001 86380 86390 1
505556 99505556 1001 86380 86390 1
505290 99505290 1001 86380 86390 1
505937 99505937 1001 86380 86390 1
506272 99506272 1001 86380 86390 1
505991 99505991 1001 86380 86390 1
506085 99506085 1001 86380 86390 1
506653 99506653 1001 86380 86390 1
507263 99507263 1001 86380 86390 1
507292 99507292 1001 86380 86390 1
506832 99506832 1001 86380 86390 1
506975 99506975 1001 86380 86390 1
506953 99506953 1001 86380 86390 1
508122 99508122 1001 86380 86390 1
508221 99508221 1001 86380 86390 1
508155 99508155 1001 86380 86390 1
508030 99508030 1001 86380 86390 1
508024 99508024 1001 86380 86390 1
509003 99509003 1001 86380 86390 1
508689 99508689 1001 86380 86390 1
508664 99508664 1001 86380 86390 1
508611 99508611 1001 86380 86390 1
508606 99508606 1001 86380 86390 1
509242 99509242 1001 86380 86390 1
508662 99508662 1001 86380 86390 1
509173 99509173 1001 86380 86390 1
509671 99509671 1001 86380 86390 1
509576 99509576 1001 86380 86390 1
509602 99509602 1001 86380 86390 1
509424 99509424 1001 86380 86390 1
509356 99509356 1001 86380 86390 1
510571 99510571 1001 86380 86390 1
510438 99510438 1001 86380 86390 1
510235 99510235 1001 86380 86390 1
510165 99510165 1001 86380 86390 1
511517 99511517 1001 86380 86390 1
511523 99511523 1001 86380 86390 1
511222 99511222 1001 86380 86390 1
511152 99511152 1001 86380 86390 1
511020 99511020 1001 86380 86390 1
512276 99512276 1001 86380 86390 1
512271 99512271 1001 86380 86390 1
512059 99512059 1001 86380 86390 1
512066 99512066 1001 86380 86390 1
511836 99511836 1001 86380 86390 1
512382 99512382 1001 86380 86390 1
513163 99513163 1001 86380 86390 1
513329 99513329 1001 86380 86390 1
513966 99513966 1001 86380 86390 1
513449 99513449 1001 86380 86390 1
513542 99513542 1001 86380 86390 1
513577 99513577 1001 86380 86390 1
514139 99514139 1001 86380 86390 1
514729 99514729 1001 86380 86390 1
514473 99514473 1001 86380 86390 1
514493 99514493 1001 86380 86390 1
514250 99514250 1001 86380 86390 1
515025 99515025 1001 86380 86390 1
514909 99514909 1001 86380 86390 1
514936 99514936 1001 86380 86390 1
515057 99515057 1001 86380 86390 1
515534 99515534 1001 86380 86390 1
515613 99515613 1001 86380 86390 1
515326 99515326 1001 86380 86390 1
515253 99515253 1001 86380 86390 1
515869 99515869 1001 86380 86390 1
516506 99516506 1001 86380 86390 1
516439 99516439 1001 86380 86390 1
516416 99516416 1001 86380 86390 1
516443 99516443 1001 86380 86390 1
516125 99516125 1001 86380 86390 1
516166 99516166 1001 86380 86390 1
515943 99515943 1001 86380 86390 1
515897 99515897 1001 86380 86390 1
516571 99516571 1001 86380 86390 1
516585 99516585 1001 86380 86390 1
516640 99516640 1001 86380 86390 1
516527 99516527 1001 86380 86390 1
517181 99517181 1001 86380 86390 1
517041 99517041 1001 86380 86390 1
517081 99517081 1001 86380 86390 1
517031 99517031 1001 86380 86390 1
517045 99517045 1001 86380 86390 1
516944 99516944 1001 86380 86390 1
516771 99516771 1001 86380 86390 1
517515 99517515 1001 86380 86390 1
517504 99517504 1001 86380 86390 1
517962 99517962 1001 86380 86390 1
518151 99518151 1001 86380 86390 1
517845 99517845 1001 86380 86390 1
517886 99517886 1001 86380 86390 1
517566 99517566 1001 86380 86390 1
517699 99517699 1001 86380 86390 1
518280 99518280 1001 86380 86390 1
518255 99518255 1001 86380 86390 1
518902 99518902 1001 86380 86390 1
518736 99518736 1001 86380 86390 1
518370 99518370 1001 86380 86390 1
518507 99518507 1001 86380 86390 1
519515 99519515 1001 86380 86390 1
519210 99519210 1001 86380 86390 1
519318 99519318 1001 86380 86390 1
519857 99519857 1001 86380 86390 1
520527 99520527 1001 86380 86390 1
520439 99520439 1001 86380 86390 1
520627 99520627 1001 86380 86390 1
520802 99520802 1001 86380 86390 1
520712 99520712 1001 86380 86390 1
520660 99520660 1001 86380 86390 1
521596 99521596 1001 86380 86390 1
522372 99522372 1001 86380 86390 1
522335 99522335 1001 86380 86390 1
523101 99523101 1001 86380 86390 1
522753 99522753 1001 86380 86390 1
522873 99522873 1001 86380 86390 1
523167 99523167 1001 86380 86390 1
523199 99523199 1001 86380 86390 1
523892 99523892 1001 86380 86390 1
523624 99523624 1001 86380 86390 1
523626 99523626 1001 86380 86390 1
523643 99523643 1001 86380 86390 1
523644 99523644 1001 86380 86390 1
523531 99523531 1001 86380 86390 1
523382 99523382 1001 86380 86390 1
523385 99523385 1001 86380 86390 1
523981 99523981 1001 86380 86390 1
523946 99523946 1001 86380 86390 1
524108 99524108 1001 86380 86390 1
524254 99524254 1001 86380 86390 1
524152 99524152 1001 86380 86390 1
524156 99524156 1001 86380 86390 1
524885 99524885 1001 86380 86390 1
524824 99524824 1001 86380 86390 1
525555 99525555 1001 86380 86390 1
525332 99525332 1001 86380 86390 1
525202 99525202 1001 86380 86390 1
525105 99525105 1001 86380 86390 1
525005 99525005 1001 86380 86390 1
525163 99525163 1001 86380 86390 1
525724 99525724 1001 86380 86390 1
525753 99525753 1001 86380 86390 1
526365 99526365 1001 86380 86390 1
526205 99526205 1001 86380 86390 1
526044 99526044 1001 86380 86390 1
525932 99525932 1001 86380 86390 1
525974 99525974 1001 86380 86390 1
525975 99525975 1001 86380 86390 1
525940 99525940 1001 86380 86390 1
525966 99525966 1001 86380 86390 1
525916 99525916 1001 86380 86390 1
526583 99526583 1001 86380 86390 1
526495 99526495 1001 86380 86390 1
527205 99527205 1001 86380 86390 1
526979 99526979 1001 86380 86390 1
526939 99526939 1001 86380 86390 1
526791 99526791 1001 86380 86390 1
527974 99527974 1001 86380 86390 1
527514 99527514 1001 86380 86390 1
527568 99527568 1001 86380 86390 1
528153 99528153 1001 86380 86390 1
528252 99528252 1001 86380 86390 1
528841 99528841 1001 86380 86390 1
528356 99528356 1001 86380 86390 1
528943 99528943 1001 86380 86390 1
529646 99529646 1001 86380 86390 1
529320 99529320 1001 86380 86390 1
529266 99529266 1001 86380 86390 1
529246 99529246 1001 86380 86390 1
529273 99529273 1001 86380 86390 1
530448 99530448 1001 86380 86390 1
530549 99530549 1001 86380 86390 1
530196 99530196 1001 86380 86390 1
530288 99530288 1001 86380 86390 1
530265 99530265 1001 86380 86390 1
529990 99529990 1001 86380 86390 1
529956 99529956 1001 86380 86390 1
530086 99530086 1001 86380 86390 1
530138 99530138 1001 86380 86390 1
530614 99530614 1001 86380 86390 1
531249 99531249 1001 86380 86390 1
530994 99530994 1001 86380 86390 1
531015 99531015 1001 86380 86390 1
530918 99530918 1001 86380 86390 1
530934 99530934 1001 86380 86390 1
530818 99530818 1001 86380 86390 1
530820 99530820 1001 86380 86390 1
531564 99531564 1001 86380 86390 1
531488 99531488 1001 86380 86390 1
532128 99532128 1001 86380 86390 1
531977 99531977 1001 86380 86390 1
531901 99531901 1001 86380 86390 1
531966 99531966 1001 86380 86390 1
531739 99531739 1001 86380 86390 1
532216 99532216 1001 86380 86390 1
532226 99532226 1001 86380 86390 1
532864 99532864 1001 86380 86390 1
532995 99532995 1001 86380 86390 1
532894 99532894 1001 86380 86390 1
532954 99532954 1001 86380 86390 1
532791 99532791 1001 86380 86390 1
532642 99532642 1001 86380 86390 1
532464 99532464 1001 86380 86390 1
532583 99532583 1001 86380 86390 1
532548 99532548 1001 86380 86390 1
532523 99532523 1001 86380 86390 1
533060 99533060 1001 86380 86390 1
533204 99533204 1001 86380 86390 1
533153 99533153 1001 86380 86390 1
533680 99533680 1001 86380 86390 1
533700 99533700 1001 86380 86390 1
533550 99533550 1001 86380 86390 1
533499 99533499 1001 86380 86390 1
533616 99533616 1001 86380 86390 1
533624 99533624 1001 86380 86390 1
534483 99534483 1001 86380 86390 1
534287 99534287 1001 86380 86390 1
534295 99534295 1001 86380 86390 1
534812 99534812 1001 86380 86390 1
534852 99534852 1001 86380 86390 1
534801 99534801 1001 86380 86390 1
534818 99534818 1001 86380 86390 1
535499 99535499 1001 86380 86390 1
535192 99535192 1001 86380 86390 1
535207 99535207 1001 86380 86390 1
535077 99535077 1001 86380 86390 1
534939 99534939 1001 86380 86390 1
536286 99536286 1001 86380 86390 1
536305 99536305 1001 86380 86390 1
536255 99536255 1001 86380 86390 1
535980 99535980 1001 86380 86390 1
536023 99536023 1001 86380 86390 1
535734 99535734 1001 86380 86390 1
535877 99535877 1001 86380 86390 1
537021 99537021 1001 86380 86390 1
536942 99536942 1001 86380 86390 1
536675 99536675 1001 86380 86390 1
537221 99537221 1001 86380 86390 1
537222 99537222 1001 86380 86390 1
537326 99537326 1001 86380 86390 1
537628 99537628 1001 86380 86390 1
537710 99537710 1001 86380 86390 1
537567 99537567 1001 86380 86390 1
538062 99538062 1001 86380 86390 1
538088 99538088 1001 86380 86390 1
538777 99538777 1001 86380 86390 1
538746 99538746 1001 86380 86390 1
538453 99538453 1001 86380 86390 1
538458 99538458 1001 86380 86390 1
538510 99538510 1001 86380 86390 1
538339 99538339 1001 86380 86390 1
538904 99538904 1001 86380 86390 1
539452 99539452 1001 86380 86390 1
539408 99539408 1001 86380 86390 1
539434 99539434 1001 86380 86390 1
539186 99539186 1001 86380 86390 1
539677 99539677 1001 86380 86390 1
540451 99540451 1001 86380 86390 1
540281 99540281 1001 86380 86390 1
540196 99540196 1001 86380 86390 1
540147 99540147 1001 86380 86390 1
539971 99539971 1001 86380 86390 1
539997 99539997 1001 86380 86390 1
540050 99540050 1001 86380 86390 1
539935 99539935 1001 86380 86390 1
540614 99540614 1001 86380 86390 1
541234 99541234 1001 86380 86390 1
541037 99541037 1001 86380 86390 1
541014 99541014 1001 86380 86390 1
540924 99540924 1001 86380 86390 1
540937 99540937 1001 86380 86390 1
541042 99541042 1001 86380 86390 1
541301 99541301 1001 86380 86390 1
542008 99542008 1001 86380 86390 1
541848 99541848 1001 86380 86390 1
541679 99541679 1001 86380 86390 1
541553 99541553 1001 86380 86390 1
542320 99542320 1001 86380 86390 1
542818 99542818 1001 86380 86390 1
542847 99542847 1001 86380 86390 1
542890 99542890 1001 86380 86390 1
542841 99542841 1001 86380 86390 1
542701 99542701 1001 86380 86390 1
542729 99542729 1001 86380 86390 1
542379 99542379 1001 86380 86390 1
542433 99542433 1001 86380 86390 1
542996 99542996 1001 86380 86390 1
542975 99542975 1001 86380 86390 1
543594 99543594 1001 86380 86390 1
543491 99543491 1001 86380 86390 1
543545 99543545 1001 86380 86390 1
543247 99543247 1001 86380 86390 1
543868 99543868 1001 86380 86390 1
544357 99544357 1001 86380 86390 1
544261 99544261 1001 86380 86390 1
544093 99544093 1001 86380 86390 1
400092 99400092 1001 86380 86390 1
400438 99400438 1001 86380 86390 1
400585 99400585 1001 86380 86390 1
400825 99400825 1001 86380 86390 1
400837 99400837 1001 86380 86390 1
400929 99400929 1001 86380 86390 1
401062 99401062 1001 86380 86390 1
401240 99401240 1001 86380 86390 1
402102 99402102 1001 86380 86390 1
402214 99402214 1001 86380 86390 1
403121 99403121 1001 86380 86390 1
403381 99403381 1001 86380 86390 1
404184 99404184 1001 86380 86390 1
404296 99404296 1001 86380 86390 1
404262 99404262 1001 86380 86390 1
404738 99404738 1001 86380 86390 1
404908 99404908 1001 86380 86390 1
405101 99405101 1001 86380 86390 1
405516 99405516 1001 86380 86390 1
405746 99405746 1001 86380 86390 1
405740 99405740 1001 86380 86390 1
405953 99405953 1001 86380 86390 1
405764 99405764 1001 86380 86390 1
406439 99406439 1001 86380 86390 1
406841 99406841 1001 86380 86390 1
407602 99407602 1001 86380 86390 1
407988 99407988 1001 86380 86390 1
408019 99408019 1001 86380 86390 1
408642 99408642 1001 86380 86390 1
409118 99409118 1001 86380 86390 1
409366 99409366 1001 86380 86390 1
409570 99409570 1001 86380 86390 1
409838 99409838 1001 86380 86390 1
410218 99410218 1001 86380 86390 1
410488 99410488 1001 86380 86390 1
410447 99410447 1001 86380 86390 1
410667 99410667 1001 86380 86390 1
411046 99411046 1001 86380 86390 1
411306 99411306 1001 86380 86390 1
411572 99411572 1001 86380 86390 1
411622 99411622 1001 86380 86390 1
412336 99412336 1001 86380 86390 1
412932 99412932 1001 86380 86390 1
413255 99413255 1001 86380 86390 1
412666 99412666 1001 86380 86390 1
412832 99412832 1001 86380 86390 1
412883 99412883 1001 86380 86390 1
413897 99413897 1001 86380 86390 1
413909 99413909 1001 86380 86390 1
413801 99413801 1001 86380 86390 1
415275 99415275 1001 86380 86390 1
414722 99414722 1001 86380 86390 1
414889 99414889 1001 86380 86390 1
415402 99415402 1001 86380 86390 1
416697 99416697 1001 86380 86390 1
417517 99417517 1001 86380 86390 1
418715 99418715 1001 86380 86390 1
418556 99418556 1001 86380 86390 1
418767 99418767 1001 86380 86390 1
418542 99418542 1001 86380 86390 1
418391 99418391 1001 86380 86390 1
418353 99418353 1001 86380 86390 1
417634 99417634 1001 86380 86390 1
417796 99417796 1001 86380 86390 1
419084 99419084 1001 86380 86390 1
420100 99420100 1001 86380 86390 1
420158 99420158 1001 86380 86390 1
419912 99419912 1001 86380 86390 1
419576 99419576 1001 86380 86390 1
419389 99419389 1001 86380 86390 1
419608 99419608 1001 86380 86390 1
420555 99420555 1001 86380 86390 1
421966 99421966 1001 86380 86390 1
421986 99421986 1001 86380 86390 1
420947 99420947 1001 86380 86390 1
421135 99421135 1001 86380 86390 1
422321 99422321 1001 86380 86390 1
422350 99422350 1001 86380 86390 1
423498 99423498 1001 86380 86390 1
423297 99423297 1001 86380 86390 1
422761 99422761 1001 86380 86390 1
424107 99424107 1001 86380 86390 1
424136 99424136 1001 86380 86390 1
425304 99425304 1001 86380 86390 1
425363 99425363 1001 86380 86390 1
424669 99424669 1001 86380 86390 1
424771 99424771 1001 86380 86390 1
424359 99424359 1001 86380 86390 1
425531 99425531 1001 86380 86390 1
425712 99425712 1001 86380 86390 1
425703 99425703 1001 86380 86390 1
426831 99426831 1001 86380 86390 1
426539 99426539 1001 86380 86390 1
427476 99427476 1001 86380 86390 1
428366 99428366 1001 86380 86390 1
428662 99428662 1001 86380 86390 1
428317 99428317 1001 86380 86390 1
427925 99427925 1001 86380 86390 1
429108 99429108 1001 86380 86390 1
429028 99429028 1001 86380 86390 1
429169 99429169 1001 86380 86390 1
430241 99430241 1001 86380 86390 1
430007 99430007 1001 86380 86390 1
429613 99429613 1001 86380 86390 1
429591 99429591 1001 86380 86390 1
429596 99429596 1001 86380 86390 1
429699 99429699 1001 86380 86390 1
429604 99429604 1001 86380 86390 1
429945 99429945 1001 86380 86390 1
431963 99431963 1001 86380 86390 1
432054 99432054 1001 86380 86390 1
431957 99431957 1001 86380 86390 1
431203 99431203 1001 86380 86390 1
430960 99430960 1001 86380 86390 1
431088 99431088 1001 86380 86390 1
432427 99432427 1001 86380 86390 1
432421 99432421 1001 86380 86390 1
432920 99432920 1001 86380 86390 1
432801 99432801 1001 86380 86390 1
432590 99432590 1001 86380 86390 1
434784 99434784 1001 86380 86390 1
434630 99434630 1001 86380 86390 1
434937 99434937 1001 86380 86390 1
434427 99434427 1001 86380 86390 1
434408 99434408 1001 86380 86390 1
434197 99434197 1001 86380 86390 1
435494 99435494 1001 86380 86390 1
437032 99437032 1001 86380 86390 1
436515 99436515 1001 86380 86390 1
436434 99436434 1001 86380 86390 1
436300 99436300 1001 86380 86390 1
300007 99300007 1001 86380 86390 1
437274 99437274 1001 86380 86390 1
300100 99300100 1001 86380 86390 1
300015 99300015 1001 86380 86390 1
300536 99300536 1001 86380 86390 1
300412 99300412 1001 86380 86390 1
300377 99300377 1001 86380 86390 1
300442 99300442 1001 86380 86390 1
300214 99300214 1001 86380 86390 1
300830 99300830 1001 86380 86390 1
300929 99300929 1001 86380 86390 1
301192 99301192 1001 86380 86390 1
301321 99301321 1001 86380 86390 1
301120 99301120 1001 86380 86390 1
301097 99301097 1001 86380 86390 1
301059 99301059 1001 86380 86390 1
301654 99301654 1001 86380 86390 1
301680 99301680 1001 86380 86390 1
301758 99301758 1001 86380 86390 1
302138 99302138 1001 86380 86390 1
301867 99301867 1001 86380 86390 1
301911 99301911 1001 86380 86390 1
302434 99302434 1001 86380 86390 1
302499 99302499 1001 86380 86390 1
302891 99302891 1001 86380 86390 1
302906 99302906 1001 86380 86390 1
303347 99303347 1001 86380 86390 1
303323 99303323 1001 86380 86390 1
303345 99303345 1001 86380 86390 1
303863 99303863 1001 86380 86390 1
303737 99303737 1001 86380 86390 1
304174 99304174 1001 86380 86390 1
304123 99304123 1001 86380 86390 1
304486 99304486 1001 86380 86390 1
304396 99304396 1001 86380 86390 1
304269 99304269 1001 86380 86390 1
304244 99304244 1001 86380 86390 1
304258 99304258 1001 86380 86390 1
304989 99304989 1001 86380 86390 1
304914 99304914 1001 86380 86390 1
305655 99305655 1001 86380 86390 1
305351 99305351 1001 86380 86390 1
305445 99305445 1001 86380 86390 1
305168 99305168 1001 86380 86390 1
305079 99305079 1001 86380 86390 1
500169 99500169 1001 86380 86390 1
500133 99500133 1001 86380 86390 1
500442 99500442 1001 86380 86390 1
500550 99500550 1001 86380 86390 1
500195 99500195 1001 86380 86390 1
500293 99500293 1001 86380 86390 1
500935 99500935 1001 86380 86390 1
500884 99500884 1001 86380 86390 1
501616 99501616 1001 86380 86390 1
501128 99501128 1001 86380 86390 1
501802 99501802 1001 86380 86390 1
502453 99502453 1001 86380 86390 1
501901 99501901 1001 86380 86390 1
501960 99501960 1001 86380 86390 1
502807 99502807 1001 86380 86390 1
503443 99503443 1001 86380 86390 1
504075 99504075 1001 86380 86390 1
503962 99503962 1001 86380 86390 1
503878 99503878 1001 86380 86390 1
503793 99503793 1001 86380 86390 1
504207 99504207 1001 86380 86390 1
504209 99504209 1001 86380 86390 1
504913 99504913 1001 86380 86390 1
504772 99504772 1001 86380 86390 1
504853 99504853 1001 86380 86390 1
504529 99504529 1001 86380 86390 1
505058 99505058 1001 86380 86390 1
505035 99505035 1001 86380 86390 1
505103 99505103 1001 86380 86390 1
505770 99505770 1001 86380 86390 1
505586 99505586 1001 86380 86390 1
505360 99505360 1001 86380 86390 1
505522 99505522 1001 86380 86390 1
505240 99505240 1001 86380 86390 1
505318 99505318 1001 86380 86390 1
505273 99505273 1001 86380 86390 1
506358 99506358 1001 86380 86390 1
506285 99506285 1001 86380 86390 1
506207 99506207 1001 86380 86390 1
506107 99506107 1001 86380 86390 1
506082 99506082 1001 86380 86390 1
506174 99506174 1001 86380 86390 1
506060 99506060 1001 86380 86390 1
506152 99506152 1001 86380 86390 1
506723 99506723 1001 86380 86390 1
506763 99506763 1001 86380 86390 1
505976 99505976 1001 86380 86390 1
506706 99506706 1001 86380 86390 1
507277 99507277 1001 86380 86390 1
507305 99507305 1001 86380 86390 1
507152 99507152 1001 86380 86390 1
507041 99507041 1001 86380 86390 1
507211 99507211 1001 86380 86390 1
506985 99506985 1001 86380 86390 1
506857 99506857 1001 86380 86390 1
506928 99506928 1001 86380 86390 1
507484 99507484 1001 86380 86390 1
507463 99507463 1001 86380 86390 1
508069 99508069 1001 86380 86390 1
508046 99508046 1001 86380 86390 1
508177 99508177 1001 86380 86390 1
508055 99508055 1001 86380 86390 1
507897 99507897 1001 86380 86390 1
507886 99507886 1001 86380 86390 1
508375 99508375 1001 86380 86390 1
508277 99508277 1001 86380 86390 1
508330 99508330 1001 86380 86390 1
509039 99509039 1001 86380 86390 1
508950 99508950 1001 86380 86390 1
508684 99508684 1001 86380 86390 1
508685 99508685 1001 86380 86390 1
508466 99508466 1001 86380 86390 1
508571 99508571 1001 86380 86390 1
509103 99509103 1001 86380 86390 1
509211 99509211 1001 86380 86390 1
509082 99509082 1001 86380 86390 1
509161 99509161 1001 86380 86390 1
509662 99509662 1001 86380 86390 1
509476 99509476 1001 86380 86390 1
509465 99509465 1001 86380 86390 1
509336 99509336 1001 86380 86390 1
509967 99509967 1001 86380 86390 1
510091 99510091 1001 86380 86390 1
510585 99510585 1001 86380 86390 1
510603 99510603 1001 86380 86390 1
510702 99510702 1001 86380 86390 1
510565 99510565 1001 86380 86390 1
510431 99510431 1001 86380 86390 1
510483 99510483 1001 86380 86390 1
510446 99510446 1001 86380 86390 1
510493 99510493 1001 86380 86390 1
510232 99510232 1001 86380 86390 1
510891 99510891 1001 86380 86390 1
511526 99511526 1001 86380 86390 1
511432 99511432 1001 86380 86390 1
511410 99511410 1001 86380 86390 1
511345 99511345 1001 86380 86390 1
511030 99511030 1001 86380 86390 1
511044 99511044 1001 86380 86390 1
511695 99511695 1001 86380 86390 1
512202 99512202 1001 86380 86390 1
512058 99512058 1001 86380 86390 1
512401 99512401 1001 86380 86390 1
513184 99513184 1001 86380 86390 1
512761 99512761 1001 86380 86390 1
513245 99513245 1001 86380 86390 1
513855 99513855 1001 86380 86390 1
513935 99513935 1001 86380 86390 1
514014 99514014 1001 86380 86390 1
513703 99513703 1001 86380 86390 1
513719 99513719 1001 86380 86390 1
514097 99514097 1001 86380 86390 1
514781 99514781 1001 86380 86390 1
514654 99514654 1001 86380 86390 1
514843 99514843 1001 86380 86390 1
514628 99514628 1001 86380 86390 1
514605 99514605 1001 86380 86390 1
514407 99514407 1001 86380 86390 1
514312 99514312 1001 86380 86390 1
514859 99514859 1001 86380 86390 1
514980 99514980 1001 86380 86390 1
514931 99514931 1001 86380 86390 1
515665 99515665 1001 86380 86390 1
515295 99515295 1001 86380 86390 1
515143 99515143 1001 86380 86390 1
515171 99515171 1001 86380 86390 1
515211 99515211 1001 86380 86390 1
515110 99515110 1001 86380 86390 1
515085 99515085 1001 86380 86390 1
515727 99515727 1001 86380 86390 1
515871 99515871 1001 86380 86390 1
516339 99516339 1001 86380 86390 1
516520 99516520 1001 86380 86390 1
516587 99516587 1001 86380 86390 1
516696 99516696 1001 86380 86390 1
517145 99517145 1001 86380 86390 1
517290 99517290 1001 86380 86390 1
516765 99516765 1001 86380 86390 1
517385 99517385 1001 86380 86390 1
517346 99517346 1001 86380 86390 1
517387 99517387 1001 86380 86390 1
517445 99517445 1001 86380 86390 1
518088 99518088 1001 86380 86390 1
518084 99518084 1001 86380 86390 1
517621 99517621 1001 86380 86390 1
517610 99517610 1001 86380 86390 1
518252 99518252 1001 86380 86390 1
518917 99518917 1001 86380 86390 1
518601 99518601 1001 86380 86390 1
518655 99518655 1001 86380 86390 1
518619 99518619 1001 86380 86390 1
518764 99518764 1001 86380 86390 1
518626 99518626 1001 86380 86390 1
519164 99519164 1001 86380 86390 1
519654 99519654 1001 86380 86390 1
519668 99519668 1001 86380 86390 1
519376 99519376 1001 86380 86390 1
519198 99519198 1001 86380 86390 1
519901 99519901 1001 86380 86390 1
519946 99519946 1001 86380 86390 1
519973 99519973 1001 86380 86390 1
520476 99520476 1001 86380 86390 1
520482 99520482 1001 86380 86390 1
520074 99520074 1001 86380 86390 1
521282 99521282 1001 86380 86390 1
521211 99521211 1001 86380 86390 1
521238 99521238 1001 86380 86390 1
521086 99521086 1001 86380 86390 1
521191 99521191 1001 86380 86390 1
521505 99521505 1001 86380 86390 1
521628 99521628 1001 86380 86390 1
522219 99522219 1001 86380 86390 1
522173 99522173 1001 86380 86390 1
522176 99522176 1001 86380 86390 1
522060 99522060 1001 86380 86390 1
521826 99521826 1001 86380 86390 1
523108 99523108 1001 86380 86390 1
523014 99523014 1001 86380 86390 1
522817 99522817 1001 86380 86390 1
522592 99522592 1001 86380 86390 1
522635 99522635 1001 86380 86390 1
523926 99523926 1001 86380 86390 1
523629 99523629 1001 86380 86390 1
523712 99523712 1001 86380 86390 1
523425 99523425 1001 86380 86390 1
524139 99524139 1001 86380 86390 1
523971 99523971 1001 86380 86390 1
523958 99523958 1001 86380 86390 1
524579 99524579 1001 86380 86390 1
524598 99524598 1001 86380 86390 1
524371 99524371 1001 86380 86390 1
524529 99524529 1001 86380 86390 1
524405 99524405 1001 86380 86390 1
524228 99524228 1001 86380 86390 1
524822 99524822 1001 86380 86390 1
524890 99524890 1001 86380 86390 1
524801 99524801 1001 86380 86390 1
524869 99524869 1001 86380 86390 1
525482 99525482 1001 86380 86390 1
525489 99525489 1001 86380 86390 1
525544 99525544 1001 86380 86390 1
525262 99525262 1001 86380 86390 1
525234 99525234 1001 86380 86390 1
525093 99525093 1001 86380 86390 1
525130 99525130 1001 86380 86390 1
525741 99525741 1001 86380 86390 1
525703 99525703 1001 86380 86390 1
525720 99525720 1001 86380 86390 1
526333 99526333 1001 86380 86390 1
526076 99526076 1001 86380 86390 1
526081 99526081 1001 86380 86390 1
526029 99526029 1001 86380 86390 1
526074 99526074 1001 86380 86390 1
525867 99525867 1001 86380 86390 1
525919 99525919 1001 86380 86390 1
525823 99525823 1001 86380 86390 1
526505 99526505 1001 86380 86390 1
526431 99526431 1001 86380 86390 1
526933 99526933 1001 86380 86390 1
526848 99526848 1001 86380 86390 1
526822 99526822 1001 86380 86390 1
526657 99526657 1001 86380 86390 1
526675 99526675 1001 86380 86390 1
526702 99526702 1001 86380 86390 1
526782 99526782 1001 86380 86390 1
527921 99527921 1001 86380 86390 1
527948 99527948 1001 86380 86390 1
527914 99527914 1001 86380 86390 1
527869 99527869 1001 86380 86390 1
527738 99527738 1001 86380 86390 1
527482 99527482 1001 86380 86390 1
527573 99527573 1001 86380 86390 1
527531 99527531 1001 86380 86390 1
527544 99527544 1001 86380 86390 1
528253 99528253 1001 86380 86390 1
528189 99528189 1001 86380 86390 1
528863 99528863 1001 86380 86390 1
528698 99528698 1001 86380 86390 1
528572 99528572 1001 86380 86390 1
528487 99528487 1001 86380 86390 1
528448 99528448 1001 86380 86390 1
529678 99529678 1001 86380 86390 1
529541 99529541 1001 86380 86390 1
529436 99529436 1001 86380 86390 1
529488 99529488 1001 86380 86390 1
529426 99529426 1001 86380 86390 1
530416 99530416 1001 86380 86390 1
530462 99530462 1001 86380 86390 1
530314 99530314 1001 86380 86390 1
530277 99530277 1001 86380 86390 1
530633 99530633 1001 86380 86390 1
530714 99530714 1001 86380 86390 1
530715 99530715 1001 86380 86390 1
530703 99530703 1001 86380 86390 1
530679 99530679 1001 86380 86390 1
531038 99531038 1001 86380 86390 1
531068 99531068 1001 86380 86390 1
531120 99531120 1001 86380 86390 1
530979 99530979 1001 86380 86390 1
530799 99530799 1001 86380 86390 1
530926 99530926 1001 86380 86390 1
532050 99532050 1001 86380 86390 1
532167 99532167 1001 86380 86390 1
531987 99531987 1001 86380 86390 1
531932 99531932 1001 86380 86390 1
531817 99531817 1001 86380 86390 1
531760 99531760 1001 86380 86390 1
531647 99531647 1001 86380 86390 1
532977 99532977 1001 86380 86390 1
532752 99532752 1001 86380 86390 1
533771 99533771 1001 86380 86390 1
533698 99533698 1001 86380 86390 1
533500 99533500 1001 86380 86390 1
533940 99533940 1001 86380 86390 1
534414 99534414 1001 86380 86390 1
534391 99534391 1001 86380 86390 1
534120 99534120 1001 86380 86390 1
534761 99534761 1001 86380 86390 1
535463 99535463 1001 86380 86390 1
535033 99535033 1001 86380 86390 1
535073 99535073 1001 86380 86390 1
534974 99534974 1001 86380 86390 1
535693 99535693 1001 86380 86390 1
535578 99535578 1001 86380 86390 1
535643 99535643 1001 86380 86390 1
536172 99536172 1001 86380 86390 1
536177 99536177 1001 86380 86390 1
535928 99535928 1001 86380 86390 1
536050 99536050 1001 86380 86390 1
536065 99536065 1001 86380 86390 1
535742 99535742 1001 86380 86390 1
535812 99535812 1001 86380 86390 1
535879 99535879 1001 86380 86390 1
536505 99536505 1001 86380 86390 1
536498 99536498 1001 86380 86390 1
536408 99536408 1001 86380 86390 1
537022 99537022 1001 86380 86390 1
536798 99536798 1001 86380 86390 1
536612 99536612 1001 86380 86390 1
537811 99537811 1001 86380 86390 1
537771 99537771 1001 86380 86390 1
537659 99537659 1001 86380 86390 1
537566 99537566 1001 86380 86390 1
537504 99537504 1001 86380 86390 1
538002 99538002 1001 86380 86390 1
538082 99538082 1001 86380 86390 1
538534 99538534 1001 86380 86390 1
538589 99538589 1001 86380 86390 1
538318 99538318 1001 86380 86390 1
538954 99538954 1001 86380 86390 1
538890 99538890 1001 86380 86390 1
539526 99539526 1001 86380 86390 1
539508 99539508 1001 86380 86390 1
539357 99539357 1001 86380 86390 1
539154 99539154 1001 86380 86390 1
539167 99539167 1001 86380 86390 1
539108 99539108 1001 86380 86390 1
539845 99539845 1001 86380 86390 1
539712 99539712 1001 86380 86390 1
539831 99539831 1001 86380 86390 1
540353 99540353 1001 86380 86390 1
540453 99540453 1001 86380 86390 1
540457 99540457 1001 86380 86390 1
540096 99540096 1001 86380 86390 1
540087 99540087 1001 86380 86390 1
540113 99540113 1001 86380 86390 1
540038 99540038 1001 86380 86390 1
540532 99540532 1001 86380 86390 1
540610 99540610 1001 86380 86390 1
540469 99540469 1001 86380 86390 1
540535 99540535 1001 86380 86390 1
540726 99540726 1001 86380 86390 1
540870 99540870 1001 86380 86390 1
541407 99541407 1001 86380 86390 1
542029 99542029 1001 86380 86390 1
542090 99542090 1001 86380 86390 1
541959 99541959 1001 86380 86390 1
541759 99541759 1001 86380 86390 1
541853 99541853 1001 86380 86390 1
541740 99541740 1001 86380 86390 1
541516 99541516 1001 86380 86390 1
542575 99542575 1001 86380 86390 1
542709 99542709 1001 86380 86390 1
542543 99542543 1001 86380 86390 1
542448 99542448 1001 86380 86390 1
543063 99543063 1001 86380 86390 1
543051 99543051 1001 86380 86390 1
543134 99543134 1001 86380 86390 1
543083 99543083 1001 86380 86390 1
543322 99543322 1001 86380 86390 1
543972 99543972 1001 86380 86390 1
543897 99543897 1001 86380 86390 1
544552 99544552 1001 86380 86390 1
544340 99544340 1001 86380 86390 1
544347 99544347 1001 86380 86390 1
544129 99544129 1001 86380 86390 1
544663 99544663 1001 86380 86390 1
544677 99544677 1001 86380 86390 1
544603 99544603 1001 86380 86390 1
544605 99544605 1001 86380 86390 1
514096 515 1002 53886 66535 1
525269 834 1001 55850 56149 1
516884 1126 1002 34857 41301 1
400287 99400287 1001 86380 86390 1
400366 99400366 1001 86380 86390 1
400853 99400853 1001 86380 86390 1
401328 99401328 1001 86380 86390 1
401679 99401679 1001 86380 86390 1
402015 99402015 1001 86380 86390 1
402145 99402145 1001 86380 86390 1
402250 99402250 1001 86380 86390 1
402599 99402599 1001 86380 86390 1
403034 99403034 1001 86380 86390 1
403455 99403455 1001 86380 86390 1
403550 99403550 1001 86380 86390 1
403589 99403589 1001 86380 86390 1
404234 99404234 1001 86380 86390 1
404558 99404558 1001 86380 86390 1
404743 99404743 1001 86380 86390 1
404961 99404961 1001 86380 86390 1
405129 99405129 1001 86380 86390 1
405268 99405268 1001 86380 86390 1
405534 99405534 1001 86380 86390 1
405587 99405587 1001 86380 86390 1
405733 99405733 1001 86380 86390 1
405855 99405855 1001 86380 86390 1
406447 99406447 1001 86380 86390 1
406571 99406571 1001 86380 86390 1
407154 99407154 1001 86380 86390 1
407186 99407186 1001 86380 86390 1
407302 99407302 1001 86380 86390 1
407410 99407410 1001 86380 86390 1
407876 99407876 1001 86380 86390 1
408100 99408100 1001 86380 86390 1
408233 99408233 1001 86380 86390 1
408245 99408245 1001 86380 86390 1
408335 99408335 1001 86380 86390 1
408604 99408604 1001 86380 86390 1
408568 99408568 1001 86380 86390 1
409037 99409037 1001 86380 86390 1
409181 99409181 1001 86380 86390 1
409377 99409377 1001 86380 86390 1
409726 99409726 1001 86380 86390 1
409927 99409927 1001 86380 86390 1
410245 99410245 1001 86380 86390 1
410436 99410436 1001 86380 86390 1
410480 99410480 1001 86380 86390 1
411112 99411112 1001 86380 86390 1
411341 99411341 1001 86380 86390 1
411796 99411796 1001 86380 86390 1
411823 99411823 1001 86380 86390 1
411863 99411863 1001 86380 86390 1
412170 99412170 1001 86380 86390 1
413511 99413511 1001 86380 86390 1
413946 99413946 1001 86380 86390 1
413985 99413985 1001 86380 86390 1
415068 99415068 1001 86380 86390 1
414961 99414961 1001 86380 86390 1
414259 99414259 1001 86380 86390 1
414343 99414343 1001 86380 86390 1
415718 99415718 1001 86380 86390 1
415492 99415492 1001 86380 86390 1
416756 99416756 1001 86380 86390 1
416257 99416257 1001 86380 86390 1
416305 99416305 1001 86380 86390 1
415886 99415886 1001 86380 86390 1
416096 99416096 1001 86380 86390 1
417258 99417258 1001 86380 86390 1
417358 99417358 1001 86380 86390 1
417384 99417384 1001 86380 86390 1
417106 99417106 1001 86380 86390 1
417135 99417135 1001 86380 86390 1
417403 99417403 1001 86380 86390 1
418613 99418613 1001 86380 86390 1
418615 99418615 1001 86380 86390 1
417820 99417820 1001 86380 86390 1
417895 99417895 1001 86380 86390 1
417854 99417854 1001 86380 86390 1
418013 99418013 1001 86380 86390 1
417986 99417986 1001 86380 86390 1
418837 99418837 1001 86380 86390 1
420353 99420353 1001 86380 86390 1
420195 99420195 1001 86380 86390 1
420313 99420313 1001 86380 86390 1
420256 99420256 1001 86380 86390 1
419279 99419279 1001 86380 86390 1
421692 99421692 1001 86380 86390 1
421676 99421676 1001 86380 86390 1
421308 99421308 1001 86380 86390 1
420897 99420897 1001 86380 86390 1
420936 99420936 1001 86380 86390 1
422319 99422319 1001 86380 86390 1
422449 99422449 1001 86380 86390 1
422322 99422322 1001 86380 86390 1
423672 99423672 1001 86380 86390 1
423658 99423658 1001 86380 86390 1
423273 99423273 1001 86380 86390 1
422742 99422742 1001 86380 86390 1
423819 99423819 1001 86380 86390 1
423837 99423837 1001 86380 86390 1
425313 99425313 1001 86380 86390 1
425273 99425273 1001 86380 86390 1
424667 99424667 1001 86380 86390 1
424969 99424969 1001 86380 86390 1
424285 99424285 1001 86380 86390 1
426595 99426595 1001 86380 86390 1
425946 99425946 1001 86380 86390 1
426002 99426002 1001 86380 86390 1
425855 99425855 1001 86380 86390 1
427391 99427391 1001 86380 86390 1
427189 99427189 1001 86380 86390 1
428164 99428164 1001 86380 86390 1
428134 99428134 1001 86380 86390 1
427883 99427883 1001 86380 86390 1
427893 99427893 1001 86380 86390 1
429015 99429015 1001 86380 86390 1
428847 99428847 1001 86380 86390 1
429079 99429079 1001 86380 86390 1
428953 99428953 1001 86380 86390 1
428930 99428930 1001 86380 86390 1
428754 99428754 1001 86380 86390 1
430094 99430094 1001 86380 86390 1
430195 99430195 1001 86380 86390 1
429701 99429701 1001 86380 86390 1
429353 99429353 1001 86380 86390 1
431415 99431415 1001 86380 86390 1
431272 99431272 1001 86380 86390 1
431617 99431617 1001 86380 86390 1
431181 99431181 1001 86380 86390 1
431140 99431140 1001 86380 86390 1
432161 99432161 1001 86380 86390 1
432163 99432163 1001 86380 86390 1
433587 99433587 1001 86380 86390 1
432933 99432933 1001 86380 86390 1
432976 99432976 1001 86380 86390 1
433014 99433014 1001 86380 86390 1
433949 99433949 1001 86380 86390 1
435314 99435314 1001 86380 86390 1
435244 99435244 1001 86380 86390 1
434964 99434964 1001 86380 86390 1
434266 99434266 1001 86380 86390 1
434327 99434327 1001 86380 86390 1
434367 99434367 1001 86380 86390 1
436759 99436759 1001 86380 86390 1
437011 99437011 1001 86380 86390 1
436999 99436999 1001 86380 86390 1
436714 99436714 1001 86380 86390 1
436555 99436555 1001 86380 86390 1
435928 99435928 1001 86380 86390 1
435912 99435912 1001 86380 86390 1
300678 99300678 1001 86380 86390 1
300172 99300172 1001 86380 86390 1
300131 99300131 1001 86380 86390 1
301522 99301522 1001 86380 86390 1
301295 99301295 1001 86380 86390 1
301098 99301098 1001 86380 86390 1
301048 99301048 1001 86380 86390 1
302232 99302232 1001 86380 86390 1
302176 99302176 1001 86380 86390 1
302140 99302140 1001 86380 86390 1
302026 99302026 1001 86380 86390 1
301897 99301897 1001 86380 86390 1
301797 99301797 1001 86380 86390 1
301823 99301823 1001 86380 86390 1
302497 99302497 1001 86380 86390 1
303119 99303119 1001 86380 86390 1
303099 99303099 1001 86380 86390 1
302880 99302880 1001 86380 86390 1
302752 99302752 1001 86380 86390 1
303311 99303311 1001 86380 86390 1
303354 99303354 1001 86380 86390 1
303801 99303801 1001 86380 86390 1
303479 99303479 1001 86380 86390 1
303559 99303559 1001 86380 86390 1
303550 99303550 1001 86380 86390 1
304234 99304234 1001 86380 86390 1
304705 99304705 1001 86380 86390 1
304837 99304837 1001 86380 86390 1
304755 99304755 1001 86380 86390 1
304552 99304552 1001 86380 86390 1
304561 99304561 1001 86380 86390 1
304432 99304432 1001 86380 86390 1
304423 99304423 1001 86380 86390 1
304428 99304428 1001 86380 86390 1
305542 99305542 1001 86380 86390 1
305384 99305384 1001 86380 86390 1
305117 99305117 1001 86380 86390 1
305238 99305238 1001 86380 86390 1
305099 99305099 1001 86380 86390 1
305086 99305086 1001 86380 86390 1
305152 99305152 1001 86380 86390 1
500185 99500185 1001 86380 86390 1
500716 99500716 1001 86380 86390 1
500645 99500645 1001 86380 86390 1
500570 99500570 1001 86380 86390 1
500431 99500431 1001 86380 86390 1
500435 99500435 1001 86380 86390 1
500502 99500502 1001 86380 86390 1
500377 99500377 1001 86380 86390 1
500331 99500331 1001 86380 86390 1
500854 99500854 1001 86380 86390 1
501538 99501538 1001 86380 86390 1
501256 99501256 1001 86380 86390 1
501428 99501428 1001 86380 86390 1
501191 99501191 1001 86380 86390 1
501695 99501695 1001 86380 86390 1
501787 99501787 1001 86380 86390 1
502313 99502313 1001 86380 86390 1
502368 99502368 1001 86380 86390 1
502460 99502460 1001 86380 86390 1
503158 99503158 1001 86380 86390 1
503275 99503275 1001 86380 86390 1
503000 99503000 1001 86380 86390 1
503054 99503054 1001 86380 86390 1
502784 99502784 1001 86380 86390 1
503479 99503479 1001 86380 86390 1
503389 99503389 1001 86380 86390 1
504032 99504032 1001 86380 86390 1
503969 99503969 1001 86380 86390 1
503721 99503721 1001 86380 86390 1
503906 99503906 1001 86380 86390 1
503671 99503671 1001 86380 86390 1
504167 99504167 1001 86380 86390 1
504302 99504302 1001 86380 86390 1
504268 99504268 1001 86380 86390 1
504801 99504801 1001 86380 86390 1
504652 99504652 1001 86380 86390 1
504627 99504627 1001 86380 86390 1
504362 99504362 1001 86380 86390 1
504520 99504520 1001 86380 86390 1
504471 99504471 1001 86380 86390 1
504346 99504346 1001 86380 86390 1
505052 99505052 1001 86380 86390 1
505676 99505676 1001 86380 86390 1
505235 99505235 1001 86380 86390 1
506484 99506484 1001 86380 86390 1
506478 99506478 1001 86380 86390 1
506281 99506281 1001 86380 86390 1
506311 99506311 1001 86380 86390 1
506048 99506048 1001 86380 86390 1
506735 99506735 1001 86380 86390 1
506713 99506713 1001 86380 86390 1
507229 99507229 1001 86380 86390 1
507374 99507374 1001 86380 86390 1
507114 99507114 1001 86380 86390 1
506989 99506989 1001 86380 86390 1
507539 99507539 1001 86380 86390 1
507427 99507427 1001 86380 86390 1
507611 99507611 1001 86380 86390 1
507456 99507456 1001 86380 86390 1
508220 99508220 1001 86380 86390 1
508115 99508115 1001 86380 86390 1
508234 99508234 1001 86380 86390 1
508002 99508002 1001 86380 86390 1
507653 99507653 1001 86380 86390 1
507673 99507673 1001 86380 86390 1
508272 99508272 1001 86380 86390 1
508344 99508344 1001 86380 86390 1
508973 99508973 1001 86380 86390 1
508991 99508991 1001 86380 86390 1
508971 99508971 1001 86380 86390 1
508946 99508946 1001 86380 86390 1
508610 99508610 1001 86380 86390 1
509204 99509204 1001 86380 86390 1
509725 99509725 1001 86380 86390 1
509791 99509791 1001 86380 86390 1
509684 99509684 1001 86380 86390 1
509573 99509573 1001 86380 86390 1
509292 99509292 1001 86380 86390 1
510068 99510068 1001 86380 86390 1
509902 99509902 1001 86380 86390 1
510706 99510706 1001 86380 86390 1
510669 99510669 1001 86380 86390 1
510544 99510544 1001 86380 86390 1
510584 99510584 1001 86380 86390 1
510473 99510473 1001 86380 86390 1
510147 99510147 1001 86380 86390 1
510281 99510281 1001 86380 86390 1
510153 99510153 1001 86380 86390 1
510270 99510270 1001 86380 86390 1
511230 99511230 1001 86380 86390 1
511231 99511231 1001 86380 86390 1
511328 99511328 1001 86380 86390 1
511278 99511278 1001 86380 86390 1
511016 99511016 1001 86380 86390 1
511098 99511098 1001 86380 86390 1
511631 99511631 1001 86380 86390 1
511999 99511999 1001 86380 86390 1
511824 99511824 1001 86380 86390 1
512494 99512494 1001 86380 86390 1
513012 99513012 1001 86380 86390 1
513175 99513175 1001 86380 86390 1
512657 99512657 1001 86380 86390 1
513346 99513346 1001 86380 86390 1
513388 99513388 1001 86380 86390 1
513377 99513377 1001 86380 86390 1
513403 99513403 1001 86380 86390 1
514022 99514022 1001 86380 86390 1
513633 99513633 1001 86380 86390 1
513674 99513674 1001 86380 86390 1
513650 99513650 1001 86380 86390 1
513785 99513785 1001 86380 86390 1
513479 99513479 1001 86380 86390 1
513564 99513564 1001 86380 86390 1
514185 99514185 1001 86380 86390 1
513411 99513411 1001 86380 86390 1
514225 99514225 1001 86380 86390 1
514642 99514642 1001 86380 86390 1
514504 99514504 1001 86380 86390 1
514423 99514423 1001 86380 86390 1
515050 99515050 1001 86380 86390 1
514890 99514890 1001 86380 86390 1
515661 99515661 1001 86380 86390 1
515510 99515510 1001 86380 86390 1
515603 99515603 1001 86380 86390 1
515806 99515806 1001 86380 86390 1
515795 99515795 1001 86380 86390 1
516258 99516258 1001 86380 86390 1
517239 99517239 1001 86380 86390 1
517153 99517153 1001 86380 86390 1
516878 99516878 1001 86380 86390 1
516776 99516776 1001 86380 86390 1
516856 99516856 1001 86380 86390 1
517535 99517535 1001 86380 86390 1
518050 99518050 1001 86380 86390 1
517904 99517904 1001 86380 86390 1
517824 99517824 1001 86380 86390 1
518308 99518308 1001 86380 86390 1
518298 99518298 1001 86380 86390 1
518963 99518963 1001 86380 86390 1
518806 99518806 1001 86380 86390 1
518984 99518984 1001 86380 86390 1
518747 99518747 1001 86380 86390 1
518683 99518683 1001 86380 86390 1
518434 99518434 1001 86380 86390 1
519170 99519170 1001 86380 86390 1
519700 99519700 1001 86380 86390 1
519779 99519779 1001 86380 86390 1
519753 99519753 1001 86380 86390 1
519651 99519651 1001 86380 86390 1
519510 99519510 1001 86380 86390 1
519434 99519434 1001 86380 86390 1
519539 99519539 1001 86380 86390 1
519388 99519388 1001 86380 86390 1
519274 99519274 1001 86380 86390 1
519358 99519358 1001 86380 86390 1
520010 99520010 1001 86380 86390 1
519847 99519847 1001 86380 86390 1
520473 99520473 1001 86380 86390 1
520489 99520489 1001 86380 86390 1
520598 99520598 1001 86380 86390 1
520286 99520286 1001 86380 86390 1
520024 99520024 1001 86380 86390 1
520142 99520142 1001 86380 86390 1
520650 99520650 1001 86380 86390 1
520707 99520707 1001 86380 86390 1
520748 99520748 1001 86380 86390 1
520674 99520674 1001 86380 86390 1
521369 99521369 1001 86380 86390 1
521401 99521401 1001 86380 86390 1
521096 99521096 1001 86380 86390 1
520954 99520954 1001 86380 86390 1
520973 99520973 1001 86380 86390 1
521562 99521562 1001 86380 86390 1
522203 99522203 1001 86380 86390 1
521904 99521904 1001 86380 86390 1
523042 99523042 1001 86380 86390 1
522994 99522994 1001 86380 86390 1
523035 99523035 1001 86380 86390 1
523099 99523099 1001 86380 86390 1
522813 99522813 1001 86380 86390 1
522764 99522764 1001 86380 86390 1
523259 99523259 1001 86380 86390 1
523273 99523273 1001 86380 86390 1
523312 99523312 1001 86380 86390 1
523826 99523826 1001 86380 86390 1
523358 99523358 1001 86380 86390 1
523502 99523502 1001 86380 86390 1
524071 99524071 1001 86380 86390 1
524754 99524754 1001 86380 86390 1
524714 99524714 1001 86380 86390 1
524624 99524624 1001 86380 86390 1
524923 99524923 1001 86380 86390 1
524920 99524920 1001 86380 86390 1
524830 99524830 1001 86380 86390 1
525553 99525553 1001 86380 86390 1
525439 99525439 1001 86380 86390 1
525504 99525504 1001 86380 86390 1
525247 99525247 1001 86380 86390 1
525110 99525110 1001 86380 86390 1
525779 99525779 1001 86380 86390 1
526295 99526295 1001 86380 86390 1
526351 99526351 1001 86380 86390 1
526288 99526288 1001 86380 86390 1
526419 99526419 1001 86380 86390 1
525885 99525885 1001 86380 86390 1
525937 99525937 1001 86380 86390 1
526475 99526475 1001 86380 86390 1
526469 99526469 1001 86380 86390 1
526548 99526548 1001 86380 86390 1
527098 99527098 1001 86380 86390 1
527183 99527183 1001 86380 86390 1
526866 99526866 1001 86380 86390 1
527037 99527037 1001 86380 86390 1
526924 99526924 1001 86380 86390 1
526764 99526764 1001 86380 86390 1
526648 99526648 1001 86380 86390 1
526817 99526817 1001 86380 86390 1
528019 99528019 1001 86380 86390 1
527982 99527982 1001 86380 86390 1
527834 99527834 1001 86380 86390 1
527692 99527692 1001 86380 86390 1
527724 99527724 1001 86380 86390 1
527636 99527636 1001 86380 86390 1
527616 99527616 1001 86380 86390 1
527463 99527463 1001 86380 86390 1
527582 99527582 1001 86380 86390 1
528166 99528166 1001 86380 86390 1
528236 99528236 1001 86380 86390 1
528213 99528213 1001 86380 86390 1
528901 99528901 1001 86380 86390 1
528554 99528554 1001 86380 86390 1
528555 99528555 1001 86380 86390 1
528379 99528379 1001 86380 86390 1
529028 99529028 1001 86380 86390 1
529655 99529655 1001 86380 86390 1
529356 99529356 1001 86380 86390 1
529455 99529455 1001 86380 86390 1
529120 99529120 1001 86380 86390 1
529175 99529175 1001 86380 86390 1
529150 99529150 1001 86380 86390 1
529293 99529293 1001 86380 86390 1
529803 99529803 1001 86380 86390 1
529107 99529107 1001 86380 86390 1
529830 99529830 1001 86380 86390 1
529523 99529523 1001 86380 86390 1
530413 99530413 1001 86380 86390 1
530111 99530111 1001 86380 86390 1
530644 99530644 1001 86380 86390 1
530698 99530698 1001 86380 86390 1
531240 99531240 1001 86380 86390 1
531064 99531064 1001 86380 86390 1
531418 99531418 1001 86380 86390 1
531574 99531574 1001 86380 86390 1
531486 99531486 1001 86380 86390 1
531505 99531505 1001 86380 86390 1
531974 99531974 1001 86380 86390 1
531902 99531902 1001 86380 86390 1
531792 99531792 1001 86380 86390 1
531728 99531728 1001 86380 86390 1
531768 99531768 1001 86380 86390 1
531694 99531694 1001 86380 86390 1
531734 99531734 1001 86380 86390 1
531774 99531774 1001 86380 86390 1
532316 99532316 1001 86380 86390 1
532343 99532343 1001 86380 86390 1
532279 99532279 1001 86380 86390 1
532877 99532877 1001 86380 86390 1
532901 99532901 1001 86380 86390 1
532793 99532793 1001 86380 86390 1
533033 99533033 1001 86380 86390 1
533090 99533090 1001 86380 86390 1
533821 99533821 1001 86380 86390 1
533815 99533815 1001 86380 86390 1
533686 99533686 1001 86380 86390 1
534487 99534487 1001 86380 86390 1
534328 99534328 1001 86380 86390 1
534445 99534445 1001 86380 86390 1
534329 99534329 1001 86380 86390 1
534357 99534357 1001 86380 86390 1
534171 99534171 1001 86380 86390 1
534255 99534255 1001 86380 86390 1
534272 99534272 1001 86380 86390 1
534782 99534782 1001 86380 86390 1
534719 99534719 1001 86380 86390 1
535144 99535144 1001 86380 86390 1
535186 99535186 1001 86380 86390 1
534917 99534917 1001 86380 86390 1
534982 99534982 1001 86380 86390 1
535055 99535055 1001 86380 86390 1
534952 99534952 1001 86380 86390 1
534914 99534914 1001 86380 86390 1
535522 99535522 1001 86380 86390 1
536141 99536141 1001 86380 86390 1
536257 99536257 1001 86380 86390 1
535986 99535986 1001 86380 86390 1
535819 99535819 1001 86380 86390 1
535802 99535802 1001 86380 86390 1
536398 99536398 1001 86380 86390 1
536841 99536841 1001 86380 86390 1
536842 99536842 1001 86380 86390 1
537295 99537295 1001 86380 86390 1
537273 99537273 1001 86380 86390 1
537951 99537951 1001 86380 86390 1
537793 99537793 1001 86380 86390 1
537646 99537646 1001 86380 86390 1
537598 99537598 1001 86380 86390 1
537517 99537517 1001 86380 86390 1
537414 99537414 1001 86380 86390 1
538025 99538025 1001 86380 86390 1
538467 99538467 1001 86380 86390 1
538455 99538455 1001 86380 86390 1
538299 99538299 1001 86380 86390 1
538366 99538366 1001 86380 86390 1
538937 99538937 1001 86380 86390 1
538849 99538849 1001 86380 86390 1
539005 99539005 1001 86380 86390 1
539319 99539319 1001 86380 86390 1
539243 99539243 1001 86380 86390 1
539403 99539403 1001 86380 86390 1
539416 99539416 1001 86380 86390 1
539238 99539238 1001 86380 86390 1
539145 99539145 1001 86380 86390 1
539814 99539814 1001 86380 86390 1
539790 99539790 1001 86380 86390 1
540391 99540391 1001 86380 86390 1
540342 99540342 1001 86380 86390 1
540317 99540317 1001 86380 86390 1
540363 99540363 1001 86380 86390 1
540055 99540055 1001 86380 86390 1
540047 99540047 1001 86380 86390 1
540514 99540514 1001 86380 86390 1
540630 99540630 1001 86380 86390 1
541243 99541243 1001 86380 86390 1
541183 99541183 1001 86380 86390 1
541121 99541121 1001 86380 86390 1
541254 99541254 1001 86380 86390 1
540920 99540920 1001 86380 86390 1
540888 99540888 1001 86380 86390 1
540778 99540778 1001 86380 86390 1
540782 99540782 1001 86380 86390 1
540709 99540709 1001 86380 86390 1
541777 99541777 1001 86380 86390 1
541847 99541847 1001 86380 86390 1
541605 99541605 1001 86380 86390 1
541676 99541676 1001 86380 86390 1
542129 99542129 1001 86380 86390 1
542172 99542172 1001 86380 86390 1
542791 99542791 1001 86380 86390 1
542676 99542676 1001 86380 86390 1
542628 99542628 1001 86380 86390 1
542731 99542731 1001 86380 86390 1
542619 99542619 1001 86380 86390 1
542445 99542445 1001 86380 86390 1
542341 99542341 1001 86380 86390 1
542983 99542983 1001 86380 86390 1
543700 99543700 1001 86380 86390 1
543566 99543566 1001 86380 86390 1
543156 99543156 1001 86380 86390 1
543850 99543850 1001 86380 86390 1
543904 99543904 1001 86380 86390 1
544328 99544328 1001 86380 86390 1
544291 99544291 1001 86380 86390 1
505702 651 1001 42653 42952 1
516823 647 1002 59872 61328 1
400357 99400357 1001 86380 86390 1
400426 99400426 1001 86380 86390 1
400460 99400460 1001 86380 86390 1
400966 99400966 1001 86380 86390 1
401013 99401013 1001 86380 86390 1
400943 99400943 1001 86380 86390 1
401382 99401382 1001 86380 86390 1
401386 99401386 1001 86380 86390 1
401368 99401368 1001 86380 86390 1
401534 99401534 1001 86380 86390 1
401795 99401795 1001 86380 86390 1
401901 99401901 1001 86380 86390 1
402058 99402058 1001 86380 86390 1
402040 99402040 1001 86380 86390 1
402210 99402210 1001 86380 86390 1
402321 99402321 1001 86380 86390 1
402880 99402880 1001 86380 86390 1
403218 99403218 1001 86380 86390 1
403296 99403296 1001 86380 86390 1
403266 99403266 1001 86380 86390 1
403658 99403658 1001 86380 86390 1
404143 99404143 1001 86380 86390 1
404692 99404692 1001 86380 86390 1
404871 99404871 1001 86380 86390 1
404861 99404861 1001 86380 86390 1
405323 99405323 1001 86380 86390 1
405648 99405648 1001 86380 86390 1
406184 99406184 1001 86380 86390 1
407297 99407297 1001 86380 86390 1
407402 99407402 1001 86380 86390 1
407557 99407557 1001 86380 86390 1
407883 99407883 1001 86380 86390 1
408079 99408079 1001 86380 86390 1
408731 99408731 1001 86380 86390 1
408943 99408943 1001 86380 86390 1
408971 99408971 1001 86380 86390 1
408907 99408907 1001 86380 86390 1
409436 99409436 1001 86380 86390 1
409522 99409522 1001 86380 86390 1
409948 99409948 1001 86380 86390 1
410006 99410006 1001 86380 86390 1
410647 99410647 1001 86380 86390 1
410852 99410852 1001 86380 86390 1
411061 99411061 1001 86380 86390 1
411267 99411267 1001 86380 86390 1
411276 99411276 1001 86380 86390 1
411746 99411746 1001 86380 86390 1
411846 99411846 1001 86380 86390 1
412314 99412314 1001 86380 86390 1
412389 99412389 1001 86380 86390 1
412436 99412436 1001 86380 86390 1
413527 99413527 1001 86380 86390 1
413092 99413092 1001 86380 86390 1
412765 99412765 1001 86380 86390 1
412500 99412500 1001 86380 86390 1
413964 99413964 1001 86380 86390 1
413726 99413726 1001 86380 86390 1
413958 99413958 1001 86380 86390 1
415023 99415023 1001 86380 86390 1
415187 99415187 1001 86380 86390 1
415176 99415176 1001 86380 86390 1
415207 99415207 1001 86380 86390 1
414745 99414745 1001 86380 86390 1
414599 99414599 1001 86380 86390 1
416931 99416931 1001 86380 86390 1
416762 99416762 1001 86380 86390 1
416849 99416849 1001 86380 86390 1
416052 99416052 1001 86380 86390 1
416121 99416121 1001 86380 86390 1
415847 99415847 1001 86380 86390 1
417567 99417567 1001 86380 86390 1
418681 99418681 1001 86380 86390 1
418765 99418765 1001 86380 86390 1
418135 99418135 1001 86380 86390 1
418005 99418005 1001 86380 86390 1
419091 99419091 1001 86380 86390 1
419986 99419986 1001 86380 86390 1
419662 99419662 1001 86380 86390 1
419593 99419593 1001 86380 86390 1
419425 99419425 1001 86380 86390 1
419258 99419258 1001 86380 86390 1
420638 99420638 1001 86380 86390 1
421818 99421818 1001 86380 86390 1
421810 99421810 1001 86380 86390 1
421651 99421651 1001 86380 86390 1
421473 99421473 1001 86380 86390 1
420956 99420956 1001 86380 86390 1
421034 99421034 1001 86380 86390 1
422371 99422371 1001 86380 86390 1
422494 99422494 1001 86380 86390 1
422395 99422395 1001 86380 86390 1
423307 99423307 1001 86380 86390 1
423030 99423030 1001 86380 86390 1
423119 99423119 1001 86380 86390 1
422754 99422754 1001 86380 86390 1
424100 99424100 1001 86380 86390 1
423852 99423852 1001 86380 86390 1
425158 99425158 1001 86380 86390 1
425360 99425360 1001 86380 86390 1
424993 99424993 1001 86380 86390 1
424870 99424870 1001 86380 86390 1
424530 99424530 1001 86380 86390 1
424533 99424533 1001 86380 86390 1
427014 99427014 1001 86380 86390 1
426703 99426703 1001 86380 86390 1
426827 99426827 1001 86380 86390 1
426586 99426586 1001 86380 86390 1
426106 99426106 1001 86380 86390 1
427370 99427370 1001 86380 86390 1
427318 99427318 1001 86380 86390 1
427381 99427381 1001 86380 86390 1
428715 99428715 1001 86380 86390 1
427751 99427751 1001 86380 86390 1
427652 99427652 1001 86380 86390 1
427531 99427531 1001 86380 86390 1
428763 99428763 1001 86380 86390 1
428817 99428817 1001 86380 86390 1
429813 99429813 1001 86380 86390 1
429465 99429465 1001 86380 86390 1
431990 99431990 1001 86380 86390 1
431713 99431713 1001 86380 86390 1
431751 99431751 1001 86380 86390 1
431680 99431680 1001 86380 86390 1
431477 99431477 1001 86380 86390 1
431281 99431281 1001 86380 86390 1
431242 99431242 1001 86380 86390 1
431047 99431047 1001 86380 86390 1
431649 99431649 1001 86380 86390 1
433329 99433329 1001 86380 86390 1
433167 99433167 1001 86380 86390 1
434070 99434070 1001 86380 86390 1
435037 99435037 1001 86380 86390 1
434769 99434769 1001 86380 86390 1
434537 99434537 1001 86380 86390 1
434459 99434459 1001 86380 86390 1
434162 99434162 1001 86380 86390 1
435651 99435651 1001 86380 86390 1
435680 99435680 1001 86380 86390 1
435628 99435628 1001 86380 86390 1
437054 99437054 1001 86380 86390 1
436721 99436721 1001 86380 86390 1
436107 99436107 1001 86380 86390 1
436061 99436061 1001 86380 86390 1
436234 99436234 1001 86380 86390 1
437300 99437300 1001 86380 86390 1
300709 99300709 1001 86380 86390 1
300572 99300572 1001 86380 86390 1
300320 99300320 1001 86380 86390 1
300745 99300745 1001 86380 86390 1
300876 99300876 1001 86380 86390 1
300825 99300825 1001 86380 86390 1
300903 99300903 1001 86380 86390 1
301406 99301406 1001 86380 86390 1
301395 99301395 1001 86380 86390 1
301318 99301318 1001 86380 86390 1
301099 99301099 1001 86380 86390 1
301649 99301649 1001 86380 86390 1
301715 99301715 1001 86380 86390 1
301730 99301730 1001 86380 86390 1
302189 99302189 1001 86380 86390 1
302191 99302191 1001 86380 86390 1
302185 99302185 1001 86380 86390 1
302106 99302106 1001 86380 86390 1
301850 99301850 1001 86380 86390 1
301787 99301787 1001 86380 86390 1
301919 99301919 1001 86380 86390 1
303138 99303138 1001 86380 86390 1
303153 99303153 1001 86380 86390 1
303200 99303200 1001 86380 86390 1
302975 99302975 1001 86380 86390 1
302925 99302925 1001 86380 86390 1
302851 99302851 1001 86380 86390 1
302943 99302943 1001 86380 86390 1
302816 99302816 1001 86380 86390 1
302921 99302921 1001 86380 86390 1
302770 99302770 1001 86380 86390 1
302643 99302643 1001 86380 86390 1
302682 99302682 1001 86380 86390 1
303333 99303333 1001 86380 86390 1
303218 99303218 1001 86380 86390 1
303336 99303336 1001 86380 86390 1
303324 99303324 1001 86380 86390 1
303931 99303931 1001 86380 86390 1
303934 99303934 1001 86380 86390 1
303738 99303738 1001 86380 86390 1
303675 99303675 1001 86380 86390 1
303515 99303515 1001 86380 86390 1
304043 99304043 1001 86380 86390 1
304062 99304062 1001 86380 86390 1
304716 99304716 1001 86380 86390 1
304572 99304572 1001 86380 86390 1
304495 99304495 1001 86380 86390 1
304973 99304973 1001 86380 86390 1
305019 99305019 1001 86380 86390 1
304866 99304866 1001 86380 86390 1
305538 99305538 1001 86380 86390 1
305501 99305501 1001 86380 86390 1
305297 99305297 1001 86380 86390 1
305247 99305247 1001 86380 86390 1
305167 99305167 1001 86380 86390 1
500071 99500071 1001 86380 86390 1
500736 99500736 1001 86380 86390 1
500715 99500715 1001 86380 86390 1
500774 99500774 1001 86380 86390 1
500597 99500597 1001 86380 86390 1
500575 99500575 1001 86380 86390 1
501612 99501612 1001 86380 86390 1
501594 99501594 1001 86380 86390 1
501413 99501413 1001 86380 86390 1
501123 99501123 1001 86380 86390 1
501103 99501103 1001 86380 86390 1
502186 99502186 1001 86380 86390 1
502244 99502244 1001 86380 86390 1
501951 99501951 1001 86380 86390 1
502651 99502651 1001 86380 86390 1
502602 99502602 1001 86380 86390 1
502675 99502675 1001 86380 86390 1
502876 99502876 1001 86380 86390 1
503460 99503460 1001 86380 86390 1
503491 99503491 1001 86380 86390 1
503932 99503932 1001 86380 86390 1
503874 99503874 1001 86380 86390 1
503890 99503890 1001 86380 86390 1
504156 99504156 1001 86380 86390 1
504826 99504826 1001 86380 86390 1
504377 99504377 1001 86380 86390 1
504445 99504445 1001 86380 86390 1
504447 99504447 1001 86380 86390 1
505009 99505009 1001 86380 86390 1
505138 99505138 1001 86380 86390 1
505119 99505119 1001 86380 86390 1
505694 99505694 1001 86380 86390 1
505572 99505572 1001 86380 86390 1
505666 99505666 1001 86380 86390 1
505692 99505692 1001 86380 86390 1
505531 99505531 1001 86380 86390 1
505434 99505434 1001 86380 86390 1
505499 99505499 1001 86380 86390 1
505956 99505956 1001 86380 86390 1
506402 99506402 1001 86380 86390 1
506300 99506300 1001 86380 86390 1
506333 99506333 1001 86380 86390 1
506168 99506168 1001 86380 86390 1
507244 99507244 1001 86380 86390 1
507064 99507064 1001 86380 86390 1
507196 99507196 1001 86380 86390 1
507110 99507110 1001 86380 86390 1
506842 99506842 1001 86380 86390 1
506898 99506898 1001 86380 86390 1
508159 99508159 1001 86380 86390 1
508179 99508179 1001 86380 86390 1
508033 99508033 1001 86380 86390 1
507854 99507854 1001 86380 86390 1
508390 99508390 1001 86380 86390 1
508895 99508895 1001 86380 86390 1
508889 99508889 1001 86380 86390 1
508623 99508623 1001 86380 86390 1
508500 99508500 1001 86380 86390 1
508517 99508517 1001 86380 86390 1
509090 99509090 1001 86380 86390 1
509212 99509212 1001 86380 86390 1
509734 99509734 1001 86380 86390 1
509729 99509729 1001 86380 86390 1
509769 99509769 1001 86380 86390 1
509492 99509492 1001 86380 86390 1
509538 99509538 1001 86380 86390 1
509281 99509281 1001 86380 86390 1
509315 99509315 1001 86380 86390 1
510016 99510016 1001 86380 86390 1
509956 99509956 1001 86380 86390 1
510061 99510061 1001 86380 86390 1
510659 99510659 1001 86380 86390 1
510467 99510467 1001 86380 86390 1
510174 99510174 1001 86380 86390 1
510141 99510141 1001 86380 86390 1
510728 99510728 1001 86380 86390 1
510810 99510810 1001 86380 86390 1
510864 99510864 1001 86380 86390 1
510800 99510800 1001 86380 86390 1
511384 99511384 1001 86380 86390 1
511263 99511263 1001 86380 86390 1
511034 99511034 1001 86380 86390 1
512215 99512215 1001 86380 86390 1
512231 99512231 1001 86380 86390 1
512051 99512051 1001 86380 86390 1
512557 99512557 1001 86380 86390 1
512480 99512480 1001 86380 86390 1
513027 99513027 1001 86380 86390 1
513125 99513125 1001 86380 86390 1
512805 99512805 1001 86380 86390 1
512901 99512901 1001 86380 86390 1
512601 99512601 1001 86380 86390 1
512788 99512788 1001 86380 86390 1
513505 99513505 1001 86380 86390 1
514080 99514080 1001 86380 86390 1
514680 99514680 1001 86380 86390 1
514711 99514711 1001 86380 86390 1
514790 99514790 1001 86380 86390 1
514514 99514514 1001 86380 86390 1
514544 99514544 1001 86380 86390 1
515023 99515023 1001 86380 86390 1
514972 99514972 1001 86380 86390 1
515013 99515013 1001 86380 86390 1
514937 99514937 1001 86380 86390 1
514956 99514956 1001 86380 86390 1
515551 99515551 1001 86380 86390 1
515514 99515514 1001 86380 86390 1
515314 99515314 1001 86380 86390 1
515318 99515318 1001 86380 86390 1
515151 99515151 1001 86380 86390 1
515827 99515827 1001 86380 86390 1
515764 99515764 1001 86380 86390 1
515716 99515716 1001 86380 86390 1
516438 99516438 1001 86380 86390 1
516379 99516379 1001 86380 86390 1
516445 99516445 1001 86380 86390 1
516115 99516115 1001 86380 86390 1
516233 99516233 1001 86380 86390 1
515966 99515966 1001 86380 86390 1
516009 99516009 1001 86380 86390 1
516074 99516074 1001 86380 86390 1
516056 99516056 1001 86380 86390 1
516524 99516524 1001 86380 86390 1
516686 99516686 1001 86380 86390 1
517052 99517052 1001 86380 86390 1
517043 99517043 1001 86380 86390 1
516927 99516927 1001 86380 86390 1
516994 99516994 1001 86380 86390 1
517046 99517046 1001 86380 86390 1
516917 99516917 1001 86380 86390 1
517540 99517540 1001 86380 86390 1
517398 99517398 1001 86380 86390 1
517392 99517392 1001 86380 86390 1
517396 99517396 1001 86380 86390 1
518059 99518059 1001 86380 86390 1
517918 99517918 1001 86380 86390 1
517750 99517750 1001 86380 86390 1
517782 99517782 1001 86380 86390 1
517901 99517901 1001 86380 86390 1
517889 99517889 1001 86380 86390 1
517568 99517568 1001 86380 86390 1
518303 99518303 1001 86380 86390 1
518183 99518183 1001 86380 86390 1
518750 99518750 1001 86380 86390 1
519127 99519127 1001 86380 86390 1
519069 99519069 1001 86380 86390 1
519743 99519743 1001 86380 86390 1
519465 99519465 1001 86380 86390 1
519378 99519378 1001 86380 86390 1
519932 99519932 1001 86380 86390 1
519874 99519874 1001 86380 86390 1
520323 99520323 1001 86380 86390 1
520428 99520428 1001 86380 86390 1
520086 99520086 1001 86380 86390 1
520179 99520179 1001 86380 86390 1
520733 99520733 1001 86380 86390 1
520841 99520841 1001 86380 86390 1
521232 99521232 1001 86380 86390 1
521020 99521020 1001 86380 86390 1
522103 99522103 1001 86380 86390 1
522149 99522149 1001 86380 86390 1
521949 99521949 1001 86380 86390 1
521700 99521700 1001 86380 86390 1
521687 99521687 1001 86380 86390 1
521770 99521770 1001 86380 86390 1
522436 99522436 1001 86380 86390 1
522837 99522837 1001 86380 86390 1
522802 99522802 1001 86380 86390 1
522511 99522511 1001 86380 86390 1
523135 99523135 1001 86380 86390 1
523306 99523306 1001 86380 86390 1
523242 99523242 1001 86380 86390 1
523702 99523702 1001 86380 86390 1
523607 99523607 1001 86380 86390 1
523419 99523419 1001 86380 86390 1
524089 99524089 1001 86380 86390 1
523990 99523990 1001 86380 86390 1
524017 99524017 1001 86380 86390 1
524096 99524096 1001 86380 86390 1
524592 99524592 1001 86380 86390 1
524762 99524762 1001 86380 86390 1
524542 99524542 1001 86380 86390 1
524231 99524231 1001 86380 86390 1
524964 99524964 1001 86380 86390 1
524829 99524829 1001 86380 86390 1
524855 99524855 1001 86380 86390 1
524935 99524935 1001 86380 86390 1
525477 99525477 1001 86380 86390 1
525236 99525236 1001 86380 86390 1
525056 99525056 1001 86380 86390 1
525125 99525125 1001 86380 86390 1
525659 99525659 1001 86380 86390 1
525698 99525698 1001 86380 86390 1
525751 99525751 1001 86380 86390 1
525778 99525778 1001 86380 86390 1
526244 99526244 1001 86380 86390 1
526156 99526156 1001 86380 86390 1
526082 99526082 1001 86380 86390 1
525880 99525880 1001 86380 86390 1
525831 99525831 1001 86380 86390 1
525988 99525988 1001 86380 86390 1
527175 99527175 1001 86380 86390 1
526995 99526995 1001 86380 86390 1
526796 99526796 1001 86380 86390 1
526777 99526777 1001 86380 86390 1
527286 99527286 1001 86380 86390 1
528074 99528074 1001 86380 86390 1
528027 99528027 1001 86380 86390 1
527951 99527951 1001 86380 86390 1
527818 99527818 1001 86380 86390 1
527794 99527794 1001 86380 86390 1
527694 99527694 1001 86380 86390 1
527840 99527840 1001 86380 86390 1
527624 99527624 1001 86380 86390 1
527632 99527632 1001 86380 86390 1
528864 99528864 1001 86380 86390 1
528542 99528542 1001 86380 86390 1
528496 99528496 1001 86380 86390 1
528466 99528466 1001 86380 86390 1
528326 99528326 1001 86380 86390 1
528435 99528435 1001 86380 86390 1
529029 99529029 1001 86380 86390 1
529529 99529529 1001 86380 86390 1
529671 99529671 1001 86380 86390 1
529328 99529328 1001 86380 86390 1
529506 99529506 1001 86380 86390 1
529223 99529223 1001 86380 86390 1
529108 99529108 1001 86380 86390 1
529303 99529303 1001 86380 86390 1
529780 99529780 1001 86380 86390 1
529927 99529927 1001 86380 86390 1
529762 99529762 1001 86380 86390 1
530401 99530401 1001 86380 86390 1
530480 99530480 1001 86380 86390 1
530312 99530312 1001 86380 86390 1
530280 99530280 1001 86380 86390 1
530243 99530243 1001 86380 86390 1
530023 99530023 1001 86380 86390 1
530001 99530001 1001 86380 86390 1
529982 99529982 1001 86380 86390 1
531096 99531096 1001 86380 86390 1
530851 99530851 1001 86380 86390 1
531494 99531494 1001 86380 86390 1
531572 99531572 1001 86380 86390 1
531549 99531549 1001 86380 86390 1
532080 99532080 1001 86380 86390 1
531716 99531716 1001 86380 86390 1
532315 99532315 1001 86380 86390 1
532211 99532211 1001 86380 86390 1
532829 99532829 1001 86380 86390 1
532869 99532869 1001 86380 86390 1
532924 99532924 1001 86380 86390 1
532950 99532950 1001 86380 86390 1
532902 99532902 1001 86380 86390 1
532656 99532656 1001 86380 86390 1
532602 99532602 1001 86380 86390 1
533704 99533704 1001 86380 86390 1
533739 99533739 1001 86380 86390 1
533939 99533939 1001 86380 86390 1
533931 99533931 1001 86380 86390 1
534596 99534596 1001 86380 86390 1
534522 99534522 1001 86380 86390 1
534671 99534671 1001 86380 86390 1
534514 99534514 1001 86380 86390 1
534440 99534440 1001 86380 86390 1
534389 99534389 1001 86380 86390 1
534248 99534248 1001 86380 86390 1
534737 99534737 1001 86380 86390 1
534742 99534742 1001 86380 86390 1
535459 99535459 1001 86380 86390 1
535346 99535346 1001 86380 86390 1
535388 99535388 1001 86380 86390 1
535443 99535443 1001 86380 86390 1
535340 99535340 1001 86380 86390 1
535841 99535841 1001 86380 86390 1
536503 99536503 1001 86380 86390 1
536960 99536960 1001 86380 86390 1
537012 99537012 1001 86380 86390 1
537145 99537145 1001 86380 86390 1
537155 99537155 1001 86380 86390 1
536765 99536765 1001 86380 86390 1
536781 99536781 1001 86380 86390 1
536925 99536925 1001 86380 86390 1
536759 99536759 1001 86380 86390 1
536825 99536825 1001 86380 86390 1
536544 99536544 1001 86380 86390 1
536641 99536641 1001 86380 86390 1
536748 99536748 1001 86380 86390 1
536542 99536542 1001 86380 86390 1
537229 99537229 1001 86380 86390 1
537732 99537732 1001 86380 86390 1
537631 99537631 1001 86380 86390 1
538074 99538074 1001 86380 86390 1
538069 99538069 1001 86380 86390 1
538193 99538193 1001 86380 86390 1
538168 99538168 1001 86380 86390 1
538573 99538573 1001 86380 86390 1
538459 99538459 1001 86380 86390 1
538462 99538462 1001 86380 86390 1
538465 99538465 1001 86380 86390 1
538305 99538305 1001 86380 86390 1
538319 99538319 1001 86380 86390 1
538824 99538824 1001 86380 86390 1
538857 99538857 1001 86380 86390 1
539000 99539000 1001 86380 86390 1
539491 99539491 1001 86380 86390 1
539444 99539444 1001 86380 86390 1
539285 99539285 1001 86380 86390 1
539402 99539402 1001 86380 86390 1
539377 99539377 1001 86380 86390 1
539716 99539716 1001 86380 86390 1
539679 99539679 1001 86380 86390 1
539722 99539722 1001 86380 86390 1
540316 99540316 1001 86380 86390 1
540440 99540440 1001 86380 86390 1
540269 99540269 1001 86380 86390 1
539862 99539862 1001 86380 86390 1
539918 99539918 1001 86380 86390 1
539970 99539970 1001 86380 86390 1
539987 99539987 1001 86380 86390 1
540492 99540492 1001 86380 86390 1
541173 99541173 1001 86380 86390 1
541201 99541201 1001 86380 86390 1
540812 99540812 1001 86380 86390 1
541378 99541378 1001 86380 86390 1
542117 99542117 1001 86380 86390 1
541970 99541970 1001 86380 86390 1
542067 99542067 1001 86380 86390 1
541862 99541862 1001 86380 86390 1
541794 99541794 1001 86380 86390 1
541670 99541670 1001 86380 86390 1
541660 99541660 1001 86380 86390 1
542834 99542834 1001 86380 86390 1
542851 99542851 1001 86380 86390 1
542694 99542694 1001 86380 86390 1
542596 99542596 1001 86380 86390 1
542700 99542700 1001 86380 86390 1
543064 99543064 1001 86380 86390 1
543639 99543639 1001 86380 86390 1
543391 99543391 1001 86380 86390 1
543833 99543833 1001 86380 86390 1
543966 99543966 1001 86380 86390 1
543942 99543942 1001 86380 86390 1
543869 99543869 1001 86380 86390 1
543870 99543870 1001 86380 86390 1
544463 99544463 1001 86380 86390 1
544581 99544581 1001 86380 86390 1
544277 99544277 1001 86380 86390 1
544337 99544337 1001 86380 86390 1
544119 99544119 1001 86380 86390 1
544702 99544702 1001 86380 86390 1
544643 99544643 1001 86380 86390 1
413257 694 1001 79860 86200 1
400123 99400123 1001 86380 86390 1
400110 99400110 1001 86380 86390 1
400318 99400318 1001 86380 86390 1
401176 99401176 1001 86380 86390 1
401369 99401369 1001 86380 86390 1
401661 99401661 1001 86380 86390 1
401704 99401704 1001 86380 86390 1
401796 99401796 1001 86380 86390 1
402162 99402162 1001 86380 86390 1
402372 99402372 1001 86380 86390 1
402448 99402448 1001 86380 86390 1
402845 99402845 1001 86380 86390 1
402829 99402829 1001 86380 86390 1
403082 99403082 1001 86380 86390 1
403357 99403357 1001 86380 86390 1
403744 99403744 1001 86380 86390 1
404009 99404009 1001 86380 86390 1
404991 99404991 1001 86380 86390 1
405194 99405194 1001 86380 86390 1
405265 99405265 1001 86380 86390 1
405343 99405343 1001 86380 86390 1
406070 99406070 1001 86380 86390 1
406416 99406416 1001 86380 86390 1
406548 99406548 1001 86380 86390 1
406582 99406582 1001 86380 86390 1
406806 99406806 1001 86380 86390 1
406978 99406978 1001 86380 86390 1
407163 99407163 1001 86380 86390 1
407421 99407421 1001 86380 86390 1
407547 99407547 1001 86380 86390 1
407639 99407639 1001 86380 86390 1
407757 99407757 1001 86380 86390 1
407971 99407971 1001 86380 86390 1
407993 99407993 1001 86380 86390 1
408368 99408368 1001 86380 86390 1
408333 99408333 1001 86380 86390 1
408875 99408875 1001 86380 86390 1
408949 99408949 1001 86380 86390 1
409095 99409095 1001 86380 86390 1
409210 99409210 1001 86380 86390 1
409469 99409469 1001 86380 86390 1
409616 99409616 1001 86380 86390 1
409942 99409942 1001 86380 86390 1
410192 99410192 1001 86380 86390 1
410293 99410293 1001 86380 86390 1
410281 99410281 1001 86380 86390 1
410778 99410778 1001 86380 86390 1
410934 99410934 1001 86380 86390 1
411263 99411263 1001 86380 86390 1
411529 99411529 1001 86380 86390 1
411809 99411809 1001 86380 86390 1
412017 99412017 1001 86380 86390 1
412248 99412248 1001 86380 86390 1
412274 99412274 1001 86380 86390 1
412333 99412333 1001 86380 86390 1
413396 99413396 1001 86380 86390 1
413613 99413613 1001 86380 86390 1
412887 99412887 1001 86380 86390 1
413113 99413113 1001 86380 86390 1
413143 99413143 1001 86380 86390 1
413212 99413212 1001 86380 86390 1
413983 99413983 1001 86380 86390 1
414058 99414058 1001 86380 86390 1
413806 99413806 1001 86380 86390 1
414037 99414037 1001 86380 86390 1
414001 99414001 1001 86380 86390 1
415149 99415149 1001 86380 86390 1
414750 99414750 1001 86380 86390 1
414451 99414451 1001 86380 86390 1
415600 99415600 1001 86380 86390 1
414922 99414922 1001 86380 86390 1
415464 99415464 1001 86380 86390 1
415522 99415522 1001 86380 86390 1
416908 99416908 1001 86380 86390 1
416898 99416898 1001 86380 86390 1
416262 99416262 1001 86380 86390 1
416487 99416487 1001 86380 86390 1
415860 99415860 1001 86380 86390 1
417222 99417222 1001 86380 86390 1
418310 99418310 1001 86380 86390 1
418385 99418385 1001 86380 86390 1
417800 99417800 1001 86380 86390 1
417783 99417783 1001 86380 86390 1
419174 99419174 1001 86380 86390 1
419087 99419087 1001 86380 86390 1
418971 99418971 1001 86380 86390 1
420375 99420375 1001 86380 86390 1
420251 99420251 1001 86380 86390 1
420281 99420281 1001 86380 86390 1
420164 99420164 1001 86380 86390 1
419949 99419949 1001 86380 86390 1
419680 99419680 1001 86380 86390 1
419844 99419844 1001 86380 86390 1
419516 99419516 1001 86380 86390 1
419458 99419458 1001 86380 86390 1
420742 99420742 1001 86380 86390 1
421691 99421691 1001 86380 86390 1
421846 99421846 1001 86380 86390 1
421782 99421782 1001 86380 86390 1
421283 99421283 1001 86380 86390 1
423122 99423122 1001 86380 86390 1
425374 99425374 1001 86380 86390 1
424953 99424953 1001 86380 86390 1
424707 99424707 1001 86380 86390 1
424806 99424806 1001 86380 86390 1
424764 99424764 1001 86380 86390 1
424901 99424901 1001 86380 86390 1
424288 99424288 1001 86380 86390 1
425816 99425816 1001 86380 86390 1
426746 99426746 1001 86380 86390 1
426351 99426351 1001 86380 86390 1
426305 99426305 1001 86380 86390 1
426515 99426515 1001 86380 86390 1
428354 99428354 1001 86380 86390 1
428584 99428584 1001 86380 86390 1
427930 99427930 1001 86380 86390 1
427532 99427532 1001 86380 86390 1
427544 99427544 1001 86380 86390 1
428941 99428941 1001 86380 86390 1
428968 99428968 1001 86380 86390 1
430161 99430161 1001 86380 86390 1
430683 99430683 1001 86380 86390 1
430594 99430594 1001 86380 86390 1
431889 99431889 1001 86380 86390 1
431896 99431896 1001 86380 86390 1
431542 99431542 1001 86380 86390 1
430828 99430828 1001 86380 86390 1
430872 99430872 1001 86380 86390 1
433412 99433412 1001 86380 86390 1
433261 99433261 1001 86380 86390 1
435375 99435375 1001 86380 86390 1
435116 99435116 1001 86380 86390 1
434251 99434251 1001 86380 86390 1
434280 99434280 1001 86380 86390 1
435483 99435483 1001 86380 86390 1
436675 99436675 1001 86380 86390 1
436586 99436586 1001 86380 86390 1
436055 99436055 1001 86380 86390 1
437345 99437345 1001 86380 86390 1
437232 99437232 1001 86380 86390 1
300342 99300342 1001 86380 86390 1
300397 99300397 1001 86380 86390 1
300465 99300465 1001 86380 86390 1
300129 99300129 1001 86380 86390 1
300872 99300872 1001 86380 86390 1
300925 99300925 1001 86380 86390 1
300862 99300862 1001 86380 86390 1
300927 99300927 1001 86380 86390 1
300838 99300838 1001 86380 86390 1
300930 99300930 1001 86380 86390 1
301545 99301545 1001 86380 86390 1
301462 99301462 1001 86380 86390 1
301315 99301315 1001 86380 86390 1
301580 99301580 1001 86380 86390 1
301697 99301697 1001 86380 86390 1
301638 99301638 1001 86380 86390 1
302330 99302330 1001 86380 86390 1
302260 99302260 1001 86380 86390 1
302315 99302315 1001 86380 86390 1
302103 99302103 1001 86380 86390 1
301761 99301761 1001 86380 86390 1
301766 99301766 1001 86380 86390 1
302476 99302476 1001 86380 86390 1
302425 99302425 1001 86380 86390 1
302583 99302583 1001 86380 86390 1
303069 99303069 1001 86380 86390 1
303021 99303021 1001 86380 86390 1
303151 99303151 1001 86380 86390 1
303036 99303036 1001 86380 86390 1
303204 99303204 1001 86380 86390 1
302868 99302868 1001 86380 86390 1
302670 99302670 1001 86380 86390 1
303983 99303983 1001 86380 86390 1
303968 99303968 1001 86380 86390 1
303447 99303447 1001 86380 86390 1
304226 99304226 1001 86380 86390 1
304232 99304232 1001 86380 86390 1
304777 99304777 1001 86380 86390 1
304511 99304511 1001 86380 86390 1
304449 99304449 1001 86380 86390 1
304394 99304394 1001 86380 86390 1
304434 99304434 1001 86380 86390 1
304267 99304267 1001 86380 86390 1
305037 99305037 1001 86380 86390 1
305020 99305020 1001 86380 86390 1
305033 99305033 1001 86380 86390 1
305520 99305520 1001 86380 86390 1
305638 99305638 1001 86380 86390 1
305670 99305670 1001 86380 86390 1
305669 99305669 1001 86380 86390 1
500125 99500125 1001 86380 86390 1
500813 99500813 1001 86380 86390 1
500755 99500755 1001 86380 86390 1
500760 99500760 1001 86380 86390 1
500559 99500559 1001 86380 86390 1
500234 99500234 1001 86380 86390 1
500212 99500212 1001 86380 86390 1
501302 99501302 1001 86380 86390 1
501316 99501316 1001 86380 86390 1
501100 99501100 1001 86380 86390 1
501052 99501052 1001 86380 86390 1
501208 99501208 1001 86380 86390 1
501734 99501734 1001 86380 86390 1
502390 99502390 1001 86380 86390 1
502097 99502097 1001 86380 86390 1
501860 99501860 1001 86380 86390 1
501946 99501946 1001 86380 86390 1
503201 99503201 1001 86380 86390 1
502984 99502984 1001 86380 86390 1
503030 99503030 1001 86380 86390 1
502757 99502757 1001 86380 86390 1
502706 99502706 1001 86380 86390 1
504021 99504021 1001 86380 86390 1
504064 99504064 1001 86380 86390 1
503629 99503629 1001 86380 86390 1
504817 99504817 1001 86380 86390 1
504836 99504836 1001 86380 86390 1
504930 99504930 1001 86380 86390 1
504545 99504545 1001 86380 86390 1
504599 99504599 1001 86380 86390 1
504693 99504693 1001 86380 86390 1
504733 99504733 1001 86380 86390 1
504530 99504530 1001 86380 86390 1
504525 99504525 1001 86380 86390 1
504981 99504981 1001 86380 86390 1
505078 99505078 1001 86380 86390 1
505682 99505682 1001 86380 86390 1
505474 99505474 1001 86380 86390 1
505344 99505344 1001 86380 86390 1
505289 99505289 1001 86380 86390 1
505975 99505975 1001 86380 86390 1
505859 99505859 1001 86380 86390 1
506362 99506362 1001 86380 86390 1
506145 99506145 1001 86380 86390 1
506123 99506123 1001 86380 86390 1
505985 99505985 1001 86380 86390 1
506184 99506184 1001 86380 86390 1
506739 99506739 1001 86380 86390 1
506677 99506677 1001 86380 86390 1
506768 99506768 1001 86380 86390 1
506782 99506782 1001 86380 86390 1
507275 99507275 1001 86380 86390 1
507225 99507225 1001 86380 86390 1
507145 99507145 1001 86380 86390 1
506806 99506806 1001 86380 86390 1
506897 99506897 1001 86380 86390 1
506837 99506837 1001 86380 86390 1
507471 99507471 1001 86380 86390 1
507537 99507537 1001 86380 86390 1
507531 99507531 1001 86380 86390 1
507493 99507493 1001 86380 86390 1
507521 99507521 1001 86380 86390 1
508110 99508110 1001 86380 86390 1
508163 99508163 1001 86380 86390 1
508043 99508043 1001 86380 86390 1
507771 99507771 1001 86380 86390 1
507704 99507704 1001 86380 86390 1
508443 99508443 1001 86380 86390 1
508444 99508444 1001 86380 86390 1
508674 99508674 1001 86380 86390 1
508860 99508860 1001 86380 86390 1
508796 99508796 1001 86380 86390 1
508748 99508748 1001 86380 86390 1
508554 99508554 1001 86380 86390 1
509094 99509094 1001 86380 86390 1
509815 99509815 1001 86380 86390 1
509872 99509872 1001 86380 86390 1
509860 99509860 1001 86380 86390 1
509683 99509683 1001 86380 86390 1
509582 99509582 1001 86380 86390 1
509531 99509531 1001 86380 86390 1
509549 99509549 1001 86380 86390 1
509350 99509350 1001 86380 86390 1
509302 99509302 1001 86380 86390 1
510005 99510005 1001 86380 86390 1
510654 99510654 1001 86380 86390 1
510668 99510668 1001 86380 86390 1
510543 99510543 1001 86380 86390 1
510381 99510381 1001 86380 86390 1
510337 99510337 1001 86380 86390 1
510200 99510200 1001 86380 86390 1
510168 99510168 1001 86380 86390 1
510259 99510259 1001 86380 86390 1
510794 99510794 1001 86380 86390 1
510773 99510773 1001 86380 86390 1
511170 99511170 1001 86380 86390 1
511151 99511151 1001 86380 86390 1
511115 99511115 1001 86380 86390 1
510939 99510939 1001 86380 86390 1
511719 99511719 1001 86380 86390 1
511623 99511623 1001 86380 86390 1
512257 99512257 1001 86380 86390 1
511873 99511873 1001 86380 86390 1
513131 99513131 1001 86380 86390 1
513072 99513072 1001 86380 86390 1
513021 99513021 1001 86380 86390 1
512992 99512992 1001 86380 86390 1
512814 99512814 1001 86380 86390 1
512653 99512653 1001 86380 86390 1
513361 99513361 1001 86380 86390 1
513233 99513233 1001 86380 86390 1
513275 99513275 1001 86380 86390 1
513265 99513265 1001 86380 86390 1
513699 99513699 1001 86380 86390 1
513715 99513715 1001 86380 86390 1
514201 99514201 1001 86380 86390 1
514823 99514823 1001 86380 86390 1
514758 99514758 1001 86380 86390 1
514784 99514784 1001 86380 86390 1
514817 99514817 1001 86380 86390 1
514462 99514462 1001 86380 86390 1
515006 99515006 1001 86380 86390 1
515300 99515300 1001 86380 86390 1
515705 99515705 1001 86380 86390 1
516394 99516394 1001 86380 86390 1
516435 99516435 1001 86380 86390 1
516490 99516490 1001 86380 86390 1
516340 99516340 1001 86380 86390 1
516256 99516256 1001 86380 86390 1
515902 99515902 1001 86380 86390 1
515919 99515919 1001 86380 86390 1
516036 99516036 1001 86380 86390 1
516094 99516094 1001 86380 86390 1
516574 99516574 1001 86380 86390 1
516645 99516645 1001 86380 86390 1
516711 99516711 1001 86380 86390 1
517268 99517268 1001 86380 86390 1
516961 99516961 1001 86380 86390 1
517363 99517363 1001 86380 86390 1
517458 99517458 1001 86380 86390 1
517972 99517972 1001 86380 86390 1
517973 99517973 1001 86380 86390 1
517846 99517846 1001 86380 86390 1
517809 99517809 1001 86380 86390 1
517800 99517800 1001 86380 86390 1
518951 99518951 1001 86380 86390 1
518882 99518882 1001 86380 86390 1
518595 99518595 1001 86380 86390 1
518473 99518473 1001 86380 86390 1
518430 99518430 1001 86380 86390 1
519073 99519073 1001 86380 86390 1
519648 99519648 1001 86380 86390 1
519727 99519727 1001 86380 86390 1
519759 99519759 1001 86380 86390 1
519485 99519485 1001 86380 86390 1
519219 99519219 1001 86380 86390 1
519310 99519310 1001 86380 86390 1
519336 99519336 1001 86380 86390 1
519212 99519212 1001 86380 86390 1
520485 99520485 1001 86380 86390 1
520490 99520490 1001 86380 86390 1
520634 99520634 1001 86380 86390 1
520253 99520253 1001 86380 86390 1
520230 99520230 1001 86380 86390 1
520716 99520716 1001 86380 86390 1
520679 99520679 1001 86380 86390 1
521316 99521316 1001 86380 86390 1
521251 99521251 1001 86380 86390 1
520975 99520975 1001 86380 86390 1
520945 99520945 1001 86380 86390 1
521490 99521490 1001 86380 86390 1
521509 99521509 1001 86380 86390 1
521471 99521471 1001 86380 86390 1
521603 99521603 1001 86380 86390 1
522189 99522189 1001 86380 86390 1
522264 99522264 1001 86380 86390 1
521684 99521684 1001 86380 86390 1
522331 99522331 1001 86380 86390 1
522358 99522358 1001 86380 86390 1
523098 99523098 1001 86380 86390 1
522775 99522775 1001 86380 86390 1
522805 99522805 1001 86380 86390 1
522672 99522672 1001 86380 86390 1
523790 99523790 1001 86380 86390 1
523791 99523791 1001 86380 86390 1
523898 99523898 1001 86380 86390 1
523847 99523847 1001 86380 86390 1
523862 99523862 1001 86380 86390 1
523533 99523533 1001 86380 86390 1
524088 99524088 1001 86380 86390 1
524003 99524003 1001 86380 86390 1
524618 99524618 1001 86380 86390 1
524466 99524466 1001 86380 86390 1
524155 99524155 1001 86380 86390 1
524804 99524804 1001 86380 86390 1
525496 99525496 1001 86380 86390 1
525499 99525499 1001 86380 86390 1
525574 99525574 1001 86380 86390 1
525171 99525171 1001 86380 86390 1
525172 99525172 1001 86380 86390 1
524994 99524994 1001 86380 86390 1
525793 99525793 1001 86380 86390 1
526227 99526227 1001 86380 86390 1
526416 99526416 1001 86380 86390 1
526142 99526142 1001 86380 86390 1
526157 99526157 1001 86380 86390 1
526145 99526145 1001 86380 86390 1
526477 99526477 1001 86380 86390 1
527121 99527121 1001 86380 86390 1
527236 99527236 1001 86380 86390 1
527078 99527078 1001 86380 86390 1
526873 99526873 1001 86380 86390 1
526746 99526746 1001 86380 86390 1
527453 99527453 1001 86380 86390 1
527438 99527438 1001 86380 86390 1
527873 99527873 1001 86380 86390 1
527967 99527967 1001 86380 86390 1
528022 99528022 1001 86380 86390 1
527783 99527783 1001 86380 86390 1
527481 99527481 1001 86380 86390 1
528242 99528242 1001 86380 86390 1
528181 99528181 1001 86380 86390 1
528237 99528237 1001 86380 86390 1
528850 99528850 1001 86380 86390 1
528866 99528866 1001 86380 86390 1
528720 99528720 1001 86380 86390 1
528976 99528976 1001 86380 86390 1
529024 99529024 1001 86380 86390 1
529669 99529669 1001 86380 86390 1
529487 99529487 1001 86380 86390 1
529744 99529744 1001 86380 86390 1
529901 99529901 1001 86380 86390 1
529775 99529775 1001 86380 86390 1
530538 99530538 1001 86380 86390 1
530284 99530284 1001 86380 86390 1
530002 99530002 1001 86380 86390 1
529940 99529940 1001 86380 86390 1
530124 99530124 1001 86380 86390 1
530047 99530047 1001 86380 86390 1
530125 99530125 1001 86380 86390 1
530566 99530566 1001 86380 86390 1
530555 99530555 1001 86380 86390 1
531228 99531228 1001 86380 86390 1
531110 99531110 1001 86380 86390 1
531112 99531112 1001 86380 86390 1
531077 99531077 1001 86380 86390 1
531445 99531445 1001 86380 86390 1
531544 99531544 1001 86380 86390 1
532017 99532017 1001 86380 86390 1
532010 99532010 1001 86380 86390 1
532023 99532023 1001 86380 86390 1
531896 99531896 1001 86380 86390 1
531965 99531965 1001 86380 86390 1
531981 99531981 1001 86380 86390 1
531629 99531629 1001 86380 86390 1
532400 99532400 1001 86380 86390 1
533006 99533006 1001 86380 86390 1
533016 99533016 1001 86380 86390 1
532676 99532676 1001 86380 86390 1
532741 99532741 1001 86380 86390 1
532773 99532773 1001 86380 86390 1
532489 99532489 1001 86380 86390 1
532455 99532455 1001 86380 86390 1
532448 99532448 1001 86380 86390 1
533093 99533093 1001 86380 86390 1
533120 99533120 1001 86380 86390 1
533102 99533102 1001 86380 86390 1
533154 99533154 1001 86380 86390 1
533195 99533195 1001 86380 86390 1
533745 99533745 1001 86380 86390 1
533669 99533669 1001 86380 86390 1
533589 99533589 1001 86380 86390 1
533475 99533475 1001 86380 86390 1
533645 99533645 1001 86380 86390 1
534063 99534063 1001 86380 86390 1
533925 99533925 1001 86380 86390 1
534503 99534503 1001 86380 86390 1
534507 99534507 1001 86380 86390 1
534604 99534604 1001 86380 86390 1
534363 99534363 1001 86380 86390 1
534367 99534367 1001 86380 86390 1
534316 99534316 1001 86380 86390 1
534094 99534094 1001 86380 86390 1
534100 99534100 1001 86380 86390 1
535427 99535427 1001 86380 86390 1
535393 99535393 1001 86380 86390 1
535123 99535123 1001 86380 86390 1
535231 99535231 1001 86380 86390 1
534902 99534902 1001 86380 86390 1
535007 99535007 1001 86380 86390 1
535586 99535586 1001 86380 86390 1
535642 99535642 1001 86380 86390 1
535970 99535970 1001 86380 86390 1
536024 99536024 1001 86380 86390 1
536372 99536372 1001 86380 86390 1
536459 99536459 1001 86380 86390 1
536511 99536511 1001 86380 86390 1
536524 99536524 1001 86380 86390 1
536462 99536462 1001 86380 86390 1
537024 99537024 1001 86380 86390 1
537072 99537072 1001 86380 86390 1
536858 99536858 1001 86380 86390 1
536871 99536871 1001 86380 86390 1
536698 99536698 1001 86380 86390 1
536727 99536727 1001 86380 86390 1
536592 99536592 1001 86380 86390 1
537289 99537289 1001 86380 86390 1
537359 99537359 1001 86380 86390 1
537841 99537841 1001 86380 86390 1
538042 99538042 1001 86380 86390 1
538058 99538058 1001 86380 86390 1
538123 99538123 1001 86380 86390 1
538787 99538787 1001 86380 86390 1
538719 99538719 1001 86380 86390 1
538772 99538772 1001 86380 86390 1
538347 99538347 1001 86380 86390 1
538982 99538982 1001 86380 86390 1
538979 99538979 1001 86380 86390 1
539588 99539588 1001 86380 86390 1
539313 99539313 1001 86380 86390 1
539393 99539393 1001 86380 86390 1
539071 99539071 1001 86380 86390 1
539130 99539130 1001 86380 86390 1
539160 99539160 1001 86380 86390 1
539109 99539109 1001 86380 86390 1
540211 99540211 1001 86380 86390 1
539893 99539893 1001 86380 86390 1
539871 99539871 1001 86380 86390 1
540619 99540619 1001 86380 86390 1
540572 99540572 1001 86380 86390 1
540537 99540537 1001 86380 86390 1
541144 99541144 1001 86380 86390 1
541249 99541249 1001 86380 86390 1
540977 99540977 1001 86380 86390 1
541004 99541004 1001 86380 86390 1
540798 99540798 1001 86380 86390 1
540864 99540864 1001 86380 86390 1
540735 99540735 1001 86380 86390 1
541497 99541497 1001 86380 86390 1
541400 99541400 1001 86380 86390 1
542011 99542011 1001 86380 86390 1
541890 99541890 1001 86380 86390 1
541503 99541503 1001 86380 86390 1
541635 99541635 1001 86380 86390 1
542299 99542299 1001 86380 86390 1
542305 99542305 1001 86380 86390 1
542204 99542204 1001 86380 86390 1
542588 99542588 1001 86380 86390 1
542474 99542474 1001 86380 86390 1
543578 99543578 1001 86380 86390 1
543457 99543457 1001 86380 86390 1
543523 99543523 1001 86380 86390 1
543512 99543512 1001 86380 86390 1
543820 99543820 1001 86380 86390 1
543839 99543839 1001 86380 86390 1
543891 99543891 1001 86380 86390 1
543931 99543931 1001 86380 86390 1
544399 99544399 1001 86380 86390 1
544517 99544517 1001 86380 86390 1
544262 99544262 1001 86380 86390 1
544239 99544239 1001 86380 86390 1
544280 99544280 1001 86380 86390 1
544345 99544345 1001 86380 86390 1
543984 99543984 1001 86380 86390 1
544078 99544078 1001 86380 86390 1
544611 99544611 1001 86380 86390 1
544733 99544733 1001 86380 86390 1
511371 826 1002 32721 35005 1
516831 833 1002 31463 39762 1
400053 99400053 1001 86380 86390 1
400173 99400173 1001 86380 86390 1
400268 99400268 1001 86380 86390 1
400845 99400845 1001 86380 86390 1
400992 99400992 1001 86380 86390 1
401121 99401121 1001 86380 86390 1
401146 99401146 1001 86380 86390 1
401580 99401580 1001 86380 86390 1
401647 99401647 1001 86380 86390 1
402486 99402486 1001 86380 86390 1
402849 99402849 1001 86380 86390 1
402940 99402940 1001 86380 86390 1
403062 99403062 1001 86380 86390 1
403096 99403096 1001 86380 86390 1
404135 99404135 1001 86380 86390 1
404634 99404634 1001 86380 86390 1
405344 99405344 1001 86380 86390 1
405718 99405718 1001 86380 86390 1
405996 99405996 1001 86380 86390 1
406859 99406859 1001 86380 86390 1
407200 99407200 1001 86380 86390 1
407556 99407556 1001 86380 86390 1
407670 99407670 1001 86380 86390 1
407989 99407989 1001 86380 86390 1
408320 99408320 1001 86380 86390 1
408606 99408606 1001 86380 86390 1
408856 99408856 1001 86380 86390 1
408823 99408823 1001 86380 86390 1
408987 99408987 1001 86380 86390 1
409169 99409169 1001 86380 86390 1
409239 99409239 1001 86380 86390 1
409425 99409425 1001 86380 86390 1
409950 99409950 1001 86380 86390 1
410577 99410577 1001 86380 86390 1
410556 99410556 1001 86380 86390 1
410804 99410804 1001 86380 86390 1
410905 99410905 1001 86380 86390 1
410835 99410835 1001 86380 86390 1
411325 99411325 1001 86380 86390 1
411896 99411896 1001 86380 86390 1
412254 99412254 1001 86380 86390 1
413320 99413320 1001 86380 86390 1
413308 99413308 1001 86380 86390 1
413037 99413037 1001 86380 86390 1
413246 99413246 1001 86380 86390 1
412930 99412930 1001 86380 86390 1
412516 99412516 1001 86380 86390 1
413920 99413920 1001 86380 86390 1
413876 99413876 1001 86380 86390 1
414640 99414640 1001 86380 86390 1
414755 99414755 1001 86380 86390 1
416639 99416639 1001 86380 86390 1
416844 99416844 1001 86380 86390 1
416874 99416874 1001 86380 86390 1
416876 99416876 1001 86380 86390 1
416483 99416483 1001 86380 86390 1
416000 99416000 1001 86380 86390 1
416130 99416130 1001 86380 86390 1
417376 99417376 1001 86380 86390 1
417304 99417304 1001 86380 86390 1
417514 99417514 1001 86380 86390 1
418456 99418456 1001 86380 86390 1
418251 99418251 1001 86380 86390 1
418255 99418255 1001 86380 86390 1
418016 99418016 1001 86380 86390 1
417700 99417700 1001 86380 86390 1
419206 99419206 1001 86380 86390 1
419982 99419982 1001 86380 86390 1
419806 99419806 1001 86380 86390 1
419925 99419925 1001 86380 86390 1
419471 99419471 1001 86380 86390 1
419463 99419463 1001 86380 86390 1
421825 99421825 1001 86380 86390 1
421293 99421293 1001 86380 86390 1
421381 99421381 1001 86380 86390 1
422316 99422316 1001 86380 86390 1
422413 99422413 1001 86380 86390 1
423613 99423613 1001 86380 86390 1
423481 99423481 1001 86380 86390 1
422843 99422843 1001 86380 86390 1
424038 99424038 1001 86380 86390 1
423994 99423994 1001 86380 86390 1
423832 99423832 1001 86380 86390 1
424146 99424146 1001 86380 86390 1
424715 99424715 1001 86380 86390 1
424792 99424792 1001 86380 86390 1
424946 99424946 1001 86380 86390 1
424314 99424314 1001 86380 86390 1
426377 99426377 1001 86380 86390 1
426066 99426066 1001 86380 86390 1
425964 99425964 1001 86380 86390 1
427483 99427483 1001 86380 86390 1
427361 99427361 1001 86380 86390 1
428595 99428595 1001 86380 86390 1
428530 99428530 1001 86380 86390 1
428243 99428243 1001 86380 86390 1
427708 99427708 1001 86380 86390 1
427760 99427760 1001 86380 86390 1
429052 99429052 1001 86380 86390 1
428949 99428949 1001 86380 86390 1
430055 99430055 1001 86380 86390 1
430239 99430239 1001 86380 86390 1
429765 99429765 1001 86380 86390 1
429748 99429748 1001 86380 86390 1
430486 99430486 1001 86380 86390 1
430490 99430490 1001 86380 86390 1
430518 99430518 1001 86380 86390 1
430394 99430394 1001 86380 86390 1
431906 99431906 1001 86380 86390 1
431898 99431898 1001 86380 86390 1
431948 99431948 1001 86380 86390 1
431703 99431703 1001 86380 86390 1
431784 99431784 1001 86380 86390 1
430920 99430920 1001 86380 86390 1
432321 99432321 1001 86380 86390 1
432346 99432346 1001 86380 86390 1
432430 99432430 1001 86380 86390 1
432462 99432462 1001 86380 86390 1
433323 99433323 1001 86380 86390 1
432629 99432629 1001 86380 86390 1
432494 99432494 1001 86380 86390 1
432783 99432783 1001 86380 86390 1
432822 99432822 1001 86380 86390 1
432767 99432767 1001 86380 86390 1
435081 99435081 1001 86380 86390 1
435357 99435357 1001 86380 86390 1
435428 99435428 1001 86380 86390 1
434752 99434752 1001 86380 86390 1
434200 99434200 1001 86380 86390 1
435444 99435444 1001 86380 86390 1
435560 99435560 1001 86380 86390 1
436872 99436872 1001 86380 86390 1
436818 99436818 1001 86380 86390 1
436438 99436438 1001 86380 86390 1
436173 99436173 1001 86380 86390 1
436046 99436046 1001 86380 86390 1
435938 99435938 1001 86380 86390 1
436112 99436112 1001 86380 86390 1
437229 99437229 1001 86380 86390 1
300065 99300065 1001 86380 86390 1
300592 99300592 1001 86380 86390 1
300583 99300583 1001 86380 86390 1
300345 99300345 1001 86380 86390 1
300384 99300384 1001 86380 86390 1
300307 99300307 1001 86380 86390 1
300209 99300209 1001 86380 86390 1
300887 99300887 1001 86380 86390 1
301424 99301424 1001 86380 86390 1
301208 99301208 1001 86380 86390 1
301248 99301248 1001 86380 86390 1
301276 99301276 1001 86380 86390 1
300990 99300990 1001 86380 86390 1
301018 99301018 1001 86380 86390 1
301637 99301637 1001 86380 86390 1
301741 99301741 1001 86380 86390 1
301704 99301704 1001 86380 86390 1
301666 99301666 1001 86380 86390 1
302209 99302209 1001 86380 86390 1
302084 99302084 1001 86380 86390 1
302175 99302175 1001 86380 86390 1
302133 99302133 1001 86380 86390 1
301915 99301915 1001 86380 86390 1
301954 99301954 1001 86380 86390 1
301767 99301767 1001 86380 86390 1
302550 99302550 1001 86380 86390 1
302397 99302397 1001 86380 86390 1
303105 99303105 1001 86380 86390 1
302820 99302820 1001 86380 86390 1
302954 99302954 1001 86380 86390 1
303909 99303909 1001 86380 86390 1
303950 99303950 1001 86380 86390 1
303702 99303702 1001 86380 86390 1
303552 99303552 1001 86380 86390 1
304674 99304674 1001 86380 86390 1
304807 99304807 1001 86380 86390 1
304578 99304578 1001 86380 86390 1
305442 99305442 1001 86380 86390 1
305468 99305468 1001 86380 86390 1
305085 99305085 1001 86380 86390 1
305140 99305140 1001 86380 86390 1
500101 99500101 1001 86380 86390 1
500147 99500147 1001 86380 86390 1
500096 99500096 1001 86380 86390 1
500173 99500173 1001 86380 86390 1
500788 99500788 1001 86380 86390 1
500759 99500759 1001 86380 86390 1
500206 99500206 1001 86380 86390 1
500906 99500906 1001 86380 86390 1
500932 99500932 1001 86380 86390 1
501562 99501562 1001 86380 86390 1
501423 99501423 1001 86380 86390 1
501260 99501260 1001 86380 86390 1
501059 99501059 1001 86380 86390 1
501036 99501036 1001 86380 86390 1
501827 99501827 1001 86380 86390 1
501803 99501803 1001 86380 86390 1
501765 99501765 1001 86380 86390 1
502399 99502399 1001 86380 86390 1
502413 99502413 1001 86380 86390 1
502111 99502111 1001 86380 86390 1
502685 99502685 1001 86380 86390 1
502767 99502767 1001 86380 86390 1
502695 99502695 1001 86380 86390 1
502851 99502851 1001 86380 86390 1
503343 99503343 1001 86380 86390 1
503461 99503461 1001 86380 86390 1
503411 99503411 1001 86380 86390 1
503465 99503465 1001 86380 86390 1
503800 99503800 1001 86380 86390 1
503801 99503801 1001 86380 86390 1
503681 99503681 1001 86380 86390 1
503583 99503583 1001 86380 86390 1
503638 99503638 1001 86380 86390 1
504314 99504314 1001 86380 86390 1
504753 99504753 1001 86380 86390 1
504544 99504544 1001 86380 86390 1
504597 99504597 1001 86380 86390 1
504659 99504659 1001 86380 86390 1
505668 99505668 1001 86380 86390 1
505569 99505569 1001 86380 86390 1
505717 99505717 1001 86380 86390 1
505253 99505253 1001 86380 86390 1
505350 99505350 1001 86380 86390 1
505250 99505250 1001 86380 86390 1
505781 99505781 1001 86380 86390 1
506500 99506500 1001 86380 86390 1
506555 99506555 1001 86380 86390 1
506277 99506277 1001 86380 86390 1
506324 99506324 1001 86380 86390 1
506350 99506350 1001 86380 86390 1
506045 99506045 1001 86380 86390 1
506065 99506065 1001 86380 86390 1
506793 99506793 1001 86380 86390 1
507119 99507119 1001 86380 86390 1
506995 99506995 1001 86380 86390 1
507627 99507627 1001 86380 86390 1
508201 99508201 1001 86380 86390 1
508086 99508086 1001 86380 86390 1
508061 99508061 1001 86380 86390 1
508031 99508031 1001 86380 86390 1
508282 99508282 1001 86380 86390 1
508593 99508593 1001 86380 86390 1
509271 99509271 1001 86380 86390 1
509899 99509899 1001 86380 86390 1
509805 99509805 1001 86380 86390 1
509858 99509858 1001 86380 86390 1
509400 99509400 1001 86380 86390 1
509964 99509964 1001 86380 86390 1
510083 99510083 1001 86380 86390 1
510021 99510021 1001 86380 86390 1
510471 99510471 1001 86380 86390 1
510863 99510863 1001 86380 86390 1
511351 99511351 1001 86380 86390 1
511456 99511456 1001 86380 86390 1
511294 99511294 1001 86380 86390 1
511001 99511001 1001 86380 86390 1
511131 99511131 1001 86380 86390 1
511740 99511740 1001 86380 86390 1
512201 99512201 1001 86380 86390 1
512138 99512138 1001 86380 86390 1
511956 99511956 1001 86380 86390 1
512550 99512550 1001 86380 86390 1
512461 99512461 1001 86380 86390 1
512387 99512387 1001 86380 86390 1
513114 99513114 1001 86380 86390 1
512964 99512964 1001 86380 86390 1
512771 99512771 1001 86380 86390 1
512695 99512695 1001 86380 86390 1
513338 99513338 1001 86380 86390 1
513873 99513873 1001 86380 86390 1
514021 99514021 1001 86380 86390 1
513727 99513727 1001 86380 86390 1
513820 99513820 1001 86380 86390 1
513629 99513629 1001 86380 86390 1
513439 99513439 1001 86380 86390 1
513420 99513420 1001 86380 86390 1
514069 99514069 1001 86380 86390 1
514076 99514076 1001 86380 86390 1
514179 99514179 1001 86380 86390 1
514206 99514206 1001 86380 86390 1
514732 99514732 1001 86380 86390 1
514694 99514694 1001 86380 86390 1
514847 99514847 1001 86380 86390 1
514434 99514434 1001 86380 86390 1
514260 99514260 1001 86380 86390 1
514938 99514938 1001 86380 86390 1
515019 99515019 1001 86380 86390 1
515609 99515609 1001 86380 86390 1
515638 99515638 1001 86380 86390 1
515412 99515412 1001 86380 86390 1
515755 99515755 1001 86380 86390 1
516409 99516409 1001 86380 86390 1
516479 99516479 1001 86380 86390 1
516333 99516333 1001 86380 86390 1
516487 99516487 1001 86380 86390 1
516464 99516464 1001 86380 86390 1
516502 99516502 1001 86380 86390 1
516431 99516431 1001 86380 86390 1
516279 99516279 1001 86380 86390 1
516274 99516274 1001 86380 86390 1
516262 99516262 1001 86380 86390 1
516033 99516033 1001 86380 86390 1
516086 99516086 1001 86380 86390 1
515896 99515896 1001 86380 86390 1
516604 99516604 1001 86380 86390 1
516541 99516541 1001 86380 86390 1
516685 99516685 1001 86380 86390 1
517259 99517259 1001 86380 86390 1
517078 99517078 1001 86380 86390 1
517344 99517344 1001 86380 86390 1
517985 99517985 1001 86380 86390 1
518119 99518119 1001 86380 86390 1
517853 99517853 1001 86380 86390 1
517945 99517945 1001 86380 86390 1
517847 99517847 1001 86380 86390 1
518262 99518262 1001 86380 86390 1
518202 99518202 1001 86380 86390 1
518928 99518928 1001 86380 86390 1
518825 99518825 1001 86380 86390 1
518929 99518929 1001 86380 86390 1
518563 99518563 1001 86380 86390 1
518383 99518383 1001 86380 86390 1
518417 99518417 1001 86380 86390 1
519338 99519338 1001 86380 86390 1
519390 99519390 1001 86380 86390 1
519357 99519357 1001 86380 86390 1
519888 99519888 1001 86380 86390 1
520400 99520400 1001 86380 86390 1
520263 99520263 1001 86380 86390 1
520059 99520059 1001 86380 86390 1
520706 99520706 1001 86380 86390 1
520714 99520714 1001 86380 86390 1
521271 99521271 1001 86380 86390 1
521185 99521185 1001 86380 86390 1
521257 99521257 1001 86380 86390 1
520923 99520923 1001 86380 86390 1
520865 99520865 1001 86380 86390 1
520879 99520879 1001 86380 86390 1
520894 99520894 1001 86380 86390 1
522141 99522141 1001 86380 86390 1
521947 99521947 1001 86380 86390 1
521891 99521891 1001 86380 86390 1
521871 99521871 1001 86380 86390 1
522459 99522459 1001 86380 86390 1
522357 99522357 1001 86380 86390 1
522490 99522490 1001 86380 86390 1
522479 99522479 1001 86380 86390 1
522468 99522468 1001 86380 86390 1
523092 99523092 1001 86380 86390 1
522710 99522710 1001 86380 86390 1
522741 99522741 1001 86380 86390 1
522755 99522755 1001 86380 86390 1
523578 99523578 1001 86380 86390 1
523634 99523634 1001 86380 86390 1
523483 99523483 1001 86380 86390 1
524009 99524009 1001 86380 86390 1
524135 99524135 1001 86380 86390 1
524388 99524388 1001 86380 86390 1
524429 99524429 1001 86380 86390 1
524892 99524892 1001 86380 86390 1
525542 99525542 1001 86380 86390 1
525402 99525402 1001 86380 86390 1
525241 99525241 1001 86380 86390 1
525373 99525373 1001 86380 86390 1
525063 99525063 1001 86380 86390 1
525754 99525754 1001 86380 86390 1
526374 99526374 1001 86380 86390 1
525895 99525895 1001 86380 86390 1
525973 99525973 1001 86380 86390 1
525950 99525950 1001 86380 86390 1
525980 99525980 1001 86380 86390 1
526619 99526619 1001 86380 86390 1
526558 99526558 1001 86380 86390 1
526455 99526455 1001 86380 86390 1
526816 99526816 1001 86380 86390 1
526833 99526833 1001 86380 86390 1
527367 99527367 1001 86380 86390 1
527972 99527972 1001 86380 86390 1
527910 99527910 1001 86380 86390 1
527569 99527569 1001 86380 86390 1
528156 99528156 1001 86380 86390 1
528235 99528235 1001 86380 86390 1
528263 99528263 1001 86380 86390 1
528186 99528186 1001 86380 86390 1
528501 99528501 1001 86380 86390 1
528683 99528683 1001 86380 86390 1
528532 99528532 1001 86380 86390 1
529066 99529066 1001 86380 86390 1
528947 99528947 1001 86380 86390 1
529614 99529614 1001 86380 86390 1
529421 99529421 1001 86380 86390 1
529281 99529281 1001 86380 86390 1
529117 99529117 1001 86380 86390 1
529834 99529834 1001 86380 86390 1
530337 99530337 1001 86380 86390 1
530126 99530126 1001 86380 86390 1
530733 99530733 1001 86380 86390 1
531260 99531260 1001 86380 86390 1
530980 99530980 1001 86380 86390 1
531130 99531130 1001 86380 86390 1
530966 99530966 1001 86380 86390 1
530947 99530947 1001 86380 86390 1
530963 99530963 1001 86380 86390 1
531504 99531504 1001 86380 86390 1
531517 99531517 1001 86380 86390 1
532168 99532168 1001 86380 86390 1
531929 99531929 1001 86380 86390 1
532745 99532745 1001 86380 86390 1
532798 99532798 1001 86380 86390 1
532611 99532611 1001 86380 86390 1
533094 99533094 1001 86380 86390 1
533173 99533173 1001 86380 86390 1
533214 99533214 1001 86380 86390 1
533823 99533823 1001 86380 86390 1
533697 99533697 1001 86380 86390 1
533710 99533710 1001 86380 86390 1
533801 99533801 1001 86380 86390 1
533489 99533489 1001 86380 86390 1
533477 99533477 1001 86380 86390 1
533464 99533464 1001 86380 86390 1
533509 99533509 1001 86380 86390 1
533325 99533325 1001 86380 86390 1
534055 99534055 1001 86380 86390 1
533913 99533913 1001 86380 86390 1
533906 99533906 1001 86380 86390 1
534492 99534492 1001 86380 86390 1
534500 99534500 1001 86380 86390 1
534167 99534167 1001 86380 86390 1
534233 99534233 1001 86380 86390 1
534211 99534211 1001 86380 86390 1
534134 99534134 1001 86380 86390 1
534153 99534153 1001 86380 86390 1
535447 99535447 1001 86380 86390 1
535475 99535475 1001 86380 86390 1
535423 99535423 1001 86380 86390 1
535498 99535498 1001 86380 86390 1
535353 99535353 1001 86380 86390 1
535139 99535139 1001 86380 86390 1
534903 99534903 1001 86380 86390 1
535047 99535047 1001 86380 86390 1
534957 99534957 1001 86380 86390 1
534897 99534897 1001 86380 86390 1
534951 99534951 1001 86380 86390 1
536297 99536297 1001 86380 86390 1
535932 99535932 1001 86380 86390 1
536490 99536490 1001 86380 86390 1
536529 99536529 1001 86380 86390 1
536351 99536351 1001 86380 86390 1
536436 99536436 1001 86380 86390 1
537061 99537061 1001 86380 86390 1
537040 99537040 1001 86380 86390 1
536828 99536828 1001 86380 86390 1
536861 99536861 1001 86380 86390 1
536649 99536649 1001 86380 86390 1
536745 99536745 1001 86380 86390 1
536657 99536657 1001 86380 86390 1
537328 99537328 1001 86380 86390 1
537308 99537308 1001 86380 86390 1
537247 99537247 1001 86380 86390 1
537866 99537866 1001 86380 86390 1
537979 99537979 1001 86380 86390 1
537578 99537578 1001 86380 86390 1
537442 99537442 1001 86380 86390 1
537443 99537443 1001 86380 86390 1
537573 99537573 1001 86380 86390 1
538053 99538053 1001 86380 86390 1
538059 99538059 1001 86380 86390 1
538785 99538785 1001 86380 86390 1
538665 99538665 1001 86380 86390 1
538364 99538364 1001 86380 86390 1
538281 99538281 1001 86380 86390 1
538944 99538944 1001 86380 86390 1
539013 99539013 1001 86380 86390 1
539533 99539533 1001 86380 86390 1
539244 99539244 1001 86380 86390 1
539247 99539247 1001 86380 86390 1
540318 99540318 1001 86380 86390 1
540425 99540425 1001 86380 86390 1
540127 99540127 1001 86380 86390 1
539904 99539904 1001 86380 86390 1
539958 99539958 1001 86380 86390 1
540025 99540025 1001 86380 86390 1
540556 99540556 1001 86380 86390 1
540570 99540570 1001 86380 86390 1
540561 99540561 1001 86380 86390 1
541255 99541255 1001 86380 86390 1
541271 99541271 1001 86380 86390 1
541041 99541041 1001 86380 86390 1
540912 99540912 1001 86380 86390 1
540801 99540801 1001 86380 86390 1
540863 99540863 1001 86380 86390 1
541461 99541461 1001 86380 86390 1
541594 99541594 1001 86380 86390 1
541698 99541698 1001 86380 86390 1
541543 99541543 1001 86380 86390 1
541504 99541504 1001 86380 86390 1
541599 99541599 1001 86380 86390 1
542196 99542196 1001 86380 86390 1
542198 99542198 1001 86380 86390 1
542752 99542752 1001 86380 86390 1
542912 99542912 1001 86380 86390 1
542923 99542923 1001 86380 86390 1
542771 99542771 1001 86380 86390 1
542760 99542760 1001 86380 86390 1
542931 99542931 1001 86380 86390 1
542527 99542527 1001 86380 86390 1
542529 99542529 1001 86380 86390 1
543149 99543149 1001 86380 86390 1
543034 99543034 1001 86380 86390 1
543580 99543580 1001 86380 86390 1
543623 99543623 1001 86380 86390 1
543333 99543333 1001 86380 86390 1
543258 99543258 1001 86380 86390 1
544436 99544436 1001 86380 86390 1
544516 99544516 1001 86380 86390 1
544401 99544401 1001 86380 86390 1
544480 99544480 1001 86380 86390 1
544468 99544468 1001 86380 86390 1
544593 99544593 1001 86380 86390 1
544122 99544122 1001 86380 86390 1
544046 99544046 1001 86380 86390 1
544150 99544150 1001 86380 86390 1
544624 99544624 1001 86380 86390 1
544638 99544638 1001 86380 86390 1
400259 99400259 1001 86380 86390 1
400317 99400317 1001 86380 86390 1
400717 99400717 1001 86380 86390 1
401003 99401003 1001 86380 86390 1
401223 99401223 1001 86380 86390 1
401344 99401344 1001 86380 86390 1
401558 99401558 1001 86380 86390 1
401686 99401686 1001 86380 86390 1
401787 99401787 1001 86380 86390 1
401871 99401871 1001 86380 86390 1
402450 99402450 1001 86380 86390 1
402555 99402555 1001 86380 86390 1
403280 99403280 1001 86380 86390 1
403441 99403441 1001 86380 86390 1
403562 99403562 1001 86380 86390 1
403771 99403771 1001 86380 86390 1
403888 99403888 1001 86380 86390 1
404421 99404421 1001 86380 86390 1
404457 99404457 1001 86380 86390 1
404408 99404408 1001 86380 86390 1
404433 99404433 1001 86380 86390 1
404906 99404906 1001 86380 86390 1
405086 99405086 1001 86380 86390 1
405346 99405346 1001 86380 86390 1
405493 99405493 1001 86380 86390 1
405518 99405518 1001 86380 86390 1
405843 99405843 1001 86380 86390 1
405849 99405849 1001 86380 86390 1
405941 99405941 1001 86380 86390 1
406128 99406128 1001 86380 86390 1
406622 99406622 1001 86380 86390 1
406608 99406608 1001 86380 86390 1
406895 99406895 1001 86380 86390 1
407033 99407033 1001 86380 86390 1
407892 99407892 1001 86380 86390 1
407972 99407972 1001 86380 86390 1
407888 99407888 1001 86380 86390 1
408331 99408331 1001 86380 86390 1
408687 99408687 1001 86380 86390 1
408861 99408861 1001 86380 86390 1
408796 99408796 1001 86380 86390 1
408965 99408965 1001 86380 86390 1
409558 99409558 1001 86380 86390 1
409628 99409628 1001 86380 86390 1
409881 99409881 1001 86380 86390 1
410308 99410308 1001 86380 86390 1
410701 99410701 1001 86380 86390 1
410884 99410884 1001 86380 86390 1
411291 99411291 1001 86380 86390 1
411271 99411271 1001 86380 86390 1
411346 99411346 1001 86380 86390 1
411913 99411913 1001 86380 86390 1
412044 99412044 1001 86380 86390 1
412400 99412400 1001 86380 86390 1
412828 99412828 1001 86380 86390 1
412881 99412881 1001 86380 86390 1
413973 99413973 1001 86380 86390 1
414986 99414986 1001 86380 86390 1
414514 99414514 1001 86380 86390 1
414233 99414233 1001 86380 86390 1
414467 99414467 1001 86380 86390 1
415525 99415525 1001 86380 86390 1
415601 99415601 1001 86380 86390 1
415575 99415575 1001 86380 86390 1
416771 99416771 1001 86380 86390 1
416831 99416831 1001 86380 86390 1
416472 99416472 1001 86380 86390 1
416514 99416514 1001 86380 86390 1
415787 99415787 1001 86380 86390 1
417114 99417114 1001 86380 86390 1
417113 99417113 1001 86380 86390 1
417549 99417549 1001 86380 86390 1
417483 99417483 1001 86380 86390 1
418552 99418552 1001 86380 86390 1
418493 99418493 1001 86380 86390 1
418668 99418668 1001 86380 86390 1
418226 99418226 1001 86380 86390 1
419827 99419827 1001 86380 86390 1
419797 99419797 1001 86380 86390 1
419237 99419237 1001 86380 86390 1
419406 99419406 1001 86380 86390 1
419615 99419615 1001 86380 86390 1
422053 99422053 1001 86380 86390 1
422075 99422075 1001 86380 86390 1
421457 99421457 1001 86380 86390 1
420954 99420954 1001 86380 86390 1
421140 99421140 1001 86380 86390 1
422156 99422156 1001 86380 86390 1
423605 99423605 1001 86380 86390 1
422867 99422867 1001 86380 86390 1
423796 99423796 1001 86380 86390 1
424124 99424124 1001 86380 86390 1
424865 99424865 1001 86380 86390 1
424912 99424912 1001 86380 86390 1
424290 99424290 1001 86380 86390 1
424243 99424243 1001 86380 86390 1
425760 99425760 1001 86380 86390 1
426718 99426718 1001 86380 86390 1
426848 99426848 1001 86380 86390 1
426891 99426891 1001 86380 86390 1
427095 99427095 1001 86380 86390 1
426329 99426329 1001 86380 86390 1
426457 99426457 1001 86380 86390 1
426342 99426342 1001 86380 86390 1
426291 99426291 1001 86380 86390 1
425900 99425900 1001 86380 86390 1
426056 99426056 1001 86380 86390 1
427120 99427120 1001 86380 86390 1
427472 99427472 1001 86380 86390 1
427158 99427158 1001 86380 86390 1
427159 99427159 1001 86380 86390 1
428182 99428182 1001 86380 86390 1
428140 99428140 1001 86380 86390 1
428146 99428146 1001 86380 86390 1
428179 99428179 1001 86380 86390 1
427943 99427943 1001 86380 86390 1
427618 99427618 1001 86380 86390 1
428892 99428892 1001 86380 86390 1
429633 99429633 1001 86380 86390 1
429883 99429883 1001 86380 86390 1
429811 99429811 1001 86380 86390 1
429721 99429721 1001 86380 86390 1
429728 99429728 1001 86380 86390 1
429472 99429472 1001 86380 86390 1
431670 99431670 1001 86380 86390 1
431803 99431803 1001 86380 86390 1
431423 99431423 1001 86380 86390 1
430985 99430985 1001 86380 86390 1
433585 99433585 1001 86380 86390 1
433486 99433486 1001 86380 86390 1
433580 99433580 1001 86380 86390 1
432937 99432937 1001 86380 86390 1
432675 99432675 1001 86380 86390 1
433866 99433866 1001 86380 86390 1
435046 99435046 1001 86380 86390 1
434688 99434688 1001 86380 86390 1
434950 99434950 1001 86380 86390 1
434984 99434984 1001 86380 86390 1
434174 99434174 1001 86380 86390 1
434520 99434520 1001 86380 86390 1
434456 99434456 1001 86380 86390 1
434570 99434570 1001 86380 86390 1
435783 99435783 1001 86380 86390 1
436805 99436805 1001 86380 86390 1
436771 99436771 1001 86380 86390 1
436397 99436397 1001 86380 86390 1
436677 99436677 1001 86380 86390 1
436074 99436074 1001 86380 86390 1
437239 99437239 1001 86380 86390 1
300525 99300525 1001 86380 86390 1
300658 99300658 1001 86380 86390 1
300114 99300114 1001 86380 86390 1
300780 99300780 1001 86380 86390 1
300845 99300845 1001 86380 86390 1
301353 99301353 1001 86380 86390 1
301526 99301526 1001 86380 86390 1
301157 99301157 1001 86380 86390 1
301179 99301179 1001 86380 86390 1
300972 99300972 1001 86380 86390 1
301091 99301091 1001 86380 86390 1
301121 99301121 1001 86380 86390 1
301698 99301698 1001 86380 86390 1
302002 99302002 1001 86380 86390 1
302029 99302029 1001 86380 86390 1
301764 99301764 1001 86380 86390 1
301872 99301872 1001 86380 86390 1
301821 99301821 1001 86380 86390 1
301874 99301874 1001 86380 86390 1
301770 99301770 1001 86380 86390 1
302576 99302576 1001 86380 86390 1
303007 99303007 1001 86380 86390 1
303062 99303062 1001 86380 86390 1
302861 99302861 1001 86380 86390 1
302608 99302608 1001 86380 86390 1
302727 99302727 1001 86380 86390 1
303259 99303259 1001 86380 86390 1
303927 99303927 1001 86380 86390 1
303813 99303813 1001 86380 86390 1
303425 99303425 1001 86380 86390 1
303614 99303614 1001 86380 86390 1
303615 99303615 1001 86380 86390 1
304185 99304185 1001 86380 86390 1
304047 99304047 1001 86380 86390 1
304170 99304170 1001 86380 86390 1
304730 99304730 1001 86380 86390 1
304452 99304452 1001 86380 86390 1
304548 99304548 1001 86380 86390 1
304954 99304954 1001 86380 86390 1
305412 99305412 1001 86380 86390 1
305092 99305092 1001 86380 86390 1
305235 99305235 1001 86380 86390 1
500660 99500660 1001 86380 86390 1
500655 99500655 1001 86380 86390 1
500488 99500488 1001 86380 86390 1
500303 99500303 1001 86380 86390 1
500383 99500383 1001 86380 86390 1
500849 99500849 1001 86380 86390 1
500819 99500819 1001 86380 86390 1
500832 99500832 1001 86380 86390 1
500924 99500924 1001 86380 86390 1
501615 99501615 1001 86380 86390 1
501386 99501386 1001 86380 86390 1
501794 99501794 1001 86380 86390 1
501687 99501687 1001 86380 86390 1
502350 99502350 1001 86380 86390 1
502273 99502273 1001 86380 86390 1
502437 99502437 1001 86380 86390 1
502161 99502161 1001 86380 86390 1
501929 99501929 1001 86380 86390 1
501995 99501995 1001 86380 86390 1
501931 99501931 1001 86380 86390 1
503113 99503113 1001 86380 86390 1
503246 99503246 1001 86380 86390 1
502881 99502881 1001 86380 86390 1
502973 99502973 1001 86380 86390 1
502885 99502885 1001 86380 86390 1
502940 99502940 1001 86380 86390 1
502712 99502712 1001 86380 86390 1
504105 99504105 1001 86380 86390 1
504108 99504108 1001 86380 86390 1
503886 99503886 1001 86380 86390 1
503568 99503568 1001 86380 86390 1
504313 99504313 1001 86380 86390 1
504210 99504210 1001 86380 86390 1
504230 99504230 1001 86380 86390 1
504802 99504802 1001 86380 86390 1
504935 99504935 1001 86380 86390 1
504713 99504713 1001 86380 86390 1
504678 99504678 1001 86380 86390 1
504709 99504709 1001 86380 86390 1
505108 99505108 1001 86380 86390 1
505636 99505636 1001 86380 86390 1
505151 99505151 1001 86380 86390 1
505800 99505800 1001 86380 86390 1
506443 99506443 1001 86380 86390 1
506503 99506503 1001 86380 86390 1
506505 99506505 1001 86380 86390 1
506305 99506305 1001 86380 86390 1
506044 99506044 1001 86380 86390 1
505984 99505984 1001 86380 86390 1
506673 99506673 1001 86380 86390 1
506629 99506629 1001 86380 86390 1
507360 99507360 1001 86380 86390 1
506901 99506901 1001 86380 86390 1
506942 99506942 1001 86380 86390 1
507499 99507499 1001 86380 86390 1
507516 99507516 1001 86380 86390 1
507504 99507504 1001 86380 86390 1
507480 99507480 1001 86380 86390 1
508017 99508017 1001 86380 86390 1
507707 99507707 1001 86380 86390 1
507671 99507671 1001 86380 86390 1
508812 99508812 1001 86380 86390 1
508650 99508650 1001 86380 86390 1
508613 99508613 1001 86380 86390 1
509544 99509544 1001 86380 86390 1
509372 99509372 1001 86380 86390 1
509317 99509317 1001 86380 86390 1
509696 99509696 1001 86380 86390 1
510723 99510723 1001 86380 86390 1
510521 99510521 1001 86380 86390 1
510460 99510460 1001 86380 86390 1
510237 99510237 1001 86380 86390 1
510894 99510894 1001 86380 86390 1
510890 99510890 1001 86380 86390 1
510865 99510865 1001 86380 86390 1
511443 99511443 1001 86380 86390 1
511461 99511461 1001 86380 86390 1
511711 99511711 1001 86380 86390 1
512293 99512293 1001 86380 86390 1
512162 99512162 1001 86380 86390 1
512022 99512022 1001 86380 86390 1
512144 99512144 1001 86380 86390 1
511810 99511810 1001 86380 86390 1
511888 99511888 1001 86380 86390 1
511870 99511870 1001 86380 86390 1
513118 99513118 1001 86380 86390 1
512822 99512822 1001 86380 86390 1
512829 99512829 1001 86380 86390 1
512644 99512644 1001 86380 86390 1
513218 99513218 1001 86380 86390 1
513299 99513299 1001 86380 86390 1
513380 99513380 1001 86380 86390 1
513998 99513998 1001 86380 86390 1
513866 99513866 1001 86380 86390 1
513908 99513908 1001 86380 86390 1
513781 99513781 1001 86380 86390 1
513550 99513550 1001 86380 86390 1
514093 99514093 1001 86380 86390 1
514826 99514826 1001 86380 86390 1
514565 99514565 1001 86380 86390 1
514488 99514488 1001 86380 86390 1
514336 99514336 1001 86380 86390 1
514915 99514915 1001 86380 86390 1
514996 99514996 1001 86380 86390 1
515596 99515596 1001 86380 86390 1
515378 99515378 1001 86380 86390 1
515420 99515420 1001 86380 86390 1
515331 99515331 1001 86380 86390 1
515344 99515344 1001 86380 86390 1
515064 99515064 1001 86380 86390 1
515858 99515858 1001 86380 86390 1
515861 99515861 1001 86380 86390 1
516329 99516329 1001 86380 86390 1
516369 99516369 1001 86380 86390 1
516460 99516460 1001 86380 86390 1
516383 99516383 1001 86380 86390 1
516300 99516300 1001 86380 86390 1
516087 99516087 1001 86380 86390 1
516519 99516519 1001 86380 86390 1
516668 99516668 1001 86380 86390 1
516552 99516552 1001 86380 86390 1
516699 99516699 1001 86380 86390 1
516557 99516557 1001 86380 86390 1
517198 99517198 1001 86380 86390 1
517190 99517190 1001 86380 86390 1
516973 99516973 1001 86380 86390 1
516787 99516787 1001 86380 86390 1
516840 99516840 1001 86380 86390 1
517412 99517412 1001 86380 86390 1
518132 99518132 1001 86380 86390 1
518095 99518095 1001 86380 86390 1
517840 99517840 1001 86380 86390 1
517582 99517582 1001 86380 86390 1
518177 99518177 1001 86380 86390 1
518335 99518335 1001 86380 86390 1
518788 99518788 1001 86380 86390 1
518678 99518678 1001 86380 86390 1
518669 99518669 1001 86380 86390 1
518765 99518765 1001 86380 86390 1
518509 99518509 1001 86380 86390 1
519105 99519105 1001 86380 86390 1
518989 99518989 1001 86380 86390 1
519030 99519030 1001 86380 86390 1
519204 99519204 1001 86380 86390 1
519855 99519855 1001 86380 86390 1
519972 99519972 1001 86380 86390 1
519989 99519989 1001 86380 86390 1
520370 99520370 1001 86380 86390 1
520293 99520293 1001 86380 86390 1
520197 99520197 1001 86380 86390 1
520785 99520785 1001 86380 86390 1
521337 99521337 1001 86380 86390 1
521331 99521331 1001 86380 86390 1
521193 99521193 1001 86380 86390 1
520988 99520988 1001 86380 86390 1
520899 99520899 1001 86380 86390 1
521494 99521494 1001 86380 86390 1
521649 99521649 1001 86380 86390 1
521523 99521523 1001 86380 86390 1
522129 99522129 1001 86380 86390 1
522222 99522222 1001 86380 86390 1
521980 99521980 1001 86380 86390 1
522419 99522419 1001 86380 86390 1
522449 99522449 1001 86380 86390 1
522853 99522853 1001 86380 86390 1
522705 99522705 1001 86380 86390 1
522556 99522556 1001 86380 86390 1
522596 99522596 1001 86380 86390 1
523222 99523222 1001 86380 86390 1
523255 99523255 1001 86380 86390 1
523191 99523191 1001 86380 86390 1
523743 99523743 1001 86380 86390 1
523834 99523834 1001 86380 86390 1
523887 99523887 1001 86380 86390 1
523688 99523688 1001 86380 86390 1
523501 99523501 1001 86380 86390 1
524062 99524062 1001 86380 86390 1
524591 99524591 1001 86380 86390 1
524764 99524764 1001 86380 86390 1
524404 99524404 1001 86380 86390 1
524431 99524431 1001 86380 86390 1
524889 99524889 1001 86380 86390 1
524941 99524941 1001 86380 86390 1
524800 99524800 1001 86380 86390 1
524944 99524944 1001 86380 86390 1
525536 99525536 1001 86380 86390 1
525267 99525267 1001 86380 86390 1
525345 99525345 1001 86380 86390 1
525308 99525308 1001 86380 86390 1
525273 99525273 1001 86380 86390 1
525088 99525088 1001 86380 86390 1
525625 99525625 1001 86380 86390 1
526051 99526051 1001 86380 86390 1
526199 99526199 1001 86380 86390 1
526122 99526122 1001 86380 86390 1
525986 99525986 1001 86380 86390 1
525922 99525922 1001 86380 86390 1
525982 99525982 1001 86380 86390 1
526526 99526526 1001 86380 86390 1
526491 99526491 1001 86380 86390 1
526466 99526466 1001 86380 86390 1
526494 99526494 1001 86380 86390 1
527099 99527099 1001 86380 86390 1
527062 99527062 1001 86380 86390 1
526732 99526732 1001 86380 86390 1
527579 99527579 1001 86380 86390 1
528227 99528227 1001 86380 86390 1
528131 99528131 1001 86380 86390 1
528721 99528721 1001 86380 86390 1
528540 99528540 1001 86380 86390 1
528550 99528550 1001 86380 86390 1
528353 99528353 1001 86380 86390 1
528954 99528954 1001 86380 86390 1
528995 99528995 1001 86380 86390 1
529650 99529650 1001 86380 86390 1
529641 99529641 1001 86380 86390 1
529592 99529592 1001 86380 86390 1
529462 99529462 1001 86380 86390 1
529385 99529385 1001 86380 86390 1
529388 99529388 1001 86380 86390 1
529495 99529495 1001 86380 86390 1
529202 99529202 1001 86380 86390 1
529257 99529257 1001 86380 86390 1
530550 99530550 1001 86380 86390 1
529937 99529937 1001 86380 86390 1
530729 99530729 1001 86380 86390 1
531313 99531313 1001 86380 86390 1
531011 99531011 1001 86380 86390 1
530976 99530976 1001 86380 86390 1
531147 99531147 1001 86380 86390 1
530866 99530866 1001 86380 86390 1
530815 99530815 1001 86380 86390 1
530778 99530778 1001 86380 86390 1
530767 99530767 1001 86380 86390 1
530821 99530821 1001 86380 86390 1
531496 99531496 1001 86380 86390 1
531548 99531548 1001 86380 86390 1
531401 99531401 1001 86380 86390 1
531857 99531857 1001 86380 86390 1
531909 99531909 1001 86380 86390 1
531873 99531873 1001 86380 86390 1
531840 99531840 1001 86380 86390 1
531618 99531618 1001 86380 86390 1
531658 99531658 1001 86380 86390 1
531726 99531726 1001 86380 86390 1
532359 99532359 1001 86380 86390 1
532247 99532247 1001 86380 86390 1
532393 99532393 1001 86380 86390 1
532330 99532330 1001 86380 86390 1
532884 99532884 1001 86380 86390 1
532837 99532837 1001 86380 86390 1
532789 99532789 1001 86380 86390 1
532796 99532796 1001 86380 86390 1
532532 99532532 1001 86380 86390 1
532483 99532483 1001 86380 86390 1
532537 99532537 1001 86380 86390 1
533159 99533159 1001 86380 86390 1
532828 99532828 1001 86380 86390 1
533136 99533136 1001 86380 86390 1
533215 99533215 1001 86380 86390 1
533181 99533181 1001 86380 86390 1
533837 99533837 1001 86380 86390 1
533473 99533473 1001 86380 86390 1
534035 99534035 1001 86380 86390 1
534565 99534565 1001 86380 86390 1
534289 99534289 1001 86380 86390 1
534358 99534358 1001 86380 86390 1
534387 99534387 1001 86380 86390 1
534221 99534221 1001 86380 86390 1
534263 99534263 1001 86380 86390 1
534838 99534838 1001 86380 86390 1
535369 99535369 1001 86380 86390 1
535345 99535345 1001 86380 86390 1
535637 99535637 1001 86380 86390 1
535589 99535589 1001 86380 86390 1
536182 99536182 1001 86380 86390 1
536134 99536134 1001 86380 86390 1
536309 99536309 1001 86380 86390 1
536021 99536021 1001 86380 86390 1
535746 99535746 1001 86380 86390 1
535856 99535856 1001 86380 86390 1
536522 99536522 1001 86380 86390 1
536788 99536788 1001 86380 86390 1
536866 99536866 1001 86380 86390 1
536931 99536931 1001 86380 86390 1
536777 99536777 1001 86380 86390 1
536804 99536804 1001 86380 86390 1
536594 99536594 1001 86380 86390 1
536749 99536749 1001 86380 86390 1
537167 99537167 1001 86380 86390 1
537233 99537233 1001 86380 86390 1
537796 99537796 1001 86380 86390 1
537960 99537960 1001 86380 86390 1
537892 99537892 1001 86380 86390 1
537920 99537920 1001 86380 86390 1
537656 99537656 1001 86380 86390 1
538048 99538048 1001 86380 86390 1
538015 99538015 1001 86380 86390 1
538179 99538179 1001 86380 86390 1
538128 99538128 1001 86380 86390 1
538616 99538616 1001 86380 86390 1
538628 99538628 1001 86380 86390 1
538449 99538449 1001 86380 86390 1
538489 99538489 1001 86380 86390 1
538229 99538229 1001 86380 86390 1
539008 99539008 1001 86380 86390 1
538819 99538819 1001 86380 86390 1
539456 99539456 1001 86380 86390 1
539414 99539414 1001 86380 86390 1
539316 99539316 1001 86380 86390 1
539102 99539102 1001 86380 86390 1
539187 99539187 1001 86380 86390 1
539710 99539710 1001 86380 86390 1
540340 99540340 1001 86380 86390 1
539941 99539941 1001 86380 86390 1
540548 99540548 1001 86380 86390 1
541050 99541050 1001 86380 86390 1
540728 99540728 1001 86380 86390 1
541420 99541420 1001 86380 86390 1
541477 99541477 1001 86380 86390 1
541414 99541414 1001 86380 86390 1
542062 99542062 1001 86380 86390 1
541735 99541735 1001 86380 86390 1
541881 99541881 1001 86380 86390 1
541501 99541501 1001 86380 86390 1
541610 99541610 1001 86380 86390 1
542195 99542195 1001 86380 86390 1
542221 99542221 1001 86380 86390 1
542213 99542213 1001 86380 86390 1
542141 99542141 1001 86380 86390 1
542705 99542705 1001 86380 86390 1
542590 99542590 1001 86380 86390 1
542633 99542633 1001 86380 86390 1
542329 99542329 1001 86380 86390 1
542385 99542385 1001 86380 86390 1
542333 99542333 1001 86380 86390 1
542439 99542439 1001 86380 86390 1
543024 99543024 1001 86380 86390 1
542977 99542977 1001 86380 86390 1
543080 99543080 1001 86380 86390 1
543044 99543044 1001 86380 86390 1
543661 99543661 1001 86380 86390 1
543439 99543439 1001 86380 86390 1
543458 99543458 1001 86380 86390 1
543236 99543236 1001 86380 86390 1
543908 99543908 1001 86380 86390 1
543949 99543949 1001 86380 86390 1
544448 99544448 1001 86380 86390 1
544320 99544320 1001 86380 86390 1
544087 99544087 1001 86380 86390 1
544154 99544154 1001 86380 86390 1
400105 99400105 1001 86380 86390 1
400167 99400167 1001 86380 86390 1
400133 99400133 1001 86380 86390 1
400339 99400339 1001 86380 86390 1
400348 99400348 1001 86380 86390 1
400646 99400646 1001 86380 86390 1
401140 99401140 1001 86380 86390 1
401327 99401327 1001 86380 86390 1
401515 99401515 1001 86380 86390 1
401732 99401732 1001 86380 86390 1
402175 99402175 1001 86380 86390 1
402192 99402192 1001 86380 86390 1
402475 99402475 1001 86380 86390 1
402587 99402587 1001 86380 86390 1
402640 99402640 1001 86380 86390 1
402619 99402619 1001 86380 86390 1
402655 99402655 1001 86380 86390 1
402760 99402760 1001 86380 86390 1
403848 99403848 1001 86380 86390 1
403940 99403940 1001 86380 86390 1
404116 99404116 1001 86380 86390 1
404302 99404302 1001 86380 86390 1
404292 99404292 1001 86380 86390 1
404475 99404475 1001 86380 86390 1
404875 99404875 1001 86380 86390 1
405274 99405274 1001 86380 86390 1
405217 99405217 1001 86380 86390 1
405445 99405445 1001 86380 86390 1
405530 99405530 1001 86380 86390 1
406575 99406575 1001 86380 86390 1
406569 99406569 1001 86380 86390 1
406639 99406639 1001 86380 86390 1
406981 99406981 1001 86380 86390 1
407631 99407631 1001 86380 86390 1
408240 99408240 1001 86380 86390 1
408769 99408769 1001 86380 86390 1
409041 99409041 1001 86380 86390 1
409255 99409255 1001 86380 86390 1
409270 99409270 1001 86380 86390 1
409641 99409641 1001 86380 86390 1
409740 99409740 1001 86380 86390 1
409718 99409718 1001 86380 86390 1
409813 99409813 1001 86380 86390 1
410051 99410051 1001 86380 86390 1
410258 99410258 1001 86380 86390 1
410322 99410322 1001 86380 86390 1
410460 99410460 1001 86380 86390 1
410537 99410537 1001 86380 86390 1
410705 99410705 1001 86380 86390 1
410772 99410772 1001 86380 86390 1
410968 99410968 1001 86380 86390 1
411454 99411454 1001 86380 86390 1
412088 99412088 1001 86380 86390 1
412163 99412163 1001 86380 86390 1
412433 99412433 1001 86380 86390 1
413420 99413420 1001 86380 86390 1
413353 99413353 1001 86380 86390 1
413553 99413553 1001 86380 86390 1
413539 99413539 1001 86380 86390 1
413001 99413001 1001 86380 86390 1
412701 99412701 1001 86380 86390 1
412785 99412785 1001 86380 86390 1
415171 99415171 1001 86380 86390 1
414779 99414779 1001 86380 86390 1
414788 99414788 1001 86380 86390 1
414728 99414728 1001 86380 86390 1
414253 99414253 1001 86380 86390 1
414383 99414383 1001 86380 86390 1
414482 99414482 1001 86380 86390 1
414254 99414254 1001 86380 86390 1
414131 99414131 1001 86380 86390 1
414241 99414241 1001 86380 86390 1
414349 99414349 1001 86380 86390 1
415647 99415647 1001 86380 86390 1
415689 99415689 1001 86380 86390 1
416861 99416861 1001 86380 86390 1
416745 99416745 1001 86380 86390 1
416114 99416114 1001 86380 86390 1
416065 99416065 1001 86380 86390 1
415819 99415819 1001 86380 86390 1
416107 99416107 1001 86380 86390 1
417264 99417264 1001 86380 86390 1
418651 99418651 1001 86380 86390 1
418577 99418577 1001 86380 86390 1
418265 99418265 1001 86380 86390 1
418175 99418175 1001 86380 86390 1
417752 99417752 1001 86380 86390 1
418981 99418981 1001 86380 86390 1
419196 99419196 1001 86380 86390 1
419110 99419110 1001 86380 86390 1
418990 99418990 1001 86380 86390 1
419189 99419189 1001 86380 86390 1
419427 99419427 1001 86380 86390 1
420744 99420744 1001 86380 86390 1
420750 99420750 1001 86380 86390 1
421799 99421799 1001 86380 86390 1
421440 99421440 1001 86380 86390 1
420919 99420919 1001 86380 86390 1
421153 99421153 1001 86380 86390 1
423662 99423662 1001 86380 86390 1
423720 99423720 1001 86380 86390 1
423217 99423217 1001 86380 86390 1
423295 99423295 1001 86380 86390 1
423283 99423283 1001 86380 86390 1
423878 99423878 1001 86380 86390 1
425284 99425284 1001 86380 86390 1
425117 99425117 1001 86380 86390 1
425066 99425066 1001 86380 86390 1
424821 99424821 1001 86380 86390 1
424894 99424894 1001 86380 86390 1
424474 99424474 1001 86380 86390 1
426908 99426908 1001 86380 86390 1
426276 99426276 1001 86380 86390 1
426400 99426400 1001 86380 86390 1
426639 99426639 1001 86380 86390 1
426051 99426051 1001 86380 86390 1
426201 99426201 1001 86380 86390 1
427402 99427402 1001 86380 86390 1
428679 99428679 1001 86380 86390 1
428014 99428014 1001 86380 86390 1
428102 99428102 1001 86380 86390 1
427744 99427744 1001 86380 86390 1
427671 99427671 1001 86380 86390 1
428775 99428775 1001 86380 86390 1
429736 99429736 1001 86380 86390 1
429422 99429422 1001 86380 86390 1
430797 99430797 1001 86380 86390 1
430531 99430531 1001 86380 86390 1
431559 99431559 1001 86380 86390 1
431571 99431571 1001 86380 86390 1
431259 99431259 1001 86380 86390 1
432359 99432359 1001 86380 86390 1
433550 99433550 1001 86380 86390 1
432762 99432762 1001 86380 86390 1
434019 99434019 1001 86380 86390 1
434057 99434057 1001 86380 86390 1
436833 99436833 1001 86380 86390 1
436773 99436773 1001 86380 86390 1
436477 99436477 1001 86380 86390 1
436580 99436580 1001 86380 86390 1
436311 99436311 1001 86380 86390 1
437281 99437281 1001 86380 86390 1
437332 99437332 1001 86380 86390 1
437254 99437254 1001 86380 86390 1
300635 99300635 1001 86380 86390 1
300599 99300599 1001 86380 86390 1
300492 99300492 1001 86380 86390 1
300908 99300908 1001 86380 86390 1
300853 99300853 1001 86380 86390 1
300815 99300815 1001 86380 86390 1
300750 99300750 1001 86380 86390 1
301405 99301405 1001 86380 86390 1
301398 99301398 1001 86380 86390 1
301156 99301156 1001 86380 86390 1
301209 99301209 1001 86380 86390 1
301308 99301308 1001 86380 86390 1
300995 99300995 1001 86380 86390 1
300934 99300934 1001 86380 86390 1
301718 99301718 1001 86380 86390 1
301786 99301786 1001 86380 86390 1
303137 99303137 1001 86380 86390 1
302801 99302801 1001 86380 86390 1
302589 99302589 1001 86380 86390 1
303268 99303268 1001 86380 86390 1
303335 99303335 1001 86380 86390 1
303388 99303388 1001 86380 86390 1
303274 99303274 1001 86380 86390 1
303304 99303304 1001 86380 86390 1
303343 99303343 1001 86380 86390 1
303660 99303660 1001 86380 86390 1
303706 99303706 1001 86380 86390 1
304131 99304131 1001 86380 86390 1
304646 99304646 1001 86380 86390 1
304378 99304378 1001 86380 86390 1
305507 99305507 1001 86380 86390 1
305559 99305559 1001 86380 86390 1
305471 99305471 1001 86380 86390 1
305435 99305435 1001 86380 86390 1
305397 99305397 1001 86380 86390 1
305282 99305282 1001 86380 86390 1
305427 99305427 1001 86380 86390 1
305284 99305284 1001 86380 86390 1
305258 99305258 1001 86380 86390 1
305220 99305220 1001 86380 86390 1
305240 99305240 1001 86380 86390 1
500012 99500012 1001 86380 86390 1
500051 99500051 1001 86380 86390 1
500182 99500182 1001 86380 86390 1
500059 99500059 1001 86380 86390 1
500697 99500697 1001 86380 86390 1
500423 99500423 1001 86380 86390 1
500437 99500437 1001 86380 86390 1
500388 99500388 1001 86380 86390 1
500236 99500236 1001 86380 86390 1
501536 99501536 1001 86380 86390 1
501769 99501769 1001 86380 86390 1
501640 99501640 1001 86380 86390 1
502376 99502376 1001 86380 86390 1
502262 99502262 1001 86380 86390 1
502293 99502293 1001 86380 86390 1
502122 99502122 1001 86380 86390 1
502217 99502217 1001 86380 86390 1
502010 99502010 1001 86380 86390 1
502625 99502625 1001 86380 86390 1
502894 99502894 1001 86380 86390 1
502839 99502839 1001 86380 86390 1
502740 99502740 1001 86380 86390 1
503358 99503358 1001 86380 86390 1
504116 99504116 1001 86380 86390 1
503986 99503986 1001 86380 86390 1
503745 99503745 1001 86380 86390 1
503742 99503742 1001 86380 86390 1
503704 99503704 1001 86380 86390 1
503500 99503500 1001 86380 86390 1
504751 99504751 1001 86380 86390 1
504835 99504835 1001 86380 86390 1
504785 99504785 1001 86380 86390 1
504837 99504837 1001 86380 86390 1
504940 99504940 1001 86380 86390 1
504366 99504366 1001 86380 86390 1
504395 99504395 1001 86380 86390 1
504398 99504398 1001 86380 86390 1
504987 99504987 1001 86380 86390 1
505387 99505387 1001 86380 86390 1
505455 99505455 1001 86380 86390 1
505319 99505319 1001 86380 86390 1
505171 99505171 1001 86380 86390 1
505922 99505922 1001 86380 86390 1
505845 99505845 1001 86380 86390 1
506339 99506339 1001 86380 86390 1
506096 99506096 1001 86380 86390 1
506751 99506751 1001 86380 86390 1
507301 99507301 1001 86380 86390 1
507039 99507039 1001 86380 86390 1
507014 99507014 1001 86380 86390 1
507133 99507133 1001 86380 86390 1
508160 99508160 1001 86380 86390 1
508098 99508098 1001 86380 86390 1
508036 99508036 1001 86380 86390 1
507642 99507642 1001 86380 86390 1
508405 99508405 1001 86380 86390 1
508922 99508922 1001 86380 86390 1
508958 99508958 1001 86380 86390 1
508576 99508576 1001 86380 86390 1
509137 99509137 1001 86380 86390 1
508870 99508870 1001 86380 86390 1
509207 99509207 1001 86380 86390 1
509195 99509195 1001 86380 86390 1
509812 99509812 1001 86380 86390 1
509840 99509840 1001 86380 86390 1
509455 99509455 1001 86380 86390 1
510095 99510095 1001 86380 86390 1
510643 99510643 1001 86380 86390 1
510582 99510582 1001 86380 86390 1
510458 99510458 1001 86380 86390 1
510408 99510408 1001 86380 86390 1
510113 99510113 1001 86380 86390 1
510308 99510308 1001 86380 86390 1
511425 99511425 1001 86380 86390 1
511534 99511534 1001 86380 86390 1
511283 99511283 1001 86380 86390 1
511159 99511159 1001 86380 86390 1
511316 99511316 1001 86380 86390 1
511161 99511161 1001 86380 86390 1
511091 99511091 1001 86380 86390 1
511676 99511676 1001 86380 86390 1
511717 99511717 1001 86380 86390 1
512282 99512282 1001 86380 86390 1
512334 99512334 1001 86380 86390 1
512245 99512245 1001 86380 86390 1
512339 99512339 1001 86380 86390 1
512053 99512053 1001 86380 86390 1
511966 99511966 1001 86380 86390 1
511833 99511833 1001 86380 86390 1
511782 99511782 1001 86380 86390 1
512399 99512399 1001 86380 86390 1
513138 99513138 1001 86380 86390 1
513049 99513049 1001 86380 86390 1
512703 99512703 1001 86380 86390 1
512718 99512718 1001 86380 86390 1
512619 99512619 1001 86380 86390 1
514012 99514012 1001 86380 86390 1
513692 99513692 1001 86380 86390 1
513680 99513680 1001 86380 86390 1
513694 99513694 1001 86380 86390 1
513428 99513428 1001 86380 86390 1
514077 99514077 1001 86380 86390 1
514707 99514707 1001 86380 86390 1
514698 99514698 1001 86380 86390 1
514764 99514764 1001 86380 86390 1
514332 99514332 1001 86380 86390 1
514947 99514947 1001 86380 86390 1
515480 99515480 1001 86380 86390 1
515584 99515584 1001 86380 86390 1
515547 99515547 1001 86380 86390 1
515337 99515337 1001 86380 86390 1
515422 99515422 1001 86380 86390 1
515245 99515245 1001 86380 86390 1
515248 99515248 1001 86380 86390 1
515784 99515784 1001 86380 86390 1
515774 99515774 1001 86380 86390 1
516482 99516482 1001 86380 86390 1
516309 99516309 1001 86380 86390 1
516412 99516412 1001 86380 86390 1
515984 99515984 1001 86380 86390 1
516027 99516027 1001 86380 86390 1
515926 99515926 1001 86380 86390 1
516907 99516907 1001 86380 86390 1
516882 99516882 1001 86380 86390 1
517371 99517371 1001 86380 86390 1
518162 99518162 1001 86380 86390 1
517960 99517960 1001 86380 86390 1
517698 99517698 1001 86380 86390 1
518327 99518327 1001 86380 86390 1
518948 99518948 1001 86380 86390 1
518627 99518627 1001 86380 86390 1
518705 99518705 1001 86380 86390 1
518687 99518687 1001 86380 86390 1
518452 99518452 1001 86380 86390 1
518480 99518480 1001 86380 86390 1
518390 99518390 1001 86380 86390 1
518456 99518456 1001 86380 86390 1
518560 99518560 1001 86380 86390 1
519153 99519153 1001 86380 86390 1
519066 99519066 1001 86380 86390 1
519059 99519059 1001 86380 86390 1
519047 99519047 1001 86380 86390 1
519804 99519804 1001 86380 86390 1
519807 99519807 1001 86380 86390 1
519470 99519470 1001 86380 86390 1
519979 99519979 1001 86380 86390 1
519931 99519931 1001 86380 86390 1
520001 99520001 1001 86380 86390 1
520576 99520576 1001 86380 86390 1
520617 99520617 1001 86380 86390 1
520833 99520833 1001 86380 86390 1
520761 99520761 1001 86380 86390 1
520687 99520687 1001 86380 86390 1
521377 99521377 1001 86380 86390 1
521074 99521074 1001 86380 86390 1
521207 99521207 1001 86380 86390 1
521182 99521182 1001 86380 86390 1
520876 99520876 1001 86380 86390 1
520992 99520992 1001 86380 86390 1
520996 99520996 1001 86380 86390 1
522169 99522169 1001 86380 86390 1
521835 99521835 1001 86380 86390 1
522385 99522385 1001 86380 86390 1
522906 99522906 1001 86380 86390 1
522791 99522791 1001 86380 86390 1
522637 99522637 1001 86380 86390 1
523153 99523153 1001 86380 86390 1
523820 99523820 1001 86380 86390 1
523899 99523899 1001 86380 86390 1
523934 99523934 1001 86380 86390 1
523593 99523593 1001 86380 86390 1
524051 99524051 1001 86380 86390 1
523989 99523989 1001 86380 86390 1
524717 99524717 1001 86380 86390 1
524441 99524441 1001 86380 86390 1
524467 99524467 1001 86380 86390 1
524280 99524280 1001 86380 86390 1
524153 99524153 1001 86380 86390 1
524833 99524833 1001 86380 86390 1
524848 99524848 1001 86380 86390 1
524896 99524896 1001 86380 86390 1
525473 99525473 1001 86380 86390 1
525577 99525577 1001 86380 86390 1
525540 99525540 1001 86380 86390 1
525048 99525048 1001 86380 86390 1
525100 99525100 1001 86380 86390 1
525152 99525152 1001 86380 86390 1
525143 99525143 1001 86380 86390 1
525759 99525759 1001 86380 86390 1
526335 99526335 1001 86380 86390 1
526378 99526378 1001 86380 86390 1
526369 99526369 1001 86380 86390 1
525918 99525918 1001 86380 86390 1
525814 99525814 1001 86380 86390 1
526501 99526501 1001 86380 86390 1
526476 99526476 1001 86380 86390 1
526478 99526478 1001 86380 86390 1
526585 99526585 1001 86380 86390 1
526496 99526496 1001 86380 86390 1
527031 99527031 1001 86380 86390 1
526893 99526893 1001 86380 86390 1
526713 99526713 1001 86380 86390 1
527404 99527404 1001 86380 86390 1
527920 99527920 1001 86380 86390 1
527931 99527931 1001 86380 86390 1
527650 99527650 1001 86380 86390 1
527600 99527600 1001 86380 86390 1
527554 99527554 1001 86380 86390 1
528209 99528209 1001 86380 86390 1
528887 99528887 1001 86380 86390 1
528583 99528583 1001 86380 86390 1
528586 99528586 1001 86380 86390 1
528539 99528539 1001 86380 86390 1
528428 99528428 1001 86380 86390 1
528341 99528341 1001 86380 86390 1
528982 99528982 1001 86380 86390 1
529064 99529064 1001 86380 86390 1
529566 99529566 1001 86380 86390 1
529687 99529687 1001 86380 86390 1
529342 99529342 1001 86380 86390 1
529216 99529216 1001 86380 86390 1
529192 99529192 1001 86380 86390 1
529746 99529746 1001 86380 86390 1
530231 99530231 1001 86380 86390 1
530006 99530006 1001 86380 86390 1
530635 99530635 1001 86380 86390 1
531088 99531088 1001 86380 86390 1
530760 99530760 1001 86380 86390 1
530933 99530933 1001 86380 86390 1
530960 99530960 1001 86380 86390 1
530937 99530937 1001 86380 86390 1
532070 99532070 1001 86380 86390 1
532085 99532085 1001 86380 86390 1
532060 99532060 1001 86380 86390 1
532000 99532000 1001 86380 86390 1
531619 99531619 1001 86380 86390 1
532379 99532379 1001 86380 86390 1
532266 99532266 1001 86380 86390 1
532931 99532931 1001 86380 86390 1
532515 99532515 1001 86380 86390 1
532584 99532584 1001 86380 86390 1
533078 99533078 1001 86380 86390 1
533118 99533118 1001 86380 86390 1
533691 99533691 1001 86380 86390 1
533836 99533836 1001 86380 86390 1
533526 99533526 1001 86380 86390 1
533493 99533493 1001 86380 86390 1
533572 99533572 1001 86380 86390 1
533408 99533408 1001 86380 86390 1
533336 99533336 1001 86380 86390 1
533362 99533362 1001 86380 86390 1
533870 99533870 1001 86380 86390 1
533867 99533867 1001 86380 86390 1
534544 99534544 1001 86380 86390 1
534684 99534684 1001 86380 86390 1
534498 99534498 1001 86380 86390 1
534489 99534489 1001 86380 86390 1
534073 99534073 1001 86380 86390 1
534712 99534712 1001 86380 86390 1
535473 99535473 1001 86380 86390 1
535020 99535020 1001 86380 86390 1
535035 99535035 1001 86380 86390 1
534890 99534890 1001 86380 86390 1
535682 99535682 1001 86380 86390 1
535684 99535684 1001 86380 86390 1
535569 99535569 1001 86380 86390 1
536331 99536331 1001 86380 86390 1
536332 99536332 1001 86380 86390 1
535941 99535941 1001 86380 86390 1
536086 99536086 1001 86380 86390 1
535773 99535773 1001 86380 86390 1
537037 99537037 1001 86380 86390 1
537102 99537102 1001 86380 86390 1
537081 99537081 1001 86380 86390 1
536650 99536650 1001 86380 86390 1
537212 99537212 1001 86380 86390 1
537352 99537352 1001 86380 86390 1
537808 99537808 1001 86380 86390 1
537849 99537849 1001 86380 86390 1
537838 99537838 1001 86380 86390 1
537612 99537612 1001 86380 86390 1
537540 99537540 1001 86380 86390 1
537412 99537412 1001 86380 86390 1
538768 99538768 1001 86380 86390 1
538709 99538709 1001 86380 86390 1
538242 99538242 1001 86380 86390 1
538309 99538309 1001 86380 86390 1
538322 99538322 1001 86380 86390 1
538919 99538919 1001 86380 86390 1
538958 99538958 1001 86380 86390 1
538847 99538847 1001 86380 86390 1
539450 99539450 1001 86380 86390 1
539631 99539631 1001 86380 86390 1
539422 99539422 1001 86380 86390 1
539204 99539204 1001 86380 86390 1
539129 99539129 1001 86380 86390 1
539039 99539039 1001 86380 86390 1
539820 99539820 1001 86380 86390 1
539699 99539699 1001 86380 86390 1
540365 99540365 1001 86380 86390 1
540410 99540410 1001 86380 86390 1
540309 99540309 1001 86380 86390 1
540134 99540134 1001 86380 86390 1
540154 99540154 1001 86380 86390 1
541038 99541038 1001 86380 86390 1
540866 99540866 1001 86380 86390 1
541958 99541958 1001 86380 86390 1
541999 99541999 1001 86380 86390 1
542124 99542124 1001 86380 86390 1
542493 99542493 1001 86380 86390 1
543454 99543454 1001 86380 86390 1
543480 99543480 1001 86380 86390 1
543455 99543455 1001 86380 86390 1
543229 99543229 1001 86380 86390 1
543152 99543152 1001 86380 86390 1
543286 99543286 1001 86380 86390 1
543211 99543211 1001 86380 86390 1
543796 99543796 1001 86380 86390 1
543917 99543917 1001 86380 86390 1
543882 99543882 1001 86380 86390 1
544547 99544547 1001 86380 86390 1
544218 99544218 1001 86380 86390 1
544348 99544348 1001 86380 86390 1
544274 99544274 1001 86380 86390 1
544300 99544300 1001 86380 86390 1
544352 99544352 1001 86380 86390 1
544170 99544170 1001 86380 86390 1
544717 99544717 1001 86380 86390 1
544736 99544736 1001 86380 86390 1
400830 1135 1001 46980 47457 1
511278 740 1002 44641 49336 1
400009 99400009 1001 86380 86390 1
400232 99400232 1001 86380 86390 1
400663 99400663 1001 86380 86390 1
400882 99400882 1001 86380 86390 1
400888 99400888 1001 86380 86390 1
400861 99400861 1001 86380 86390 1
401609 99401609 1001 86380 86390 1
401942 99401942 1001 86380 86390 1
401928 99401928 1001 86380 86390 1
402751 99402751 1001 86380 86390 1
402734 99402734 1001 86380 86390 1
403285 99403285 1001 86380 86390 1
403339 99403339 1001 86380 86390 1
403501 99403501 1001 86380 86390 1
403714 99403714 1001 86380 86390 1
404049 99404049 1001 86380 86390 1
405016 99405016 1001 86380 86390 1
405498 99405498 1001 86380 86390 1
405779 99405779 1001 86380 86390 1
406031 99406031 1001 86380 86390 1
406220 99406220 1001 86380 86390 1
406767 99406767 1001 86380 86390 1
406783 99406783 1001 86380 86390 1
407074 99407074 1001 86380 86390 1
407274 99407274 1001 86380 86390 1
408058 99408058 1001 86380 86390 1
409039 99409039 1001 86380 86390 1
409376 99409376 1001 86380 86390 1
409462 99409462 1001 86380 86390 1
409501 99409501 1001 86380 86390 1
409689 99409689 1001 86380 86390 1
409842 99409842 1001 86380 86390 1
410344 99410344 1001 86380 86390 1
410304 99410304 1001 86380 86390 1
410621 99410621 1001 86380 86390 1
411066 99411066 1001 86380 86390 1
411431 99411431 1001 86380 86390 1
411842 99411842 1001 86380 86390 1
412102 99412102 1001 86380 86390 1
412404 99412404 1001 86380 86390 1
413507 99413507 1001 86380 86390 1
413083 99413083 1001 86380 86390 1
413072 99413072 1001 86380 86390 1
412900 99412900 1001 86380 86390 1
412703 99412703 1001 86380 86390 1
412570 99412570 1001 86380 86390 1
413970 99413970 1001 86380 86390 1
415177 99415177 1001 86380 86390 1
415105 99415105 1001 86380 86390 1
415073 99415073 1001 86380 86390 1
414589 99414589 1001 86380 86390 1
414277 99414277 1001 86380 86390 1
414153 99414153 1001 86380 86390 1
415422 99415422 1001 86380 86390 1
416757 99416757 1001 86380 86390 1
416293 99416293 1001 86380 86390 1
416047 99416047 1001 86380 86390 1
417021 99417021 1001 86380 86390 1
417280 99417280 1001 86380 86390 1
417333 99417333 1001 86380 86390 1
417060 99417060 1001 86380 86390 1
417248 99417248 1001 86380 86390 1
417043 99417043 1001 86380 86390 1
418622 99418622 1001 86380 86390 1
418535 99418535 1001 86380 86390 1
418766 99418766 1001 86380 86390 1
418659 99418659 1001 86380 86390 1
418547 99418547 1001 86380 86390 1
417757 99417757 1001 86380 86390 1
419008 99419008 1001 86380 86390 1
418830 99418830 1001 86380 86390 1
420215 99420215 1001 86380 86390 1
420409 99420409 1001 86380 86390 1
419580 99419580 1001 86380 86390 1
420697 99420697 1001 86380 86390 1
421983 99421983 1001 86380 86390 1
421378 99421378 1001 86380 86390 1
421161 99421161 1001 86380 86390 1
422495 99422495 1001 86380 86390 1
423134 99423134 1001 86380 86390 1
422979 99422979 1001 86380 86390 1
422680 99422680 1001 86380 86390 1
424075 99424075 1001 86380 86390 1
423930 99423930 1001 86380 86390 1
423983 99423983 1001 86380 86390 1
425383 99425383 1001 86380 86390 1
425338 99425338 1001 86380 86390 1
425114 99425114 1001 86380 86390 1
425039 99425039 1001 86380 86390 1
424846 99424846 1001 86380 86390 1
424346 99424346 1001 86380 86390 1
424363 99424363 1001 86380 86390 1
425387 99425387 1001 86380 86390 1
425700 99425700 1001 86380 86390 1
427069 99427069 1001 86380 86390 1
426414 99426414 1001 86380 86390 1
426660 99426660 1001 86380 86390 1
426025 99426025 1001 86380 86390 1
425853 99425853 1001 86380 86390 1
429017 99429017 1001 86380 86390 1
428735 99428735 1001 86380 86390 1
428737 99428737 1001 86380 86390 1
430164 99430164 1001 86380 86390 1
430103 99430103 1001 86380 86390 1
429954 99429954 1001 86380 86390 1
429702 99429702 1001 86380 86390 1
429245 99429245 1001 86380 86390 1
429349 99429349 1001 86380 86390 1
429535 99429535 1001 86380 86390 1
430484 99430484 1001 86380 86390 1
431935 99431935 1001 86380 86390 1
431917 99431917 1001 86380 86390 1
432037 99432037 1001 86380 86390 1
431441 99431441 1001 86380 86390 1
432097 99432097 1001 86380 86390 1
432226 99432226 1001 86380 86390 1
433660 99433660 1001 86380 86390 1
433675 99433675 1001 86380 86390 1
433699 99433699 1001 86380 86390 1
432953 99432953 1001 86380 86390 1
433029 99433029 1001 86380 86390 1
432880 99432880 1001 86380 86390 1
433810 99433810 1001 86380 86390 1
433900 99433900 1001 86380 86390 1
434034 99434034 1001 86380 86390 1
435003 99435003 1001 86380 86390 1
435136 99435136 1001 86380 86390 1
435050 99435050 1001 86380 86390 1
434840 99434840 1001 86380 86390 1
434613 99434613 1001 86380 86390 1
434485 99434485 1001 86380 86390 1
435786 99435786 1001 86380 86390 1
435551 99435551 1001 86380 86390 1
435802 99435802 1001 86380 86390 1
436471 99436471 1001 86380 86390 1
436673 99436673 1001 86380 86390 1
436647 99436647 1001 86380 86390 1
436236 99436236 1001 86380 86390 1
300098 99300098 1001 86380 86390 1
437202 99437202 1001 86380 86390 1
300597 99300597 1001 86380 86390 1
300306 99300306 1001 86380 86390 1
300753 99300753 1001 86380 86390 1
300316 99300316 1001 86380 86390 1
300864 99300864 1001 86380 86390 1
301468 99301468 1001 86380 86390 1
301456 99301456 1001 86380 86390 1
301437 99301437 1001 86380 86390 1
301339 99301339 1001 86380 86390 1
301215 99301215 1001 86380 86390 1
301151 99301151 1001 86380 86390 1
301039 99301039 1001 86380 86390 1
302224 99302224 1001 86380 86390 1
302316 99302316 1001 86380 86390 1
302008 99302008 1001 86380 86390 1
301970 99301970 1001 86380 86390 1
301975 99301975 1001 86380 86390 1
302118 99302118 1001 86380 86390 1
302392 99302392 1001 86380 86390 1
302551 99302551 1001 86380 86390 1
302571 99302571 1001 86380 86390 1
302901 99302901 1001 86380 86390 1
302892 99302892 1001 86380 86390 1
302652 99302652 1001 86380 86390 1
302692 99302692 1001 86380 86390 1
303231 99303231 1001 86380 86390 1
303686 99303686 1001 86380 86390 1
303704 99303704 1001 86380 86390 1
304743 99304743 1001 86380 86390 1
304812 99304812 1001 86380 86390 1
304709 99304709 1001 86380 86390 1
304698 99304698 1001 86380 86390 1
304580 99304580 1001 86380 86390 1
304531 99304531 1001 86380 86390 1
304343 99304343 1001 86380 86390 1
304443 99304443 1001 86380 86390 1
305682 99305682 1001 86380 86390 1
305609 99305609 1001 86380 86390 1
305318 99305318 1001 86380 86390 1
305372 99305372 1001 86380 86390 1
500027 99500027 1001 86380 86390 1
500016 99500016 1001 86380 86390 1
500112 99500112 1001 86380 86390 1
500770 99500770 1001 86380 86390 1
500708 99500708 1001 86380 86390 1
500807 99500807 1001 86380 86390 1
500449 99500449 1001 86380 86390 1
500218 99500218 1001 86380 86390 1
500287 99500287 1001 86380 86390 1
501636 99501636 1001 86380 86390 1
501491 99501491 1001 86380 86390 1
501427 99501427 1001 86380 86390 1
501083 99501083 1001 86380 86390 1
501102 99501102 1001 86380 86390 1
501644 99501644 1001 86380 86390 1
502263 99502263 1001 86380 86390 1
502237 99502237 1001 86380 86390 1
502187 99502187 1001 86380 86390 1
502213 99502213 1001 86380 86390 1
502071 99502071 1001 86380 86390 1
502584 99502584 1001 86380 86390 1
502578 99502578 1001 86380 86390 1
503137 99503137 1001 86380 86390 1
502897 99502897 1001 86380 86390 1
503056 99503056 1001 86380 86390 1
502900 99502900 1001 86380 86390 1
503377 99503377 1001 86380 86390 1
504027 99504027 1001 86380 86390 1
503824 99503824 1001 86380 86390 1
503595 99503595 1001 86380 86390 1
504192 99504192 1001 86380 86390 1
504867 99504867 1001 86380 86390 1
504717 99504717 1001 86380 86390 1
504539 99504539 1001 86380 86390 1
504350 99504350 1001 86380 86390 1
504481 99504481 1001 86380 86390 1
504383 99504383 1001 86380 86390 1
504461 99504461 1001 86380 86390 1
505001 99505001 1001 86380 86390 1
505592 99505592 1001 86380 86390 1
505620 99505620 1001 86380 86390 1
505488 99505488 1001 86380 86390 1
505403 99505403 1001 86380 86390 1
505214 99505214 1001 86380 86390 1
505246 99505246 1001 86380 86390 1
505893 99505893 1001 86380 86390 1
506558 99506558 1001 86380 86390 1
506287 99506287 1001 86380 86390 1
506355 99506355 1001 86380 86390 1
506331 99506331 1001 86380 86390 1
505992 99505992 1001 86380 86390 1
506071 99506071 1001 86380 86390 1
506632 99506632 1001 86380 86390 1
506643 99506643 1001 86380 86390 1
507390 99507390 1001 86380 86390 1
507286 99507286 1001 86380 86390 1
507074 99507074 1001 86380 86390 1
507141 99507141 1001 86380 86390 1
507070 99507070 1001 86380 86390 1
506959 99506959 1001 86380 86390 1
506859 99506859 1001 86380 86390 1
507524 99507524 1001 86380 86390 1
508085 99508085 1001 86380 86390 1
508188 99508188 1001 86380 86390 1
508150 99508150 1001 86380 86390 1
508239 99508239 1001 86380 86390 1
507925 99507925 1001 86380 86390 1
507734 99507734 1001 86380 86390 1
507743 99507743 1001 86380 86390 1
508251 99508251 1001 86380 86390 1
508264 99508264 1001 86380 86390 1
508303 99508303 1001 86380 86390 1
508765 99508765 1001 86380 86390 1
508792 99508792 1001 86380 86390 1
508519 99508519 1001 86380 86390 1
508474 99508474 1001 86380 86390 1
509097 99509097 1001 86380 86390 1
509092 99509092 1001 86380 86390 1
509835 99509835 1001 86380 86390 1
509661 99509661 1001 86380 86390 1
509505 99509505 1001 86380 86390 1
509636 99509636 1001 86380 86390 1
509333 99509333 1001 86380 86390 1
510628 99510628 1001 86380 86390 1
510620 99510620 1001 86380 86390 1
510721 99510721 1001 86380 86390 1
510256 99510256 1001 86380 86390 1
511533 99511533 1001 86380 86390 1
510934 99510934 1001 86380 86390 1
510966 99510966 1001 86380 86390 1
511555 99511555 1001 86380 86390 1
511638 99511638 1001 86380 86390 1
512314 99512314 1001 86380 86390 1
512031 99512031 1001 86380 86390 1
512047 99512047 1001 86380 86390 1
512037 99512037 1001 86380 86390 1
512016 99512016 1001 86380 86390 1
512544 99512544 1001 86380 86390 1
512560 99512560 1001 86380 86390 1
512380 99512380 1001 86380 86390 1
512433 99512433 1001 86380 86390 1
512394 99512394 1001 86380 86390 1
512386 99512386 1001 86380 86390 1
513016 99513016 1001 86380 86390 1
513087 99513087 1001 86380 86390 1
512962 99512962 1001 86380 86390 1
512848 99512848 1001 86380 86390 1
512723 99512723 1001 86380 86390 1
512607 99512607 1001 86380 86390 1
513959 99513959 1001 86380 86390 1
514013 99514013 1001 86380 86390 1
513887 99513887 1001 86380 86390 1
514025 99514025 1001 86380 86390 1
513468 99513468 1001 86380 86390 1
513422 99513422 1001 86380 86390 1
514037 99514037 1001 86380 86390 1
514745 99514745 1001 86380 86390 1
514556 99514556 1001 86380 86390 1
514438 99514438 1001 86380 86390 1
514401 99514401 1001 86380 86390 1
515017 99515017 1001 86380 86390 1
515465 99515465 1001 86380 86390 1
515446 99515446 1001 86380 86390 1
515709 99515709 1001 86380 86390 1
516441 99516441 1001 86380 86390 1
516068 99516068 1001 86380 86390 1
517280 99517280 1001 86380 86390 1
516733 99516733 1001 86380 86390 1
517442 99517442 1001 86380 86390 1
517998 99517998 1001 86380 86390 1
517963 99517963 1001 86380 86390 1
517966 99517966 1001 86380 86390 1
517930 99517930 1001 86380 86390 1
517796 99517796 1001 86380 86390 1
517603 99517603 1001 86380 86390 1
517656 99517656 1001 86380 86390 1
518250 99518250 1001 86380 86390 1
518248 99518248 1001 86380 86390 1
518549 99518549 1001 86380 86390 1
518520 99518520 1001 86380 86390 1
518573 99518573 1001 86380 86390 1
519171 99519171 1001 86380 86390 1
519044 99519044 1001 86380 86390 1
519812 99519812 1001 86380 86390 1
519548 99519548 1001 86380 86390 1
519208 99519208 1001 86380 86390 1
520538 99520538 1001 86380 86390 1
520605 99520605 1001 86380 86390 1
520456 99520456 1001 86380 86390 1
520128 99520128 1001 86380 86390 1
520055 99520055 1001 86380 86390 1
520799 99520799 1001 86380 86390 1
520740 99520740 1001 86380 86390 1
521376 99521376 1001 86380 86390 1
521364 99521364 1001 86380 86390 1
521390 99521390 1001 86380 86390 1
521406 99521406 1001 86380 86390 1
521456 99521456 1001 86380 86390 1
521132 99521132 1001 86380 86390 1
521121 99521121 1001 86380 86390 1
521174 99521174 1001 86380 86390 1
521126 99521126 1001 86380 86390 1
521204 99521204 1001 86380 86390 1
521623 99521623 1001 86380 86390 1
521559 99521559 1001 86380 86390 1
521642 99521642 1001 86380 86390 1
521655 99521655 1001 86380 86390 1
522263 99522263 1001 86380 86390 1
522096 99522096 1001 86380 86390 1
522286 99522286 1001 86380 86390 1
521892 99521892 1001 86380 86390 1
521991 99521991 1001 86380 86390 1
521879 99521879 1001 86380 86390 1
521673 99521673 1001 86380 86390 1
521808 99521808 1001 86380 86390 1
523010 99523010 1001 86380 86390 1
522745 99522745 1001 86380 86390 1
522771 99522771 1001 86380 86390 1
522544 99522544 1001 86380 86390 1
522545 99522545 1001 86380 86390 1
523267 99523267 1001 86380 86390 1
523803 99523803 1001 86380 86390 1
524090 99524090 1001 86380 86390 1
523977 99523977 1001 86380 86390 1
524678 99524678 1001 86380 86390 1
524476 99524476 1001 86380 86390 1
524402 99524402 1001 86380 86390 1
524447 99524447 1001 86380 86390 1
524221 99524221 1001 86380 86390 1
524286 99524286 1001 86380 86390 1
524566 99524566 1001 86380 86390 1
524874 99524874 1001 86380 86390 1
524840 99524840 1001 86380 86390 1
524909 99524909 1001 86380 86390 1
525547 99525547 1001 86380 86390 1
525193 99525193 1001 86380 86390 1
526256 99526256 1001 86380 86390 1
526238 99526238 1001 86380 86390 1
526144 99526144 1001 86380 86390 1
526002 99526002 1001 86380 86390 1
527211 99527211 1001 86380 86390 1
527215 99527215 1001 86380 86390 1
527076 99527076 1001 86380 86390 1
526901 99526901 1001 86380 86390 1
526863 99526863 1001 86380 86390 1
526918 99526918 1001 86380 86390 1
526680 99526680 1001 86380 86390 1
527327 99527327 1001 86380 86390 1
527393 99527393 1001 86380 86390 1
527385 99527385 1001 86380 86390 1
528043 99528043 1001 86380 86390 1
527930 99527930 1001 86380 86390 1
527576 99527576 1001 86380 86390 1
527499 99527499 1001 86380 86390 1
527477 99527477 1001 86380 86390 1
528093 99528093 1001 86380 86390 1
528238 99528238 1001 86380 86390 1
528510 99528510 1001 86380 86390 1
528430 99528430 1001 86380 86390 1
528300 99528300 1001 86380 86390 1
528380 99528380 1001 86380 86390 1
528484 99528484 1001 86380 86390 1
528368 99528368 1001 86380 86390 1
529056 99529056 1001 86380 86390 1
528929 99528929 1001 86380 86390 1
529098 99529098 1001 86380 86390 1
529718 99529718 1001 86380 86390 1
529329 99529329 1001 86380 86390 1
529429 99529429 1001 86380 86390 1
529305 99529305 1001 86380 86390 1
529773 99529773 1001 86380 86390 1
530502 99530502 1001 86380 86390 1
530357 99530357 1001 86380 86390 1
530272 99530272 1001 86380 86390 1
530302 99530302 1001 86380 86390 1
529959 99529959 1001 86380 86390 1
530104 99530104 1001 86380 86390 1
530695 99530695 1001 86380 86390 1
530684 99530684 1001 86380 86390 1
530675 99530675 1001 86380 86390 1
530691 99530691 1001 86380 86390 1
531238 99531238 1001 86380 86390 1
531195 99531195 1001 86380 86390 1
530993 99530993 1001 86380 86390 1
531034 99531034 1001 86380 86390 1
531151 99531151 1001 86380 86390 1
530864 99530864 1001 86380 86390 1
530878 99530878 1001 86380 86390 1
530896 99530896 1001 86380 86390 1
530819 99530819 1001 86380 86390 1
530886 99530886 1001 86380 86390 1
531430 99531430 1001 86380 86390 1
531395 99531395 1001 86380 86390 1
532030 99532030 1001 86380 86390 1
532149 99532149 1001 86380 86390 1
532126 99532126 1001 86380 86390 1
531854 99531854 1001 86380 86390 1
531609 99531609 1001 86380 86390 1
531687 99531687 1001 86380 86390 1
532299 99532299 1001 86380 86390 1
532973 99532973 1001 86380 86390 1
532718 99532718 1001 86380 86390 1
532508 99532508 1001 86380 86390 1
532617 99532617 1001 86380 86390 1
533709 99533709 1001 86380 86390 1
533540 99533540 1001 86380 86390 1
533556 99533556 1001 86380 86390 1
533647 99533647 1001 86380 86390 1
533599 99533599 1001 86380 86390 1
533353 99533353 1001 86380 86390 1
533238 99533238 1001 86380 86390 1
533410 99533410 1001 86380 86390 1
533973 99533973 1001 86380 86390 1
534349 99534349 1001 86380 86390 1
534342 99534342 1001 86380 86390 1
534092 99534092 1001 86380 86390 1
534184 99534184 1001 86380 86390 1
534215 99534215 1001 86380 86390 1
534740 99534740 1001 86380 86390 1
534688 99534688 1001 86380 86390 1
534701 99534701 1001 86380 86390 1
535424 99535424 1001 86380 86390 1
535454 99535454 1001 86380 86390 1
535390 99535390 1001 86380 86390 1
535431 99535431 1001 86380 86390 1
535302 99535302 1001 86380 86390 1
535032 99535032 1001 86380 86390 1
535598 99535598 1001 86380 86390 1
536112 99536112 1001 86380 86390 1
536013 99536013 1001 86380 86390 1
536441 99536441 1001 86380 86390 1
536467 99536467 1001 86380 86390 1
537115 99537115 1001 86380 86390 1
537090 99537090 1001 86380 86390 1
537020 99537020 1001 86380 86390 1
536829 99536829 1001 86380 86390 1
536927 99536927 1001 86380 86390 1
536606 99536606 1001 86380 86390 1
536589 99536589 1001 86380 86390 1
537296 99537296 1001 86380 86390 1
537858 99537858 1001 86380 86390 1
537752 99537752 1001 86380 86390 1
537393 99537393 1001 86380 86390 1
538075 99538075 1001 86380 86390 1
538732 99538732 1001 86380 86390 1
538607 99538607 1001 86380 86390 1
538238 99538238 1001 86380 86390 1
538226 99538226 1001 86380 86390 1
538292 99538292 1001 86380 86390 1
538230 99538230 1001 86380 86390 1
538928 99538928 1001 86380 86390 1
539341 99539341 1001 86380 86390 1
539037 99539037 1001 86380 86390 1
539082 99539082 1001 86380 86390 1
539819 99539819 1001 86380 86390 1
539714 99539714 1001 86380 86390 1
540153 99540153 1001 86380 86390 1
540022 99540022 1001 86380 86390 1
540051 99540051 1001 86380 86390 1
540609 99540609 1001 86380 86390 1
540649 99540649 1001 86380 86390 1
541116 99541116 1001 86380 86390 1
541267 99541267 1001 86380 86390 1
541146 99541146 1001 86380 86390 1
541159 99541159 1001 86380 86390 1
541277 99541277 1001 86380 86390 1
541065 99541065 1001 86380 86390 1
540682 99540682 1001 86380 86390 1
541927 99541927 1001 86380 86390 1
542045 99542045 1001 86380 86390 1
541887 99541887 1001 86380 86390 1
541749 99541749 1001 86380 86390 1
541633 99541633 1001 86380 86390 1
542265 99542265 1001 86380 86390 1
542291 99542291 1001 86380 86390 1
542189 99542189 1001 86380 86390 1
542898 99542898 1001 86380 86390 1
542795 99542795 1001 86380 86390 1
542839 99542839 1001 86380 86390 1
542675 99542675 1001 86380 86390 1
542655 99542655 1001 86380 86390 1
542635 99542635 1001 86380 86390 1
542371 99542371 1001 86380 86390 1
543049 99543049 1001 86380 86390 1
543089 99543089 1001 86380 86390 1
542947 99542947 1001 86380 86390 1
543094 99543094 1001 86380 86390 1
543069 99543069 1001 86380 86390 1
543757 99543757 1001 86380 86390 1
543769 99543769 1001 86380 86390 1
543524 99543524 1001 86380 86390 1
543422 99543422 1001 86380 86390 1
543347 99543347 1001 86380 86390 1
543200 99543200 1001 86380 86390 1
543888 99543888 1001 86380 86390 1
543865 99543865 1001 86380 86390 1
543959 99543959 1001 86380 86390 1
544469 99544469 1001 86380 86390 1
544447 99544447 1001 86380 86390 1
544301 99544301 1001 86380 86390 1
544267 99544267 1001 86380 86390 1
544069 99544069 1001 86380 86390 1
544163 99544163 1001 86380 86390 1
544661 99544661 1001 86380 86390 1
544688 99544688 1001 86380 86390 1
544693 99544693 1001 86380 86390 1
431922 374 1001 44460 44877 1
400149 99400149 1001 86380 86390 1
400210 99400210 1001 86380 86390 1
400306 99400306 1001 86380 86390 1
400364 99400364 1001 86380 86390 1
400389 99400389 1001 86380 86390 1
400462 99400462 1001 86380 86390 1
400657 99400657 1001 86380 86390 1
401189 99401189 1001 86380 86390 1
401687 99401687 1001 86380 86390 1
401629 99401629 1001 86380 86390 1
401697 99401697 1001 86380 86390 1
401896 99401896 1001 86380 86390 1
402292 99402292 1001 86380 86390 1
402703 99402703 1001 86380 86390 1
402818 99402818 1001 86380 86390 1
402897 99402897 1001 86380 86390 1
403256 99403256 1001 86380 86390 1
403415 99403415 1001 86380 86390 1
403528 99403528 1001 86380 86390 1
403530 99403530 1001 86380 86390 1
403453 99403453 1001 86380 86390 1
403679 99403679 1001 86380 86390 1
404252 99404252 1001 86380 86390 1
404720 99404720 1001 86380 86390 1
404887 99404887 1001 86380 86390 1
405522 99405522 1001 86380 86390 1
405576 99405576 1001 86380 86390 1
405510 99405510 1001 86380 86390 1
405417 99405417 1001 86380 86390 1
405821 99405821 1001 86380 86390 1
405785 99405785 1001 86380 86390 1
405879 99405879 1001 86380 86390 1
406846 99406846 1001 86380 86390 1
407540 99407540 1001 86380 86390 1
407697 99407697 1001 86380 86390 1
407857 99407857 1001 86380 86390 1
407896 99407896 1001 86380 86390 1
408234 99408234 1001 86380 86390 1
409027 99409027 1001 86380 86390 1
409075 99409075 1001 86380 86390 1
409243 99409243 1001 86380 86390 1
409563 99409563 1001 86380 86390 1
409614 99409614 1001 86380 86390 1
409725 99409725 1001 86380 86390 1
409985 99409985 1001 86380 86390 1
410098 99410098 1001 86380 86390 1
410303 99410303 1001 86380 86390 1
410641 99410641 1001 86380 86390 1
411062 99411062 1001 86380 86390 1
411614 99411614 1001 86380 86390 1
412184 99412184 1001 86380 86390 1
412353 99412353 1001 86380 86390 1
413339 99413339 1001 86380 86390 1
413557 99413557 1001 86380 86390 1
413165 99413165 1001 86380 86390 1
413769 99413769 1001 86380 86390 1
414951 99414951 1001 86380 86390 1
415102 99415102 1001 86380 86390 1
415239 99415239 1001 86380 86390 1
414519 99414519 1001 86380 86390 1
414201 99414201 1001 86380 86390 1
414298 99414298 1001 86380 86390 1
414414 99414414 1001 86380 86390 1
414312 99414312 1001 86380 86390 1
414374 99414374 1001 86380 86390 1
416674 99416674 1001 86380 86390 1
416247 99416247 1001 86380 86390 1
416054 99416054 1001 86380 86390 1
415865 99415865 1001 86380 86390 1
416031 99416031 1001 86380 86390 1
417426 99417426 1001 86380 86390 1
418502 99418502 1001 86380 86390 1
418461 99418461 1001 86380 86390 1
418278 99418278 1001 86380 86390 1
417677 99417677 1001 86380 86390 1
417785 99417785 1001 86380 86390 1
417956 99417956 1001 86380 86390 1
418943 99418943 1001 86380 86390 1
418927 99418927 1001 86380 86390 1
420213 99420213 1001 86380 86390 1
420119 99420119 1001 86380 86390 1
420228 99420228 1001 86380 86390 1
420051 99420051 1001 86380 86390 1
420029 99420029 1001 86380 86390 1
419297 99419297 1001 86380 86390 1
419390 99419390 1001 86380 86390 1
419365 99419365 1001 86380 86390 1
420751 99420751 1001 86380 86390 1
420553 99420553 1001 86380 86390 1
420458 99420458 1001 86380 86390 1
420668 99420668 1001 86380 86390 1
420732 99420732 1001 86380 86390 1
421740 99421740 1001 86380 86390 1
421693 99421693 1001 86380 86390 1
422090 99422090 1001 86380 86390 1
421366 99421366 1001 86380 86390 1
421267 99421267 1001 86380 86390 1
421217 99421217 1001 86380 86390 1
421091 99421091 1001 86380 86390 1
420837 99420837 1001 86380 86390 1
422460 99422460 1001 86380 86390 1
422158 99422158 1001 86380 86390 1
423405 99423405 1001 86380 86390 1
423713 99423713 1001 86380 86390 1
423015 99423015 1001 86380 86390 1
423186 99423186 1001 86380 86390 1
423212 99423212 1001 86380 86390 1
422905 99422905 1001 86380 86390 1
422768 99422768 1001 86380 86390 1
423853 99423853 1001 86380 86390 1
423854 99423854 1001 86380 86390 1
423879 99423879 1001 86380 86390 1
425132 99425132 1001 86380 86390 1
425272 99425272 1001 86380 86390 1
424761 99424761 1001 86380 86390 1
424158 99424158 1001 86380 86390 1
425573 99425573 1001 86380 86390 1
427038 99427038 1001 86380 86390 1
427311 99427311 1001 86380 86390 1
428452 99428452 1001 86380 86390 1
428007 99428007 1001 86380 86390 1
427703 99427703 1001 86380 86390 1
429006 99429006 1001 86380 86390 1
429076 99429076 1001 86380 86390 1
429804 99429804 1001 86380 86390 1
429708 99429708 1001 86380 86390 1
429877 99429877 1001 86380 86390 1
429700 99429700 1001 86380 86390 1
429497 99429497 1001 86380 86390 1
429262 99429262 1001 86380 86390 1
430495 99430495 1001 86380 86390 1
431322 99431322 1001 86380 86390 1
430871 99430871 1001 86380 86390 1
432245 99432245 1001 86380 86390 1
432087 99432087 1001 86380 86390 1
432209 99432209 1001 86380 86390 1
433640 99433640 1001 86380 86390 1
433076 99433076 1001 86380 86390 1
433264 99433264 1001 86380 86390 1
433871 99433871 1001 86380 86390 1
435039 99435039 1001 86380 86390 1
434656 99434656 1001 86380 86390 1
434727 99434727 1001 86380 86390 1
434386 99434386 1001 86380 86390 1
435630 99435630 1001 86380 86390 1
436850 99436850 1001 86380 86390 1
436493 99436493 1001 86380 86390 1
436751 99436751 1001 86380 86390 1
435930 99435930 1001 86380 86390 1
436080 99436080 1001 86380 86390 1
300022 99300022 1001 86380 86390 1
437224 99437224 1001 86380 86390 1
437305 99437305 1001 86380 86390 1
300604 99300604 1001 86380 86390 1
300528 99300528 1001 86380 86390 1
300332 99300332 1001 86380 86390 1
300519 99300519 1001 86380 86390 1
300199 99300199 1001 86380 86390 1
300141 99300141 1001 86380 86390 1
300768 99300768 1001 86380 86390 1
301466 99301466 1001 86380 86390 1
301415 99301415 1001 86380 86390 1
301390 99301390 1001 86380 86390 1
301451 99301451 1001 86380 86390 1
301155 99301155 1001 86380 86390 1
301090 99301090 1001 86380 86390 1
301014 99301014 1001 86380 86390 1
300965 99300965 1001 86380 86390 1
301086 99301086 1001 86380 86390 1
301641 99301641 1001 86380 86390 1
302376 99302376 1001 86380 86390 1
301943 99301943 1001 86380 86390 1
302495 99302495 1001 86380 86390 1
303195 99303195 1001 86380 86390 1
302919 99302919 1001 86380 86390 1
302745 99302745 1001 86380 86390 1
302721 99302721 1001 86380 86390 1
302592 99302592 1001 86380 86390 1
303911 99303911 1001 86380 86390 1
303555 99303555 1001 86380 86390 1
303467 99303467 1001 86380 86390 1
303429 99303429 1001 86380 86390 1
303469 99303469 1001 86380 86390 1
304568 99304568 1001 86380 86390 1
304479 99304479 1001 86380 86390 1
304557 99304557 1001 86380 86390 1
304623 99304623 1001 86380 86390 1
304251 99304251 1001 86380 86390 1
304306 99304306 1001 86380 86390 1
305622 99305622 1001 86380 86390 1
305653 99305653 1001 86380 86390 1
305657 99305657 1001 86380 86390 1
305614 99305614 1001 86380 86390 1
305642 99305642 1001 86380 86390 1
305683 99305683 1001 86380 86390 1
305403 99305403 1001 86380 86390 1
305449 99305449 1001 86380 86390 1
305280 99305280 1001 86380 86390 1
305104 99305104 1001 86380 86390 1
305105 99305105 1001 86380 86390 1
500076 99500076 1001 86380 86390 1
500164 99500164 1001 86380 86390 1
500126 99500126 1001 86380 86390 1
500751 99500751 1001 86380 86390 1
500371 99500371 1001 86380 86390 1
500877 99500877 1001 86380 86390 1
500843 99500843 1001 86380 86390 1
501503 99501503 1001 86380 86390 1
501573 99501573 1001 86380 86390 1
501285 99501285 1001 86380 86390 1
501351 99501351 1001 86380 86390 1
501092 99501092 1001 86380 86390 1
501838 99501838 1001 86380 86390 1
502200 99502200 1001 86380 86390 1
501925 99501925 1001 86380 86390 1
501973 99501973 1001 86380 86390 1
502654 99502654 1001 86380 86390 1
503130 99503130 1001 86380 86390 1
503106 99503106 1001 86380 86390 1
502932 99502932 1001 86380 86390 1
503042 99503042 1001 86380 86390 1
502683 99502683 1001 86380 86390 1
502716 99502716 1001 86380 86390 1
504041 99504041 1001 86380 86390 1
503965 99503965 1001 86380 86390 1
504056 99504056 1001 86380 86390 1
504036 99504036 1001 86380 86390 1
504014 99504014 1001 86380 86390 1
503668 99503668 1001 86380 86390 1
503684 99503684 1001 86380 86390 1
503621 99503621 1001 86380 86390 1
503520 99503520 1001 86380 86390 1
504273 99504273 1001 86380 86390 1
504929 99504929 1001 86380 86390 1
504939 99504939 1001 86380 86390 1
504675 99504675 1001 86380 86390 1
504550 99504550 1001 86380 86390 1
504684 99504684 1001 86380 86390 1
504508 99504508 1001 86380 86390 1
504510 99504510 1001 86380 86390 1
505045 99505045 1001 86380 86390 1
505673 99505673 1001 86380 86390 1
505584 99505584 1001 86380 86390 1
505477 99505477 1001 86380 86390 1
505334 99505334 1001 86380 86390 1
505325 99505325 1001 86380 86390 1
505772 99505772 1001 86380 86390 1
505868 99505868 1001 86380 86390 1
506440 99506440 1001 86380 86390 1
506326 99506326 1001 86380 86390 1
506214 99506214 1001 86380 86390 1
506308 99506308 1001 86380 86390 1
506219 99506219 1001 86380 86390 1
506094 99506094 1001 86380 86390 1
505993 99505993 1001 86380 86390 1
506176 99506176 1001 86380 86390 1
506086 99506086 1001 86380 86390 1
507386 99507386 1001 86380 86390 1
507243 99507243 1001 86380 86390 1
507325 99507325 1001 86380 86390 1
507262 99507262 1001 86380 86390 1
507166 99507166 1001 86380 86390 1
506983 99506983 1001 86380 86390 1
507576 99507576 1001 86380 86390 1
507461 99507461 1001 86380 86390 1
507479 99507479 1001 86380 86390 1
508076 99508076 1001 86380 86390 1
507944 99507944 1001 86380 86390 1
507983 99507983 1001 86380 86390 1
508416 99508416 1001 86380 86390 1
508386 99508386 1001 86380 86390 1
508387 99508387 1001 86380 86390 1
508839 99508839 1001 86380 86390 1
508481 99508481 1001 86380 86390 1
508486 99508486 1001 86380 86390 1
509406 99509406 1001 86380 86390 1
509381 99509381 1001 86380 86390 1
510094 99510094 1001 86380 86390 1
509920 99509920 1001 86380 86390 1
510627 99510627 1001 86380 86390 1
510666 99510666 1001 86380 86390 1
510647 99510647 1001 86380 86390 1
510457 99510457 1001 86380 86390 1
510223 99510223 1001 86380 86390 1
510302 99510302 1001 86380 86390 1
510162 99510162 1001 86380 86390 1
510124 99510124 1001 86380 86390 1
510293 99510293 1001 86380 86390 1
510797 99510797 1001 86380 86390 1
511085 99511085 1001 86380 86390 1
510957 99510957 1001 86380 86390 1
511708 99511708 1001 86380 86390 1
511709 99511709 1001 86380 86390 1
511558 99511558 1001 86380 86390 1
511599 99511599 1001 86380 86390 1
512210 99512210 1001 86380 86390 1
512044 99512044 1001 86380 86390 1
512148 99512148 1001 86380 86390 1
511906 99511906 1001 86380 86390 1
512979 99512979 1001 86380 86390 1
513849 99513849 1001 86380 86390 1
513801 99513801 1001 86380 86390 1
513754 99513754 1001 86380 86390 1
513708 99513708 1001 86380 86390 1
514696 99514696 1001 86380 86390 1
514344 99514344 1001 86380 86390 1
514958 99514958 1001 86380 86390 1
514881 99514881 1001 86380 86390 1
514871 99514871 1001 86380 86390 1
514905 99514905 1001 86380 86390 1
515287 99515287 1001 86380 86390 1
515081 99515081 1001 86380 86390 1
515743 99515743 1001 86380 86390 1
516477 99516477 1001 86380 86390 1
516478 99516478 1001 86380 86390 1
516348 99516348 1001 86380 86390 1
516442 99516442 1001 86380 86390 1
516189 99516189 1001 86380 86390 1
515993 99515993 1001 86380 86390 1
516006 99516006 1001 86380 86390 1
516691 99516691 1001 86380 86390 1
516523 99516523 1001 86380 86390 1
516579 99516579 1001 86380 86390 1
516712 99516712 1001 86380 86390 1
517213 99517213 1001 86380 86390 1
517227 99517227 1001 86380 86390 1
516808 99516808 1001 86380 86390 1
516731 99516731 1001 86380 86390 1
517488 99517488 1001 86380 86390 1
517483 99517483 1001 86380 86390 1
518076 99518076 1001 86380 86390 1
518144 99518144 1001 86380 86390 1
517988 99517988 1001 86380 86390 1
518019 99518019 1001 86380 86390 1
517596 99517596 1001 86380 86390 1
518829 99518829 1001 86380 86390 1
518645 99518645 1001 86380 86390 1
518558 99518558 1001 86380 86390 1
519129 99519129 1001 86380 86390 1
519067 99519067 1001 86380 86390 1
519174 99519174 1001 86380 86390 1
519740 99519740 1001 86380 86390 1
519734 99519734 1001 86380 86390 1
519543 99519543 1001 86380 86390 1
519984 99519984 1001 86380 86390 1
520398 99520398 1001 86380 86390 1
520380 99520380 1001 86380 86390 1
520125 99520125 1001 86380 86390 1
520685 99520685 1001 86380 86390 1
520724 99520724 1001 86380 86390 1
520661 99520661 1001 86380 86390 1
521417 99521417 1001 86380 86390 1
521113 99521113 1001 86380 86390 1
521128 99521128 1001 86380 86390 1
521103 99521103 1001 86380 86390 1
522229 99522229 1001 86380 86390 1
521971 99521971 1001 86380 86390 1
522025 99522025 1001 86380 86390 1
522065 99522065 1001 86380 86390 1
522017 99522017 1001 86380 86390 1
521766 99521766 1001 86380 86390 1
521861 99521861 1001 86380 86390 1
521875 99521875 1001 86380 86390 1
522360 99522360 1001 86380 86390 1
523043 99523043 1001 86380 86390 1
523118 99523118 1001 86380 86390 1
522576 99522576 1001 86380 86390 1
522628 99522628 1001 86380 86390 1
522634 99522634 1001 86380 86390 1
522519 99522519 1001 86380 86390 1
523292 99523292 1001 86380 86390 1
523936 99523936 1001 86380 86390 1
523635 99523635 1001 86380 86390 1
523639 99523639 1001 86380 86390 1
523352 99523352 1001 86380 86390 1
523449 99523449 1001 86380 86390 1
523956 99523956 1001 86380 86390 1
524103 99524103 1001 86380 86390 1
524054 99524054 1001 86380 86390 1
524145 99524145 1001 86380 86390 1
524713 99524713 1001 86380 86390 1
524637 99524637 1001 86380 86390 1
524502 99524502 1001 86380 86390 1
524439 99524439 1001 86380 86390 1
524491 99524491 1001 86380 86390 1
524522 99524522 1001 86380 86390 1
524446 99524446 1001 86380 86390 1
524485 99524485 1001 86380 86390 1
524278 99524278 1001 86380 86390 1
524781 99524781 1001 86380 86390 1
524967 99524967 1001 86380 86390 1
525264 99525264 1001 86380 86390 1
525343 99525343 1001 86380 86390 1
525711 99525711 1001 86380 86390 1
525897 99525897 1001 86380 86390 1
525915 99525915 1001 86380 86390 1
525954 99525954 1001 86380 86390 1
526562 99526562 1001 86380 86390 1
526539 99526539 1001 86380 86390 1
527027 99527027 1001 86380 86390 1
526823 99526823 1001 86380 86390 1
526658 99526658 1001 86380 86390 1
526792 99526792 1001 86380 86390 1
526640 99526640 1001 86380 86390 1
527359 99527359 1001 86380 86390 1
527269 99527269 1001 86380 86390 1
527309 99527309 1001 86380 86390 1
528114 99528114 1001 86380 86390 1
528143 99528143 1001 86380 86390 1
528221 99528221 1001 86380 86390 1
528147 99528147 1001 86380 86390 1
528852 99528852 1001 86380 86390 1
528726 99528726 1001 86380 86390 1
528882 99528882 1001 86380 86390 1
528650 99528650 1001 86380 86390 1
528604 99528604 1001 86380 86390 1
528287 99528287 1001 86380 86390 1
529096 99529096 1001 86380 86390 1
529579 99529579 1001 86380 86390 1
529555 99529555 1001 86380 86390 1
529512 99529512 1001 86380 86390 1
529335 99529335 1001 86380 86390 1
529210 99529210 1001 86380 86390 1
529198 99529198 1001 86380 86390 1
529165 99529165 1001 86380 86390 1
529851 99529851 1001 86380 86390 1
530468 99530468 1001 86380 86390 1
530435 99530435 1001 86380 86390 1
530180 99530180 1001 86380 86390 1
530320 99530320 1001 86380 86390 1
530050 99530050 1001 86380 86390 1
529991 99529991 1001 86380 86390 1
530603 99530603 1001 86380 86390 1
531255 99531255 1001 86380 86390 1
530969 99530969 1001 86380 86390 1
530914 99530914 1001 86380 86390 1
531415 99531415 1001 86380 86390 1
531578 99531578 1001 86380 86390 1
532139 99532139 1001 86380 86390 1
532203 99532203 1001 86380 86390 1
531983 99531983 1001 86380 86390 1
531706 99531706 1001 86380 86390 1
531747 99531747 1001 86380 86390 1
532241 99532241 1001 86380 86390 1
532290 99532290 1001 86380 86390 1
532911 99532911 1001 86380 86390 1
532486 99532486 1001 86380 86390 1
533125 99533125 1001 86380 86390 1
533190 99533190 1001 86380 86390 1
533679 99533679 1001 86380 86390 1
533731 99533731 1001 86380 86390 1
533845 99533845 1001 86380 86390 1
533847 99533847 1001 86380 86390 1
533850 99533850 1001 86380 86390 1
533471 99533471 1001 86380 86390 1
533629 99533629 1001 86380 86390 1
533506 99533506 1001 86380 86390 1
533430 99533430 1001 86380 86390 1
534024 99534024 1001 86380 86390 1
533898 99533898 1001 86380 86390 1
534017 99534017 1001 86380 86390 1
533930 99533930 1001 86380 86390 1
535446 99535446 1001 86380 86390 1
535503 99535503 1001 86380 86390 1
535471 99535471 1001 86380 86390 1
535106 99535106 1001 86380 86390 1
535548 99535548 1001 86380 86390 1
535630 99535630 1001 86380 86390 1
536254 99536254 1001 86380 86390 1
535842 99535842 1001 86380 86390 1
536477 99536477 1001 86380 86390 1
536443 99536443 1001 86380 86390 1
536469 99536469 1001 86380 86390 1
536396 99536396 1001 86380 86390 1
536449 99536449 1001 86380 86390 1
536855 99536855 1001 86380 86390 1
536917 99536917 1001 86380 86390 1
536729 99536729 1001 86380 86390 1
537215 99537215 1001 86380 86390 1
537882 99537882 1001 86380 86390 1
537693 99537693 1001 86380 86390 1
537758 99537758 1001 86380 86390 1
537620 99537620 1001 86380 86390 1
537509 99537509 1001 86380 86390 1
538153 99538153 1001 86380 86390 1
538726 99538726 1001 86380 86390 1
538821 99538821 1001 86380 86390 1
539543 99539543 1001 86380 86390 1
539618 99539618 1001 86380 86390 1
539601 99539601 1001 86380 86390 1
539427 99539427 1001 86380 86390 1
539378 99539378 1001 86380 86390 1
539433 99539433 1001 86380 86390 1
539179 99539179 1001 86380 86390 1
540367 99540367 1001 86380 86390 1
540320 99540320 1001 86380 86390 1
540642 99540642 1001 86380 86390 1
541190 99541190 1001 86380 86390 1
541264 99541264 1001 86380 86390 1
540956 99540956 1001 86380 86390 1
541365 99541365 1001 86380 86390 1
541457 99541457 1001 86380 86390 1
541819 99541819 1001 86380 86390 1
541641 99541641 1001 86380 86390 1
541622 99541622 1001 86380 86390 1
541637 99541637 1001 86380 86390 1
542176 99542176 1001 86380 86390 1
542782 99542782 1001 86380 86390 1
542746 99542746 1001 86380 86390 1
542679 99542679 1001 86380 86390 1
542537 99542537 1001 86380 86390 1
542551 99542551 1001 86380 86390 1
542643 99542643 1001 86380 86390 1
542645 99542645 1001 86380 86390 1
542699 99542699 1001 86380 86390 1
542345 99542345 1001 86380 86390 1
543050 99543050 1001 86380 86390 1
543763 99543763 1001 86380 86390 1
543392 99543392 1001 86380 86390 1
543220 99543220 1001 86380 86390 1
543866 99543866 1001 86380 86390 1
543867 99543867 1001 86380 86390 1
544559 99544559 1001 86380 86390 1
544472 99544472 1001 86380 86390 1
544379 99544379 1001 86380 86390 1
544006 99544006 1001 86380 86390 1
544162 99544162 1001 86380 86390 1
544098 99544098 1001 86380 86390 1
544117 99544117 1001 86380 86390 1
544066 99544066 1001 86380 86390 1
544662 99544662 1001 86380 86390 1
416698 226 1001 21600 22497 1
503001 1031 1002 32852 44726 1
528062 856 1001 68718 69017 1
400029 99400029 1001 86380 86390 1
400396 99400396 1001 86380 86390 1
400472 99400472 1001 86380 86390 1
400419 99400419 1001 86380 86390 1
400747 99400747 1001 86380 86390 1
400986 99400986 1001 86380 86390 1
401237 99401237 1001 86380 86390 1
401432 99401432 1001 86380 86390 1
401753 99401753 1001 86380 86390 1
401791 99401791 1001 86380 86390 1
402053 99402053 1001 86380 86390 1
402781 99402781 1001 86380 86390 1
402839 99402839 1001 86380 86390 1
402955 99402955 1001 86380 86390 1
403482 99403482 1001 86380 86390 1
403645 99403645 1001 86380 86390 1
403704 99403704 1001 86380 86390 1
403894 99403894 1001 86380 86390 1
404056 99404056 1001 86380 86390 1
404319 99404319 1001 86380 86390 1
404622 99404622 1001 86380 86390 1
404742 99404742 1001 86380 86390 1
405074 99405074 1001 86380 86390 1
405144 99405144 1001 86380 86390 1
405382 99405382 1001 86380 86390 1
405411 99405411 1001 86380 86390 1
405391 99405391 1001 86380 86390 1
405456 99405456 1001 86380 86390 1
405887 99405887 1001 86380 86390 1
406192 99406192 1001 86380 86390 1
406281 99406281 1001 86380 86390 1
406295 99406295 1001 86380 86390 1
406807 99406807 1001 86380 86390 1
406878 99406878 1001 86380 86390 1
406912 99406912 1001 86380 86390 1
407052 99407052 1001 86380 86390 1
407411 99407411 1001 86380 86390 1
407436 99407436 1001 86380 86390 1
407456 99407456 1001 86380 86390 1
407693 99407693 1001 86380 86390 1
407783 99407783 1001 86380 86390 1
409025 99409025 1001 86380 86390 1
409503 99409503 1001 86380 86390 1
409715 99409715 1001 86380 86390 1
409778 99409778 1001 86380 86390 1
410417 99410417 1001 86380 86390 1
410883 99410883 1001 86380 86390 1
410995 99410995 1001 86380 86390 1
411158 99411158 1001 86380 86390 1
412192 99412192 1001 86380 86390 1
413564 99413564 1001 86380 86390 1
413610 99413610 1001 86380 86390 1
413330 99413330 1001 86380 86390 1
413186 99413186 1001 86380 86390 1
413263 99413263 1001 86380 86390 1
413793 99413793 1001 86380 86390 1
414044 99414044 1001 86380 86390 1
414932 99414932 1001 86380 86390 1
414617 99414617 1001 86380 86390 1
414697 99414697 1001 86380 86390 1
414165 99414165 1001 86380 86390 1
414271 99414271 1001 86380 86390 1
415476 99415476 1001 86380 86390 1
415646 99415646 1001 86380 86390 1
415651 99415651 1001 86380 86390 1
415566 99415566 1001 86380 86390 1
416842 99416842 1001 86380 86390 1
416724 99416724 1001 86380 86390 1
416135 99416135 1001 86380 86390 1
417047 99417047 1001 86380 86390 1
417552 99417552 1001 86380 86390 1
418760 99418760 1001 86380 86390 1
418109 99418109 1001 86380 86390 1
418422 99418422 1001 86380 86390 1
418247 99418247 1001 86380 86390 1
417816 99417816 1001 86380 86390 1
419060 99419060 1001 86380 86390 1
419147 99419147 1001 86380 86390 1
419019 99419019 1001 86380 86390 1
420076 99420076 1001 86380 86390 1
419918 99419918 1001 86380 86390 1
420011 99420011 1001 86380 86390 1
419491 99419491 1001 86380 86390 1
419526 99419526 1001 86380 86390 1
419555 99419555 1001 86380 86390 1
420769 99420769 1001 86380 86390 1
422086 99422086 1001 86380 86390 1
421332 99421332 1001 86380 86390 1
422334 99422334 1001 86380 86390 1
422169 99422169 1001 86380 86390 1
423723 99423723 1001 86380 86390 1
423979 99423979 1001 86380 86390 1
423763 99423763 1001 86380 86390 1
425160 99425160 1001 86380 86390 1
424754 99424754 1001 86380 86390 1
424833 99424833 1001 86380 86390 1
424810 99424810 1001 86380 86390 1
424492 99424492 1001 86380 86390 1
424226 99424226 1001 86380 86390 1
424356 99424356 1001 86380 86390 1
424588 99424588 1001 86380 86390 1
427012 99427012 1001 86380 86390 1
426904 99426904 1001 86380 86390 1
426345 99426345 1001 86380 86390 1
426114 99426114 1001 86380 86390 1
425878 99425878 1001 86380 86390 1
427429 99427429 1001 86380 86390 1
428638 99428638 1001 86380 86390 1
428592 99428592 1001 86380 86390 1
428361 99428361 1001 86380 86390 1
428063 99428063 1001 86380 86390 1
428221 99428221 1001 86380 86390 1
428026 99428026 1001 86380 86390 1
427644 99427644 1001 86380 86390 1
428840 99428840 1001 86380 86390 1
429153 99429153 1001 86380 86390 1
430054 99430054 1001 86380 86390 1
430263 99430263 1001 86380 86390 1
429953 99429953 1001 86380 86390 1
429199 99429199 1001 86380 86390 1
429210 99429210 1001 86380 86390 1
429379 99429379 1001 86380 86390 1
429239 99429239 1001 86380 86390 1
430822 99430822 1001 86380 86390 1
430802 99430802 1001 86380 86390 1
430412 99430412 1001 86380 86390 1
431959 99431959 1001 86380 86390 1
431588 99431588 1001 86380 86390 1
431413 99431413 1001 86380 86390 1
431300 99431300 1001 86380 86390 1
[truncated: 4,068,555 more chars]
