# Supplementary material for: Fast and near-optimal monitoring for healthcare acquired infection outbreaks
Source: PLoS Comput Biol. 2019 Sep 16;15(9):e1007284. doi: 10.1371/journal.pcbi.1007284 (PMC6762212; doi:10.1371/journal.pcbi.1007284)
Supplement: S1 Data — (ZIP) [file pcbi.1007284.s006.zip › MobilityLogs1/HAISE_Carilion_all_visits_day_41.txt]

#Person location Sublocation StartTime EndTime Type
511356 520 1001 27670 27969 1
400148 99400148 1001 86380 86390 1
401257 99401257 1001 86380 86390 1
402248 99402248 1001 86380 86390 1
402364 99402364 1001 86380 86390 1
402627 99402627 1001 86380 86390 1
402958 99402958 1001 86380 86390 1
403018 99403018 1001 86380 86390 1
403015 99403015 1001 86380 86390 1
403202 99403202 1001 86380 86390 1
403431 99403431 1001 86380 86390 1
403377 99403377 1001 86380 86390 1
403735 99403735 1001 86380 86390 1
403908 99403908 1001 86380 86390 1
403832 99403832 1001 86380 86390 1
404152 99404152 1001 86380 86390 1
404678 99404678 1001 86380 86390 1
404751 99404751 1001 86380 86390 1
404965 99404965 1001 86380 86390 1
404915 99404915 1001 86380 86390 1
405106 99405106 1001 86380 86390 1
405364 99405364 1001 86380 86390 1
405758 99405758 1001 86380 86390 1
405997 99405997 1001 86380 86390 1
406055 99406055 1001 86380 86390 1
406220 99406220 1001 86380 86390 1
406520 99406520 1001 86380 86390 1
407022 99407022 1001 86380 86390 1
406983 99406983 1001 86380 86390 1
407190 99407190 1001 86380 86390 1
407255 99407255 1001 86380 86390 1
407549 99407549 1001 86380 86390 1
407577 99407577 1001 86380 86390 1
408081 99408081 1001 86380 86390 1
408245 99408245 1001 86380 86390 1
408320 99408320 1001 86380 86390 1
408540 99408540 1001 86380 86390 1
409210 99409210 1001 86380 86390 1
409650 99409650 1001 86380 86390 1
409695 99409695 1001 86380 86390 1
410084 99410084 1001 86380 86390 1
410541 99410541 1001 86380 86390 1
410892 99410892 1001 86380 86390 1
410943 99410943 1001 86380 86390 1
411061 99411061 1001 86380 86390 1
411398 99411398 1001 86380 86390 1
412433 99412433 1001 86380 86390 1
413385 99413385 1001 86380 86390 1
413069 99413069 1001 86380 86390 1
412843 99412843 1001 86380 86390 1
414043 99414043 1001 86380 86390 1
416725 99416725 1001 86380 86390 1
416721 99416721 1001 86380 86390 1
416254 99416254 1001 86380 86390 1
416483 99416483 1001 86380 86390 1
415827 99415827 1001 86380 86390 1
416085 99416085 1001 86380 86390 1
417321 99417321 1001 86380 86390 1
418558 99418558 1001 86380 86390 1
418682 99418682 1001 86380 86390 1
418165 99418165 1001 86380 86390 1
418122 99418122 1001 86380 86390 1
418028 99418028 1001 86380 86390 1
418005 99418005 1001 86380 86390 1
417646 99417646 1001 86380 86390 1
417982 99417982 1001 86380 86390 1
417843 99417843 1001 86380 86390 1
419066 99419066 1001 86380 86390 1
420324 99420324 1001 86380 86390 1
420270 99420270 1001 86380 86390 1
419730 99419730 1001 86380 86390 1
419792 99419792 1001 86380 86390 1
419689 99419689 1001 86380 86390 1
419600 99419600 1001 86380 86390 1
420518 99420518 1001 86380 86390 1
421726 99421726 1001 86380 86390 1
421537 99421537 1001 86380 86390 1
421622 99421622 1001 86380 86390 1
422263 99422263 1001 86380 86390 1
422413 99422413 1001 86380 86390 1
423650 99423650 1001 86380 86390 1
423337 99423337 1001 86380 86390 1
423610 99423610 1001 86380 86390 1
423127 99423127 1001 86380 86390 1
422815 99422815 1001 86380 86390 1
422589 99422589 1001 86380 86390 1
423764 99423764 1001 86380 86390 1
425196 99425196 1001 86380 86390 1
425087 99425087 1001 86380 86390 1
425111 99425111 1001 86380 86390 1
425347 99425347 1001 86380 86390 1
425361 99425361 1001 86380 86390 1
424974 99424974 1001 86380 86390 1
424923 99424923 1001 86380 86390 1
424456 99424456 1001 86380 86390 1
424437 99424437 1001 86380 86390 1
424177 99424177 1001 86380 86390 1
425558 99425558 1001 86380 86390 1
425498 99425498 1001 86380 86390 1
425672 99425672 1001 86380 86390 1
425772 99425772 1001 86380 86390 1
426875 99426875 1001 86380 86390 1
426800 99426800 1001 86380 86390 1
426288 99426288 1001 86380 86390 1
426081 99426081 1001 86380 86390 1
427204 99427204 1001 86380 86390 1
427135 99427135 1001 86380 86390 1
428435 99428435 1001 86380 86390 1
428512 99428512 1001 86380 86390 1
427754 99427754 1001 86380 86390 1
429082 99429082 1001 86380 86390 1
428927 99428927 1001 86380 86390 1
429910 99429910 1001 86380 86390 1
429916 99429916 1001 86380 86390 1
429751 99429751 1001 86380 86390 1
430527 99430527 1001 86380 86390 1
430743 99430743 1001 86380 86390 1
430777 99430777 1001 86380 86390 1
430654 99430654 1001 86380 86390 1
432059 99432059 1001 86380 86390 1
431991 99431991 1001 86380 86390 1
431754 99431754 1001 86380 86390 1
431816 99431816 1001 86380 86390 1
431369 99431369 1001 86380 86390 1
430891 99430891 1001 86380 86390 1
431064 99431064 1001 86380 86390 1
431233 99431233 1001 86380 86390 1
432455 99432455 1001 86380 86390 1
432137 99432137 1001 86380 86390 1
433588 99433588 1001 86380 86390 1
433407 99433407 1001 86380 86390 1
433014 99433014 1001 86380 86390 1
432721 99432721 1001 86380 86390 1
432890 99432890 1001 86380 86390 1
433905 99433905 1001 86380 86390 1
435071 99435071 1001 86380 86390 1
434637 99434637 1001 86380 86390 1
434227 99434227 1001 86380 86390 1
435576 99435576 1001 86380 86390 1
435713 99435713 1001 86380 86390 1
435694 99435694 1001 86380 86390 1
437122 99437122 1001 86380 86390 1
436414 99436414 1001 86380 86390 1
436374 99436374 1001 86380 86390 1
300679 99300679 1001 86380 86390 1
300590 99300590 1001 86380 86390 1
300502 99300502 1001 86380 86390 1
300440 99300440 1001 86380 86390 1
300159 99300159 1001 86380 86390 1
300254 99300254 1001 86380 86390 1
300256 99300256 1001 86380 86390 1
300781 99300781 1001 86380 86390 1
301456 99301456 1001 86380 86390 1
301271 99301271 1001 86380 86390 1
301299 99301299 1001 86380 86390 1
301185 99301185 1001 86380 86390 1
301176 99301176 1001 86380 86390 1
301242 99301242 1001 86380 86390 1
301026 99301026 1001 86380 86390 1
301055 99301055 1001 86380 86390 1
301133 99301133 1001 86380 86390 1
301135 99301135 1001 86380 86390 1
301606 99301606 1001 86380 86390 1
302138 99302138 1001 86380 86390 1
301986 99301986 1001 86380 86390 1
301959 99301959 1001 86380 86390 1
301779 99301779 1001 86380 86390 1
302456 99302456 1001 86380 86390 1
303020 99303020 1001 86380 86390 1
303126 99303126 1001 86380 86390 1
302887 99302887 1001 86380 86390 1
302955 99302955 1001 86380 86390 1
302704 99302704 1001 86380 86390 1
303230 99303230 1001 86380 86390 1
303247 99303247 1001 86380 86390 1
303302 99303302 1001 86380 86390 1
303686 99303686 1001 86380 86390 1
303715 99303715 1001 86380 86390 1
304108 99304108 1001 86380 86390 1
304047 99304047 1001 86380 86390 1
304681 99304681 1001 86380 86390 1
304726 99304726 1001 86380 86390 1
304675 99304675 1001 86380 86390 1
304643 99304643 1001 86380 86390 1
304279 99304279 1001 86380 86390 1
304292 99304292 1001 86380 86390 1
304895 99304895 1001 86380 86390 1
304868 99304868 1001 86380 86390 1
305389 99305389 1001 86380 86390 1
305366 99305366 1001 86380 86390 1
305256 99305256 1001 86380 86390 1
500585 99500585 1001 86380 86390 1
500521 99500521 1001 86380 86390 1
500271 99500271 1001 86380 86390 1
500992 99500992 1001 86380 86390 1
501498 99501498 1001 86380 86390 1
501382 99501382 1001 86380 86390 1
501398 99501398 1001 86380 86390 1
501387 99501387 1001 86380 86390 1
501760 99501760 1001 86380 86390 1
501813 99501813 1001 86380 86390 1
501644 99501644 1001 86380 86390 1
502407 99502407 1001 86380 86390 1
502332 99502332 1001 86380 86390 1
502131 99502131 1001 86380 86390 1
502090 99502090 1001 86380 86390 1
501897 99501897 1001 86380 86390 1
502015 99502015 1001 86380 86390 1
501964 99501964 1001 86380 86390 1
502485 99502485 1001 86380 86390 1
503264 99503264 1001 86380 86390 1
503118 99503118 1001 86380 86390 1
503053 99503053 1001 86380 86390 1
502903 99502903 1001 86380 86390 1
502713 99502713 1001 86380 86390 1
502861 99502861 1001 86380 86390 1
503302 99503302 1001 86380 86390 1
503436 99503436 1001 86380 86390 1
503373 99503373 1001 86380 86390 1
504002 99504002 1001 86380 86390 1
504093 99504093 1001 86380 86390 1
504000 99504000 1001 86380 86390 1
504078 99504078 1001 86380 86390 1
503861 99503861 1001 86380 86390 1
503826 99503826 1001 86380 86390 1
503536 99503536 1001 86380 86390 1
503675 99503675 1001 86380 86390 1
504250 99504250 1001 86380 86390 1
504251 99504251 1001 86380 86390 1
504177 99504177 1001 86380 86390 1
504616 99504616 1001 86380 86390 1
504525 99504525 1001 86380 86390 1
504961 99504961 1001 86380 86390 1
505655 99505655 1001 86380 86390 1
505595 99505595 1001 86380 86390 1
505438 99505438 1001 86380 86390 1
505506 99505506 1001 86380 86390 1
505169 99505169 1001 86380 86390 1
505210 99505210 1001 86380 86390 1
505853 99505853 1001 86380 86390 1
505893 99505893 1001 86380 86390 1
506417 99506417 1001 86380 86390 1
506397 99506397 1001 86380 86390 1
506209 99506209 1001 86380 86390 1
506257 99506257 1001 86380 86390 1
506169 99506169 1001 86380 86390 1
506166 99506166 1001 86380 86390 1
507221 99507221 1001 86380 86390 1
507401 99507401 1001 86380 86390 1
507089 99507089 1001 86380 86390 1
506872 99506872 1001 86380 86390 1
506874 99506874 1001 86380 86390 1
506865 99506865 1001 86380 86390 1
507476 99507476 1001 86380 86390 1
507439 99507439 1001 86380 86390 1
508186 99508186 1001 86380 86390 1
508221 99508221 1001 86380 86390 1
508125 99508125 1001 86380 86390 1
507958 99507958 1001 86380 86390 1
508016 99508016 1001 86380 86390 1
507667 99507667 1001 86380 86390 1
507804 99507804 1001 86380 86390 1
507637 99507637 1001 86380 86390 1
508441 99508441 1001 86380 86390 1
508925 99508925 1001 86380 86390 1
509252 99509252 1001 86380 86390 1
509873 99509873 1001 86380 86390 1
510048 99510048 1001 86380 86390 1
509971 99509971 1001 86380 86390 1
510685 99510685 1001 86380 86390 1
510323 99510323 1001 86380 86390 1
510224 99510224 1001 86380 86390 1
510233 99510233 1001 86380 86390 1
510272 99510272 1001 86380 86390 1
510752 99510752 1001 86380 86390 1
510856 99510856 1001 86380 86390 1
510857 99510857 1001 86380 86390 1
510773 99510773 1001 86380 86390 1
511411 99511411 1001 86380 86390 1
511233 99511233 1001 86380 86390 1
511229 99511229 1001 86380 86390 1
511140 99511140 1001 86380 86390 1
510963 99510963 1001 86380 86390 1
511019 99511019 1001 86380 86390 1
511020 99511020 1001 86380 86390 1
511727 99511727 1001 86380 86390 1
512377 99512377 1001 86380 86390 1
512021 99512021 1001 86380 86390 1
511977 99511977 1001 86380 86390 1
511990 99511990 1001 86380 86390 1
511847 99511847 1001 86380 86390 1
512517 99512517 1001 86380 86390 1
513172 99513172 1001 86380 86390 1
513173 99513173 1001 86380 86390 1
512963 99512963 1001 86380 86390 1
512971 99512971 1001 86380 86390 1
512855 99512855 1001 86380 86390 1
512604 99512604 1001 86380 86390 1
512684 99512684 1001 86380 86390 1
513360 99513360 1001 86380 86390 1
513382 99513382 1001 86380 86390 1
514003 99514003 1001 86380 86390 1
513753 99513753 1001 86380 86390 1
513465 99513465 1001 86380 86390 1
513533 99513533 1001 86380 86390 1
514208 99514208 1001 86380 86390 1
514719 99514719 1001 86380 86390 1
514732 99514732 1001 86380 86390 1
514421 99514421 1001 86380 86390 1
514359 99514359 1001 86380 86390 1
514374 99514374 1001 86380 86390 1
515048 99515048 1001 86380 86390 1
514883 99514883 1001 86380 86390 1
515000 99515000 1001 86380 86390 1
515518 99515518 1001 86380 86390 1
515629 99515629 1001 86380 86390 1
515363 99515363 1001 86380 86390 1
515403 99515403 1001 86380 86390 1
515386 99515386 1001 86380 86390 1
515116 99515116 1001 86380 86390 1
515199 99515199 1001 86380 86390 1
515162 99515162 1001 86380 86390 1
516436 99516436 1001 86380 86390 1
516488 99516488 1001 86380 86390 1
516393 99516393 1001 86380 86390 1
516248 99516248 1001 86380 86390 1
516264 99516264 1001 86380 86390 1
515970 99515970 1001 86380 86390 1
516602 99516602 1001 86380 86390 1
517215 99517215 1001 86380 86390 1
517166 99517166 1001 86380 86390 1
516865 99516865 1001 86380 86390 1
516737 99516737 1001 86380 86390 1
518142 99518142 1001 86380 86390 1
518081 99518081 1001 86380 86390 1
517815 99517815 1001 86380 86390 1
517795 99517795 1001 86380 86390 1
518264 99518264 1001 86380 86390 1
518174 99518174 1001 86380 86390 1
518278 99518278 1001 86380 86390 1
518269 99518269 1001 86380 86390 1
518209 99518209 1001 86380 86390 1
518883 99518883 1001 86380 86390 1
518618 99518618 1001 86380 86390 1
518368 99518368 1001 86380 86390 1
518527 99518527 1001 86380 86390 1
518439 99518439 1001 86380 86390 1
519718 99519718 1001 86380 86390 1
519482 99519482 1001 86380 86390 1
519536 99519536 1001 86380 86390 1
519297 99519297 1001 86380 86390 1
520535 99520535 1001 86380 86390 1
520631 99520631 1001 86380 86390 1
520435 99520435 1001 86380 86390 1
520332 99520332 1001 86380 86390 1
520226 99520226 1001 86380 86390 1
520073 99520073 1001 86380 86390 1
520219 99520219 1001 86380 86390 1
520156 99520156 1001 86380 86390 1
520120 99520120 1001 86380 86390 1
520134 99520134 1001 86380 86390 1
521333 99521333 1001 86380 86390 1
521144 99521144 1001 86380 86390 1
520925 99520925 1001 86380 86390 1
521558 99521558 1001 86380 86390 1
522078 99522078 1001 86380 86390 1
521965 99521965 1001 86380 86390 1
521875 99521875 1001 86380 86390 1
523089 99523089 1001 86380 86390 1
522972 99522972 1001 86380 86390 1
523285 99523285 1001 86380 86390 1
523145 99523145 1001 86380 86390 1
523816 99523816 1001 86380 86390 1
523752 99523752 1001 86380 86390 1
523570 99523570 1001 86380 86390 1
523574 99523574 1001 86380 86390 1
523693 99523693 1001 86380 86390 1
523682 99523682 1001 86380 86390 1
523634 99523634 1001 86380 86390 1
524073 99524073 1001 86380 86390 1
524014 99524014 1001 86380 86390 1
524002 99524002 1001 86380 86390 1
524132 99524132 1001 86380 86390 1
524739 99524739 1001 86380 86390 1
524583 99524583 1001 86380 86390 1
524753 99524753 1001 86380 86390 1
524664 99524664 1001 86380 86390 1
524526 99524526 1001 86380 86390 1
524501 99524501 1001 86380 86390 1
524443 99524443 1001 86380 86390 1
524182 99524182 1001 86380 86390 1
524235 99524235 1001 86380 86390 1
524277 99524277 1001 86380 86390 1
524821 99524821 1001 86380 86390 1
524786 99524786 1001 86380 86390 1
524801 99524801 1001 86380 86390 1
524791 99524791 1001 86380 86390 1
525596 99525596 1001 86380 86390 1
525566 99525566 1001 86380 86390 1
525577 99525577 1001 86380 86390 1
525353 99525353 1001 86380 86390 1
525190 99525190 1001 86380 86390 1
525217 99525217 1001 86380 86390 1
525375 99525375 1001 86380 86390 1
525031 99525031 1001 86380 86390 1
524997 99524997 1001 86380 86390 1
526338 99526338 1001 86380 86390 1
525846 99525846 1001 86380 86390 1
526527 99526527 1001 86380 86390 1
526587 99526587 1001 86380 86390 1
527121 99527121 1001 86380 86390 1
527075 99527075 1001 86380 86390 1
526888 99526888 1001 86380 86390 1
527451 99527451 1001 86380 86390 1
527876 99527876 1001 86380 86390 1
527711 99527711 1001 86380 86390 1
527599 99527599 1001 86380 86390 1
527516 99527516 1001 86380 86390 1
528865 99528865 1001 86380 86390 1
528384 99528384 1001 86380 86390 1
528478 99528478 1001 86380 86390 1
528350 99528350 1001 86380 86390 1
528467 99528467 1001 86380 86390 1
528933 99528933 1001 86380 86390 1
529558 99529558 1001 86380 86390 1
529501 99529501 1001 86380 86390 1
529503 99529503 1001 86380 86390 1
529228 99529228 1001 86380 86390 1
529767 99529767 1001 86380 86390 1
529862 99529862 1001 86380 86390 1
529888 99529888 1001 86380 86390 1
530352 99530352 1001 86380 86390 1
530150 99530150 1001 86380 86390 1
530554 99530554 1001 86380 86390 1
531083 99531083 1001 86380 86390 1
531071 99531071 1001 86380 86390 1
530981 99530981 1001 86380 86390 1
531139 99531139 1001 86380 86390 1
531051 99531051 1001 86380 86390 1
530974 99530974 1001 86380 86390 1
530914 99530914 1001 86380 86390 1
530762 99530762 1001 86380 86390 1
532025 99532025 1001 86380 86390 1
532163 99532163 1001 86380 86390 1
532036 99532036 1001 86380 86390 1
531884 99531884 1001 86380 86390 1
531756 99531756 1001 86380 86390 1
531666 99531666 1001 86380 86390 1
532893 99532893 1001 86380 86390 1
532856 99532856 1001 86380 86390 1
532858 99532858 1001 86380 86390 1
532781 99532781 1001 86380 86390 1
532772 99532772 1001 86380 86390 1
532747 99532747 1001 86380 86390 1
532619 99532619 1001 86380 86390 1
532595 99532595 1001 86380 86390 1
532602 99532602 1001 86380 86390 1
533119 99533119 1001 86380 86390 1
533176 99533176 1001 86380 86390 1
533899 99533899 1001 86380 86390 1
534003 99534003 1001 86380 86390 1
533970 99533970 1001 86380 86390 1
534505 99534505 1001 86380 86390 1
534557 99534557 1001 86380 86390 1
534408 99534408 1001 86380 86390 1
534069 99534069 1001 86380 86390 1
534686 99534686 1001 86380 86390 1
535410 99535410 1001 86380 86390 1
535385 99535385 1001 86380 86390 1
535406 99535406 1001 86380 86390 1
535254 99535254 1001 86380 86390 1
535677 99535677 1001 86380 86390 1
535600 99535600 1001 86380 86390 1
535576 99535576 1001 86380 86390 1
535656 99535656 1001 86380 86390 1
536193 99536193 1001 86380 86390 1
536082 99536082 1001 86380 86390 1
536046 99536046 1001 86380 86390 1
536025 99536025 1001 86380 86390 1
535987 99535987 1001 86380 86390 1
535723 99535723 1001 86380 86390 1
536383 99536383 1001 86380 86390 1
536384 99536384 1001 86380 86390 1
537000 99537000 1001 86380 86390 1
536968 99536968 1001 86380 86390 1
537006 99537006 1001 86380 86390 1
536817 99536817 1001 86380 86390 1
537232 99537232 1001 86380 86390 1
537352 99537352 1001 86380 86390 1
537376 99537376 1001 86380 86390 1
538661 99538661 1001 86380 86390 1
538691 99538691 1001 86380 86390 1
538681 99538681 1001 86380 86390 1
538775 99538775 1001 86380 86390 1
538984 99538984 1001 86380 86390 1
539438 99539438 1001 86380 86390 1
539510 99539510 1001 86380 86390 1
539241 99539241 1001 86380 86390 1
539309 99539309 1001 86380 86390 1
539235 99539235 1001 86380 86390 1
539330 99539330 1001 86380 86390 1
539023 99539023 1001 86380 86390 1
539065 99539065 1001 86380 86390 1
539821 99539821 1001 86380 86390 1
540266 99540266 1001 86380 86390 1
540412 99540412 1001 86380 86390 1
540095 99540095 1001 86380 86390 1
540260 99540260 1001 86380 86390 1
539963 99539963 1001 86380 86390 1
540587 99540587 1001 86380 86390 1
540668 99540668 1001 86380 86390 1
541264 99541264 1001 86380 86390 1
541033 99541033 1001 86380 86390 1
540788 99540788 1001 86380 86390 1
540773 99540773 1001 86380 86390 1
540839 99540839 1001 86380 86390 1
541973 99541973 1001 86380 86390 1
541778 99541778 1001 86380 86390 1
541740 99541740 1001 86380 86390 1
541500 99541500 1001 86380 86390 1
541651 99541651 1001 86380 86390 1
541549 99541549 1001 86380 86390 1
542260 99542260 1001 86380 86390 1
541707 99541707 1001 86380 86390 1
542857 99542857 1001 86380 86390 1
542546 99542546 1001 86380 86390 1
542620 99542620 1001 86380 86390 1
542700 99542700 1001 86380 86390 1
542953 99542953 1001 86380 86390 1
543656 99543656 1001 86380 86390 1
543368 99543368 1001 86380 86390 1
543485 99543485 1001 86380 86390 1
543308 99543308 1001 86380 86390 1
543349 99543349 1001 86380 86390 1
543227 99543227 1001 86380 86390 1
543787 99543787 1001 86380 86390 1
543943 99543943 1001 86380 86390 1
543840 99543840 1001 86380 86390 1
544521 99544521 1001 86380 86390 1
544294 99544294 1001 86380 86390 1
544273 99544273 1001 86380 86390 1
544015 99544015 1001 86380 86390 1
544020 99544020 1001 86380 86390 1
417050 528 1001 68580 69357 1
539284 863 1002 38893 49728 1
400216 99400216 1001 86380 86390 1
400308 99400308 1001 86380 86390 1
400665 99400665 1001 86380 86390 1
400802 99400802 1001 86380 86390 1
400933 99400933 1001 86380 86390 1
401332 99401332 1001 86380 86390 1
401699 99401699 1001 86380 86390 1
401761 99401761 1001 86380 86390 1
402257 99402257 1001 86380 86390 1
402289 99402289 1001 86380 86390 1
402546 99402546 1001 86380 86390 1
402587 99402587 1001 86380 86390 1
402956 99402956 1001 86380 86390 1
403434 99403434 1001 86380 86390 1
403466 99403466 1001 86380 86390 1
403612 99403612 1001 86380 86390 1
403820 99403820 1001 86380 86390 1
404432 99404432 1001 86380 86390 1
404667 99404667 1001 86380 86390 1
405303 99405303 1001 86380 86390 1
405331 99405331 1001 86380 86390 1
405649 99405649 1001 86380 86390 1
405693 99405693 1001 86380 86390 1
405832 99405832 1001 86380 86390 1
406116 99406116 1001 86380 86390 1
406333 99406333 1001 86380 86390 1
406546 99406546 1001 86380 86390 1
406662 99406662 1001 86380 86390 1
406664 99406664 1001 86380 86390 1
406750 99406750 1001 86380 86390 1
407375 99407375 1001 86380 86390 1
407744 99407744 1001 86380 86390 1
407962 99407962 1001 86380 86390 1
408049 99408049 1001 86380 86390 1
408352 99408352 1001 86380 86390 1
408844 99408844 1001 86380 86390 1
408854 99408854 1001 86380 86390 1
409113 99409113 1001 86380 86390 1
409261 99409261 1001 86380 86390 1
409803 99409803 1001 86380 86390 1
410068 99410068 1001 86380 86390 1
410475 99410475 1001 86380 86390 1
410544 99410544 1001 86380 86390 1
410847 99410847 1001 86380 86390 1
411293 99411293 1001 86380 86390 1
411433 99411433 1001 86380 86390 1
411566 99411566 1001 86380 86390 1
411866 99411866 1001 86380 86390 1
412336 99412336 1001 86380 86390 1
413410 99413410 1001 86380 86390 1
413326 99413326 1001 86380 86390 1
413202 99413202 1001 86380 86390 1
412949 99412949 1001 86380 86390 1
412619 99412619 1001 86380 86390 1
412769 99412769 1001 86380 86390 1
412690 99412690 1001 86380 86390 1
413958 99413958 1001 86380 86390 1
413828 99413828 1001 86380 86390 1
415172 99415172 1001 86380 86390 1
415266 99415266 1001 86380 86390 1
414826 99414826 1001 86380 86390 1
414436 99414436 1001 86380 86390 1
414410 99414410 1001 86380 86390 1
414241 99414241 1001 86380 86390 1
414155 99414155 1001 86380 86390 1
415385 99415385 1001 86380 86390 1
415452 99415452 1001 86380 86390 1
415511 99415511 1001 86380 86390 1
416758 99416758 1001 86380 86390 1
416748 99416748 1001 86380 86390 1
416992 99416992 1001 86380 86390 1
416278 99416278 1001 86380 86390 1
415998 99415998 1001 86380 86390 1
417450 99417450 1001 86380 86390 1
418463 99418463 1001 86380 86390 1
418719 99418719 1001 86380 86390 1
418773 99418773 1001 86380 86390 1
418164 99418164 1001 86380 86390 1
418087 99418087 1001 86380 86390 1
419076 99419076 1001 86380 86390 1
419102 99419102 1001 86380 86390 1
418883 99418883 1001 86380 86390 1
419040 99419040 1001 86380 86390 1
418966 99418966 1001 86380 86390 1
419202 99419202 1001 86380 86390 1
420199 99420199 1001 86380 86390 1
419753 99419753 1001 86380 86390 1
419436 99419436 1001 86380 86390 1
419557 99419557 1001 86380 86390 1
419590 99419590 1001 86380 86390 1
420516 99420516 1001 86380 86390 1
421314 99421314 1001 86380 86390 1
421539 99421539 1001 86380 86390 1
421118 99421118 1001 86380 86390 1
421217 99421217 1001 86380 86390 1
421052 99421052 1001 86380 86390 1
421138 99421138 1001 86380 86390 1
423626 99423626 1001 86380 86390 1
422572 99422572 1001 86380 86390 1
422906 99422906 1001 86380 86390 1
422553 99422553 1001 86380 86390 1
424485 99424485 1001 86380 86390 1
424558 99424558 1001 86380 86390 1
426315 99426315 1001 86380 86390 1
426273 99426273 1001 86380 86390 1
426018 99426018 1001 86380 86390 1
427506 99427506 1001 86380 86390 1
428575 99428575 1001 86380 86390 1
428428 99428428 1001 86380 86390 1
427631 99427631 1001 86380 86390 1
427719 99427719 1001 86380 86390 1
427548 99427548 1001 86380 86390 1
428845 99428845 1001 86380 86390 1
428924 99428924 1001 86380 86390 1
429140 99429140 1001 86380 86390 1
428859 99428859 1001 86380 86390 1
429870 99429870 1001 86380 86390 1
429260 99429260 1001 86380 86390 1
430569 99430569 1001 86380 86390 1
431990 99431990 1001 86380 86390 1
431654 99431654 1001 86380 86390 1
431480 99431480 1001 86380 86390 1
431612 99431612 1001 86380 86390 1
431337 99431337 1001 86380 86390 1
431272 99431272 1001 86380 86390 1
431426 99431426 1001 86380 86390 1
431100 99431100 1001 86380 86390 1
432097 99432097 1001 86380 86390 1
433606 99433606 1001 86380 86390 1
433057 99433057 1001 86380 86390 1
433015 99433015 1001 86380 86390 1
432558 99432558 1001 86380 86390 1
433811 99433811 1001 86380 86390 1
433786 99433786 1001 86380 86390 1
433972 99433972 1001 86380 86390 1
434119 99434119 1001 86380 86390 1
434381 99434381 1001 86380 86390 1
435627 99435627 1001 86380 86390 1
435756 99435756 1001 86380 86390 1
437033 99437033 1001 86380 86390 1
436376 99436376 1001 86380 86390 1
436405 99436405 1001 86380 86390 1
436586 99436586 1001 86380 86390 1
300000 99300000 1001 86380 86390 1
300698 99300698 1001 86380 86390 1
300547 99300547 1001 86380 86390 1
300573 99300573 1001 86380 86390 1
300449 99300449 1001 86380 86390 1
300429 99300429 1001 86380 86390 1
300228 99300228 1001 86380 86390 1
300270 99300270 1001 86380 86390 1
300524 99300524 1001 86380 86390 1
301370 99301370 1001 86380 86390 1
301397 99301397 1001 86380 86390 1
301217 99301217 1001 86380 86390 1
301047 99301047 1001 86380 86390 1
301735 99301735 1001 86380 86390 1
301585 99301585 1001 86380 86390 1
301663 99301663 1001 86380 86390 1
301715 99301715 1001 86380 86390 1
302253 99302253 1001 86380 86390 1
302109 99302109 1001 86380 86390 1
301869 99301869 1001 86380 86390 1
303094 99303094 1001 86380 86390 1
302942 99302942 1001 86380 86390 1
302639 99302639 1001 86380 86390 1
302707 99302707 1001 86380 86390 1
302670 99302670 1001 86380 86390 1
303945 99303945 1001 86380 86390 1
303727 99303727 1001 86380 86390 1
303638 99303638 1001 86380 86390 1
303668 99303668 1001 86380 86390 1
304175 99304175 1001 86380 86390 1
305670 99305670 1001 86380 86390 1
305298 99305298 1001 86380 86390 1
305479 99305479 1001 86380 86390 1
305299 99305299 1001 86380 86390 1
500614 99500614 1001 86380 86390 1
500337 99500337 1001 86380 86390 1
500266 99500266 1001 86380 86390 1
501010 99501010 1001 86380 86390 1
500829 99500829 1001 86380 86390 1
501601 99501601 1001 86380 86390 1
501254 99501254 1001 86380 86390 1
501293 99501293 1001 86380 86390 1
501244 99501244 1001 86380 86390 1
501213 99501213 1001 86380 86390 1
501192 99501192 1001 86380 86390 1
501156 99501156 1001 86380 86390 1
501198 99501198 1001 86380 86390 1
501748 99501748 1001 86380 86390 1
502353 99502353 1001 86380 86390 1
502315 99502315 1001 86380 86390 1
502420 99502420 1001 86380 86390 1
502448 99502448 1001 86380 86390 1
502305 99502305 1001 86380 86390 1
502447 99502447 1001 86380 86390 1
502310 99502310 1001 86380 86390 1
502199 99502199 1001 86380 86390 1
502162 99502162 1001 86380 86390 1
501878 99501878 1001 86380 86390 1
502545 99502545 1001 86380 86390 1
502624 99502624 1001 86380 86390 1
502655 99502655 1001 86380 86390 1
503288 99503288 1001 86380 86390 1
503231 99503231 1001 86380 86390 1
502997 99502997 1001 86380 86390 1
503000 99503000 1001 86380 86390 1
502924 99502924 1001 86380 86390 1
503392 99503392 1001 86380 86390 1
503435 99503435 1001 86380 86390 1
503490 99503490 1001 86380 86390 1
503322 99503322 1001 86380 86390 1
504067 99504067 1001 86380 86390 1
504077 99504077 1001 86380 86390 1
503975 99503975 1001 86380 86390 1
503611 99503611 1001 86380 86390 1
504130 99504130 1001 86380 86390 1
504312 99504312 1001 86380 86390 1
504186 99504186 1001 86380 86390 1
504189 99504189 1001 86380 86390 1
504366 99504366 1001 86380 86390 1
504485 99504485 1001 86380 86390 1
504409 99504409 1001 86380 86390 1
504967 99504967 1001 86380 86390 1
505106 99505106 1001 86380 86390 1
505620 99505620 1001 86380 86390 1
505712 99505712 1001 86380 86390 1
505490 99505490 1001 86380 86390 1
505348 99505348 1001 86380 86390 1
505341 99505341 1001 86380 86390 1
505857 99505857 1001 86380 86390 1
505806 99505806 1001 86380 86390 1
505950 99505950 1001 86380 86390 1
505912 99505912 1001 86380 86390 1
505900 99505900 1001 86380 86390 1
505913 99505913 1001 86380 86390 1
505941 99505941 1001 86380 86390 1
505838 99505838 1001 86380 86390 1
505773 99505773 1001 86380 86390 1
506581 99506581 1001 86380 86390 1
506328 99506328 1001 86380 86390 1
506094 99506094 1001 86380 86390 1
506024 99506024 1001 86380 86390 1
506078 99506078 1001 86380 86390 1
506608 99506608 1001 86380 86390 1
506708 99506708 1001 86380 86390 1
507141 99507141 1001 86380 86390 1
507129 99507129 1001 86380 86390 1
507066 99507066 1001 86380 86390 1
507183 99507183 1001 86380 86390 1
507145 99507145 1001 86380 86390 1
506945 99506945 1001 86380 86390 1
506941 99506941 1001 86380 86390 1
506851 99506851 1001 86380 86390 1
508151 99508151 1001 86380 86390 1
508079 99508079 1001 86380 86390 1
507693 99507693 1001 86380 86390 1
507823 99507823 1001 86380 86390 1
508274 99508274 1001 86380 86390 1
508365 99508365 1001 86380 86390 1
508417 99508417 1001 86380 86390 1
509027 99509027 1001 86380 86390 1
508781 99508781 1001 86380 86390 1
508681 99508681 1001 86380 86390 1
508473 99508473 1001 86380 86390 1
508577 99508577 1001 86380 86390 1
508555 99508555 1001 86380 86390 1
509171 99509171 1001 86380 86390 1
509510 99509510 1001 86380 86390 1
509693 99509693 1001 86380 86390 1
509335 99509335 1001 86380 86390 1
510032 99510032 1001 86380 86390 1
510861 99510861 1001 86380 86390 1
510812 99510812 1001 86380 86390 1
511515 99511515 1001 86380 86390 1
511197 99511197 1001 86380 86390 1
511276 99511276 1001 86380 86390 1
511254 99511254 1001 86380 86390 1
511117 99511117 1001 86380 86390 1
511016 99511016 1001 86380 86390 1
510967 99510967 1001 86380 86390 1
512108 99512108 1001 86380 86390 1
512174 99512174 1001 86380 86390 1
512010 99512010 1001 86380 86390 1
512050 99512050 1001 86380 86390 1
511835 99511835 1001 86380 86390 1
512424 99512424 1001 86380 86390 1
513154 99513154 1001 86380 86390 1
513079 99513079 1001 86380 86390 1
513187 99513187 1001 86380 86390 1
512942 99512942 1001 86380 86390 1
512740 99512740 1001 86380 86390 1
514008 99514008 1001 86380 86390 1
514010 99514010 1001 86380 86390 1
513821 99513821 1001 86380 86390 1
513511 99513511 1001 86380 86390 1
513433 99513433 1001 86380 86390 1
514743 99514743 1001 86380 86390 1
514783 99514783 1001 86380 86390 1
514833 99514833 1001 86380 86390 1
514613 99514613 1001 86380 86390 1
514576 99514576 1001 86380 86390 1
514324 99514324 1001 86380 86390 1
514898 99514898 1001 86380 86390 1
514939 99514939 1001 86380 86390 1
515058 99515058 1001 86380 86390 1
514944 99514944 1001 86380 86390 1
515302 99515302 1001 86380 86390 1
515270 99515270 1001 86380 86390 1
515096 99515096 1001 86380 86390 1
515177 99515177 1001 86380 86390 1
515787 99515787 1001 86380 86390 1
515844 99515844 1001 86380 86390 1
516330 99516330 1001 86380 86390 1
516489 99516489 1001 86380 86390 1
516149 99516149 1001 86380 86390 1
516008 99516008 1001 86380 86390 1
516511 99516511 1001 86380 86390 1
516661 99516661 1001 86380 86390 1
517279 99517279 1001 86380 86390 1
517080 99517080 1001 86380 86390 1
516991 99516991 1001 86380 86390 1
517363 99517363 1001 86380 86390 1
517403 99517403 1001 86380 86390 1
517342 99517342 1001 86380 86390 1
518018 99518018 1001 86380 86390 1
517808 99517808 1001 86380 86390 1
518318 99518318 1001 86380 86390 1
518955 99518955 1001 86380 86390 1
518865 99518865 1001 86380 86390 1
518853 99518853 1001 86380 86390 1
518603 99518603 1001 86380 86390 1
518688 99518688 1001 86380 86390 1
518715 99518715 1001 86380 86390 1
518625 99518625 1001 86380 86390 1
518438 99518438 1001 86380 86390 1
519025 99519025 1001 86380 86390 1
519008 99519008 1001 86380 86390 1
519687 99519687 1001 86380 86390 1
519754 99519754 1001 86380 86390 1
519644 99519644 1001 86380 86390 1
519531 99519531 1001 86380 86390 1
519494 99519494 1001 86380 86390 1
519598 99519598 1001 86380 86390 1
519562 99519562 1001 86380 86390 1
519487 99519487 1001 86380 86390 1
519516 99519516 1001 86380 86390 1
519335 99519335 1001 86380 86390 1
519327 99519327 1001 86380 86390 1
519842 99519842 1001 86380 86390 1
520617 99520617 1001 86380 86390 1
520351 99520351 1001 86380 86390 1
520097 99520097 1001 86380 86390 1
520806 99520806 1001 86380 86390 1
521106 99521106 1001 86380 86390 1
520859 99520859 1001 86380 86390 1
520866 99520866 1001 86380 86390 1
521481 99521481 1001 86380 86390 1
521736 99521736 1001 86380 86390 1
521751 99521751 1001 86380 86390 1
522421 99522421 1001 86380 86390 1
522374 99522374 1001 86380 86390 1
523083 99523083 1001 86380 86390 1
523058 99523058 1001 86380 86390 1
522960 99522960 1001 86380 86390 1
522975 99522975 1001 86380 86390 1
522765 99522765 1001 86380 86390 1
522665 99522665 1001 86380 86390 1
523245 99523245 1001 86380 86390 1
523307 99523307 1001 86380 86390 1
523830 99523830 1001 86380 86390 1
523601 99523601 1001 86380 86390 1
523590 99523590 1001 86380 86390 1
523444 99523444 1001 86380 86390 1
523332 99523332 1001 86380 86390 1
523515 99523515 1001 86380 86390 1
524086 99524086 1001 86380 86390 1
524736 99524736 1001 86380 86390 1
524441 99524441 1001 86380 86390 1
524231 99524231 1001 86380 86390 1
524349 99524349 1001 86380 86390 1
524849 99524849 1001 86380 86390 1
524864 99524864 1001 86380 86390 1
524839 99524839 1001 86380 86390 1
524946 99524946 1001 86380 86390 1
525423 99525423 1001 86380 86390 1
525185 99525185 1001 86380 86390 1
525175 99525175 1001 86380 86390 1
525124 99525124 1001 86380 86390 1
526225 99526225 1001 86380 86390 1
526127 99526127 1001 86380 86390 1
525896 99525896 1001 86380 86390 1
525950 99525950 1001 86380 86390 1
526541 99526541 1001 86380 86390 1
527199 99527199 1001 86380 86390 1
526995 99526995 1001 86380 86390 1
526983 99526983 1001 86380 86390 1
526844 99526844 1001 86380 86390 1
526672 99526672 1001 86380 86390 1
526637 99526637 1001 86380 86390 1
526768 99526768 1001 86380 86390 1
527447 99527447 1001 86380 86390 1
527872 99527872 1001 86380 86390 1
527942 99527942 1001 86380 86390 1
527484 99527484 1001 86380 86390 1
527654 99527654 1001 86380 86390 1
527540 99527540 1001 86380 86390 1
528182 99528182 1001 86380 86390 1
528106 99528106 1001 86380 86390 1
528897 99528897 1001 86380 86390 1
528397 99528397 1001 86380 86390 1
528376 99528376 1001 86380 86390 1
529616 99529616 1001 86380 86390 1
529444 99529444 1001 86380 86390 1
529232 99529232 1001 86380 86390 1
529195 99529195 1001 86380 86390 1
529859 99529859 1001 86380 86390 1
529772 99529772 1001 86380 86390 1
529747 99529747 1001 86380 86390 1
530545 99530545 1001 86380 86390 1
530223 99530223 1001 86380 86390 1
529988 99529988 1001 86380 86390 1
530561 99530561 1001 86380 86390 1
531217 99531217 1001 86380 86390 1
531262 99531262 1001 86380 86390 1
531148 99531148 1001 86380 86390 1
531149 99531149 1001 86380 86390 1
531062 99531062 1001 86380 86390 1
531038 99531038 1001 86380 86390 1
530902 99530902 1001 86380 86390 1
530916 99530916 1001 86380 86390 1
530826 99530826 1001 86380 86390 1
530816 99530816 1001 86380 86390 1
530830 99530830 1001 86380 86390 1
531540 99531540 1001 86380 86390 1
531400 99531400 1001 86380 86390 1
532148 99532148 1001 86380 86390 1
531965 99531965 1001 86380 86390 1
531967 99531967 1001 86380 86390 1
531933 99531933 1001 86380 86390 1
531663 99531663 1001 86380 86390 1
531626 99531626 1001 86380 86390 1
531786 99531786 1001 86380 86390 1
532221 99532221 1001 86380 86390 1
532210 99532210 1001 86380 86390 1
532366 99532366 1001 86380 86390 1
532240 99532240 1001 86380 86390 1
532395 99532395 1001 86380 86390 1
532926 99532926 1001 86380 86390 1
532939 99532939 1001 86380 86390 1
532889 99532889 1001 86380 86390 1
532514 99532514 1001 86380 86390 1
533234 99533234 1001 86380 86390 1
533755 99533755 1001 86380 86390 1
533810 99533810 1001 86380 86390 1
533658 99533658 1001 86380 86390 1
533684 99533684 1001 86380 86390 1
533400 99533400 1001 86380 86390 1
533868 99533868 1001 86380 86390 1
534025 99534025 1001 86380 86390 1
533927 99533927 1001 86380 86390 1
534583 99534583 1001 86380 86390 1
534671 99534671 1001 86380 86390 1
534296 99534296 1001 86380 86390 1
534156 99534156 1001 86380 86390 1
534208 99534208 1001 86380 86390 1
534811 99534811 1001 86380 86390 1
534685 99534685 1001 86380 86390 1
534835 99534835 1001 86380 86390 1
534948 99534948 1001 86380 86390 1
535668 99535668 1001 86380 86390 1
535610 99535610 1001 86380 86390 1
536106 99536106 1001 86380 86390 1
535990 99535990 1001 86380 86390 1
536047 99536047 1001 86380 86390 1
536400 99536400 1001 86380 86390 1
536378 99536378 1001 86380 86390 1
536423 99536423 1001 86380 86390 1
537020 99537020 1001 86380 86390 1
536905 99536905 1001 86380 86390 1
536908 99536908 1001 86380 86390 1
536948 99536948 1001 86380 86390 1
536737 99536737 1001 86380 86390 1
536733 99536733 1001 86380 86390 1
537297 99537297 1001 86380 86390 1
537947 99537947 1001 86380 86390 1
537781 99537781 1001 86380 86390 1
537518 99537518 1001 86380 86390 1
537546 99537546 1001 86380 86390 1
537993 99537993 1001 86380 86390 1
538188 99538188 1001 86380 86390 1
538625 99538625 1001 86380 86390 1
538706 99538706 1001 86380 86390 1
538489 99538489 1001 86380 86390 1
538491 99538491 1001 86380 86390 1
538227 99538227 1001 86380 86390 1
539004 99539004 1001 86380 86390 1
539251 99539251 1001 86380 86390 1
539356 99539356 1001 86380 86390 1
539780 99539780 1001 86380 86390 1
539833 99539833 1001 86380 86390 1
539834 99539834 1001 86380 86390 1
540273 99540273 1001 86380 86390 1
540222 99540222 1001 86380 86390 1
540242 99540242 1001 86380 86390 1
540045 99540045 1001 86380 86390 1
539922 99539922 1001 86380 86390 1
540596 99540596 1001 86380 86390 1
540613 99540613 1001 86380 86390 1
540577 99540577 1001 86380 86390 1
541059 99541059 1001 86380 86390 1
540846 99540846 1001 86380 86390 1
541380 99541380 1001 86380 86390 1
541417 99541417 1001 86380 86390 1
541975 99541975 1001 86380 86390 1
541732 99541732 1001 86380 86390 1
541722 99541722 1001 86380 86390 1
542142 99542142 1001 86380 86390 1
542293 99542293 1001 86380 86390 1
542354 99542354 1001 86380 86390 1
542397 99542397 1001 86380 86390 1
543085 99543085 1001 86380 86390 1
543115 99543115 1001 86380 86390 1
543081 99543081 1001 86380 86390 1
543707 99543707 1001 86380 86390 1
543741 99543741 1001 86380 86390 1
543673 99543673 1001 86380 86390 1
543373 99543373 1001 86380 86390 1
543496 99543496 1001 86380 86390 1
543393 99543393 1001 86380 86390 1
543353 99543353 1001 86380 86390 1
543264 99543264 1001 86380 86390 1
543359 99543359 1001 86380 86390 1
543888 99543888 1001 86380 86390 1
543928 99543928 1001 86380 86390 1
543786 99543786 1001 86380 86390 1
543842 99543842 1001 86380 86390 1
544534 99544534 1001 86380 86390 1
544486 99544486 1001 86380 86390 1
544692 99544692 1001 86380 86390 1
544605 99544605 1001 86380 86390 1
519551 1053 1001 54504 54804 1
516818 1007 1001 62724 63023 1
516853 1060 1002 32046 38625 1
400518 99400518 1001 86380 86390 1
400433 99400433 1001 86380 86390 1
400955 99400955 1001 86380 86390 1
401436 99401436 1001 86380 86390 1
401383 99401383 1001 86380 86390 1
402123 99402123 1001 86380 86390 1
402462 99402462 1001 86380 86390 1
402642 99402642 1001 86380 86390 1
403091 99403091 1001 86380 86390 1
403296 99403296 1001 86380 86390 1
403400 99403400 1001 86380 86390 1
403441 99403441 1001 86380 86390 1
403460 99403460 1001 86380 86390 1
403729 99403729 1001 86380 86390 1
404043 99404043 1001 86380 86390 1
404163 99404163 1001 86380 86390 1
404207 99404207 1001 86380 86390 1
404906 99404906 1001 86380 86390 1
405101 99405101 1001 86380 86390 1
405162 99405162 1001 86380 86390 1
405391 99405391 1001 86380 86390 1
405500 99405500 1001 86380 86390 1
405667 99405667 1001 86380 86390 1
406037 99406037 1001 86380 86390 1
407439 99407439 1001 86380 86390 1
407805 99407805 1001 86380 86390 1
408017 99408017 1001 86380 86390 1
408986 99408986 1001 86380 86390 1
409243 99409243 1001 86380 86390 1
410122 99410122 1001 86380 86390 1
410601 99410601 1001 86380 86390 1
410609 99410609 1001 86380 86390 1
410788 99410788 1001 86380 86390 1
411036 99411036 1001 86380 86390 1
411149 99411149 1001 86380 86390 1
411160 99411160 1001 86380 86390 1
411649 99411649 1001 86380 86390 1
411694 99411694 1001 86380 86390 1
412035 99412035 1001 86380 86390 1
412202 99412202 1001 86380 86390 1
413609 99413609 1001 86380 86390 1
413684 99413684 1001 86380 86390 1
413982 99413982 1001 86380 86390 1
415129 99415129 1001 86380 86390 1
414675 99414675 1001 86380 86390 1
414708 99414708 1001 86380 86390 1
414669 99414669 1001 86380 86390 1
414728 99414728 1001 86380 86390 1
414386 99414386 1001 86380 86390 1
414193 99414193 1001 86380 86390 1
415399 99415399 1001 86380 86390 1
415431 99415431 1001 86380 86390 1
415716 99415716 1001 86380 86390 1
416811 99416811 1001 86380 86390 1
416269 99416269 1001 86380 86390 1
415775 99415775 1001 86380 86390 1
417121 99417121 1001 86380 86390 1
417289 99417289 1001 86380 86390 1
417060 99417060 1001 86380 86390 1
417112 99417112 1001 86380 86390 1
417307 99417307 1001 86380 86390 1
418800 99418800 1001 86380 86390 1
418521 99418521 1001 86380 86390 1
418303 99418303 1001 86380 86390 1
418381 99418381 1001 86380 86390 1
418064 99418064 1001 86380 86390 1
418430 99418430 1001 86380 86390 1
417659 99417659 1001 86380 86390 1
417853 99417853 1001 86380 86390 1
417732 99417732 1001 86380 86390 1
417988 99417988 1001 86380 86390 1
419154 99419154 1001 86380 86390 1
420273 99420273 1001 86380 86390 1
420094 99420094 1001 86380 86390 1
420038 99420038 1001 86380 86390 1
420011 99420011 1001 86380 86390 1
419502 99419502 1001 86380 86390 1
419464 99419464 1001 86380 86390 1
421771 99421771 1001 86380 86390 1
422013 99422013 1001 86380 86390 1
421503 99421503 1001 86380 86390 1
421576 99421576 1001 86380 86390 1
423852 99423852 1001 86380 86390 1
423818 99423818 1001 86380 86390 1
425139 99425139 1001 86380 86390 1
424993 99424993 1001 86380 86390 1
424413 99424413 1001 86380 86390 1
424370 99424370 1001 86380 86390 1
424348 99424348 1001 86380 86390 1
424381 99424381 1001 86380 86390 1
425743 99425743 1001 86380 86390 1
425694 99425694 1001 86380 86390 1
425388 99425388 1001 86380 86390 1
427089 99427089 1001 86380 86390 1
426250 99426250 1001 86380 86390 1
425954 99425954 1001 86380 86390 1
427456 99427456 1001 86380 86390 1
427428 99427428 1001 86380 86390 1
428191 99428191 1001 86380 86390 1
428195 99428195 1001 86380 86390 1
428333 99428333 1001 86380 86390 1
428272 99428272 1001 86380 86390 1
429963 99429963 1001 86380 86390 1
430327 99430327 1001 86380 86390 1
429745 99429745 1001 86380 86390 1
429578 99429578 1001 86380 86390 1
429871 99429871 1001 86380 86390 1
429314 99429314 1001 86380 86390 1
429313 99429313 1001 86380 86390 1
430758 99430758 1001 86380 86390 1
430720 99430720 1001 86380 86390 1
430748 99430748 1001 86380 86390 1
431691 99431691 1001 86380 86390 1
431964 99431964 1001 86380 86390 1
431629 99431629 1001 86380 86390 1
431422 99431422 1001 86380 86390 1
430832 99430832 1001 86380 86390 1
432305 99432305 1001 86380 86390 1
433486 99433486 1001 86380 86390 1
433223 99433223 1001 86380 86390 1
434065 99434065 1001 86380 86390 1
433982 99433982 1001 86380 86390 1
435179 99435179 1001 86380 86390 1
435329 99435329 1001 86380 86390 1
434958 99434958 1001 86380 86390 1
434813 99434813 1001 86380 86390 1
434395 99434395 1001 86380 86390 1
435677 99435677 1001 86380 86390 1
435465 99435465 1001 86380 86390 1
437039 99437039 1001 86380 86390 1
436703 99436703 1001 86380 86390 1
435928 99435928 1001 86380 86390 1
436018 99436018 1001 86380 86390 1
436328 99436328 1001 86380 86390 1
436149 99436149 1001 86380 86390 1
435923 99435923 1001 86380 86390 1
300646 99300646 1001 86380 86390 1
300367 99300367 1001 86380 86390 1
300346 99300346 1001 86380 86390 1
300339 99300339 1001 86380 86390 1
300281 99300281 1001 86380 86390 1
300222 99300222 1001 86380 86390 1
300896 99300896 1001 86380 86390 1
300865 99300865 1001 86380 86390 1
301089 99301089 1001 86380 86390 1
301093 99301093 1001 86380 86390 1
300994 99300994 1001 86380 86390 1
300997 99300997 1001 86380 86390 1
301717 99301717 1001 86380 86390 1
302090 99302090 1001 86380 86390 1
302120 99302120 1001 86380 86390 1
303099 99303099 1001 86380 86390 1
302868 99302868 1001 86380 86390 1
302630 99302630 1001 86380 86390 1
303212 99303212 1001 86380 86390 1
303918 99303918 1001 86380 86390 1
303799 99303799 1001 86380 86390 1
303481 99303481 1001 86380 86390 1
303552 99303552 1001 86380 86390 1
304058 99304058 1001 86380 86390 1
304118 99304118 1001 86380 86390 1
304106 99304106 1001 86380 86390 1
304145 99304145 1001 86380 86390 1
304697 99304697 1001 86380 86390 1
304626 99304626 1001 86380 86390 1
304327 99304327 1001 86380 86390 1
304896 99304896 1001 86380 86390 1
305003 99305003 1001 86380 86390 1
304901 99304901 1001 86380 86390 1
305588 99305588 1001 86380 86390 1
305219 99305219 1001 86380 86390 1
305147 99305147 1001 86380 86390 1
305238 99305238 1001 86380 86390 1
500147 99500147 1001 86380 86390 1
500571 99500571 1001 86380 86390 1
500430 99500430 1001 86380 86390 1
500287 99500287 1001 86380 86390 1
500237 99500237 1001 86380 86390 1
501487 99501487 1001 86380 86390 1
501279 99501279 1001 86380 86390 1
501300 99501300 1001 86380 86390 1
501276 99501276 1001 86380 86390 1
501302 99501302 1001 86380 86390 1
501316 99501316 1001 86380 86390 1
501342 99501342 1001 86380 86390 1
501758 99501758 1001 86380 86390 1
502195 99502195 1001 86380 86390 1
502114 99502114 1001 86380 86390 1
501998 99501998 1001 86380 86390 1
502592 99502592 1001 86380 86390 1
502475 99502475 1001 86380 86390 1
503257 99503257 1001 86380 86390 1
503289 99503289 1001 86380 86390 1
503048 99503048 1001 86380 86390 1
503057 99503057 1001 86380 86390 1
502771 99502771 1001 86380 86390 1
503308 99503308 1001 86380 86390 1
503297 99503297 1001 86380 86390 1
503391 99503391 1001 86380 86390 1
504094 99504094 1001 86380 86390 1
504103 99504103 1001 86380 86390 1
503825 99503825 1001 86380 86390 1
504120 99504120 1001 86380 86390 1
504814 99504814 1001 86380 86390 1
504686 99504686 1001 86380 86390 1
504605 99504605 1001 86380 86390 1
504336 99504336 1001 86380 86390 1
504432 99504432 1001 86380 86390 1
504323 99504323 1001 86380 86390 1
505126 99505126 1001 86380 86390 1
505668 99505668 1001 86380 86390 1
505683 99505683 1001 86380 86390 1
505757 99505757 1001 86380 86390 1
505573 99505573 1001 86380 86390 1
505974 99505974 1001 86380 86390 1
505992 99505992 1001 86380 86390 1
506660 99506660 1001 86380 86390 1
506726 99506726 1001 86380 86390 1
506898 99506898 1001 86380 86390 1
506852 99506852 1001 86380 86390 1
507565 99507565 1001 86380 86390 1
508048 99508048 1001 86380 86390 1
508088 99508088 1001 86380 86390 1
507929 99507929 1001 86380 86390 1
507682 99507682 1001 86380 86390 1
508301 99508301 1001 86380 86390 1
508434 99508434 1001 86380 86390 1
508898 99508898 1001 86380 86390 1
508789 99508789 1001 86380 86390 1
508467 99508467 1001 86380 86390 1
509748 99509748 1001 86380 86390 1
509724 99509724 1001 86380 86390 1
509877 99509877 1001 86380 86390 1
509859 99509859 1001 86380 86390 1
509561 99509561 1001 86380 86390 1
509293 99509293 1001 86380 86390 1
509480 99509480 1001 86380 86390 1
509458 99509458 1001 86380 86390 1
510066 99510066 1001 86380 86390 1
510327 99510327 1001 86380 86390 1
510488 99510488 1001 86380 86390 1
510437 99510437 1001 86380 86390 1
510414 99510414 1001 86380 86390 1
510325 99510325 1001 86380 86390 1
510216 99510216 1001 86380 86390 1
510892 99510892 1001 86380 86390 1
510777 99510777 1001 86380 86390 1
510843 99510843 1001 86380 86390 1
510799 99510799 1001 86380 86390 1
511442 99511442 1001 86380 86390 1
511384 99511384 1001 86380 86390 1
511679 99511679 1001 86380 86390 1
511603 99511603 1001 86380 86390 1
511689 99511689 1001 86380 86390 1
512243 99512243 1001 86380 86390 1
512282 99512282 1001 86380 86390 1
512104 99512104 1001 86380 86390 1
512383 99512383 1001 86380 86390 1
513146 99513146 1001 86380 86390 1
512967 99512967 1001 86380 86390 1
512662 99512662 1001 86380 86390 1
512768 99512768 1001 86380 86390 1
512786 99512786 1001 86380 86390 1
512749 99512749 1001 86380 86390 1
513268 99513268 1001 86380 86390 1
513390 99513390 1001 86380 86390 1
513853 99513853 1001 86380 86390 1
513787 99513787 1001 86380 86390 1
513746 99513746 1001 86380 86390 1
514188 99514188 1001 86380 86390 1
514204 99514204 1001 86380 86390 1
514040 99514040 1001 86380 86390 1
514745 99514745 1001 86380 86390 1
514522 99514522 1001 86380 86390 1
514485 99514485 1001 86380 86390 1
514348 99514348 1001 86380 86390 1
514244 99514244 1001 86380 86390 1
514350 99514350 1001 86380 86390 1
514416 99514416 1001 86380 86390 1
515647 99515647 1001 86380 86390 1
515275 99515275 1001 86380 86390 1
515393 99515393 1001 86380 86390 1
515458 99515458 1001 86380 86390 1
515280 99515280 1001 86380 86390 1
515295 99515295 1001 86380 86390 1
515115 99515115 1001 86380 86390 1
515206 99515206 1001 86380 86390 1
515246 99515246 1001 86380 86390 1
515816 99515816 1001 86380 86390 1
515765 99515765 1001 86380 86390 1
516440 99516440 1001 86380 86390 1
515915 99515915 1001 86380 86390 1
516682 99516682 1001 86380 86390 1
517178 99517178 1001 86380 86390 1
517078 99517078 1001 86380 86390 1
517015 99517015 1001 86380 86390 1
517082 99517082 1001 86380 86390 1
517007 99517007 1001 86380 86390 1
516724 99516724 1001 86380 86390 1
517457 99517457 1001 86380 86390 1
518027 99518027 1001 86380 86390 1
518123 99518123 1001 86380 86390 1
517791 99517791 1001 86380 86390 1
517946 99517946 1001 86380 86390 1
517779 99517779 1001 86380 86390 1
517737 99517737 1001 86380 86390 1
517636 99517636 1001 86380 86390 1
518349 99518349 1001 86380 86390 1
518326 99518326 1001 86380 86390 1
518939 99518939 1001 86380 86390 1
518877 99518877 1001 86380 86390 1
518878 99518878 1001 86380 86390 1
518577 99518577 1001 86380 86390 1
518752 99518752 1001 86380 86390 1
518380 99518380 1001 86380 86390 1
519192 99519192 1001 86380 86390 1
519090 99519090 1001 86380 86390 1
519116 99519116 1001 86380 86390 1
519125 99519125 1001 86380 86390 1
519609 99519609 1001 86380 86390 1
519526 99519526 1001 86380 86390 1
519464 99519464 1001 86380 86390 1
519360 99519360 1001 86380 86390 1
519891 99519891 1001 86380 86390 1
520017 99520017 1001 86380 86390 1
520500 99520500 1001 86380 86390 1
520505 99520505 1001 86380 86390 1
520350 99520350 1001 86380 86390 1
520033 99520033 1001 86380 86390 1
520835 99520835 1001 86380 86390 1
521327 99521327 1001 86380 86390 1
521280 99521280 1001 86380 86390 1
521282 99521282 1001 86380 86390 1
521427 99521427 1001 86380 86390 1
521259 99521259 1001 86380 86390 1
520981 99520981 1001 86380 86390 1
521033 99521033 1001 86380 86390 1
520904 99520904 1001 86380 86390 1
520919 99520919 1001 86380 86390 1
522228 99522228 1001 86380 86390 1
522223 99522223 1001 86380 86390 1
521910 99521910 1001 86380 86390 1
522041 99522041 1001 86380 86390 1
521734 99521734 1001 86380 86390 1
521838 99521838 1001 86380 86390 1
522355 99522355 1001 86380 86390 1
522778 99522778 1001 86380 86390 1
523196 99523196 1001 86380 86390 1
523319 99523319 1001 86380 86390 1
523126 99523126 1001 86380 86390 1
523139 99523139 1001 86380 86390 1
523843 99523843 1001 86380 86390 1
523651 99523651 1001 86380 86390 1
523483 99523483 1001 86380 86390 1
523485 99523485 1001 86380 86390 1
524022 99524022 1001 86380 86390 1
524577 99524577 1001 86380 86390 1
524579 99524579 1001 86380 86390 1
524690 99524690 1001 86380 86390 1
524542 99524542 1001 86380 86390 1
524949 99524949 1001 86380 86390 1
524972 99524972 1001 86380 86390 1
525315 99525315 1001 86380 86390 1
525370 99525370 1001 86380 86390 1
525256 99525256 1001 86380 86390 1
525159 99525159 1001 86380 86390 1
525070 99525070 1001 86380 86390 1
525802 99525802 1001 86380 86390 1
525782 99525782 1001 86380 86390 1
525694 99525694 1001 86380 86390 1
526368 99526368 1001 86380 86390 1
526165 99526165 1001 86380 86390 1
526044 99526044 1001 86380 86390 1
526150 99526150 1001 86380 86390 1
525897 99525897 1001 86380 86390 1
527096 99527096 1001 86380 86390 1
527191 99527191 1001 86380 86390 1
527142 99527142 1001 86380 86390 1
527080 99527080 1001 86380 86390 1
526830 99526830 1001 86380 86390 1
527670 99527670 1001 86380 86390 1
527473 99527473 1001 86380 86390 1
528740 99528740 1001 86380 86390 1
528531 99528531 1001 86380 86390 1
528598 99528598 1001 86380 86390 1
528561 99528561 1001 86380 86390 1
528523 99528523 1001 86380 86390 1
528429 99528429 1001 86380 86390 1
529525 99529525 1001 86380 86390 1
529646 99529646 1001 86380 86390 1
529716 99529716 1001 86380 86390 1
529722 99529722 1001 86380 86390 1
529479 99529479 1001 86380 86390 1
529906 99529906 1001 86380 86390 1
530318 99530318 1001 86380 86390 1
530307 99530307 1001 86380 86390 1
529997 99529997 1001 86380 86390 1
529966 99529966 1001 86380 86390 1
531252 99531252 1001 86380 86390 1
531281 99531281 1001 86380 86390 1
531338 99531338 1001 86380 86390 1
530854 99530854 1001 86380 86390 1
530893 99530893 1001 86380 86390 1
531457 99531457 1001 86380 86390 1
531462 99531462 1001 86380 86390 1
531478 99531478 1001 86380 86390 1
532178 99532178 1001 86380 86390 1
532086 99532086 1001 86380 86390 1
532138 99532138 1001 86380 86390 1
532114 99532114 1001 86380 86390 1
531638 99531638 1001 86380 86390 1
531747 99531747 1001 86380 86390 1
532228 99532228 1001 86380 86390 1
532349 99532349 1001 86380 86390 1
532994 99532994 1001 86380 86390 1
532650 99532650 1001 86380 86390 1
532631 99532631 1001 86380 86390 1
533177 99533177 1001 86380 86390 1
533091 99533091 1001 86380 86390 1
533668 99533668 1001 86380 86390 1
533639 99533639 1001 86380 86390 1
533604 99533604 1001 86380 86390 1
533433 99533433 1001 86380 86390 1
533286 99533286 1001 86380 86390 1
533364 99533364 1001 86380 86390 1
533934 99533934 1001 86380 86390 1
534091 99534091 1001 86380 86390 1
534175 99534175 1001 86380 86390 1
534756 99534756 1001 86380 86390 1
534693 99534693 1001 86380 86390 1
535401 99535401 1001 86380 86390 1
535190 99535190 1001 86380 86390 1
535119 99535119 1001 86380 86390 1
535160 99535160 1001 86380 86390 1
534942 99534942 1001 86380 86390 1
534997 99534997 1001 86380 86390 1
535568 99535568 1001 86380 86390 1
535660 99535660 1001 86380 86390 1
535519 99535519 1001 86380 86390 1
535810 99535810 1001 86380 86390 1
536374 99536374 1001 86380 86390 1
536362 99536362 1001 86380 86390 1
536531 99536531 1001 86380 86390 1
536448 99536448 1001 86380 86390 1
536974 99536974 1001 86380 86390 1
536963 99536963 1001 86380 86390 1
537123 99537123 1001 86380 86390 1
537033 99537033 1001 86380 86390 1
536872 99536872 1001 86380 86390 1
536825 99536825 1001 86380 86390 1
536648 99536648 1001 86380 86390 1
536729 99536729 1001 86380 86390 1
536679 99536679 1001 86380 86390 1
536562 99536562 1001 86380 86390 1
537811 99537811 1001 86380 86390 1
537679 99537679 1001 86380 86390 1
537689 99537689 1001 86380 86390 1
537402 99537402 1001 86380 86390 1
538175 99538175 1001 86380 86390 1
538712 99538712 1001 86380 86390 1
538798 99538798 1001 86380 86390 1
538523 99538523 1001 86380 86390 1
538233 99538233 1001 86380 86390 1
538385 99538385 1001 86380 86390 1
538980 99538980 1001 86380 86390 1
539466 99539466 1001 86380 86390 1
539560 99539560 1001 86380 86390 1
539264 99539264 1001 86380 86390 1
539142 99539142 1001 86380 86390 1
539937 99539937 1001 86380 86390 1
539940 99539940 1001 86380 86390 1
540593 99540593 1001 86380 86390 1
540570 99540570 1001 86380 86390 1
540578 99540578 1001 86380 86390 1
541177 99541177 1001 86380 86390 1
540883 99540883 1001 86380 86390 1
540924 99540924 1001 86380 86390 1
540857 99540857 1001 86380 86390 1
541355 99541355 1001 86380 86390 1
541307 99541307 1001 86380 86390 1
542096 99542096 1001 86380 86390 1
542051 99542051 1001 86380 86390 1
541923 99541923 1001 86380 86390 1
541900 99541900 1001 86380 86390 1
541769 99541769 1001 86380 86390 1
541524 99541524 1001 86380 86390 1
541578 99541578 1001 86380 86390 1
541605 99541605 1001 86380 86390 1
541523 99541523 1001 86380 86390 1
542171 99542171 1001 86380 86390 1
542134 99542134 1001 86380 86390 1
542914 99542914 1001 86380 86390 1
542771 99542771 1001 86380 86390 1
542772 99542772 1001 86380 86390 1
542865 99542865 1001 86380 86390 1
542878 99542878 1001 86380 86390 1
542728 99542728 1001 86380 86390 1
542441 99542441 1001 86380 86390 1
542373 99542373 1001 86380 86390 1
542491 99542491 1001 86380 86390 1
542335 99542335 1001 86380 86390 1
543099 99543099 1001 86380 86390 1
543074 99543074 1001 86380 86390 1
543106 99543106 1001 86380 86390 1
543604 99543604 1001 86380 86390 1
543576 99543576 1001 86380 86390 1
543273 99543273 1001 86380 86390 1
543951 99543951 1001 86380 86390 1
543792 99543792 1001 86380 86390 1
544461 99544461 1001 86380 86390 1
544436 99544436 1001 86380 86390 1
544529 99544529 1001 86380 86390 1
544429 99544429 1001 86380 86390 1
543987 99543987 1001 86380 86390 1
544618 99544618 1001 86380 86390 1
400064 99400064 1001 86380 86390 1
400052 99400052 1001 86380 86390 1
400829 99400829 1001 86380 86390 1
400848 99400848 1001 86380 86390 1
401005 99401005 1001 86380 86390 1
401568 99401568 1001 86380 86390 1
402255 99402255 1001 86380 86390 1
402955 99402955 1001 86380 86390 1
403503 99403503 1001 86380 86390 1
404212 99404212 1001 86380 86390 1
404474 99404474 1001 86380 86390 1
404562 99404562 1001 86380 86390 1
404713 99404713 1001 86380 86390 1
405297 99405297 1001 86380 86390 1
405696 99405696 1001 86380 86390 1
405753 99405753 1001 86380 86390 1
405962 99405962 1001 86380 86390 1
406185 99406185 1001 86380 86390 1
406702 99406702 1001 86380 86390 1
406714 99406714 1001 86380 86390 1
406820 99406820 1001 86380 86390 1
406772 99406772 1001 86380 86390 1
407450 99407450 1001 86380 86390 1
407609 99407609 1001 86380 86390 1
407679 99407679 1001 86380 86390 1
408445 99408445 1001 86380 86390 1
408651 99408651 1001 86380 86390 1
409046 99409046 1001 86380 86390 1
409058 99409058 1001 86380 86390 1
409296 99409296 1001 86380 86390 1
409647 99409647 1001 86380 86390 1
409690 99409690 1001 86380 86390 1
409996 99409996 1001 86380 86390 1
410530 99410530 1001 86380 86390 1
410885 99410885 1001 86380 86390 1
411007 99411007 1001 86380 86390 1
411064 99411064 1001 86380 86390 1
411574 99411574 1001 86380 86390 1
411971 99411971 1001 86380 86390 1
413613 99413613 1001 86380 86390 1
413236 99413236 1001 86380 86390 1
412607 99412607 1001 86380 86390 1
412828 99412828 1001 86380 86390 1
412592 99412592 1001 86380 86390 1
412575 99412575 1001 86380 86390 1
414059 99414059 1001 86380 86390 1
414928 99414928 1001 86380 86390 1
414530 99414530 1001 86380 86390 1
414745 99414745 1001 86380 86390 1
414173 99414173 1001 86380 86390 1
415422 99415422 1001 86380 86390 1
415536 99415536 1001 86380 86390 1
416729 99416729 1001 86380 86390 1
416326 99416326 1001 86380 86390 1
416180 99416180 1001 86380 86390 1
415984 99415984 1001 86380 86390 1
415835 99415835 1001 86380 86390 1
417362 99417362 1001 86380 86390 1
417351 99417351 1001 86380 86390 1
417475 99417475 1001 86380 86390 1
418377 99418377 1001 86380 86390 1
418208 99418208 1001 86380 86390 1
418324 99418324 1001 86380 86390 1
417661 99417661 1001 86380 86390 1
417685 99417685 1001 86380 86390 1
417884 99417884 1001 86380 86390 1
419161 99419161 1001 86380 86390 1
418807 99418807 1001 86380 86390 1
419189 99419189 1001 86380 86390 1
420194 99420194 1001 86380 86390 1
420124 99420124 1001 86380 86390 1
420410 99420410 1001 86380 86390 1
420144 99420144 1001 86380 86390 1
419888 99419888 1001 86380 86390 1
419642 99419642 1001 86380 86390 1
419471 99419471 1001 86380 86390 1
419500 99419500 1001 86380 86390 1
419390 99419390 1001 86380 86390 1
420515 99420515 1001 86380 86390 1
420780 99420780 1001 86380 86390 1
421936 99421936 1001 86380 86390 1
421577 99421577 1001 86380 86390 1
421245 99421245 1001 86380 86390 1
421228 99421228 1001 86380 86390 1
422378 99422378 1001 86380 86390 1
423309 99423309 1001 86380 86390 1
423117 99423117 1001 86380 86390 1
423282 99423282 1001 86380 86390 1
424069 99424069 1001 86380 86390 1
423775 99423775 1001 86380 86390 1
424022 99424022 1001 86380 86390 1
423801 99423801 1001 86380 86390 1
423974 99423974 1001 86380 86390 1
424028 99424028 1001 86380 86390 1
425056 99425056 1001 86380 86390 1
424154 99424154 1001 86380 86390 1
424391 99424391 1001 86380 86390 1
424541 99424541 1001 86380 86390 1
426929 99426929 1001 86380 86390 1
426801 99426801 1001 86380 86390 1
426498 99426498 1001 86380 86390 1
425988 99425988 1001 86380 86390 1
427239 99427239 1001 86380 86390 1
427519 99427519 1001 86380 86390 1
427473 99427473 1001 86380 86390 1
428665 99428665 1001 86380 86390 1
428335 99428335 1001 86380 86390 1
427779 99427779 1001 86380 86390 1
428817 99428817 1001 86380 86390 1
428947 99428947 1001 86380 86390 1
429928 99429928 1001 86380 86390 1
429781 99429781 1001 86380 86390 1
429727 99429727 1001 86380 86390 1
429245 99429245 1001 86380 86390 1
429444 99429444 1001 86380 86390 1
429232 99429232 1001 86380 86390 1
429383 99429383 1001 86380 86390 1
430606 99430606 1001 86380 86390 1
430746 99430746 1001 86380 86390 1
430697 99430697 1001 86380 86390 1
432054 99432054 1001 86380 86390 1
431635 99431635 1001 86380 86390 1
431521 99431521 1001 86380 86390 1
433354 99433354 1001 86380 86390 1
432907 99432907 1001 86380 86390 1
433009 99433009 1001 86380 86390 1
432652 99432652 1001 86380 86390 1
432588 99432588 1001 86380 86390 1
432661 99432661 1001 86380 86390 1
435217 99435217 1001 86380 86390 1
435105 99435105 1001 86380 86390 1
434819 99434819 1001 86380 86390 1
434820 99434820 1001 86380 86390 1
434694 99434694 1001 86380 86390 1
434143 99434143 1001 86380 86390 1
434217 99434217 1001 86380 86390 1
436761 99436761 1001 86380 86390 1
436919 99436919 1001 86380 86390 1
437063 99437063 1001 86380 86390 1
436824 99436824 1001 86380 86390 1
436799 99436799 1001 86380 86390 1
437146 99437146 1001 86380 86390 1
436475 99436475 1001 86380 86390 1
436637 99436637 1001 86380 86390 1
436507 99436507 1001 86380 86390 1
436022 99436022 1001 86380 86390 1
300630 99300630 1001 86380 86390 1
300472 99300472 1001 86380 86390 1
300397 99300397 1001 86380 86390 1
300768 99300768 1001 86380 86390 1
300748 99300748 1001 86380 86390 1
300762 99300762 1001 86380 86390 1
301502 99301502 1001 86380 86390 1
301007 99301007 1001 86380 86390 1
302349 99302349 1001 86380 86390 1
302218 99302218 1001 86380 86390 1
301972 99301972 1001 86380 86390 1
301979 99301979 1001 86380 86390 1
301863 99301863 1001 86380 86390 1
301849 99301849 1001 86380 86390 1
302412 99302412 1001 86380 86390 1
303068 99303068 1001 86380 86390 1
303062 99303062 1001 86380 86390 1
302991 99302991 1001 86380 86390 1
302944 99302944 1001 86380 86390 1
302613 99302613 1001 86380 86390 1
303411 99303411 1001 86380 86390 1
303252 99303252 1001 86380 86390 1
304030 99304030 1001 86380 86390 1
303704 99303704 1001 86380 86390 1
303539 99303539 1001 86380 86390 1
304908 99304908 1001 86380 86390 1
305638 99305638 1001 86380 86390 1
305679 99305679 1001 86380 86390 1
305357 99305357 1001 86380 86390 1
500012 99500012 1001 86380 86390 1
500655 99500655 1001 86380 86390 1
500481 99500481 1001 86380 86390 1
500212 99500212 1001 86380 86390 1
500919 99500919 1001 86380 86390 1
500986 99500986 1001 86380 86390 1
500948 99500948 1001 86380 86390 1
501442 99501442 1001 86380 86390 1
501629 99501629 1001 86380 86390 1
501057 99501057 1001 86380 86390 1
501174 99501174 1001 86380 86390 1
501150 99501150 1001 86380 86390 1
501041 99501041 1001 86380 86390 1
501146 99501146 1001 86380 86390 1
501803 99501803 1001 86380 86390 1
502442 99502442 1001 86380 86390 1
502268 99502268 1001 86380 86390 1
502452 99502452 1001 86380 86390 1
502210 99502210 1001 86380 86390 1
502111 99502111 1001 86380 86390 1
501883 99501883 1001 86380 86390 1
501980 99501980 1001 86380 86390 1
501918 99501918 1001 86380 86390 1
501997 99501997 1001 86380 86390 1
503088 99503088 1001 86380 86390 1
502885 99502885 1001 86380 86390 1
504053 99504053 1001 86380 86390 1
503837 99503837 1001 86380 86390 1
503908 99503908 1001 86380 86390 1
503659 99503659 1001 86380 86390 1
503699 99503699 1001 86380 86390 1
504248 99504248 1001 86380 86390 1
504173 99504173 1001 86380 86390 1
504791 99504791 1001 86380 86390 1
504483 99504483 1001 86380 86390 1
504528 99504528 1001 86380 86390 1
505090 99505090 1001 86380 86390 1
505576 99505576 1001 86380 86390 1
505502 99505502 1001 86380 86390 1
505421 99505421 1001 86380 86390 1
506208 99506208 1001 86380 86390 1
506053 99506053 1001 86380 86390 1
506012 99506012 1001 86380 86390 1
506026 99506026 1001 86380 86390 1
506723 99506723 1001 86380 86390 1
507385 99507385 1001 86380 86390 1
507365 99507365 1001 86380 86390 1
507176 99507176 1001 86380 86390 1
506993 99506993 1001 86380 86390 1
508071 99508071 1001 86380 86390 1
508139 99508139 1001 86380 86390 1
508101 99508101 1001 86380 86390 1
508196 99508196 1001 86380 86390 1
507917 99507917 1001 86380 86390 1
507931 99507931 1001 86380 86390 1
507872 99507872 1001 86380 86390 1
507707 99507707 1001 86380 86390 1
507715 99507715 1001 86380 86390 1
508336 99508336 1001 86380 86390 1
508392 99508392 1001 86380 86390 1
508253 99508253 1001 86380 86390 1
509042 99509042 1001 86380 86390 1
509049 99509049 1001 86380 86390 1
508768 99508768 1001 86380 86390 1
508622 99508622 1001 86380 86390 1
508618 99508618 1001 86380 86390 1
508529 99508529 1001 86380 86390 1
508595 99508595 1001 86380 86390 1
509269 99509269 1001 86380 86390 1
509698 99509698 1001 86380 86390 1
509803 99509803 1001 86380 86390 1
509756 99509756 1001 86380 86390 1
509665 99509665 1001 86380 86390 1
509357 99509357 1001 86380 86390 1
510580 99510580 1001 86380 86390 1
510458 99510458 1001 86380 86390 1
510466 99510466 1001 86380 86390 1
510441 99510441 1001 86380 86390 1
510161 99510161 1001 86380 86390 1
510860 99510860 1001 86380 86390 1
511500 99511500 1001 86380 86390 1
511167 99511167 1001 86380 86390 1
511033 99511033 1001 86380 86390 1
511586 99511586 1001 86380 86390 1
512163 99512163 1001 86380 86390 1
512165 99512165 1001 86380 86390 1
512042 99512042 1001 86380 86390 1
511942 99511942 1001 86380 86390 1
512851 99512851 1001 86380 86390 1
512867 99512867 1001 86380 86390 1
512921 99512921 1001 86380 86390 1
512680 99512680 1001 86380 86390 1
513295 99513295 1001 86380 86390 1
513234 99513234 1001 86380 86390 1
513968 99513968 1001 86380 86390 1
513919 99513919 1001 86380 86390 1
513791 99513791 1001 86380 86390 1
513584 99513584 1001 86380 86390 1
513459 99513459 1001 86380 86390 1
514041 99514041 1001 86380 86390 1
514133 99514133 1001 86380 86390 1
514684 99514684 1001 86380 86390 1
514366 99514366 1001 86380 86390 1
514296 99514296 1001 86380 86390 1
514246 99514246 1001 86380 86390 1
515010 99515010 1001 86380 86390 1
514973 99514973 1001 86380 86390 1
515053 99515053 1001 86380 86390 1
515627 99515627 1001 86380 86390 1
515404 99515404 1001 86380 86390 1
515381 99515381 1001 86380 86390 1
515409 99515409 1001 86380 86390 1
515476 99515476 1001 86380 86390 1
515695 99515695 1001 86380 86390 1
516329 99516329 1001 86380 86390 1
516322 99516322 1001 86380 86390 1
516366 99516366 1001 86380 86390 1
516205 99516205 1001 86380 86390 1
515982 99515982 1001 86380 86390 1
515905 99515905 1001 86380 86390 1
516049 99516049 1001 86380 86390 1
516094 99516094 1001 86380 86390 1
516043 99516043 1001 86380 86390 1
517196 99517196 1001 86380 86390 1
517316 99517316 1001 86380 86390 1
517028 99517028 1001 86380 86390 1
517108 99517108 1001 86380 86390 1
517431 99517431 1001 86380 86390 1
517804 99517804 1001 86380 86390 1
517948 99517948 1001 86380 86390 1
517773 99517773 1001 86380 86390 1
517595 99517595 1001 86380 86390 1
518811 99518811 1001 86380 86390 1
518930 99518930 1001 86380 86390 1
518770 99518770 1001 86380 86390 1
518762 99518762 1001 86380 86390 1
518580 99518580 1001 86380 86390 1
518422 99518422 1001 86380 86390 1
519021 99519021 1001 86380 86390 1
518995 99518995 1001 86380 86390 1
519009 99519009 1001 86380 86390 1
519674 99519674 1001 86380 86390 1
519212 99519212 1001 86380 86390 1
519888 99519888 1001 86380 86390 1
519954 99519954 1001 86380 86390 1
520395 99520395 1001 86380 86390 1
520313 99520313 1001 86380 86390 1
520093 99520093 1001 86380 86390 1
520825 99520825 1001 86380 86390 1
521300 99521300 1001 86380 86390 1
521301 99521301 1001 86380 86390 1
521142 99521142 1001 86380 86390 1
520876 99520876 1001 86380 86390 1
520992 99520992 1001 86380 86390 1
520852 99520852 1001 86380 86390 1
521049 99521049 1001 86380 86390 1
520999 99520999 1001 86380 86390 1
521606 99521606 1001 86380 86390 1
522273 99522273 1001 86380 86390 1
522108 99522108 1001 86380 86390 1
521987 99521987 1001 86380 86390 1
521988 99521988 1001 86380 86390 1
521705 99521705 1001 86380 86390 1
521773 99521773 1001 86380 86390 1
521695 99521695 1001 86380 86390 1
522460 99522460 1001 86380 86390 1
522371 99522371 1001 86380 86390 1
522926 99522926 1001 86380 86390 1
522760 99522760 1001 86380 86390 1
522854 99522854 1001 86380 86390 1
522769 99522769 1001 86380 86390 1
522655 99522655 1001 86380 86390 1
522506 99522506 1001 86380 86390 1
523237 99523237 1001 86380 86390 1
523296 99523296 1001 86380 86390 1
523927 99523927 1001 86380 86390 1
523863 99523863 1001 86380 86390 1
523938 99523938 1001 86380 86390 1
523482 99523482 1001 86380 86390 1
524094 99524094 1001 86380 86390 1
524768 99524768 1001 86380 86390 1
524581 99524581 1001 86380 86390 1
524638 99524638 1001 86380 86390 1
524415 99524415 1001 86380 86390 1
524776 99524776 1001 86380 86390 1
524857 99524857 1001 86380 86390 1
525023 99525023 1001 86380 86390 1
525651 99525651 1001 86380 86390 1
525640 99525640 1001 86380 86390 1
525656 99525656 1001 86380 86390 1
526421 99526421 1001 86380 86390 1
526277 99526277 1001 86380 86390 1
526370 99526370 1001 86380 86390 1
526212 99526212 1001 86380 86390 1
526465 99526465 1001 86380 86390 1
526492 99526492 1001 86380 86390 1
527209 99527209 1001 86380 86390 1
526880 99526880 1001 86380 86390 1
526874 99526874 1001 86380 86390 1
526770 99526770 1001 86380 86390 1
526694 99526694 1001 86380 86390 1
526774 99526774 1001 86380 86390 1
526750 99526750 1001 86380 86390 1
526791 99526791 1001 86380 86390 1
527355 99527355 1001 86380 86390 1
527775 99527775 1001 86380 86390 1
528752 99528752 1001 86380 86390 1
528791 99528791 1001 86380 86390 1
528823 99528823 1001 86380 86390 1
528498 99528498 1001 86380 86390 1
528339 99528339 1001 86380 86390 1
528300 99528300 1001 86380 86390 1
528329 99528329 1001 86380 86390 1
528951 99528951 1001 86380 86390 1
528980 99528980 1001 86380 86390 1
528943 99528943 1001 86380 86390 1
529617 99529617 1001 86380 86390 1
529688 99529688 1001 86380 86390 1
529496 99529496 1001 86380 86390 1
529361 99529361 1001 86380 86390 1
529919 99529919 1001 86380 86390 1
529754 99529754 1001 86380 86390 1
529820 99529820 1001 86380 86390 1
530413 99530413 1001 86380 86390 1
530445 99530445 1001 86380 86390 1
530360 99530360 1001 86380 86390 1
530272 99530272 1001 86380 86390 1
530299 99530299 1001 86380 86390 1
530209 99530209 1001 86380 86390 1
530013 99530013 1001 86380 86390 1
530604 99530604 1001 86380 86390 1
530637 99530637 1001 86380 86390 1
531199 99531199 1001 86380 86390 1
531295 99531295 1001 86380 86390 1
530809 99530809 1001 86380 86390 1
531432 99531432 1001 86380 86390 1
532172 99532172 1001 86380 86390 1
532073 99532073 1001 86380 86390 1
531741 99531741 1001 86380 86390 1
531613 99531613 1001 86380 86390 1
531721 99531721 1001 86380 86390 1
532288 99532288 1001 86380 86390 1
532277 99532277 1001 86380 86390 1
532227 99532227 1001 86380 86390 1
532853 99532853 1001 86380 86390 1
532765 99532765 1001 86380 86390 1
532767 99532767 1001 86380 86390 1
532489 99532489 1001 86380 86390 1
532542 99532542 1001 86380 86390 1
533168 99533168 1001 86380 86390 1
533827 99533827 1001 86380 86390 1
533562 99533562 1001 86380 86390 1
533616 99533616 1001 86380 86390 1
533552 99533552 1001 86380 86390 1
533572 99533572 1001 86380 86390 1
533435 99533435 1001 86380 86390 1
534668 99534668 1001 86380 86390 1
534674 99534674 1001 86380 86390 1
534319 99534319 1001 86380 86390 1
534449 99534449 1001 86380 86390 1
534309 99534309 1001 86380 86390 1
534143 99534143 1001 86380 86390 1
534235 99534235 1001 86380 86390 1
534238 99534238 1001 86380 86390 1
534086 99534086 1001 86380 86390 1
534823 99534823 1001 86380 86390 1
535407 99535407 1001 86380 86390 1
535446 99535446 1001 86380 86390 1
534956 99534956 1001 86380 86390 1
535023 99535023 1001 86380 86390 1
535584 99535584 1001 86380 86390 1
536098 99536098 1001 86380 86390 1
536130 99536130 1001 86380 86390 1
535845 99535845 1001 86380 86390 1
537154 99537154 1001 86380 86390 1
536859 99536859 1001 86380 86390 1
536654 99536654 1001 86380 86390 1
537277 99537277 1001 86380 86390 1
537319 99537319 1001 86380 86390 1
537294 99537294 1001 86380 86390 1
537707 99537707 1001 86380 86390 1
537664 99537664 1001 86380 86390 1
537369 99537369 1001 86380 86390 1
537526 99537526 1001 86380 86390 1
538651 99538651 1001 86380 86390 1
538467 99538467 1001 86380 86390 1
538535 99538535 1001 86380 86390 1
538460 99538460 1001 86380 86390 1
538592 99538592 1001 86380 86390 1
538439 99538439 1001 86380 86390 1
538264 99538264 1001 86380 86390 1
538827 99538827 1001 86380 86390 1
538935 99538935 1001 86380 86390 1
539551 99539551 1001 86380 86390 1
539530 99539530 1001 86380 86390 1
539447 99539447 1001 86380 86390 1
539498 99539498 1001 86380 86390 1
539358 99539358 1001 86380 86390 1
539427 99539427 1001 86380 86390 1
539236 99539236 1001 86380 86390 1
539393 99539393 1001 86380 86390 1
539137 99539137 1001 86380 86390 1
539141 99539141 1001 86380 86390 1
539213 99539213 1001 86380 86390 1
539768 99539768 1001 86380 86390 1
539781 99539781 1001 86380 86390 1
540313 99540313 1001 86380 86390 1
540275 99540275 1001 86380 86390 1
540314 99540314 1001 86380 86390 1
540277 99540277 1001 86380 86390 1
540370 99540370 1001 86380 86390 1
540285 99540285 1001 86380 86390 1
540176 99540176 1001 86380 86390 1
540054 99540054 1001 86380 86390 1
540020 99540020 1001 86380 86390 1
539858 99539858 1001 86380 86390 1
541240 99541240 1001 86380 86390 1
540944 99540944 1001 86380 86390 1
540682 99540682 1001 86380 86390 1
541425 99541425 1001 86380 86390 1
541987 99541987 1001 86380 86390 1
541748 99541748 1001 86380 86390 1
541816 99541816 1001 86380 86390 1
541782 99541782 1001 86380 86390 1
541631 99541631 1001 86380 86390 1
541636 99541636 1001 86380 86390 1
542245 99542245 1001 86380 86390 1
542148 99542148 1001 86380 86390 1
542767 99542767 1001 86380 86390 1
542826 99542826 1001 86380 86390 1
542676 99542676 1001 86380 86390 1
542613 99542613 1001 86380 86390 1
542667 99542667 1001 86380 86390 1
542327 99542327 1001 86380 86390 1
542342 99542342 1001 86380 86390 1
542516 99542516 1001 86380 86390 1
543127 99543127 1001 86380 86390 1
543016 99543016 1001 86380 86390 1
543600 99543600 1001 86380 86390 1
543639 99543639 1001 86380 86390 1
543499 99543499 1001 86380 86390 1
543357 99543357 1001 86380 86390 1
543358 99543358 1001 86380 86390 1
543320 99543320 1001 86380 86390 1
543828 99543828 1001 86380 86390 1
544577 99544577 1001 86380 86390 1
544440 99544440 1001 86380 86390 1
544102 99544102 1001 86380 86390 1
423664 260 1001 61800 62157 1
500211 662 1001 26936 27235 1
500211 662 1001 35133 35232 1
400018 99400018 1001 86380 86390 1
400112 99400112 1001 86380 86390 1
400490 99400490 1001 86380 86390 1
400936 99400936 1001 86380 86390 1
401040 99401040 1001 86380 86390 1
401085 99401085 1001 86380 86390 1
401223 99401223 1001 86380 86390 1
401327 99401327 1001 86380 86390 1
401681 99401681 1001 86380 86390 1
402324 99402324 1001 86380 86390 1
402659 99402659 1001 86380 86390 1
402964 99402964 1001 86380 86390 1
402936 99402936 1001 86380 86390 1
403188 99403188 1001 86380 86390 1
403538 99403538 1001 86380 86390 1
404052 99404052 1001 86380 86390 1
404302 99404302 1001 86380 86390 1
404415 99404415 1001 86380 86390 1
404458 99404458 1001 86380 86390 1
404514 99404514 1001 86380 86390 1
405236 99405236 1001 86380 86390 1
405285 99405285 1001 86380 86390 1
405443 99405443 1001 86380 86390 1
405423 99405423 1001 86380 86390 1
405435 99405435 1001 86380 86390 1
405618 99405618 1001 86380 86390 1
405718 99405718 1001 86380 86390 1
405783 99405783 1001 86380 86390 1
406272 99406272 1001 86380 86390 1
406637 99406637 1001 86380 86390 1
406841 99406841 1001 86380 86390 1
407099 99407099 1001 86380 86390 1
407214 99407214 1001 86380 86390 1
407488 99407488 1001 86380 86390 1
407615 99407615 1001 86380 86390 1
407832 99407832 1001 86380 86390 1
408147 99408147 1001 86380 86390 1
408252 99408252 1001 86380 86390 1
408530 99408530 1001 86380 86390 1
408772 99408772 1001 86380 86390 1
409005 99409005 1001 86380 86390 1
409171 99409171 1001 86380 86390 1
409640 99409640 1001 86380 86390 1
409746 99409746 1001 86380 86390 1
409862 99409862 1001 86380 86390 1
410468 99410468 1001 86380 86390 1
410757 99410757 1001 86380 86390 1
411227 99411227 1001 86380 86390 1
412044 99412044 1001 86380 86390 1
412152 99412152 1001 86380 86390 1
413542 99413542 1001 86380 86390 1
413322 99413322 1001 86380 86390 1
412891 99412891 1001 86380 86390 1
413255 99413255 1001 86380 86390 1
413701 99413701 1001 86380 86390 1
414009 99414009 1001 86380 86390 1
415234 99415234 1001 86380 86390 1
415295 99415295 1001 86380 86390 1
414177 99414177 1001 86380 86390 1
414259 99414259 1001 86380 86390 1
414137 99414137 1001 86380 86390 1
415607 99415607 1001 86380 86390 1
415381 99415381 1001 86380 86390 1
416941 99416941 1001 86380 86390 1
416219 99416219 1001 86380 86390 1
415900 99415900 1001 86380 86390 1
417391 99417391 1001 86380 86390 1
417269 99417269 1001 86380 86390 1
417364 99417364 1001 86380 86390 1
417511 99417511 1001 86380 86390 1
418305 99418305 1001 86380 86390 1
418124 99418124 1001 86380 86390 1
417875 99417875 1001 86380 86390 1
418981 99418981 1001 86380 86390 1
418803 99418803 1001 86380 86390 1
419041 99419041 1001 86380 86390 1
420445 99420445 1001 86380 86390 1
420382 99420382 1001 86380 86390 1
420152 99420152 1001 86380 86390 1
419787 99419787 1001 86380 86390 1
419791 99419791 1001 86380 86390 1
419976 99419976 1001 86380 86390 1
419594 99419594 1001 86380 86390 1
419497 99419497 1001 86380 86390 1
420514 99420514 1001 86380 86390 1
420775 99420775 1001 86380 86390 1
421999 99421999 1001 86380 86390 1
422075 99422075 1001 86380 86390 1
421145 99421145 1001 86380 86390 1
422303 99422303 1001 86380 86390 1
423367 99423367 1001 86380 86390 1
423191 99423191 1001 86380 86390 1
422943 99422943 1001 86380 86390 1
423171 99423171 1001 86380 86390 1
422938 99422938 1001 86380 86390 1
423951 99423951 1001 86380 86390 1
425103 99425103 1001 86380 86390 1
425180 99425180 1001 86380 86390 1
425232 99425232 1001 86380 86390 1
424830 99424830 1001 86380 86390 1
424232 99424232 1001 86380 86390 1
425640 99425640 1001 86380 86390 1
427033 99427033 1001 86380 86390 1
426623 99426623 1001 86380 86390 1
426310 99426310 1001 86380 86390 1
426253 99426253 1001 86380 86390 1
427377 99427377 1001 86380 86390 1
428516 99428516 1001 86380 86390 1
428446 99428446 1001 86380 86390 1
428373 99428373 1001 86380 86390 1
428257 99428257 1001 86380 86390 1
428124 99428124 1001 86380 86390 1
427828 99427828 1001 86380 86390 1
427884 99427884 1001 86380 86390 1
427919 99427919 1001 86380 86390 1
428949 99428949 1001 86380 86390 1
429943 99429943 1001 86380 86390 1
429363 99429363 1001 86380 86390 1
431984 99431984 1001 86380 86390 1
431358 99431358 1001 86380 86390 1
431047 99431047 1001 86380 86390 1
431220 99431220 1001 86380 86390 1
430909 99430909 1001 86380 86390 1
432486 99432486 1001 86380 86390 1
433638 99433638 1001 86380 86390 1
432936 99432936 1001 86380 86390 1
432854 99432854 1001 86380 86390 1
432656 99432656 1001 86380 86390 1
434003 99434003 1001 86380 86390 1
434029 99434029 1001 86380 86390 1
433911 99433911 1001 86380 86390 1
435339 99435339 1001 86380 86390 1
435395 99435395 1001 86380 86390 1
435414 99435414 1001 86380 86390 1
434842 99434842 1001 86380 86390 1
434871 99434871 1001 86380 86390 1
434850 99434850 1001 86380 86390 1
434877 99434877 1001 86380 86390 1
434855 99434855 1001 86380 86390 1
434655 99434655 1001 86380 86390 1
434450 99434450 1001 86380 86390 1
434284 99434284 1001 86380 86390 1
436682 99436682 1001 86380 86390 1
435952 99435952 1001 86380 86390 1
436287 99436287 1001 86380 86390 1
300045 99300045 1001 86380 86390 1
437332 99437332 1001 86380 86390 1
300697 99300697 1001 86380 86390 1
300716 99300716 1001 86380 86390 1
300453 99300453 1001 86380 86390 1
300481 99300481 1001 86380 86390 1
300521 99300521 1001 86380 86390 1
300271 99300271 1001 86380 86390 1
300261 99300261 1001 86380 86390 1
300765 99300765 1001 86380 86390 1
300885 99300885 1001 86380 86390 1
300787 99300787 1001 86380 86390 1
301331 99301331 1001 86380 86390 1
300947 99300947 1001 86380 86390 1
301096 99301096 1001 86380 86390 1
302295 99302295 1001 86380 86390 1
302272 99302272 1001 86380 86390 1
302315 99302315 1001 86380 86390 1
302064 99302064 1001 86380 86390 1
302053 99302053 1001 86380 86390 1
301941 99301941 1001 86380 86390 1
301776 99301776 1001 86380 86390 1
301949 99301949 1001 86380 86390 1
301886 99301886 1001 86380 86390 1
301836 99301836 1001 86380 86390 1
302446 99302446 1001 86380 86390 1
302949 99302949 1001 86380 86390 1
302821 99302821 1001 86380 86390 1
302703 99302703 1001 86380 86390 1
302644 99302644 1001 86380 86390 1
302748 99302748 1001 86380 86390 1
302595 99302595 1001 86380 86390 1
303740 99303740 1001 86380 86390 1
303664 99303664 1001 86380 86390 1
303641 99303641 1001 86380 86390 1
303785 99303785 1001 86380 86390 1
303490 99303490 1001 86380 86390 1
303532 99303532 1001 86380 86390 1
303494 99303494 1001 86380 86390 1
303431 99303431 1001 86380 86390 1
304074 99304074 1001 86380 86390 1
304090 99304090 1001 86380 86390 1
304155 99304155 1001 86380 86390 1
304739 99304739 1001 86380 86390 1
304663 99304663 1001 86380 86390 1
304653 99304653 1001 86380 86390 1
304475 99304475 1001 86380 86390 1
304380 99304380 1001 86380 86390 1
305544 99305544 1001 86380 86390 1
305573 99305573 1001 86380 86390 1
305513 99305513 1001 86380 86390 1
305565 99305565 1001 86380 86390 1
305291 99305291 1001 86380 86390 1
305335 99305335 1001 86380 86390 1
305296 99305296 1001 86380 86390 1
305440 99305440 1001 86380 86390 1
305104 99305104 1001 86380 86390 1
500778 99500778 1001 86380 86390 1
500437 99500437 1001 86380 86390 1
500489 99500489 1001 86380 86390 1
501594 99501594 1001 86380 86390 1
501248 99501248 1001 86380 86390 1
501068 99501068 1001 86380 86390 1
502465 99502465 1001 86380 86390 1
502355 99502355 1001 86380 86390 1
502446 99502446 1001 86380 86390 1
502398 99502398 1001 86380 86390 1
502347 99502347 1001 86380 86390 1
502187 99502187 1001 86380 86390 1
502123 99502123 1001 86380 86390 1
502072 99502072 1001 86380 86390 1
502520 99502520 1001 86380 86390 1
502599 99502599 1001 86380 86390 1
502992 99502992 1001 86380 86390 1
502801 99502801 1001 86380 86390 1
502837 99502837 1001 86380 86390 1
503953 99503953 1001 86380 86390 1
504070 99504070 1001 86380 86390 1
503996 99503996 1001 86380 86390 1
503768 99503768 1001 86380 86390 1
503523 99503523 1001 86380 86390 1
503703 99503703 1001 86380 86390 1
504271 99504271 1001 86380 86390 1
504284 99504284 1001 86380 86390 1
504131 99504131 1001 86380 86390 1
504278 99504278 1001 86380 86390 1
504920 99504920 1001 86380 86390 1
504879 99504879 1001 86380 86390 1
504388 99504388 1001 86380 86390 1
505141 99505141 1001 86380 86390 1
505567 99505567 1001 86380 86390 1
505637 99505637 1001 86380 86390 1
505449 99505449 1001 86380 86390 1
505441 99505441 1001 86380 86390 1
505181 99505181 1001 86380 86390 1
505936 99505936 1001 86380 86390 1
505772 99505772 1001 86380 86390 1
506493 99506493 1001 86380 86390 1
506410 99506410 1001 86380 86390 1
506196 99506196 1001 86380 86390 1
506326 99506326 1001 86380 86390 1
506357 99506357 1001 86380 86390 1
506255 99506255 1001 86380 86390 1
506388 99506388 1001 86380 86390 1
506152 99506152 1001 86380 86390 1
506788 99506788 1001 86380 86390 1
507332 99507332 1001 86380 86390 1
507274 99507274 1001 86380 86390 1
507165 99507165 1001 86380 86390 1
507144 99507144 1001 86380 86390 1
507448 99507448 1001 86380 86390 1
507526 99507526 1001 86380 86390 1
508150 99508150 1001 86380 86390 1
508031 99508031 1001 86380 86390 1
507894 99507894 1001 86380 86390 1
507895 99507895 1001 86380 86390 1
507641 99507641 1001 86380 86390 1
507695 99507695 1001 86380 86390 1
507800 99507800 1001 86380 86390 1
507762 99507762 1001 86380 86390 1
507714 99507714 1001 86380 86390 1
508911 99508911 1001 86380 86390 1
508914 99508914 1001 86380 86390 1
509061 99509061 1001 86380 86390 1
508881 99508881 1001 86380 86390 1
508726 99508726 1001 86380 86390 1
508692 99508692 1001 86380 86390 1
508850 99508850 1001 86380 86390 1
508538 99508538 1001 86380 86390 1
509258 99509258 1001 86380 86390 1
509846 99509846 1001 86380 86390 1
509891 99509891 1001 86380 86390 1
509585 99509585 1001 86380 86390 1
509441 99509441 1001 86380 86390 1
510067 99510067 1001 86380 86390 1
510614 99510614 1001 86380 86390 1
510470 99510470 1001 86380 86390 1
510364 99510364 1001 86380 86390 1
510214 99510214 1001 86380 86390 1
510152 99510152 1001 86380 86390 1
510296 99510296 1001 86380 86390 1
510246 99510246 1001 86380 86390 1
510919 99510919 1001 86380 86390 1
511295 99511295 1001 86380 86390 1
511175 99511175 1001 86380 86390 1
511319 99511319 1001 86380 86390 1
510983 99510983 1001 86380 86390 1
511139 99511139 1001 86380 86390 1
511110 99511110 1001 86380 86390 1
511694 99511694 1001 86380 86390 1
512293 99512293 1001 86380 86390 1
511784 99511784 1001 86380 86390 1
511783 99511783 1001 86380 86390 1
512494 99512494 1001 86380 86390 1
512405 99512405 1001 86380 86390 1
512496 99512496 1001 86380 86390 1
513174 99513174 1001 86380 86390 1
513216 99513216 1001 86380 86390 1
513252 99513252 1001 86380 86390 1
513715 99513715 1001 86380 86390 1
513768 99513768 1001 86380 86390 1
513529 99513529 1001 86380 86390 1
513500 99513500 1001 86380 86390 1
514071 99514071 1001 86380 86390 1
514166 99514166 1001 86380 86390 1
514219 99514219 1001 86380 86390 1
514194 99514194 1001 86380 86390 1
514752 99514752 1001 86380 86390 1
514356 99514356 1001 86380 86390 1
514358 99514358 1001 86380 86390 1
514299 99514299 1001 86380 86390 1
514237 99514237 1001 86380 86390 1
515609 99515609 1001 86380 86390 1
515406 99515406 1001 86380 86390 1
515090 99515090 1001 86380 86390 1
515107 99515107 1001 86380 86390 1
515211 99515211 1001 86380 86390 1
516300 99516300 1001 86380 86390 1
515932 99515932 1001 86380 86390 1
515987 99515987 1001 86380 86390 1
516526 99516526 1001 86380 86390 1
516695 99516695 1001 86380 86390 1
516631 99516631 1001 86380 86390 1
516698 99516698 1001 86380 86390 1
517155 99517155 1001 86380 86390 1
517251 99517251 1001 86380 86390 1
517104 99517104 1001 86380 86390 1
516967 99516967 1001 86380 86390 1
516896 99516896 1001 86380 86390 1
516911 99516911 1001 86380 86390 1
516719 99516719 1001 86380 86390 1
517384 99517384 1001 86380 86390 1
518046 99518046 1001 86380 86390 1
518109 99518109 1001 86380 86390 1
517805 99517805 1001 86380 86390 1
517872 99517872 1001 86380 86390 1
517950 99517950 1001 86380 86390 1
517925 99517925 1001 86380 86390 1
517557 99517557 1001 86380 86390 1
518263 99518263 1001 86380 86390 1
518305 99518305 1001 86380 86390 1
518785 99518785 1001 86380 86390 1
518432 99518432 1001 86380 86390 1
518528 99518528 1001 86380 86390 1
518504 99518504 1001 86380 86390 1
518415 99518415 1001 86380 86390 1
519028 99519028 1001 86380 86390 1
519174 99519174 1001 86380 86390 1
519073 99519073 1001 86380 86390 1
519806 99519806 1001 86380 86390 1
519631 99519631 1001 86380 86390 1
519710 99519710 1001 86380 86390 1
519457 99519457 1001 86380 86390 1
519434 99519434 1001 86380 86390 1
519462 99519462 1001 86380 86390 1
519283 99519283 1001 86380 86390 1
519355 99519355 1001 86380 86390 1
519252 99519252 1001 86380 86390 1
519370 99519370 1001 86380 86390 1
519359 99519359 1001 86380 86390 1
519270 99519270 1001 86380 86390 1
519921 99519921 1001 86380 86390 1
519999 99519999 1001 86380 86390 1
520590 99520590 1001 86380 86390 1
520522 99520522 1001 86380 86390 1
520335 99520335 1001 86380 86390 1
520311 99520311 1001 86380 86390 1
520069 99520069 1001 86380 86390 1
520828 99520828 1001 86380 86390 1
520777 99520777 1001 86380 86390 1
520804 99520804 1001 86380 86390 1
521284 99521284 1001 86380 86390 1
521242 99521242 1001 86380 86390 1
521255 99521255 1001 86380 86390 1
521061 99521061 1001 86380 86390 1
521168 99521168 1001 86380 86390 1
521207 99521207 1001 86380 86390 1
520949 99520949 1001 86380 86390 1
521262 99521262 1001 86380 86390 1
522095 99522095 1001 86380 86390 1
522004 99522004 1001 86380 86390 1
522069 99522069 1001 86380 86390 1
521726 99521726 1001 86380 86390 1
521804 99521804 1001 86380 86390 1
522850 99522850 1001 86380 86390 1
523794 99523794 1001 86380 86390 1
523810 99523810 1001 86380 86390 1
523747 99523747 1001 86380 86390 1
523349 99523349 1001 86380 86390 1
523522 99523522 1001 86380 86390 1
523355 99523355 1001 86380 86390 1
524109 99524109 1001 86380 86390 1
524624 99524624 1001 86380 86390 1
524704 99524704 1001 86380 86390 1
524457 99524457 1001 86380 86390 1
524275 99524275 1001 86380 86390 1
524874 99524874 1001 86380 86390 1
525397 99525397 1001 86380 86390 1
525365 99525365 1001 86380 86390 1
525372 99525372 1001 86380 86390 1
525310 99525310 1001 86380 86390 1
525101 99525101 1001 86380 86390 1
525698 99525698 1001 86380 86390 1
525611 99525611 1001 86380 86390 1
525772 99525772 1001 86380 86390 1
526333 99526333 1001 86380 86390 1
526366 99526366 1001 86380 86390 1
526106 99526106 1001 86380 86390 1
525949 99525949 1001 86380 86390 1
525963 99525963 1001 86380 86390 1
525886 99525886 1001 86380 86390 1
527094 99527094 1001 86380 86390 1
527136 99527136 1001 86380 86390 1
527115 99527115 1001 86380 86390 1
526980 99526980 1001 86380 86390 1
526903 99526903 1001 86380 86390 1
526851 99526851 1001 86380 86390 1
526930 99526930 1001 86380 86390 1
526982 99526982 1001 86380 86390 1
526699 99526699 1001 86380 86390 1
527435 99527435 1001 86380 86390 1
527254 99527254 1001 86380 86390 1
527902 99527902 1001 86380 86390 1
527741 99527741 1001 86380 86390 1
527795 99527795 1001 86380 86390 1
527569 99527569 1001 86380 86390 1
528847 99528847 1001 86380 86390 1
528860 99528860 1001 86380 86390 1
528601 99528601 1001 86380 86390 1
528616 99528616 1001 86380 86390 1
528463 99528463 1001 86380 86390 1
529067 99529067 1001 86380 86390 1
529084 99529084 1001 86380 86390 1
529073 99529073 1001 86380 86390 1
529619 99529619 1001 86380 86390 1
529582 99529582 1001 86380 86390 1
529318 99529318 1001 86380 86390 1
529508 99529508 1001 86380 86390 1
529178 99529178 1001 86380 86390 1
529841 99529841 1001 86380 86390 1
530544 99530544 1001 86380 86390 1
530462 99530462 1001 86380 86390 1
530145 99530145 1001 86380 86390 1
530185 99530185 1001 86380 86390 1
530256 99530256 1001 86380 86390 1
530282 99530282 1001 86380 86390 1
530020 99530020 1001 86380 86390 1
530592 99530592 1001 86380 86390 1
530560 99530560 1001 86380 86390 1
531283 99531283 1001 86380 86390 1
531154 99531154 1001 86380 86390 1
531040 99531040 1001 86380 86390 1
530875 99530875 1001 86380 86390 1
531430 99531430 1001 86380 86390 1
531391 99531391 1001 86380 86390 1
531516 99531516 1001 86380 86390 1
532174 99532174 1001 86380 86390 1
531913 99531913 1001 86380 86390 1
531889 99531889 1001 86380 86390 1
531730 99531730 1001 86380 86390 1
531785 99531785 1001 86380 86390 1
531632 99531632 1001 86380 86390 1
531646 99531646 1001 86380 86390 1
532352 99532352 1001 86380 86390 1
532413 99532413 1001 86380 86390 1
532506 99532506 1001 86380 86390 1
532615 99532615 1001 86380 86390 1
533069 99533069 1001 86380 86390 1
533114 99533114 1001 86380 86390 1
533787 99533787 1001 86380 86390 1
533805 99533805 1001 86380 86390 1
533543 99533543 1001 86380 86390 1
533296 99533296 1001 86380 86390 1
534001 99534001 1001 86380 86390 1
534004 99534004 1001 86380 86390 1
534007 99534007 1001 86380 86390 1
533969 99533969 1001 86380 86390 1
534492 99534492 1001 86380 86390 1
534326 99534326 1001 86380 86390 1
534246 99534246 1001 86380 86390 1
534100 99534100 1001 86380 86390 1
534886 99534886 1001 86380 86390 1
534706 99534706 1001 86380 86390 1
535472 99535472 1001 86380 86390 1
535510 99535510 1001 86380 86390 1
535327 99535327 1001 86380 86390 1
535302 99535302 1001 86380 86390 1
535063 99535063 1001 86380 86390 1
534952 99534952 1001 86380 86390 1
535573 99535573 1001 86380 86390 1
535524 99535524 1001 86380 86390 1
535531 99535531 1001 86380 86390 1
536283 99536283 1001 86380 86390 1
536045 99536045 1001 86380 86390 1
535843 99535843 1001 86380 86390 1
536438 99536438 1001 86380 86390 1
536985 99536985 1001 86380 86390 1
536964 99536964 1001 86380 86390 1
537094 99537094 1001 86380 86390 1
536630 99536630 1001 86380 86390 1
537280 99537280 1001 86380 86390 1
537336 99537336 1001 86380 86390 1
537486 99537486 1001 86380 86390 1
537388 99537388 1001 86380 86390 1
538137 99538137 1001 86380 86390 1
538696 99538696 1001 86380 86390 1
538409 99538409 1001 86380 86390 1
538605 99538605 1001 86380 86390 1
538265 99538265 1001 86380 86390 1
538345 99538345 1001 86380 86390 1
538358 99538358 1001 86380 86390 1
538947 99538947 1001 86380 86390 1
538975 99538975 1001 86380 86390 1
538963 99538963 1001 86380 86390 1
539313 99539313 1001 86380 86390 1
539035 99539035 1001 86380 86390 1
539156 99539156 1001 86380 86390 1
539145 99539145 1001 86380 86390 1
539693 99539693 1001 86380 86390 1
539812 99539812 1001 86380 86390 1
539662 99539662 1001 86380 86390 1
539727 99539727 1001 86380 86390 1
540351 99540351 1001 86380 86390 1
540239 99540239 1001 86380 86390 1
540189 99540189 1001 86380 86390 1
540041 99540041 1001 86380 86390 1
539857 99539857 1001 86380 86390 1
540520 99540520 1001 86380 86390 1
541256 99541256 1001 86380 86390 1
541213 99541213 1001 86380 86390 1
540899 99540899 1001 86380 86390 1
540685 99540685 1001 86380 86390 1
540876 99540876 1001 86380 86390 1
541749 99541749 1001 86380 86390 1
541581 99541581 1001 86380 86390 1
541547 99541547 1001 86380 86390 1
542199 99542199 1001 86380 86390 1
542281 99542281 1001 86380 86390 1
542585 99542585 1001 86380 86390 1
542588 99542588 1001 86380 86390 1
542718 99542718 1001 86380 86390 1
542706 99542706 1001 86380 86390 1
543701 99543701 1001 86380 86390 1
543530 99543530 1001 86380 86390 1
543178 99543178 1001 86380 86390 1
543282 99543282 1001 86380 86390 1
543171 99543171 1001 86380 86390 1
543263 99543263 1001 86380 86390 1
543277 99543277 1001 86380 86390 1
543939 99543939 1001 86380 86390 1
544567 99544567 1001 86380 86390 1
544398 99544398 1001 86380 86390 1
544279 99544279 1001 86380 86390 1
544360 99544360 1001 86380 86390 1
544054 99544054 1001 86380 86390 1
543996 99543996 1001 86380 86390 1
544156 99544156 1001 86380 86390 1
544685 99544685 1001 86380 86390 1
544695 99544695 1001 86380 86390 1
544708 99544708 1001 86380 86390 1
423664 798 1001 66120 73437 1
522413 1058 1001 45146 45445 1
400673 99400673 1001 86380 86390 1
401072 99401072 1001 86380 86390 1
401437 99401437 1001 86380 86390 1
401890 99401890 1001 86380 86390 1
402106 99402106 1001 86380 86390 1
402142 99402142 1001 86380 86390 1
402226 99402226 1001 86380 86390 1
402206 99402206 1001 86380 86390 1
402679 99402679 1001 86380 86390 1
402740 99402740 1001 86380 86390 1
403097 99403097 1001 86380 86390 1
403149 99403149 1001 86380 86390 1
403857 99403857 1001 86380 86390 1
404296 99404296 1001 86380 86390 1
404391 99404391 1001 86380 86390 1
404769 99404769 1001 86380 86390 1
404961 99404961 1001 86380 86390 1
405482 99405482 1001 86380 86390 1
405593 99405593 1001 86380 86390 1
406484 99406484 1001 86380 86390 1
406403 99406403 1001 86380 86390 1
406769 99406769 1001 86380 86390 1
407017 99407017 1001 86380 86390 1
407538 99407538 1001 86380 86390 1
407546 99407546 1001 86380 86390 1
407782 99407782 1001 86380 86390 1
407882 99407882 1001 86380 86390 1
407928 99407928 1001 86380 86390 1
408006 99408006 1001 86380 86390 1
408178 99408178 1001 86380 86390 1
408322 99408322 1001 86380 86390 1
408571 99408571 1001 86380 86390 1
409299 99409299 1001 86380 86390 1
409480 99409480 1001 86380 86390 1
409489 99409489 1001 86380 86390 1
409546 99409546 1001 86380 86390 1
409776 99409776 1001 86380 86390 1
409888 99409888 1001 86380 86390 1
410299 99410299 1001 86380 86390 1
410594 99410594 1001 86380 86390 1
410741 99410741 1001 86380 86390 1
411286 99411286 1001 86380 86390 1
411406 99411406 1001 86380 86390 1
411373 99411373 1001 86380 86390 1
411944 99411944 1001 86380 86390 1
412308 99412308 1001 86380 86390 1
413019 99413019 1001 86380 86390 1
412616 99412616 1001 86380 86390 1
412654 99412654 1001 86380 86390 1
412657 99412657 1001 86380 86390 1
412497 99412497 1001 86380 86390 1
414038 99414038 1001 86380 86390 1
414930 99414930 1001 86380 86390 1
415049 99415049 1001 86380 86390 1
414508 99414508 1001 86380 86390 1
414663 99414663 1001 86380 86390 1
414886 99414886 1001 86380 86390 1
414562 99414562 1001 86380 86390 1
414167 99414167 1001 86380 86390 1
414151 99414151 1001 86380 86390 1
415694 99415694 1001 86380 86390 1
416749 99416749 1001 86380 86390 1
416158 99416158 1001 86380 86390 1
416508 99416508 1001 86380 86390 1
417468 99417468 1001 86380 86390 1
418342 99418342 1001 86380 86390 1
418210 99418210 1001 86380 86390 1
417916 99417916 1001 86380 86390 1
417902 99417902 1001 86380 86390 1
419077 99419077 1001 86380 86390 1
418914 99418914 1001 86380 86390 1
420197 99420197 1001 86380 86390 1
420281 99420281 1001 86380 86390 1
419643 99419643 1001 86380 86390 1
420490 99420490 1001 86380 86390 1
420694 99420694 1001 86380 86390 1
420462 99420462 1001 86380 86390 1
422080 99422080 1001 86380 86390 1
420885 99420885 1001 86380 86390 1
422457 99422457 1001 86380 86390 1
423513 99423513 1001 86380 86390 1
422643 99422643 1001 86380 86390 1
425363 99425363 1001 86380 86390 1
424736 99424736 1001 86380 86390 1
425703 99425703 1001 86380 86390 1
426743 99426743 1001 86380 86390 1
426853 99426853 1001 86380 86390 1
426806 99426806 1001 86380 86390 1
427022 99427022 1001 86380 86390 1
426397 99426397 1001 86380 86390 1
426465 99426465 1001 86380 86390 1
426096 99426096 1001 86380 86390 1
425879 99425879 1001 86380 86390 1
428457 99428457 1001 86380 86390 1
428174 99428174 1001 86380 86390 1
427921 99427921 1001 86380 86390 1
427629 99427629 1001 86380 86390 1
427660 99427660 1001 86380 86390 1
428866 99428866 1001 86380 86390 1
428966 99428966 1001 86380 86390 1
428981 99428981 1001 86380 86390 1
429011 99429011 1001 86380 86390 1
430051 99430051 1001 86380 86390 1
430150 99430150 1001 86380 86390 1
429849 99429849 1001 86380 86390 1
429334 99429334 1001 86380 86390 1
429183 99429183 1001 86380 86390 1
429487 99429487 1001 86380 86390 1
430500 99430500 1001 86380 86390 1
430613 99430613 1001 86380 86390 1
430692 99430692 1001 86380 86390 1
431494 99431494 1001 86380 86390 1
431062 99431062 1001 86380 86390 1
431153 99431153 1001 86380 86390 1
430959 99430959 1001 86380 86390 1
430930 99430930 1001 86380 86390 1
432254 99432254 1001 86380 86390 1
433660 99433660 1001 86380 86390 1
433412 99433412 1001 86380 86390 1
433600 99433600 1001 86380 86390 1
433313 99433313 1001 86380 86390 1
432935 99432935 1001 86380 86390 1
433301 99433301 1001 86380 86390 1
432875 99432875 1001 86380 86390 1
433900 99433900 1001 86380 86390 1
434702 99434702 1001 86380 86390 1
434459 99434459 1001 86380 86390 1
435664 99435664 1001 86380 86390 1
436964 99436964 1001 86380 86390 1
436517 99436517 1001 86380 86390 1
436393 99436393 1001 86380 86390 1
436483 99436483 1001 86380 86390 1
300041 99300041 1001 86380 86390 1
300574 99300574 1001 86380 86390 1
300657 99300657 1001 86380 86390 1
300147 99300147 1001 86380 86390 1
300251 99300251 1001 86380 86390 1
300241 99300241 1001 86380 86390 1
300311 99300311 1001 86380 86390 1
300858 99300858 1001 86380 86390 1
300814 99300814 1001 86380 86390 1
301355 99301355 1001 86380 86390 1
301420 99301420 1001 86380 86390 1
301326 99301326 1001 86380 86390 1
301318 99301318 1001 86380 86390 1
301134 99301134 1001 86380 86390 1
301631 99301631 1001 86380 86390 1
302376 99302376 1001 86380 86390 1
302316 99302316 1001 86380 86390 1
301868 99301868 1001 86380 86390 1
301960 99301960 1001 86380 86390 1
302457 99302457 1001 86380 86390 1
303016 99303016 1001 86380 86390 1
303154 99303154 1001 86380 86390 1
302832 99302832 1001 86380 86390 1
302777 99302777 1001 86380 86390 1
303326 99303326 1001 86380 86390 1
303410 99303410 1001 86380 86390 1
303937 99303937 1001 86380 86390 1
303991 99303991 1001 86380 86390 1
303916 99303916 1001 86380 86390 1
303676 99303676 1001 86380 86390 1
303488 99303488 1001 86380 86390 1
303617 99303617 1001 86380 86390 1
304527 99304527 1001 86380 86390 1
304610 99304610 1001 86380 86390 1
304521 99304521 1001 86380 86390 1
304277 99304277 1001 86380 86390 1
304438 99304438 1001 86380 86390 1
304328 99304328 1001 86380 86390 1
304865 99304865 1001 86380 86390 1
304970 99304970 1001 86380 86390 1
305676 99305676 1001 86380 86390 1
305350 99305350 1001 86380 86390 1
305373 99305373 1001 86380 86390 1
305192 99305192 1001 86380 86390 1
500077 99500077 1001 86380 86390 1
500148 99500148 1001 86380 86390 1
500713 99500713 1001 86380 86390 1
500688 99500688 1001 86380 86390 1
500620 99500620 1001 86380 86390 1
500376 99500376 1001 86380 86390 1
500825 99500825 1001 86380 86390 1
500830 99500830 1001 86380 86390 1
501099 99501099 1001 86380 86390 1
501092 99501092 1001 86380 86390 1
501029 99501029 1001 86380 86390 1
501795 99501795 1001 86380 86390 1
501822 99501822 1001 86380 86390 1
501659 99501659 1001 86380 86390 1
501763 99501763 1001 86380 86390 1
502060 99502060 1001 86380 86390 1
501986 99501986 1001 86380 86390 1
502516 99502516 1001 86380 86390 1
502478 99502478 1001 86380 86390 1
503276 99503276 1001 86380 86390 1
502982 99502982 1001 86380 86390 1
503020 99503020 1001 86380 86390 1
503329 99503329 1001 86380 86390 1
503462 99503462 1001 86380 86390 1
504032 99504032 1001 86380 86390 1
503839 99503839 1001 86380 86390 1
503904 99503904 1001 86380 86390 1
503856 99503856 1001 86380 86390 1
503632 99503632 1001 86380 86390 1
504206 99504206 1001 86380 86390 1
504220 99504220 1001 86380 86390 1
504895 99504895 1001 86380 86390 1
504844 99504844 1001 86380 86390 1
504897 99504897 1001 86380 86390 1
504807 99504807 1001 86380 86390 1
504921 99504921 1001 86380 86390 1
504581 99504581 1001 86380 86390 1
504427 99504427 1001 86380 86390 1
505075 99505075 1001 86380 86390 1
505093 99505093 1001 86380 86390 1
505767 99505767 1001 86380 86390 1
505653 99505653 1001 86380 86390 1
505679 99505679 1001 86380 86390 1
505547 99505547 1001 86380 86390 1
505511 99505511 1001 86380 86390 1
505209 99505209 1001 86380 86390 1
505791 99505791 1001 86380 86390 1
506423 99506423 1001 86380 86390 1
506464 99506464 1001 86380 86390 1
506187 99506187 1001 86380 86390 1
506217 99506217 1001 86380 86390 1
506144 99506144 1001 86380 86390 1
506035 99506035 1001 86380 86390 1
506622 99506622 1001 86380 86390 1
506797 99506797 1001 86380 86390 1
507388 99507388 1001 86380 86390 1
507024 99507024 1001 86380 86390 1
506854 99506854 1001 86380 86390 1
506932 99506932 1001 86380 86390 1
506871 99506871 1001 86380 86390 1
507498 99507498 1001 86380 86390 1
507435 99507435 1001 86380 86390 1
507440 99507440 1001 86380 86390 1
507596 99507596 1001 86380 86390 1
508147 99508147 1001 86380 86390 1
508084 99508084 1001 86380 86390 1
507952 99507952 1001 86380 86390 1
507966 99507966 1001 86380 86390 1
507996 99507996 1001 86380 86390 1
507856 99507856 1001 86380 86390 1
507897 99507897 1001 86380 86390 1
508013 99508013 1001 86380 86390 1
507988 99507988 1001 86380 86390 1
507811 99507811 1001 86380 86390 1
507748 99507748 1001 86380 86390 1
507792 99507792 1001 86380 86390 1
508424 99508424 1001 86380 86390 1
509058 99509058 1001 86380 86390 1
508703 99508703 1001 86380 86390 1
508735 99508735 1001 86380 86390 1
509123 99509123 1001 86380 86390 1
509139 99509139 1001 86380 86390 1
509091 99509091 1001 86380 86390 1
509812 99509812 1001 86380 86390 1
509776 99509776 1001 86380 86390 1
509874 99509874 1001 86380 86390 1
509739 99509739 1001 86380 86390 1
509545 99509545 1001 86380 86390 1
509603 99509603 1001 86380 86390 1
509477 99509477 1001 86380 86390 1
509315 99509315 1001 86380 86390 1
509910 99509910 1001 86380 86390 1
509942 99509942 1001 86380 86390 1
510059 99510059 1001 86380 86390 1
509948 99509948 1001 86380 86390 1
510494 99510494 1001 86380 86390 1
510215 99510215 1001 86380 86390 1
510309 99510309 1001 86380 86390 1
510128 99510128 1001 86380 86390 1
510297 99510297 1001 86380 86390 1
510805 99510805 1001 86380 86390 1
510897 99510897 1001 86380 86390 1
511366 99511366 1001 86380 86390 1
511431 99511431 1001 86380 86390 1
511339 99511339 1001 86380 86390 1
511160 99511160 1001 86380 86390 1
511000 99511000 1001 86380 86390 1
511120 99511120 1001 86380 86390 1
510941 99510941 1001 86380 86390 1
511669 99511669 1001 86380 86390 1
511650 99511650 1001 86380 86390 1
512216 99512216 1001 86380 86390 1
512109 99512109 1001 86380 86390 1
512063 99512063 1001 86380 86390 1
512170 99512170 1001 86380 86390 1
511812 99511812 1001 86380 86390 1
512467 99512467 1001 86380 86390 1
512528 99512528 1001 86380 86390 1
512582 99512582 1001 86380 86390 1
512980 99512980 1001 86380 86390 1
512869 99512869 1001 86380 86390 1
512703 99512703 1001 86380 86390 1
512586 99512586 1001 86380 86390 1
512762 99512762 1001 86380 86390 1
513828 99513828 1001 86380 86390 1
514808 99514808 1001 86380 86390 1
514679 99514679 1001 86380 86390 1
514693 99514693 1001 86380 86390 1
514550 99514550 1001 86380 86390 1
514546 99514546 1001 86380 86390 1
514966 99514966 1001 86380 86390 1
515658 99515658 1001 86380 86390 1
515462 99515462 1001 86380 86390 1
515075 99515075 1001 86380 86390 1
515225 99515225 1001 86380 86390 1
515069 99515069 1001 86380 86390 1
515854 99515854 1001 86380 86390 1
516129 99516129 1001 86380 86390 1
515985 99515985 1001 86380 86390 1
516577 99516577 1001 86380 86390 1
516515 99516515 1001 86380 86390 1
517288 99517288 1001 86380 86390 1
517270 99517270 1001 86380 86390 1
517099 99517099 1001 86380 86390 1
516851 99516851 1001 86380 86390 1
517976 99517976 1001 86380 86390 1
517790 99517790 1001 86380 86390 1
517615 99517615 1001 86380 86390 1
517668 99517668 1001 86380 86390 1
518327 99518327 1001 86380 86390 1
518213 99518213 1001 86380 86390 1
518201 99518201 1001 86380 86390 1
518244 99518244 1001 86380 86390 1
518891 99518891 1001 86380 86390 1
518894 99518894 1001 86380 86390 1
518709 99518709 1001 86380 86390 1
518471 99518471 1001 86380 86390 1
519091 99519091 1001 86380 86390 1
519111 99519111 1001 86380 86390 1
519712 99519712 1001 86380 86390 1
519788 99519788 1001 86380 86390 1
519756 99519756 1001 86380 86390 1
519758 99519758 1001 86380 86390 1
519707 99519707 1001 86380 86390 1
519671 99519671 1001 86380 86390 1
519497 99519497 1001 86380 86390 1
519343 99519343 1001 86380 86390 1
519398 99519398 1001 86380 86390 1
520792 99520792 1001 86380 86390 1
521466 99521466 1001 86380 86390 1
521431 99521431 1001 86380 86390 1
521308 99521308 1001 86380 86390 1
521113 99521113 1001 86380 86390 1
521078 99521078 1001 86380 86390 1
520887 99520887 1001 86380 86390 1
520991 99520991 1001 86380 86390 1
521018 99521018 1001 86380 86390 1
520959 99520959 1001 86380 86390 1
521653 99521653 1001 86380 86390 1
522203 99522203 1001 86380 86390 1
522184 99522184 1001 86380 86390 1
521951 99521951 1001 86380 86390 1
523076 99523076 1001 86380 86390 1
523077 99523077 1001 86380 86390 1
522777 99522777 1001 86380 86390 1
522858 99522858 1001 86380 86390 1
522630 99522630 1001 86380 86390 1
523311 99523311 1001 86380 86390 1
523162 99523162 1001 86380 86390 1
523256 99523256 1001 86380 86390 1
523792 99523792 1001 86380 86390 1
523835 99523835 1001 86380 86390 1
523865 99523865 1001 86380 86390 1
523942 99523942 1001 86380 86390 1
523586 99523586 1001 86380 86390 1
523607 99523607 1001 86380 86390 1
523381 99523381 1001 86380 86390 1
523335 99523335 1001 86380 86390 1
523324 99523324 1001 86380 86390 1
524010 99524010 1001 86380 86390 1
524615 99524615 1001 86380 86390 1
524709 99524709 1001 86380 86390 1
524516 99524516 1001 86380 86390 1
524537 99524537 1001 86380 86390 1
524185 99524185 1001 86380 86390 1
525186 99525186 1001 86380 86390 1
525318 99525318 1001 86380 86390 1
525133 99525133 1001 86380 86390 1
525061 99525061 1001 86380 86390 1
524984 99524984 1001 86380 86390 1
525617 99525617 1001 86380 86390 1
526249 99526249 1001 86380 86390 1
526304 99526304 1001 86380 86390 1
526343 99526343 1001 86380 86390 1
526063 99526063 1001 86380 86390 1
526164 99526164 1001 86380 86390 1
525803 99525803 1001 86380 86390 1
526917 99526917 1001 86380 86390 1
527029 99527029 1001 86380 86390 1
527364 99527364 1001 86380 86390 1
528006 99528006 1001 86380 86390 1
527701 99527701 1001 86380 86390 1
527703 99527703 1001 86380 86390 1
527679 99527679 1001 86380 86390 1
527848 99527848 1001 86380 86390 1
527777 99527777 1001 86380 86390 1
527458 99527458 1001 86380 86390 1
527646 99527646 1001 86380 86390 1
527466 99527466 1001 86380 86390 1
528443 99528443 1001 86380 86390 1
528995 99528995 1001 86380 86390 1
529664 99529664 1001 86380 86390 1
529659 99529659 1001 86380 86390 1
529499 99529499 1001 86380 86390 1
529374 99529374 1001 86380 86390 1
529363 99529363 1001 86380 86390 1
529302 99529302 1001 86380 86390 1
529290 99529290 1001 86380 86390 1
530438 99530438 1001 86380 86390 1
530494 99530494 1001 86380 86390 1
530529 99530529 1001 86380 86390 1
530165 99530165 1001 86380 86390 1
529985 99529985 1001 86380 86390 1
531347 99531347 1001 86380 86390 1
531319 99531319 1001 86380 86390 1
531272 99531272 1001 86380 86390 1
531110 99531110 1001 86380 86390 1
531067 99531067 1001 86380 86390 1
531082 99531082 1001 86380 86390 1
531095 99531095 1001 86380 86390 1
530842 99530842 1001 86380 86390 1
530781 99530781 1001 86380 86390 1
530911 99530911 1001 86380 86390 1
532108 99532108 1001 86380 86390 1
531922 99531922 1001 86380 86390 1
531843 99531843 1001 86380 86390 1
531985 99531985 1001 86380 86390 1
532289 99532289 1001 86380 86390 1
532266 99532266 1001 86380 86390 1
532871 99532871 1001 86380 86390 1
532805 99532805 1001 86380 86390 1
532768 99532768 1001 86380 86390 1
532669 99532669 1001 86380 86390 1
532536 99532536 1001 86380 86390 1
533184 99533184 1001 86380 86390 1
533692 99533692 1001 86380 86390 1
533721 99533721 1001 86380 86390 1
533584 99533584 1001 86380 86390 1
533406 99533406 1001 86380 86390 1
533425 99533425 1001 86380 86390 1
533339 99533339 1001 86380 86390 1
533997 99533997 1001 86380 86390 1
534056 99534056 1001 86380 86390 1
534552 99534552 1001 86380 86390 1
534418 99534418 1001 86380 86390 1
534131 99534131 1001 86380 86390 1
534242 99534242 1001 86380 86390 1
534791 99534791 1001 86380 86390 1
534792 99534792 1001 86380 86390 1
534783 99534783 1001 86380 86390 1
535399 99535399 1001 86380 86390 1
535487 99535487 1001 86380 86390 1
535426 99535426 1001 86380 86390 1
535340 99535340 1001 86380 86390 1
535215 99535215 1001 86380 86390 1
535203 99535203 1001 86380 86390 1
535243 99535243 1001 86380 86390 1
535518 99535518 1001 86380 86390 1
535952 99535952 1001 86380 86390 1
536056 99536056 1001 86380 86390 1
536109 99536109 1001 86380 86390 1
535980 99535980 1001 86380 86390 1
536060 99536060 1001 86380 86390 1
535780 99535780 1001 86380 86390 1
536337 99536337 1001 86380 86390 1
537034 99537034 1001 86380 86390 1
536983 99536983 1001 86380 86390 1
537023 99537023 1001 86380 86390 1
536989 99536989 1001 86380 86390 1
537007 99537007 1001 86380 86390 1
536893 99536893 1001 86380 86390 1
537251 99537251 1001 86380 86390 1
537366 99537366 1001 86380 86390 1
537789 99537789 1001 86380 86390 1
537640 99537640 1001 86380 86390 1
537622 99537622 1001 86380 86390 1
537519 99537519 1001 86380 86390 1
538054 99538054 1001 86380 86390 1
538795 99538795 1001 86380 86390 1
538203 99538203 1001 86380 86390 1
538843 99538843 1001 86380 86390 1
539016 99539016 1001 86380 86390 1
539453 99539453 1001 86380 86390 1
539336 99539336 1001 86380 86390 1
539366 99539366 1001 86380 86390 1
539421 99539421 1001 86380 86390 1
539068 99539068 1001 86380 86390 1
540280 99540280 1001 86380 86390 1
540449 99540449 1001 86380 86390 1
540177 99540177 1001 86380 86390 1
540218 99540218 1001 86380 86390 1
540040 99540040 1001 86380 86390 1
540654 99540654 1001 86380 86390 1
540808 99540808 1001 86380 86390 1
541296 99541296 1001 86380 86390 1
542062 99542062 1001 86380 86390 1
541632 99541632 1001 86380 86390 1
541569 99541569 1001 86380 86390 1
541531 99541531 1001 86380 86390 1
542215 99542215 1001 86380 86390 1
542560 99542560 1001 86380 86390 1
542412 99542412 1001 86380 86390 1
542401 99542401 1001 86380 86390 1
543102 99543102 1001 86380 86390 1
543104 99543104 1001 86380 86390 1
543001 99543001 1001 86380 86390 1
543687 99543687 1001 86380 86390 1
543649 99543649 1001 86380 86390 1
543477 99543477 1001 86380 86390 1
543363 99543363 1001 86380 86390 1
543405 99543405 1001 86380 86390 1
543169 99543169 1001 86380 86390 1
543825 99543825 1001 86380 86390 1
543945 99543945 1001 86380 86390 1
544412 99544412 1001 86380 86390 1
544247 99544247 1001 86380 86390 1
544093 99544093 1001 86380 86390 1
544147 99544147 1001 86380 86390 1
544022 99544022 1001 86380 86390 1
544049 99544049 1001 86380 86390 1
415899 675 1001 60840 63297 1
505695 826 1002 37062 46833 1
400073 99400073 1001 86380 86390 1
400238 99400238 1001 86380 86390 1
400309 99400309 1001 86380 86390 1
400471 99400471 1001 86380 86390 1
400624 99400624 1001 86380 86390 1
400682 99400682 1001 86380 86390 1
400700 99400700 1001 86380 86390 1
400883 99400883 1001 86380 86390 1
401382 99401382 1001 86380 86390 1
402595 99402595 1001 86380 86390 1
402612 99402612 1001 86380 86390 1
403061 99403061 1001 86380 86390 1
403880 99403880 1001 86380 86390 1
403992 99403992 1001 86380 86390 1
404061 99404061 1001 86380 86390 1
404157 99404157 1001 86380 86390 1
404305 99404305 1001 86380 86390 1
404629 99404629 1001 86380 86390 1
404786 99404786 1001 86380 86390 1
405000 99405000 1001 86380 86390 1
405479 99405479 1001 86380 86390 1
406070 99406070 1001 86380 86390 1
406065 99406065 1001 86380 86390 1
406086 99406086 1001 86380 86390 1
406619 99406619 1001 86380 86390 1
406650 99406650 1001 86380 86390 1
406977 99406977 1001 86380 86390 1
407238 99407238 1001 86380 86390 1
407445 99407445 1001 86380 86390 1
407605 99407605 1001 86380 86390 1
407572 99407572 1001 86380 86390 1
407657 99407657 1001 86380 86390 1
407849 99407849 1001 86380 86390 1
408527 99408527 1001 86380 86390 1
408438 99408438 1001 86380 86390 1
408596 99408596 1001 86380 86390 1
408611 99408611 1001 86380 86390 1
409577 99409577 1001 86380 86390 1
409675 99409675 1001 86380 86390 1
409616 99409616 1001 86380 86390 1
409725 99409725 1001 86380 86390 1
409957 99409957 1001 86380 86390 1
410190 99410190 1001 86380 86390 1
410484 99410484 1001 86380 86390 1
410582 99410582 1001 86380 86390 1
410929 99410929 1001 86380 86390 1
411037 99411037 1001 86380 86390 1
411718 99411718 1001 86380 86390 1
412167 99412167 1001 86380 86390 1
412266 99412266 1001 86380 86390 1
412222 99412222 1001 86380 86390 1
412257 99412257 1001 86380 86390 1
412348 99412348 1001 86380 86390 1
413450 99413450 1001 86380 86390 1
413278 99413278 1001 86380 86390 1
412484 99412484 1001 86380 86390 1
414105 99414105 1001 86380 86390 1
415303 99415303 1001 86380 86390 1
414640 99414640 1001 86380 86390 1
414159 99414159 1001 86380 86390 1
415529 99415529 1001 86380 86390 1
415484 99415484 1001 86380 86390 1
416674 99416674 1001 86380 86390 1
416982 99416982 1001 86380 86390 1
416233 99416233 1001 86380 86390 1
415883 99415883 1001 86380 86390 1
415839 99415839 1001 86380 86390 1
415819 99415819 1001 86380 86390 1
417095 99417095 1001 86380 86390 1
417222 99417222 1001 86380 86390 1
417154 99417154 1001 86380 86390 1
417605 99417605 1001 86380 86390 1
418554 99418554 1001 86380 86390 1
419027 99419027 1001 86380 86390 1
420308 99420308 1001 86380 86390 1
419663 99419663 1001 86380 86390 1
419699 99419699 1001 86380 86390 1
419773 99419773 1001 86380 86390 1
419923 99419923 1001 86380 86390 1
420027 99420027 1001 86380 86390 1
419405 99419405 1001 86380 86390 1
419362 99419362 1001 86380 86390 1
419501 99419501 1001 86380 86390 1
421876 99421876 1001 86380 86390 1
421886 99421886 1001 86380 86390 1
420838 99420838 1001 86380 86390 1
421109 99421109 1001 86380 86390 1
420960 99420960 1001 86380 86390 1
422333 99422333 1001 86380 86390 1
423699 99423699 1001 86380 86390 1
423484 99423484 1001 86380 86390 1
423176 99423176 1001 86380 86390 1
422622 99422622 1001 86380 86390 1
422752 99422752 1001 86380 86390 1
422917 99422917 1001 86380 86390 1
422691 99422691 1001 86380 86390 1
424091 99424091 1001 86380 86390 1
424107 99424107 1001 86380 86390 1
425266 99425266 1001 86380 86390 1
424606 99424606 1001 86380 86390 1
424875 99424875 1001 86380 86390 1
425559 99425559 1001 86380 86390 1
426993 99426993 1001 86380 86390 1
426547 99426547 1001 86380 86390 1
426399 99426399 1001 86380 86390 1
426524 99426524 1001 86380 86390 1
426553 99426553 1001 86380 86390 1
426659 99426659 1001 86380 86390 1
426005 99426005 1001 86380 86390 1
427462 99427462 1001 86380 86390 1
428656 99428656 1001 86380 86390 1
428580 99428580 1001 86380 86390 1
428261 99428261 1001 86380 86390 1
428009 99428009 1001 86380 86390 1
428292 99428292 1001 86380 86390 1
427532 99427532 1001 86380 86390 1
430375 99430375 1001 86380 86390 1
430245 99430245 1001 86380 86390 1
430330 99430330 1001 86380 86390 1
429733 99429733 1001 86380 86390 1
429677 99429677 1001 86380 86390 1
429181 99429181 1001 86380 86390 1
430401 99430401 1001 86380 86390 1
430711 99430711 1001 86380 86390 1
431298 99431298 1001 86380 86390 1
431035 99431035 1001 86380 86390 1
431181 99431181 1001 86380 86390 1
431260 99431260 1001 86380 86390 1
433466 99433466 1001 86380 86390 1
433720 99433720 1001 86380 86390 1
432939 99432939 1001 86380 86390 1
432846 99432846 1001 86380 86390 1
432527 99432527 1001 86380 86390 1
435208 99435208 1001 86380 86390 1
434680 99434680 1001 86380 86390 1
434918 99434918 1001 86380 86390 1
434789 99434789 1001 86380 86390 1
434934 99434934 1001 86380 86390 1
435440 99435440 1001 86380 86390 1
435692 99435692 1001 86380 86390 1
435610 99435610 1001 86380 86390 1
436078 99436078 1001 86380 86390 1
300039 99300039 1001 86380 86390 1
300712 99300712 1001 86380 86390 1
300586 99300586 1001 86380 86390 1
300484 99300484 1001 86380 86390 1
300317 99300317 1001 86380 86390 1
300486 99300486 1001 86380 86390 1
300373 99300373 1001 86380 86390 1
300374 99300374 1001 86380 86390 1
300378 99300378 1001 86380 86390 1
300226 99300226 1001 86380 86390 1
300123 99300123 1001 86380 86390 1
300754 99300754 1001 86380 86390 1
300812 99300812 1001 86380 86390 1
301518 99301518 1001 86380 86390 1
301528 99301528 1001 86380 86390 1
301498 99301498 1001 86380 86390 1
301206 99301206 1001 86380 86390 1
301749 99301749 1001 86380 86390 1
301599 99301599 1001 86380 86390 1
302309 99302309 1001 86380 86390 1
301846 99301846 1001 86380 86390 1
301808 99301808 1001 86380 86390 1
302560 99302560 1001 86380 86390 1
302436 99302436 1001 86380 86390 1
302451 99302451 1001 86380 86390 1
303026 99303026 1001 86380 86390 1
302994 99302994 1001 86380 86390 1
302970 99302970 1001 86380 86390 1
302702 99302702 1001 86380 86390 1
303240 99303240 1001 86380 86390 1
303861 99303861 1001 86380 86390 1
303649 99303649 1001 86380 86390 1
303714 99303714 1001 86380 86390 1
303819 99303819 1001 86380 86390 1
303692 99303692 1001 86380 86390 1
303748 99303748 1001 86380 86390 1
303590 99303590 1001 86380 86390 1
304201 99304201 1001 86380 86390 1
304228 99304228 1001 86380 86390 1
304144 99304144 1001 86380 86390 1
304782 99304782 1001 86380 86390 1
304733 99304733 1001 86380 86390 1
304850 99304850 1001 86380 86390 1
304410 99304410 1001 86380 86390 1
304255 99304255 1001 86380 86390 1
305012 99305012 1001 86380 86390 1
305494 99305494 1001 86380 86390 1
500710 99500710 1001 86380 86390 1
500603 99500603 1001 86380 86390 1
500207 99500207 1001 86380 86390 1
500364 99500364 1001 86380 86390 1
500225 99500225 1001 86380 86390 1
501007 99501007 1001 86380 86390 1
501361 99501361 1001 86380 86390 1
501355 99501355 1001 86380 86390 1
501175 99501175 1001 86380 86390 1
501165 99501165 1001 86380 86390 1
501121 99501121 1001 86380 86390 1
502173 99502173 1001 86380 86390 1
502150 99502150 1001 86380 86390 1
501948 99501948 1001 86380 86390 1
501886 99501886 1001 86380 86390 1
501990 99501990 1001 86380 86390 1
502600 99502600 1001 86380 86390 1
502614 99502614 1001 86380 86390 1
502537 99502537 1001 86380 86390 1
503163 99503163 1001 86380 86390 1
503008 99503008 1001 86380 86390 1
503009 99503009 1001 86380 86390 1
502793 99502793 1001 86380 86390 1
502772 99502772 1001 86380 86390 1
502824 99502824 1001 86380 86390 1
503456 99503456 1001 86380 86390 1
503989 99503989 1001 86380 86390 1
503920 99503920 1001 86380 86390 1
503719 99503719 1001 86380 86390 1
503759 99503759 1001 86380 86390 1
503790 99503790 1001 86380 86390 1
503705 99503705 1001 86380 86390 1
504319 99504319 1001 86380 86390 1
504354 99504354 1001 86380 86390 1
504341 99504341 1001 86380 86390 1
504359 99504359 1001 86380 86390 1
505108 99505108 1001 86380 86390 1
505735 99505735 1001 86380 86390 1
505569 99505569 1001 86380 86390 1
505457 99505457 1001 86380 86390 1
505318 99505318 1001 86380 86390 1
505189 99505189 1001 86380 86390 1
505358 99505358 1001 86380 86390 1
505877 99505877 1001 86380 86390 1
506508 99506508 1001 86380 86390 1
506648 99506648 1001 86380 86390 1
507282 99507282 1001 86380 86390 1
507258 99507258 1001 86380 86390 1
506844 99506844 1001 86380 86390 1
506989 99506989 1001 86380 86390 1
507527 99507527 1001 86380 86390 1
507464 99507464 1001 86380 86390 1
507467 99507467 1001 86380 86390 1
508190 99508190 1001 86380 86390 1
507754 99507754 1001 86380 86390 1
508423 99508423 1001 86380 86390 1
509789 99509789 1001 86380 86390 1
509455 99509455 1001 86380 86390 1
510533 99510533 1001 86380 86390 1
510498 99510498 1001 86380 86390 1
510511 99510511 1001 86380 86390 1
510468 99510468 1001 86380 86390 1
510262 99510262 1001 86380 86390 1
510174 99510174 1001 86380 86390 1
510874 99510874 1001 86380 86390 1
510823 99510823 1001 86380 86390 1
511401 99511401 1001 86380 86390 1
511207 99511207 1001 86380 86390 1
511226 99511226 1001 86380 86390 1
511042 99511042 1001 86380 86390 1
511656 99511656 1001 86380 86390 1
512351 99512351 1001 86380 86390 1
512366 99512366 1001 86380 86390 1
512365 99512365 1001 86380 86390 1
512059 99512059 1001 86380 86390 1
511974 99511974 1001 86380 86390 1
511830 99511830 1001 86380 86390 1
513144 99513144 1001 86380 86390 1
512834 99512834 1001 86380 86390 1
512731 99512731 1001 86380 86390 1
513206 99513206 1001 86380 86390 1
513297 99513297 1001 86380 86390 1
513970 99513970 1001 86380 86390 1
513885 99513885 1001 86380 86390 1
513759 99513759 1001 86380 86390 1
514081 99514081 1001 86380 86390 1
514073 99514073 1001 86380 86390 1
514103 99514103 1001 86380 86390 1
514704 99514704 1001 86380 86390 1
514746 99514746 1001 86380 86390 1
514591 99514591 1001 86380 86390 1
515021 99515021 1001 86380 86390 1
515543 99515543 1001 86380 86390 1
515637 99515637 1001 86380 86390 1
515676 99515676 1001 86380 86390 1
515501 99515501 1001 86380 86390 1
515388 99515388 1001 86380 86390 1
515722 99515722 1001 86380 86390 1
515840 99515840 1001 86380 86390 1
515804 99515804 1001 86380 86390 1
515805 99515805 1001 86380 86390 1
515767 99515767 1001 86380 86390 1
515832 99515832 1001 86380 86390 1
516194 99516194 1001 86380 86390 1
516050 99516050 1001 86380 86390 1
516065 99516065 1001 86380 86390 1
516612 99516612 1001 86380 86390 1
516690 99516690 1001 86380 86390 1
517304 99517304 1001 86380 86390 1
517262 99517262 1001 86380 86390 1
517306 99517306 1001 86380 86390 1
517284 99517284 1001 86380 86390 1
516981 99516981 1001 86380 86390 1
517111 99517111 1001 86380 86390 1
516945 99516945 1001 86380 86390 1
517494 99517494 1001 86380 86390 1
517486 99517486 1001 86380 86390 1
517985 99517985 1001 86380 86390 1
517619 99517619 1001 86380 86390 1
518165 99518165 1001 86380 86390 1
518195 99518195 1001 86380 86390 1
518874 99518874 1001 86380 86390 1
518871 99518871 1001 86380 86390 1
518642 99518642 1001 86380 86390 1
518650 99518650 1001 86380 86390 1
519103 99519103 1001 86380 86390 1
519066 99519066 1001 86380 86390 1
519736 99519736 1001 86380 86390 1
519301 99519301 1001 86380 86390 1
519915 99519915 1001 86380 86390 1
519402 99519402 1001 86380 86390 1
519879 99519879 1001 86380 86390 1
519983 99519983 1001 86380 86390 1
520247 99520247 1001 86380 86390 1
520091 99520091 1001 86380 86390 1
520210 99520210 1001 86380 86390 1
520812 99520812 1001 86380 86390 1
521388 99521388 1001 86380 86390 1
521132 99521132 1001 86380 86390 1
522279 99522279 1001 86380 86390 1
522237 99522237 1001 86380 86390 1
522225 99522225 1001 86380 86390 1
522175 99522175 1001 86380 86390 1
522450 99522450 1001 86380 86390 1
522430 99522430 1001 86380 86390 1
523054 99523054 1001 86380 86390 1
522873 99522873 1001 86380 86390 1
522604 99522604 1001 86380 86390 1
523284 99523284 1001 86380 86390 1
523143 99523143 1001 86380 86390 1
523144 99523144 1001 86380 86390 1
523287 99523287 1001 86380 86390 1
523304 99523304 1001 86380 86390 1
523929 99523929 1001 86380 86390 1
523593 99523593 1001 86380 86390 1
524123 99524123 1001 86380 86390 1
523958 99523958 1001 86380 86390 1
524012 99524012 1001 86380 86390 1
524038 99524038 1001 86380 86390 1
524108 99524108 1001 86380 86390 1
524070 99524070 1001 86380 86390 1
523966 99523966 1001 86380 86390 1
524589 99524589 1001 86380 86390 1
524665 99524665 1001 86380 86390 1
524435 99524435 1001 86380 86390 1
524555 99524555 1001 86380 86390 1
524244 99524244 1001 86380 86390 1
524264 99524264 1001 86380 86390 1
524862 99524862 1001 86380 86390 1
524877 99524877 1001 86380 86390 1
525416 99525416 1001 86380 86390 1
525562 99525562 1001 86380 86390 1
525394 99525394 1001 86380 86390 1
525425 99525425 1001 86380 86390 1
525544 99525544 1001 86380 86390 1
525388 99525388 1001 86380 86390 1
525040 99525040 1001 86380 86390 1
525726 99525726 1001 86380 86390 1
525649 99525649 1001 86380 86390 1
525680 99525680 1001 86380 86390 1
525670 99525670 1001 86380 86390 1
526402 99526402 1001 86380 86390 1
526199 99526199 1001 86380 86390 1
525945 99525945 1001 86380 86390 1
525869 99525869 1001 86380 86390 1
525858 99525858 1001 86380 86390 1
526539 99526539 1001 86380 86390 1
526476 99526476 1001 86380 86390 1
526470 99526470 1001 86380 86390 1
527061 99527061 1001 86380 86390 1
526904 99526904 1001 86380 86390 1
527035 99527035 1001 86380 86390 1
528024 99528024 1001 86380 86390 1
527903 99527903 1001 86380 86390 1
527916 99527916 1001 86380 86390 1
527809 99527809 1001 86380 86390 1
527496 99527496 1001 86380 86390 1
528120 99528120 1001 86380 86390 1
528630 99528630 1001 86380 86390 1
528398 99528398 1001 86380 86390 1
528324 99528324 1001 86380 86390 1
529094 99529094 1001 86380 86390 1
528929 99528929 1001 86380 86390 1
529088 99529088 1001 86380 86390 1
529077 99529077 1001 86380 86390 1
529700 99529700 1001 86380 86390 1
529526 99529526 1001 86380 86390 1
529596 99529596 1001 86380 86390 1
529448 99529448 1001 86380 86390 1
529348 99529348 1001 86380 86390 1
529440 99529440 1001 86380 86390 1
529213 99529213 1001 86380 86390 1
529729 99529729 1001 86380 86390 1
530521 99530521 1001 86380 86390 1
530447 99530447 1001 86380 86390 1
530512 99530512 1001 86380 86390 1
530310 99530310 1001 86380 86390 1
530149 99530149 1001 86380 86390 1
530295 99530295 1001 86380 86390 1
530024 99530024 1001 86380 86390 1
531178 99531178 1001 86380 86390 1
531174 99531174 1001 86380 86390 1
531150 99531150 1001 86380 86390 1
531126 99531126 1001 86380 86390 1
531103 99531103 1001 86380 86390 1
531465 99531465 1001 86380 86390 1
532118 99532118 1001 86380 86390 1
532030 99532030 1001 86380 86390 1
532194 99532194 1001 86380 86390 1
531899 99531899 1001 86380 86390 1
531822 99531822 1001 86380 86390 1
531891 99531891 1001 86380 86390 1
531722 99531722 1001 86380 86390 1
531647 99531647 1001 86380 86390 1
532361 99532361 1001 86380 86390 1
532771 99532771 1001 86380 86390 1
532797 99532797 1001 86380 86390 1
533098 99533098 1001 86380 86390 1
533220 99533220 1001 86380 86390 1
533666 99533666 1001 86380 86390 1
533736 99533736 1001 86380 86390 1
533375 99533375 1001 86380 86390 1
533990 99533990 1001 86380 86390 1
534035 99534035 1001 86380 86390 1
534623 99534623 1001 86380 86390 1
534675 99534675 1001 86380 86390 1
534354 99534354 1001 86380 86390 1
534412 99534412 1001 86380 86390 1
534259 99534259 1001 86380 86390 1
534112 99534112 1001 86380 86390 1
534152 99534152 1001 86380 86390 1
534796 99534796 1001 86380 86390 1
535429 99535429 1001 86380 86390 1
535339 99535339 1001 86380 86390 1
535251 99535251 1001 86380 86390 1
534972 99534972 1001 86380 86390 1
534911 99534911 1001 86380 86390 1
534900 99534900 1001 86380 86390 1
535528 99535528 1001 86380 86390 1
536303 99536303 1001 86380 86390 1
536276 99536276 1001 86380 86390 1
536186 99536186 1001 86380 86390 1
535981 99535981 1001 86380 86390 1
536020 99536020 1001 86380 86390 1
535798 99535798 1001 86380 86390 1
536366 99536366 1001 86380 86390 1
537111 99537111 1001 86380 86390 1
537083 99537083 1001 86380 86390 1
536778 99536778 1001 86380 86390 1
536804 99536804 1001 86380 86390 1
536820 99536820 1001 86380 86390 1
536846 99536846 1001 86380 86390 1
536795 99536795 1001 86380 86390 1
536847 99536847 1001 86380 86390 1
536954 99536954 1001 86380 86390 1
536826 99536826 1001 86380 86390 1
536582 99536582 1001 86380 86390 1
536646 99536646 1001 86380 86390 1
537356 99537356 1001 86380 86390 1
537318 99537318 1001 86380 86390 1
537725 99537725 1001 86380 86390 1
537713 99537713 1001 86380 86390 1
537432 99537432 1001 86380 86390 1
537446 99537446 1001 86380 86390 1
537434 99537434 1001 86380 86390 1
537435 99537435 1001 86380 86390 1
538014 99538014 1001 86380 86390 1
538140 99538140 1001 86380 86390 1
538724 99538724 1001 86380 86390 1
538458 99538458 1001 86380 86390 1
538487 99538487 1001 86380 86390 1
538569 99538569 1001 86380 86390 1
538253 99538253 1001 86380 86390 1
538948 99538948 1001 86380 86390 1
539017 99539017 1001 86380 86390 1
539474 99539474 1001 86380 86390 1
539526 99539526 1001 86380 86390 1
539612 99539612 1001 86380 86390 1
539618 99539618 1001 86380 86390 1
539506 99539506 1001 86380 86390 1
539292 99539292 1001 86380 86390 1
539303 99539303 1001 86380 86390 1
539647 99539647 1001 86380 86390 1
539687 99539687 1001 86380 86390 1
540289 99540289 1001 86380 86390 1
540442 99540442 1001 86380 86390 1
540172 99540172 1001 86380 86390 1
540083 99540083 1001 86380 86390 1
540076 99540076 1001 86380 86390 1
539929 99539929 1001 86380 86390 1
539994 99539994 1001 86380 86390 1
539904 99539904 1001 86380 86390 1
540024 99540024 1001 86380 86390 1
540579 99540579 1001 86380 86390 1
541263 99541263 1001 86380 86390 1
540999 99540999 1001 86380 86390 1
540951 99540951 1001 86380 86390 1
540768 99540768 1001 86380 86390 1
541421 99541421 1001 86380 86390 1
541089 99541089 1001 86380 86390 1
541802 99541802 1001 86380 86390 1
541777 99541777 1001 86380 86390 1
541894 99541894 1001 86380 86390 1
541671 99541671 1001 86380 86390 1
542256 99542256 1001 86380 86390 1
542908 99542908 1001 86380 86390 1
542689 99542689 1001 86380 86390 1
542729 99542729 1001 86380 86390 1
543143 99543143 1001 86380 86390 1
543613 99543613 1001 86380 86390 1
543464 99543464 1001 86380 86390 1
543301 99543301 1001 86380 86390 1
543844 99543844 1001 86380 86390 1
544470 99544470 1001 86380 86390 1
544566 99544566 1001 86380 86390 1
544424 99544424 1001 86380 86390 1
544341 99544341 1001 86380 86390 1
544208 99544208 1001 86380 86390 1
544059 99544059 1001 86380 86390 1
400149 99400149 1001 86380 86390 1
400317 99400317 1001 86380 86390 1
400322 99400322 1001 86380 86390 1
400251 99400251 1001 86380 86390 1
400425 99400425 1001 86380 86390 1
400639 99400639 1001 86380 86390 1
400735 99400735 1001 86380 86390 1
400869 99400869 1001 86380 86390 1
401016 99401016 1001 86380 86390 1
401318 99401318 1001 86380 86390 1
401273 99401273 1001 86380 86390 1
401899 99401899 1001 86380 86390 1
401997 99401997 1001 86380 86390 1
401978 99401978 1001 86380 86390 1
402237 99402237 1001 86380 86390 1
402386 99402386 1001 86380 86390 1
402439 99402439 1001 86380 86390 1
402380 99402380 1001 86380 86390 1
402819 99402819 1001 86380 86390 1
402940 99402940 1001 86380 86390 1
403272 99403272 1001 86380 86390 1
403455 99403455 1001 86380 86390 1
403671 99403671 1001 86380 86390 1
404106 99404106 1001 86380 86390 1
404234 99404234 1001 86380 86390 1
404256 99404256 1001 86380 86390 1
404831 99404831 1001 86380 86390 1
404826 99404826 1001 86380 86390 1
404916 99404916 1001 86380 86390 1
405072 99405072 1001 86380 86390 1
405839 99405839 1001 86380 86390 1
405861 99405861 1001 86380 86390 1
405788 99405788 1001 86380 86390 1
406172 99406172 1001 86380 86390 1
406334 99406334 1001 86380 86390 1
406676 99406676 1001 86380 86390 1
406850 99406850 1001 86380 86390 1
406925 99406925 1001 86380 86390 1
406853 99406853 1001 86380 86390 1
407493 99407493 1001 86380 86390 1
407661 99407661 1001 86380 86390 1
407670 99407670 1001 86380 86390 1
407677 99407677 1001 86380 86390 1
407794 99407794 1001 86380 86390 1
407883 99407883 1001 86380 86390 1
408578 99408578 1001 86380 86390 1
408568 99408568 1001 86380 86390 1
408748 99408748 1001 86380 86390 1
409026 99409026 1001 86380 86390 1
409174 99409174 1001 86380 86390 1
409219 99409219 1001 86380 86390 1
409449 99409449 1001 86380 86390 1
409752 99409752 1001 86380 86390 1
410414 99410414 1001 86380 86390 1
410480 99410480 1001 86380 86390 1
410657 99410657 1001 86380 86390 1
410802 99410802 1001 86380 86390 1
410771 99410771 1001 86380 86390 1
410797 99410797 1001 86380 86390 1
411206 99411206 1001 86380 86390 1
412058 99412058 1001 86380 86390 1
413565 99413565 1001 86380 86390 1
413136 99413136 1001 86380 86390 1
412786 99412786 1001 86380 86390 1
414929 99414929 1001 86380 86390 1
414570 99414570 1001 86380 86390 1
414803 99414803 1001 86380 86390 1
414829 99414829 1001 86380 86390 1
414255 99414255 1001 86380 86390 1
415661 99415661 1001 86380 86390 1
415690 99415690 1001 86380 86390 1
416624 99416624 1001 86380 86390 1
416447 99416447 1001 86380 86390 1
417236 99417236 1001 86380 86390 1
417079 99417079 1001 86380 86390 1
418673 99418673 1001 86380 86390 1
418638 99418638 1001 86380 86390 1
418247 99418247 1001 86380 86390 1
417819 99417819 1001 86380 86390 1
417973 99417973 1001 86380 86390 1
417753 99417753 1001 86380 86390 1
420311 99420311 1001 86380 86390 1
420179 99420179 1001 86380 86390 1
419292 99419292 1001 86380 86390 1
419213 99419213 1001 86380 86390 1
420589 99420589 1001 86380 86390 1
420794 99420794 1001 86380 86390 1
420817 99420817 1001 86380 86390 1
420584 99420584 1001 86380 86390 1
421841 99421841 1001 86380 86390 1
421393 99421393 1001 86380 86390 1
421506 99421506 1001 86380 86390 1
421593 99421593 1001 86380 86390 1
423601 99423601 1001 86380 86390 1
423581 99423581 1001 86380 86390 1
423709 99423709 1001 86380 86390 1
423455 99423455 1001 86380 86390 1
422825 99422825 1001 86380 86390 1
422939 99422939 1001 86380 86390 1
424036 99424036 1001 86380 86390 1
423914 99423914 1001 86380 86390 1
425263 99425263 1001 86380 86390 1
424748 99424748 1001 86380 86390 1
424839 99424839 1001 86380 86390 1
424447 99424447 1001 86380 86390 1
425750 99425750 1001 86380 86390 1
425791 99425791 1001 86380 86390 1
426763 99426763 1001 86380 86390 1
426459 99426459 1001 86380 86390 1
426515 99426515 1001 86380 86390 1
426292 99426292 1001 86380 86390 1
425829 99425829 1001 86380 86390 1
427401 99427401 1001 86380 86390 1
427359 99427359 1001 86380 86390 1
427130 99427130 1001 86380 86390 1
428364 99428364 1001 86380 86390 1
428317 99428317 1001 86380 86390 1
427949 99427949 1001 86380 86390 1
427615 99427615 1001 86380 86390 1
427647 99427647 1001 86380 86390 1
428832 99428832 1001 86380 86390 1
430189 99430189 1001 86380 86390 1
429576 99429576 1001 86380 86390 1
429704 99429704 1001 86380 86390 1
430542 99430542 1001 86380 86390 1
431888 99431888 1001 86380 86390 1
431674 99431674 1001 86380 86390 1
431679 99431679 1001 86380 86390 1
431331 99431331 1001 86380 86390 1
431322 99431322 1001 86380 86390 1
431130 99431130 1001 86380 86390 1
432081 99432081 1001 86380 86390 1
433347 99433347 1001 86380 86390 1
433619 99433619 1001 86380 86390 1
433642 99433642 1001 86380 86390 1
433706 99433706 1001 86380 86390 1
433020 99433020 1001 86380 86390 1
432881 99432881 1001 86380 86390 1
434852 99434852 1001 86380 86390 1
434679 99434679 1001 86380 86390 1
434241 99434241 1001 86380 86390 1
434270 99434270 1001 86380 86390 1
434358 99434358 1001 86380 86390 1
434279 99434279 1001 86380 86390 1
434420 99434420 1001 86380 86390 1
435645 99435645 1001 86380 86390 1
436827 99436827 1001 86380 86390 1
300516 99300516 1001 86380 86390 1
300455 99300455 1001 86380 86390 1
300306 99300306 1001 86380 86390 1
300790 99300790 1001 86380 86390 1
300932 99300932 1001 86380 86390 1
300750 99300750 1001 86380 86390 1
301458 99301458 1001 86380 86390 1
301177 99301177 1001 86380 86390 1
301024 99301024 1001 86380 86390 1
300992 99300992 1001 86380 86390 1
300958 99300958 1001 86380 86390 1
302266 99302266 1001 86380 86390 1
302399 99302399 1001 86380 86390 1
302401 99302401 1001 86380 86390 1
302824 99302824 1001 86380 86390 1
302946 99302946 1001 86380 86390 1
302985 99302985 1001 86380 86390 1
302641 99302641 1001 86380 86390 1
302604 99302604 1001 86380 86390 1
302597 99302597 1001 86380 86390 1
303257 99303257 1001 86380 86390 1
303906 99303906 1001 86380 86390 1
303789 99303789 1001 86380 86390 1
303703 99303703 1001 86380 86390 1
303679 99303679 1001 86380 86390 1
303434 99303434 1001 86380 86390 1
304208 99304208 1001 86380 86390 1
304722 99304722 1001 86380 86390 1
304618 99304618 1001 86380 86390 1
304571 99304571 1001 86380 86390 1
304394 99304394 1001 86380 86390 1
304283 99304283 1001 86380 86390 1
304960 99304960 1001 86380 86390 1
305534 99305534 1001 86380 86390 1
305484 99305484 1001 86380 86390 1
305322 99305322 1001 86380 86390 1
305183 99305183 1001 86380 86390 1
305198 99305198 1001 86380 86390 1
305265 99305265 1001 86380 86390 1
500101 99500101 1001 86380 86390 1
500031 99500031 1001 86380 86390 1
500072 99500072 1001 86380 86390 1
500126 99500126 1001 86380 86390 1
500417 99500417 1001 86380 86390 1
500550 99500550 1001 86380 86390 1
500821 99500821 1001 86380 86390 1
501604 99501604 1001 86380 86390 1
501574 99501574 1001 86380 86390 1
501195 99501195 1001 86380 86390 1
501841 99501841 1001 86380 86390 1
502356 99502356 1001 86380 86390 1
502058 99502058 1001 86380 86390 1
502061 99502061 1001 86380 86390 1
502257 99502257 1001 86380 86390 1
502659 99502659 1001 86380 86390 1
502558 99502558 1001 86380 86390 1
503219 99503219 1001 86380 86390 1
503252 99503252 1001 86380 86390 1
502906 99502906 1001 86380 86390 1
502935 99502935 1001 86380 86390 1
502789 99502789 1001 86380 86390 1
502725 99502725 1001 86380 86390 1
503353 99503353 1001 86380 86390 1
503292 99503292 1001 86380 86390 1
503816 99503816 1001 86380 86390 1
503729 99503729 1001 86380 86390 1
503530 99503530 1001 86380 86390 1
504141 99504141 1001 86380 86390 1
504245 99504245 1001 86380 86390 1
504596 99504596 1001 86380 86390 1
504593 99504593 1001 86380 86390 1
504568 99504568 1001 86380 86390 1
504633 99504633 1001 86380 86390 1
504465 99504465 1001 86380 86390 1
504363 99504363 1001 86380 86390 1
504429 99504429 1001 86380 86390 1
504445 99504445 1001 86380 86390 1
504446 99504446 1001 86380 86390 1
505045 99505045 1001 86380 86390 1
505476 99505476 1001 86380 86390 1
505361 99505361 1001 86380 86390 1
505182 99505182 1001 86380 86390 1
505273 99505273 1001 86380 86390 1
506460 99506460 1001 86380 86390 1
506659 99506659 1001 86380 86390 1
506789 99506789 1001 86380 86390 1
506686 99506686 1001 86380 86390 1
507344 99507344 1001 86380 86390 1
507031 99507031 1001 86380 86390 1
506815 99506815 1001 86380 86390 1
506893 99506893 1001 86380 86390 1
506842 99506842 1001 86380 86390 1
506977 99506977 1001 86380 86390 1
508046 99508046 1001 86380 86390 1
508137 99508137 1001 86380 86390 1
508118 99508118 1001 86380 86390 1
507874 99507874 1001 86380 86390 1
508018 99508018 1001 86380 86390 1
507941 99507941 1001 86380 86390 1
507907 99507907 1001 86380 86390 1
507859 99507859 1001 86380 86390 1
508877 99508877 1001 86380 86390 1
508835 99508835 1001 86380 86390 1
508655 99508655 1001 86380 86390 1
509230 99509230 1001 86380 86390 1
509734 99509734 1001 86380 86390 1
509656 99509656 1001 86380 86390 1
509649 99509649 1001 86380 86390 1
509576 99509576 1001 86380 86390 1
509941 99509941 1001 86380 86390 1
509930 99509930 1001 86380 86390 1
510682 99510682 1001 86380 86390 1
510379 99510379 1001 86380 86390 1
510354 99510354 1001 86380 86390 1
510120 99510120 1001 86380 86390 1
510921 99510921 1001 86380 86390 1
511520 99511520 1001 86380 86390 1
511382 99511382 1001 86380 86390 1
511232 99511232 1001 86380 86390 1
511345 99511345 1001 86380 86390 1
511017 99511017 1001 86380 86390 1
510953 99510953 1001 86380 86390 1
511715 99511715 1001 86380 86390 1
512019 99512019 1001 86380 86390 1
511954 99511954 1001 86380 86390 1
511838 99511838 1001 86380 86390 1
511936 99511936 1001 86380 86390 1
511925 99511925 1001 86380 86390 1
513162 99513162 1001 86380 86390 1
512900 99512900 1001 86380 86390 1
512671 99512671 1001 86380 86390 1
513302 99513302 1001 86380 86390 1
513854 99513854 1001 86380 86390 1
513855 99513855 1001 86380 86390 1
513973 99513973 1001 86380 86390 1
513924 99513924 1001 86380 86390 1
513776 99513776 1001 86380 86390 1
513714 99513714 1001 86380 86390 1
513808 99513808 1001 86380 86390 1
513462 99513462 1001 86380 86390 1
513485 99513485 1001 86380 86390 1
514152 99514152 1001 86380 86390 1
514731 99514731 1001 86380 86390 1
514849 99514849 1001 86380 86390 1
514592 99514592 1001 86380 86390 1
514528 99514528 1001 86380 86390 1
514593 99514593 1001 86380 86390 1
514607 99514607 1001 86380 86390 1
514504 99514504 1001 86380 86390 1
514313 99514313 1001 86380 86390 1
515018 99515018 1001 86380 86390 1
515568 99515568 1001 86380 86390 1
515648 99515648 1001 86380 86390 1
515626 99515626 1001 86380 86390 1
515746 99515746 1001 86380 86390 1
516442 99516442 1001 86380 86390 1
516457 99516457 1001 86380 86390 1
516233 99516233 1001 86380 86390 1
516133 99516133 1001 86380 86390 1
516005 99516005 1001 86380 86390 1
516032 99516032 1001 86380 86390 1
516635 99516635 1001 86380 86390 1
517197 99517197 1001 86380 86390 1
517228 99517228 1001 86380 86390 1
517151 99517151 1001 86380 86390 1
516754 99516754 1001 86380 86390 1
516772 99516772 1001 86380 86390 1
518005 99518005 1001 86380 86390 1
517750 99517750 1001 86380 86390 1
517895 99517895 1001 86380 86390 1
517555 99517555 1001 86380 86390 1
517714 99517714 1001 86380 86390 1
517746 99517746 1001 86380 86390 1
518605 99518605 1001 86380 86390 1
518737 99518737 1001 86380 86390 1
518660 99518660 1001 86380 86390 1
518766 99518766 1001 86380 86390 1
518447 99518447 1001 86380 86390 1
519759 99519759 1001 86380 86390 1
519657 99519657 1001 86380 86390 1
519481 99519481 1001 86380 86390 1
519513 99519513 1001 86380 86390 1
519400 99519400 1001 86380 86390 1
520611 99520611 1001 86380 86390 1
520508 99520508 1001 86380 86390 1
520375 99520375 1001 86380 86390 1
520094 99520094 1001 86380 86390 1
520095 99520095 1001 86380 86390 1
520710 99520710 1001 86380 86390 1
520842 99520842 1001 86380 86390 1
521291 99521291 1001 86380 86390 1
521330 99521330 1001 86380 86390 1
521244 99521244 1001 86380 86390 1
520974 99520974 1001 86380 86390 1
521626 99521626 1001 86380 86390 1
521699 99521699 1001 86380 86390 1
522313 99522313 1001 86380 86390 1
522978 99522978 1001 86380 86390 1
523093 99523093 1001 86380 86390 1
522710 99522710 1001 86380 86390 1
522579 99522579 1001 86380 86390 1
522555 99522555 1001 86380 86390 1
523298 99523298 1001 86380 86390 1
523208 99523208 1001 86380 86390 1
523119 99523119 1001 86380 86390 1
523303 99523303 1001 86380 86390 1
523926 99523926 1001 86380 86390 1
523597 99523597 1001 86380 86390 1
523694 99523694 1001 86380 86390 1
523734 99523734 1001 86380 86390 1
523351 99523351 1001 86380 86390 1
524008 99524008 1001 86380 86390 1
523972 99523972 1001 86380 86390 1
524039 99524039 1001 86380 86390 1
524134 99524134 1001 86380 86390 1
524667 99524667 1001 86380 86390 1
524456 99524456 1001 86380 86390 1
524459 99524459 1001 86380 86390 1
524940 99524940 1001 86380 86390 1
525550 99525550 1001 86380 86390 1
525552 99525552 1001 86380 86390 1
525493 99525493 1001 86380 86390 1
525558 99525558 1001 86380 86390 1
525348 99525348 1001 86380 86390 1
525007 99525007 1001 86380 86390 1
526365 99526365 1001 86380 86390 1
526104 99526104 1001 86380 86390 1
527150 99527150 1001 86380 86390 1
527222 99527222 1001 86380 86390 1
527128 99527128 1001 86380 86390 1
526800 99526800 1001 86380 86390 1
527418 99527418 1001 86380 86390 1
528064 99528064 1001 86380 86390 1
527716 99527716 1001 86380 86390 1
527700 99527700 1001 86380 86390 1
527549 99527549 1001 86380 86390 1
527524 99527524 1001 86380 86390 1
527656 99527656 1001 86380 86390 1
528231 99528231 1001 86380 86390 1
528599 99528599 1001 86380 86390 1
528522 99528522 1001 86380 86390 1
528436 99528436 1001 86380 86390 1
528913 99528913 1001 86380 86390 1
529645 99529645 1001 86380 86390 1
529150 99529150 1001 86380 86390 1
529794 99529794 1001 86380 86390 1
529864 99529864 1001 86380 86390 1
530363 99530363 1001 86380 86390 1
530506 99530506 1001 86380 86390 1
530458 99530458 1001 86380 86390 1
530536 99530536 1001 86380 86390 1
530540 99530540 1001 86380 86390 1
530437 99530437 1001 86380 86390 1
530195 99530195 1001 86380 86390 1
530657 99530657 1001 86380 86390 1
530697 99530697 1001 86380 86390 1
530716 99530716 1001 86380 86390 1
531181 99531181 1001 86380 86390 1
531285 99531285 1001 86380 86390 1
531162 99531162 1001 86380 86390 1
531164 99531164 1001 86380 86390 1
531036 99531036 1001 86380 86390 1
531050 99531050 1001 86380 86390 1
530972 99530972 1001 86380 86390 1
530888 99530888 1001 86380 86390 1
530799 99530799 1001 86380 86390 1
530929 99530929 1001 86380 86390 1
530776 99530776 1001 86380 86390 1
530861 99530861 1001 86380 86390 1
531531 99531531 1001 86380 86390 1
532064 99532064 1001 86380 86390 1
532193 99532193 1001 86380 86390 1
532099 99532099 1001 86380 86390 1
531890 99531890 1001 86380 86390 1
533717 99533717 1001 86380 86390 1
533851 99533851 1001 86380 86390 1
533524 99533524 1001 86380 86390 1
534054 99534054 1001 86380 86390 1
533913 99533913 1001 86380 86390 1
534654 99534654 1001 86380 86390 1
534573 99534573 1001 86380 86390 1
534379 99534379 1001 86380 86390 1
534399 99534399 1001 86380 86390 1
534080 99534080 1001 86380 86390 1
534088 99534088 1001 86380 86390 1
534765 99534765 1001 86380 86390 1
534690 99534690 1001 86380 86390 1
535461 99535461 1001 86380 86390 1
535109 99535109 1001 86380 86390 1
534908 99534908 1001 86380 86390 1
534925 99534925 1001 86380 86390 1
535561 99535561 1001 86380 86390 1
536171 99536171 1001 86380 86390 1
536143 99536143 1001 86380 86390 1
535842 99535842 1001 86380 86390 1
536387 99536387 1001 86380 86390 1
536340 99536340 1001 86380 86390 1
537133 99537133 1001 86380 86390 1
536802 99536802 1001 86380 86390 1
536895 99536895 1001 86380 86390 1
536897 99536897 1001 86380 86390 1
536569 99536569 1001 86380 86390 1
536637 99536637 1001 86380 86390 1
536704 99536704 1001 86380 86390 1
537299 99537299 1001 86380 86390 1
537927 99537927 1001 86380 86390 1
537970 99537970 1001 86380 86390 1
537705 99537705 1001 86380 86390 1
537685 99537685 1001 86380 86390 1
537525 99537525 1001 86380 86390 1
538752 99538752 1001 86380 86390 1
538636 99538636 1001 86380 86390 1
538745 99538745 1001 86380 86390 1
538642 99538642 1001 86380 86390 1
538259 99538259 1001 86380 86390 1
538248 99538248 1001 86380 86390 1
538251 99538251 1001 86380 86390 1
538331 99538331 1001 86380 86390 1
539007 99539007 1001 86380 86390 1
539317 99539317 1001 86380 86390 1
539085 99539085 1001 86380 86390 1
539122 99539122 1001 86380 86390 1
539729 99539729 1001 86380 86390 1
539757 99539757 1001 86380 86390 1
540341 99540341 1001 86380 86390 1
540396 99540396 1001 86380 86390 1
540252 99540252 1001 86380 86390 1
540139 99540139 1001 86380 86390 1
540023 99540023 1001 86380 86390 1
540590 99540590 1001 86380 86390 1
541139 99541139 1001 86380 86390 1
541195 99541195 1001 86380 86390 1
540963 99540963 1001 86380 86390 1
541003 99541003 1001 86380 86390 1
540993 99540993 1001 86380 86390 1
540726 99540726 1001 86380 86390 1
541419 99541419 1001 86380 86390 1
541460 99541460 1001 86380 86390 1
542033 99542033 1001 86380 86390 1
541602 99541602 1001 86380 86390 1
541633 99541633 1001 86380 86390 1
542196 99542196 1001 86380 86390 1
542188 99542188 1001 86380 86390 1
542904 99542904 1001 86380 86390 1
542789 99542789 1001 86380 86390 1
542841 99542841 1001 86380 86390 1
542724 99542724 1001 86380 86390 1
542355 99542355 1001 86380 86390 1
542425 99542425 1001 86380 86390 1
542982 99542982 1001 86380 86390 1
543008 99543008 1001 86380 86390 1
542987 99542987 1001 86380 86390 1
543041 99543041 1001 86380 86390 1
543005 99543005 1001 86380 86390 1
543763 99543763 1001 86380 86390 1
543424 99543424 1001 86380 86390 1
543539 99543539 1001 86380 86390 1
543846 99543846 1001 86380 86390 1
543971 99543971 1001 86380 86390 1
544450 99544450 1001 86380 86390 1
544477 99544477 1001 86380 86390 1
544491 99544491 1001 86380 86390 1
544283 99544283 1001 86380 86390 1
544387 99544387 1001 86380 86390 1
544337 99544337 1001 86380 86390 1
544326 99544326 1001 86380 86390 1
544067 99544067 1001 86380 86390 1
544146 99544146 1001 86380 86390 1
544075 99544075 1001 86380 86390 1
400306 99400306 1001 86380 86390 1
400268 99400268 1001 86380 86390 1
401202 99401202 1001 86380 86390 1
401170 99401170 1001 86380 86390 1
401296 99401296 1001 86380 86390 1
401571 99401571 1001 86380 86390 1
401601 99401601 1001 86380 86390 1
402038 99402038 1001 86380 86390 1
402486 99402486 1001 86380 86390 1
402897 99402897 1001 86380 86390 1
403148 99403148 1001 86380 86390 1
403397 99403397 1001 86380 86390 1
403615 99403615 1001 86380 86390 1
404285 99404285 1001 86380 86390 1
404544 99404544 1001 86380 86390 1
405469 99405469 1001 86380 86390 1
405697 99405697 1001 86380 86390 1
406123 99406123 1001 86380 86390 1
406157 99406157 1001 86380 86390 1
406343 99406343 1001 86380 86390 1
407120 99407120 1001 86380 86390 1
407401 99407401 1001 86380 86390 1
407817 99407817 1001 86380 86390 1
408426 99408426 1001 86380 86390 1
408614 99408614 1001 86380 86390 1
409974 99409974 1001 86380 86390 1
410057 99410057 1001 86380 86390 1
410455 99410455 1001 86380 86390 1
410552 99410552 1001 86380 86390 1
410726 99410726 1001 86380 86390 1
411750 99411750 1001 86380 86390 1
411757 99411757 1001 86380 86390 1
412149 99412149 1001 86380 86390 1
412170 99412170 1001 86380 86390 1
412329 99412329 1001 86380 86390 1
412730 99412730 1001 86380 86390 1
412496 99412496 1001 86380 86390 1
415228 99415228 1001 86380 86390 1
414406 99414406 1001 86380 86390 1
414237 99414237 1001 86380 86390 1
415505 99415505 1001 86380 86390 1
415628 99415628 1001 86380 86390 1
416720 99416720 1001 86380 86390 1
416666 99416666 1001 86380 86390 1
416237 99416237 1001 86380 86390 1
415725 99415725 1001 86380 86390 1
415818 99415818 1001 86380 86390 1
417092 99417092 1001 86380 86390 1
417309 99417309 1001 86380 86390 1
417046 99417046 1001 86380 86390 1
417047 99417047 1001 86380 86390 1
417011 99417011 1001 86380 86390 1
418837 99418837 1001 86380 86390 1
420406 99420406 1001 86380 86390 1
420318 99420318 1001 86380 86390 1
419984 99419984 1001 86380 86390 1
419965 99419965 1001 86380 86390 1
419363 99419363 1001 86380 86390 1
419279 99419279 1001 86380 86390 1
420740 99420740 1001 86380 86390 1
420779 99420779 1001 86380 86390 1
420502 99420502 1001 86380 86390 1
420507 99420507 1001 86380 86390 1
421945 99421945 1001 86380 86390 1
421955 99421955 1001 86380 86390 1
421628 99421628 1001 86380 86390 1
420877 99420877 1001 86380 86390 1
421223 99421223 1001 86380 86390 1
421202 99421202 1001 86380 86390 1
422160 99422160 1001 86380 86390 1
423340 99423340 1001 86380 86390 1
423647 99423647 1001 86380 86390 1
423030 99423030 1001 86380 86390 1
423142 99423142 1001 86380 86390 1
423188 99423188 1001 86380 86390 1
422741 99422741 1001 86380 86390 1
422547 99422547 1001 86380 86390 1
424043 99424043 1001 86380 86390 1
423848 99423848 1001 86380 86390 1
424390 99424390 1001 86380 86390 1
424189 99424189 1001 86380 86390 1
424583 99424583 1001 86380 86390 1
424166 99424166 1001 86380 86390 1
425639 99425639 1001 86380 86390 1
425489 99425489 1001 86380 86390 1
425399 99425399 1001 86380 86390 1
426717 99426717 1001 86380 86390 1
426707 99426707 1001 86380 86390 1
426484 99426484 1001 86380 86390 1
426605 99426605 1001 86380 86390 1
426063 99426063 1001 86380 86390 1
426165 99426165 1001 86380 86390 1
427484 99427484 1001 86380 86390 1
428487 99428487 1001 86380 86390 1
428488 99428488 1001 86380 86390 1
428318 99428318 1001 86380 86390 1
427953 99427953 1001 86380 86390 1
427946 99427946 1001 86380 86390 1
427703 99427703 1001 86380 86390 1
427704 99427704 1001 86380 86390 1
428898 99428898 1001 86380 86390 1
429866 99429866 1001 86380 86390 1
429465 99429465 1001 86380 86390 1
429234 99429234 1001 86380 86390 1
429461 99429461 1001 86380 86390 1
430707 99430707 1001 86380 86390 1
430653 99430653 1001 86380 86390 1
431791 99431791 1001 86380 86390 1
430896 99430896 1001 86380 86390 1
431188 99431188 1001 86380 86390 1
431023 99431023 1001 86380 86390 1
432373 99432373 1001 86380 86390 1
432068 99432068 1001 86380 86390 1
433689 99433689 1001 86380 86390 1
433810 99433810 1001 86380 86390 1
434104 99434104 1001 86380 86390 1
435044 99435044 1001 86380 86390 1
435094 99435094 1001 86380 86390 1
434688 99434688 1001 86380 86390 1
434523 99434523 1001 86380 86390 1
435495 99435495 1001 86380 86390 1
435665 99435665 1001 86380 86390 1
436897 99436897 1001 86380 86390 1
436818 99436818 1001 86380 86390 1
436866 99436866 1001 86380 86390 1
436948 99436948 1001 86380 86390 1
436779 99436779 1001 86380 86390 1
436528 99436528 1001 86380 86390 1
436743 99436743 1001 86380 86390 1
436745 99436745 1001 86380 86390 1
436587 99436587 1001 86380 86390 1
436751 99436751 1001 86380 86390 1
435940 99435940 1001 86380 86390 1
300027 99300027 1001 86380 86390 1
300570 99300570 1001 86380 86390 1
300467 99300467 1001 86380 86390 1
300231 99300231 1001 86380 86390 1
300868 99300868 1001 86380 86390 1
300755 99300755 1001 86380 86390 1
300929 99300929 1001 86380 86390 1
301493 99301493 1001 86380 86390 1
302312 99302312 1001 86380 86390 1
302048 99302048 1001 86380 86390 1
301920 99301920 1001 86380 86390 1
302464 99302464 1001 86380 86390 1
302505 99302505 1001 86380 86390 1
303058 99303058 1001 86380 86390 1
303074 99303074 1001 86380 86390 1
303195 99303195 1001 86380 86390 1
303115 99303115 1001 86380 86390 1
302823 99302823 1001 86380 86390 1
302914 99302914 1001 86380 86390 1
303273 99303273 1001 86380 86390 1
303352 99303352 1001 86380 86390 1
303691 99303691 1001 86380 86390 1
303787 99303787 1001 86380 86390 1
303604 99303604 1001 86380 86390 1
304137 99304137 1001 86380 86390 1
304054 99304054 1001 86380 86390 1
304826 99304826 1001 86380 86390 1
304668 99304668 1001 86380 86390 1
304853 99304853 1001 86380 86390 1
304642 99304642 1001 86380 86390 1
304342 99304342 1001 86380 86390 1
305652 99305652 1001 86380 86390 1
305499 99305499 1001 86380 86390 1
305641 99305641 1001 86380 86390 1
305292 99305292 1001 86380 86390 1
305362 99305362 1001 86380 86390 1
305234 99305234 1001 86380 86390 1
305162 99305162 1001 86380 86390 1
500165 99500165 1001 86380 86390 1
500058 99500058 1001 86380 86390 1
500175 99500175 1001 86380 86390 1
500663 99500663 1001 86380 86390 1
500403 99500403 1001 86380 86390 1
500196 99500196 1001 86380 86390 1
500305 99500305 1001 86380 86390 1
500295 99500295 1001 86380 86390 1
501504 99501504 1001 86380 86390 1
501632 99501632 1001 86380 86390 1
501634 99501634 1001 86380 86390 1
501035 99501035 1001 86380 86390 1
501740 99501740 1001 86380 86390 1
501819 99501819 1001 86380 86390 1
501665 99501665 1001 86380 86390 1
501765 99501765 1001 86380 86390 1
502418 99502418 1001 86380 86390 1
502343 99502343 1001 86380 86390 1
502370 99502370 1001 86380 86390 1
502094 99502094 1001 86380 86390 1
501975 99501975 1001 86380 86390 1
502613 99502613 1001 86380 86390 1
502562 99502562 1001 86380 86390 1
502653 99502653 1001 86380 86390 1
502642 99502642 1001 86380 86390 1
503127 99503127 1001 86380 86390 1
503043 99503043 1001 86380 86390 1
503007 99503007 1001 86380 86390 1
502828 99502828 1001 86380 86390 1
502804 99502804 1001 86380 86390 1
503332 99503332 1001 86380 86390 1
503346 99503346 1001 86380 86390 1
503492 99503492 1001 86380 86390 1
504064 99504064 1001 86380 86390 1
503601 99503601 1001 86380 86390 1
503510 99503510 1001 86380 86390 1
503550 99503550 1001 86380 86390 1
503615 99503615 1001 86380 86390 1
503668 99503668 1001 86380 86390 1
503534 99503534 1001 86380 86390 1
504140 99504140 1001 86380 86390 1
504152 99504152 1001 86380 86390 1
504825 99504825 1001 86380 86390 1
504637 99504637 1001 86380 86390 1
505120 99505120 1001 86380 86390 1
505643 99505643 1001 86380 86390 1
505684 99505684 1001 86380 86390 1
505690 99505690 1001 86380 86390 1
505459 99505459 1001 86380 86390 1
505266 99505266 1001 86380 86390 1
505288 99505288 1001 86380 86390 1
505174 99505174 1001 86380 86390 1
505780 99505780 1001 86380 86390 1
505832 99505832 1001 86380 86390 1
505946 99505946 1001 86380 86390 1
506416 99506416 1001 86380 86390 1
506535 99506535 1001 86380 86390 1
506573 99506573 1001 86380 86390 1
506528 99506528 1001 86380 86390 1
506516 99506516 1001 86380 86390 1
506329 99506329 1001 86380 86390 1
506319 99506319 1001 86380 86390 1
506358 99506358 1001 86380 86390 1
506010 99506010 1001 86380 86390 1
506621 99506621 1001 86380 86390 1
506780 99506780 1001 86380 86390 1
506603 99506603 1001 86380 86390 1
507243 99507243 1001 86380 86390 1
507575 99507575 1001 86380 86390 1
507552 99507552 1001 86380 86390 1
508059 99508059 1001 86380 86390 1
507893 99507893 1001 86380 86390 1
507718 99507718 1001 86380 86390 1
507702 99507702 1001 86380 86390 1
507795 99507795 1001 86380 86390 1
508324 99508324 1001 86380 86390 1
508300 99508300 1001 86380 86390 1
508640 99508640 1001 86380 86390 1
508462 99508462 1001 86380 86390 1
509268 99509268 1001 86380 86390 1
509256 99509256 1001 86380 86390 1
509712 99509712 1001 86380 86390 1
509805 99509805 1001 86380 86390 1
509898 99509898 1001 86380 86390 1
509592 99509592 1001 86380 86390 1
509674 99509674 1001 86380 86390 1
509680 99509680 1001 86380 86390 1
509426 99509426 1001 86380 86390 1
509980 99509980 1001 86380 86390 1
509945 99509945 1001 86380 86390 1
509958 99509958 1001 86380 86390 1
510653 99510653 1001 86380 86390 1
510532 99510532 1001 86380 86390 1
510340 99510340 1001 86380 86390 1
510353 99510353 1001 86380 86390 1
510363 99510363 1001 86380 86390 1
510184 99510184 1001 86380 86390 1
510276 99510276 1001 86380 86390 1
510200 99510200 1001 86380 86390 1
510291 99510291 1001 86380 86390 1
510153 99510153 1001 86380 86390 1
510827 99510827 1001 86380 86390 1
510781 99510781 1001 86380 86390 1
510748 99510748 1001 86380 86390 1
511416 99511416 1001 86380 86390 1
511326 99511326 1001 86380 86390 1
511262 99511262 1001 86380 86390 1
510976 99510976 1001 86380 86390 1
511711 99511711 1001 86380 86390 1
511724 99511724 1001 86380 86390 1
511559 99511559 1001 86380 86390 1
511729 99511729 1001 86380 86390 1
512323 99512323 1001 86380 86390 1
512005 99512005 1001 86380 86390 1
512018 99512018 1001 86380 86390 1
512135 99512135 1001 86380 86390 1
511870 99511870 1001 86380 86390 1
512549 99512549 1001 86380 86390 1
512422 99512422 1001 86380 86390 1
513028 99513028 1001 86380 86390 1
512926 99512926 1001 86380 86390 1
512850 99512850 1001 86380 86390 1
512838 99512838 1001 86380 86390 1
512968 99512968 1001 86380 86390 1
512779 99512779 1001 86380 86390 1
512626 99512626 1001 86380 86390 1
513940 99513940 1001 86380 86390 1
513820 99513820 1001 86380 86390 1
513585 99513585 1001 86380 86390 1
514087 99514087 1001 86380 86390 1
514761 99514761 1001 86380 86390 1
514804 99514804 1001 86380 86390 1
514569 99514569 1001 86380 86390 1
514493 99514493 1001 86380 86390 1
514494 99514494 1001 86380 86390 1
514302 99514302 1001 86380 86390 1
514280 99514280 1001 86380 86390 1
514438 99514438 1001 86380 86390 1
514976 99514976 1001 86380 86390 1
514887 99514887 1001 86380 86390 1
515682 99515682 1001 86380 86390 1
515659 99515659 1001 86380 86390 1
515603 99515603 1001 86380 86390 1
515454 99515454 1001 86380 86390 1
515328 99515328 1001 86380 86390 1
515192 99515192 1001 86380 86390 1
515180 99515180 1001 86380 86390 1
515233 99515233 1001 86380 86390 1
515239 99515239 1001 86380 86390 1
515751 99515751 1001 86380 86390 1
515868 99515868 1001 86380 86390 1
515830 99515830 1001 86380 86390 1
515806 99515806 1001 86380 86390 1
516415 99516415 1001 86380 86390 1
516114 99516114 1001 86380 86390 1
515960 99515960 1001 86380 86390 1
516091 99516091 1001 86380 86390 1
515926 99515926 1001 86380 86390 1
516662 99516662 1001 86380 86390 1
516677 99516677 1001 86380 86390 1
516640 99516640 1001 86380 86390 1
517009 99517009 1001 86380 86390 1
517506 99517506 1001 86380 86390 1
517469 99517469 1001 86380 86390 1
518138 99518138 1001 86380 86390 1
518145 99518145 1001 86380 86390 1
517870 99517870 1001 86380 86390 1
517846 99517846 1001 86380 86390 1
518198 99518198 1001 86380 86390 1
518183 99518183 1001 86380 86390 1
518904 99518904 1001 86380 86390 1
518601 99518601 1001 86380 86390 1
518697 99518697 1001 86380 86390 1
518551 99518551 1001 86380 86390 1
518564 99518564 1001 86380 86390 1
519135 99519135 1001 86380 86390 1
519724 99519724 1001 86380 86390 1
519604 99519604 1001 86380 86390 1
519401 99519401 1001 86380 86390 1
519275 99519275 1001 86380 86390 1
519250 99519250 1001 86380 86390 1
519227 99519227 1001 86380 86390 1
520503 99520503 1001 86380 86390 1
520289 99520289 1001 86380 86390 1
520356 99520356 1001 86380 86390 1
520170 99520170 1001 86380 86390 1
520715 99520715 1001 86380 86390 1
520726 99520726 1001 86380 86390 1
521408 99521408 1001 86380 86390 1
521449 99521449 1001 86380 86390 1
521321 99521321 1001 86380 86390 1
521211 99521211 1001 86380 86390 1
521121 99521121 1001 86380 86390 1
521006 99521006 1001 86380 86390 1
520921 99520921 1001 86380 86390 1
521000 99521000 1001 86380 86390 1
522164 99522164 1001 86380 86390 1
522222 99522222 1001 86380 86390 1
522053 99522053 1001 86380 86390 1
522068 99522068 1001 86380 86390 1
521816 99521816 1001 86380 86390 1
521687 99521687 1001 86380 86390 1
521728 99521728 1001 86380 86390 1
521857 99521857 1001 86380 86390 1
521782 99521782 1001 86380 86390 1
522344 99522344 1001 86380 86390 1
522466 99522466 1001 86380 86390 1
522992 99522992 1001 86380 86390 1
522808 99522808 1001 86380 86390 1
522669 99522669 1001 86380 86390 1
522658 99522658 1001 86380 86390 1
522652 99522652 1001 86380 86390 1
523175 99523175 1001 86380 86390 1
523807 99523807 1001 86380 86390 1
523646 99523646 1001 86380 86390 1
523647 99523647 1001 86380 86390 1
523480 99523480 1001 86380 86390 1
523331 99523331 1001 86380 86390 1
523948 99523948 1001 86380 86390 1
524144 99524144 1001 86380 86390 1
524732 99524732 1001 86380 86390 1
524621 99524621 1001 86380 86390 1
524597 99524597 1001 86380 86390 1
524613 99524613 1001 86380 86390 1
524716 99524716 1001 86380 86390 1
524678 99524678 1001 86380 86390 1
524495 99524495 1001 86380 86390 1
524242 99524242 1001 86380 86390 1
524327 99524327 1001 86380 86390 1
524198 99524198 1001 86380 86390 1
524910 99524910 1001 86380 86390 1
524782 99524782 1001 86380 86390 1
524938 99524938 1001 86380 86390 1
524901 99524901 1001 86380 86390 1
524948 99524948 1001 86380 86390 1
525398 99525398 1001 86380 86390 1
525437 99525437 1001 86380 86390 1
525515 99525515 1001 86380 86390 1
525325 99525325 1001 86380 86390 1
525131 99525131 1001 86380 86390 1
525003 99525003 1001 86380 86390 1
525150 99525150 1001 86380 86390 1
525076 99525076 1001 86380 86390 1
525672 99525672 1001 86380 86390 1
526065 99526065 1001 86380 86390 1
525835 99525835 1001 86380 86390 1
526642 99526642 1001 86380 86390 1
526764 99526764 1001 86380 86390 1
526692 99526692 1001 86380 86390 1
527981 99527981 1001 86380 86390 1
527807 99527807 1001 86380 86390 1
527847 99527847 1001 86380 86390 1
527841 99527841 1001 86380 86390 1
528245 99528245 1001 86380 86390 1
528276 99528276 1001 86380 86390 1
528812 99528812 1001 86380 86390 1
528828 99528828 1001 86380 86390 1
528715 99528715 1001 86380 86390 1
528754 99528754 1001 86380 86390 1
528580 99528580 1001 86380 86390 1
528328 99528328 1001 86380 86390 1
529003 99529003 1001 86380 86390 1
529658 99529658 1001 86380 86390 1
529494 99529494 1001 86380 86390 1
529160 99529160 1001 86380 86390 1
529881 99529881 1001 86380 86390 1
529894 99529894 1001 86380 86390 1
529921 99529921 1001 86380 86390 1
530416 99530416 1001 86380 86390 1
530378 99530378 1001 86380 86390 1
530207 99530207 1001 86380 86390 1
530190 99530190 1001 86380 86390 1
530012 99530012 1001 86380 86390 1
530066 99530066 1001 86380 86390 1
530124 99530124 1001 86380 86390 1
530641 99530641 1001 86380 86390 1
530746 99530746 1001 86380 86390 1
530565 99530565 1001 86380 86390 1
530646 99530646 1001 86380 86390 1
531304 99531304 1001 86380 86390 1
531345 99531345 1001 86380 86390 1
531195 99531195 1001 86380 86390 1
531224 99531224 1001 86380 86390 1
531341 99531341 1001 86380 86390 1
531085 99531085 1001 86380 86390 1
531134 99531134 1001 86380 86390 1
531511 99531511 1001 86380 86390 1
531526 99531526 1001 86380 86390 1
531565 99531565 1001 86380 86390 1
532072 99532072 1001 86380 86390 1
532102 99532102 1001 86380 86390 1
532141 99532141 1001 86380 86390 1
531962 99531962 1001 86380 86390 1
531988 99531988 1001 86380 86390 1
531968 99531968 1001 86380 86390 1
531841 99531841 1001 86380 86390 1
531856 99531856 1001 86380 86390 1
531637 99531637 1001 86380 86390 1
532211 99532211 1001 86380 86390 1
532329 99532329 1001 86380 86390 1
532839 99532839 1001 86380 86390 1
533120 99533120 1001 86380 86390 1
533782 99533782 1001 86380 86390 1
533399 99533399 1001 86380 86390 1
533388 99533388 1001 86380 86390 1
533404 99533404 1001 86380 86390 1
533890 99533890 1001 86380 86390 1
534636 99534636 1001 86380 86390 1
534670 99534670 1001 86380 86390 1
534367 99534367 1001 86380 86390 1
534183 99534183 1001 86380 86390 1
534216 99534216 1001 86380 86390 1
534889 99534889 1001 86380 86390 1
534777 99534777 1001 86380 86390 1
534713 99534713 1001 86380 86390 1
534754 99534754 1001 86380 86390 1
535488 99535488 1001 86380 86390 1
535111 99535111 1001 86380 86390 1
535275 99535275 1001 86380 86390 1
535046 99535046 1001 86380 86390 1
534910 99534910 1001 86380 86390 1
536288 99536288 1001 86380 86390 1
536310 99536310 1001 86380 86390 1
535949 99535949 1001 86380 86390 1
536024 99536024 1001 86380 86390 1
536385 99536385 1001 86380 86390 1
536364 99536364 1001 86380 86390 1
536467 99536467 1001 86380 86390 1
536417 99536417 1001 86380 86390 1
537100 99537100 1001 86380 86390 1
537018 99537018 1001 86380 86390 1
536883 99536883 1001 86380 86390 1
536767 99536767 1001 86380 86390 1
537348 99537348 1001 86380 86390 1
537851 99537851 1001 86380 86390 1
537858 99537858 1001 86380 86390 1
537586 99537586 1001 86380 86390 1
537782 99537782 1001 86380 86390 1
538104 99538104 1001 86380 86390 1
538134 99538134 1001 86380 86390 1
538124 99538124 1001 86380 86390 1
538740 99538740 1001 86380 86390 1
538641 99538641 1001 86380 86390 1
538200 99538200 1001 86380 86390 1
539006 99539006 1001 86380 86390 1
539580 99539580 1001 86380 86390 1
539478 99539478 1001 86380 86390 1
539583 99539583 1001 86380 86390 1
539282 99539282 1001 86380 86390 1
539270 99539270 1001 86380 86390 1
539415 99539415 1001 86380 86390 1
539246 99539246 1001 86380 86390 1
539050 99539050 1001 86380 86390 1
539102 99539102 1001 86380 86390 1
539811 99539811 1001 86380 86390 1
539710 99539710 1001 86380 86390 1
539736 99539736 1001 86380 86390 1
539762 99539762 1001 86380 86390 1
540437 99540437 1001 86380 86390 1
540356 99540356 1001 86380 86390 1
540422 99540422 1001 86380 86390 1
540228 99540228 1001 86380 86390 1
540142 99540142 1001 86380 86390 1
540234 99540234 1001 86380 86390 1
540012 99540012 1001 86380 86390 1
540611 99540611 1001 86380 86390 1
540476 99540476 1001 86380 86390 1
541278 99541278 1001 86380 86390 1
541015 99541015 1001 86380 86390 1
540991 99540991 1001 86380 86390 1
541397 99541397 1001 86380 86390 1
541373 99541373 1001 86380 86390 1
541943 99541943 1001 86380 86390 1
541944 99541944 1001 86380 86390 1
541810 99541810 1001 86380 86390 1
541892 99541892 1001 86380 86390 1
541817 99541817 1001 86380 86390 1
541705 99541705 1001 86380 86390 1
541600 99541600 1001 86380 86390 1
541652 99541652 1001 86380 86390 1
542248 99542248 1001 86380 86390 1
542161 99542161 1001 86380 86390 1
542292 99542292 1001 86380 86390 1
542807 99542807 1001 86380 86390 1
542925 99542925 1001 86380 86390 1
542600 99542600 1001 86380 86390 1
542720 99542720 1001 86380 86390 1
542553 99542553 1001 86380 86390 1
542482 99542482 1001 86380 86390 1
542421 99542421 1001 86380 86390 1
542374 99542374 1001 86380 86390 1
543123 99543123 1001 86380 86390 1
543062 99543062 1001 86380 86390 1
543064 99543064 1001 86380 86390 1
543627 99543627 1001 86380 86390 1
543566 99543566 1001 86380 86390 1
543159 99543159 1001 86380 86390 1
543903 99543903 1001 86380 86390 1
544444 99544444 1001 86380 86390 1
544507 99544507 1001 86380 86390 1
544252 99544252 1001 86380 86390 1
544188 99544188 1001 86380 86390 1
544201 99544201 1001 86380 86390 1
544336 99544336 1001 86380 86390 1
544691 99544691 1001 86380 86390 1
419725 755 1001 37740 38097 1
519423 1220 1002 26275 30549 1
400330 99400330 1001 86380 86390 1
400734 99400734 1001 86380 86390 1
401123 99401123 1001 86380 86390 1
401280 99401280 1001 86380 86390 1
402043 99402043 1001 86380 86390 1
402829 99402829 1001 86380 86390 1
402883 99402883 1001 86380 86390 1
403728 99403728 1001 86380 86390 1
403888 99403888 1001 86380 86390 1
403842 99403842 1001 86380 86390 1
403872 99403872 1001 86380 86390 1
404244 99404244 1001 86380 86390 1
404292 99404292 1001 86380 86390 1
404639 99404639 1001 86380 86390 1
404767 99404767 1001 86380 86390 1
405016 99405016 1001 86380 86390 1
405228 99405228 1001 86380 86390 1
405310 99405310 1001 86380 86390 1
405323 99405323 1001 86380 86390 1
405384 99405384 1001 86380 86390 1
405476 99405476 1001 86380 86390 1
405420 99405420 1001 86380 86390 1
405648 99405648 1001 86380 86390 1
405846 99405846 1001 86380 86390 1
406212 99406212 1001 86380 86390 1
406450 99406450 1001 86380 86390 1
406759 99406759 1001 86380 86390 1
406966 99406966 1001 86380 86390 1
407294 99407294 1001 86380 86390 1
407600 99407600 1001 86380 86390 1
408141 99408141 1001 86380 86390 1
408704 99408704 1001 86380 86390 1
408762 99408762 1001 86380 86390 1
408977 99408977 1001 86380 86390 1
409060 99409060 1001 86380 86390 1
409445 99409445 1001 86380 86390 1
410161 99410161 1001 86380 86390 1
410363 99410363 1001 86380 86390 1
410598 99410598 1001 86380 86390 1
410529 99410529 1001 86380 86390 1
410724 99410724 1001 86380 86390 1
410676 99410676 1001 86380 86390 1
410835 99410835 1001 86380 86390 1
410968 99410968 1001 86380 86390 1
411631 99411631 1001 86380 86390 1
411991 99411991 1001 86380 86390 1
412172 99412172 1001 86380 86390 1
412196 99412196 1001 86380 86390 1
412366 99412366 1001 86380 86390 1
413604 99413604 1001 86380 86390 1
413362 99413362 1001 86380 86390 1
412909 99412909 1001 86380 86390 1
412944 99412944 1001 86380 86390 1
413212 99413212 1001 86380 86390 1
412798 99412798 1001 86380 86390 1
412677 99412677 1001 86380 86390 1
414098 99414098 1001 86380 86390 1
415259 99415259 1001 86380 86390 1
414959 99414959 1001 86380 86390 1
414293 99414293 1001 86380 86390 1
414199 99414199 1001 86380 86390 1
414139 99414139 1001 86380 86390 1
416837 99416837 1001 86380 86390 1
416889 99416889 1001 86380 86390 1
416236 99416236 1001 86380 86390 1
416357 99416357 1001 86380 86390 1
416108 99416108 1001 86380 86390 1
417314 99417314 1001 86380 86390 1
417602 99417602 1001 86380 86390 1
418713 99418713 1001 86380 86390 1
418538 99418538 1001 86380 86390 1
418085 99418085 1001 86380 86390 1
418206 99418206 1001 86380 86390 1
417820 99417820 1001 86380 86390 1
417666 99417666 1001 86380 86390 1
417801 99417801 1001 86380 86390 1
418980 99418980 1001 86380 86390 1
420375 99420375 1001 86380 86390 1
419952 99419952 1001 86380 86390 1
419838 99419838 1001 86380 86390 1
419452 99419452 1001 86380 86390 1
419525 99419525 1001 86380 86390 1
419308 99419308 1001 86380 86390 1
419367 99419367 1001 86380 86390 1
419622 99419622 1001 86380 86390 1
420471 99420471 1001 86380 86390 1
420503 99420503 1001 86380 86390 1
421729 99421729 1001 86380 86390 1
421863 99421863 1001 86380 86390 1
421507 99421507 1001 86380 86390 1
421039 99421039 1001 86380 86390 1
421227 99421227 1001 86380 86390 1
422244 99422244 1001 86380 86390 1
422655 99422655 1001 86380 86390 1
422862 99422862 1001 86380 86390 1
424118 99424118 1001 86380 86390 1
423965 99423965 1001 86380 86390 1
423790 99423790 1001 86380 86390 1
425150 99425150 1001 86380 86390 1
424297 99424297 1001 86380 86390 1
425641 99425641 1001 86380 86390 1
425767 99425767 1001 86380 86390 1
425893 99425893 1001 86380 86390 1
425968 99425968 1001 86380 86390 1
428669 99428669 1001 86380 86390 1
427547 99427547 1001 86380 86390 1
429040 99429040 1001 86380 86390 1
428799 99428799 1001 86380 86390 1
430286 99430286 1001 86380 86390 1
429758 99429758 1001 86380 86390 1
429699 99429699 1001 86380 86390 1
429395 99429395 1001 86380 86390 1
431709 99431709 1001 86380 86390 1
432004 99432004 1001 86380 86390 1
431678 99431678 1001 86380 86390 1
431925 99431925 1001 86380 86390 1
432098 99432098 1001 86380 86390 1
433465 99433465 1001 86380 86390 1
433684 99433684 1001 86380 86390 1
433334 99433334 1001 86380 86390 1
432967 99432967 1001 86380 86390 1
432930 99432930 1001 86380 86390 1
434037 99434037 1001 86380 86390 1
434126 99434126 1001 86380 86390 1
435368 99435368 1001 86380 86390 1
434875 99434875 1001 86380 86390 1
434719 99434719 1001 86380 86390 1
434963 99434963 1001 86380 86390 1
434734 99434734 1001 86380 86390 1
434220 99434220 1001 86380 86390 1
434561 99434561 1001 86380 86390 1
434581 99434581 1001 86380 86390 1
435623 99435623 1001 86380 86390 1
435458 99435458 1001 86380 86390 1
435473 99435473 1001 86380 86390 1
436784 99436784 1001 86380 86390 1
436869 99436869 1001 86380 86390 1
436394 99436394 1001 86380 86390 1
436656 99436656 1001 86380 86390 1
436215 99436215 1001 86380 86390 1
436325 99436325 1001 86380 86390 1
435967 99435967 1001 86380 86390 1
300032 99300032 1001 86380 86390 1
437224 99437224 1001 86380 86390 1
300538 99300538 1001 86380 86390 1
300634 99300634 1001 86380 86390 1
300585 99300585 1001 86380 86390 1
300445 99300445 1001 86380 86390 1
300819 99300819 1001 86380 86390 1
300801 99300801 1001 86380 86390 1
301325 99301325 1001 86380 86390 1
301250 99301250 1001 86380 86390 1
301307 99301307 1001 86380 86390 1
301091 99301091 1001 86380 86390 1
301072 99301072 1001 86380 86390 1
301713 99301713 1001 86380 86390 1
301705 99301705 1001 86380 86390 1
302333 99302333 1001 86380 86390 1
302127 99302127 1001 86380 86390 1
301998 99301998 1001 86380 86390 1
302096 99302096 1001 86380 86390 1
301835 99301835 1001 86380 86390 1
302405 99302405 1001 86380 86390 1
303057 99303057 1001 86380 86390 1
302667 99302667 1001 86380 86390 1
302642 99302642 1001 86380 86390 1
302655 99302655 1001 86380 86390 1
302788 99302788 1001 86380 86390 1
302607 99302607 1001 86380 86390 1
303339 99303339 1001 86380 86390 1
303381 99303381 1001 86380 86390 1
303241 99303241 1001 86380 86390 1
303956 99303956 1001 86380 86390 1
304000 99304000 1001 86380 86390 1
303884 99303884 1001 86380 86390 1
303728 99303728 1001 86380 86390 1
303681 99303681 1001 86380 86390 1
303426 99303426 1001 86380 86390 1
304048 99304048 1001 86380 86390 1
304759 99304759 1001 86380 86390 1
304873 99304873 1001 86380 86390 1
304951 99304951 1001 86380 86390 1
304902 99304902 1001 86380 86390 1
305572 99305572 1001 86380 86390 1
305651 99305651 1001 86380 86390 1
305319 99305319 1001 86380 86390 1
305190 99305190 1001 86380 86390 1
500036 99500036 1001 86380 86390 1
500135 99500135 1001 86380 86390 1
500776 99500776 1001 86380 86390 1
500738 99500738 1001 86380 86390 1
500795 99500795 1001 86380 86390 1
500508 99500508 1001 86380 86390 1
500487 99500487 1001 86380 86390 1
500351 99500351 1001 86380 86390 1
500331 99500331 1001 86380 86390 1
500306 99500306 1001 86380 86390 1
500865 99500865 1001 86380 86390 1
501249 99501249 1001 86380 86390 1
501139 99501139 1001 86380 86390 1
501743 99501743 1001 86380 86390 1
501721 99501721 1001 86380 86390 1
501799 99501799 1001 86380 86390 1
501711 99501711 1001 86380 86390 1
502287 99502287 1001 86380 86390 1
502412 99502412 1001 86380 86390 1
502143 99502143 1001 86380 86390 1
502259 99502259 1001 86380 86390 1
501879 99501879 1001 86380 86390 1
502509 99502509 1001 86380 86390 1
502603 99502603 1001 86380 86390 1
503216 99503216 1001 86380 86390 1
503246 99503246 1001 86380 86390 1
503149 99503149 1001 86380 86390 1
503037 99503037 1001 86380 86390 1
502777 99502777 1001 86380 86390 1
502808 99502808 1001 86380 86390 1
503378 99503378 1001 86380 86390 1
504030 99504030 1001 86380 86390 1
503967 99503967 1001 86380 86390 1
503974 99503974 1001 86380 86390 1
503838 99503838 1001 86380 86390 1
503748 99503748 1001 86380 86390 1
503723 99503723 1001 86380 86390 1
503779 99503779 1001 86380 86390 1
503563 99503563 1001 86380 86390 1
503551 99503551 1001 86380 86390 1
503528 99503528 1001 86380 86390 1
503621 99503621 1001 86380 86390 1
504232 99504232 1001 86380 86390 1
504811 99504811 1001 86380 86390 1
504396 99504396 1001 86380 86390 1
504435 99504435 1001 86380 86390 1
505481 99505481 1001 86380 86390 1
505279 99505279 1001 86380 86390 1
505246 99505246 1001 86380 86390 1
506428 99506428 1001 86380 86390 1
506521 99506521 1001 86380 86390 1
506310 99506310 1001 86380 86390 1
506298 99506298 1001 86380 86390 1
506325 99506325 1001 86380 86390 1
506725 99506725 1001 86380 86390 1
506727 99506727 1001 86380 86390 1
506756 99506756 1001 86380 86390 1
507050 99507050 1001 86380 86390 1
506864 99506864 1001 86380 86390 1
507959 99507959 1001 86380 86390 1
507668 99507668 1001 86380 86390 1
508362 99508362 1001 86380 86390 1
508315 99508315 1001 86380 86390 1
508935 99508935 1001 86380 86390 1
509014 99509014 1001 86380 86390 1
509050 99509050 1001 86380 86390 1
508893 99508893 1001 86380 86390 1
508547 99508547 1001 86380 86390 1
508458 99508458 1001 86380 86390 1
508474 99508474 1001 86380 86390 1
509894 99509894 1001 86380 86390 1
509490 99509490 1001 86380 86390 1
509694 99509694 1001 86380 86390 1
509399 99509399 1001 86380 86390 1
509438 99509438 1001 86380 86390 1
510666 99510666 1001 86380 86390 1
510352 99510352 1001 86380 86390 1
511195 99511195 1001 86380 86390 1
511121 99511121 1001 86380 86390 1
511708 99511708 1001 86380 86390 1
511571 99511571 1001 86380 86390 1
512367 99512367 1001 86380 86390 1
512041 99512041 1001 86380 86390 1
512120 99512120 1001 86380 86390 1
511865 99511865 1001 86380 86390 1
511960 99511960 1001 86380 86390 1
513060 99513060 1001 86380 86390 1
512783 99512783 1001 86380 86390 1
513228 99513228 1001 86380 86390 1
513383 99513383 1001 86380 86390 1
513361 99513361 1001 86380 86390 1
513883 99513883 1001 86380 86390 1
513846 99513846 1001 86380 86390 1
513923 99513923 1001 86380 86390 1
513674 99513674 1001 86380 86390 1
513760 99513760 1001 86380 86390 1
514101 99514101 1001 86380 86390 1
514767 99514767 1001 86380 86390 1
514713 99514713 1001 86380 86390 1
514505 99514505 1001 86380 86390 1
514599 99514599 1001 86380 86390 1
514301 99514301 1001 86380 86390 1
514422 99514422 1001 86380 86390 1
514255 99514255 1001 86380 86390 1
514987 99514987 1001 86380 86390 1
515006 99515006 1001 86380 86390 1
515601 99515601 1001 86380 86390 1
515378 99515378 1001 86380 86390 1
515345 99515345 1001 86380 86390 1
515264 99515264 1001 86380 86390 1
515148 99515148 1001 86380 86390 1
516331 99516331 1001 86380 86390 1
516456 99516456 1001 86380 86390 1
516392 99516392 1001 86380 86390 1
516209 99516209 1001 86380 86390 1
516029 99516029 1001 86380 86390 1
517210 99517210 1001 86380 86390 1
516987 99516987 1001 86380 86390 1
517062 99517062 1001 86380 86390 1
516875 99516875 1001 86380 86390 1
517478 99517478 1001 86380 86390 1
518096 99518096 1001 86380 86390 1
518271 99518271 1001 86380 86390 1
518365 99518365 1001 86380 86390 1
518943 99518943 1001 86380 86390 1
518973 99518973 1001 86380 86390 1
518909 99518909 1001 86380 86390 1
518604 99518604 1001 86380 86390 1
518499 99518499 1001 86380 86390 1
519046 99519046 1001 86380 86390 1
519087 99519087 1001 86380 86390 1
519771 99519771 1001 86380 86390 1
519749 99519749 1001 86380 86390 1
519361 99519361 1001 86380 86390 1
519285 99519285 1001 86380 86390 1
520589 99520589 1001 86380 86390 1
520581 99520581 1001 86380 86390 1
520382 99520382 1001 86380 86390 1
520204 99520204 1001 86380 86390 1
520076 99520076 1001 86380 86390 1
520194 99520194 1001 86380 86390 1
520199 99520199 1001 86380 86390 1
520826 99520826 1001 86380 86390 1
520649 99520649 1001 86380 86390 1
521354 99521354 1001 86380 86390 1
521422 99521422 1001 86380 86390 1
521410 99521410 1001 86380 86390 1
521176 99521176 1001 86380 86390 1
521217 99521217 1001 86380 86390 1
521090 99521090 1001 86380 86390 1
521194 99521194 1001 86380 86390 1
521620 99521620 1001 86380 86390 1
521054 99521054 1001 86380 86390 1
521497 99521497 1001 86380 86390 1
521964 99521964 1001 86380 86390 1
522034 99522034 1001 86380 86390 1
521803 99521803 1001 86380 86390 1
521779 99521779 1001 86380 86390 1
521755 99521755 1001 86380 86390 1
522377 99522377 1001 86380 86390 1
522979 99522979 1001 86380 86390 1
522948 99522948 1001 86380 86390 1
522852 99522852 1001 86380 86390 1
522625 99522625 1001 86380 86390 1
523301 99523301 1001 86380 86390 1
523309 99523309 1001 86380 86390 1
523897 99523897 1001 86380 86390 1
523631 99523631 1001 86380 86390 1
523339 99523339 1001 86380 86390 1
523471 99523471 1001 86380 86390 1
523395 99523395 1001 86380 86390 1
523373 99523373 1001 86380 86390 1
524102 99524102 1001 86380 86390 1
524633 99524633 1001 86380 86390 1
524151 99524151 1001 86380 86390 1
524152 99524152 1001 86380 86390 1
524283 99524283 1001 86380 86390 1
524246 99524246 1001 86380 86390 1
524886 99524886 1001 86380 86390 1
524868 99524868 1001 86380 86390 1
525455 99525455 1001 86380 86390 1
525570 99525570 1001 86380 86390 1
525473 99525473 1001 86380 86390 1
525378 99525378 1001 86380 86390 1
525259 99525259 1001 86380 86390 1
525006 99525006 1001 86380 86390 1
524986 99524986 1001 86380 86390 1
524988 99524988 1001 86380 86390 1
525610 99525610 1001 86380 86390 1
525779 99525779 1001 86380 86390 1
525720 99525720 1001 86380 86390 1
526181 99526181 1001 86380 86390 1
526145 99526145 1001 86380 86390 1
525843 99525843 1001 86380 86390 1
525978 99525978 1001 86380 86390 1
525862 99525862 1001 86380 86390 1
525850 99525850 1001 86380 86390 1
526555 99526555 1001 86380 86390 1
527149 99527149 1001 86380 86390 1
527201 99527201 1001 86380 86390 1
527226 99527226 1001 86380 86390 1
527153 99527153 1001 86380 86390 1
527021 99527021 1001 86380 86390 1
526845 99526845 1001 86380 86390 1
526859 99526859 1001 86380 86390 1
526681 99526681 1001 86380 86390 1
526802 99526802 1001 86380 86390 1
526752 99526752 1001 86380 86390 1
526793 99526793 1001 86380 86390 1
527416 99527416 1001 86380 86390 1
527921 99527921 1001 86380 86390 1
527987 99527987 1001 86380 86390 1
527996 99527996 1001 86380 86390 1
527552 99527552 1001 86380 86390 1
528699 99528699 1001 86380 86390 1
528808 99528808 1001 86380 86390 1
528516 99528516 1001 86380 86390 1
528371 99528371 1001 86380 86390 1
528450 99528450 1001 86380 86390 1
528403 99528403 1001 86380 86390 1
528340 99528340 1001 86380 86390 1
528291 99528291 1001 86380 86390 1
529018 99529018 1001 86380 86390 1
528998 99528998 1001 86380 86390 1
529547 99529547 1001 86380 86390 1
529563 99529563 1001 86380 86390 1
529331 99529331 1001 86380 86390 1
529495 99529495 1001 86380 86390 1
529140 99529140 1001 86380 86390 1
529900 99529900 1001 86380 86390 1
529824 99529824 1001 86380 86390 1
529813 99529813 1001 86380 86390 1
529879 99529879 1001 86380 86390 1
530183 99530183 1001 86380 86390 1
530039 99530039 1001 86380 86390 1
530680 99530680 1001 86380 86390 1
530694 99530694 1001 86380 86390 1
530647 99530647 1001 86380 86390 1
530687 99530687 1001 86380 86390 1
530689 99530689 1001 86380 86390 1
530993 99530993 1001 86380 86390 1
530971 99530971 1001 86380 86390 1
531014 99531014 1001 86380 86390 1
531055 99531055 1001 86380 86390 1
530862 99530862 1001 86380 86390 1
530954 99530954 1001 86380 86390 1
530947 99530947 1001 86380 86390 1
531532 99531532 1001 86380 86390 1
531429 99531429 1001 86380 86390 1
531578 99531578 1001 86380 86390 1
531566 99531566 1001 86380 86390 1
532056 99532056 1001 86380 86390 1
532200 99532200 1001 86380 86390 1
531987 99531987 1001 86380 86390 1
531795 99531795 1001 86380 86390 1
532358 99532358 1001 86380 86390 1
532327 99532327 1001 86380 86390 1
532973 99532973 1001 86380 86390 1
533011 99533011 1001 86380 86390 1
532965 99532965 1001 86380 86390 1
532756 99532756 1001 86380 86390 1
532821 99532821 1001 86380 86390 1
532644 99532644 1001 86380 86390 1
532599 99532599 1001 86380 86390 1
532511 99532511 1001 86380 86390 1
533589 99533589 1001 86380 86390 1
533647 99533647 1001 86380 86390 1
533328 99533328 1001 86380 86390 1
533440 99533440 1001 86380 86390 1
533287 99533287 1001 86380 86390 1
533352 99533352 1001 86380 86390 1
533973 99533973 1001 86380 86390 1
533978 99533978 1001 86380 86390 1
534495 99534495 1001 86380 86390 1
534291 99534291 1001 86380 86390 1
534462 99534462 1001 86380 86390 1
534320 99534320 1001 86380 86390 1
534171 99534171 1001 86380 86390 1
534210 99534210 1001 86380 86390 1
535331 99535331 1001 86380 86390 1
535480 99535480 1001 86380 86390 1
535294 99535294 1001 86380 86390 1
535134 99535134 1001 86380 86390 1
535029 99535029 1001 86380 86390 1
535586 99535586 1001 86380 86390 1
535707 99535707 1001 86380 86390 1
535553 99535553 1001 86380 86390 1
536209 99536209 1001 86380 86390 1
536223 99536223 1001 86380 86390 1
536275 99536275 1001 86380 86390 1
536029 99536029 1001 86380 86390 1
536022 99536022 1001 86380 86390 1
536048 99536048 1001 86380 86390 1
535878 99535878 1001 86380 86390 1
536440 99536440 1001 86380 86390 1
537010 99537010 1001 86380 86390 1
536773 99536773 1001 86380 86390 1
536903 99536903 1001 86380 86390 1
537842 99537842 1001 86380 86390 1
537844 99537844 1001 86380 86390 1
537644 99537644 1001 86380 86390 1
537645 99537645 1001 86380 86390 1
537450 99537450 1001 86380 86390 1
537372 99537372 1001 86380 86390 1
537386 99537386 1001 86380 86390 1
537379 99537379 1001 86380 86390 1
538033 99538033 1001 86380 86390 1
538120 99538120 1001 86380 86390 1
538149 99538149 1001 86380 86390 1
538163 99538163 1001 86380 86390 1
538622 99538622 1001 86380 86390 1
538628 99538628 1001 86380 86390 1
538480 99538480 1001 86380 86390 1
538551 99538551 1001 86380 86390 1
538245 99538245 1001 86380 86390 1
538297 99538297 1001 86380 86390 1
538240 99538240 1001 86380 86390 1
538891 99538891 1001 86380 86390 1
538999 99538999 1001 86380 86390 1
539399 99539399 1001 86380 86390 1
539278 99539278 1001 86380 86390 1
539659 99539659 1001 86380 86390 1
540455 99540455 1001 86380 86390 1
540298 99540298 1001 86380 86390 1
540237 99540237 1001 86380 86390 1
540150 99540150 1001 86380 86390 1
540144 99540144 1001 86380 86390 1
540009 99540009 1001 86380 86390 1
540478 99540478 1001 86380 86390 1
541175 99541175 1001 86380 86390 1
541252 99541252 1001 86380 86390 1
540801 99540801 1001 86380 86390 1
540716 99540716 1001 86380 86390 1
540784 99540784 1001 86380 86390 1
541447 99541447 1001 86380 86390 1
541934 99541934 1001 86380 86390 1
541912 99541912 1001 86380 86390 1
541640 99541640 1001 86380 86390 1
542323 99542323 1001 86380 86390 1
542212 99542212 1001 86380 86390 1
542136 99542136 1001 86380 86390 1
542125 99542125 1001 86380 86390 1
542243 99542243 1001 86380 86390 1
542816 99542816 1001 86380 86390 1
542809 99542809 1001 86380 86390 1
542670 99542670 1001 86380 86390 1
542738 99542738 1001 86380 86390 1
542468 99542468 1001 86380 86390 1
542500 99542500 1001 86380 86390 1
542463 99542463 1001 86380 86390 1
543653 99543653 1001 86380 86390 1
543680 99543680 1001 86380 86390 1
543225 99543225 1001 86380 86390 1
543305 99543305 1001 86380 86390 1
544597 99544597 1001 86380 86390 1
544458 99544458 1001 86380 86390 1
544396 99544396 1001 86380 86390 1
544199 99544199 1001 86380 86390 1
544381 99544381 1001 86380 86390 1
544230 99544230 1001 86380 86390 1
422385 238 1001 58140 59517 1
400408 99400408 1001 86380 86390 1
400487 99400487 1001 86380 86390 1
401749 99401749 1001 86380 86390 1
402040 99402040 1001 86380 86390 1
402158 99402158 1001 86380 86390 1
402233 99402233 1001 86380 86390 1
403035 99403035 1001 86380 86390 1
403602 99403602 1001 86380 86390 1
403732 99403732 1001 86380 86390 1
403636 99403636 1001 86380 86390 1
403984 99403984 1001 86380 86390 1
404378 99404378 1001 86380 86390 1
404578 99404578 1001 86380 86390 1
404743 99404743 1001 86380 86390 1
405268 99405268 1001 86380 86390 1
405388 99405388 1001 86380 86390 1
405612 99405612 1001 86380 86390 1
405738 99405738 1001 86380 86390 1
405714 99405714 1001 86380 86390 1
405824 99405824 1001 86380 86390 1
406797 99406797 1001 86380 86390 1
406930 99406930 1001 86380 86390 1
407327 99407327 1001 86380 86390 1
407574 99407574 1001 86380 86390 1
407847 99407847 1001 86380 86390 1
407919 99407919 1001 86380 86390 1
408097 99408097 1001 86380 86390 1
408461 99408461 1001 86380 86390 1
408723 99408723 1001 86380 86390 1
408821 99408821 1001 86380 86390 1
409018 99409018 1001 86380 86390 1
409025 99409025 1001 86380 86390 1
409394 99409394 1001 86380 86390 1
409540 99409540 1001 86380 86390 1
409757 99409757 1001 86380 86390 1
410447 99410447 1001 86380 86390 1
410496 99410496 1001 86380 86390 1
410507 99410507 1001 86380 86390 1
411230 99411230 1001 86380 86390 1
411236 99411236 1001 86380 86390 1
412185 99412185 1001 86380 86390 1
412252 99412252 1001 86380 86390 1
412263 99412263 1001 86380 86390 1
413458 99413458 1001 86380 86390 1
413664 99413664 1001 86380 86390 1
413685 99413685 1001 86380 86390 1
412511 99412511 1001 86380 86390 1
415157 99415157 1001 86380 86390 1
415574 99415574 1001 86380 86390 1
415564 99415564 1001 86380 86390 1
416599 99416599 1001 86380 86390 1
416370 99416370 1001 86380 86390 1
416004 99416004 1001 86380 86390 1
415924 99415924 1001 86380 86390 1
416027 99416027 1001 86380 86390 1
417123 99417123 1001 86380 86390 1
417147 99417147 1001 86380 86390 1
417435 99417435 1001 86380 86390 1
418549 99418549 1001 86380 86390 1
418792 99418792 1001 86380 86390 1
418147 99418147 1001 86380 86390 1
418004 99418004 1001 86380 86390 1
417827 99417827 1001 86380 86390 1
418826 99418826 1001 86380 86390 1
418985 99418985 1001 86380 86390 1
418957 99418957 1001 86380 86390 1
420409 99420409 1001 86380 86390 1
420325 99420325 1001 86380 86390 1
420092 99420092 1001 86380 86390 1
419745 99419745 1001 86380 86390 1
419449 99419449 1001 86380 86390 1
419430 99419430 1001 86380 86390 1
420651 99420651 1001 86380 86390 1
420603 99420603 1001 86380 86390 1
421798 99421798 1001 86380 86390 1
421818 99421818 1001 86380 86390 1
421277 99421277 1001 86380 86390 1
420918 99420918 1001 86380 86390 1
420883 99420883 1001 86380 86390 1
422511 99422511 1001 86380 86390 1
423607 99423607 1001 86380 86390 1
423571 99423571 1001 86380 86390 1
423054 99423054 1001 86380 86390 1
423833 99423833 1001 86380 86390 1
423853 99423853 1001 86380 86390 1
425109 99425109 1001 86380 86390 1
425072 99425072 1001 86380 86390 1
424821 99424821 1001 86380 86390 1
424783 99424783 1001 86380 86390 1
424803 99424803 1001 86380 86390 1
424866 99424866 1001 86380 86390 1
424598 99424598 1001 86380 86390 1
424943 99424943 1001 86380 86390 1
425531 99425531 1001 86380 86390 1
426056 99426056 1001 86380 86390 1
427369 99427369 1001 86380 86390 1
427407 99427407 1001 86380 86390 1
427940 99427940 1001 86380 86390 1
427689 99427689 1001 86380 86390 1
427573 99427573 1001 86380 86390 1
430276 99430276 1001 86380 86390 1
429964 99429964 1001 86380 86390 1
430036 99430036 1001 86380 86390 1
429538 99429538 1001 86380 86390 1
431820 99431820 1001 86380 86390 1
431948 99431948 1001 86380 86390 1
431433 99431433 1001 86380 86390 1
431571 99431571 1001 86380 86390 1
431590 99431590 1001 86380 86390 1
431317 99431317 1001 86380 86390 1
432124 99432124 1001 86380 86390 1
432160 99432160 1001 86380 86390 1
433635 99433635 1001 86380 86390 1
433704 99433704 1001 86380 86390 1
433318 99433318 1001 86380 86390 1
434735 99434735 1001 86380 86390 1
434287 99434287 1001 86380 86390 1
434429 99434429 1001 86380 86390 1
434419 99434419 1001 86380 86390 1
435729 99435729 1001 86380 86390 1
437002 99437002 1001 86380 86390 1
437003 99437003 1001 86380 86390 1
437133 99437133 1001 86380 86390 1
436999 99436999 1001 86380 86390 1
436778 99436778 1001 86380 86390 1
436545 99436545 1001 86380 86390 1
436359 99436359 1001 86380 86390 1
436081 99436081 1001 86380 86390 1
437267 99437267 1001 86380 86390 1
300619 99300619 1001 86380 86390 1
300710 99300710 1001 86380 86390 1
300258 99300258 1001 86380 86390 1
300287 99300287 1001 86380 86390 1
300795 99300795 1001 86380 86390 1
300899 99300899 1001 86380 86390 1
300891 99300891 1001 86380 86390 1
301376 99301376 1001 86380 86390 1
301378 99301378 1001 86380 86390 1
301475 99301475 1001 86380 86390 1
301076 99301076 1001 86380 86390 1
300983 99300983 1001 86380 86390 1
301010 99301010 1001 86380 86390 1
301709 99301709 1001 86380 86390 1
301648 99301648 1001 86380 86390 1
302327 99302327 1001 86380 86390 1
302047 99302047 1001 86380 86390 1
302076 99302076 1001 86380 86390 1
302116 99302116 1001 86380 86390 1
302003 99302003 1001 86380 86390 1
302016 99302016 1001 86380 86390 1
302056 99302056 1001 86380 86390 1
301810 99301810 1001 86380 86390 1
302468 99302468 1001 86380 86390 1
302431 99302431 1001 86380 86390 1
302406 99302406 1001 86380 86390 1
302524 99302524 1001 86380 86390 1
302398 99302398 1001 86380 86390 1
302556 99302556 1001 86380 86390 1
303029 99303029 1001 86380 86390 1
302822 99302822 1001 86380 86390 1
302902 99302902 1001 86380 86390 1
302993 99302993 1001 86380 86390 1
302769 99302769 1001 86380 86390 1
302706 99302706 1001 86380 86390 1
303219 99303219 1001 86380 86390 1
303248 99303248 1001 86380 86390 1
304075 99304075 1001 86380 86390 1
304050 99304050 1001 86380 86390 1
304142 99304142 1001 86380 86390 1
304745 99304745 1001 86380 86390 1
304812 99304812 1001 86380 86390 1
304698 99304698 1001 86380 86390 1
304838 99304838 1001 86380 86390 1
304487 99304487 1001 86380 86390 1
304476 99304476 1001 86380 86390 1
304549 99304549 1001 86380 86390 1
304444 99304444 1001 86380 86390 1
304975 99304975 1001 86380 86390 1
305583 99305583 1001 86380 86390 1
305662 99305662 1001 86380 86390 1
305326 99305326 1001 86380 86390 1
305083 99305083 1001 86380 86390 1
500054 99500054 1001 86380 86390 1
500685 99500685 1001 86380 86390 1
500686 99500686 1001 86380 86390 1
500674 99500674 1001 86380 86390 1
500765 99500765 1001 86380 86390 1
500705 99500705 1001 86380 86390 1
500590 99500590 1001 86380 86390 1
500503 99500503 1001 86380 86390 1
500343 99500343 1001 86380 86390 1
500826 99500826 1001 86380 86390 1
500907 99500907 1001 86380 86390 1
500886 99500886 1001 86380 86390 1
501486 99501486 1001 86380 86390 1
501582 99501582 1001 86380 86390 1
501154 99501154 1001 86380 86390 1
501168 99501168 1001 86380 86390 1
501040 99501040 1001 86380 86390 1
502402 99502402 1001 86380 86390 1
502403 99502403 1001 86380 86390 1
502341 99502341 1001 86380 86390 1
502371 99502371 1001 86380 86390 1
502321 99502321 1001 86380 86390 1
502249 99502249 1001 86380 86390 1
502191 99502191 1001 86380 86390 1
502205 99502205 1001 86380 86390 1
502042 99502042 1001 86380 86390 1
502004 99502004 1001 86380 86390 1
501919 99501919 1001 86380 86390 1
502543 99502543 1001 86380 86390 1
503190 99503190 1001 86380 86390 1
503159 99503159 1001 86380 86390 1
502911 99502911 1001 86380 86390 1
503081 99503081 1001 86380 86390 1
502732 99502732 1001 86380 86390 1
503328 99503328 1001 86380 86390 1
503344 99503344 1001 86380 86390 1
503362 99503362 1001 86380 86390 1
503946 99503946 1001 86380 86390 1
503934 99503934 1001 86380 86390 1
503822 99503822 1001 86380 86390 1
503720 99503720 1001 86380 86390 1
503844 99503844 1001 86380 86390 1
503714 99503714 1001 86380 86390 1
503518 99503518 1001 86380 86390 1
504789 99504789 1001 86380 86390 1
504598 99504598 1001 86380 86390 1
505011 99505011 1001 86380 86390 1
505691 99505691 1001 86380 86390 1
505487 99505487 1001 86380 86390 1
505475 99505475 1001 86380 86390 1
505458 99505458 1001 86380 86390 1
506532 99506532 1001 86380 86390 1
506552 99506552 1001 86380 86390 1
506354 99506354 1001 86380 86390 1
506677 99506677 1001 86380 86390 1
506667 99506667 1001 86380 86390 1
507395 99507395 1001 86380 86390 1
507364 99507364 1001 86380 86390 1
507369 99507369 1001 86380 86390 1
507074 99507074 1001 86380 86390 1
508089 99508089 1001 86380 86390 1
507877 99507877 1001 86380 86390 1
507721 99507721 1001 86380 86390 1
507774 99507774 1001 86380 86390 1
508443 99508443 1001 86380 86390 1
508252 99508252 1001 86380 86390 1
508359 99508359 1001 86380 86390 1
508309 99508309 1001 86380 86390 1
508998 99508998 1001 86380 86390 1
508680 99508680 1001 86380 86390 1
508759 99508759 1001 86380 86390 1
508515 99508515 1001 86380 86390 1
509236 99509236 1001 86380 86390 1
509821 99509821 1001 86380 86390 1
509591 99509591 1001 86380 86390 1
509514 99509514 1001 86380 86390 1
509541 99509541 1001 86380 86390 1
509577 99509577 1001 86380 86390 1
509412 99509412 1001 86380 86390 1
509478 99509478 1001 86380 86390 1
510652 99510652 1001 86380 86390 1
510616 99510616 1001 86380 86390 1
510709 99510709 1001 86380 86390 1
510108 99510108 1001 86380 86390 1
510765 99510765 1001 86380 86390 1
510899 99510899 1001 86380 86390 1
510902 99510902 1001 86380 86390 1
511547 99511547 1001 86380 86390 1
512214 99512214 1001 86380 86390 1
512325 99512325 1001 86380 86390 1
512287 99512287 1001 86380 86390 1
512173 99512173 1001 86380 86390 1
511973 99511973 1001 86380 86390 1
511852 99511852 1001 86380 86390 1
511791 99511791 1001 86380 86390 1
512559 99512559 1001 86380 86390 1
512435 99512435 1001 86380 86390 1
512564 99512564 1001 86380 86390 1
513025 99513025 1001 86380 86390 1
513129 99513129 1001 86380 86390 1
513004 99513004 1001 86380 86390 1
513192 99513192 1001 86380 86390 1
512831 99512831 1001 86380 86390 1
512925 99512925 1001 86380 86390 1
512915 99512915 1001 86380 86390 1
512709 99512709 1001 86380 86390 1
513964 99513964 1001 86380 86390 1
513622 99513622 1001 86380 86390 1
513705 99513705 1001 86380 86390 1
513668 99513668 1001 86380 86390 1
513576 99513576 1001 86380 86390 1
513422 99513422 1001 86380 86390 1
514692 99514692 1001 86380 86390 1
514682 99514682 1001 86380 86390 1
514848 99514848 1001 86380 86390 1
514548 99514548 1001 86380 86390 1
514500 99514500 1001 86380 86390 1
514262 99514262 1001 86380 86390 1
514342 99514342 1001 86380 86390 1
515561 99515561 1001 86380 86390 1
515550 99515550 1001 86380 86390 1
515671 99515671 1001 86380 86390 1
515407 99515407 1001 86380 86390 1
515168 99515168 1001 86380 86390 1
515753 99515753 1001 86380 86390 1
516381 99516381 1001 86380 86390 1
516478 99516478 1001 86380 86390 1
516372 99516372 1001 86380 86390 1
516493 99516493 1001 86380 86390 1
516215 99516215 1001 86380 86390 1
516195 99516195 1001 86380 86390 1
516119 99516119 1001 86380 86390 1
515957 99515957 1001 86380 86390 1
516009 99516009 1001 86380 86390 1
515998 99515998 1001 86380 86390 1
516076 99516076 1001 86380 86390 1
515935 99515935 1001 86380 86390 1
515936 99515936 1001 86380 86390 1
516561 99516561 1001 86380 86390 1
516604 99516604 1001 86380 86390 1
516974 99516974 1001 86380 86390 1
517119 99517119 1001 86380 86390 1
517061 99517061 1001 86380 86390 1
516819 99516819 1001 86380 86390 1
516788 99516788 1001 86380 86390 1
517336 99517336 1001 86380 86390 1
517406 99517406 1001 86380 86390 1
517472 99517472 1001 86380 86390 1
517434 99517434 1001 86380 86390 1
517460 99517460 1001 86380 86390 1
518035 99518035 1001 86380 86390 1
517997 99517997 1001 86380 86390 1
518089 99518089 1001 86380 86390 1
517888 99517888 1001 86380 86390 1
517674 99517674 1001 86380 86390 1
518845 99518845 1001 86380 86390 1
518680 99518680 1001 86380 86390 1
518607 99518607 1001 86380 86390 1
518714 99518714 1001 86380 86390 1
518563 99518563 1001 86380 86390 1
519063 99519063 1001 86380 86390 1
519007 99519007 1001 86380 86390 1
519570 99519570 1001 86380 86390 1
519548 99519548 1001 86380 86390 1
519336 99519336 1001 86380 86390 1
519393 99519393 1001 86380 86390 1
519332 99519332 1001 86380 86390 1
520588 99520588 1001 86380 86390 1
520371 99520371 1001 86380 86390 1
520328 99520328 1001 86380 86390 1
520768 99520768 1001 86380 86390 1
520691 99520691 1001 86380 86390 1
520658 99520658 1001 86380 86390 1
521429 99521429 1001 86380 86390 1
521434 99521434 1001 86380 86390 1
521457 99521457 1001 86380 86390 1
521092 99521092 1001 86380 86390 1
521067 99521067 1001 86380 86390 1
521147 99521147 1001 86380 86390 1
520872 99520872 1001 86380 86390 1
520848 99520848 1001 86380 86390 1
520993 99520993 1001 86380 86390 1
521516 99521516 1001 86380 86390 1
521647 99521647 1001 86380 86390 1
522128 99522128 1001 86380 86390 1
522188 99522188 1001 86380 86390 1
521949 99521949 1001 86380 86390 1
521878 99521878 1001 86380 86390 1
521790 99521790 1001 86380 86390 1
521778 99521778 1001 86380 86390 1
522387 99522387 1001 86380 86390 1
522938 99522938 1001 86380 86390 1
523042 99523042 1001 86380 86390 1
523066 99523066 1001 86380 86390 1
522747 99522747 1001 86380 86390 1
522716 99522716 1001 86380 86390 1
522541 99522541 1001 86380 86390 1
522689 99522689 1001 86380 86390 1
523806 99523806 1001 86380 86390 1
523862 99523862 1001 86380 86390 1
523732 99523732 1001 86380 86390 1
523629 99523629 1001 86380 86390 1
523367 99523367 1001 86380 86390 1
523344 99523344 1001 86380 86390 1
524110 99524110 1001 86380 86390 1
524057 99524057 1001 86380 86390 1
524547 99524547 1001 86380 86390 1
524175 99524175 1001 86380 86390 1
524238 99524238 1001 86380 86390 1
524794 99524794 1001 86380 86390 1
524785 99524785 1001 86380 86390 1
525546 99525546 1001 86380 86390 1
525091 99525091 1001 86380 86390 1
525719 99525719 1001 86380 86390 1
525682 99525682 1001 86380 86390 1
526328 99526328 1001 86380 86390 1
526129 99526129 1001 86380 86390 1
526078 99526078 1001 86380 86390 1
526477 99526477 1001 86380 86390 1
526581 99526581 1001 86380 86390 1
526585 99526585 1001 86380 86390 1
527215 99527215 1001 86380 86390 1
527124 99527124 1001 86380 86390 1
527168 99527168 1001 86380 86390 1
526914 99526914 1001 86380 86390 1
527017 99527017 1001 86380 86390 1
526877 99526877 1001 86380 86390 1
526659 99526659 1001 86380 86390 1
526828 99526828 1001 86380 86390 1
526804 99526804 1001 86380 86390 1
526690 99526690 1001 86380 86390 1
527362 99527362 1001 86380 86390 1
527433 99527433 1001 86380 86390 1
527925 99527925 1001 86380 86390 1
527870 99527870 1001 86380 86390 1
527667 99527667 1001 86380 86390 1
527772 99527772 1001 86380 86390 1
527735 99527735 1001 86380 86390 1
528199 99528199 1001 86380 86390 1
528332 99528332 1001 86380 86390 1
528374 99528374 1001 86380 86390 1
528996 99528996 1001 86380 86390 1
529410 99529410 1001 86380 86390 1
529387 99529387 1001 86380 86390 1
529219 99529219 1001 86380 86390 1
529271 99529271 1001 86380 86390 1
529908 99529908 1001 86380 86390 1
529836 99529836 1001 86380 86390 1
529826 99529826 1001 86380 86390 1
530392 99530392 1001 86380 86390 1
530543 99530543 1001 86380 86390 1
530461 99530461 1001 86380 86390 1
530182 99530182 1001 86380 86390 1
530265 99530265 1001 86380 86390 1
530123 99530123 1001 86380 86390 1
530659 99530659 1001 86380 86390 1
530715 99530715 1001 86380 86390 1
531230 99531230 1001 86380 86390 1
531235 99531235 1001 86380 86390 1
531030 99531030 1001 86380 86390 1
530905 99530905 1001 86380 86390 1
530804 99530804 1001 86380 86390 1
531546 99531546 1001 86380 86390 1
532197 99532197 1001 86380 86390 1
531989 99531989 1001 86380 86390 1
531866 99531866 1001 86380 86390 1
531599 99531599 1001 86380 86390 1
531658 99531658 1001 86380 86390 1
532376 99532376 1001 86380 86390 1
532394 99532394 1001 86380 86390 1
533017 99533017 1001 86380 86390 1
532623 99532623 1001 86380 86390 1
532810 99532810 1001 86380 86390 1
532486 99532486 1001 86380 86390 1
532434 99532434 1001 86380 86390 1
533095 99533095 1001 86380 86390 1
533138 99533138 1001 86380 86390 1
533088 99533088 1001 86380 86390 1
533156 99533156 1001 86380 86390 1
533696 99533696 1001 86380 86390 1
533802 99533802 1001 86380 86390 1
533725 99533725 1001 86380 86390 1
533764 99533764 1001 86380 86390 1
533754 99533754 1001 86380 86390 1
533481 99533481 1001 86380 86390 1
533424 99533424 1001 86380 86390 1
533269 99533269 1001 86380 86390 1
533324 99533324 1001 86380 86390 1
533300 99533300 1001 86380 86390 1
533920 99533920 1001 86380 86390 1
533974 99533974 1001 86380 86390 1
533925 99533925 1001 86380 86390 1
534656 99534656 1001 86380 86390 1
534639 99534639 1001 86380 86390 1
534292 99534292 1001 86380 86390 1
534154 99534154 1001 86380 86390 1
534221 99534221 1001 86380 86390 1
534850 99534850 1001 86380 86390 1
535389 99535389 1001 86380 86390 1
535173 99535173 1001 86380 86390 1
534915 99534915 1001 86380 86390 1
534919 99534919 1001 86380 86390 1
534909 99534909 1001 86380 86390 1
535657 99535657 1001 86380 86390 1
535583 99535583 1001 86380 86390 1
536298 99536298 1001 86380 86390 1
536136 99536136 1001 86380 86390 1
536177 99536177 1001 86380 86390 1
536179 99536179 1001 86380 86390 1
536331 99536331 1001 86380 86390 1
536043 99536043 1001 86380 86390 1
536101 99536101 1001 86380 86390 1
536117 99536117 1001 86380 86390 1
536540 99536540 1001 86380 86390 1
536360 99536360 1001 86380 86390 1
536390 99536390 1001 86380 86390 1
537104 99537104 1001 86380 86390 1
536992 99536992 1001 86380 86390 1
536790 99536790 1001 86380 86390 1
536672 99536672 1001 86380 86390 1
536708 99536708 1001 86380 86390 1
537351 99537351 1001 86380 86390 1
537888 99537888 1001 86380 86390 1
537980 99537980 1001 86380 86390 1
537819 99537819 1001 86380 86390 1
537636 99537636 1001 86380 86390 1
537538 99537538 1001 86380 86390 1
537501 99537501 1001 86380 86390 1
538025 99538025 1001 86380 86390 1
538030 99538030 1001 86380 86390 1
538069 99538069 1001 86380 86390 1
538782 99538782 1001 86380 86390 1
538624 99538624 1001 86380 86390 1
538610 99538610 1001 86380 86390 1
538436 99538436 1001 86380 86390 1
539536 99539536 1001 86380 86390 1
539115 99539115 1001 86380 86390 1
540466 99540466 1001 86380 86390 1
540402 99540402 1001 86380 86390 1
540184 99540184 1001 86380 86390 1
540240 99540240 1001 86380 86390 1
539951 99539951 1001 86380 86390 1
539863 99539863 1001 86380 86390 1
540528 99540528 1001 86380 86390 1
540598 99540598 1001 86380 86390 1
541204 99541204 1001 86380 86390 1
541166 99541166 1001 86380 86390 1
541097 99541097 1001 86380 86390 1
540948 99540948 1001 86380 86390 1
541029 99541029 1001 86380 86390 1
540776 99540776 1001 86380 86390 1
540870 99540870 1001 86380 86390 1
541330 99541330 1001 86380 86390 1
541441 99541441 1001 86380 86390 1
541341 99541341 1001 86380 86390 1
541833 99541833 1001 86380 86390 1
541613 99541613 1001 86380 86390 1
542287 99542287 1001 86380 86390 1
542763 99542763 1001 86380 86390 1
542573 99542573 1001 86380 86390 1
542436 99542436 1001 86380 86390 1
542464 99542464 1001 86380 86390 1
542465 99542465 1001 86380 86390 1
543049 99543049 1001 86380 86390 1
543101 99543101 1001 86380 86390 1
543019 99543019 1001 86380 86390 1
543679 99543679 1001 86380 86390 1
543692 99543692 1001 86380 86390 1
543388 99543388 1001 86380 86390 1
543925 99543925 1001 86380 86390 1
543968 99543968 1001 86380 86390 1
543921 99543921 1001 86380 86390 1
543896 99543896 1001 86380 86390 1
544340 99544340 1001 86380 86390 1
543990 99543990 1001 86380 86390 1
544183 99544183 1001 86380 86390 1
544649 99544649 1001 86380 86390 1
544703 99544703 1001 86380 86390 1
513960 904 1002 61194 62781 1
400132 99400132 1001 86380 86390 1
400980 99400980 1001 86380 86390 1
400992 99400992 1001 86380 86390 1
401087 99401087 1001 86380 86390 1
401177 99401177 1001 86380 86390 1
401381 99401381 1001 86380 86390 1
402619 99402619 1001 86380 86390 1
402708 99402708 1001 86380 86390 1
402759 99402759 1001 86380 86390 1
403137 99403137 1001 86380 86390 1
403282 99403282 1001 86380 86390 1
403342 99403342 1001 86380 86390 1
403378 99403378 1001 86380 86390 1
403497 99403497 1001 86380 86390 1
403475 99403475 1001 86380 86390 1
404177 99404177 1001 86380 86390 1
404338 99404338 1001 86380 86390 1
404823 99404823 1001 86380 86390 1
404793 99404793 1001 86380 86390 1
405525 99405525 1001 86380 86390 1
405831 99405831 1001 86380 86390 1
405789 99405789 1001 86380 86390 1
405960 99405960 1001 86380 86390 1
406034 99406034 1001 86380 86390 1
407165 99407165 1001 86380 86390 1
407261 99407261 1001 86380 86390 1
407297 99407297 1001 86380 86390 1
407729 99407729 1001 86380 86390 1
408044 99408044 1001 86380 86390 1
408368 99408368 1001 86380 86390 1
408333 99408333 1001 86380 86390 1
409075 99409075 1001 86380 86390 1
409333 99409333 1001 86380 86390 1
409423 99409423 1001 86380 86390 1
409474 99409474 1001 86380 86390 1
409522 99409522 1001 86380 86390 1
409683 99409683 1001 86380 86390 1
409885 99409885 1001 86380 86390 1
409831 99409831 1001 86380 86390 1
410032 99410032 1001 86380 86390 1
410698 99410698 1001 86380 86390 1
410621 99410621 1001 86380 86390 1
410763 99410763 1001 86380 86390 1
411614 99411614 1001 86380 86390 1
413546 99413546 1001 86380 86390 1
413652 99413652 1001 86380 86390 1
413327 99413327 1001 86380 86390 1
412669 99412669 1001 86380 86390 1
412521 99412521 1001 86380 86390 1
413889 99413889 1001 86380 86390 1
413956 99413956 1001 86380 86390 1
415176 99415176 1001 86380 86390 1
414825 99414825 1001 86380 86390 1
414140 99414140 1001 86380 86390 1
414483 99414483 1001 86380 86390 1
415606 99415606 1001 86380 86390 1
415608 99415608 1001 86380 86390 1
416688 99416688 1001 86380 86390 1
416484 99416484 1001 86380 86390 1
416202 99416202 1001 86380 86390 1
415860 99415860 1001 86380 86390 1
415763 99415763 1001 86380 86390 1
417233 99417233 1001 86380 86390 1
417521 99417521 1001 86380 86390 1
417552 99417552 1001 86380 86390 1
418278 99418278 1001 86380 86390 1
418048 99418048 1001 86380 86390 1
418263 99418263 1001 86380 86390 1
417738 99417738 1001 86380 86390 1
417620 99417620 1001 86380 86390 1
418013 99418013 1001 86380 86390 1
417703 99417703 1001 86380 86390 1
419185 99419185 1001 86380 86390 1
418839 99418839 1001 86380 86390 1
420337 99420337 1001 86380 86390 1
420228 99420228 1001 86380 86390 1
419988 99419988 1001 86380 86390 1
419712 99419712 1001 86380 86390 1
419680 99419680 1001 86380 86390 1
419960 99419960 1001 86380 86390 1
419375 99419375 1001 86380 86390 1
419553 99419553 1001 86380 86390 1
420678 99420678 1001 86380 86390 1
420702 99420702 1001 86380 86390 1
420609 99420609 1001 86380 86390 1
421764 99421764 1001 86380 86390 1
422021 99422021 1001 86380 86390 1
420897 99420897 1001 86380 86390 1
421246 99421246 1001 86380 86390 1
421163 99421163 1001 86380 86390 1
422196 99422196 1001 86380 86390 1
422266 99422266 1001 86380 86390 1
422157 99422157 1001 86380 86390 1
422235 99422235 1001 86380 86390 1
423449 99423449 1001 86380 86390 1
423005 99423005 1001 86380 86390 1
422945 99422945 1001 86380 86390 1
422748 99422748 1001 86380 86390 1
425030 99425030 1001 86380 86390 1
424732 99424732 1001 86380 86390 1
424792 99424792 1001 86380 86390 1
424915 99424915 1001 86380 86390 1
424753 99424753 1001 86380 86390 1
424818 99424818 1001 86380 86390 1
424535 99424535 1001 86380 86390 1
424190 99424190 1001 86380 86390 1
424228 99424228 1001 86380 86390 1
424159 99424159 1001 86380 86390 1
424528 99424528 1001 86380 86390 1
425709 99425709 1001 86380 86390 1
425664 99425664 1001 86380 86390 1
425515 99425515 1001 86380 86390 1
427073 99427073 1001 86380 86390 1
426323 99426323 1001 86380 86390 1
426094 99426094 1001 86380 86390 1
426139 99426139 1001 86380 86390 1
426108 99426108 1001 86380 86390 1
428720 99428720 1001 86380 86390 1
427824 99427824 1001 86380 86390 1
427584 99427584 1001 86380 86390 1
427695 99427695 1001 86380 86390 1
428761 99428761 1001 86380 86390 1
429154 99429154 1001 86380 86390 1
430194 99430194 1001 86380 86390 1
429997 99429997 1001 86380 86390 1
429545 99429545 1001 86380 86390 1
430658 99430658 1001 86380 86390 1
430607 99430607 1001 86380 86390 1
430499 99430499 1001 86380 86390 1
431713 99431713 1001 86380 86390 1
431372 99431372 1001 86380 86390 1
431266 99431266 1001 86380 86390 1
431088 99431088 1001 86380 86390 1
432084 99432084 1001 86380 86390 1
432363 99432363 1001 86380 86390 1
432422 99432422 1001 86380 86390 1
433535 99433535 1001 86380 86390 1
433133 99433133 1001 86380 86390 1
433265 99433265 1001 86380 86390 1
432723 99432723 1001 86380 86390 1
432555 99432555 1001 86380 86390 1
432831 99432831 1001 86380 86390 1
432734 99432734 1001 86380 86390 1
435216 99435216 1001 86380 86390 1
434378 99434378 1001 86380 86390 1
434354 99434354 1001 86380 86390 1
434445 99434445 1001 86380 86390 1
435532 99435532 1001 86380 86390 1
436920 99436920 1001 86380 86390 1
436878 99436878 1001 86380 86390 1
437105 99437105 1001 86380 86390 1
437059 99437059 1001 86380 86390 1
436563 99436563 1001 86380 86390 1
436290 99436290 1001 86380 86390 1
436272 99436272 1001 86380 86390 1
436191 99436191 1001 86380 86390 1
437349 99437349 1001 86380 86390 1
437311 99437311 1001 86380 86390 1
300408 99300408 1001 86380 86390 1
300372 99300372 1001 86380 86390 1
300315 99300315 1001 86380 86390 1
300116 99300116 1001 86380 86390 1
301365 99301365 1001 86380 86390 1
301457 99301457 1001 86380 86390 1
301544 99301544 1001 86380 86390 1
301295 99301295 1001 86380 86390 1
300979 99300979 1001 86380 86390 1
301562 99301562 1001 86380 86390 1
302278 99302278 1001 86380 86390 1
302274 99302274 1001 86380 86390 1
302066 99302066 1001 86380 86390 1
301936 99301936 1001 86380 86390 1
303014 99303014 1001 86380 86390 1
303017 99303017 1001 86380 86390 1
302976 99302976 1001 86380 86390 1
302940 99302940 1001 86380 86390 1
303931 99303931 1001 86380 86390 1
303907 99303907 1001 86380 86390 1
303660 99303660 1001 86380 86390 1
303479 99303479 1001 86380 86390 1
304692 99304692 1001 86380 86390 1
304701 99304701 1001 86380 86390 1
304690 99304690 1001 86380 86390 1
304448 99304448 1001 86380 86390 1
304517 99304517 1001 86380 86390 1
304406 99304406 1001 86380 86390 1
304373 99304373 1001 86380 86390 1
304428 99304428 1001 86380 86390 1
304991 99304991 1001 86380 86390 1
304888 99304888 1001 86380 86390 1
304933 99304933 1001 86380 86390 1
305503 99305503 1001 86380 86390 1
305620 99305620 1001 86380 86390 1
305391 99305391 1001 86380 86390 1
305248 99305248 1001 86380 86390 1
305110 99305110 1001 86380 86390 1
500650 99500650 1001 86380 86390 1
500486 99500486 1001 86380 86390 1
500942 99500942 1001 86380 86390 1
500999 99500999 1001 86380 86390 1
501000 99501000 1001 86380 86390 1
501473 99501473 1001 86380 86390 1
501376 99501376 1001 86380 86390 1
501352 99501352 1001 86380 86390 1
501378 99501378 1001 86380 86390 1
501781 99501781 1001 86380 86390 1
501777 99501777 1001 86380 86390 1
501778 99501778 1001 86380 86390 1
502328 99502328 1001 86380 86390 1
502066 99502066 1001 86380 86390 1
502189 99502189 1001 86380 86390 1
502051 99502051 1001 86380 86390 1
502928 99502928 1001 86380 86390 1
503072 99503072 1001 86380 86390 1
503410 99503410 1001 86380 86390 1
504076 99504076 1001 86380 86390 1
503783 99503783 1001 86380 86390 1
504777 99504777 1001 86380 86390 1
504868 99504868 1001 86380 86390 1
504472 99504472 1001 86380 86390 1
504511 99504511 1001 86380 86390 1
504434 99504434 1001 86380 86390 1
505501 99505501 1001 86380 86390 1
505366 99505366 1001 86380 86390 1
505321 99505321 1001 86380 86390 1
505296 99505296 1001 86380 86390 1
505350 99505350 1001 86380 86390 1
505881 99505881 1001 86380 86390 1
506445 99506445 1001 86380 86390 1
506582 99506582 1001 86380 86390 1
506557 99506557 1001 86380 86390 1
506368 99506368 1001 86380 86390 1
506646 99506646 1001 86380 86390 1
506740 99506740 1001 86380 86390 1
506641 99506641 1001 86380 86390 1
507391 99507391 1001 86380 86390 1
507027 99507027 1001 86380 86390 1
506845 99506845 1001 86380 86390 1
506835 99506835 1001 86380 86390 1
506955 99506955 1001 86380 86390 1
507460 99507460 1001 86380 86390 1
507618 99507618 1001 86380 86390 1
507619 99507619 1001 86380 86390 1
508184 99508184 1001 86380 86390 1
508070 99508070 1001 86380 86390 1
508058 99508058 1001 86380 86390 1
508098 99508098 1001 86380 86390 1
507964 99507964 1001 86380 86390 1
507834 99507834 1001 86380 86390 1
508338 99508338 1001 86380 86390 1
508276 99508276 1001 86380 86390 1
508331 99508331 1001 86380 86390 1
509004 99509004 1001 86380 86390 1
508890 99508890 1001 86380 86390 1
508804 99508804 1001 86380 86390 1
508820 99508820 1001 86380 86390 1
508699 99508699 1001 86380 86390 1
509087 99509087 1001 86380 86390 1
509199 99509199 1001 86380 86390 1
509761 99509761 1001 86380 86390 1
509715 99509715 1001 86380 86390 1
509413 99509413 1001 86380 86390 1
509300 99509300 1001 86380 86390 1
509302 99509302 1001 86380 86390 1
510434 99510434 1001 86380 86390 1
510513 99510513 1001 86380 86390 1
510151 99510151 1001 86380 86390 1
510312 99510312 1001 86380 86390 1
510848 99510848 1001 86380 86390 1
511155 99511155 1001 86380 86390 1
511266 99511266 1001 86380 86390 1
511018 99511018 1001 86380 86390 1
512129 99512129 1001 86380 86390 1
512068 99512068 1001 86380 86390 1
511956 99511956 1001 86380 86390 1
512497 99512497 1001 86380 86390 1
512580 99512580 1001 86380 86390 1
513111 99513111 1001 86380 86390 1
512800 99512800 1001 86380 86390 1
512895 99512895 1001 86380 86390 1
512750 99512750 1001 86380 86390 1
513257 99513257 1001 86380 86390 1
514021 99514021 1001 86380 86390 1
513581 99513581 1001 86380 86390 1
514175 99514175 1001 86380 86390 1
514789 99514789 1001 86380 86390 1
515499 99515499 1001 86380 86390 1
515576 99515576 1001 86380 86390 1
515279 99515279 1001 86380 86390 1
515397 99515397 1001 86380 86390 1
515436 99515436 1001 86380 86390 1
515263 99515263 1001 86380 86390 1
515254 99515254 1001 86380 86390 1
515813 99515813 1001 86380 86390 1
515763 99515763 1001 86380 86390 1
515704 99515704 1001 86380 86390 1
516491 99516491 1001 86380 86390 1
516380 99516380 1001 86380 86390 1
516184 99516184 1001 86380 86390 1
516288 99516288 1001 86380 86390 1
516036 99516036 1001 86380 86390 1
516097 99516097 1001 86380 86390 1
516665 99516665 1001 86380 86390 1
517042 99517042 1001 86380 86390 1
516953 99516953 1001 86380 86390 1
516997 99516997 1001 86380 86390 1
517115 99517115 1001 86380 86390 1
516768 99516768 1001 86380 86390 1
516859 99516859 1001 86380 86390 1
518051 99518051 1001 86380 86390 1
517782 99517782 1001 86380 86390 1
517938 99517938 1001 86380 86390 1
517667 99517667 1001 86380 86390 1
518164 99518164 1001 86380 86390 1
518898 99518898 1001 86380 86390 1
518806 99518806 1001 86380 86390 1
518654 99518654 1001 86380 86390 1
518732 99518732 1001 86380 86390 1
518485 99518485 1001 86380 86390 1
518514 99518514 1001 86380 86390 1
519055 99519055 1001 86380 86390 1
519649 99519649 1001 86380 86390 1
519799 99519799 1001 86380 86390 1
519734 99519734 1001 86380 86390 1
519619 99519619 1001 86380 86390 1
519428 99519428 1001 86380 86390 1
519507 99519507 1001 86380 86390 1
519489 99519489 1001 86380 86390 1
520295 99520295 1001 86380 86390 1
520059 99520059 1001 86380 86390 1
520086 99520086 1001 86380 86390 1
520102 99520102 1001 86380 86390 1
520066 99520066 1001 86380 86390 1
520121 99520121 1001 86380 86390 1
521287 99521287 1001 86380 86390 1
521111 99521111 1001 86380 86390 1
521181 99521181 1001 86380 86390 1
520849 99520849 1001 86380 86390 1
521631 99521631 1001 86380 86390 1
521493 99521493 1001 86380 86390 1
521546 99521546 1001 86380 86390 1
522274 99522274 1001 86380 86390 1
521830 99521830 1001 86380 86390 1
521845 99521845 1001 86380 86390 1
521731 99521731 1001 86380 86390 1
521679 99521679 1001 86380 86390 1
522342 99522342 1001 86380 86390 1
522420 99522420 1001 86380 86390 1
522442 99522442 1001 86380 86390 1
522339 99522339 1001 86380 86390 1
522908 99522908 1001 86380 86390 1
522884 99522884 1001 86380 86390 1
522551 99522551 1001 86380 86390 1
522657 99522657 1001 86380 86390 1
522623 99522623 1001 86380 86390 1
522519 99522519 1001 86380 86390 1
523209 99523209 1001 86380 86390 1
523158 99523158 1001 86380 86390 1
523249 99523249 1001 86380 86390 1
523185 99523185 1001 86380 86390 1
523123 99523123 1001 86380 86390 1
523254 99523254 1001 86380 86390 1
523282 99523282 1001 86380 86390 1
523801 99523801 1001 86380 86390 1
523437 99523437 1001 86380 86390 1
523463 99523463 1001 86380 86390 1
524591 99524591 1001 86380 86390 1
524592 99524592 1001 86380 86390 1
524684 99524684 1001 86380 86390 1
524651 99524651 1001 86380 86390 1
524255 99524255 1001 86380 86390 1
524784 99524784 1001 86380 86390 1
525466 99525466 1001 86380 86390 1
525223 99525223 1001 86380 86390 1
525381 99525381 1001 86380 86390 1
525196 99525196 1001 86380 86390 1
525721 99525721 1001 86380 86390 1
525604 99525604 1001 86380 86390 1
526236 99526236 1001 86380 86390 1
526067 99526067 1001 86380 86390 1
525805 99525805 1001 86380 86390 1
525961 99525961 1001 86380 86390 1
526002 99526002 1001 86380 86390 1
525914 99525914 1001 86380 86390 1
525864 99525864 1001 86380 86390 1
526524 99526524 1001 86380 86390 1
526461 99526461 1001 86380 86390 1
527248 99527248 1001 86380 86390 1
527239 99527239 1001 86380 86390 1
526773 99526773 1001 86380 86390 1
526683 99526683 1001 86380 86390 1
526808 99526808 1001 86380 86390 1
527440 99527440 1001 86380 86390 1
527261 99527261 1001 86380 86390 1
527251 99527251 1001 86380 86390 1
527911 99527911 1001 86380 86390 1
528052 99528052 1001 86380 86390 1
527970 99527970 1001 86380 86390 1
528069 99528069 1001 86380 86390 1
527773 99527773 1001 86380 86390 1
527483 99527483 1001 86380 86390 1
527575 99527575 1001 86380 86390 1
527566 99527566 1001 86380 86390 1
527644 99527644 1001 86380 86390 1
528217 99528217 1001 86380 86390 1
528105 99528105 1001 86380 86390 1
528883 99528883 1001 86380 86390 1
528682 99528682 1001 86380 86390 1
528336 99528336 1001 86380 86390 1
528965 99528965 1001 86380 86390 1
528999 99528999 1001 86380 86390 1
529065 99529065 1001 86380 86390 1
529666 99529666 1001 86380 86390 1
529580 99529580 1001 86380 86390 1
529632 99529632 1001 86380 86390 1
529354 99529354 1001 86380 86390 1
529397 99529397 1001 86380 86390 1
529223 99529223 1001 86380 86390 1
529872 99529872 1001 86380 86390 1
529876 99529876 1001 86380 86390 1
530505 99530505 1001 86380 86390 1
529984 99529984 1001 86380 86390 1
530057 99530057 1001 86380 86390 1
531320 99531320 1001 86380 86390 1
531365 99531365 1001 86380 86390 1
531328 99531328 1001 86380 86390 1
531152 99531152 1001 86380 86390 1
530780 99530780 1001 86380 86390 1
530782 99530782 1001 86380 86390 1
532204 99532204 1001 86380 86390 1
532152 99532152 1001 86380 86390 1
532295 99532295 1001 86380 86390 1
532362 99532362 1001 86380 86390 1
532377 99532377 1001 86380 86390 1
532996 99532996 1001 86380 86390 1
533192 99533192 1001 86380 86390 1
533195 99533195 1001 86380 86390 1
533793 99533793 1001 86380 86390 1
533241 99533241 1001 86380 86390 1
533262 99533262 1001 86380 86390 1
533991 99533991 1001 86380 86390 1
534531 99534531 1001 86380 86390 1
534273 99534273 1001 86380 86390 1
534095 99534095 1001 86380 86390 1
534718 99534718 1001 86380 86390 1
535210 99535210 1001 86380 86390 1
534906 99534906 1001 86380 86390 1
534927 99534927 1001 86380 86390 1
535543 99535543 1001 86380 86390 1
535699 99535699 1001 86380 86390 1
535648 99535648 1001 86380 86390 1
536294 99536294 1001 86380 86390 1
535957 99535957 1001 86380 86390 1
535884 99535884 1001 86380 86390 1
535864 99535864 1001 86380 86390 1
535751 99535751 1001 86380 86390 1
535764 99535764 1001 86380 86390 1
536412 99536412 1001 86380 86390 1
536480 99536480 1001 86380 86390 1
536343 99536343 1001 86380 86390 1
537049 99537049 1001 86380 86390 1
537149 99537149 1001 86380 86390 1
537150 99537150 1001 86380 86390 1
536759 99536759 1001 86380 86390 1
537191 99537191 1001 86380 86390 1
537359 99537359 1001 86380 86390 1
537930 99537930 1001 86380 86390 1
537906 99537906 1001 86380 86390 1
537588 99537588 1001 86380 86390 1
537604 99537604 1001 86380 86390 1
537723 99537723 1001 86380 86390 1
537610 99537610 1001 86380 86390 1
537442 99537442 1001 86380 86390 1
537994 99537994 1001 86380 86390 1
538735 99538735 1001 86380 86390 1
538685 99538685 1001 86380 86390 1
538429 99538429 1001 86380 86390 1
538502 99538502 1001 86380 86390 1
538228 99538228 1001 86380 86390 1
538241 99538241 1001 86380 86390 1
538332 99538332 1001 86380 86390 1
538985 99538985 1001 86380 86390 1
538900 99538900 1001 86380 86390 1
539557 99539557 1001 86380 86390 1
539635 99539635 1001 86380 86390 1
539263 99539263 1001 86380 86390 1
539432 99539432 1001 86380 86390 1
539316 99539316 1001 86380 86390 1
539191 99539191 1001 86380 86390 1
539096 99539096 1001 86380 86390 1
539681 99539681 1001 86380 86390 1
539804 99539804 1001 86380 86390 1
540308 99540308 1001 86380 86390 1
540374 99540374 1001 86380 86390 1
540149 99540149 1001 86380 86390 1
540125 99540125 1001 86380 86390 1
540477 99540477 1001 86380 86390 1
540641 99540641 1001 86380 86390 1
540604 99540604 1001 86380 86390 1
541251 99541251 1001 86380 86390 1
541061 99541061 1001 86380 86390 1
540960 99540960 1001 86380 86390 1
540824 99540824 1001 86380 86390 1
542019 99542019 1001 86380 86390 1
542011 99542011 1001 86380 86390 1
541697 99541697 1001 86380 86390 1
541507 99541507 1001 86380 86390 1
542216 99542216 1001 86380 86390 1
542598 99542598 1001 86380 86390 1
542612 99542612 1001 86380 86390 1
542695 99542695 1001 86380 86390 1
542595 99542595 1001 86380 86390 1
542392 99542392 1001 86380 86390 1
542333 99542333 1001 86380 86390 1
543069 99543069 1001 86380 86390 1
543383 99543383 1001 86380 86390 1
543259 99543259 1001 86380 86390 1
543187 99543187 1001 86380 86390 1
543279 99543279 1001 86380 86390 1
543567 99543567 1001 86380 86390 1
544468 99544468 1001 86380 86390 1
544112 99544112 1001 86380 86390 1
544035 99544035 1001 86380 86390 1
544064 99544064 1001 86380 86390 1
544728 99544728 1001 86380 86390 1
427021 217 1001 31200 31797 1
400040 99400040 1001 86380 86390 1
400179 99400179 1001 86380 86390 1
400449 99400449 1001 86380 86390 1
400573 99400573 1001 86380 86390 1
400559 99400559 1001 86380 86390 1
401638 99401638 1001 86380 86390 1
401836 99401836 1001 86380 86390 1
404744 99404744 1001 86380 86390 1
404825 99404825 1001 86380 86390 1
404988 99404988 1001 86380 86390 1
404991 99404991 1001 86380 86390 1
405032 99405032 1001 86380 86390 1
405780 99405780 1001 86380 86390 1
406024 99406024 1001 86380 86390 1
405996 99405996 1001 86380 86390 1
406115 99406115 1001 86380 86390 1
406165 99406165 1001 86380 86390 1
406131 99406131 1001 86380 86390 1
406135 99406135 1001 86380 86390 1
406691 99406691 1001 86380 86390 1
407118 99407118 1001 86380 86390 1
408687 99408687 1001 86380 86390 1
408907 99408907 1001 86380 86390 1
408985 99408985 1001 86380 86390 1
409270 99409270 1001 86380 86390 1
409318 99409318 1001 86380 86390 1
409441 99409441 1001 86380 86390 1
409567 99409567 1001 86380 86390 1
409579 99409579 1001 86380 86390 1
410152 99410152 1001 86380 86390 1
410213 99410213 1001 86380 86390 1
410164 99410164 1001 86380 86390 1
410144 99410144 1001 86380 86390 1
410228 99410228 1001 86380 86390 1
410515 99410515 1001 86380 86390 1
410988 99410988 1001 86380 86390 1
411587 99411587 1001 86380 86390 1
411420 99411420 1001 86380 86390 1
412274 99412274 1001 86380 86390 1
413655 99413655 1001 86380 86390 1
413260 99413260 1001 86380 86390 1
412959 99412959 1001 86380 86390 1
415118 99415118 1001 86380 86390 1
414653 99414653 1001 86380 86390 1
414577 99414577 1001 86380 86390 1
414670 99414670 1001 86380 86390 1
414529 99414529 1001 86380 86390 1
415369 99415369 1001 86380 86390 1
415391 99415391 1001 86380 86390 1
415347 99415347 1001 86380 86390 1
416641 99416641 1001 86380 86390 1
416911 99416911 1001 86380 86390 1
416913 99416913 1001 86380 86390 1
416852 99416852 1001 86380 86390 1
416187 99416187 1001 86380 86390 1
415727 99415727 1001 86380 86390 1
418712 99418712 1001 86380 86390 1
418798 99418798 1001 86380 86390 1
418600 99418600 1001 86380 86390 1
418180 99418180 1001 86380 86390 1
417870 99417870 1001 86380 86390 1
417938 99417938 1001 86380 86390 1
417748 99417748 1001 86380 86390 1
417704 99417704 1001 86380 86390 1
419143 99419143 1001 86380 86390 1
418940 99418940 1001 86380 86390 1
419017 99419017 1001 86380 86390 1
420160 99420160 1001 86380 86390 1
419421 99419421 1001 86380 86390 1
419380 99419380 1001 86380 86390 1
421920 99421920 1001 86380 86390 1
422026 99422026 1001 86380 86390 1
421817 99421817 1001 86380 86390 1
421766 99421766 1001 86380 86390 1
421391 99421391 1001 86380 86390 1
421065 99421065 1001 86380 86390 1
422504 99422504 1001 86380 86390 1
422256 99422256 1001 86380 86390 1
423148 99423148 1001 86380 86390 1
423234 99423234 1001 86380 86390 1
422778 99422778 1001 86380 86390 1
422742 99422742 1001 86380 86390 1
422792 99422792 1001 86380 86390 1
424532 99424532 1001 86380 86390 1
424287 99424287 1001 86380 86390 1
424308 99424308 1001 86380 86390 1
426933 99426933 1001 86380 86390 1
426960 99426960 1001 86380 86390 1
426593 99426593 1001 86380 86390 1
426368 99426368 1001 86380 86390 1
425957 99425957 1001 86380 86390 1
426012 99426012 1001 86380 86390 1
425871 99425871 1001 86380 86390 1
427408 99427408 1001 86380 86390 1
428391 99428391 1001 86380 86390 1
428229 99428229 1001 86380 86390 1
428070 99428070 1001 86380 86390 1
428053 99428053 1001 86380 86390 1
428087 99428087 1001 86380 86390 1
427753 99427753 1001 86380 86390 1
427559 99427559 1001 86380 86390 1
429098 99429098 1001 86380 86390 1
430222 99430222 1001 86380 86390 1
430246 99430246 1001 86380 86390 1
429938 99429938 1001 86380 86390 1
431868 99431868 1001 86380 86390 1
431686 99431686 1001 86380 86390 1
431707 99431707 1001 86380 86390 1
431308 99431308 1001 86380 86390 1
431016 99431016 1001 86380 86390 1
431254 99431254 1001 86380 86390 1
433581 99433581 1001 86380 86390 1
432956 99432956 1001 86380 86390 1
433260 99433260 1001 86380 86390 1
432775 99432775 1001 86380 86390 1
434088 99434088 1001 86380 86390 1
434826 99434826 1001 86380 86390 1
434299 99434299 1001 86380 86390 1
435802 99435802 1001 86380 86390 1
435608 99435608 1001 86380 86390 1
436850 99436850 1001 86380 86390 1
437000 99437000 1001 86380 86390 1
436422 99436422 1001 86380 86390 1
436343 99436343 1001 86380 86390 1
436267 99436267 1001 86380 86390 1
300094 99300094 1001 86380 86390 1
300020 99300020 1001 86380 86390 1
300002 99300002 1001 86380 86390 1
300028 99300028 1001 86380 86390 1
300588 99300588 1001 86380 86390 1
300318 99300318 1001 86380 86390 1
300514 99300514 1001 86380 86390 1
300391 99300391 1001 86380 86390 1
300111 99300111 1001 86380 86390 1
300829 99300829 1001 86380 86390 1
300927 99300927 1001 86380 86390 1
301463 99301463 1001 86380 86390 1
301338 99301338 1001 86380 86390 1
301213 99301213 1001 86380 86390 1
300982 99300982 1001 86380 86390 1
302330 99302330 1001 86380 86390 1
302188 99302188 1001 86380 86390 1
302221 99302221 1001 86380 86390 1
302225 99302225 1001 86380 86390 1
302033 99302033 1001 86380 86390 1
301995 99301995 1001 86380 86390 1
302101 99302101 1001 86380 86390 1
301814 99301814 1001 86380 86390 1
301861 99301861 1001 86380 86390 1
302484 99302484 1001 86380 86390 1
303151 99303151 1001 86380 86390 1
303001 99303001 1001 86380 86390 1
302967 99302967 1001 86380 86390 1
302677 99302677 1001 86380 86390 1
302735 99302735 1001 86380 86390 1
302675 99302675 1001 86380 86390 1
303309 99303309 1001 86380 86390 1
304024 99304024 1001 86380 86390 1
303769 99303769 1001 86380 86390 1
303795 99303795 1001 86380 86390 1
303458 99303458 1001 86380 86390 1
303499 99303499 1001 86380 86390 1
304219 99304219 1001 86380 86390 1
304541 99304541 1001 86380 86390 1
304471 99304471 1001 86380 86390 1
304247 99304247 1001 86380 86390 1
304914 99304914 1001 86380 86390 1
305623 99305623 1001 86380 86390 1
305521 99305521 1001 86380 86390 1
305523 99305523 1001 86380 86390 1
305359 99305359 1001 86380 86390 1
305451 99305451 1001 86380 86390 1
305257 99305257 1001 86380 86390 1
500087 99500087 1001 86380 86390 1
500726 99500726 1001 86380 86390 1
500613 99500613 1001 86380 86390 1
500811 99500811 1001 86380 86390 1
500572 99500572 1001 86380 86390 1
500458 99500458 1001 86380 86390 1
500280 99500280 1001 86380 86390 1
500401 99500401 1001 86380 86390 1
501565 99501565 1001 86380 86390 1
501596 99501596 1001 86380 86390 1
501621 99501621 1001 86380 86390 1
501599 99501599 1001 86380 86390 1
501633 99501633 1001 86380 86390 1
501252 99501252 1001 86380 86390 1
501395 99501395 1001 86380 86390 1
501358 99501358 1001 86380 86390 1
501433 99501433 1001 86380 86390 1
501045 99501045 1001 86380 86390 1
501134 99501134 1001 86380 86390 1
501640 99501640 1001 86380 86390 1
502301 99502301 1001 86380 86390 1
502460 99502460 1001 86380 86390 1
502490 99502490 1001 86380 86390 1
502665 99502665 1001 86380 86390 1
502484 99502484 1001 86380 86390 1
503151 99503151 1001 86380 86390 1
503155 99503155 1001 86380 86390 1
503120 99503120 1001 86380 86390 1
503011 99503011 1001 86380 86390 1
502951 99502951 1001 86380 86390 1
502990 99502990 1001 86380 86390 1
502845 99502845 1001 86380 86390 1
502678 99502678 1001 86380 86390 1
503483 99503483 1001 86380 86390 1
503389 99503389 1001 86380 86390 1
503442 99503442 1001 86380 86390 1
503915 99503915 1001 86380 86390 1
503709 99503709 1001 86380 86390 1
503827 99503827 1001 86380 86390 1
503552 99503552 1001 86380 86390 1
503515 99503515 1001 86380 86390 1
504257 99504257 1001 86380 86390 1
504223 99504223 1001 86380 86390 1
504301 99504301 1001 86380 86390 1
504188 99504188 1001 86380 86390 1
504781 99504781 1001 86380 86390 1
504541 99504541 1001 86380 86390 1
505042 99505042 1001 86380 86390 1
505721 99505721 1001 86380 86390 1
505745 99505745 1001 86380 86390 1
505640 99505640 1001 86380 86390 1
505410 99505410 1001 86380 86390 1
505423 99505423 1001 86380 86390 1
505523 99505523 1001 86380 86390 1
505433 99505433 1001 86380 86390 1
505352 99505352 1001 86380 86390 1
505923 99505923 1001 86380 86390 1
505820 99505820 1001 86380 86390 1
505851 99505851 1001 86380 86390 1
506507 99506507 1001 86380 86390 1
506536 99506536 1001 86380 86390 1
506541 99506541 1001 86380 86390 1
506505 99506505 1001 86380 86390 1
506373 99506373 1001 86380 86390 1
506050 99506050 1001 86380 86390 1
506632 99506632 1001 86380 86390 1
507287 99507287 1001 86380 86390 1
507100 99507100 1001 86380 86390 1
506976 99506976 1001 86380 86390 1
507525 99507525 1001 86380 86390 1
507423 99507423 1001 86380 86390 1
507453 99507453 1001 86380 86390 1
507942 99507942 1001 86380 86390 1
507921 99507921 1001 86380 86390 1
507898 99507898 1001 86380 86390 1
507733 99507733 1001 86380 86390 1
507673 99507673 1001 86380 86390 1
507739 99507739 1001 86380 86390 1
508728 99508728 1001 86380 86390 1
509117 99509117 1001 86380 86390 1
509595 99509595 1001 86380 86390 1
509599 99509599 1001 86380 86390 1
509425 99509425 1001 86380 86390 1
509312 99509312 1001 86380 86390 1
509395 99509395 1001 86380 86390 1
510070 99510070 1001 86380 86390 1
510052 99510052 1001 86380 86390 1
510706 99510706 1001 86380 86390 1
510341 99510341 1001 86380 86390 1
510389 99510389 1001 86380 86390 1
510793 99510793 1001 86380 86390 1
511440 99511440 1001 86380 86390 1
510946 99510946 1001 86380 86390 1
510944 99510944 1001 86380 86390 1
511621 99511621 1001 86380 86390 1
511803 99511803 1001 86380 86390 1
511859 99511859 1001 86380 86390 1
512430 99512430 1001 86380 86390 1
513057 99513057 1001 86380 86390 1
512849 99512849 1001 86380 86390 1
512903 99512903 1001 86380 86390 1
513217 99513217 1001 86380 86390 1
513868 99513868 1001 86380 86390 1
513875 99513875 1001 86380 86390 1
513775 99513775 1001 86380 86390 1
513737 99513737 1001 86380 86390 1
514158 99514158 1001 86380 86390 1
514161 99514161 1001 86380 86390 1
514381 99514381 1001 86380 86390 1
514278 99514278 1001 86380 86390 1
514411 99514411 1001 86380 86390 1
515001 99515001 1001 86380 86390 1
514963 99514963 1001 86380 86390 1
515480 99515480 1001 86380 86390 1
515484 99515484 1001 86380 86390 1
515325 99515325 1001 86380 86390 1
515203 99515203 1001 86380 86390 1
515702 99515702 1001 86380 86390 1
516365 99516365 1001 86380 86390 1
516294 99516294 1001 86380 86390 1
516168 99516168 1001 86380 86390 1
515908 99515908 1001 86380 86390 1
516587 99516587 1001 86380 86390 1
516653 99516653 1001 86380 86390 1
516683 99516683 1001 86380 86390 1
517162 99517162 1001 86380 86390 1
517254 99517254 1001 86380 86390 1
517165 99517165 1001 86380 86390 1
517074 99517074 1001 86380 86390 1
516799 99516799 1001 86380 86390 1
517360 99517360 1001 86380 86390 1
518140 99518140 1001 86380 86390 1
517875 99517875 1001 86380 86390 1
517953 99517953 1001 86380 86390 1
517573 99517573 1001 86380 86390 1
518323 99518323 1001 86380 86390 1
518362 99518362 1001 86380 86390 1
518364 99518364 1001 86380 86390 1
518978 99518978 1001 86380 86390 1
518679 99518679 1001 86380 86390 1
518459 99518459 1001 86380 86390 1
518479 99518479 1001 86380 86390 1
518389 99518389 1001 86380 86390 1
519165 99519165 1001 86380 86390 1
519572 99519572 1001 86380 86390 1
519322 99519322 1001 86380 86390 1
519318 99519318 1001 86380 86390 1
519964 99519964 1001 86380 86390 1
520640 99520640 1001 86380 86390 1
520452 99520452 1001 86380 86390 1
520080 99520080 1001 86380 86390 1
520786 99520786 1001 86380 86390 1
520700 99520700 1001 86380 86390 1
521315 99521315 1001 86380 86390 1
521186 99521186 1001 86380 86390 1
521232 99521232 1001 86380 86390 1
520965 99520965 1001 86380 86390 1
521594 99521594 1001 86380 86390 1
521545 99521545 1001 86380 86390 1
521585 99521585 1001 86380 86390 1
521561 99521561 1001 86380 86390 1
521552 99521552 1001 86380 86390 1
522172 99522172 1001 86380 86390 1
522160 99522160 1001 86380 86390 1
521703 99521703 1001 86380 86390 1
521718 99521718 1001 86380 86390 1
523044 99523044 1001 86380 86390 1
522929 99522929 1001 86380 86390 1
522726 99522726 1001 86380 86390 1
522654 99522654 1001 86380 86390 1
523164 99523164 1001 86380 86390 1
523793 99523793 1001 86380 86390 1
523688 99523688 1001 86380 86390 1
523393 99523393 1001 86380 86390 1
523459 99523459 1001 86380 86390 1
523487 99523487 1001 86380 86390 1
523529 99523529 1001 86380 86390 1
523968 99523968 1001 86380 86390 1
524030 99524030 1001 86380 86390 1
524596 99524596 1001 86380 86390 1
524673 99524673 1001 86380 86390 1
524214 99524214 1001 86380 86390 1
524236 99524236 1001 86380 86390 1
524251 99524251 1001 86380 86390 1
524889 99524889 1001 86380 86390 1
524957 99524957 1001 86380 86390 1
524973 99524973 1001 86380 86390 1
525237 99525237 1001 86380 86390 1
525285 99525285 1001 86380 86390 1
525173 99525173 1001 86380 86390 1
525113 99525113 1001 86380 86390 1
525156 99525156 1001 86380 86390 1
525662 99525662 1001 86380 86390 1
525677 99525677 1001 86380 86390 1
525709 99525709 1001 86380 86390 1
526307 99526307 1001 86380 86390 1
526066 99526066 1001 86380 86390 1
526028 99526028 1001 86380 86390 1
526162 99526162 1001 86380 86390 1
526532 99526532 1001 86380 86390 1
526599 99526599 1001 86380 86390 1
527068 99527068 1001 86380 86390 1
527154 99527154 1001 86380 86390 1
527003 99527003 1001 86380 86390 1
527273 99527273 1001 86380 86390 1
527985 99527985 1001 86380 86390 1
527896 99527896 1001 86380 86390 1
527507 99527507 1001 86380 86390 1
528114 99528114 1001 86380 86390 1
528161 99528161 1001 86380 86390 1
528769 99528769 1001 86380 86390 1
528673 99528673 1001 86380 86390 1
528437 99528437 1001 86380 86390 1
528405 99528405 1001 86380 86390 1
529069 99529069 1001 86380 86390 1
529082 99529082 1001 86380 86390 1
528974 99528974 1001 86380 86390 1
529588 99529588 1001 86380 86390 1
529564 99529564 1001 86380 86390 1
529703 99529703 1001 86380 86390 1
529605 99529605 1001 86380 86390 1
529451 99529451 1001 86380 86390 1
529349 99529349 1001 86380 86390 1
529113 99529113 1001 86380 86390 1
529866 99529866 1001 86380 86390 1
529892 99529892 1001 86380 86390 1
530497 99530497 1001 86380 86390 1
530067 99530067 1001 86380 86390 1
530137 99530137 1001 86380 86390 1
531151 99531151 1001 86380 86390 1
530891 99530891 1001 86380 86390 1
530796 99530796 1001 86380 86390 1
532100 99532100 1001 86380 86390 1
531691 99531691 1001 86380 86390 1
531743 99531743 1001 86380 86390 1
531628 99531628 1001 86380 86390 1
533002 99533002 1001 86380 86390 1
532491 99532491 1001 86380 86390 1
532418 99532418 1001 86380 86390 1
532432 99532432 1001 86380 86390 1
532551 99532551 1001 86380 86390 1
532411 99532411 1001 86380 86390 1
533182 99533182 1001 86380 86390 1
533829 99533829 1001 86380 86390 1
533848 99533848 1001 86380 86390 1
533366 99533366 1001 86380 86390 1
533901 99533901 1001 86380 86390 1
533875 99533875 1001 86380 86390 1
534568 99534568 1001 86380 86390 1
534497 99534497 1001 86380 86390 1
534414 99534414 1001 86380 86390 1
534355 99534355 1001 86380 86390 1
534436 99534436 1001 86380 86390 1
534162 99534162 1001 86380 86390 1
535387 99535387 1001 86380 86390 1
535503 99535503 1001 86380 86390 1
535458 99535458 1001 86380 86390 1
535278 99535278 1001 86380 86390 1
535009 99535009 1001 86380 86390 1
535565 99535565 1001 86380 86390 1
536197 99536197 1001 86380 86390 1
536227 99536227 1001 86380 86390 1
535937 99535937 1001 86380 86390 1
536108 99536108 1001 86380 86390 1
535770 99535770 1001 86380 86390 1
535797 99535797 1001 86380 86390 1
535855 99535855 1001 86380 86390 1
535726 99535726 1001 86380 86390 1
536391 99536391 1001 86380 86390 1
536379 99536379 1001 86380 86390 1
536501 99536501 1001 86380 86390 1
537009 99537009 1001 86380 86390 1
537063 99537063 1001 86380 86390 1
536597 99536597 1001 86380 86390 1
536548 99536548 1001 86380 86390 1
537307 99537307 1001 86380 86390 1
537272 99537272 1001 86380 86390 1
537839 99537839 1001 86380 86390 1
537945 99537945 1001 86380 86390 1
537986 99537986 1001 86380 86390 1
537693 99537693 1001 86380 86390 1
537736 99537736 1001 86380 86390 1
537391 99537391 1001 86380 86390 1
538077 99538077 1001 86380 86390 1
538179 99538179 1001 86380 86390 1
538147 99538147 1001 86380 86390 1
538688 99538688 1001 86380 86390 1
538731 99538731 1001 86380 86390 1
538609 99538609 1001 86380 86390 1
538498 99538498 1001 86380 86390 1
538567 99538567 1001 86380 86390 1
538919 99538919 1001 86380 86390 1
538817 99538817 1001 86380 86390 1
538960 99538960 1001 86380 86390 1
538849 99538849 1001 86380 86390 1
539567 99539567 1001 86380 86390 1
539454 99539454 1001 86380 86390 1
539444 99539444 1001 86380 86390 1
539347 99539347 1001 86380 86390 1
539258 99539258 1001 86380 86390 1
539789 99539789 1001 86380 86390 1
539802 99539802 1001 86380 86390 1
540015 99540015 1001 86380 86390 1
539986 99539986 1001 86380 86390 1
540480 99540480 1001 86380 86390 1
540564 99540564 1001 86380 86390 1
540947 99540947 1001 86380 86390 1
540953 99540953 1001 86380 86390 1
540855 99540855 1001 86380 86390 1
540771 99540771 1001 86380 86390 1
541476 99541476 1001 86380 86390 1
542070 99542070 1001 86380 86390 1
542059 99542059 1001 86380 86390 1
541763 99541763 1001 86380 86390 1
541743 99541743 1001 86380 86390 1
542843 99542843 1001 86380 86390 1
542793 99542793 1001 86380 86390 1
542760 99542760 1001 86380 86390 1
542616 99542616 1001 86380 86390 1
542669 99542669 1001 86380 86390 1
543137 99543137 1001 86380 86390 1
543399 99543399 1001 86380 86390 1
543215 99543215 1001 86380 86390 1
543217 99543217 1001 86380 86390 1
543287 99543287 1001 86380 86390 1
543913 99543913 1001 86380 86390 1
543774 99543774 1001 86380 86390 1
543868 99543868 1001 86380 86390 1
544541 99544541 1001 86380 86390 1
544532 99544532 1001 86380 86390 1
544328 99544328 1001 86380 86390 1
544251 99544251 1001 86380 86390 1
544343 99544343 1001 86380 86390 1
544215 99544215 1001 86380 86390 1
544222 99544222 1001 86380 86390 1
543993 99543993 1001 86380 86390 1
544007 99544007 1001 86380 86390 1
544140 99544140 1001 86380 86390 1
544741 99544741 1001 86380 86390 1
544601 99544601 1001 86380 86390 1
513983 599 1001 65891 66190 1
400109 99400109 1001 86380 86390 1
400250 99400250 1001 86380 86390 1
400599 99400599 1001 86380 86390 1
400749 99400749 1001 86380 86390 1
401007 99401007 1001 86380 86390 1
401185 99401185 1001 86380 86390 1
401464 99401464 1001 86380 86390 1
401947 99401947 1001 86380 86390 1
401834 99401834 1001 86380 86390 1
402141 99402141 1001 86380 86390 1
402461 99402461 1001 86380 86390 1
402728 99402728 1001 86380 86390 1
402986 99402986 1001 86380 86390 1
402916 99402916 1001 86380 86390 1
403183 99403183 1001 86380 86390 1
403355 99403355 1001 86380 86390 1
404874 99404874 1001 86380 86390 1
404948 99404948 1001 86380 86390 1
405337 99405337 1001 86380 86390 1
405415 99405415 1001 86380 86390 1
405583 99405583 1001 86380 86390 1
405746 99405746 1001 86380 86390 1
406032 99406032 1001 86380 86390 1
406038 99406038 1001 86380 86390 1
406322 99406322 1001 86380 86390 1
406447 99406447 1001 86380 86390 1
406643 99406643 1001 86380 86390 1
407092 99407092 1001 86380 86390 1
407194 99407194 1001 86380 86390 1
407300 99407300 1001 86380 86390 1
407548 99407548 1001 86380 86390 1
407641 99407641 1001 86380 86390 1
407752 99407752 1001 86380 86390 1
407770 99407770 1001 86380 86390 1
408089 99408089 1001 86380 86390 1
408071 99408071 1001 86380 86390 1
408747 99408747 1001 86380 86390 1
408974 99408974 1001 86380 86390 1
409102 99409102 1001 86380 86390 1
409301 99409301 1001 86380 86390 1
409700 99409700 1001 86380 86390 1
410718 99410718 1001 86380 86390 1
411229 99411229 1001 86380 86390 1
411252 99411252 1001 86380 86390 1
411284 99411284 1001 86380 86390 1
411913 99411913 1001 86380 86390 1
412003 99412003 1001 86380 86390 1
412105 99412105 1001 86380 86390 1
412314 99412314 1001 86380 86390 1
413593 99413593 1001 86380 86390 1
413317 99413317 1001 86380 86390 1
413288 99413288 1001 86380 86390 1
413071 99413071 1001 86380 86390 1
412841 99412841 1001 86380 86390 1
412560 99412560 1001 86380 86390 1
415075 99415075 1001 86380 86390 1
414584 99414584 1001 86380 86390 1
414474 99414474 1001 86380 86390 1
414332 99414332 1001 86380 86390 1
414154 99414154 1001 86380 86390 1
416983 99416983 1001 86380 86390 1
416545 99416545 1001 86380 86390 1
415756 99415756 1001 86380 86390 1
415788 99415788 1001 86380 86390 1
416127 99416127 1001 86380 86390 1
417280 99417280 1001 86380 86390 1
417003 99417003 1001 86380 86390 1
418580 99418580 1001 86380 86390 1
418717 99418717 1001 86380 86390 1
418721 99418721 1001 86380 86390 1
418663 99418663 1001 86380 86390 1
418226 99418226 1001 86380 86390 1
417850 99417850 1001 86380 86390 1
419057 99419057 1001 86380 86390 1
418960 99418960 1001 86380 86390 1
418869 99418869 1001 86380 86390 1
420150 99420150 1001 86380 86390 1
420210 99420210 1001 86380 86390 1
419665 99419665 1001 86380 86390 1
419811 99419811 1001 86380 86390 1
419757 99419757 1001 86380 86390 1
420793 99420793 1001 86380 86390 1
420697 99420697 1001 86380 86390 1
421846 99421846 1001 86380 86390 1
421629 99421629 1001 86380 86390 1
421106 99421106 1001 86380 86390 1
421201 99421201 1001 86380 86390 1
423028 99423028 1001 86380 86390 1
423139 99423139 1001 86380 86390 1
422636 99422636 1001 86380 86390 1
422910 99422910 1001 86380 86390 1
422674 99422674 1001 86380 86390 1
424035 99424035 1001 86380 86390 1
423885 99423885 1001 86380 86390 1
423756 99423756 1001 86380 86390 1
423788 99423788 1001 86380 86390 1
424529 99424529 1001 86380 86390 1
424530 99424530 1001 86380 86390 1
424563 99424563 1001 86380 86390 1
424362 99424362 1001 86380 86390 1
425712 99425712 1001 86380 86390 1
425715 99425715 1001 86380 86390 1
425592 99425592 1001 86380 86390 1
425523 99425523 1001 86380 86390 1
426896 99426896 1001 86380 86390 1
426752 99426752 1001 86380 86390 1
426890 99426890 1001 86380 86390 1
426892 99426892 1001 86380 86390 1
426335 99426335 1001 86380 86390 1
427476 99427476 1001 86380 86390 1
427453 99427453 1001 86380 86390 1
428482 99428482 1001 86380 86390 1
428625 99428625 1001 86380 86390 1
428118 99428118 1001 86380 86390 1
428094 99428094 1001 86380 86390 1
428863 99428863 1001 86380 86390 1
430043 99430043 1001 86380 86390 1
430149 99430149 1001 86380 86390 1
430349 99430349 1001 86380 86390 1
429641 99429641 1001 86380 86390 1
429523 99429523 1001 86380 86390 1
430795 99430795 1001 86380 86390 1
431927 99431927 1001 86380 86390 1
431785 99431785 1001 86380 86390 1
431357 99431357 1001 86380 86390 1
431103 99431103 1001 86380 86390 1
430842 99430842 1001 86380 86390 1
433504 99433504 1001 86380 86390 1
433483 99433483 1001 86380 86390 1
433173 99433173 1001 86380 86390 1
433065 99433065 1001 86380 86390 1
432587 99432587 1001 86380 86390 1
432744 99432744 1001 86380 86390 1
433936 99433936 1001 86380 86390 1
433837 99433837 1001 86380 86390 1
433994 99433994 1001 86380 86390 1
435157 99435157 1001 86380 86390 1
435428 99435428 1001 86380 86390 1
434790 99434790 1001 86380 86390 1
434604 99434604 1001 86380 86390 1
434669 99434669 1001 86380 86390 1
435483 99435483 1001 86380 86390 1
435818 99435818 1001 86380 86390 1
436965 99436965 1001 86380 86390 1
436793 99436793 1001 86380 86390 1
436643 99436643 1001 86380 86390 1
436720 99436720 1001 86380 86390 1
436312 99436312 1001 86380 86390 1
436162 99436162 1001 86380 86390 1
437282 99437282 1001 86380 86390 1
300457 99300457 1001 86380 86390 1
300483 99300483 1001 86380 86390 1
300202 99300202 1001 86380 86390 1
300168 99300168 1001 86380 86390 1
300782 99300782 1001 86380 86390 1
300773 99300773 1001 86380 86390 1
301390 99301390 1001 86380 86390 1
301379 99301379 1001 86380 86390 1
301357 99301357 1001 86380 86390 1
301515 99301515 1001 86380 86390 1
301094 99301094 1001 86380 86390 1
301120 99301120 1001 86380 86390 1
301018 99301018 1001 86380 86390 1
301646 99301646 1001 86380 86390 1
302335 99302335 1001 86380 86390 1
302288 99302288 1001 86380 86390 1
302150 99302150 1001 86380 86390 1
302060 99302060 1001 86380 86390 1
302009 99302009 1001 86380 86390 1
302074 99302074 1001 86380 86390 1
302055 99302055 1001 86380 86390 1
302172 99302172 1001 86380 86390 1
302017 99302017 1001 86380 86390 1
301876 99301876 1001 86380 86390 1
301775 99301775 1001 86380 86390 1
301964 99301964 1001 86380 86390 1
301797 99301797 1001 86380 86390 1
302581 99302581 1001 86380 86390 1
302492 99302492 1001 86380 86390 1
303056 99303056 1001 86380 86390 1
303113 99303113 1001 86380 86390 1
302978 99302978 1001 86380 86390 1
302817 99302817 1001 86380 86390 1
302605 99302605 1001 86380 86390 1
303338 99303338 1001 86380 86390 1
303685 99303685 1001 86380 86390 1
303657 99303657 1001 86380 86390 1
303557 99303557 1001 86380 86390 1
304139 99304139 1001 86380 86390 1
304231 99304231 1001 86380 86390 1
304502 99304502 1001 86380 86390 1
304638 99304638 1001 86380 86390 1
304458 99304458 1001 86380 86390 1
304300 99304300 1001 86380 86390 1
305397 99305397 1001 86380 86390 1
305374 99305374 1001 86380 86390 1
305693 99305693 1001 86380 86390 1
500485 99500485 1001 86380 86390 1
500931 99500931 1001 86380 86390 1
501553 99501553 1001 86380 86390 1
501233 99501233 1001 86380 86390 1
501366 99501366 1001 86380 86390 1
501136 99501136 1001 86380 86390 1
501151 99501151 1001 86380 86390 1
501206 99501206 1001 86380 86390 1
501792 99501792 1001 86380 86390 1
501653 99501653 1001 86380 86390 1
501643 99501643 1001 86380 86390 1
501709 99501709 1001 86380 86390 1
502432 99502432 1001 86380 86390 1
502212 99502212 1001 86380 86390 1
501972 99501972 1001 86380 86390 1
502563 99502563 1001 86380 86390 1
503099 99503099 1001 86380 86390 1
503166 99503166 1001 86380 86390 1
503277 99503277 1001 86380 86390 1
502853 99502853 1001 86380 86390 1
502672 99502672 1001 86380 86390 1
502700 99502700 1001 86380 86390 1
502792 99502792 1001 86380 86390 1
502844 99502844 1001 86380 86390 1
502705 99502705 1001 86380 86390 1
503420 99503420 1001 86380 86390 1
503296 99503296 1001 86380 86390 1
504057 99504057 1001 86380 86390 1
503959 99503959 1001 86380 86390 1
503998 99503998 1001 86380 86390 1
504110 99504110 1001 86380 86390 1
503882 99503882 1001 86380 86390 1
503806 99503806 1001 86380 86390 1
503654 99503654 1001 86380 86390 1
503624 99503624 1001 86380 86390 1
504179 99504179 1001 86380 86390 1
504267 99504267 1001 86380 86390 1
504788 99504788 1001 86380 86390 1
504558 99504558 1001 86380 86390 1
504559 99504559 1001 86380 86390 1
504715 99504715 1001 86380 86390 1
504708 99504708 1001 86380 86390 1
504426 99504426 1001 86380 86390 1
504479 99504479 1001 86380 86390 1
504513 99504513 1001 86380 86390 1
504348 99504348 1001 86380 86390 1
505076 99505076 1001 86380 86390 1
505102 99505102 1001 86380 86390 1
504989 99504989 1001 86380 86390 1
505753 99505753 1001 86380 86390 1
505400 99505400 1001 86380 86390 1
505414 99505414 1001 86380 86390 1
505185 99505185 1001 86380 86390 1
505212 99505212 1001 86380 86390 1
505807 99505807 1001 86380 86390 1
505989 99505989 1001 86380 86390 1
506122 99506122 1001 86380 86390 1
507261 99507261 1001 86380 86390 1
507127 99507127 1001 86380 86390 1
507136 99507136 1001 86380 86390 1
507479 99507479 1001 86380 86390 1
507482 99507482 1001 86380 86390 1
508140 99508140 1001 86380 86390 1
508235 99508235 1001 86380 86390 1
508009 99508009 1001 86380 86390 1
507731 99507731 1001 86380 86390 1
507708 99507708 1001 86380 86390 1
508427 99508427 1001 86380 86390 1
508316 99508316 1001 86380 86390 1
508266 99508266 1001 86380 86390 1
508797 99508797 1001 86380 86390 1
508786 99508786 1001 86380 86390 1
508493 99508493 1001 86380 86390 1
508472 99508472 1001 86380 86390 1
509136 99509136 1001 86380 86390 1
509152 99509152 1001 86380 86390 1
509217 99509217 1001 86380 86390 1
509147 99509147 1001 86380 86390 1
509889 99509889 1001 86380 86390 1
509684 99509684 1001 86380 86390 1
509662 99509662 1001 86380 86390 1
509406 99509406 1001 86380 86390 1
509486 99509486 1001 86380 86390 1
509304 99509304 1001 86380 86390 1
510060 99510060 1001 86380 86390 1
510452 99510452 1001 86380 86390 1
511327 99511327 1001 86380 86390 1
511264 99511264 1001 86380 86390 1
511290 99511290 1001 86380 86390 1
511056 99511056 1001 86380 86390 1
511072 99511072 1001 86380 86390 1
511568 99511568 1001 86380 86390 1
512219 99512219 1001 86380 86390 1
512113 99512113 1001 86380 86390 1
512051 99512051 1001 86380 86390 1
512143 99512143 1001 86380 86390 1
513024 99513024 1001 86380 86390 1
513089 99513089 1001 86380 86390 1
513107 99513107 1001 86380 86390 1
513082 99513082 1001 86380 86390 1
513070 99513070 1001 86380 86390 1
512990 99512990 1001 86380 86390 1
512955 99512955 1001 86380 86390 1
512713 99512713 1001 86380 86390 1
513229 99513229 1001 86380 86390 1
513377 99513377 1001 86380 86390 1
513369 99513369 1001 86380 86390 1
513813 99513813 1001 86380 86390 1
513732 99513732 1001 86380 86390 1
513720 99513720 1001 86380 86390 1
513475 99513475 1001 86380 86390 1
513418 99513418 1001 86380 86390 1
514730 99514730 1001 86380 86390 1
514662 99514662 1001 86380 86390 1
514663 99514663 1001 86380 86390 1
514525 99514525 1001 86380 86390 1
514480 99514480 1001 86380 86390 1
514560 99514560 1001 86380 86390 1
514290 99514290 1001 86380 86390 1
514989 99514989 1001 86380 86390 1
514954 99514954 1001 86380 86390 1
515546 99515546 1001 86380 86390 1
515612 99515612 1001 86380 86390 1
515419 99515419 1001 86380 86390 1
515372 99515372 1001 86380 86390 1
515194 99515194 1001 86380 86390 1
515137 99515137 1001 86380 86390 1
515764 99515764 1001 86380 86390 1
516309 99516309 1001 86380 86390 1
516426 99516426 1001 86380 86390 1
516109 99516109 1001 86380 86390 1
515979 99515979 1001 86380 86390 1
516024 99516024 1001 86380 86390 1
516080 99516080 1001 86380 86390 1
516532 99516532 1001 86380 86390 1
516621 99516621 1001 86380 86390 1
516583 99516583 1001 86380 86390 1
517276 99517276 1001 86380 86390 1
517213 99517213 1001 86380 86390 1
517253 99517253 1001 86380 86390 1
517014 99517014 1001 86380 86390 1
516862 99516862 1001 86380 86390 1
516842 99516842 1001 86380 86390 1
516726 99516726 1001 86380 86390 1
517359 99517359 1001 86380 86390 1
517452 99517452 1001 86380 86390 1
517507 99517507 1001 86380 86390 1
517979 99517979 1001 86380 86390 1
517760 99517760 1001 86380 86390 1
517955 99517955 1001 86380 86390 1
517741 99517741 1001 86380 86390 1
517692 99517692 1001 86380 86390 1
518167 99518167 1001 86380 86390 1
518169 99518169 1001 86380 86390 1
518925 99518925 1001 86380 86390 1
518913 99518913 1001 86380 86390 1
518730 99518730 1001 86380 86390 1
518593 99518593 1001 86380 86390 1
518582 99518582 1001 86380 86390 1
518553 99518553 1001 86380 86390 1
518517 99518517 1001 86380 86390 1
519695 99519695 1001 86380 86390 1
519809 99519809 1001 86380 86390 1
519576 99519576 1001 86380 86390 1
519293 99519293 1001 86380 86390 1
519960 99519960 1001 86380 86390 1
520460 99520460 1001 86380 86390 1
520639 99520639 1001 86380 86390 1
520358 99520358 1001 86380 86390 1
520290 99520290 1001 86380 86390 1
520125 99520125 1001 86380 86390 1
520142 99520142 1001 86380 86390 1
521341 99521341 1001 86380 86390 1
521096 99521096 1001 86380 86390 1
521137 99521137 1001 86380 86390 1
521229 99521229 1001 86380 86390 1
521234 99521234 1001 86380 86390 1
520977 99520977 1001 86380 86390 1
521478 99521478 1001 86380 86390 1
521532 99521532 1001 86380 86390 1
522249 99522249 1001 86380 86390 1
522149 99522149 1001 86380 86390 1
521893 99521893 1001 86380 86390 1
521917 99521917 1001 86380 86390 1
521873 99521873 1001 86380 86390 1
521849 99521849 1001 86380 86390 1
522332 99522332 1001 86380 86390 1
522298 99522298 1001 86380 86390 1
523104 99523104 1001 86380 86390 1
522720 99522720 1001 86380 86390 1
522853 99522853 1001 86380 86390 1
522608 99522608 1001 86380 86390 1
522611 99522611 1001 86380 86390 1
523829 99523829 1001 86380 86390 1
523535 99523535 1001 86380 86390 1
523724 99523724 1001 86380 86390 1
524644 99524644 1001 86380 86390 1
524646 99524646 1001 86380 86390 1
524382 99524382 1001 86380 86390 1
524292 99524292 1001 86380 86390 1
524217 99524217 1001 86380 86390 1
524252 99524252 1001 86380 86390 1
524858 99524858 1001 86380 86390 1
524808 99524808 1001 86380 86390 1
524787 99524787 1001 86380 86390 1
524935 99524935 1001 86380 86390 1
525501 99525501 1001 86380 86390 1
525056 99525056 1001 86380 86390 1
525111 99525111 1001 86380 86390 1
525164 99525164 1001 86380 86390 1
525638 99525638 1001 86380 86390 1
525618 99525618 1001 86380 86390 1
526330 99526330 1001 86380 86390 1
526371 99526371 1001 86380 86390 1
526033 99526033 1001 86380 86390 1
525989 99525989 1001 86380 86390 1
526984 99526984 1001 86380 86390 1
526670 99526670 1001 86380 86390 1
527964 99527964 1001 86380 86390 1
527494 99527494 1001 86380 86390 1
528100 99528100 1001 86380 86390 1
527871 99527871 1001 86380 86390 1
528141 99528141 1001 86380 86390 1
528208 99528208 1001 86380 86390 1
528209 99528209 1001 86380 86390 1
528134 99528134 1001 86380 86390 1
528538 99528538 1001 86380 86390 1
528341 99528341 1001 86380 86390 1
528444 99528444 1001 86380 86390 1
529689 99529689 1001 86380 86390 1
529551 99529551 1001 86380 86390 1
529592 99529592 1001 86380 86390 1
529633 99529633 1001 86380 86390 1
529556 99529556 1001 86380 86390 1
529485 99529485 1001 86380 86390 1
529205 99529205 1001 86380 86390 1
529768 99529768 1001 86380 86390 1
530449 99530449 1001 86380 86390 1
530514 99530514 1001 86380 86390 1
530191 99530191 1001 86380 86390 1
531292 99531292 1001 86380 86390 1
531022 99531022 1001 86380 86390 1
531054 99531054 1001 86380 86390 1
531146 99531146 1001 86380 86390 1
530915 99530915 1001 86380 86390 1
532147 99532147 1001 86380 86390 1
531744 99531744 1001 86380 86390 1
531630 99531630 1001 86380 86390 1
532964 99532964 1001 86380 86390 1
532992 99532992 1001 86380 86390 1
532640 99532640 1001 86380 86390 1
532580 99532580 1001 86380 86390 1
533165 99533165 1001 86380 86390 1
533131 99533131 1001 86380 86390 1
533807 99533807 1001 86380 86390 1
533818 99533818 1001 86380 86390 1
533441 99533441 1001 86380 86390 1
533971 99533971 1001 86380 86390 1
533943 99533943 1001 86380 86390 1
534651 99534651 1001 86380 86390 1
534508 99534508 1001 86380 86390 1
534534 99534534 1001 86380 86390 1
534416 99534416 1001 86380 86390 1
534423 99534423 1001 86380 86390 1
534141 99534141 1001 86380 86390 1
534877 99534877 1001 86380 86390 1
534880 99534880 1001 86380 86390 1
535464 99535464 1001 86380 86390 1
535270 99535270 1001 86380 86390 1
535299 99535299 1001 86380 86390 1
535196 99535196 1001 86380 86390 1
536218 99536218 1001 86380 86390 1
535935 99535935 1001 86380 86390 1
535755 99535755 1001 86380 86390 1
535744 99535744 1001 86380 86390 1
536421 99536421 1001 86380 86390 1
537041 99537041 1001 86380 86390 1
536749 99536749 1001 86380 86390 1
536958 99536958 1001 86380 86390 1
537245 99537245 1001 86380 86390 1
537247 99537247 1001 86380 86390 1
537824 99537824 1001 86380 86390 1
537468 99537468 1001 86380 86390 1
538023 99538023 1001 86380 86390 1
538037 99538037 1001 86380 86390 1
538026 99538026 1001 86380 86390 1
538575 99538575 1001 86380 86390 1
538463 99538463 1001 86380 86390 1
538490 99538490 1001 86380 86390 1
538229 99538229 1001 86380 86390 1
538904 99538904 1001 86380 86390 1
539008 99539008 1001 86380 86390 1
538922 99538922 1001 86380 86390 1
539385 99539385 1001 86380 86390 1
539260 99539260 1001 86380 86390 1
539390 99539390 1001 86380 86390 1
539173 99539173 1001 86380 86390 1
539670 99539670 1001 86380 86390 1
540381 99540381 1001 86380 86390 1
540294 99540294 1001 86380 86390 1
540055 99540055 1001 86380 86390 1
540134 99540134 1001 86380 86390 1
540056 99540056 1001 86380 86390 1
540122 99540122 1001 86380 86390 1
540005 99540005 1001 86380 86390 1
540518 99540518 1001 86380 86390 1
541125 99541125 1001 86380 86390 1
541276 99541276 1001 86380 86390 1
541034 99541034 1001 86380 86390 1
540813 99540813 1001 86380 86390 1
541392 99541392 1001 86380 86390 1
541925 99541925 1001 86380 86390 1
541851 99541851 1001 86380 86390 1
541598 99541598 1001 86380 86390 1
542307 99542307 1001 86380 86390 1
542910 99542910 1001 86380 86390 1
542606 99542606 1001 86380 86390 1
542554 99542554 1001 86380 86390 1
542711 99542711 1001 86380 86390 1
542608 99542608 1001 86380 86390 1
542474 99542474 1001 86380 86390 1
542989 99542989 1001 86380 86390 1
543651 99543651 1001 86380 86390 1
543502 99543502 1001 86380 86390 1
543409 99543409 1001 86380 86390 1
543204 99543204 1001 86380 86390 1
543329 99543329 1001 86380 86390 1
544478 99544478 1001 86380 86390 1
544268 99544268 1001 86380 86390 1
544245 99544245 1001 86380 86390 1
544029 99544029 1001 86380 86390 1
544700 99544700 1001 86380 86390 1
544651 99544651 1001 86380 86390 1
430949 639 1001 67320 69237 1
505710 822 1002 37311 46022 1
519551 1053 1002 54814 68437 1
400411 99400411 1001 86380 86390 1
400818 99400818 1001 86380 86390 1
401048 99401048 1001 86380 86390 1
401139 99401139 1001 86380 86390 1
401261 99401261 1001 86380 86390 1
401530 99401530 1001 86380 86390 1
401938 99401938 1001 86380 86390 1
402053 99402053 1001 86380 86390 1
402104 99402104 1001 86380 86390 1
402509 99402509 1001 86380 86390 1
403791 99403791 1001 86380 86390 1
403961 99403961 1001 86380 86390 1
403962 99403962 1001 86380 86390 1
404076 99404076 1001 86380 86390 1
404192 99404192 1001 86380 86390 1
404165 99404165 1001 86380 86390 1
404341 99404341 1001 86380 86390 1
404505 99404505 1001 86380 86390 1
405535 99405535 1001 86380 86390 1
406025 99406025 1001 86380 86390 1
407045 99407045 1001 86380 86390 1
408131 99408131 1001 86380 86390 1
408457 99408457 1001 86380 86390 1
409074 99409074 1001 86380 86390 1
410930 99410930 1001 86380 86390 1
411157 99411157 1001 86380 86390 1
411443 99411443 1001 86380 86390 1
411660 99411660 1001 86380 86390 1
411843 99411843 1001 86380 86390 1
413292 99413292 1001 86380 86390 1
413570 99413570 1001 86380 86390 1
412946 99412946 1001 86380 86390 1
413839 99413839 1001 86380 86390 1
413972 99413972 1001 86380 86390 1
414980 99414980 1001 86380 86390 1
414693 99414693 1001 86380 86390 1
414505 99414505 1001 86380 86390 1
414232 99414232 1001 86380 86390 1
415937 99415937 1001 86380 86390 1
417142 99417142 1001 86380 86390 1
417261 99417261 1001 86380 86390 1
417129 99417129 1001 86380 86390 1
417554 99417554 1001 86380 86390 1
418522 99418522 1001 86380 86390 1
418202 99418202 1001 86380 86390 1
418093 99418093 1001 86380 86390 1
418234 99418234 1001 86380 86390 1
418356 99418356 1001 86380 86390 1
417932 99417932 1001 86380 86390 1
420070 99420070 1001 86380 86390 1
420087 99420087 1001 86380 86390 1
419823 99419823 1001 86380 86390 1
419701 99419701 1001 86380 86390 1
420030 99420030 1001 86380 86390 1
419216 99419216 1001 86380 86390 1
419431 99419431 1001 86380 86390 1
420565 99420565 1001 86380 86390 1
420745 99420745 1001 86380 86390 1
421912 99421912 1001 86380 86390 1
422216 99422216 1001 86380 86390 1
422446 99422446 1001 86380 86390 1
422155 99422155 1001 86380 86390 1
422214 99422214 1001 86380 86390 1
423590 99423590 1001 86380 86390 1
423402 99423402 1001 86380 86390 1
423156 99423156 1001 86380 86390 1
422695 99422695 1001 86380 86390 1
422678 99422678 1001 86380 86390 1
422876 99422876 1001 86380 86390 1
424116 99424116 1001 86380 86390 1
425259 99425259 1001 86380 86390 1
425315 99425315 1001 86380 86390 1
425019 99425019 1001 86380 86390 1
424932 99424932 1001 86380 86390 1
424826 99424826 1001 86380 86390 1
424992 99424992 1001 86380 86390 1
424238 99424238 1001 86380 86390 1
425410 99425410 1001 86380 86390 1
426747 99426747 1001 86380 86390 1
426761 99426761 1001 86380 86390 1
426681 99426681 1001 86380 86390 1
426189 99426189 1001 86380 86390 1
425970 99425970 1001 86380 86390 1
426106 99426106 1001 86380 86390 1
426174 99426174 1001 86380 86390 1
427524 99427524 1001 86380 86390 1
428664 99428664 1001 86380 86390 1
428093 99428093 1001 86380 86390 1
427648 99427648 1001 86380 86390 1
427911 99427911 1001 86380 86390 1
428905 99428905 1001 86380 86390 1
428849 99428849 1001 86380 86390 1
429987 99429987 1001 86380 86390 1
429991 99429991 1001 86380 86390 1
429723 99429723 1001 86380 86390 1
429292 99429292 1001 86380 86390 1
429179 99429179 1001 86380 86390 1
431822 99431822 1001 86380 86390 1
431922 99431922 1001 86380 86390 1
431717 99431717 1001 86380 86390 1
431854 99431854 1001 86380 86390 1
433320 99433320 1001 86380 86390 1
433439 99433439 1001 86380 86390 1
432504 99432504 1001 86380 86390 1
434057 99434057 1001 86380 86390 1
435271 99435271 1001 86380 86390 1
435148 99435148 1001 86380 86390 1
434727 99434727 1001 86380 86390 1
434531 99434531 1001 86380 86390 1
435822 99435822 1001 86380 86390 1
435618 99435618 1001 86380 86390 1
436511 99436511 1001 86380 86390 1
436583 99436583 1001 86380 86390 1
436621 99436621 1001 86380 86390 1
436034 99436034 1001 86380 86390 1
437301 99437301 1001 86380 86390 1
300640 99300640 1001 86380 86390 1
300703 99300703 1001 86380 86390 1
300682 99300682 1001 86380 86390 1
300350 99300350 1001 86380 86390 1
300442 99300442 1001 86380 86390 1
300280 99300280 1001 86380 86390 1
300285 99300285 1001 86380 86390 1
300735 99300735 1001 86380 86390 1
301414 99301414 1001 86380 86390 1
301496 99301496 1001 86380 86390 1
301432 99301432 1001 86380 86390 1
301549 99301549 1001 86380 86390 1
301188 99301188 1001 86380 86390 1
301115 99301115 1001 86380 86390 1
300945 99300945 1001 86380 86390 1
301739 99301739 1001 86380 86390 1
302261 99302261 1001 86380 86390 1
301825 99301825 1001 86380 86390 1
301944 99301944 1001 86380 86390 1
301815 99301815 1001 86380 86390 1
302571 99302571 1001 86380 86390 1
303005 99303005 1001 86380 86390 1
303184 99303184 1001 86380 86390 1
303046 99303046 1001 86380 86390 1
303085 99303085 1001 86380 86390 1
302799 99302799 1001 86380 86390 1
302854 99302854 1001 86380 86390 1
302767 99302767 1001 86380 86390 1
302624 99302624 1001 86380 86390 1
303256 99303256 1001 86380 86390 1
304018 99304018 1001 86380 86390 1
303699 99303699 1001 86380 86390 1
303587 99303587 1001 86380 86390 1
304043 99304043 1001 86380 86390 1
304152 99304152 1001 86380 86390 1
304101 99304101 1001 86380 86390 1
304771 99304771 1001 86380 86390 1
304749 99304749 1001 86380 86390 1
304578 99304578 1001 86380 86390 1
304253 99304253 1001 86380 86390 1
305052 99305052 1001 86380 86390 1
304926 99304926 1001 86380 86390 1
304968 99304968 1001 86380 86390 1
304959 99304959 1001 86380 86390 1
305511 99305511 1001 86380 86390 1
305348 99305348 1001 86380 86390 1
500017 99500017 1001 86380 86390 1
500018 99500018 1001 86380 86390 1
500021 99500021 1001 86380 86390 1
500635 99500635 1001 86380 86390 1
500790 99500790 1001 86380 86390 1
500477 99500477 1001 86380 86390 1
500208 99500208 1001 86380 86390 1
500304 99500304 1001 86380 86390 1
500834 99500834 1001 86380 86390 1
500874 99500874 1001 86380 86390 1
500965 99500965 1001 86380 86390 1
501595 99501595 1001 86380 86390 1
501417 99501417 1001 86380 86390 1
501327 99501327 1001 86380 86390 1
501155 99501155 1001 86380 86390 1
502298 99502298 1001 86380 86390 1
502449 99502449 1001 86380 86390 1
502182 99502182 1001 86380 86390 1
502093 99502093 1001 86380 86390 1
502197 99502197 1001 86380 86390 1
502252 99502252 1001 86380 86390 1
502246 99502246 1001 86380 86390 1
502027 99502027 1001 86380 86390 1
501877 99501877 1001 86380 86390 1
501969 99501969 1001 86380 86390 1
502261 99502261 1001 86380 86390 1
503112 99503112 1001 86380 86390 1
502685 99502685 1001 86380 86390 1
502781 99502781 1001 86380 86390 1
502746 99502746 1001 86380 86390 1
503335 99503335 1001 86380 86390 1
503963 99503963 1001 86380 86390 1
503991 99503991 1001 86380 86390 1
504044 99504044 1001 86380 86390 1
503731 99503731 1001 86380 86390 1
504776 99504776 1001 86380 86390 1
504912 99504912 1001 86380 86390 1
504741 99504741 1001 86380 86390 1
504602 99504602 1001 86380 86390 1
504706 99504706 1001 86380 86390 1
504682 99504682 1001 86380 86390 1
504401 99504401 1001 86380 86390 1
504492 99504492 1001 86380 86390 1
504474 99504474 1001 86380 86390 1
505603 99505603 1001 86380 86390 1
505630 99505630 1001 86380 86390 1
505674 99505674 1001 86380 86390 1
505688 99505688 1001 86380 86390 1
505334 99505334 1001 86380 86390 1
505155 99505155 1001 86380 86390 1
505260 99505260 1001 86380 86390 1
505942 99505942 1001 86380 86390 1
505879 99505879 1001 86380 86390 1
506506 99506506 1001 86380 86390 1
506393 99506393 1001 86380 86390 1
506303 99506303 1001 86380 86390 1
506344 99506344 1001 86380 86390 1
506383 99506383 1001 86380 86390 1
506030 99506030 1001 86380 86390 1
506083 99506083 1001 86380 86390 1
505983 99505983 1001 86380 86390 1
506661 99506661 1001 86380 86390 1
506636 99506636 1001 86380 86390 1
507224 99507224 1001 86380 86390 1
507411 99507411 1001 86380 86390 1
507055 99507055 1001 86380 86390 1
507009 99507009 1001 86380 86390 1
506919 99506919 1001 86380 86390 1
506809 99506809 1001 86380 86390 1
506836 99506836 1001 86380 86390 1
506968 99506968 1001 86380 86390 1
507604 99507604 1001 86380 86390 1
507554 99507554 1001 86380 86390 1
508063 99508063 1001 86380 86390 1
508205 99508205 1001 86380 86390 1
508017 99508017 1001 86380 86390 1
507984 99507984 1001 86380 86390 1
508303 99508303 1001 86380 86390 1
508922 99508922 1001 86380 86390 1
508845 99508845 1001 86380 86390 1
508508 99508508 1001 86380 86390 1
509190 99509190 1001 86380 86390 1
509082 99509082 1001 86380 86390 1
509808 99509808 1001 86380 86390 1
509758 99509758 1001 86380 86390 1
509634 99509634 1001 86380 86390 1
509392 99509392 1001 86380 86390 1
509993 99509993 1001 86380 86390 1
510628 99510628 1001 86380 86390 1
510593 99510593 1001 86380 86390 1
510594 99510594 1001 86380 86390 1
510688 99510688 1001 86380 86390 1
510343 99510343 1001 86380 86390 1
510235 99510235 1001 86380 86390 1
510175 99510175 1001 86380 86390 1
510739 99510739 1001 86380 86390 1
511379 99511379 1001 86380 86390 1
511340 99511340 1001 86380 86390 1
511165 99511165 1001 86380 86390 1
511040 99511040 1001 86380 86390 1
512197 99512197 1001 86380 86390 1
512125 99512125 1001 86380 86390 1
511987 99511987 1001 86380 86390 1
511866 99511866 1001 86380 86390 1
512429 99512429 1001 86380 86390 1
512534 99512534 1001 86380 86390 1
512552 99512552 1001 86380 86390 1
513114 99513114 1001 86380 86390 1
512642 99512642 1001 86380 86390 1
512681 99512681 1001 86380 86390 1
513344 99513344 1001 86380 86390 1
513207 99513207 1001 86380 86390 1
513902 99513902 1001 86380 86390 1
514030 99514030 1001 86380 86390 1
513999 99513999 1001 86380 86390 1
513541 99513541 1001 86380 86390 1
513563 99513563 1001 86380 86390 1
514226 99514226 1001 86380 86390 1
514104 99514104 1001 86380 86390 1
514742 99514742 1001 86380 86390 1
514758 99514758 1001 86380 86390 1
514772 99514772 1001 86380 86390 1
514661 99514661 1001 86380 86390 1
514574 99514574 1001 86380 86390 1
515057 99515057 1001 86380 86390 1
515008 99515008 1001 86380 86390 1
515485 99515485 1001 86380 86390 1
515540 99515540 1001 86380 86390 1
515159 99515159 1001 86380 86390 1
515174 99515174 1001 86380 86390 1
515869 99515869 1001 86380 86390 1
516308 99516308 1001 86380 86390 1
516337 99516337 1001 86380 86390 1
516351 99516351 1001 86380 86390 1
515924 99515924 1001 86380 86390 1
515937 99515937 1001 86380 86390 1
515989 99515989 1001 86380 86390 1
516614 99516614 1001 86380 86390 1
516550 99516550 1001 86380 86390 1
516594 99516594 1001 86380 86390 1
517143 99517143 1001 86380 86390 1
517088 99517088 1001 86380 86390 1
516802 99516802 1001 86380 86390 1
516854 99516854 1001 86380 86390 1
518037 99518037 1001 86380 86390 1
518025 99518025 1001 86380 86390 1
518146 99518146 1001 86380 86390 1
517891 99517891 1001 86380 86390 1
517780 99517780 1001 86380 86390 1
517821 99517821 1001 86380 86390 1
518316 99518316 1001 86380 86390 1
518243 99518243 1001 86380 86390 1
518180 99518180 1001 86380 86390 1
518961 99518961 1001 86380 86390 1
518905 99518905 1001 86380 86390 1
518977 99518977 1001 86380 86390 1
518590 99518590 1001 86380 86390 1
518738 99518738 1001 86380 86390 1
519745 99519745 1001 86380 86390 1
519232 99519232 1001 86380 86390 1
519246 99519246 1001 86380 86390 1
519304 99519304 1001 86380 86390 1
519927 99519927 1001 86380 86390 1
520282 99520282 1001 86380 86390 1
520283 99520283 1001 86380 86390 1
520361 99520361 1001 86380 86390 1
520206 99520206 1001 86380 86390 1
520131 99520131 1001 86380 86390 1
520157 99520157 1001 86380 86390 1
520817 99520817 1001 86380 86390 1
521179 99521179 1001 86380 86390 1
520885 99520885 1001 86380 86390 1
521021 99521021 1001 86380 86390 1
521023 99521023 1001 86380 86390 1
521477 99521477 1001 86380 86390 1
521648 99521648 1001 86380 86390 1
521573 99521573 1001 86380 86390 1
522190 99522190 1001 86380 86390 1
522219 99522219 1001 86380 86390 1
522199 99522199 1001 86380 86390 1
522290 99522290 1001 86380 86390 1
522002 99522002 1001 86380 86390 1
521914 99521914 1001 86380 86390 1
522070 99522070 1001 86380 86390 1
521982 99521982 1001 86380 86390 1
522400 99522400 1001 86380 86390 1
522491 99522491 1001 86380 86390 1
523085 99523085 1001 86380 86390 1
523070 99523070 1001 86380 86390 1
523032 99523032 1001 86380 86390 1
523100 99523100 1001 86380 86390 1
522901 99522901 1001 86380 86390 1
522735 99522735 1001 86380 86390 1
522905 99522905 1001 86380 86390 1
522627 99522627 1001 86380 86390 1
522643 99522643 1001 86380 86390 1
522656 99522656 1001 86380 86390 1
523758 99523758 1001 86380 86390 1
523709 99523709 1001 86380 86390 1
523486 99523486 1001 86380 86390 1
523527 99523527 1001 86380 86390 1
524602 99524602 1001 86380 86390 1
524695 99524695 1001 86380 86390 1
524671 99524671 1001 86380 86390 1
524269 99524269 1001 86380 86390 1
525514 99525514 1001 86380 86390 1
525590 99525590 1001 86380 86390 1
525211 99525211 1001 86380 86390 1
525316 99525316 1001 86380 86390 1
526234 99526234 1001 86380 86390 1
526299 99526299 1001 86380 86390 1
526139 99526139 1001 86380 86390 1
526166 99526166 1001 86380 86390 1
525980 99525980 1001 86380 86390 1
527233 99527233 1001 86380 86390 1
526863 99526863 1001 86380 86390 1
526729 99526729 1001 86380 86390 1
526834 99526834 1001 86380 86390 1
527258 99527258 1001 86380 86390 1
528042 99528042 1001 86380 86390 1
527978 99527978 1001 86380 86390 1
527639 99527639 1001 86380 86390 1
527460 99527460 1001 86380 86390 1
527474 99527474 1001 86380 86390 1
528085 99528085 1001 86380 86390 1
528119 99528119 1001 86380 86390 1
528158 99528158 1001 86380 86390 1
528171 99528171 1001 86380 86390 1
528898 99528898 1001 86380 86390 1
528735 99528735 1001 86380 86390 1
528866 99528866 1001 86380 86390 1
528759 99528759 1001 86380 86390 1
528521 99528521 1001 86380 86390 1
528466 99528466 1001 86380 86390 1
528456 99528456 1001 86380 86390 1
529010 99529010 1001 86380 86390 1
528921 99528921 1001 86380 86390 1
529594 99529594 1001 86380 86390 1
529624 99529624 1001 86380 86390 1
529376 99529376 1001 86380 86390 1
529163 99529163 1001 86380 86390 1
529279 99529279 1001 86380 86390 1
529911 99529911 1001 86380 86390 1
530419 99530419 1001 86380 86390 1
530198 99530198 1001 86380 86390 1
529993 99529993 1001 86380 86390 1
530139 99530139 1001 86380 86390 1
530660 99530660 1001 86380 86390 1
530701 99530701 1001 86380 86390 1
530612 99530612 1001 86380 86390 1
531332 99531332 1001 86380 86390 1
531221 99531221 1001 86380 86390 1
531096 99531096 1001 86380 86390 1
531034 99531034 1001 86380 86390 1
531074 99531074 1001 86380 86390 1
531165 99531165 1001 86380 86390 1
531091 99531091 1001 86380 86390 1
531001 99531001 1001 86380 86390 1
530825 99530825 1001 86380 86390 1
530886 99530886 1001 86380 86390 1
531949 99531949 1001 86380 86390 1
531838 99531838 1001 86380 86390 1
531728 99531728 1001 86380 86390 1
531703 99531703 1001 86380 86390 1
532378 99532378 1001 86380 86390 1
532224 99532224 1001 86380 86390 1
532924 99532924 1001 86380 86390 1
532941 99532941 1001 86380 86390 1
532674 99532674 1001 86380 86390 1
532743 99532743 1001 86380 86390 1
532488 99532488 1001 86380 86390 1
533108 99533108 1001 86380 86390 1
533166 99533166 1001 86380 86390 1
533822 99533822 1001 86380 86390 1
533450 99533450 1001 86380 86390 1
533492 99533492 1001 86380 86390 1
533370 99533370 1001 86380 86390 1
533351 99533351 1001 86380 86390 1
534014 99534014 1001 86380 86390 1
534556 99534556 1001 86380 86390 1
534680 99534680 1001 86380 86390 1
534461 99534461 1001 86380 86390 1
534876 99534876 1001 86380 86390 1
534749 99534749 1001 86380 86390 1
535405 99535405 1001 86380 86390 1
535112 99535112 1001 86380 86390 1
535230 99535230 1001 86380 86390 1
535235 99535235 1001 86380 86390 1
535301 99535301 1001 86380 86390 1
535277 99535277 1001 86380 86390 1
535122 99535122 1001 86380 86390 1
534930 99534930 1001 86380 86390 1
535022 99535022 1001 86380 86390 1
534951 99534951 1001 86380 86390 1
535056 99535056 1001 86380 86390 1
534953 99534953 1001 86380 86390 1
535703 99535703 1001 86380 86390 1
535540 99535540 1001 86380 86390 1
536267 99536267 1001 86380 86390 1
536152 99536152 1001 86380 86390 1
536334 99536334 1001 86380 86390 1
535801 99535801 1001 86380 86390 1
536398 99536398 1001 86380 86390 1
536514 99536514 1001 86380 86390 1
536376 99536376 1001 86380 86390 1
536459 99536459 1001 86380 86390 1
536996 99536996 1001 86380 86390 1
537079 99537079 1001 86380 86390 1
537072 99537072 1001 86380 86390 1
536863 99536863 1001 86380 86390 1
536917 99536917 1001 86380 86390 1
536720 99536720 1001 86380 86390 1
537833 99537833 1001 86380 86390 1
537681 99537681 1001 86380 86390 1
537700 99537700 1001 86380 86390 1
537487 99537487 1001 86380 86390 1
537533 99537533 1001 86380 86390 1
538115 99538115 1001 86380 86390 1
538118 99538118 1001 86380 86390 1
538648 99538648 1001 86380 86390 1
538557 99538557 1001 86380 86390 1
538510 99538510 1001 86380 86390 1
538290 99538290 1001 86380 86390 1
538841 99538841 1001 86380 86390 1
538875 99538875 1001 86380 86390 1
539627 99539627 1001 86380 86390 1
539549 99539549 1001 86380 86390 1
539601 99539601 1001 86380 86390 1
539301 99539301 1001 86380 86390 1
539064 99539064 1001 86380 86390 1
539027 99539027 1001 86380 86390 1
539196 99539196 1001 86380 86390 1
539028 99539028 1001 86380 86390 1
539056 99539056 1001 86380 86390 1
539674 99539674 1001 86380 86390 1
540312 99540312 1001 86380 86390 1
540121 99540121 1001 86380 86390 1
540194 99540194 1001 86380 86390 1
539997 99539997 1001 86380 86390 1
541230 99541230 1001 86380 86390 1
541101 99541101 1001 86380 86390 1
540989 99540989 1001 86380 86390 1
540992 99540992 1001 86380 86390 1
540717 99540717 1001 86380 86390 1
541304 99541304 1001 86380 86390 1
541318 99541318 1001 86380 86390 1
541384 99541384 1001 86380 86390 1
541364 99541364 1001 86380 86390 1
541928 99541928 1001 86380 86390 1
542074 99542074 1001 86380 86390 1
542014 99542014 1001 86380 86390 1
541908 99541908 1001 86380 86390 1
541537 99541537 1001 86380 86390 1
542280 99542280 1001 86380 86390 1
542768 99542768 1001 86380 86390 1
542624 99542624 1001 86380 86390 1
542602 99542602 1001 86380 86390 1
542518 99542518 1001 86380 86390 1
543077 99543077 1001 86380 86390 1
542965 99542965 1001 86380 86390 1
543670 99543670 1001 86380 86390 1
543646 99543646 1001 86380 86390 1
543379 99543379 1001 86380 86390 1
543396 99543396 1001 86380 86390 1
543565 99543565 1001 86380 86390 1
543824 99543824 1001 86380 86390 1
544484 99544484 1001 86380 86390 1
544511 99544511 1001 86380 86390 1
544248 99544248 1001 86380 86390 1
544339 99544339 1001 86380 86390 1
544098 99544098 1001 86380 86390 1
544000 99544000 1001 86380 86390 1
544662 99544662 1001 86380 86390 1
544604 99544604 1001 86380 86390 1
417041 376 1001 18060 18597 1
519568 872 1002 43363 53799 1
536472 1134 1001 59517 59816 1
400075 99400075 1001 86380 86390 1
400366 99400366 1001 86380 86390 1
400663 99400663 1001 86380 86390 1
400776 99400776 1001 86380 86390 1
400880 99400880 1001 86380 86390 1
400941 99400941 1001 86380 86390 1
400942 99400942 1001 86380 86390 1
401093 99401093 1001 86380 86390 1
401407 99401407 1001 86380 86390 1
401579 99401579 1001 86380 86390 1
401962 99401962 1001 86380 86390 1
402331 99402331 1001 86380 86390 1
402418 99402418 1001 86380 86390 1
402512 99402512 1001 86380 86390 1
402567 99402567 1001 86380 86390 1
402707 99402707 1001 86380 86390 1
402848 99402848 1001 86380 86390 1
402941 99402941 1001 86380 86390 1
403356 99403356 1001 86380 86390 1
403554 99403554 1001 86380 86390 1
403811 99403811 1001 86380 86390 1
403827 99403827 1001 86380 86390 1
404048 99404048 1001 86380 86390 1
404442 99404442 1001 86380 86390 1
404837 99404837 1001 86380 86390 1
404905 99404905 1001 86380 86390 1
404814 99404814 1001 86380 86390 1
404856 99404856 1001 86380 86390 1
404914 99404914 1001 86380 86390 1
405852 99405852 1001 86380 86390 1
405918 99405918 1001 86380 86390 1
405893 99405893 1001 86380 86390 1
406067 99406067 1001 86380 86390 1
406397 99406397 1001 86380 86390 1
406729 99406729 1001 86380 86390 1
406887 99406887 1001 86380 86390 1
406953 99406953 1001 86380 86390 1
407046 99407046 1001 86380 86390 1
407177 99407177 1001 86380 86390 1
407498 99407498 1001 86380 86390 1
407662 99407662 1001 86380 86390 1
407587 99407587 1001 86380 86390 1
407869 99407869 1001 86380 86390 1
407768 99407768 1001 86380 86390 1
408356 99408356 1001 86380 86390 1
408335 99408335 1001 86380 86390 1
408602 99408602 1001 86380 86390 1
408681 99408681 1001 86380 86390 1
408958 99408958 1001 86380 86390 1
409035 99409035 1001 86380 86390 1
409254 99409254 1001 86380 86390 1
409376 99409376 1001 86380 86390 1
409439 99409439 1001 86380 86390 1
409452 99409452 1001 86380 86390 1
409535 99409535 1001 86380 86390 1
409792 99409792 1001 86380 86390 1
409964 99409964 1001 86380 86390 1
410287 99410287 1001 86380 86390 1
410764 99410764 1001 86380 86390 1
410730 99410730 1001 86380 86390 1
411608 99411608 1001 86380 86390 1
411572 99411572 1001 86380 86390 1
411651 99411651 1001 86380 86390 1
411965 99411965 1001 86380 86390 1
412164 99412164 1001 86380 86390 1
412342 99412342 1001 86380 86390 1
413601 99413601 1001 86380 86390 1
412967 99412967 1001 86380 86390 1
413051 99413051 1001 86380 86390 1
413951 99413951 1001 86380 86390 1
414057 99414057 1001 86380 86390 1
415241 99415241 1001 86380 86390 1
414946 99414946 1001 86380 86390 1
415109 99415109 1001 86380 86390 1
414905 99414905 1001 86380 86390 1
414301 99414301 1001 86380 86390 1
414217 99414217 1001 86380 86390 1
416538 99416538 1001 86380 86390 1
416135 99416135 1001 86380 86390 1
417100 99417100 1001 86380 86390 1
417517 99417517 1001 86380 86390 1
418526 99418526 1001 86380 86390 1
418724 99418724 1001 86380 86390 1
418155 99418155 1001 86380 86390 1
420130 99420130 1001 86380 86390 1
419812 99419812 1001 86380 86390 1
419517 99419517 1001 86380 86390 1
419556 99419556 1001 86380 86390 1
419445 99419445 1001 86380 86390 1
420739 99420739 1001 86380 86390 1
420750 99420750 1001 86380 86390 1
421667 99421667 1001 86380 86390 1
421304 99421304 1001 86380 86390 1
421288 99421288 1001 86380 86390 1
421632 99421632 1001 86380 86390 1
421658 99421658 1001 86380 86390 1
421038 99421038 1001 86380 86390 1
420861 99420861 1001 86380 86390 1
420990 99420990 1001 86380 86390 1
422186 99422186 1001 86380 86390 1
422159 99422159 1001 86380 86390 1
423386 99423386 1001 86380 86390 1
423009 99423009 1001 86380 86390 1
423302 99423302 1001 86380 86390 1
422731 99422731 1001 86380 86390 1
422790 99422790 1001 86380 86390 1
422850 99422850 1001 86380 86390 1
423846 99423846 1001 86380 86390 1
423782 99423782 1001 86380 86390 1
423765 99423765 1001 86380 86390 1
425175 99425175 1001 86380 86390 1
424863 99424863 1001 86380 86390 1
424865 99424865 1001 86380 86390 1
424689 99424689 1001 86380 86390 1
424320 99424320 1001 86380 86390 1
425741 99425741 1001 86380 86390 1
425735 99425735 1001 86380 86390 1
426825 99426825 1001 86380 86390 1
426329 99426329 1001 86380 86390 1
426442 99426442 1001 86380 86390 1
426076 99426076 1001 86380 86390 1
426057 99426057 1001 86380 86390 1
425904 99425904 1001 86380 86390 1
428427 99428427 1001 86380 86390 1
428279 99428279 1001 86380 86390 1
428219 99428219 1001 86380 86390 1
427904 99427904 1001 86380 86390 1
429100 99429100 1001 86380 86390 1
430258 99430258 1001 86380 86390 1
429976 99429976 1001 86380 86390 1
430237 99430237 1001 86380 86390 1
429650 99429650 1001 86380 86390 1
429257 99429257 1001 86380 86390 1
430484 99430484 1001 86380 86390 1
430509 99430509 1001 86380 86390 1
430741 99430741 1001 86380 86390 1
430644 99430644 1001 86380 86390 1
430570 99430570 1001 86380 86390 1
431894 99431894 1001 86380 86390 1
432025 99432025 1001 86380 86390 1
431208 99431208 1001 86380 86390 1
432189 99432189 1001 86380 86390 1
433409 99433409 1001 86380 86390 1
433500 99433500 1001 86380 86390 1
433545 99433545 1001 86380 86390 1
433941 99433941 1001 86380 86390 1
432899 99432899 1001 86380 86390 1
433880 99433880 1001 86380 86390 1
434919 99434919 1001 86380 86390 1
434970 99434970 1001 86380 86390 1
434700 99434700 1001 86380 86390 1
434171 99434171 1001 86380 86390 1
434477 99434477 1001 86380 86390 1
434464 99434464 1001 86380 86390 1
434197 99434197 1001 86380 86390 1
435489 99435489 1001 86380 86390 1
435561 99435561 1001 86380 86390 1
435673 99435673 1001 86380 86390 1
435477 99435477 1001 86380 86390 1
435642 99435642 1001 86380 86390 1
437151 99437151 1001 86380 86390 1
300690 99300690 1001 86380 86390 1
300555 99300555 1001 86380 86390 1
300368 99300368 1001 86380 86390 1
300409 99300409 1001 86380 86390 1
300501 99300501 1001 86380 86390 1
300376 99300376 1001 86380 86390 1
300267 99300267 1001 86380 86390 1
301483 99301483 1001 86380 86390 1
301484 99301484 1001 86380 86390 1
301546 99301546 1001 86380 86390 1
301300 99301300 1001 86380 86390 1
300973 99300973 1001 86380 86390 1
301583 99301583 1001 86380 86390 1
302038 99302038 1001 86380 86390 1
302039 99302039 1001 86380 86390 1
302384 99302384 1001 86380 86390 1
302532 99302532 1001 86380 86390 1
302917 99302917 1001 86380 86390 1
302995 99302995 1001 86380 86390 1
302758 99302758 1001 86380 86390 1
303294 99303294 1001 86380 86390 1
303855 99303855 1001 86380 86390 1
303910 99303910 1001 86380 86390 1
303846 99303846 1001 86380 86390 1
303788 99303788 1001 86380 86390 1
303418 99303418 1001 86380 86390 1
304190 99304190 1001 86380 86390 1
304067 99304067 1001 86380 86390 1
304830 99304830 1001 86380 86390 1
304831 99304831 1001 86380 86390 1
304710 99304710 1001 86380 86390 1
304843 99304843 1001 86380 86390 1
304346 99304346 1001 86380 86390 1
304388 99304388 1001 86380 86390 1
304402 99304402 1001 86380 86390 1
304403 99304403 1001 86380 86390 1
305037 99305037 1001 86380 86390 1
304943 99304943 1001 86380 86390 1
305665 99305665 1001 86380 86390 1
305396 99305396 1001 86380 86390 1
305360 99305360 1001 86380 86390 1
305427 99305427 1001 86380 86390 1
500132 99500132 1001 86380 86390 1
500047 99500047 1001 86380 86390 1
500752 99500752 1001 86380 86390 1
500708 99500708 1001 86380 86390 1
500426 99500426 1001 86380 86390 1
500375 99500375 1001 86380 86390 1
500373 99500373 1001 86380 86390 1
500961 99500961 1001 86380 86390 1
501580 99501580 1001 86380 86390 1
501441 99501441 1001 86380 86390 1
501422 99501422 1001 86380 86390 1
501237 99501237 1001 86380 86390 1
501022 99501022 1001 86380 86390 1
501193 99501193 1001 86380 86390 1
501802 99501802 1001 86380 86390 1
501687 99501687 1001 86380 86390 1
502307 99502307 1001 86380 86390 1
502282 99502282 1001 86380 86390 1
502083 99502083 1001 86380 86390 1
501859 99501859 1001 86380 86390 1
502047 99502047 1001 86380 86390 1
502619 99502619 1001 86380 86390 1
502633 99502633 1001 86380 86390 1
502480 99502480 1001 86380 86390 1
503066 99503066 1001 86380 86390 1
502904 99502904 1001 86380 86390 1
502674 99502674 1001 86380 86390 1
503927 99503927 1001 86380 86390 1
504072 99504072 1001 86380 86390 1
503869 99503869 1001 86380 86390 1
503756 99503756 1001 86380 86390 1
503575 99503575 1001 86380 86390 1
503511 99503511 1001 86380 86390 1
503669 99503669 1001 86380 86390 1
504302 99504302 1001 86380 86390 1
504707 99504707 1001 86380 86390 1
504554 99504554 1001 86380 86390 1
504375 99504375 1001 86380 86390 1
505098 99505098 1001 86380 86390 1
505604 99505604 1001 86380 86390 1
505413 99505413 1001 86380 86390 1
505369 99505369 1001 86380 86390 1
505245 99505245 1001 86380 86390 1
505336 99505336 1001 86380 86390 1
505938 99505938 1001 86380 86390 1
506296 99506296 1001 86380 86390 1
506645 99506645 1001 86380 86390 1
506609 99506609 1001 86380 86390 1
506744 99506744 1001 86380 86390 1
507405 99507405 1001 86380 86390 1
507121 99507121 1001 86380 86390 1
508085 99508085 1001 86380 86390 1
508191 99508191 1001 86380 86390 1
507889 99507889 1001 86380 86390 1
507951 99507951 1001 86380 86390 1
508376 99508376 1001 86380 86390 1
508366 99508366 1001 86380 86390 1
508385 99508385 1001 86380 86390 1
509030 99509030 1001 86380 86390 1
508498 99508498 1001 86380 86390 1
508511 99508511 1001 86380 86390 1
508591 99508591 1001 86380 86390 1
509079 99509079 1001 86380 86390 1
509184 99509184 1001 86380 86390 1
509213 99509213 1001 86380 86390 1
509818 99509818 1001 86380 86390 1
509834 99509834 1001 86380 86390 1
509504 99509504 1001 86380 86390 1
509519 99509519 1001 86380 86390 1
509628 99509628 1001 86380 86390 1
509409 99509409 1001 86380 86390 1
510596 99510596 1001 86380 86390 1
510125 99510125 1001 86380 86390 1
510295 99510295 1001 86380 86390 1
510283 99510283 1001 86380 86390 1
510221 99510221 1001 86380 86390 1
510764 99510764 1001 86380 86390 1
510911 99510911 1001 86380 86390 1
510824 99510824 1001 86380 86390 1
510865 99510865 1001 86380 86390 1
511543 99511543 1001 86380 86390 1
511396 99511396 1001 86380 86390 1
511270 99511270 1001 86380 86390 1
511221 99511221 1001 86380 86390 1
511587 99511587 1001 86380 86390 1
511703 99511703 1001 86380 86390 1
511704 99511704 1001 86380 86390 1
512263 99512263 1001 86380 86390 1
512379 99512379 1001 86380 86390 1
512354 99512354 1001 86380 86390 1
512294 99512294 1001 86380 86390 1
512269 99512269 1001 86380 86390 1
512355 99512355 1001 86380 86390 1
512205 99512205 1001 86380 86390 1
512114 99512114 1001 86380 86390 1
511773 99511773 1001 86380 86390 1
511857 99511857 1001 86380 86390 1
513185 99513185 1001 86380 86390 1
512922 99512922 1001 86380 86390 1
513236 99513236 1001 86380 86390 1
513890 99513890 1001 86380 86390 1
513492 99513492 1001 86380 86390 1
513420 99513420 1001 86380 86390 1
514172 99514172 1001 86380 86390 1
514127 99514127 1001 86380 86390 1
514800 99514800 1001 86380 86390 1
514317 99514317 1001 86380 86390 1
514919 99514919 1001 86380 86390 1
515569 99515569 1001 86380 86390 1
515653 99515653 1001 86380 86390 1
515486 99515486 1001 86380 86390 1
515554 99515554 1001 86380 86390 1
515734 99515734 1001 86380 86390 1
515788 99515788 1001 86380 86390 1
516443 99516443 1001 86380 86390 1
516159 99516159 1001 86380 86390 1
516675 99516675 1001 86380 86390 1
516580 99516580 1001 86380 86390 1
517314 99517314 1001 86380 86390 1
517291 99517291 1001 86380 86390 1
517149 99517149 1001 86380 86390 1
517114 99517114 1001 86380 86390 1
516909 99516909 1001 86380 86390 1
516718 99516718 1001 86380 86390 1
517442 99517442 1001 86380 86390 1
517484 99517484 1001 86380 86390 1
517420 99517420 1001 86380 86390 1
517498 99517498 1001 86380 86390 1
517960 99517960 1001 86380 86390 1
517839 99517839 1001 86380 86390 1
517719 99517719 1001 86380 86390 1
518315 99518315 1001 86380 86390 1
518636 99518636 1001 86380 86390 1
518511 99518511 1001 86380 86390 1
518372 99518372 1001 86380 86390 1
518468 99518468 1001 86380 86390 1
518430 99518430 1001 86380 86390 1
519114 99519114 1001 86380 86390 1
519133 99519133 1001 86380 86390 1
519151 99519151 1001 86380 86390 1
519470 99519470 1001 86380 86390 1
519353 99519353 1001 86380 86390 1
519224 99519224 1001 86380 86390 1
519230 99519230 1001 86380 86390 1
519282 99519282 1001 86380 86390 1
519859 99519859 1001 86380 86390 1
520334 99520334 1001 86380 86390 1
520174 99520174 1001 86380 86390 1
520149 99520149 1001 86380 86390 1
520707 99520707 1001 86380 86390 1
521397 99521397 1001 86380 86390 1
521346 99521346 1001 86380 86390 1
521459 99521459 1001 86380 86390 1
521138 99521138 1001 86380 86390 1
521140 99521140 1001 86380 86390 1
521208 99521208 1001 86380 86390 1
521015 99521015 1001 86380 86390 1
520917 99520917 1001 86380 86390 1
520969 99520969 1001 86380 86390 1
521492 99521492 1001 86380 86390 1
521474 99521474 1001 86380 86390 1
522248 99522248 1001 86380 86390 1
521794 99521794 1001 86380 86390 1
522941 99522941 1001 86380 86390 1
522919 99522919 1001 86380 86390 1
522893 99522893 1001 86380 86390 1
522909 99522909 1001 86380 86390 1
522782 99522782 1001 86380 86390 1
522596 99522596 1001 86380 86390 1
522702 99522702 1001 86380 86390 1
523273 99523273 1001 86380 86390 1
523243 99523243 1001 86380 86390 1
523848 99523848 1001 86380 86390 1
523840 99523840 1001 86380 86390 1
523727 99523727 1001 86380 86390 1
523643 99523643 1001 86380 86390 1
524757 99524757 1001 86380 86390 1
524763 99524763 1001 86380 86390 1
524396 99524396 1001 86380 86390 1
524397 99524397 1001 86380 86390 1
524549 99524549 1001 86380 86390 1
524394 99524394 1001 86380 86390 1
524172 99524172 1001 86380 86390 1
524854 99524854 1001 86380 86390 1
525508 99525508 1001 86380 86390 1
525251 99525251 1001 86380 86390 1
525106 99525106 1001 86380 86390 1
525703 99525703 1001 86380 86390 1
526049 99526049 1001 86380 86390 1
525828 99525828 1001 86380 86390 1
525958 99525958 1001 86380 86390 1
525997 99525997 1001 86380 86390 1
525865 99525865 1001 86380 86390 1
527179 99527179 1001 86380 86390 1
526839 99526839 1001 86380 86390 1
526817 99526817 1001 86380 86390 1
526821 99526821 1001 86380 86390 1
527401 99527401 1001 86380 86390 1
527309 99527309 1001 86380 86390 1
527963 99527963 1001 86380 86390 1
527784 99527784 1001 86380 86390 1
527811 99527811 1001 86380 86390 1
527614 99527614 1001 86380 86390 1
527478 99527478 1001 86380 86390 1
528178 99528178 1001 86380 86390 1
528706 99528706 1001 86380 86390 1
528771 99528771 1001 86380 86390 1
528366 99528366 1001 86380 86390 1
528406 99528406 1001 86380 86390 1
529106 99529106 1001 86380 86390 1
529667 99529667 1001 86380 86390 1
529120 99529120 1001 86380 86390 1
529203 99529203 1001 86380 86390 1
529245 99529245 1001 86380 86390 1
529890 99529890 1001 86380 86390 1
529800 99529800 1001 86380 86390 1
530365 99530365 1001 86380 86390 1
530391 99530391 1001 86380 86390 1
530245 99530245 1001 86380 86390 1
530119 99530119 1001 86380 86390 1
530085 99530085 1001 86380 86390 1
530596 99530596 1001 86380 86390 1
531213 99531213 1001 86380 86390 1
531239 99531239 1001 86380 86390 1
531360 99531360 1001 86380 86390 1
531010 99531010 1001 86380 86390 1
530808 99530808 1001 86380 86390 1
532191 99532191 1001 86380 86390 1
531928 99531928 1001 86380 86390 1
531932 99531932 1001 86380 86390 1
531829 99531829 1001 86380 86390 1
531601 99531601 1001 86380 86390 1
532380 99532380 1001 86380 86390 1
532829 99532829 1001 86380 86390 1
532876 99532876 1001 86380 86390 1
532625 99532625 1001 86380 86390 1
532770 99532770 1001 86380 86390 1
532695 99532695 1001 86380 86390 1
533537 99533537 1001 86380 86390 1
533459 99533459 1001 86380 86390 1
533649 99533649 1001 86380 86390 1
533496 99533496 1001 86380 86390 1
533929 99533929 1001 86380 86390 1
534594 99534594 1001 86380 86390 1
534525 99534525 1001 86380 86390 1
534318 99534318 1001 86380 86390 1
534295 99534295 1001 86380 86390 1
534785 99534785 1001 86380 86390 1
535168 99535168 1001 86380 86390 1
535272 99535272 1001 86380 86390 1
535236 99535236 1001 86380 86390 1
535085 99535085 1001 86380 86390 1
535047 99535047 1001 86380 86390 1
534960 99534960 1001 86380 86390 1
535027 99535027 1001 86380 86390 1
535691 99535691 1001 86380 86390 1
535588 99535588 1001 86380 86390 1
536248 99536248 1001 86380 86390 1
536146 99536146 1001 86380 86390 1
536131 99536131 1001 86380 86390 1
536084 99536084 1001 86380 86390 1
535819 99535819 1001 86380 86390 1
535862 99535862 1001 86380 86390 1
535902 99535902 1001 86380 86390 1
536365 99536365 1001 86380 86390 1
536397 99536397 1001 86380 86390 1
537068 99537068 1001 86380 86390 1
537082 99537082 1001 86380 86390 1
537096 99537096 1001 86380 86390 1
536833 99536833 1001 86380 86390 1
536928 99536928 1001 86380 86390 1
537836 99537836 1001 86380 86390 1
537914 99537914 1001 86380 86390 1
537903 99537903 1001 86380 86390 1
537971 99537971 1001 86380 86390 1
537996 99537996 1001 86380 86390 1
538674 99538674 1001 86380 86390 1
538779 99538779 1001 86380 86390 1
538419 99538419 1001 86380 86390 1
538578 99538578 1001 86380 86390 1
538220 99538220 1001 86380 86390 1
538208 99538208 1001 86380 86390 1
538322 99538322 1001 86380 86390 1
539460 99539460 1001 86380 86390 1
539592 99539592 1001 86380 86390 1
539636 99539636 1001 86380 86390 1
539320 99539320 1001 86380 86390 1
539262 99539262 1001 86380 86390 1
539111 99539111 1001 86380 86390 1
539047 99539047 1001 86380 86390 1
539771 99539771 1001 86380 86390 1
540343 99540343 1001 86380 86390 1
540225 99540225 1001 86380 86390 1
540099 99540099 1001 86380 86390 1
539989 99539989 1001 86380 86390 1
540263 99540263 1001 86380 86390 1
540599 99540599 1001 86380 86390 1
540548 99540548 1001 86380 86390 1
540523 99540523 1001 86380 86390 1
541229 99541229 1001 86380 86390 1
541258 99541258 1001 86380 86390 1
541227 99541227 1001 86380 86390 1
540950 99540950 1001 86380 86390 1
540879 99540879 1001 86380 86390 1
540849 99540849 1001 86380 86390 1
540759 99540759 1001 86380 86390 1
541398 99541398 1001 86380 86390 1
541399 99541399 1001 86380 86390 1
541297 99541297 1001 86380 86390 1
541363 99541363 1001 86380 86390 1
542103 99542103 1001 86380 86390 1
541751 99541751 1001 86380 86390 1
541609 99541609 1001 86380 86390 1
542197 99542197 1001 86380 86390 1
542176 99542176 1001 86380 86390 1
542218 99542218 1001 86380 86390 1
542758 99542758 1001 86380 86390 1
542690 99542690 1001 86380 86390 1
542561 99542561 1001 86380 86390 1
542570 99542570 1001 86380 86390 1
543080 99543080 1001 86380 86390 1
543145 99543145 1001 86380 86390 1
543121 99543121 1001 86380 86390 1
543591 99543591 1001 86380 86390 1
543573 99543573 1001 86380 86390 1
543392 99543392 1001 86380 86390 1
543224 99543224 1001 86380 86390 1
543914 99543914 1001 86380 86390 1
544128 99544128 1001 86380 86390 1
544718 99544718 1001 86380 86390 1
427021 766 1001 31800 34437 1
503038 596 1002 64207 67497 1
522528 483 1001 39772 40071 1
400459 99400459 1001 86380 86390 1
400461 99400461 1001 86380 86390 1
401289 99401289 1001 86380 86390 1
401683 99401683 1001 86380 86390 1
401789 99401789 1001 86380 86390 1
402268 99402268 1001 86380 86390 1
402181 99402181 1001 86380 86390 1
402413 99402413 1001 86380 86390 1
402703 99402703 1001 86380 86390 1
403223 99403223 1001 86380 86390 1
403850 99403850 1001 86380 86390 1
404068 99404068 1001 86380 86390 1
404376 99404376 1001 86380 86390 1
404482 99404482 1001 86380 86390 1
404847 99404847 1001 86380 86390 1
405299 99405299 1001 86380 86390 1
405309 99405309 1001 86380 86390 1
405316 99405316 1001 86380 86390 1
405871 99405871 1001 86380 86390 1
405913 99405913 1001 86380 86390 1
405902 99405902 1001 86380 86390 1
406162 99406162 1001 86380 86390 1
406264 99406264 1001 86380 86390 1
406182 99406182 1001 86380 86390 1
406424 99406424 1001 86380 86390 1
406474 99406474 1001 86380 86390 1
406545 99406545 1001 86380 86390 1
406681 99406681 1001 86380 86390 1
406733 99406733 1001 86380 86390 1
406693 99406693 1001 86380 86390 1
407186 99407186 1001 86380 86390 1
408058 99408058 1001 86380 86390 1
408297 99408297 1001 86380 86390 1
409965 99409965 1001 86380 86390 1
410096 99410096 1001 86380 86390 1
410044 99410044 1001 86380 86390 1
410782 99410782 1001 86380 86390 1
410754 99410754 1001 86380 86390 1
411793 99411793 1001 86380 86390 1
412456 99412456 1001 86380 86390 1
412281 99412281 1001 86380 86390 1
412347 99412347 1001 86380 86390 1
412668 99412668 1001 86380 86390 1
412590 99412590 1001 86380 86390 1
412652 99412652 1001 86380 86390 1
413786 99413786 1001 86380 86390 1
414673 99414673 1001 86380 86390 1
415490 99415490 1001 86380 86390 1
415585 99415585 1001 86380 86390 1
416948 99416948 1001 86380 86390 1
416800 99416800 1001 86380 86390 1
416285 99416285 1001 86380 86390 1
416196 99416196 1001 86380 86390 1
416008 99416008 1001 86380 86390 1
417080 99417080 1001 86380 86390 1
417559 99417559 1001 86380 86390 1
417465 99417465 1001 86380 86390 1
417597 99417597 1001 86380 86390 1
417862 99417862 1001 86380 86390 1
420446 99420446 1001 86380 86390 1
420314 99420314 1001 86380 86390 1
420373 99420373 1001 86380 86390 1
420327 99420327 1001 86380 86390 1
419939 99419939 1001 86380 86390 1
419737 99419737 1001 86380 86390 1
422042 99422042 1001 86380 86390 1
422097 99422097 1001 86380 86390 1
421521 99421521 1001 86380 86390 1
422427 99422427 1001 86380 86390 1
423450 99423450 1001 86380 86390 1
423665 99423665 1001 86380 86390 1
423293 99423293 1001 86380 86390 1
422697 99422697 1001 86380 86390 1
422762 99422762 1001 86380 86390 1
423966 99423966 1001 86380 86390 1
424130 99424130 1001 86380 86390 1
423803 99423803 1001 86380 86390 1
425126 99425126 1001 86380 86390 1
425107 99425107 1001 86380 86390 1
425065 99425065 1001 86380 86390 1
425792 99425792 1001 86380 86390 1
426855 99426855 1001 86380 86390 1
426831 99426831 1001 86380 86390 1
426414 99426414 1001 86380 86390 1
426048 99426048 1001 86380 86390 1
426067 99426067 1001 86380 86390 1
427368 99427368 1001 86380 86390 1
428691 99428691 1001 86380 86390 1
428352 99428352 1001 86380 86390 1
428694 99428694 1001 86380 86390 1
428703 99428703 1001 86380 86390 1
428228 99428228 1001 86380 86390 1
427596 99427596 1001 86380 86390 1
428907 99428907 1001 86380 86390 1
430106 99430106 1001 86380 86390 1
430174 99430174 1001 86380 86390 1
430111 99430111 1001 86380 86390 1
430367 99430367 1001 86380 86390 1
429764 99429764 1001 86380 86390 1
429605 99429605 1001 86380 86390 1
430546 99430546 1001 86380 86390 1
430816 99430816 1001 86380 86390 1
431818 99431818 1001 86380 86390 1
431763 99431763 1001 86380 86390 1
431498 99431498 1001 86380 86390 1
430977 99430977 1001 86380 86390 1
432379 99432379 1001 86380 86390 1
433709 99433709 1001 86380 86390 1
433292 99433292 1001 86380 86390 1
433253 99433253 1001 86380 86390 1
432808 99432808 1001 86380 86390 1
434094 99434094 1001 86380 86390 1
433758 99433758 1001 86380 86390 1
434788 99434788 1001 86380 86390 1
434211 99434211 1001 86380 86390 1
434334 99434334 1001 86380 86390 1
434417 99434417 1001 86380 86390 1
437035 99437035 1001 86380 86390 1
436602 99436602 1001 86380 86390 1
436465 99436465 1001 86380 86390 1
436377 99436377 1001 86380 86390 1
436128 99436128 1001 86380 86390 1
436166 99436166 1001 86380 86390 1
435902 99435902 1001 86380 86390 1
435988 99435988 1001 86380 86390 1
300031 99300031 1001 86380 86390 1
437328 99437328 1001 86380 86390 1
300717 99300717 1001 86380 86390 1
300650 99300650 1001 86380 86390 1
300257 99300257 1001 86380 86390 1
300130 99300130 1001 86380 86390 1
300300 99300300 1001 86380 86390 1
300830 99300830 1001 86380 86390 1
300847 99300847 1001 86380 86390 1
301417 99301417 1001 86380 86390 1
301393 99301393 1001 86380 86390 1
301194 99301194 1001 86380 86390 1
300959 99300959 1001 86380 86390 1
301114 99301114 1001 86380 86390 1
301722 99301722 1001 86380 86390 1
301687 99301687 1001 86380 86390 1
301626 99301626 1001 86380 86390 1
301704 99301704 1001 86380 86390 1
302371 99302371 1001 86380 86390 1
301922 99301922 1001 86380 86390 1
302481 99302481 1001 86380 86390 1
302554 99302554 1001 86380 86390 1
302938 99302938 1001 86380 86390 1
302903 99302903 1001 86380 86390 1
302633 99302633 1001 86380 86390 1
303355 99303355 1001 86380 86390 1
303752 99303752 1001 86380 86390 1
303766 99303766 1001 86380 86390 1
303455 99303455 1001 86380 86390 1
303561 99303561 1001 86380 86390 1
303562 99303562 1001 86380 86390 1
303537 99303537 1001 86380 86390 1
303565 99303565 1001 86380 86390 1
303579 99303579 1001 86380 86390 1
304112 99304112 1001 86380 86390 1
304119 99304119 1001 86380 86390 1
304786 99304786 1001 86380 86390 1
304777 99304777 1001 86380 86390 1
304677 99304677 1001 86380 86390 1
304742 99304742 1001 86380 86390 1
304640 99304640 1001 86380 86390 1
304567 99304567 1001 86380 86390 1
304608 99304608 1001 86380 86390 1
304624 99304624 1001 86380 86390 1
304548 99304548 1001 86380 86390 1
304421 99304421 1001 86380 86390 1
304294 99304294 1001 86380 86390 1
304256 99304256 1001 86380 86390 1
304245 99304245 1001 86380 86390 1
305024 99305024 1001 86380 86390 1
305016 99305016 1001 86380 86390 1
304919 99304919 1001 86380 86390 1
304894 99304894 1001 86380 86390 1
305376 99305376 1001 86380 86390 1
500104 99500104 1001 86380 86390 1
500679 99500679 1001 86380 86390 1
500761 99500761 1001 86380 86390 1
500294 99500294 1001 86380 86390 1
500940 99500940 1001 86380 86390 1
500847 99500847 1001 86380 86390 1
501003 99501003 1001 86380 86390 1
501546 99501546 1001 86380 86390 1
501058 99501058 1001 86380 86390 1
502262 99502262 1001 86380 86390 1
502240 99502240 1001 86380 86390 1
501991 99501991 1001 86380 86390 1
501855 99501855 1001 86380 86390 1
502620 99502620 1001 86380 86390 1
503222 99503222 1001 86380 86390 1
503121 99503121 1001 86380 86390 1
502939 99502939 1001 86380 86390 1
502991 99502991 1001 86380 86390 1
503084 99503084 1001 86380 86390 1
502673 99502673 1001 86380 86390 1
502857 99502857 1001 86380 86390 1
503303 99503303 1001 86380 86390 1
503947 99503947 1001 86380 86390 1
503866 99503866 1001 86380 86390 1
503728 99503728 1001 86380 86390 1
503514 99503514 1001 86380 86390 1
504313 99504313 1001 86380 86390 1
504239 99504239 1001 86380 86390 1
504772 99504772 1001 86380 86390 1
504533 99504533 1001 86380 86390 1
504506 99504506 1001 86380 86390 1
504397 99504397 1001 86380 86390 1
505143 99505143 1001 86380 86390 1
504975 99504975 1001 86380 86390 1
504991 99504991 1001 86380 86390 1
505608 99505608 1001 86380 86390 1
505585 99505585 1001 86380 86390 1
505558 99505558 1001 86380 86390 1
505233 99505233 1001 86380 86390 1
505236 99505236 1001 86380 86390 1
505239 99505239 1001 86380 86390 1
506475 99506475 1001 86380 86390 1
506185 99506185 1001 86380 86390 1
506387 99506387 1001 86380 86390 1
506182 99506182 1001 86380 86390 1
506693 99506693 1001 86380 86390 1
506772 99506772 1001 86380 86390 1
507049 99507049 1001 86380 86390 1
507209 99507209 1001 86380 86390 1
506931 99506931 1001 86380 86390 1
507620 99507620 1001 86380 86390 1
508180 99508180 1001 86380 86390 1
508143 99508143 1001 86380 86390 1
507945 99507945 1001 86380 86390 1
507798 99507798 1001 86380 86390 1
507776 99507776 1001 86380 86390 1
507661 99507661 1001 86380 86390 1
507729 99507729 1001 86380 86390 1
508314 99508314 1001 86380 86390 1
508450 99508450 1001 86380 86390 1
508939 99508939 1001 86380 86390 1
508953 99508953 1001 86380 86390 1
508997 99508997 1001 86380 86390 1
508691 99508691 1001 86380 86390 1
508499 99508499 1001 86380 86390 1
508554 99508554 1001 86380 86390 1
508465 99508465 1001 86380 86390 1
509189 99509189 1001 86380 86390 1
509247 99509247 1001 86380 86390 1
509668 99509668 1001 86380 86390 1
509411 99509411 1001 86380 86390 1
510008 99510008 1001 86380 86390 1
510482 99510482 1001 86380 86390 1
511531 99511531 1001 86380 86390 1
511482 99511482 1001 86380 86390 1
511470 99511470 1001 86380 86390 1
511484 99511484 1001 86380 86390 1
511294 99511294 1001 86380 86390 1
511589 99511589 1001 86380 86390 1
511721 99511721 1001 86380 86390 1
511582 99511582 1001 86380 86390 1
512200 99512200 1001 86380 86390 1
512304 99512304 1001 86380 86390 1
512244 99512244 1001 86380 86390 1
511991 99511991 1001 86380 86390 1
511839 99511839 1001 86380 86390 1
512535 99512535 1001 86380 86390 1
512434 99512434 1001 86380 86390 1
512830 99512830 1001 86380 86390 1
512757 99512757 1001 86380 86390 1
513378 99513378 1001 86380 86390 1
513404 99513404 1001 86380 86390 1
513354 99513354 1001 86380 86390 1
513790 99513790 1001 86380 86390 1
513565 99513565 1001 86380 86390 1
513540 99513540 1001 86380 86390 1
513455 99513455 1001 86380 86390 1
513548 99513548 1001 86380 86390 1
514140 99514140 1001 86380 86390 1
514153 99514153 1001 86380 86390 1
514720 99514720 1001 86380 86390 1
514552 99514552 1001 86380 86390 1
514514 99514514 1001 86380 86390 1
514464 99514464 1001 86380 86390 1
514401 99514401 1001 86380 86390 1
514875 99514875 1001 86380 86390 1
515370 99515370 1001 86380 86390 1
515155 99515155 1001 86380 86390 1
515143 99515143 1001 86380 86390 1
515267 99515267 1001 86380 86390 1
515836 99515836 1001 86380 86390 1
515737 99515737 1001 86380 86390 1
515867 99515867 1001 86380 86390 1
516406 99516406 1001 86380 86390 1
516445 99516445 1001 86380 86390 1
516113 99516113 1001 86380 86390 1
516286 99516286 1001 86380 86390 1
516134 99516134 1001 86380 86390 1
516199 99516199 1001 86380 86390 1
516019 99516019 1001 86380 86390 1
515975 99515975 1001 86380 86390 1
516567 99516567 1001 86380 86390 1
516557 99516557 1001 86380 86390 1
517187 99517187 1001 86380 86390 1
516926 99516926 1001 86380 86390 1
517019 99517019 1001 86380 86390 1
517098 99517098 1001 86380 86390 1
516721 99516721 1001 86380 86390 1
517488 99517488 1001 86380 86390 1
518086 99518086 1001 86380 86390 1
518074 99518074 1001 86380 86390 1
518063 99518063 1001 86380 86390 1
517809 99517809 1001 86380 86390 1
517599 99517599 1001 86380 86390 1
518173 99518173 1001 86380 86390 1
518268 99518268 1001 86380 86390 1
518645 99518645 1001 86380 86390 1
518779 99518779 1001 86380 86390 1
518781 99518781 1001 86380 86390 1
518550 99518550 1001 86380 86390 1
518515 99518515 1001 86380 86390 1
518402 99518402 1001 86380 86390 1
519037 99519037 1001 86380 86390 1
519376 99519376 1001 86380 86390 1
519391 99519391 1001 86380 86390 1
519243 99519243 1001 86380 86390 1
519850 99519850 1001 86380 86390 1
519917 99519917 1001 86380 86390 1
519816 99519816 1001 86380 86390 1
519936 99519936 1001 86380 86390 1
520605 99520605 1001 86380 86390 1
520479 99520479 1001 86380 86390 1
520370 99520370 1001 86380 86390 1
520280 99520280 1001 86380 86390 1
520323 99520323 1001 86380 86390 1
520765 99520765 1001 86380 86390 1
521286 99521286 1001 86380 86390 1
521391 99521391 1001 86380 86390 1
521380 99521380 1001 86380 86390 1
521451 99521451 1001 86380 86390 1
521197 99521197 1001 86380 86390 1
521134 99521134 1001 86380 86390 1
521085 99521085 1001 86380 86390 1
521127 99521127 1001 86380 86390 1
521062 99521062 1001 86380 86390 1
521031 99521031 1001 86380 86390 1
520882 99520882 1001 86380 86390 1
521515 99521515 1001 86380 86390 1
521490 99521490 1001 86380 86390 1
521634 99521634 1001 86380 86390 1
521479 99521479 1001 86380 86390 1
522193 99522193 1001 86380 86390 1
522277 99522277 1001 86380 86390 1
522187 99522187 1001 86380 86390 1
521935 99521935 1001 86380 86390 1
521810 99521810 1001 86380 86390 1
521811 99521811 1001 86380 86390 1
523022 99523022 1001 86380 86390 1
522849 99522849 1001 86380 86390 1
522721 99522721 1001 86380 86390 1
522820 99522820 1001 86380 86390 1
522588 99522588 1001 86380 86390 1
522602 99522602 1001 86380 86390 1
522566 99522566 1001 86380 86390 1
522670 99522670 1001 86380 86390 1
523240 99523240 1001 86380 86390 1
523136 99523136 1001 86380 86390 1
523178 99523178 1001 86380 86390 1
523872 99523872 1001 86380 86390 1
523608 99523608 1001 86380 86390 1
523368 99523368 1001 86380 86390 1
523488 99523488 1001 86380 86390 1
524024 99524024 1001 86380 86390 1
524401 99524401 1001 86380 86390 1
524261 99524261 1001 86380 86390 1
525408 99525408 1001 86380 86390 1
525576 99525576 1001 86380 86390 1
525320 99525320 1001 86380 86390 1
525297 99525297 1001 86380 86390 1
525148 99525148 1001 86380 86390 1
524994 99524994 1001 86380 86390 1
525100 99525100 1001 86380 86390 1
525801 99525801 1001 86380 86390 1
525744 99525744 1001 86380 86390 1
526178 99526178 1001 86380 86390 1
526038 99526038 1001 86380 86390 1
526068 99526068 1001 86380 86390 1
525806 99525806 1001 86380 86390 1
526592 99526592 1001 86380 86390 1
526491 99526491 1001 86380 86390 1
526867 99526867 1001 86380 86390 1
526871 99526871 1001 86380 86390 1
526846 99526846 1001 86380 86390 1
527250 99527250 1001 86380 86390 1
527284 99527284 1001 86380 86390 1
528003 99528003 1001 86380 86390 1
527984 99527984 1001 86380 86390 1
527859 99527859 1001 86380 86390 1
527673 99527673 1001 86380 86390 1
527593 99527593 1001 86380 86390 1
528884 99528884 1001 86380 86390 1
528388 99528388 1001 86380 86390 1
528997 99528997 1001 86380 86390 1
529091 99529091 1001 86380 86390 1
529367 99529367 1001 86380 86390 1
529510 99529510 1001 86380 86390 1
529198 99529198 1001 86380 86390 1
529166 99529166 1001 86380 86390 1
529181 99529181 1001 86380 86390 1
529880 99529880 1001 86380 86390 1
529844 99529844 1001 86380 86390 1
529735 99529735 1001 86380 86390 1
530515 99530515 1001 86380 86390 1
530528 99530528 1001 86380 86390 1
530204 99530204 1001 86380 86390 1
530063 99530063 1001 86380 86390 1
529934 99529934 1001 86380 86390 1
530090 99530090 1001 86380 86390 1
530014 99530014 1001 86380 86390 1
530582 99530582 1001 86380 86390 1
530755 99530755 1001 86380 86390 1
531354 99531354 1001 86380 86390 1
531296 99531296 1001 86380 86390 1
531044 99531044 1001 86380 86390 1
530833 99530833 1001 86380 86390 1
531545 99531545 1001 86380 86390 1
531554 99531554 1001 86380 86390 1
531414 99531414 1001 86380 86390 1
532130 99532130 1001 86380 86390 1
532006 99532006 1001 86380 86390 1
531945 99531945 1001 86380 86390 1
531587 99531587 1001 86380 86390 1
531719 99531719 1001 86380 86390 1
532233 99532233 1001 86380 86390 1
532758 99532758 1001 86380 86390 1
532437 99532437 1001 86380 86390 1
532528 99532528 1001 86380 86390 1
532593 99532593 1001 86380 86390 1
533054 99533054 1001 86380 86390 1
533832 99533832 1001 86380 86390 1
533788 99533788 1001 86380 86390 1
533712 99533712 1001 86380 86390 1
533626 99533626 1001 86380 86390 1
534524 99534524 1001 86380 86390 1
534335 99534335 1001 86380 86390 1
534244 99534244 1001 86380 86390 1
534258 99534258 1001 86380 86390 1
534866 99534866 1001 86380 86390 1
534845 99534845 1001 86380 86390 1
534744 99534744 1001 86380 86390 1
535151 99535151 1001 86380 86390 1
535073 99535073 1001 86380 86390 1
534984 99534984 1001 86380 86390 1
535012 99535012 1001 86380 86390 1
535068 99535068 1001 86380 86390 1
535715 99535715 1001 86380 86390 1
536308 99536308 1001 86380 86390 1
536150 99536150 1001 86380 86390 1
535955 99535955 1001 86380 86390 1
536037 99536037 1001 86380 86390 1
535758 99535758 1001 86380 86390 1
535732 99535732 1001 86380 86390 1
535881 99535881 1001 86380 86390 1
536393 99536393 1001 86380 86390 1
537105 99537105 1001 86380 86390 1
536814 99536814 1001 86380 86390 1
536699 99536699 1001 86380 86390 1
536661 99536661 1001 86380 86390 1
537343 99537343 1001 86380 86390 1
537167 99537167 1001 86380 86390 1
537864 99537864 1001 86380 86390 1
537867 99537867 1001 86380 86390 1
537569 99537569 1001 86380 86390 1
538096 99538096 1001 86380 86390 1
538515 99538515 1001 86380 86390 1
539013 99539013 1001 86380 86390 1
539490 99539490 1001 86380 86390 1
539468 99539468 1001 86380 86390 1
539272 99539272 1001 86380 86390 1
539363 99539363 1001 86380 86390 1
539277 99539277 1001 86380 86390 1
539394 99539394 1001 86380 86390 1
539265 99539265 1001 86380 86390 1
539178 99539178 1001 86380 86390 1
539062 99539062 1001 86380 86390 1
539052 99539052 1001 86380 86390 1
539144 99539144 1001 86380 86390 1
539716 99539716 1001 86380 86390 1
540379 99540379 1001 86380 86390 1
540421 99540421 1001 86380 86390 1
540096 99540096 1001 86380 86390 1
540123 99540123 1001 86380 86390 1
540169 99540169 1001 86380 86390 1
539847 99539847 1001 86380 86390 1
540017 99540017 1001 86380 86390 1
539865 99539865 1001 86380 86390 1
540494 99540494 1001 86380 86390 1
540666 99540666 1001 86380 86390 1
541116 99541116 1001 86380 86390 1
540723 99540723 1001 86380 86390 1
541984 99541984 1001 86380 86390 1
542105 99542105 1001 86380 86390 1
542028 99542028 1001 86380 86390 1
541714 99541714 1001 86380 86390 1
541780 99541780 1001 86380 86390 1
542273 99542273 1001 86380 86390 1
542249 99542249 1001 86380 86390 1
542224 99542224 1001 86380 86390 1
542237 99542237 1001 86380 86390 1
542941 99542941 1001 86380 86390 1
542420 99542420 1001 86380 86390 1
543758 99543758 1001 86380 86390 1
543375 99543375 1001 86380 86390 1
543498 99543498 1001 86380 86390 1
543296 99543296 1001 86380 86390 1
543330 99543330 1001 86380 86390 1
543830 99543830 1001 86380 86390 1
544425 99544425 1001 86380 86390 1
544544 99544544 1001 86380 86390 1
544312 99544312 1001 86380 86390 1
544068 99544068 1001 86380 86390 1
544134 99544134 1001 86380 86390 1
544099 99544099 1001 86380 86390 1
544641 99544641 1001 86380 86390 1
434200 855 1001 39000 39417 1
508464 630 1002 28491 42387 1
400562 99400562 1001 86380 86390 1
400581 99400581 1001 86380 86390 1
400683 99400683 1001 86380 86390 1
401300 99401300 1001 86380 86390 1
401663 99401663 1001 86380 86390 1
401679 99401679 1001 86380 86390 1
401948 99401948 1001 86380 86390 1
402143 99402143 1001 86380 86390 1
402456 99402456 1001 86380 86390 1
402378 99402378 1001 86380 86390 1
402500 99402500 1001 86380 86390 1
402907 99402907 1001 86380 86390 1
403014 99403014 1001 86380 86390 1
403133 99403133 1001 86380 86390 1
403726 99403726 1001 86380 86390 1
403709 99403709 1001 86380 86390 1
403770 99403770 1001 86380 86390 1
404092 99404092 1001 86380 86390 1
405277 99405277 1001 86380 86390 1
405502 99405502 1001 86380 86390 1
405627 99405627 1001 86380 86390 1
405858 99405858 1001 86380 86390 1
406745 99406745 1001 86380 86390 1
407108 99407108 1001 86380 86390 1
407290 99407290 1001 86380 86390 1
407381 99407381 1001 86380 86390 1
408307 99408307 1001 86380 86390 1
408420 99408420 1001 86380 86390 1
408511 99408511 1001 86380 86390 1
408716 99408716 1001 86380 86390 1
408768 99408768 1001 86380 86390 1
408925 99408925 1001 86380 86390 1
409180 99409180 1001 86380 86390 1
409281 99409281 1001 86380 86390 1
409569 99409569 1001 86380 86390 1
409708 99409708 1001 86380 86390 1
409934 99409934 1001 86380 86390 1
410382 99410382 1001 86380 86390 1
410554 99410554 1001 86380 86390 1
410728 99410728 1001 86380 86390 1
411126 99411126 1001 86380 86390 1
411383 99411383 1001 86380 86390 1
412143 99412143 1001 86380 86390 1
412277 99412277 1001 86380 86390 1
413116 99413116 1001 86380 86390 1
413171 99413171 1001 86380 86390 1
413122 99413122 1001 86380 86390 1
413250 99413250 1001 86380 86390 1
412857 99412857 1001 86380 86390 1
414099 99414099 1001 86380 86390 1
413879 99413879 1001 86380 86390 1
414028 99414028 1001 86380 86390 1
415077 99415077 1001 86380 86390 1
414935 99414935 1001 86380 86390 1
414757 99414757 1001 86380 86390 1
414512 99414512 1001 86380 86390 1
414475 99414475 1001 86380 86390 1
414500 99414500 1001 86380 86390 1
415651 99415651 1001 86380 86390 1
416587 99416587 1001 86380 86390 1
416715 99416715 1001 86380 86390 1
416020 99416020 1001 86380 86390 1
417116 99417116 1001 86380 86390 1
417264 99417264 1001 86380 86390 1
417228 99417228 1001 86380 86390 1
418535 99418535 1001 86380 86390 1
418431 99418431 1001 86380 86390 1
417811 99417811 1001 86380 86390 1
417887 99417887 1001 86380 86390 1
418896 99418896 1001 86380 86390 1
418971 99418971 1001 86380 86390 1
418949 99418949 1001 86380 86390 1
420400 99420400 1001 86380 86390 1
419973 99419973 1001 86380 86390 1
419894 99419894 1001 86380 86390 1
419397 99419397 1001 86380 86390 1
420724 99420724 1001 86380 86390 1
421801 99421801 1001 86380 86390 1
422065 99422065 1001 86380 86390 1
421319 99421319 1001 86380 86390 1
421380 99421380 1001 86380 86390 1
421119 99421119 1001 86380 86390 1
420849 99420849 1001 86380 86390 1
422178 99422178 1001 86380 86390 1
423417 99423417 1001 86380 86390 1
423559 99423559 1001 86380 86390 1
423194 99423194 1001 86380 86390 1
422732 99422732 1001 86380 86390 1
422757 99422757 1001 86380 86390 1
424020 99424020 1001 86380 86390 1
424071 99424071 1001 86380 86390 1
423837 99423837 1001 86380 86390 1
425187 99425187 1001 86380 86390 1
424885 99424885 1001 86380 86390 1
424389 99424389 1001 86380 86390 1
424460 99424460 1001 86380 86390 1
424518 99424518 1001 86380 86390 1
425578 99425578 1001 86380 86390 1
426736 99426736 1001 86380 86390 1
426427 99426427 1001 86380 86390 1
426382 99426382 1001 86380 86390 1
426686 99426686 1001 86380 86390 1
425955 99425955 1001 86380 86390 1
426162 99426162 1001 86380 86390 1
427286 99427286 1001 86380 86390 1
427277 99427277 1001 86380 86390 1
428506 99428506 1001 86380 86390 1
428375 99428375 1001 86380 86390 1
428649 99428649 1001 86380 86390 1
428019 99428019 1001 86380 86390 1
427657 99427657 1001 86380 86390 1
427692 99427692 1001 86380 86390 1
429174 99429174 1001 86380 86390 1
428972 99428972 1001 86380 86390 1
428794 99428794 1001 86380 86390 1
428838 99428838 1001 86380 86390 1
430162 99430162 1001 86380 86390 1
429738 99429738 1001 86380 86390 1
429623 99429623 1001 86380 86390 1
429235 99429235 1001 86380 86390 1
429456 99429456 1001 86380 86390 1
430616 99430616 1001 86380 86390 1
431658 99431658 1001 86380 86390 1
431316 99431316 1001 86380 86390 1
431301 99431301 1001 86380 86390 1
433661 99433661 1001 86380 86390 1
433643 99433643 1001 86380 86390 1
433118 99433118 1001 86380 86390 1
432552 99432552 1001 86380 86390 1
434007 99434007 1001 86380 86390 1
435326 99435326 1001 86380 86390 1
434718 99434718 1001 86380 86390 1
434699 99434699 1001 86380 86390 1
434200 99434200 1001 86380 86390 1
435594 99435594 1001 86380 86390 1
435840 99435840 1001 86380 86390 1
436102 99436102 1001 86380 86390 1
435912 99435912 1001 86380 86390 1
435919 99435919 1001 86380 86390 1
300044 99300044 1001 86380 86390 1
300034 99300034 1001 86380 86390 1
300011 99300011 1001 86380 86390 1
437255 99437255 1001 86380 86390 1
300644 99300644 1001 86380 86390 1
300554 99300554 1001 86380 86390 1
300726 99300726 1001 86380 86390 1
300357 99300357 1001 86380 86390 1
300259 99300259 1001 86380 86390 1
300156 99300156 1001 86380 86390 1
300836 99300836 1001 86380 86390 1
301442 99301442 1001 86380 86390 1
301385 99301385 1001 86380 86390 1
301259 99301259 1001 86380 86390 1
301061 99301061 1001 86380 86390 1
301607 99301607 1001 86380 86390 1
301559 99301559 1001 86380 86390 1
301653 99301653 1001 86380 86390 1
301692 99301692 1001 86380 86390 1
301602 99301602 1001 86380 86390 1
302353 99302353 1001 86380 86390 1
302152 99302152 1001 86380 86390 1
301851 99301851 1001 86380 86390 1
303143 99303143 1001 86380 86390 1
303013 99303013 1001 86380 86390 1
302875 99302875 1001 86380 86390 1
302837 99302837 1001 86380 86390 1
302948 99302948 1001 86380 86390 1
303269 99303269 1001 86380 86390 1
303361 99303361 1001 86380 86390 1
303896 99303896 1001 86380 86390 1
303634 99303634 1001 86380 86390 1
303687 99303687 1001 86380 86390 1
303733 99303733 1001 86380 86390 1
303630 99303630 1001 86380 86390 1
303425 99303425 1001 86380 86390 1
303620 99303620 1001 86380 86390 1
303465 99303465 1001 86380 86390 1
304321 99304321 1001 86380 86390 1
305251 99305251 1001 86380 86390 1
305128 99305128 1001 86380 86390 1
500088 99500088 1001 86380 86390 1
500082 99500082 1001 86380 86390 1
500689 99500689 1001 86380 86390 1
500414 99500414 1001 86380 86390 1
500522 99500522 1001 86380 86390 1
500270 99500270 1001 86380 86390 1
500956 99500956 1001 86380 86390 1
501013 99501013 1001 86380 86390 1
500846 99500846 1001 86380 86390 1
501492 99501492 1001 86380 86390 1
501547 99501547 1001 86380 86390 1
501282 99501282 1001 86380 86390 1
501039 99501039 1001 86380 86390 1
502462 99502462 1001 86380 86390 1
502339 99502339 1001 86380 86390 1
502367 99502367 1001 86380 86390 1
502397 99502397 1001 86380 86390 1
502091 99502091 1001 86380 86390 1
501962 99501962 1001 86380 86390 1
501944 99501944 1001 86380 86390 1
502564 99502564 1001 86380 86390 1
503093 99503093 1001 86380 86390 1
503213 99503213 1001 86380 86390 1
503098 99503098 1001 86380 86390 1
502699 99502699 1001 86380 86390 1
502856 99502856 1001 86380 86390 1
502809 99502809 1001 86380 86390 1
503381 99503381 1001 86380 86390 1
503347 99503347 1001 86380 86390 1
503323 99503323 1001 86380 86390 1
503403 99503403 1001 86380 86390 1
503494 99503494 1001 86380 86390 1
504017 99504017 1001 86380 86390 1
503941 99503941 1001 86380 86390 1
504045 99504045 1001 86380 86390 1
504010 99504010 1001 86380 86390 1
503854 99503854 1001 86380 86390 1
503777 99503777 1001 86380 86390 1
503880 99503880 1001 86380 86390 1
503572 99503572 1001 86380 86390 1
504209 99504209 1001 86380 86390 1
504836 99504836 1001 86380 86390 1
504801 99504801 1001 86380 86390 1
504612 99504612 1001 86380 86390 1
504484 99504484 1001 86380 86390 1
504344 99504344 1001 86380 86390 1
504489 99504489 1001 86380 86390 1
504412 99504412 1001 86380 86390 1
505061 99505061 1001 86380 86390 1
505003 99505003 1001 86380 86390 1
505121 99505121 1001 86380 86390 1
505582 99505582 1001 86380 86390 1
505472 99505472 1001 86380 86390 1
505267 99505267 1001 86380 86390 1
505217 99505217 1001 86380 86390 1
505312 99505312 1001 86380 86390 1
505961 99505961 1001 86380 86390 1
506533 99506533 1001 86380 86390 1
506479 99506479 1001 86380 86390 1
506105 99506105 1001 86380 86390 1
506054 99506054 1001 86380 86390 1
506176 99506176 1001 86380 86390 1
506023 99506023 1001 86380 86390 1
506776 99506776 1001 86380 86390 1
506666 99506666 1001 86380 86390 1
506696 99506696 1001 86380 86390 1
507270 99507270 1001 86380 86390 1
507115 99507115 1001 86380 86390 1
507077 99507077 1001 86380 86390 1
506885 99506885 1001 86380 86390 1
507513 99507513 1001 86380 86390 1
507480 99507480 1001 86380 86390 1
508107 99508107 1001 86380 86390 1
508208 99508208 1001 86380 86390 1
508244 99508244 1001 86380 86390 1
508022 99508022 1001 86380 86390 1
507896 99507896 1001 86380 86390 1
507846 99507846 1001 86380 86390 1
507797 99507797 1001 86380 86390 1
508351 99508351 1001 86380 86390 1
508396 99508396 1001 86380 86390 1
508306 99508306 1001 86380 86390 1
509054 99509054 1001 86380 86390 1
509064 99509064 1001 86380 86390 1
508983 99508983 1001 86380 86390 1
508865 99508865 1001 86380 86390 1
508627 99508627 1001 86380 86390 1
508590 99508590 1001 86380 86390 1
508475 99508475 1001 86380 86390 1
508631 99508631 1001 86380 86390 1
509850 99509850 1001 86380 86390 1
509606 99509606 1001 86380 86390 1
509287 99509287 1001 86380 86390 1
509431 99509431 1001 86380 86390 1
509912 99509912 1001 86380 86390 1
509968 99509968 1001 86380 86390 1
510084 99510084 1001 86380 86390 1
510431 99510431 1001 86380 86390 1
510509 99510509 1001 86380 86390 1
510484 99510484 1001 86380 86390 1
510375 99510375 1001 86380 86390 1
510492 99510492 1001 86380 86390 1
510241 99510241 1001 86380 86390 1
511353 99511353 1001 86380 86390 1
511282 99511282 1001 86380 86390 1
511246 99511246 1001 86380 86390 1
511298 99511298 1001 86380 86390 1
510987 99510987 1001 86380 86390 1
511655 99511655 1001 86380 86390 1
511561 99511561 1001 86380 86390 1
512303 99512303 1001 86380 86390 1
512253 99512253 1001 86380 86390 1
512202 99512202 1001 86380 86390 1
512022 99512022 1001 86380 86390 1
511794 99511794 1001 86380 86390 1
512389 99512389 1001 86380 86390 1
512523 99512523 1001 86380 86390 1
512489 99512489 1001 86380 86390 1
513155 99513155 1001 86380 86390 1
513066 99513066 1001 86380 86390 1
512842 99512842 1001 86380 86390 1
512701 99512701 1001 86380 86390 1
512761 99512761 1001 86380 86390 1
513959 99513959 1001 86380 86390 1
513871 99513871 1001 86380 86390 1
513951 99513951 1001 86380 86390 1
513716 99513716 1001 86380 86390 1
513605 99513605 1001 86380 86390 1
513547 99513547 1001 86380 86390 1
514084 99514084 1001 86380 86390 1
514708 99514708 1001 86380 86390 1
514515 99514515 1001 86380 86390 1
514597 99514597 1001 86380 86390 1
514559 99514559 1001 86380 86390 1
515572 99515572 1001 86380 86390 1
515440 99515440 1001 86380 86390 1
515144 99515144 1001 86380 86390 1
515157 99515157 1001 86380 86390 1
515185 99515185 1001 86380 86390 1
515811 99515811 1001 86380 86390 1
515828 99515828 1001 86380 86390 1
515820 99515820 1001 86380 86390 1
515731 99515731 1001 86380 86390 1
516395 99516395 1001 86380 86390 1
516403 99516403 1001 86380 86390 1
516138 99516138 1001 86380 86390 1
516083 99516083 1001 86380 86390 1
515958 99515958 1001 86380 86390 1
515900 99515900 1001 86380 86390 1
516670 99516670 1001 86380 86390 1
517222 99517222 1001 86380 86390 1
517096 99517096 1001 86380 86390 1
517047 99517047 1001 86380 86390 1
516957 99516957 1001 86380 86390 1
516717 99516717 1001 86380 86390 1
517390 99517390 1001 86380 86390 1
517481 99517481 1001 86380 86390 1
518059 99518059 1001 86380 86390 1
518126 99518126 1001 86380 86390 1
517902 99517902 1001 86380 86390 1
517702 99517702 1001 86380 86390 1
518808 99518808 1001 86380 86390 1
518938 99518938 1001 86380 86390 1
518863 99518863 1001 86380 86390 1
518587 99518587 1001 86380 86390 1
518532 99518532 1001 86380 86390 1
518456 99518456 1001 86380 86390 1
519110 99519110 1001 86380 86390 1
519752 99519752 1001 86380 86390 1
519789 99519789 1001 86380 86390 1
519755 99519755 1001 86380 86390 1
519802 99519802 1001 86380 86390 1
519585 99519585 1001 86380 86390 1
519306 99519306 1001 86380 86390 1
520019 99520019 1001 86380 86390 1
519908 99519908 1001 86380 86390 1
520459 99520459 1001 86380 86390 1
520481 99520481 1001 86380 86390 1
520266 99520266 1001 86380 86390 1
520165 99520165 1001 86380 86390 1
520116 99520116 1001 86380 86390 1
520038 99520038 1001 86380 86390 1
520695 99520695 1001 86380 86390 1
521316 99521316 1001 86380 86390 1
521103 99521103 1001 86380 86390 1
521010 99521010 1001 86380 86390 1
521593 99521593 1001 86380 86390 1
521651 99521651 1001 86380 86390 1
522153 99522153 1001 86380 86390 1
522141 99522141 1001 86380 86390 1
522058 99522058 1001 86380 86390 1
521788 99521788 1001 86380 86390 1
521698 99521698 1001 86380 86390 1
521814 99521814 1001 86380 86390 1
521704 99521704 1001 86380 86390 1
521848 99521848 1001 86380 86390 1
521709 99521709 1001 86380 86390 1
522354 99522354 1001 86380 86390 1
522361 99522361 1001 86380 86390 1
522429 99522429 1001 86380 86390 1
522727 99522727 1001 86380 86390 1
522595 99522595 1001 86380 86390 1
522597 99522597 1001 86380 86390 1
523180 99523180 1001 86380 86390 1
523271 99523271 1001 86380 86390 1
523317 99523317 1001 86380 86390 1
523305 99523305 1001 86380 86390 1
523760 99523760 1001 86380 86390 1
523934 99523934 1001 86380 86390 1
523653 99523653 1001 86380 86390 1
523563 99523563 1001 86380 86390 1
523659 99523659 1001 86380 86390 1
523737 99523737 1001 86380 86390 1
523476 99523476 1001 86380 86390 1
523477 99523477 1001 86380 86390 1
524103 99524103 1001 86380 86390 1
524585 99524585 1001 86380 86390 1
524677 99524677 1001 86380 86390 1
524652 99524652 1001 86380 86390 1
524513 99524513 1001 86380 86390 1
524258 99524258 1001 86380 86390 1
524316 99524316 1001 86380 86390 1
524355 99524355 1001 86380 86390 1
524239 99524239 1001 86380 86390 1
524343 99524343 1001 86380 86390 1
524917 99524917 1001 86380 86390 1
524918 99524918 1001 86380 86390 1
525498 99525498 1001 86380 86390 1
525352 99525352 1001 86380 86390 1
525691 99525691 1001 86380 86390 1
525681 99525681 1001 86380 86390 1
526209 99526209 1001 86380 86390 1
525890 99525890 1001 86380 86390 1
525930 99525930 1001 86380 86390 1
526451 99526451 1001 86380 86390 1
527036 99527036 1001 86380 86390 1
526835 99526835 1001 86380 86390 1
526806 99526806 1001 86380 86390 1
526832 99526832 1001 86380 86390 1
527307 99527307 1001 86380 86390 1
527900 99527900 1001 86380 86390 1
527819 99527819 1001 86380 86390 1
527743 99527743 1001 86380 86390 1
527852 99527852 1001 86380 86390 1
527624 99527624 1001 86380 86390 1
527530 99527530 1001 86380 86390 1
528076 99528076 1001 86380 86390 1
528837 99528837 1001 86380 86390 1
528780 99528780 1001 86380 86390 1
528647 99528647 1001 86380 86390 1
528991 99528991 1001 86380 86390 1
529025 99529025 1001 86380 86390 1
529560 99529560 1001 86380 86390 1
529665 99529665 1001 86380 86390 1
529589 99529589 1001 86380 86390 1
529641 99529641 1001 86380 86390 1
529647 99529647 1001 86380 86390 1
529405 99529405 1001 86380 86390 1
529424 99529424 1001 86380 86390 1
529280 99529280 1001 86380 86390 1
529860 99529860 1001 86380 86390 1
529839 99529839 1001 86380 86390 1
530492 99530492 1001 86380 86390 1
530092 99530092 1001 86380 86390 1
530054 99530054 1001 86380 86390 1
529952 99529952 1001 86380 86390 1
530033 99530033 1001 86380 86390 1
529944 99529944 1001 86380 86390 1
530743 99530743 1001 86380 86390 1
530855 99530855 1001 86380 86390 1
531501 99531501 1001 86380 86390 1
531855 99531855 1001 86380 86390 1
531641 99531641 1001 86380 86390 1
531673 99531673 1001 86380 86390 1
531661 99531661 1001 86380 86390 1
532371 99532371 1001 86380 86390 1
532283 99532283 1001 86380 86390 1
532922 99532922 1001 86380 86390 1
532636 99532636 1001 86380 86390 1
532516 99532516 1001 86380 86390 1
533202 99533202 1001 86380 86390 1
533129 99533129 1001 86380 86390 1
533756 99533756 1001 86380 86390 1
533857 99533857 1001 86380 86390 1
533670 99533670 1001 86380 86390 1
533578 99533578 1001 86380 86390 1
533947 99533947 1001 86380 86390 1
533956 99533956 1001 86380 86390 1
534547 99534547 1001 86380 86390 1
534661 99534661 1001 86380 86390 1
534380 99534380 1001 86380 86390 1
534195 99534195 1001 86380 86390 1
534226 99534226 1001 86380 86390 1
534266 99534266 1001 86380 86390 1
534202 99534202 1001 86380 86390 1
534786 99534786 1001 86380 86390 1
534804 99534804 1001 86380 86390 1
535477 99535477 1001 86380 86390 1
535008 99535008 1001 86380 86390 1
535562 99535562 1001 86380 86390 1
535679 99535679 1001 86380 86390 1
535693 99535693 1001 86380 86390 1
536249 99536249 1001 86380 86390 1
536160 99536160 1001 86380 86390 1
536258 99536258 1001 86380 86390 1
535891 99535891 1001 86380 86390 1
537036 99537036 1001 86380 86390 1
536987 99536987 1001 86380 86390 1
536976 99536976 1001 86380 86390 1
536924 99536924 1001 86380 86390 1
536657 99536657 1001 86380 86390 1
537252 99537252 1001 86380 86390 1
537361 99537361 1001 86380 86390 1
537196 99537196 1001 86380 86390 1
537627 99537627 1001 86380 86390 1
537393 99537393 1001 86380 86390 1
537420 99537420 1001 86380 86390 1
537539 99537539 1001 86380 86390 1
537423 99537423 1001 86380 86390 1
537463 99537463 1001 86380 86390 1
538075 99538075 1001 86380 86390 1
538694 99538694 1001 86380 86390 1
538455 99538455 1001 86380 86390 1
538516 99538516 1001 86380 86390 1
538970 99538970 1001 86380 86390 1
539504 99539504 1001 86380 86390 1
539467 99539467 1001 86380 86390 1
539345 99539345 1001 86380 86390 1
539299 99539299 1001 86380 86390 1
539248 99539248 1001 86380 86390 1
539380 99539380 1001 86380 86390 1
539842 99539842 1001 86380 86390 1
540325 99540325 1001 86380 86390 1
540445 99540445 1001 86380 86390 1
540423 99540423 1001 86380 86390 1
540457 99540457 1001 86380 86390 1
540170 99540170 1001 86380 86390 1
540109 99540109 1001 86380 86390 1
539860 99539860 1001 86380 86390 1
539905 99539905 1001 86380 86390 1
540048 99540048 1001 86380 86390 1
540490 99540490 1001 86380 86390 1
540534 99540534 1001 86380 86390 1
540475 99540475 1001 86380 86390 1
541217 99541217 1001 86380 86390 1
541205 99541205 1001 86380 86390 1
541134 99541134 1001 86380 86390 1
541123 99541123 1001 86380 86390 1
541287 99541287 1001 86380 86390 1
541026 99541026 1001 86380 86390 1
540689 99540689 1001 86380 86390 1
540806 99540806 1001 86380 86390 1
542043 99542043 1001 86380 86390 1
541935 99541935 1001 86380 86390 1
542065 99542065 1001 86380 86390 1
541831 99541831 1001 86380 86390 1
541910 99541910 1001 86380 86390 1
541821 99541821 1001 86380 86390 1
541848 99541848 1001 86380 86390 1
541550 99541550 1001 86380 86390 1
541610 99541610 1001 86380 86390 1
541534 99541534 1001 86380 86390 1
541703 99541703 1001 86380 86390 1
542831 99542831 1001 86380 86390 1
542822 99542822 1001 86380 86390 1
542678 99542678 1001 86380 86390 1
542454 99542454 1001 86380 86390 1
542487 99542487 1001 86380 86390 1
542362 99542362 1001 86380 86390 1
543583 99543583 1001 86380 86390 1
543648 99543648 1001 86380 86390 1
543755 99543755 1001 86380 86390 1
543781 99543781 1001 86380 86390 1
543902 99543902 1001 86380 86390 1
544394 99544394 1001 86380 86390 1
544472 99544472 1001 86380 86390 1
544237 99544237 1001 86380 86390 1
544246 99544246 1001 86380 86390 1
544176 99544176 1001 86380 86390 1
544076 99544076 1001 86380 86390 1
417041 785 1001 18600 20457 1
416979 1131 1001 57480 57897 1
528023 771 1002 46816 48824 1
400680 99400680 1001 86380 86390 1
401084 99401084 1001 86380 86390 1
401597 99401597 1001 86380 86390 1
401669 99401669 1001 86380 86390 1
401586 99401586 1001 86380 86390 1
401776 99401776 1001 86380 86390 1
402082 99402082 1001 86380 86390 1
402548 99402548 1001 86380 86390 1
402670 99402670 1001 86380 86390 1
402742 99402742 1001 86380 86390 1
402888 99402888 1001 86380 86390 1
403000 99403000 1001 86380 86390 1
403007 99403007 1001 86380 86390 1
403617 99403617 1001 86380 86390 1
404102 99404102 1001 86380 86390 1
404254 99404254 1001 86380 86390 1
405050 99405050 1001 86380 86390 1
405034 99405034 1001 86380 86390 1
405288 99405288 1001 86380 86390 1
405448 99405448 1001 86380 86390 1
405493 99405493 1001 86380 86390 1
405418 99405418 1001 86380 86390 1
405775 99405775 1001 86380 86390 1
406203 99406203 1001 86380 86390 1
406485 99406485 1001 86380 86390 1
406780 99406780 1001 86380 86390 1
407406 99407406 1001 86380 86390 1
407501 99407501 1001 86380 86390 1
407713 99407713 1001 86380 86390 1
407740 99407740 1001 86380 86390 1
407742 99407742 1001 86380 86390 1
408136 99408136 1001 86380 86390 1
408755 99408755 1001 86380 86390 1
408896 99408896 1001 86380 86390 1
409718 99409718 1001 86380 86390 1
409707 99409707 1001 86380 86390 1
409796 99409796 1001 86380 86390 1
409942 99409942 1001 86380 86390 1
410883 99410883 1001 86380 86390 1
411742 99411742 1001 86380 86390 1
412043 99412043 1001 86380 86390 1
412223 99412223 1001 86380 86390 1
412236 99412236 1001 86380 86390 1
412403 99412403 1001 86380 86390 1
413636 99413636 1001 86380 86390 1
412950 99412950 1001 86380 86390 1
412725 99412725 1001 86380 86390 1
413804 99413804 1001 86380 86390 1
413934 99413934 1001 86380 86390 1
413979 99413979 1001 86380 86390 1
415213 99415213 1001 86380 86390 1
414976 99414976 1001 86380 86390 1
415205 99415205 1001 86380 86390 1
414623 99414623 1001 86380 86390 1
414666 99414666 1001 86380 86390 1
414782 99414782 1001 86380 86390 1
414911 99414911 1001 86380 86390 1
414290 99414290 1001 86380 86390 1
414467 99414467 1001 86380 86390 1
416799 99416799 1001 86380 86390 1
416871 99416871 1001 86380 86390 1
416966 99416966 1001 86380 86390 1
416224 99416224 1001 86380 86390 1
416228 99416228 1001 86380 86390 1
416511 99416511 1001 86380 86390 1
416071 99416071 1001 86380 86390 1
417532 99417532 1001 86380 86390 1
418461 99418461 1001 86380 86390 1
418759 99418759 1001 86380 86390 1
418077 99418077 1001 86380 86390 1
417695 99417695 1001 86380 86390 1
418026 99418026 1001 86380 86390 1
417846 99417846 1001 86380 86390 1
420080 99420080 1001 86380 86390 1
419678 99419678 1001 86380 86390 1
419559 99419559 1001 86380 86390 1
419540 99419540 1001 86380 86390 1
419429 99419429 1001 86380 86390 1
420587 99420587 1001 86380 86390 1
420465 99420465 1001 86380 86390 1
420668 99420668 1001 86380 86390 1
421742 99421742 1001 86380 86390 1
421858 99421858 1001 86380 86390 1
422383 99422383 1001 86380 86390 1
422408 99422408 1001 86380 86390 1
423149 99423149 1001 86380 86390 1
425117 99425117 1001 86380 86390 1
424336 99424336 1001 86380 86390 1
425615 99425615 1001 86380 86390 1
425456 99425456 1001 86380 86390 1
425427 99425427 1001 86380 86390 1
427059 99427059 1001 86380 86390 1
426703 99426703 1001 86380 86390 1
426742 99426742 1001 86380 86390 1
426300 99426300 1001 86380 86390 1
425946 99425946 1001 86380 86390 1
425995 99425995 1001 86380 86390 1
426040 99426040 1001 86380 86390 1
427248 99427248 1001 86380 86390 1
428679 99428679 1001 86380 86390 1
428525 99428525 1001 86380 86390 1
428711 99428711 1001 86380 86390 1
428510 99428510 1001 86380 86390 1
428331 99428331 1001 86380 86390 1
428136 99428136 1001 86380 86390 1
427751 99427751 1001 86380 86390 1
427652 99427652 1001 86380 86390 1
427606 99427606 1001 86380 86390 1
427896 99427896 1001 86380 86390 1
430243 99430243 1001 86380 86390 1
430054 99430054 1001 86380 86390 1
430337 99430337 1001 86380 86390 1
429808 99429808 1001 86380 86390 1
429560 99429560 1001 86380 86390 1
430770 99430770 1001 86380 86390 1
431657 99431657 1001 86380 86390 1
431684 99431684 1001 86380 86390 1
431410 99431410 1001 86380 86390 1
430868 99430868 1001 86380 86390 1
431146 99431146 1001 86380 86390 1
431148 99431148 1001 86380 86390 1
432918 99432918 1001 86380 86390 1
432777 99432777 1001 86380 86390 1
432695 99432695 1001 86380 86390 1
434032 99434032 1001 86380 86390 1
434753 99434753 1001 86380 86390 1
435771 99435771 1001 86380 86390 1
435841 99435841 1001 86380 86390 1
437111 99437111 1001 86380 86390 1
436672 99436672 1001 86380 86390 1
436509 99436509 1001 86380 86390 1
437303 99437303 1001 86380 86390 1
300087 99300087 1001 86380 86390 1
300023 99300023 1001 86380 86390 1
300066 99300066 1001 86380 86390 1
300635 99300635 1001 86380 86390 1
300393 99300393 1001 86380 86390 1
300458 99300458 1001 86380 86390 1
300421 99300421 1001 86380 86390 1
300399 99300399 1001 86380 86390 1
300327 99300327 1001 86380 86390 1
300418 99300418 1001 86380 86390 1
300431 99300431 1001 86380 86390 1
300864 99300864 1001 86380 86390 1
301455 99301455 1001 86380 86390 1
301418 99301418 1001 86380 86390 1
301143 99301143 1001 86380 86390 1
301239 99301239 1001 86380 86390 1
300935 99300935 1001 86380 86390 1
301017 99301017 1001 86380 86390 1
301702 99301702 1001 86380 86390 1
302352 99302352 1001 86380 86390 1
302249 99302249 1001 86380 86390 1
301763 99301763 1001 86380 86390 1
301767 99301767 1001 86380 86390 1
303080 99303080 1001 86380 86390 1
302911 99302911 1001 86380 86390 1
302952 99302952 1001 86380 86390 1
303329 99303329 1001 86380 86390 1
303922 99303922 1001 86380 86390 1
304202 99304202 1001 86380 86390 1
304156 99304156 1001 86380 86390 1
304699 99304699 1001 86380 86390 1
304676 99304676 1001 86380 86390 1
304564 99304564 1001 86380 86390 1
304344 99304344 1001 86380 86390 1
304289 99304289 1001 86380 86390 1
304988 99304988 1001 86380 86390 1
304929 99304929 1001 86380 86390 1
305514 99305514 1001 86380 86390 1
305241 99305241 1001 86380 86390 1
305126 99305126 1001 86380 86390 1
500011 99500011 1001 86380 86390 1
305691 99305691 1001 86380 86390 1
500723 99500723 1001 86380 86390 1
500405 99500405 1001 86380 86390 1
500554 99500554 1001 86380 86390 1
500378 99500378 1001 86380 86390 1
500392 99500392 1001 86380 86390 1
500239 99500239 1001 86380 86390 1
501497 99501497 1001 86380 86390 1
501368 99501368 1001 86380 86390 1
501087 99501087 1001 86380 86390 1
501787 99501787 1001 86380 86390 1
501776 99501776 1001 86380 86390 1
502368 99502368 1001 86380 86390 1
502117 99502117 1001 86380 86390 1
502157 99502157 1001 86380 86390 1
502057 99502057 1001 86380 86390 1
502153 99502153 1001 86380 86390 1
502560 99502560 1001 86380 86390 1
502602 99502602 1001 86380 86390 1
503275 99503275 1001 86380 86390 1
503021 99503021 1001 86380 86390 1
503080 99503080 1001 86380 86390 1
502802 99502802 1001 86380 86390 1
502815 99502815 1001 86380 86390 1
502791 99502791 1001 86380 86390 1
503458 99503458 1001 86380 86390 1
504029 99504029 1001 86380 86390 1
503969 99503969 1001 86380 86390 1
503958 99503958 1001 86380 86390 1
504062 99504062 1001 86380 86390 1
504025 99504025 1001 86380 86390 1
503949 99503949 1001 86380 86390 1
503516 99503516 1001 86380 86390 1
503585 99503585 1001 86380 86390 1
504659 99504659 1001 86380 86390 1
504335 99504335 1001 86380 86390 1
505708 99505708 1001 86380 86390 1
505512 99505512 1001 86380 86390 1
505337 99505337 1001 86380 86390 1
505948 99505948 1001 86380 86390 1
505809 99505809 1001 86380 86390 1
506263 99506263 1001 86380 86390 1
506718 99506718 1001 86380 86390 1
507347 99507347 1001 86380 86390 1
507337 99507337 1001 86380 86390 1
507075 99507075 1001 86380 86390 1
507102 99507102 1001 86380 86390 1
507012 99507012 1001 86380 86390 1
507065 99507065 1001 86380 86390 1
506867 99506867 1001 86380 86390 1
506999 99506999 1001 86380 86390 1
506912 99506912 1001 86380 86390 1
508083 99508083 1001 86380 86390 1
508193 99508193 1001 86380 86390 1
507847 99507847 1001 86380 86390 1
507825 99507825 1001 86380 86390 1
507675 99507675 1001 86380 86390 1
507793 99507793 1001 86380 86390 1
507704 99507704 1001 86380 86390 1
508429 99508429 1001 86380 86390 1
508944 99508944 1001 86380 86390 1
508718 99508718 1001 86380 86390 1
508776 99508776 1001 86380 86390 1
508630 99508630 1001 86380 86390 1
509800 99509800 1001 86380 86390 1
509723 99509723 1001 86380 86390 1
509762 99509762 1001 86380 86390 1
509871 99509871 1001 86380 86390 1
509924 99509924 1001 86380 86390 1
509965 99509965 1001 86380 86390 1
510078 99510078 1001 86380 86390 1
510677 99510677 1001 86380 86390 1
510705 99510705 1001 86380 86390 1
510672 99510672 1001 86380 86390 1
510346 99510346 1001 86380 86390 1
510348 99510348 1001 86380 86390 1
510181 99510181 1001 86380 86390 1
510314 99510314 1001 86380 86390 1
510889 99510889 1001 86380 86390 1
510774 99510774 1001 86380 86390 1
511453 99511453 1001 86380 86390 1
511455 99511455 1001 86380 86390 1
511444 99511444 1001 86380 86390 1
511171 99511171 1001 86380 86390 1
510933 99510933 1001 86380 86390 1
511132 99511132 1001 86380 86390 1
510981 99510981 1001 86380 86390 1
511758 99511758 1001 86380 86390 1
511739 99511739 1001 86380 86390 1
512157 99512157 1001 86380 86390 1
511935 99511935 1001 86380 86390 1
513103 99513103 1001 86380 86390 1
512905 99512905 1001 86380 86390 1
512669 99512669 1001 86380 86390 1
513333 99513333 1001 86380 86390 1
513991 99513991 1001 86380 86390 1
513637 99513637 1001 86380 86390 1
513718 99513718 1001 86380 86390 1
513444 99513444 1001 86380 86390 1
513461 99513461 1001 86380 86390 1
514857 99514857 1001 86380 86390 1
514689 99514689 1001 86380 86390 1
514529 99514529 1001 86380 86390 1
514880 99514880 1001 86380 86390 1
514924 99514924 1001 86380 86390 1
515490 99515490 1001 86380 86390 1
515255 99515255 1001 86380 86390 1
515268 99515268 1001 86380 86390 1
515863 99515863 1001 86380 86390 1
515723 99515723 1001 86380 86390 1
515712 99515712 1001 86380 86390 1
515859 99515859 1001 86380 86390 1
516187 99516187 1001 86380 86390 1
516224 99516224 1001 86380 86390 1
516251 99516251 1001 86380 86390 1
516691 99516691 1001 86380 86390 1
516658 99516658 1001 86380 86390 1
516568 99516568 1001 86380 86390 1
516936 99516936 1001 86380 86390 1
516758 99516758 1001 86380 86390 1
516812 99516812 1001 86380 86390 1
517423 99517423 1001 86380 86390 1
517432 99517432 1001 86380 86390 1
518111 99518111 1001 86380 86390 1
518131 99518131 1001 86380 86390 1
517826 99517826 1001 86380 86390 1
517857 99517857 1001 86380 86390 1
517834 99517834 1001 86380 86390 1
517586 99517586 1001 86380 86390 1
517651 99517651 1001 86380 86390 1
517693 99517693 1001 86380 86390 1
518291 99518291 1001 86380 86390 1
518361 99518361 1001 86380 86390 1
518822 99518822 1001 86380 86390 1
518862 99518862 1001 86380 86390 1
518851 99518851 1001 86380 86390 1
518801 99518801 1001 86380 86390 1
518516 99518516 1001 86380 86390 1
519157 99519157 1001 86380 86390 1
519195 99519195 1001 86380 86390 1
519257 99519257 1001 86380 86390 1
520337 99520337 1001 86380 86390 1
520161 99520161 1001 86380 86390 1
520205 99520205 1001 86380 86390 1
520776 99520776 1001 86380 86390 1
521328 99521328 1001 86380 86390 1
521058 99521058 1001 86380 86390 1
521574 99521574 1001 86380 86390 1
522142 99522142 1001 86380 86390 1
522271 99522271 1001 86380 86390 1
522198 99522198 1001 86380 86390 1
521783 99521783 1001 86380 86390 1
521747 99521747 1001 86380 86390 1
522409 99522409 1001 86380 86390 1
523003 99523003 1001 86380 86390 1
522921 99522921 1001 86380 86390 1
522851 99522851 1001 86380 86390 1
522752 99522752 1001 86380 86390 1
522605 99522605 1001 86380 86390 1
522547 99522547 1001 86380 86390 1
523168 99523168 1001 86380 86390 1
523313 99523313 1001 86380 86390 1
523148 99523148 1001 86380 86390 1
523218 99523218 1001 86380 86390 1
523428 99523428 1001 86380 86390 1
523403 99523403 1001 86380 86390 1
523392 99523392 1001 86380 86390 1
523432 99523432 1001 86380 86390 1
524719 99524719 1001 86380 86390 1
524432 99524432 1001 86380 86390 1
524336 99524336 1001 86380 86390 1
524329 99524329 1001 86380 86390 1
524927 99524927 1001 86380 86390 1
524904 99524904 1001 86380 86390 1
525512 99525512 1001 86380 86390 1
525391 99525391 1001 86380 86390 1
525147 99525147 1001 86380 86390 1
525178 99525178 1001 86380 86390 1
525064 99525064 1001 86380 86390 1
526322 99526322 1001 86380 86390 1
526089 99526089 1001 86380 86390 1
526018 99526018 1001 86380 86390 1
525830 99525830 1001 86380 86390 1
526619 99526619 1001 86380 86390 1
526478 99526478 1001 86380 86390 1
527198 99527198 1001 86380 86390 1
526641 99526641 1001 86380 86390 1
526825 99526825 1001 86380 86390 1
526673 99526673 1001 86380 86390 1
526716 99526716 1001 86380 86390 1
527314 99527314 1001 86380 86390 1
527973 99527973 1001 86380 86390 1
527974 99527974 1001 86380 86390 1
527975 99527975 1001 86380 86390 1
527837 99527837 1001 86380 86390 1
527570 99527570 1001 86380 86390 1
528090 99528090 1001 86380 86390 1
528868 99528868 1001 86380 86390 1
528855 99528855 1001 86380 86390 1
528779 99528779 1001 86380 86390 1
528655 99528655 1001 86380 86390 1
528423 99528423 1001 86380 86390 1
528326 99528326 1001 86380 86390 1
528431 99528431 1001 86380 86390 1
529093 99529093 1001 86380 86390 1
529663 99529663 1001 86380 86390 1
529600 99529600 1001 86380 86390 1
529566 99529566 1001 86380 86390 1
529471 99529471 1001 86380 86390 1
529357 99529357 1001 86380 86390 1
529154 99529154 1001 86380 86390 1
530011 99530011 1001 86380 86390 1
530132 99530132 1001 86380 86390 1
530043 99530043 1001 86380 86390 1
530009 99530009 1001 86380 86390 1
530667 99530667 1001 86380 86390 1
530635 99530635 1001 86380 86390 1
531261 99531261 1001 86380 86390 1
531302 99531302 1001 86380 86390 1
531045 99531045 1001 86380 86390 1
531058 99531058 1001 86380 86390 1
530803 99530803 1001 86380 86390 1
530907 99530907 1001 86380 86390 1
530962 99530962 1001 86380 86390 1
531571 99531571 1001 86380 86390 1
531521 99531521 1001 86380 86390 1
530967 99530967 1001 86380 86390 1
531574 99531574 1001 86380 86390 1
531503 99531503 1001 86380 86390 1
532079 99532079 1001 86380 86390 1
532177 99532177 1001 86380 86390 1
532095 99532095 1001 86380 86390 1
532192 99532192 1001 86380 86390 1
531766 99531766 1001 86380 86390 1
531627 99531627 1001 86380 86390 1
531669 99531669 1001 86380 86390 1
532260 99532260 1001 86380 86390 1
532675 99532675 1001 86380 86390 1
532665 99532665 1001 86380 86390 1
532419 99532419 1001 86380 86390 1
533059 99533059 1001 86380 86390 1
533144 99533144 1001 86380 86390 1
533709 99533709 1001 86380 86390 1
533499 99533499 1001 86380 86390 1
533518 99533518 1001 86380 86390 1
533872 99533872 1001 86380 86390 1
533865 99533865 1001 86380 86390 1
534559 99534559 1001 86380 86390 1
534562 99534562 1001 86380 86390 1
534306 99534306 1001 86380 86390 1
534283 99534283 1001 86380 86390 1
534251 99534251 1001 86380 86390 1
534687 99534687 1001 86380 86390 1
535356 99535356 1001 86380 86390 1
535262 99535262 1001 86380 86390 1
535058 99535058 1001 86380 86390 1
534913 99534913 1001 86380 86390 1
536066 99536066 1001 86380 86390 1
536120 99536120 1001 86380 86390 1
535954 99535954 1001 86380 86390 1
535982 99535982 1001 86380 86390 1
536099 99536099 1001 86380 86390 1
535745 99535745 1001 86380 86390 1
536453 99536453 1001 86380 86390 1
536441 99536441 1001 86380 86390 1
536506 99536506 1001 86380 86390 1
536534 99536534 1001 86380 86390 1
536523 99536523 1001 86380 86390 1
536488 99536488 1001 86380 86390 1
537142 99537142 1001 86380 86390 1
536949 99536949 1001 86380 86390 1
536796 99536796 1001 86380 86390 1
536580 99536580 1001 86380 86390 1
537212 99537212 1001 86380 86390 1
537345 99537345 1001 86380 86390 1
537862 99537862 1001 86380 86390 1
537905 99537905 1001 86380 86390 1
537770 99537770 1001 86380 86390 1
537603 99537603 1001 86380 86390 1
537580 99537580 1001 86380 86390 1
537509 99537509 1001 86380 86390 1
538034 99538034 1001 86380 86390 1
538192 99538192 1001 86380 86390 1
538719 99538719 1001 86380 86390 1
538799 99538799 1001 86380 86390 1
538809 99538809 1001 86380 86390 1
538492 99538492 1001 86380 86390 1
538522 99538522 1001 86380 86390 1
538407 99538407 1001 86380 86390 1
538209 99538209 1001 86380 86390 1
538967 99538967 1001 86380 86390 1
538961 99538961 1001 86380 86390 1
539502 99539502 1001 86380 86390 1
539508 99539508 1001 86380 86390 1
539267 99539267 1001 86380 86390 1
539321 99539321 1001 86380 86390 1
539368 99539368 1001 86380 86390 1
539652 99539652 1001 86380 86390 1
539790 99539790 1001 86380 86390 1
540191 99540191 1001 86380 86390 1
539979 99539979 1001 86380 86390 1
541167 99541167 1001 86380 86390 1
541238 99541238 1001 86380 86390 1
541099 99541099 1001 86380 86390 1
540923 99540923 1001 86380 86390 1
540911 99540911 1001 86380 86390 1
540980 99540980 1001 86380 86390 1
540774 99540774 1001 86380 86390 1
540696 99540696 1001 86380 86390 1
541333 99541333 1001 86380 86390 1
541992 99541992 1001 86380 86390 1
541958 99541958 1001 86380 86390 1
541876 99541876 1001 86380 86390 1
541879 99541879 1001 86380 86390 1
542184 99542184 1001 86380 86390 1
542242 99542242 1001 86380 86390 1
542519 99542519 1001 86380 86390 1
542449 99542449 1001 86380 86390 1
542479 99542479 1001 86380 86390 1
543100 99543100 1001 86380 86390 1
542971 99542971 1001 86380 86390 1
542946 99542946 1001 86380 86390 1
543083 99543083 1001 86380 86390 1
543596 99543596 1001 86380 86390 1
543541 99543541 1001 86380 86390 1
543460 99543460 1001 86380 86390 1
543963 99543963 1001 86380 86390 1
543966 99543966 1001 86380 86390 1
543932 99543932 1001 86380 86390 1
544482 99544482 1001 86380 86390 1
544467 99544467 1001 86380 86390 1
544329 99544329 1001 86380 86390 1
544711 99544711 1001 86380 86390 1
544636 99544636 1001 86380 86390 1
522415 1065 1002 58602 65072 1
539321 1129 1002 31265 37007 1
542235 789 1001 26004 26303 1
536504 1041 1002 46281 57492 1
400044 99400044 1001 86380 86390 1
400190 99400190 1001 86380 86390 1
400178 99400178 1001 86380 86390 1
400301 99400301 1001 86380 86390 1
400320 99400320 1001 86380 86390 1
400368 99400368 1001 86380 86390 1
400496 99400496 1001 86380 86390 1
400824 99400824 1001 86380 86390 1
401037 99401037 1001 86380 86390 1
402118 99402118 1001 86380 86390 1
402093 99402093 1001 86380 86390 1
402210 99402210 1001 86380 86390 1
403146 99403146 1001 86380 86390 1
403486 99403486 1001 86380 86390 1
403815 99403815 1001 86380 86390 1
404005 99404005 1001 86380 86390 1
404069 99404069 1001 86380 86390 1
404153 99404153 1001 86380 86390 1
404476 99404476 1001 86380 86390 1
404506 99404506 1001 86380 86390 1
404681 99404681 1001 86380 86390 1
404902 99404902 1001 86380 86390 1
404789 99404789 1001 86380 86390 1
405015 99405015 1001 86380 86390 1
405459 99405459 1001 86380 86390 1
405508 99405508 1001 86380 86390 1
405669 99405669 1001 86380 86390 1
405879 99405879 1001 86380 86390 1
406054 99406054 1001 86380 86390 1
406280 99406280 1001 86380 86390 1
406235 99406235 1001 86380 86390 1
406638 99406638 1001 86380 86390 1
407000 99407000 1001 86380 86390 1
407496 99407496 1001 86380 86390 1
407570 99407570 1001 86380 86390 1
407738 99407738 1001 86380 86390 1
407858 99407858 1001 86380 86390 1
407932 99407932 1001 86380 86390 1
408545 99408545 1001 86380 86390 1
408637 99408637 1001 86380 86390 1
408551 99408551 1001 86380 86390 1
409256 99409256 1001 86380 86390 1
409249 99409249 1001 86380 86390 1
409898 99409898 1001 86380 86390 1
410436 99410436 1001 86380 86390 1
410583 99410583 1001 86380 86390 1
410996 99410996 1001 86380 86390 1
411504 99411504 1001 86380 86390 1
411995 99411995 1001 86380 86390 1
412102 99412102 1001 86380 86390 1
412386 99412386 1001 86380 86390 1
413521 99413521 1001 86380 86390 1
413297 99413297 1001 86380 86390 1
413459 99413459 1001 86380 86390 1
413390 99413390 1001 86380 86390 1
413329 99413329 1001 86380 86390 1
413206 99413206 1001 86380 86390 1
412886 99412886 1001 86380 86390 1
412688 99412688 1001 86380 86390 1
413736 99413736 1001 86380 86390 1
414107 99414107 1001 86380 86390 1
414972 99414972 1001 86380 86390 1
415072 99415072 1001 86380 86390 1
414610 99414610 1001 86380 86390 1
414754 99414754 1001 86380 86390 1
414272 99414272 1001 86380 86390 1
414376 99414376 1001 86380 86390 1
415371 99415371 1001 86380 86390 1
415372 99415372 1001 86380 86390 1
415486 99415486 1001 86380 86390 1
415432 99415432 1001 86380 86390 1
416159 99416159 1001 86380 86390 1
416246 99416246 1001 86380 86390 1
416338 99416338 1001 86380 86390 1
415931 99415931 1001 86380 86390 1
415905 99415905 1001 86380 86390 1
415896 99415896 1001 86380 86390 1
416076 99416076 1001 86380 86390 1
415955 99415955 1001 86380 86390 1
417059 99417059 1001 86380 86390 1
417350 99417350 1001 86380 86390 1
417425 99417425 1001 86380 86390 1
418179 99418179 1001 86380 86390 1
417624 99417624 1001 86380 86390 1
418943 99418943 1001 86380 86390 1
420278 99420278 1001 86380 86390 1
420099 99420099 1001 86380 86390 1
420185 99420185 1001 86380 86390 1
419848 99419848 1001 86380 86390 1
419544 99419544 1001 86380 86390 1
419519 99419519 1001 86380 86390 1
419522 99419522 1001 86380 86390 1
419578 99419578 1001 86380 86390 1
420558 99420558 1001 86380 86390 1
421760 99421760 1001 86380 86390 1
422106 99422106 1001 86380 86390 1
421735 99421735 1001 86380 86390 1
421426 99421426 1001 86380 86390 1
420949 99420949 1001 86380 86390 1
421061 99421061 1001 86380 86390 1
423004 99423004 1001 86380 86390 1
423279 99423279 1001 86380 86390 1
423163 99423163 1001 86380 86390 1
423967 99423967 1001 86380 86390 1
423829 99423829 1001 86380 86390 1
425264 99425264 1001 86380 86390 1
424651 99424651 1001 86380 86390 1
424970 99424970 1001 86380 86390 1
424919 99424919 1001 86380 86390 1
424775 99424775 1001 86380 86390 1
424416 99424416 1001 86380 86390 1
424306 99424306 1001 86380 86390 1
424310 99424310 1001 86380 86390 1
425448 99425448 1001 86380 86390 1
426822 99426822 1001 86380 86390 1
427015 99427015 1001 86380 86390 1
426956 99426956 1001 86380 86390 1
426412 99426412 1001 86380 86390 1
427465 99427465 1001 86380 86390 1
428470 99428470 1001 86380 86390 1
428142 99428142 1001 86380 86390 1
428844 99428844 1001 86380 86390 1
429127 99429127 1001 86380 86390 1
428748 99428748 1001 86380 86390 1
428775 99428775 1001 86380 86390 1
429780 99429780 1001 86380 86390 1
429621 99429621 1001 86380 86390 1
429247 99429247 1001 86380 86390 1
430523 99430523 1001 86380 86390 1
430424 99430424 1001 86380 86390 1
432032 99432032 1001 86380 86390 1
431593 99431593 1001 86380 86390 1
432289 99432289 1001 86380 86390 1
433719 99433719 1001 86380 86390 1
433470 99433470 1001 86380 86390 1
433629 99433629 1001 86380 86390 1
432708 99432708 1001 86380 86390 1
433953 99433953 1001 86380 86390 1
434080 99434080 1001 86380 86390 1
435081 99435081 1001 86380 86390 1
435017 99435017 1001 86380 86390 1
434139 99434139 1001 86380 86390 1
434276 99434276 1001 86380 86390 1
436940 99436940 1001 86380 86390 1
436623 99436623 1001 86380 86390 1
436158 99436158 1001 86380 86390 1
300616 99300616 1001 86380 86390 1
300604 99300604 1001 86380 86390 1
300595 99300595 1001 86380 86390 1
300648 99300648 1001 86380 86390 1
300599 99300599 1001 86380 86390 1
300377 99300377 1001 86380 86390 1
300148 99300148 1001 86380 86390 1
300162 99300162 1001 86380 86390 1
300854 99300854 1001 86380 86390 1
301380 99301380 1001 86380 86390 1
300969 99300969 1001 86380 86390 1
301698 99301698 1001 86380 86390 1
301610 99301610 1001 86380 86390 1
302181 99302181 1001 86380 86390 1
301850 99301850 1001 86380 86390 1
301904 99301904 1001 86380 86390 1
301794 99301794 1001 86380 86390 1
302458 99302458 1001 86380 86390 1
302454 99302454 1001 86380 86390 1
303100 99303100 1001 86380 86390 1
302861 99302861 1001 86380 86390 1
302588 99302588 1001 86380 86390 1
302657 99302657 1001 86380 86390 1
303323 99303323 1001 86380 86390 1
303898 99303898 1001 86380 86390 1
303835 99303835 1001 86380 86390 1
303899 99303899 1001 86380 86390 1
303863 99303863 1001 86380 86390 1
303781 99303781 1001 86380 86390 1
303680 99303680 1001 86380 86390 1
303544 99303544 1001 86380 86390 1
303546 99303546 1001 86380 86390 1
303611 99303611 1001 86380 86390 1
304792 99304792 1001 86380 86390 1
304619 99304619 1001 86380 86390 1
304569 99304569 1001 86380 86390 1
304648 99304648 1001 86380 86390 1
304883 99304883 1001 86380 86390 1
304655 99304655 1001 86380 86390 1
304913 99304913 1001 86380 86390 1
304966 99304966 1001 86380 86390 1
304928 99304928 1001 86380 86390 1
305517 99305517 1001 86380 86390 1
305344 99305344 1001 86380 86390 1
305145 99305145 1001 86380 86390 1
500062 99500062 1001 86380 86390 1
500038 99500038 1001 86380 86390 1
500188 99500188 1001 86380 86390 1
500008 99500008 1001 86380 86390 1
500739 99500739 1001 86380 86390 1
500714 99500714 1001 86380 86390 1
500637 99500637 1001 86380 86390 1
500785 99500785 1001 86380 86390 1
500722 99500722 1001 86380 86390 1
500560 99500560 1001 86380 86390 1
500515 99500515 1001 86380 86390 1
500260 99500260 1001 86380 86390 1
501541 99501541 1001 86380 86390 1
501555 99501555 1001 86380 86390 1
501556 99501556 1001 86380 86390 1
501243 99501243 1001 86380 86390 1
501021 99501021 1001 86380 86390 1
501680 99501680 1001 86380 86390 1
501686 99501686 1001 86380 86390 1
502374 99502374 1001 86380 86390 1
502074 99502074 1001 86380 86390 1
501885 99501885 1001 86380 86390 1
501898 99501898 1001 86380 86390 1
502010 99502010 1001 86380 86390 1
502631 99502631 1001 86380 86390 1
502775 99502775 1001 86380 86390 1
503418 99503418 1001 86380 86390 1
503422 99503422 1001 86380 86390 1
503853 99503853 1001 86380 86390 1
503898 99503898 1001 86380 86390 1
503911 99503911 1001 86380 86390 1
503561 99503561 1001 86380 86390 1
503614 99503614 1001 86380 86390 1
504274 99504274 1001 86380 86390 1
504767 99504767 1001 86380 86390 1
504872 99504872 1001 86380 86390 1
504756 99504756 1001 86380 86390 1
504667 99504667 1001 86380 86390 1
504645 99504645 1001 86380 86390 1
504498 99504498 1001 86380 86390 1
505010 99505010 1001 86380 86390 1
505053 99505053 1001 86380 86390 1
505004 99505004 1001 86380 86390 1
505696 99505696 1001 86380 86390 1
505754 99505754 1001 86380 86390 1
505432 99505432 1001 86380 86390 1
505834 99505834 1001 86380 86390 1
506539 99506539 1001 86380 86390 1
506556 99506556 1001 86380 86390 1
506276 99506276 1001 86380 86390 1
506278 99506278 1001 86380 86390 1
506245 99506245 1001 86380 86390 1
506081 99506081 1001 86380 86390 1
506025 99506025 1001 86380 86390 1
507140 99507140 1001 86380 86390 1
507041 99507041 1001 86380 86390 1
507071 99507071 1001 86380 86390 1
507622 99507622 1001 86380 86390 1
507441 99507441 1001 86380 86390 1
507909 99507909 1001 86380 86390 1
507738 99507738 1001 86380 86390 1
508317 99508317 1001 86380 86390 1
508400 99508400 1001 86380 86390 1
508992 99508992 1001 86380 86390 1
508773 99508773 1001 86380 86390 1
508774 99508774 1001 86380 86390 1
509165 99509165 1001 86380 86390 1
509264 99509264 1001 86380 86390 1
509738 99509738 1001 86380 86390 1
509716 99509716 1001 86380 86390 1
509358 99509358 1001 86380 86390 1
509283 99509283 1001 86380 86390 1
509916 99509916 1001 86380 86390 1
510321 99510321 1001 86380 86390 1
510454 99510454 1001 86380 86390 1
510210 99510210 1001 86380 86390 1
510859 99510859 1001 86380 86390 1
511406 99511406 1001 86380 86390 1
511606 99511606 1001 86380 86390 1
511556 99511556 1001 86380 86390 1
511713 99511713 1001 86380 86390 1
512237 99512237 1001 86380 86390 1
512192 99512192 1001 86380 86390 1
512078 99512078 1001 86380 86390 1
512130 99512130 1001 86380 86390 1
511811 99511811 1001 86380 86390 1
511814 99511814 1001 86380 86390 1
511869 99511869 1001 86380 86390 1
511769 99511769 1001 86380 86390 1
512432 99512432 1001 86380 86390 1
513194 99513194 1001 86380 86390 1
513074 99513074 1001 86380 86390 1
512824 99512824 1001 86380 86390 1
512689 99512689 1001 86380 86390 1
512587 99512587 1001 86380 86390 1
512656 99512656 1001 86380 86390 1
512593 99512593 1001 86380 86390 1
513279 99513279 1001 86380 86390 1
513892 99513892 1001 86380 86390 1
513882 99513882 1001 86380 86390 1
513992 99513992 1001 86380 86390 1
513514 99513514 1001 86380 86390 1
513467 99513467 1001 86380 86390 1
514148 99514148 1001 86380 86390 1
514809 99514809 1001 86380 86390 1
514648 99514648 1001 86380 86390 1
514885 99514885 1001 86380 86390 1
515392 99515392 1001 86380 86390 1
515067 99515067 1001 86380 86390 1
515197 99515197 1001 86380 86390 1
515223 99515223 1001 86380 86390 1
515214 99515214 1001 86380 86390 1
515745 99515745 1001 86380 86390 1
516496 99516496 1001 86380 86390 1
516183 99516183 1001 86380 86390 1
516145 99516145 1001 86380 86390 1
516263 99516263 1001 86380 86390 1
515931 99515931 1001 86380 86390 1
516597 99516597 1001 86380 86390 1
516560 99516560 1001 86380 86390 1
517238 99517238 1001 86380 86390 1
517326 99517326 1001 86380 86390 1
516753 99516753 1001 86380 86390 1
516832 99516832 1001 86380 86390 1
516885 99516885 1001 86380 86390 1
516901 99516901 1001 86380 86390 1
516894 99516894 1001 86380 86390 1
516765 99516765 1001 86380 86390 1
518090 99518090 1001 86380 86390 1
517847 99517847 1001 86380 86390 1
517954 99517954 1001 86380 86390 1
517588 99517588 1001 86380 86390 1
518351 99518351 1001 86380 86390 1
518828 99518828 1001 86380 86390 1
518792 99518792 1001 86380 86390 1
518869 99518869 1001 86380 86390 1
518632 99518632 1001 86380 86390 1
518775 99518775 1001 86380 86390 1
518677 99518677 1001 86380 86390 1
518502 99518502 1001 86380 86390 1
518391 99518391 1001 86380 86390 1
519076 99519076 1001 86380 86390 1
519120 99519120 1001 86380 86390 1
519557 99519557 1001 86380 86390 1
519463 99519463 1001 86380 86390 1
519384 99519384 1001 86380 86390 1
519890 99519890 1001 86380 86390 1
519868 99519868 1001 86380 86390 1
519939 99519939 1001 86380 86390 1
520587 99520587 1001 86380 86390 1
520372 99520372 1001 86380 86390 1
520385 99520385 1001 86380 86390 1
520299 99520299 1001 86380 86390 1
520154 99520154 1001 86380 86390 1
520683 99520683 1001 86380 86390 1
520648 99520648 1001 86380 86390 1
521334 99521334 1001 86380 86390 1
521401 99521401 1001 86380 86390 1
521004 99521004 1001 86380 86390 1
520856 99520856 1001 86380 86390 1
521505 99521505 1001 86380 86390 1
521666 99521666 1001 86380 86390 1
522123 99522123 1001 86380 86390 1
522288 99522288 1001 86380 86390 1
521957 99521957 1001 86380 86390 1
522016 99522016 1001 86380 86390 1
521843 99521843 1001 86380 86390 1
521818 99521818 1001 86380 86390 1
523081 99523081 1001 86380 86390 1
522883 99522883 1001 86380 86390 1
522530 99522530 1001 86380 86390 1
523853 99523853 1001 86380 86390 1
523689 99523689 1001 86380 86390 1
523686 99523686 1001 86380 86390 1
523456 99523456 1001 86380 86390 1
524064 99524064 1001 86380 86390 1
524055 99524055 1001 86380 86390 1
524632 99524632 1001 86380 86390 1
524422 99524422 1001 86380 86390 1
524527 99524527 1001 86380 86390 1
524506 99524506 1001 86380 86390 1
524390 99524390 1001 86380 86390 1
524243 99524243 1001 86380 86390 1
524290 99524290 1001 86380 86390 1
524953 99524953 1001 86380 86390 1
525526 99525526 1001 86380 86390 1
525343 99525343 1001 86380 86390 1
525356 99525356 1001 86380 86390 1
525195 99525195 1001 86380 86390 1
525001 99525001 1001 86380 86390 1
524982 99524982 1001 86380 86390 1
525078 99525078 1001 86380 86390 1
525766 99525766 1001 86380 86390 1
525728 99525728 1001 86380 86390 1
526398 99526398 1001 86380 86390 1
526404 99526404 1001 86380 86390 1
525996 99525996 1001 86380 86390 1
525911 99525911 1001 86380 86390 1
525853 99525853 1001 86380 86390 1
526542 99526542 1001 86380 86390 1
527130 99527130 1001 86380 86390 1
526908 99526908 1001 86380 86390 1
526822 99526822 1001 86380 86390 1
526784 99526784 1001 86380 86390 1
527453 99527453 1001 86380 86390 1
527905 99527905 1001 86380 86390 1
528071 99528071 1001 86380 86390 1
527522 99527522 1001 86380 86390 1
527553 99527553 1001 86380 86390 1
527462 99527462 1001 86380 86390 1
528086 99528086 1001 86380 86390 1
528246 99528246 1001 86380 86390 1
528834 99528834 1001 86380 86390 1
528676 99528676 1001 86380 86390 1
528409 99528409 1001 86380 86390 1
528978 99528978 1001 86380 86390 1
528992 99528992 1001 86380 86390 1
529022 99529022 1001 86380 86390 1
529652 99529652 1001 86380 86390 1
529322 99529322 1001 86380 86390 1
529137 99529137 1001 86380 86390 1
529296 99529296 1001 86380 86390 1
529920 99529920 1001 86380 86390 1
530301 99530301 1001 86380 86390 1
531226 99531226 1001 86380 86390 1
531253 99531253 1001 86380 86390 1
530996 99530996 1001 86380 86390 1
530956 99530956 1001 86380 86390 1
531406 99531406 1001 86380 86390 1
531514 99531514 1001 86380 86390 1
531567 99531567 1001 86380 86390 1
531557 99531557 1001 86380 86390 1
532170 99532170 1001 86380 86390 1
532206 99532206 1001 86380 86390 1
532135 99532135 1001 86380 86390 1
531610 99531610 1001 86380 86390 1
531725 99531725 1001 86380 86390 1
531700 99531700 1001 86380 86390 1
532217 99532217 1001 86380 86390 1
532343 99532343 1001 86380 86390 1
533021 99533021 1001 86380 86390 1
532801 99532801 1001 86380 86390 1
532802 99532802 1001 86380 86390 1
533747 99533747 1001 86380 86390 1
533723 99533723 1001 86380 86390 1
533573 99533573 1001 86380 86390 1
533889 99533889 1001 86380 86390 1
534585 99534585 1001 86380 86390 1
534515 99534515 1001 86380 86390 1
534528 99534528 1001 86380 86390 1
534427 99534427 1001 86380 86390 1
534344 99534344 1001 86380 86390 1
534241 99534241 1001 86380 86390 1
535482 99535482 1001 86380 86390 1
535328 99535328 1001 86380 86390 1
535169 99535169 1001 86380 86390 1
535051 99535051 1001 86380 86390 1
535052 99535052 1001 86380 86390 1
535091 99535091 1001 86380 86390 1
535666 99535666 1001 86380 86390 1
535706 99535706 1001 86380 86390 1
536246 99536246 1001 86380 86390 1
536065 99536065 1001 86380 86390 1
535871 99535871 1001 86380 86390 1
535737 99535737 1001 86380 86390 1
536998 99536998 1001 86380 86390 1
536612 99536612 1001 86380 86390 1
537419 99537419 1001 86380 86390 1
537411 99537411 1001 86380 86390 1
537517 99537517 1001 86380 86390 1
537557 99537557 1001 86380 86390 1
538042 99538042 1001 86380 86390 1
538533 99538533 1001 86380 86390 1
538413 99538413 1001 86380 86390 1
538325 99538325 1001 86380 86390 1
538390 99538390 1001 86380 86390 1
538211 99538211 1001 86380 86390 1
539014 99539014 1001 86380 86390 1
538846 99538846 1001 86380 86390 1
539640 99539640 1001 86380 86390 1
539630 99539630 1001 86380 86390 1
539471 99539471 1001 86380 86390 1
539537 99539537 1001 86380 86390 1
539227 99539227 1001 86380 86390 1
539026 99539026 1001 86380 86390 1
539742 99539742 1001 86380 86390 1
540295 99540295 1001 86380 86390 1
539848 99539848 1001 86380 86390 1
539876 99539876 1001 86380 86390 1
540479 99540479 1001 86380 86390 1
541165 99541165 1001 86380 86390 1
541170 99541170 1001 86380 86390 1
541122 99541122 1001 86380 86390 1
540896 99540896 1001 86380 86390 1
541066 99541066 1001 86380 86390 1
540885 99540885 1001 86380 86390 1
541083 99541083 1001 86380 86390 1
541371 99541371 1001 86380 86390 1
541690 99541690 1001 86380 86390 1
541536 99541536 1001 86380 86390 1
542145 99542145 1001 86380 86390 1
542820 99542820 1001 86380 86390 1
542390 99542390 1001 86380 86390 1
542458 99542458 1001 86380 86390 1
542471 99542471 1001 86380 86390 1
542427 99542427 1001 86380 86390 1
543722 99543722 1001 86380 86390 1
543702 99543702 1001 86380 86390 1
543436 99543436 1001 86380 86390 1
543492 99543492 1001 86380 86390 1
543544 99543544 1001 86380 86390 1
543973 99543973 1001 86380 86390 1
544527 99544527 1001 86380 86390 1
544528 99544528 1001 86380 86390 1
544506 99544506 1001 86380 86390 1
544275 99544275 1001 86380 86390 1
544281 99544281 1001 86380 86390 1
544108 99544108 1001 86380 86390 1
544018 99544018 1001 86380 86390 1
544097 99544097 1001 86380 86390 1
544009 99544009 1001 86380 86390 1
544131 99544131 1001 86380 86390 1
544635 99544635 1001 86380 86390 1
429227 383 1001 25260 25737 1
508438 861 1002 46201 59040 1
519493 828 1001 54782 55082 1
400147 99400147 1001 86380 86390 1
400451 99400451 1001 86380 86390 1
400542 99400542 1001 86380 86390 1
400798 99400798 1001 86380 86390 1
400928 99400928 1001 86380 86390 1
401179 99401179 1001 86380 86390 1
401348 99401348 1001 86380 86390 1
401380 99401380 1001 86380 86390 1
401584 99401584 1001 86380 86390 1
401794 99401794 1001 86380 86390 1
402131 99402131 1001 86380 86390 1
402216 99402216 1001 86380 86390 1
402340 99402340 1001 86380 86390 1
402565 99402565 1001 86380 86390 1
402935 99402935 1001 86380 86390 1
402990 99402990 1001 86380 86390 1
403242 99403242 1001 86380 86390 1
403341 99403341 1001 86380 86390 1
404049 99404049 1001 86380 86390 1
404322 99404322 1001 86380 86390 1
404389 99404389 1001 86380 86390 1
405125 99405125 1001 86380 86390 1
405262 99405262 1001 86380 86390 1
405375 99405375 1001 86380 86390 1
405483 99405483 1001 86380 86390 1
405567 99405567 1001 86380 86390 1
405592 99405592 1001 86380 86390 1
405645 99405645 1001 86380 86390 1
405750 99405750 1001 86380 86390 1
406633 99406633 1001 86380 86390 1
406955 99406955 1001 86380 86390 1
407154 99407154 1001 86380 86390 1
407428 99407428 1001 86380 86390 1
407515 99407515 1001 86380 86390 1
407616 99407616 1001 86380 86390 1
408002 99408002 1001 86380 86390 1
408111 99408111 1001 86380 86390 1
408203 99408203 1001 86380 86390 1
409308 99409308 1001 86380 86390 1
409722 99409722 1001 86380 86390 1
410069 99410069 1001 86380 86390 1
410348 99410348 1001 86380 86390 1
410799 99410799 1001 86380 86390 1
410776 99410776 1001 86380 86390 1
411094 99411094 1001 86380 86390 1
411122 99411122 1001 86380 86390 1
411379 99411379 1001 86380 86390 1
411845 99411845 1001 86380 86390 1
411856 99411856 1001 86380 86390 1
413657 99413657 1001 86380 86390 1
412981 99412981 1001 86380 86390 1
413028 99413028 1001 86380 86390 1
413981 99413981 1001 86380 86390 1
414947 99414947 1001 86380 86390 1
414692 99414692 1001 86380 86390 1
414851 99414851 1001 86380 86390 1
414855 99414855 1001 86380 86390 1
414138 99414138 1001 86380 86390 1
414161 99414161 1001 86380 86390 1
414437 99414437 1001 86380 86390 1
415600 99415600 1001 86380 86390 1
415714 99415714 1001 86380 86390 1
415359 99415359 1001 86380 86390 1
416711 99416711 1001 86380 86390 1
416817 99416817 1001 86380 86390 1
416897 99416897 1001 86380 86390 1
416241 99416241 1001 86380 86390 1
416229 99416229 1001 86380 86390 1
415961 99415961 1001 86380 86390 1
415862 99415862 1001 86380 86390 1
417459 99417459 1001 86380 86390 1
418611 99418611 1001 86380 86390 1
418937 99418937 1001 86380 86390 1
419186 99419186 1001 86380 86390 1
419715 99419715 1001 86380 86390 1
419580 99419580 1001 86380 86390 1
420708 99420708 1001 86380 86390 1
420468 99420468 1001 86380 86390 1
420700 99420700 1001 86380 86390 1
421810 99421810 1001 86380 86390 1
421613 99421613 1001 86380 86390 1
421318 99421318 1001 86380 86390 1
421583 99421583 1001 86380 86390 1
421206 99421206 1001 86380 86390 1
421040 99421040 1001 86380 86390 1
422194 99422194 1001 86380 86390 1
423497 99423497 1001 86380 86390 1
423244 99423244 1001 86380 86390 1
422966 99422966 1001 86380 86390 1
422590 99422590 1001 86380 86390 1
425148 99425148 1001 86380 86390 1
425372 99425372 1001 86380 86390 1
425324 99425324 1001 86380 86390 1
425364 99425364 1001 86380 86390 1
425776 99425776 1001 86380 86390 1
425752 99425752 1001 86380 86390 1
425546 99425546 1001 86380 86390 1
426345 99426345 1001 86380 86390 1
426453 99426453 1001 86380 86390 1
426580 99426580 1001 86380 86390 1
426017 99426017 1001 86380 86390 1
426208 99426208 1001 86380 86390 1
427120 99427120 1001 86380 86390 1
427504 99427504 1001 86380 86390 1
427161 99427161 1001 86380 86390 1
428476 99428476 1001 86380 86390 1
428643 99428643 1001 86380 86390 1
428217 99428217 1001 86380 86390 1
427732 99427732 1001 86380 86390 1
427705 99427705 1001 86380 86390 1
427799 99427799 1001 86380 86390 1
429124 99429124 1001 86380 86390 1
429128 99429128 1001 86380 86390 1
430225 99430225 1001 86380 86390 1
429877 99429877 1001 86380 86390 1
429937 99429937 1001 86380 86390 1
429328 99429328 1001 86380 86390 1
429290 99429290 1001 86380 86390 1
431303 99431303 1001 86380 86390 1
431044 99431044 1001 86380 86390 1
432330 99432330 1001 86380 86390 1
433467 99433467 1001 86380 86390 1
433326 99433326 1001 86380 86390 1
435364 99435364 1001 86380 86390 1
435008 99435008 1001 86380 86390 1
434590 99434590 1001 86380 86390 1
434471 99434471 1001 86380 86390 1
434182 99434182 1001 86380 86390 1
435806 99435806 1001 86380 86390 1
436952 99436952 1001 86380 86390 1
436864 99436864 1001 86380 86390 1
436950 99436950 1001 86380 86390 1
436674 99436674 1001 86380 86390 1
436649 99436649 1001 86380 86390 1
436381 99436381 1001 86380 86390 1
437256 99437256 1001 86380 86390 1
300525 99300525 1001 86380 86390 1
300724 99300724 1001 86380 86390 1
300494 99300494 1001 86380 86390 1
300193 99300193 1001 86380 86390 1
300108 99300108 1001 86380 86390 1
301517 99301517 1001 86380 86390 1
301083 99301083 1001 86380 86390 1
300968 99300968 1001 86380 86390 1
300995 99300995 1001 86380 86390 1
301101 99301101 1001 86380 86390 1
301612 99301612 1001 86380 86390 1
302217 99302217 1001 86380 86390 1
302071 99302071 1001 86380 86390 1
302123 99302123 1001 86380 86390 1
302020 99302020 1001 86380 86390 1
302159 99302159 1001 86380 86390 1
301780 99301780 1001 86380 86390 1
302546 99302546 1001 86380 86390 1
302400 99302400 1001 86380 86390 1
303161 99303161 1001 86380 86390 1
302964 99302964 1001 86380 86390 1
303999 99303999 1001 86380 86390 1
303764 99303764 1001 86380 86390 1
303690 99303690 1001 86380 86390 1
303759 99303759 1001 86380 86390 1
303772 99303772 1001 86380 86390 1
303554 99303554 1001 86380 86390 1
303428 99303428 1001 86380 86390 1
303573 99303573 1001 86380 86390 1
304064 99304064 1001 86380 86390 1
304605 99304605 1001 86380 86390 1
304580 99304580 1001 86380 86390 1
304651 99304651 1001 86380 86390 1
304509 99304509 1001 86380 86390 1
304271 99304271 1001 86380 86390 1
304313 99304313 1001 86380 86390 1
305013 99305013 1001 86380 86390 1
304876 99304876 1001 86380 86390 1
304955 99304955 1001 86380 86390 1
305021 99305021 1001 86380 86390 1
305172 99305172 1001 86380 86390 1
305124 99305124 1001 86380 86390 1
500167 99500167 1001 86380 86390 1
500156 99500156 1001 86380 86390 1
500699 99500699 1001 86380 86390 1
500656 99500656 1001 86380 86390 1
500532 99500532 1001 86380 86390 1
500407 99500407 1001 86380 86390 1
500425 99500425 1001 86380 86390 1
500218 99500218 1001 86380 86390 1
500203 99500203 1001 86380 86390 1
500928 99500928 1001 86380 86390 1
500959 99500959 1001 86380 86390 1
501332 99501332 1001 86380 86390 1
501063 99501063 1001 86380 86390 1
501180 99501180 1001 86380 86390 1
501681 99501681 1001 86380 86390 1
502272 99502272 1001 86380 86390 1
502231 99502231 1001 86380 86390 1
502039 99502039 1001 86380 86390 1
502050 99502050 1001 86380 86390 1
502579 99502579 1001 86380 86390 1
502528 99502528 1001 86380 86390 1
502511 99502511 1001 86380 86390 1
502629 99502629 1001 86380 86390 1
502968 99502968 1001 86380 86390 1
503445 99503445 1001 86380 86390 1
503307 99503307 1001 86380 86390 1
503339 99503339 1001 86380 86390 1
503976 99503976 1001 86380 86390 1
503918 99503918 1001 86380 86390 1
503930 99503930 1001 86380 86390 1
503879 99503879 1001 86380 86390 1
503892 99503892 1001 86380 86390 1
503562 99503562 1001 86380 86390 1
503519 99503519 1001 86380 86390 1
503586 99503586 1001 86380 86390 1
504884 99504884 1001 86380 86390 1
504928 99504928 1001 86380 86390 1
504590 99504590 1001 86380 86390 1
504607 99504607 1001 86380 86390 1
504342 99504342 1001 86380 86390 1
505111 99505111 1001 86380 86390 1
504966 99504966 1001 86380 86390 1
505733 99505733 1001 86380 86390 1
505656 99505656 1001 86380 86390 1
505741 99505741 1001 86380 86390 1
505606 99505606 1001 86380 86390 1
505417 99505417 1001 86380 86390 1
505278 99505278 1001 86380 86390 1
505201 99505201 1001 86380 86390 1
505966 99505966 1001 86380 86390 1
505829 99505829 1001 86380 86390 1
506530 99506530 1001 86380 86390 1
506274 99506274 1001 86380 86390 1
506223 99506223 1001 86380 86390 1
505977 99505977 1001 86380 86390 1
506019 99506019 1001 86380 86390 1
506008 99506008 1001 86380 86390 1
506755 99506755 1001 86380 86390 1
506654 99506654 1001 86380 86390 1
506986 99506986 1001 86380 86390 1
507545 99507545 1001 86380 86390 1
508176 99508176 1001 86380 86390 1
507913 99507913 1001 86380 86390 1
507981 99507981 1001 86380 86390 1
507630 99507630 1001 86380 86390 1
507813 99507813 1001 86380 86390 1
507791 99507791 1001 86380 86390 1
508900 99508900 1001 86380 86390 1
509009 99509009 1001 86380 86390 1
508729 99508729 1001 86380 86390 1
508710 99508710 1001 86380 86390 1
508738 99508738 1001 86380 86390 1
508596 99508596 1001 86380 86390 1
508476 99508476 1001 86380 86390 1
509099 99509099 1001 86380 86390 1
509134 99509134 1001 86380 86390 1
509297 99509297 1001 86380 86390 1
509454 99509454 1001 86380 86390 1
509988 99509988 1001 86380 86390 1
510086 99510086 1001 86380 86390 1
509921 99509921 1001 86380 86390 1
510678 99510678 1001 86380 86390 1
510566 99510566 1001 86380 86390 1
510715 99510715 1001 86380 86390 1
510345 99510345 1001 86380 86390 1
510438 99510438 1001 86380 86390 1
510196 99510196 1001 86380 86390 1
510264 99510264 1001 86380 86390 1
510201 99510201 1001 86380 86390 1
510150 99510150 1001 86380 86390 1
510254 99510254 1001 86380 86390 1
510280 99510280 1001 86380 86390 1
510116 99510116 1001 86380 86390 1
510779 99510779 1001 86380 86390 1
510923 99510923 1001 86380 86390 1
510808 99510808 1001 86380 86390 1
511386 99511386 1001 86380 86390 1
511322 99511322 1001 86380 86390 1
511596 99511596 1001 86380 86390 1
512310 99512310 1001 86380 86390 1
512338 99512338 1001 86380 86390 1
512372 99512372 1001 86380 86390 1
511837 99511837 1001 86380 86390 1
512385 99512385 1001 86380 86390 1
512912 99512912 1001 86380 86390 1
512985 99512985 1001 86380 86390 1
512726 99512726 1001 86380 86390 1
512643 99512643 1001 86380 86390 1
513359 99513359 1001 86380 86390 1
513972 99513972 1001 86380 86390 1
513860 99513860 1001 86380 86390 1
513701 99513701 1001 86380 86390 1
513755 99513755 1001 86380 86390 1
513640 99513640 1001 86380 86390 1
513413 99513413 1001 86380 86390 1
513582 99513582 1001 86380 86390 1
514225 99514225 1001 86380 86390 1
514734 99514734 1001 86380 86390 1
514239 99514239 1001 86380 86390 1
514318 99514318 1001 86380 86390 1
514938 99514938 1001 86380 86390 1
515530 99515530 1001 86380 86390 1
515285 99515285 1001 86380 86390 1
515299 99515299 1001 86380 86390 1
515390 99515390 1001 86380 86390 1
515429 99515429 1001 86380 86390 1
515431 99515431 1001 86380 86390 1
515315 99515315 1001 86380 86390 1
515449 99515449 1001 86380 86390 1
515877 99515877 1001 86380 86390 1
515748 99515748 1001 86380 86390 1
516384 99516384 1001 86380 86390 1
515980 99515980 1001 86380 86390 1
516678 99516678 1001 86380 86390 1
517184 99517184 1001 86380 86390 1
517308 99517308 1001 86380 86390 1
516966 99516966 1001 86380 86390 1
517012 99517012 1001 86380 86390 1
516857 99516857 1001 86380 86390 1
516883 99516883 1001 86380 86390 1
516890 99516890 1001 86380 86390 1
517995 99517995 1001 86380 86390 1
518099 99518099 1001 86380 86390 1
518013 99518013 1001 86380 86390 1
518110 99518110 1001 86380 86390 1
517621 99517621 1001 86380 86390 1
517740 99517740 1001 86380 86390 1
518353 99518353 1001 86380 86390 1
518903 99518903 1001 86380 86390 1
518892 99518892 1001 86380 86390 1
518720 99518720 1001 86380 86390 1
518725 99518725 1001 86380 86390 1
518739 99518739 1001 86380 86390 1
518652 99518652 1001 86380 86390 1
518665 99518665 1001 86380 86390 1
518395 99518395 1001 86380 86390 1
518486 99518486 1001 86380 86390 1
519094 99519094 1001 86380 86390 1
519100 99519100 1001 86380 86390 1
519699 99519699 1001 86380 86390 1
519683 99519683 1001 86380 86390 1
519523 99519523 1001 86380 86390 1
519219 99519219 1001 86380 86390 1
520010 99520010 1001 86380 86390 1
519818 99519818 1001 86380 86390 1
519832 99519832 1001 86380 86390 1
520451 99520451 1001 86380 86390 1
520560 99520560 1001 86380 86390 1
520562 99520562 1001 86380 86390 1
520363 99520363 1001 86380 86390 1
520430 99520430 1001 86380 86390 1
520028 99520028 1001 86380 86390 1
520055 99520055 1001 86380 86390 1
520761 99520761 1001 86380 86390 1
521247 99521247 1001 86380 86390 1
521563 99521563 1001 86380 86390 1
522145 99522145 1001 86380 86390 1
521887 99521887 1001 86380 86390 1
521927 99521927 1001 86380 86390 1
521902 99521902 1001 86380 86390 1
522059 99522059 1001 86380 86390 1
521753 99521753 1001 86380 86390 1
522980 99522980 1001 86380 86390 1
523092 99523092 1001 86380 86390 1
522621 99522621 1001 86380 86390 1
523251 99523251 1001 86380 86390 1
523190 99523190 1001 86380 86390 1
523845 99523845 1001 86380 86390 1
523846 99523846 1001 86380 86390 1
523536 99523536 1001 86380 86390 1
524383 99524383 1001 86380 86390 1
524425 99524425 1001 86380 86390 1
524306 99524306 1001 86380 86390 1
524224 99524224 1001 86380 86390 1
524866 99524866 1001 86380 86390 1
524882 99524882 1001 86380 86390 1
524779 99524779 1001 86380 86390 1
525488 99525488 1001 86380 86390 1
525170 99525170 1001 86380 86390 1
525046 99525046 1001 86380 86390 1
525073 99525073 1001 86380 86390 1
526231 99526231 1001 86380 86390 1
526399 99526399 1001 86380 86390 1
526302 99526302 1001 86380 86390 1
525884 99525884 1001 86380 86390 1
525878 99525878 1001 86380 86390 1
525826 99525826 1001 86380 86390 1
526615 99526615 1001 86380 86390 1
526902 99526902 1001 86380 86390 1
526997 99526997 1001 86380 86390 1
526921 99526921 1001 86380 86390 1
527025 99527025 1001 86380 86390 1
527422 99527422 1001 86380 86390 1
527438 99527438 1001 86380 86390 1
527727 99527727 1001 86380 86390 1
527831 99527831 1001 86380 86390 1
527745 99527745 1001 86380 86390 1
528220 99528220 1001 86380 86390 1
528741 99528741 1001 86380 86390 1
528617 99528617 1001 86380 86390 1
528323 99528323 1001 86380 86390 1
528471 99528471 1001 86380 86390 1
528937 99528937 1001 86380 86390 1
529064 99529064 1001 86380 86390 1
529726 99529726 1001 86380 86390 1
529675 99529675 1001 86380 86390 1
529385 99529385 1001 86380 86390 1
529490 99529490 1001 86380 86390 1
529136 99529136 1001 86380 86390 1
529110 99529110 1001 86380 86390 1
529305 99529305 1001 86380 86390 1
529748 99529748 1001 86380 86390 1
530357 99530357 1001 86380 86390 1
530487 99530487 1001 86380 86390 1
530384 99530384 1001 86380 86390 1
530319 99530319 1001 86380 86390 1
530115 99530115 1001 86380 86390 1
529935 99529935 1001 86380 86390 1
530617 99530617 1001 86380 86390 1
531286 99531286 1001 86380 86390 1
531223 99531223 1001 86380 86390 1
531081 99531081 1001 86380 86390 1
530767 99530767 1001 86380 86390 1
531984 99531984 1001 86380 86390 1
531868 99531868 1001 86380 86390 1
531959 99531959 1001 86380 86390 1
531618 99531618 1001 86380 86390 1
531790 99531790 1001 86380 86390 1
531648 99531648 1001 86380 86390 1
532364 99532364 1001 86380 86390 1
532982 99532982 1001 86380 86390 1
532950 99532950 1001 86380 86390 1
532492 99532492 1001 86380 86390 1
532549 99532549 1001 86380 86390 1
532537 99532537 1001 86380 86390 1
533233 99533233 1001 86380 86390 1
533487 99533487 1001 86380 86390 1
533504 99533504 1001 86380 86390 1
533505 99533505 1001 86380 86390 1
534060 99534060 1001 86380 86390 1
534620 99534620 1001 86380 86390 1
534640 99534640 1001 86380 86390 1
534539 99534539 1001 86380 86390 1
534311 99534311 1001 86380 86390 1
534322 99534322 1001 86380 86390 1
534082 99534082 1001 86380 86390 1
534812 99534812 1001 86380 86390 1
534745 99534745 1001 86380 86390 1
535335 99535335 1001 86380 86390 1
535442 99535442 1001 86380 86390 1
535255 99535255 1001 86380 86390 1
534928 99534928 1001 86380 86390 1
535523 99535523 1001 86380 86390 1
535711 99535711 1001 86380 86390 1
536195 99536195 1001 86380 86390 1
535944 99535944 1001 86380 86390 1
535958 99535958 1001 86380 86390 1
536064 99536064 1001 86380 86390 1
535909 99535909 1001 86380 86390 1
535859 99535859 1001 86380 86390 1
537030 99537030 1001 86380 86390 1
537032 99537032 1001 86380 86390 1
536845 99536845 1001 86380 86390 1
536602 99536602 1001 86380 86390 1
537286 99537286 1001 86380 86390 1
537830 99537830 1001 86380 86390 1
537872 99537872 1001 86380 86390 1
537728 99537728 1001 86380 86390 1
537638 99537638 1001 86380 86390 1
537755 99537755 1001 86380 86390 1
537550 99537550 1001 86380 86390 1
537481 99537481 1001 86380 86390 1
537558 99537558 1001 86380 86390 1
538079 99538079 1001 86380 86390 1
538131 99538131 1001 86380 86390 1
538172 99538172 1001 86380 86390 1
538666 99538666 1001 86380 86390 1
538732 99538732 1001 86380 86390 1
538707 99538707 1001 86380 86390 1
538808 99538808 1001 86380 86390 1
538584 99538584 1001 86380 86390 1
538435 99538435 1001 86380 86390 1
538377 99538377 1001 86380 86390 1
538392 99538392 1001 86380 86390 1
538877 99538877 1001 86380 86390 1
538818 99538818 1001 86380 86390 1
538953 99538953 1001 86380 86390 1
539485 99539485 1001 86380 86390 1
539430 99539430 1001 86380 86390 1
540304 99540304 1001 86380 86390 1
540094 99540094 1001 86380 86390 1
540113 99540113 1001 86380 86390 1
540002 99540002 1001 86380 86390 1
539990 99539990 1001 86380 86390 1
540052 99540052 1001 86380 86390 1
540609 99540609 1001 86380 86390 1
541010 99541010 1001 86380 86390 1
540817 99540817 1001 86380 86390 1
541294 99541294 1001 86380 86390 1
542016 99542016 1001 86380 86390 1
542013 99542013 1001 86380 86390 1
542039 99542039 1001 86380 86390 1
541771 99541771 1001 86380 86390 1
541739 99541739 1001 86380 86390 1
541911 99541911 1001 86380 86390 1
541657 99541657 1001 86380 86390 1
542887 99542887 1001 86380 86390 1
542636 99542636 1001 86380 86390 1
542638 99542638 1001 86380 86390 1
542562 99542562 1001 86380 86390 1
542634 99542634 1001 86380 86390 1
543079 99543079 1001 86380 86390 1
543767 99543767 1001 86380 86390 1
543360 99543360 1001 86380 86390 1
543503 99543503 1001 86380 86390 1
543426 99543426 1001 86380 86390 1
543524 99543524 1001 86380 86390 1
543210 99543210 1001 86380 86390 1
543292 99543292 1001 86380 86390 1
543836 99543836 1001 86380 86390 1
544553 99544553 1001 86380 86390 1
544057 99544057 1001 86380 86390 1
544626 99544626 1001 86380 86390 1
400251 1034 1001 19140 20517 1
508502 954 1002 46247 47503 1
536651 1046 1001 28940 29239 1
400506 99400506 1001 86380 86390 1
400555 99400555 1001 86380 86390 1
400908 99400908 1001 86380 86390 1
401293 99401293 1001 86380 86390 1
401393 99401393 1001 86380 86390 1
402137 99402137 1001 86380 86390 1
402284 99402284 1001 86380 86390 1
402622 99402622 1001 86380 86390 1
402762 99402762 1001 86380 86390 1
402718 99402718 1001 86380 86390 1
403266 99403266 1001 86380 86390 1
403477 99403477 1001 86380 86390 1
403533 99403533 1001 86380 86390 1
403593 99403593 1001 86380 86390 1
403667 99403667 1001 86380 86390 1
403822 99403822 1001 86380 86390 1
403839 99403839 1001 86380 86390 1
403848 99403848 1001 86380 86390 1
403991 99403991 1001 86380 86390 1
404703 99404703 1001 86380 86390 1
405172 99405172 1001 86380 86390 1
405350 99405350 1001 86380 86390 1
406082 99406082 1001 86380 86390 1
406426 99406426 1001 86380 86390 1
406416 99406416 1001 86380 86390 1
407069 99407069 1001 86380 86390 1
407429 99407429 1001 86380 86390 1
407604 99407604 1001 86380 86390 1
407571 99407571 1001 86380 86390 1
407921 99407921 1001 86380 86390 1
407940 99407940 1001 86380 86390 1
408096 99408096 1001 86380 86390 1
408100 99408100 1001 86380 86390 1
408601 99408601 1001 86380 86390 1
408756 99408756 1001 86380 86390 1
409039 99409039 1001 86380 86390 1
409462 99409462 1001 86380 86390 1
409602 99409602 1001 86380 86390 1
410108 99410108 1001 86380 86390 1
410297 99410297 1001 86380 86390 1
410306 99410306 1001 86380 86390 1
410539 99410539 1001 86380 86390 1
410992 99410992 1001 86380 86390 1
411062 99411062 1001 86380 86390 1
411244 99411244 1001 86380 86390 1
411427 99411427 1001 86380 86390 1
411824 99411824 1001 86380 86390 1
412007 99412007 1001 86380 86390 1
412600 99412600 1001 86380 86390 1
413843 99413843 1001 86380 86390 1
413749 99413749 1001 86380 86390 1
415311 99415311 1001 86380 86390 1
414937 99414937 1001 86380 86390 1
415183 99415183 1001 86380 86390 1
414857 99414857 1001 86380 86390 1
414891 99414891 1001 86380 86390 1
416682 99416682 1001 86380 86390 1
416439 99416439 1001 86380 86390 1
417300 99417300 1001 86380 86390 1
417606 99417606 1001 86380 86390 1
417548 99417548 1001 86380 86390 1
418714 99418714 1001 86380 86390 1
418755 99418755 1001 86380 86390 1
418703 99418703 1001 86380 86390 1
418768 99418768 1001 86380 86390 1
418052 99418052 1001 86380 86390 1
418273 99418273 1001 86380 86390 1
417644 99417644 1001 86380 86390 1
418827 99418827 1001 86380 86390 1
419137 99419137 1001 86380 86390 1
419125 99419125 1001 86380 86390 1
420256 99420256 1001 86380 86390 1
419717 99419717 1001 86380 86390 1
419466 99419466 1001 86380 86390 1
419229 99419229 1001 86380 86390 1
420709 99420709 1001 86380 86390 1
421941 99421941 1001 86380 86390 1
421467 99421467 1001 86380 86390 1
421685 99421685 1001 86380 86390 1
421062 99421062 1001 86380 86390 1
422384 99422384 1001 86380 86390 1
423448 99423448 1001 86380 86390 1
423634 99423634 1001 86380 86390 1
423495 99423495 1001 86380 86390 1
423564 99423564 1001 86380 86390 1
423246 99423246 1001 86380 86390 1
423987 99423987 1001 86380 86390 1
424112 99424112 1001 86380 86390 1
424869 99424869 1001 86380 86390 1
424215 99424215 1001 86380 86390 1
424298 99424298 1001 86380 86390 1
424254 99424254 1001 86380 86390 1
425407 99425407 1001 86380 86390 1
425596 99425596 1001 86380 86390 1
425398 99425398 1001 86380 86390 1
426767 99426767 1001 86380 86390 1
426847 99426847 1001 86380 86390 1
426931 99426931 1001 86380 86390 1
426885 99426885 1001 86380 86390 1
426833 99426833 1001 86380 86390 1
426573 99426573 1001 86380 86390 1
426607 99426607 1001 86380 86390 1
427236 99427236 1001 86380 86390 1
427515 99427515 1001 86380 86390 1
428628 99428628 1001 86380 86390 1
428127 99428127 1001 86380 86390 1
428133 99428133 1001 86380 86390 1
427993 99427993 1001 86380 86390 1
427826 99427826 1001 86380 86390 1
427871 99427871 1001 86380 86390 1
428767 99428767 1001 86380 86390 1
430118 99430118 1001 86380 86390 1
429869 99429869 1001 86380 86390 1
430818 99430818 1001 86380 86390 1
430623 99430623 1001 86380 86390 1
431741 99431741 1001 86380 86390 1
431915 99431915 1001 86380 86390 1
431926 99431926 1001 86380 86390 1
431664 99431664 1001 86380 86390 1
431399 99431399 1001 86380 86390 1
431413 99431413 1001 86380 86390 1
431549 99431549 1001 86380 86390 1
430828 99430828 1001 86380 86390 1
430901 99430901 1001 86380 86390 1
432129 99432129 1001 86380 86390 1
432142 99432142 1001 86380 86390 1
433428 99433428 1001 86380 86390 1
433107 99433107 1001 86380 86390 1
432915 99432915 1001 86380 86390 1
432525 99432525 1001 86380 86390 1
432629 99432629 1001 86380 86390 1
432866 99432866 1001 86380 86390 1
432811 99432811 1001 86380 86390 1
432592 99432592 1001 86380 86390 1
432714 99432714 1001 86380 86390 1
432576 99432576 1001 86380 86390 1
432550 99432550 1001 86380 86390 1
432492 99432492 1001 86380 86390 1
433949 99433949 1001 86380 86390 1
433798 99433798 1001 86380 86390 1
434033 99434033 1001 86380 86390 1
433778 99433778 1001 86380 86390 1
434656 99434656 1001 86380 86390 1
434856 99434856 1001 86380 86390 1
434885 99434885 1001 86380 86390 1
434802 99434802 1001 86380 86390 1
434911 99434911 1001 86380 86390 1
434266 99434266 1001 86380 86390 1
434352 99434352 1001 86380 86390 1
437079 99437079 1001 86380 86390 1
436279 99436279 1001 86380 86390 1
300545 99300545 1001 86380 86390 1
300342 99300342 1001 86380 86390 1
300515 99300515 1001 86380 86390 1
300146 99300146 1001 86380 86390 1
300289 99300289 1001 86380 86390 1
300933 99300933 1001 86380 86390 1
300905 99300905 1001 86380 86390 1
301297 99301297 1001 86380 86390 1
300988 99300988 1001 86380 86390 1
301045 99301045 1001 86380 86390 1
301034 99301034 1001 86380 86390 1
301710 99301710 1001 86380 86390 1
301896 99301896 1001 86380 86390 1
302473 99302473 1001 86380 86390 1
302504 99302504 1001 86380 86390 1
302891 99302891 1001 86380 86390 1
302728 99302728 1001 86380 86390 1
302793 99302793 1001 86380 86390 1
303387 99303387 1001 86380 86390 1
303389 99303389 1001 86380 86390 1
303208 99303208 1001 86380 86390 1
303249 99303249 1001 86380 86390 1
303881 99303881 1001 86380 86390 1
303908 99303908 1001 86380 86390 1
303623 99303623 1001 86380 86390 1
304097 99304097 1001 86380 86390 1
304230 99304230 1001 86380 86390 1
304053 99304053 1001 86380 86390 1
304544 99304544 1001 86380 86390 1
304635 99304635 1001 86380 86390 1
304249 99304249 1001 86380 86390 1
305682 99305682 1001 86380 86390 1
305393 99305393 1001 86380 86390 1
305130 99305130 1001 86380 86390 1
305193 99305193 1001 86380 86390 1
500660 99500660 1001 86380 86390 1
[truncated: 4,121,138 more chars]
