# Supplementary material for: Fast and near-optimal monitoring for healthcare acquired infection outbreaks
Source: PLoS Comput Biol. 2019 Sep 16;15(9):e1007284. doi: 10.1371/journal.pcbi.1007284 (PMC6762212; doi:10.1371/journal.pcbi.1007284)
Supplement: S1 Data — (ZIP) [file pcbi.1007284.s006.zip › MobilityLogs1/HAISE_Carilion_all_visits_day_42.txt]

#Person location Sublocation StartTime EndTime Type
409683 498 1001 20640 20997 1
542212 731 1002 55022 68750 1
400190 99400190 1001 86380 86390 1
400729 99400729 1001 86380 86390 1
401121 99401121 1001 86380 86390 1
401150 99401150 1001 86380 86390 1
401103 99401103 1001 86380 86390 1
401466 99401466 1001 86380 86390 1
401986 99401986 1001 86380 86390 1
401966 99401966 1001 86380 86390 1
402546 99402546 1001 86380 86390 1
402569 99402569 1001 86380 86390 1
402722 99402722 1001 86380 86390 1
402820 99402820 1001 86380 86390 1
403146 99403146 1001 86380 86390 1
403096 99403096 1001 86380 86390 1
403427 99403427 1001 86380 86390 1
403833 99403833 1001 86380 86390 1
403906 99403906 1001 86380 86390 1
403911 99403911 1001 86380 86390 1
404544 99404544 1001 86380 86390 1
404527 99404527 1001 86380 86390 1
405039 99405039 1001 86380 86390 1
405236 99405236 1001 86380 86390 1
405359 99405359 1001 86380 86390 1
405384 99405384 1001 86380 86390 1
405467 99405467 1001 86380 86390 1
405694 99405694 1001 86380 86390 1
405839 99405839 1001 86380 86390 1
406271 99406271 1001 86380 86390 1
406400 99406400 1001 86380 86390 1
407746 99407746 1001 86380 86390 1
407743 99407743 1001 86380 86390 1
408045 99408045 1001 86380 86390 1
408203 99408203 1001 86380 86390 1
408396 99408396 1001 86380 86390 1
408429 99408429 1001 86380 86390 1
408606 99408606 1001 86380 86390 1
408642 99408642 1001 86380 86390 1
409116 99409116 1001 86380 86390 1
409296 99409296 1001 86380 86390 1
409542 99409542 1001 86380 86390 1
410154 99410154 1001 86380 86390 1
410236 99410236 1001 86380 86390 1
410726 99410726 1001 86380 86390 1
410931 99410931 1001 86380 86390 1
411204 99411204 1001 86380 86390 1
411661 99411661 1001 86380 86390 1
411917 99411917 1001 86380 86390 1
412076 99412076 1001 86380 86390 1
412095 99412095 1001 86380 86390 1
412196 99412196 1001 86380 86390 1
412339 99412339 1001 86380 86390 1
413447 99413447 1001 86380 86390 1
413382 99413382 1001 86380 86390 1
413694 99413694 1001 86380 86390 1
413028 99413028 1001 86380 86390 1
412810 99412810 1001 86380 86390 1
412795 99412795 1001 86380 86390 1
414059 99414059 1001 86380 86390 1
413725 99413725 1001 86380 86390 1
413770 99413770 1001 86380 86390 1
414992 99414992 1001 86380 86390 1
415141 99415141 1001 86380 86390 1
415088 99415088 1001 86380 86390 1
414863 99414863 1001 86380 86390 1
414383 99414383 1001 86380 86390 1
414186 99414186 1001 86380 86390 1
414467 99414467 1001 86380 86390 1
416850 99416850 1001 86380 86390 1
416232 99416232 1001 86380 86390 1
416503 99416503 1001 86380 86390 1
416527 99416527 1001 86380 86390 1
416426 99416426 1001 86380 86390 1
416574 99416574 1001 86380 86390 1
415874 99415874 1001 86380 86390 1
416026 99416026 1001 86380 86390 1
417328 99417328 1001 86380 86390 1
417112 99417112 1001 86380 86390 1
417444 99417444 1001 86380 86390 1
417495 99417495 1001 86380 86390 1
417962 99417962 1001 86380 86390 1
418990 99418990 1001 86380 86390 1
420355 99420355 1001 86380 86390 1
419913 99419913 1001 86380 86390 1
420006 99420006 1001 86380 86390 1
419950 99419950 1001 86380 86390 1
419553 99419553 1001 86380 86390 1
419399 99419399 1001 86380 86390 1
420559 99420559 1001 86380 86390 1
421922 99421922 1001 86380 86390 1
421810 99421810 1001 86380 86390 1
421486 99421486 1001 86380 86390 1
421646 99421646 1001 86380 86390 1
421217 99421217 1001 86380 86390 1
422369 99422369 1001 86380 86390 1
422473 99422473 1001 86380 86390 1
423450 99423450 1001 86380 86390 1
425672 99425672 1001 86380 86390 1
425791 99425791 1001 86380 86390 1
425427 99425427 1001 86380 86390 1
426702 99426702 1001 86380 86390 1
426771 99426771 1001 86380 86390 1
426881 99426881 1001 86380 86390 1
427073 99427073 1001 86380 86390 1
426637 99426637 1001 86380 86390 1
426047 99426047 1001 86380 86390 1
426226 99426226 1001 86380 86390 1
426165 99426165 1001 86380 86390 1
426109 99426109 1001 86380 86390 1
427456 99427456 1001 86380 86390 1
427120 99427120 1001 86380 86390 1
428575 99428575 1001 86380 86390 1
428434 99428434 1001 86380 86390 1
428386 99428386 1001 86380 86390 1
428438 99428438 1001 86380 86390 1
428223 99428223 1001 86380 86390 1
427882 99427882 1001 86380 86390 1
428944 99428944 1001 86380 86390 1
428799 99428799 1001 86380 86390 1
429585 99429585 1001 86380 86390 1
429346 99429346 1001 86380 86390 1
430554 99430554 1001 86380 86390 1
431981 99431981 1001 86380 86390 1
431864 99431864 1001 86380 86390 1
431419 99431419 1001 86380 86390 1
431215 99431215 1001 86380 86390 1
431074 99431074 1001 86380 86390 1
432274 99432274 1001 86380 86390 1
432103 99432103 1001 86380 86390 1
433628 99433628 1001 86380 86390 1
433336 99433336 1001 86380 86390 1
433290 99433290 1001 86380 86390 1
432930 99432930 1001 86380 86390 1
433300 99433300 1001 86380 86390 1
432515 99432515 1001 86380 86390 1
432743 99432743 1001 86380 86390 1
434090 99434090 1001 86380 86390 1
433786 99433786 1001 86380 86390 1
433945 99433945 1001 86380 86390 1
435158 99435158 1001 86380 86390 1
435319 99435319 1001 86380 86390 1
434637 99434637 1001 86380 86390 1
434570 99434570 1001 86380 86390 1
434364 99434364 1001 86380 86390 1
435862 99435862 1001 86380 86390 1
435680 99435680 1001 86380 86390 1
436907 99436907 1001 86380 86390 1
436066 99436066 1001 86380 86390 1
436164 99436164 1001 86380 86390 1
436757 99436757 1001 86380 86390 1
437252 99437252 1001 86380 86390 1
300050 99300050 1001 86380 86390 1
437228 99437228 1001 86380 86390 1
300621 99300621 1001 86380 86390 1
300459 99300459 1001 86380 86390 1
300319 99300319 1001 86380 86390 1
300160 99300160 1001 86380 86390 1
300266 99300266 1001 86380 86390 1
300164 99300164 1001 86380 86390 1
300907 99300907 1001 86380 86390 1
300834 99300834 1001 86380 86390 1
300733 99300733 1001 86380 86390 1
301328 99301328 1001 86380 86390 1
301291 99301291 1001 86380 86390 1
300962 99300962 1001 86380 86390 1
300996 99300996 1001 86380 86390 1
300971 99300971 1001 86380 86390 1
301685 99301685 1001 86380 86390 1
302227 99302227 1001 86380 86390 1
302228 99302228 1001 86380 86390 1
301801 99301801 1001 86380 86390 1
302546 99302546 1001 86380 86390 1
302488 99302488 1001 86380 86390 1
302797 99302797 1001 86380 86390 1
302594 99302594 1001 86380 86390 1
303366 99303366 1001 86380 86390 1
304029 99304029 1001 86380 86390 1
303659 99303659 1001 86380 86390 1
303436 99303436 1001 86380 86390 1
304096 99304096 1001 86380 86390 1
304843 99304843 1001 86380 86390 1
304523 99304523 1001 86380 86390 1
304294 99304294 1001 86380 86390 1
304363 99304363 1001 86380 86390 1
304893 99304893 1001 86380 86390 1
305483 99305483 1001 86380 86390 1
305537 99305537 1001 86380 86390 1
305380 99305380 1001 86380 86390 1
500646 99500646 1001 86380 86390 1
500766 99500766 1001 86380 86390 1
500715 99500715 1001 86380 86390 1
500651 99500651 1001 86380 86390 1
500627 99500627 1001 86380 86390 1
500709 99500709 1001 86380 86390 1
500496 99500496 1001 86380 86390 1
500388 99500388 1001 86380 86390 1
500277 99500277 1001 86380 86390 1
501497 99501497 1001 86380 86390 1
501228 99501228 1001 86380 86390 1
501332 99501332 1001 86380 86390 1
501704 99501704 1001 86380 86390 1
501725 99501725 1001 86380 86390 1
501764 99501764 1001 86380 86390 1
502371 99502371 1001 86380 86390 1
502154 99502154 1001 86380 86390 1
501875 99501875 1001 86380 86390 1
502543 99502543 1001 86380 86390 1
502600 99502600 1001 86380 86390 1
503246 99503246 1001 86380 86390 1
503197 99503197 1001 86380 86390 1
503098 99503098 1001 86380 86390 1
502800 99502800 1001 86380 86390 1
502801 99502801 1001 86380 86390 1
502690 99502690 1001 86380 86390 1
502783 99502783 1001 86380 86390 1
502732 99502732 1001 86380 86390 1
503328 99503328 1001 86380 86390 1
503354 99503354 1001 86380 86390 1
503461 99503461 1001 86380 86390 1
503936 99503936 1001 86380 86390 1
504201 99504201 1001 86380 86390 1
504150 99504150 1001 86380 86390 1
504819 99504819 1001 86380 86390 1
504730 99504730 1001 86380 86390 1
504380 99504380 1001 86380 86390 1
504411 99504411 1001 86380 86390 1
505016 99505016 1001 86380 86390 1
505715 99505715 1001 86380 86390 1
505477 99505477 1001 86380 86390 1
505394 99505394 1001 86380 86390 1
505234 99505234 1001 86380 86390 1
505785 99505785 1001 86380 86390 1
506533 99506533 1001 86380 86390 1
506544 99506544 1001 86380 86390 1
506360 99506360 1001 86380 86390 1
506065 99506065 1001 86380 86390 1
506610 99506610 1001 86380 86390 1
506598 99506598 1001 86380 86390 1
507326 99507326 1001 86380 86390 1
507038 99507038 1001 86380 86390 1
507095 99507095 1001 86380 86390 1
506880 99506880 1001 86380 86390 1
506921 99506921 1001 86380 86390 1
506975 99506975 1001 86380 86390 1
506898 99506898 1001 86380 86390 1
508218 99508218 1001 86380 86390 1
508138 99508138 1001 86380 86390 1
508192 99508192 1001 86380 86390 1
507933 99507933 1001 86380 86390 1
507815 99507815 1001 86380 86390 1
508876 99508876 1001 86380 86390 1
508676 99508676 1001 86380 86390 1
509140 99509140 1001 86380 86390 1
509156 99509156 1001 86380 86390 1
509735 99509735 1001 86380 86390 1
509874 99509874 1001 86380 86390 1
509783 99509783 1001 86380 86390 1
509797 99509797 1001 86380 86390 1
509614 99509614 1001 86380 86390 1
509332 99509332 1001 86380 86390 1
509477 99509477 1001 86380 86390 1
510623 99510623 1001 86380 86390 1
510353 99510353 1001 86380 86390 1
510419 99510419 1001 86380 86390 1
510350 99510350 1001 86380 86390 1
510377 99510377 1001 86380 86390 1
510118 99510118 1001 86380 86390 1
510314 99510314 1001 86380 86390 1
510873 99510873 1001 86380 86390 1
511426 99511426 1001 86380 86390 1
511531 99511531 1001 86380 86390 1
511370 99511370 1001 86380 86390 1
511211 99511211 1001 86380 86390 1
511238 99511238 1001 86380 86390 1
511239 99511239 1001 86380 86390 1
511004 99511004 1001 86380 86390 1
511758 99511758 1001 86380 86390 1
511670 99511670 1001 86380 86390 1
511569 99511569 1001 86380 86390 1
512207 99512207 1001 86380 86390 1
512374 99512374 1001 86380 86390 1
512141 99512141 1001 86380 86390 1
511821 99511821 1001 86380 86390 1
512442 99512442 1001 86380 86390 1
512537 99512537 1001 86380 86390 1
512383 99512383 1001 86380 86390 1
512503 99512503 1001 86380 86390 1
513159 99513159 1001 86380 86390 1
513030 99513030 1001 86380 86390 1
513062 99513062 1001 86380 86390 1
512815 99512815 1001 86380 86390 1
513001 99513001 1001 86380 86390 1
513401 99513401 1001 86380 86390 1
513273 99513273 1001 86380 86390 1
513214 99513214 1001 86380 86390 1
513457 99513457 1001 86380 86390 1
514152 99514152 1001 86380 86390 1
514053 99514053 1001 86380 86390 1
514848 99514848 1001 86380 86390 1
514622 99514622 1001 86380 86390 1
514275 99514275 1001 86380 86390 1
514303 99514303 1001 86380 86390 1
514296 99514296 1001 86380 86390 1
514439 99514439 1001 86380 86390 1
514376 99514376 1001 86380 86390 1
514986 99514986 1001 86380 86390 1
514943 99514943 1001 86380 86390 1
515529 99515529 1001 86380 86390 1
515669 99515669 1001 86380 86390 1
515143 99515143 1001 86380 86390 1
515178 99515178 1001 86380 86390 1
515824 99515824 1001 86380 86390 1
516424 99516424 1001 86380 86390 1
516314 99516314 1001 86380 86390 1
516367 99516367 1001 86380 86390 1
516273 99516273 1001 86380 86390 1
516118 99516118 1001 86380 86390 1
515975 99515975 1001 86380 86390 1
518051 99518051 1001 86380 86390 1
518053 99518053 1001 86380 86390 1
518143 99518143 1001 86380 86390 1
517853 99517853 1001 86380 86390 1
517766 99517766 1001 86380 86390 1
517900 99517900 1001 86380 86390 1
517785 99517785 1001 86380 86390 1
517744 99517744 1001 86380 86390 1
518275 99518275 1001 86380 86390 1
518175 99518175 1001 86380 86390 1
518359 99518359 1001 86380 86390 1
518221 99518221 1001 86380 86390 1
518913 99518913 1001 86380 86390 1
518929 99518929 1001 86380 86390 1
518800 99518800 1001 86380 86390 1
519053 99519053 1001 86380 86390 1
519085 99519085 1001 86380 86390 1
519176 99519176 1001 86380 86390 1
519087 99519087 1001 86380 86390 1
519799 99519799 1001 86380 86390 1
519507 99519507 1001 86380 86390 1
519430 99519430 1001 86380 86390 1
519259 99519259 1001 86380 86390 1
519396 99519396 1001 86380 86390 1
519385 99519385 1001 86380 86390 1
520444 99520444 1001 86380 86390 1
520279 99520279 1001 86380 86390 1
520023 99520023 1001 86380 86390 1
520208 99520208 1001 86380 86390 1
520080 99520080 1001 86380 86390 1
521290 99521290 1001 86380 86390 1
521452 99521452 1001 86380 86390 1
521238 99521238 1001 86380 86390 1
521009 99521009 1001 86380 86390 1
521632 99521632 1001 86380 86390 1
521544 99521544 1001 86380 86390 1
521552 99521552 1001 86380 86390 1
522093 99522093 1001 86380 86390 1
522252 99522252 1001 86380 86390 1
522049 99522049 1001 86380 86390 1
521712 99521712 1001 86380 86390 1
521760 99521760 1001 86380 86390 1
521787 99521787 1001 86380 86390 1
522422 99522422 1001 86380 86390 1
522436 99522436 1001 86380 86390 1
522964 99522964 1001 86380 86390 1
523117 99523117 1001 86380 86390 1
522990 99522990 1001 86380 86390 1
522952 99522952 1001 86380 86390 1
522941 99522941 1001 86380 86390 1
522971 99522971 1001 86380 86390 1
522935 99522935 1001 86380 86390 1
522840 99522840 1001 86380 86390 1
522686 99522686 1001 86380 86390 1
522597 99522597 1001 86380 86390 1
523220 99523220 1001 86380 86390 1
523791 99523791 1001 86380 86390 1
523818 99523818 1001 86380 86390 1
523455 99523455 1001 86380 86390 1
523382 99523382 1001 86380 86390 1
523525 99523525 1001 86380 86390 1
524037 99524037 1001 86380 86390 1
524067 99524067 1001 86380 86390 1
524407 99524407 1001 86380 86390 1
524268 99524268 1001 86380 86390 1
524273 99524273 1001 86380 86390 1
524239 99524239 1001 86380 86390 1
525434 99525434 1001 86380 86390 1
525463 99525463 1001 86380 86390 1
525465 99525465 1001 86380 86390 1
525504 99525504 1001 86380 86390 1
525197 99525197 1001 86380 86390 1
525263 99525263 1001 86380 86390 1
525318 99525318 1001 86380 86390 1
525333 99525333 1001 86380 86390 1
525230 99525230 1001 86380 86390 1
525183 99525183 1001 86380 86390 1
526259 99526259 1001 86380 86390 1
526384 99526384 1001 86380 86390 1
526194 99526194 1001 86380 86390 1
527117 99527117 1001 86380 86390 1
526908 99526908 1001 86380 86390 1
526952 99526952 1001 86380 86390 1
526739 99526739 1001 86380 86390 1
526834 99526834 1001 86380 86390 1
527424 99527424 1001 86380 86390 1
528009 99528009 1001 86380 86390 1
527708 99527708 1001 86380 86390 1
527471 99527471 1001 86380 86390 1
528229 99528229 1001 86380 86390 1
528805 99528805 1001 86380 86390 1
528541 99528541 1001 86380 86390 1
528554 99528554 1001 86380 86390 1
528580 99528580 1001 86380 86390 1
528524 99528524 1001 86380 86390 1
528695 99528695 1001 86380 86390 1
528465 99528465 1001 86380 86390 1
529106 99529106 1001 86380 86390 1
529602 99529602 1001 86380 86390 1
529448 99529448 1001 86380 86390 1
529455 99529455 1001 86380 86390 1
529430 99529430 1001 86380 86390 1
530505 99530505 1001 86380 86390 1
530433 99530433 1001 86380 86390 1
530541 99530541 1001 86380 86390 1
530348 99530348 1001 86380 86390 1
530263 99530263 1001 86380 86390 1
530227 99530227 1001 86380 86390 1
530594 99530594 1001 86380 86390 1
530757 99530757 1001 86380 86390 1
531148 99531148 1001 86380 86390 1
530979 99530979 1001 86380 86390 1
530988 99530988 1001 86380 86390 1
531120 99531120 1001 86380 86390 1
530892 99530892 1001 86380 86390 1
530843 99530843 1001 86380 86390 1
530859 99530859 1001 86380 86390 1
531507 99531507 1001 86380 86390 1
531383 99531383 1001 86380 86390 1
532090 99532090 1001 86380 86390 1
532039 99532039 1001 86380 86390 1
531891 99531891 1001 86380 86390 1
531706 99531706 1001 86380 86390 1
532964 99532964 1001 86380 86390 1
532649 99532649 1001 86380 86390 1
532571 99532571 1001 86380 86390 1
532415 99532415 1001 86380 86390 1
533038 99533038 1001 86380 86390 1
533344 99533344 1001 86380 86390 1
534059 99534059 1001 86380 86390 1
534608 99534608 1001 86380 86390 1
534459 99534459 1001 86380 86390 1
534168 99534168 1001 86380 86390 1
534125 99534125 1001 86380 86390 1
534711 99534711 1001 86380 86390 1
534790 99534790 1001 86380 86390 1
535451 99535451 1001 86380 86390 1
535505 99535505 1001 86380 86390 1
535144 99535144 1001 86380 86390 1
535251 99535251 1001 86380 86390 1
535239 99535239 1001 86380 86390 1
536120 99536120 1001 86380 86390 1
536096 99536096 1001 86380 86390 1
535824 99535824 1001 86380 86390 1
535748 99535748 1001 86380 86390 1
536352 99536352 1001 86380 86390 1
536535 99536535 1001 86380 86390 1
537075 99537075 1001 86380 86390 1
536998 99536998 1001 86380 86390 1
536776 99536776 1001 86380 86390 1
536945 99536945 1001 86380 86390 1
536929 99536929 1001 86380 86390 1
536587 99536587 1001 86380 86390 1
536655 99536655 1001 86380 86390 1
536708 99536708 1001 86380 86390 1
537229 99537229 1001 86380 86390 1
537348 99537348 1001 86380 86390 1
537789 99537789 1001 86380 86390 1
537650 99537650 1001 86380 86390 1
537484 99537484 1001 86380 86390 1
538768 99538768 1001 86380 86390 1
538468 99538468 1001 86380 86390 1
538516 99538516 1001 86380 86390 1
538413 99538413 1001 86380 86390 1
538331 99538331 1001 86380 86390 1
538384 99538384 1001 86380 86390 1
538374 99538374 1001 86380 86390 1
538877 99538877 1001 86380 86390 1
538994 99538994 1001 86380 86390 1
538957 99538957 1001 86380 86390 1
539548 99539548 1001 86380 86390 1
539783 99539783 1001 86380 86390 1
539682 99539682 1001 86380 86390 1
539816 99539816 1001 86380 86390 1
540214 99540214 1001 86380 86390 1
539914 99539914 1001 86380 86390 1
539942 99539942 1001 86380 86390 1
539997 99539997 1001 86380 86390 1
540671 99540671 1001 86380 86390 1
540489 99540489 1001 86380 86390 1
541160 99541160 1001 86380 86390 1
541040 99541040 1001 86380 86390 1
540917 99540917 1001 86380 86390 1
540930 99540930 1001 86380 86390 1
540791 99540791 1001 86380 86390 1
541437 99541437 1001 86380 86390 1
541479 99541479 1001 86380 86390 1
541402 99541402 1001 86380 86390 1
541927 99541927 1001 86380 86390 1
542045 99542045 1001 86380 86390 1
541998 99541998 1001 86380 86390 1
541937 99541937 1001 86380 86390 1
542053 99542053 1001 86380 86390 1
541810 99541810 1001 86380 86390 1
541719 99541719 1001 86380 86390 1
541709 99541709 1001 86380 86390 1
541723 99541723 1001 86380 86390 1
541833 99541833 1001 86380 86390 1
541835 99541835 1001 86380 86390 1
541696 99541696 1001 86380 86390 1
542261 99542261 1001 86380 86390 1
542147 99542147 1001 86380 86390 1
542163 99542163 1001 86380 86390 1
542319 99542319 1001 86380 86390 1
542191 99542191 1001 86380 86390 1
542896 99542896 1001 86380 86390 1
542834 99542834 1001 86380 86390 1
542810 99542810 1001 86380 86390 1
542786 99542786 1001 86380 86390 1
542814 99542814 1001 86380 86390 1
542702 99542702 1001 86380 86390 1
542608 99542608 1001 86380 86390 1
542428 99542428 1001 86380 86390 1
542423 99542423 1001 86380 86390 1
543038 99543038 1001 86380 86390 1
543054 99543054 1001 86380 86390 1
543120 99543120 1001 86380 86390 1
543586 99543586 1001 86380 86390 1
543388 99543388 1001 86380 86390 1
543533 99543533 1001 86380 86390 1
543888 99543888 1001 86380 86390 1
544414 99544414 1001 86380 86390 1
544454 99544454 1001 86380 86390 1
544314 99544314 1001 86380 86390 1
544716 99544716 1001 86380 86390 1
400038 99400038 1001 86380 86390 1
400365 99400365 1001 86380 86390 1
400667 99400667 1001 86380 86390 1
400862 99400862 1001 86380 86390 1
401580 99401580 1001 86380 86390 1
401769 99401769 1001 86380 86390 1
402123 99402123 1001 86380 86390 1
402418 99402418 1001 86380 86390 1
403221 99403221 1001 86380 86390 1
403521 99403521 1001 86380 86390 1
403527 99403527 1001 86380 86390 1
403993 99403993 1001 86380 86390 1
403996 99403996 1001 86380 86390 1
404237 99404237 1001 86380 86390 1
404539 99404539 1001 86380 86390 1
404735 99404735 1001 86380 86390 1
405265 99405265 1001 86380 86390 1
405530 99405530 1001 86380 86390 1
405631 99405631 1001 86380 86390 1
406036 99406036 1001 86380 86390 1
406501 99406501 1001 86380 86390 1
406918 99406918 1001 86380 86390 1
406979 99406979 1001 86380 86390 1
407100 99407100 1001 86380 86390 1
407439 99407439 1001 86380 86390 1
407832 99407832 1001 86380 86390 1
407991 99407991 1001 86380 86390 1
408187 99408187 1001 86380 86390 1
408472 99408472 1001 86380 86390 1
408530 99408530 1001 86380 86390 1
408672 99408672 1001 86380 86390 1
409150 99409150 1001 86380 86390 1
409738 99409738 1001 86380 86390 1
409857 99409857 1001 86380 86390 1
410032 99410032 1001 86380 86390 1
409992 99409992 1001 86380 86390 1
410191 99410191 1001 86380 86390 1
410160 99410160 1001 86380 86390 1
410278 99410278 1001 86380 86390 1
410261 99410261 1001 86380 86390 1
410263 99410263 1001 86380 86390 1
410541 99410541 1001 86380 86390 1
410972 99410972 1001 86380 86390 1
411163 99411163 1001 86380 86390 1
411198 99411198 1001 86380 86390 1
411551 99411551 1001 86380 86390 1
411619 99411619 1001 86380 86390 1
412055 99412055 1001 86380 86390 1
412172 99412172 1001 86380 86390 1
412108 99412108 1001 86380 86390 1
412326 99412326 1001 86380 86390 1
412333 99412333 1001 86380 86390 1
413457 99413457 1001 86380 86390 1
413197 99413197 1001 86380 86390 1
413153 99413153 1001 86380 86390 1
412765 99412765 1001 86380 86390 1
415034 99415034 1001 86380 86390 1
415125 99415125 1001 86380 86390 1
414779 99414779 1001 86380 86390 1
414900 99414900 1001 86380 86390 1
414436 99414436 1001 86380 86390 1
414240 99414240 1001 86380 86390 1
414500 99414500 1001 86380 86390 1
415511 99415511 1001 86380 86390 1
415690 99415690 1001 86380 86390 1
416600 99416600 1001 86380 86390 1
416311 99416311 1001 86380 86390 1
415895 99415895 1001 86380 86390 1
417114 99417114 1001 86380 86390 1
417371 99417371 1001 86380 86390 1
417607 99417607 1001 86380 86390 1
418274 99418274 1001 86380 86390 1
418252 99418252 1001 86380 86390 1
418181 99418181 1001 86380 86390 1
418051 99418051 1001 86380 86390 1
418907 99418907 1001 86380 86390 1
420240 99420240 1001 86380 86390 1
420080 99420080 1001 86380 86390 1
420363 99420363 1001 86380 86390 1
420417 99420417 1001 86380 86390 1
420420 99420420 1001 86380 86390 1
420089 99420089 1001 86380 86390 1
419852 99419852 1001 86380 86390 1
420029 99420029 1001 86380 86390 1
419937 99419937 1001 86380 86390 1
419374 99419374 1001 86380 86390 1
420742 99420742 1001 86380 86390 1
420462 99420462 1001 86380 86390 1
421856 99421856 1001 86380 86390 1
421281 99421281 1001 86380 86390 1
421448 99421448 1001 86380 86390 1
421009 99421009 1001 86380 86390 1
423685 99423685 1001 86380 86390 1
423607 99423607 1001 86380 86390 1
423692 99423692 1001 86380 86390 1
423493 99423493 1001 86380 86390 1
422602 99422602 1001 86380 86390 1
422939 99422939 1001 86380 86390 1
424072 99424072 1001 86380 86390 1
423848 99423848 1001 86380 86390 1
425185 99425185 1001 86380 86390 1
424716 99424716 1001 86380 86390 1
424970 99424970 1001 86380 86390 1
425000 99425000 1001 86380 86390 1
424432 99424432 1001 86380 86390 1
425539 99425539 1001 86380 86390 1
425482 99425482 1001 86380 86390 1
426822 99426822 1001 86380 86390 1
426827 99426827 1001 86380 86390 1
426806 99426806 1001 86380 86390 1
426138 99426138 1001 86380 86390 1
425904 99425904 1001 86380 86390 1
425954 99425954 1001 86380 86390 1
427487 99427487 1001 86380 86390 1
428482 99428482 1001 86380 86390 1
428211 99428211 1001 86380 86390 1
428177 99428177 1001 86380 86390 1
427587 99427587 1001 86380 86390 1
427551 99427551 1001 86380 86390 1
429127 99429127 1001 86380 86390 1
430335 99430335 1001 86380 86390 1
430345 99430345 1001 86380 86390 1
430189 99430189 1001 86380 86390 1
429665 99429665 1001 86380 86390 1
429726 99429726 1001 86380 86390 1
429608 99429608 1001 86380 86390 1
429586 99429586 1001 86380 86390 1
429330 99429330 1001 86380 86390 1
429560 99429560 1001 86380 86390 1
431898 99431898 1001 86380 86390 1
431359 99431359 1001 86380 86390 1
431593 99431593 1001 86380 86390 1
430959 99430959 1001 86380 86390 1
431078 99431078 1001 86380 86390 1
431167 99431167 1001 86380 86390 1
432127 99432127 1001 86380 86390 1
432389 99432389 1001 86380 86390 1
433641 99433641 1001 86380 86390 1
433071 99433071 1001 86380 86390 1
433214 99433214 1001 86380 86390 1
433144 99433144 1001 86380 86390 1
432962 99432962 1001 86380 86390 1
432607 99432607 1001 86380 86390 1
432853 99432853 1001 86380 86390 1
434113 99434113 1001 86380 86390 1
435114 99435114 1001 86380 86390 1
435119 99435119 1001 86380 86390 1
435415 99435415 1001 86380 86390 1
435105 99435105 1001 86380 86390 1
434693 99434693 1001 86380 86390 1
435729 99435729 1001 86380 86390 1
436893 99436893 1001 86380 86390 1
437102 99437102 1001 86380 86390 1
436771 99436771 1001 86380 86390 1
436683 99436683 1001 86380 86390 1
436483 99436483 1001 86380 86390 1
436743 99436743 1001 86380 86390 1
436168 99436168 1001 86380 86390 1
300541 99300541 1001 86380 86390 1
300658 99300658 1001 86380 86390 1
300224 99300224 1001 86380 86390 1
300885 99300885 1001 86380 86390 1
300789 99300789 1001 86380 86390 1
301412 99301412 1001 86380 86390 1
301207 99301207 1001 86380 86390 1
301079 99301079 1001 86380 86390 1
302485 99302485 1001 86380 86390 1
302770 99302770 1001 86380 86390 1
302693 99302693 1001 86380 86390 1
302672 99302672 1001 86380 86390 1
302647 99302647 1001 86380 86390 1
303253 99303253 1001 86380 86390 1
303575 99303575 1001 86380 86390 1
303476 99303476 1001 86380 86390 1
304180 99304180 1001 86380 86390 1
304039 99304039 1001 86380 86390 1
304696 99304696 1001 86380 86390 1
304781 99304781 1001 86380 86390 1
304549 99304549 1001 86380 86390 1
304239 99304239 1001 86380 86390 1
305011 99305011 1001 86380 86390 1
305014 99305014 1001 86380 86390 1
304939 99304939 1001 86380 86390 1
304928 99304928 1001 86380 86390 1
304967 99304967 1001 86380 86390 1
305033 99305033 1001 86380 86390 1
305048 99305048 1001 86380 86390 1
305685 99305685 1001 86380 86390 1
305419 99305419 1001 86380 86390 1
305344 99305344 1001 86380 86390 1
305334 99305334 1001 86380 86390 1
500172 99500172 1001 86380 86390 1
500073 99500073 1001 86380 86390 1
500650 99500650 1001 86380 86390 1
500793 99500793 1001 86380 86390 1
500670 99500670 1001 86380 86390 1
500513 99500513 1001 86380 86390 1
500526 99500526 1001 86380 86390 1
500979 99500979 1001 86380 86390 1
500902 99500902 1001 86380 86390 1
501278 99501278 1001 86380 86390 1
501255 99501255 1001 86380 86390 1
501232 99501232 1001 86380 86390 1
501414 99501414 1001 86380 86390 1
501718 99501718 1001 86380 86390 1
501770 99501770 1001 86380 86390 1
502232 99502232 1001 86380 86390 1
502258 99502258 1001 86380 86390 1
502008 99502008 1001 86380 86390 1
501893 99501893 1001 86380 86390 1
502596 99502596 1001 86380 86390 1
503218 99503218 1001 86380 86390 1
503283 99503283 1001 86380 86390 1
502930 99502930 1001 86380 86390 1
502918 99502918 1001 86380 86390 1
503051 99503051 1001 86380 86390 1
502889 99502889 1001 86380 86390 1
503386 99503386 1001 86380 86390 1
503337 99503337 1001 86380 86390 1
503494 99503494 1001 86380 86390 1
504061 99504061 1001 86380 86390 1
504066 99504066 1001 86380 86390 1
503791 99503791 1001 86380 86390 1
503804 99503804 1001 86380 86390 1
503553 99503553 1001 86380 86390 1
504234 99504234 1001 86380 86390 1
504302 99504302 1001 86380 86390 1
504881 99504881 1001 86380 86390 1
504925 99504925 1001 86380 86390 1
504936 99504936 1001 86380 86390 1
504668 99504668 1001 86380 86390 1
504722 99504722 1001 86380 86390 1
504438 99504438 1001 86380 86390 1
505059 99505059 1001 86380 86390 1
505087 99505087 1001 86380 86390 1
505077 99505077 1001 86380 86390 1
505103 99505103 1001 86380 86390 1
505734 99505734 1001 86380 86390 1
505504 99505504 1001 86380 86390 1
505258 99505258 1001 86380 86390 1
505289 99505289 1001 86380 86390 1
505917 99505917 1001 86380 86390 1
506470 99506470 1001 86380 86390 1
506224 99506224 1001 86380 86390 1
506016 99506016 1001 86380 86390 1
506133 99506133 1001 86380 86390 1
506122 99506122 1001 86380 86390 1
506793 99506793 1001 86380 86390 1
506797 99506797 1001 86380 86390 1
507296 99507296 1001 86380 86390 1
507327 99507327 1001 86380 86390 1
506839 99506839 1001 86380 86390 1
507582 99507582 1001 86380 86390 1
507548 99507548 1001 86380 86390 1
507920 99507920 1001 86380 86390 1
507986 99507986 1001 86380 86390 1
507846 99507846 1001 86380 86390 1
507925 99507925 1001 86380 86390 1
508003 99508003 1001 86380 86390 1
507771 99507771 1001 86380 86390 1
507631 99507631 1001 86380 86390 1
508963 99508963 1001 86380 86390 1
509006 99509006 1001 86380 86390 1
509008 99509008 1001 86380 86390 1
508651 99508651 1001 86380 86390 1
508526 99508526 1001 86380 86390 1
508604 99508604 1001 86380 86390 1
509249 99509249 1001 86380 86390 1
509081 99509081 1001 86380 86390 1
509837 99509837 1001 86380 86390 1
509829 99509829 1001 86380 86390 1
509753 99509753 1001 86380 86390 1
509755 99509755 1001 86380 86390 1
509895 99509895 1001 86380 86390 1
509468 99509468 1001 86380 86390 1
509996 99509996 1001 86380 86390 1
510457 99510457 1001 86380 86390 1
510512 99510512 1001 86380 86390 1
510779 99510779 1001 86380 86390 1
510758 99510758 1001 86380 86390 1
510839 99510839 1001 86380 86390 1
511353 99511353 1001 86380 86390 1
511365 99511365 1001 86380 86390 1
511498 99511498 1001 86380 86390 1
511317 99511317 1001 86380 86390 1
511038 99511038 1001 86380 86390 1
511111 99511111 1001 86380 86390 1
511713 99511713 1001 86380 86390 1
511702 99511702 1001 86380 86390 1
512267 99512267 1001 86380 86390 1
511805 99511805 1001 86380 86390 1
511961 99511961 1001 86380 86390 1
511795 99511795 1001 86380 86390 1
512502 99512502 1001 86380 86390 1
513064 99513064 1001 86380 86390 1
512969 99512969 1001 86380 86390 1
512751 99512751 1001 86380 86390 1
513852 99513852 1001 86380 86390 1
513930 99513930 1001 86380 86390 1
513870 99513870 1001 86380 86390 1
513910 99513910 1001 86380 86390 1
514017 99514017 1001 86380 86390 1
513479 99513479 1001 86380 86390 1
513549 99513549 1001 86380 86390 1
514213 99514213 1001 86380 86390 1
514125 99514125 1001 86380 86390 1
514657 99514657 1001 86380 86390 1
514714 99514714 1001 86380 86390 1
514577 99514577 1001 86380 86390 1
514630 99514630 1001 86380 86390 1
514283 99514283 1001 86380 86390 1
514402 99514402 1001 86380 86390 1
514913 99514913 1001 86380 86390 1
515342 99515342 1001 86380 86390 1
515319 99515319 1001 86380 86390 1
515104 99515104 1001 86380 86390 1
515739 99515739 1001 86380 86390 1
515807 99515807 1001 86380 86390 1
515704 99515704 1001 86380 86390 1
516490 99516490 1001 86380 86390 1
516197 99516197 1001 86380 86390 1
516134 99516134 1001 86380 86390 1
515951 99515951 1001 86380 86390 1
516560 99516560 1001 86380 86390 1
516638 99516638 1001 86380 86390 1
516589 99516589 1001 86380 86390 1
516939 99516939 1001 86380 86390 1
517111 99517111 1001 86380 86390 1
517124 99517124 1001 86380 86390 1
517460 99517460 1001 86380 86390 1
517461 99517461 1001 86380 86390 1
518117 99518117 1001 86380 86390 1
518031 99518031 1001 86380 86390 1
518314 99518314 1001 86380 86390 1
518256 99518256 1001 86380 86390 1
518930 99518930 1001 86380 86390 1
518883 99518883 1001 86380 86390 1
518602 99518602 1001 86380 86390 1
518578 99518578 1001 86380 86390 1
518661 99518661 1001 86380 86390 1
518639 99518639 1001 86380 86390 1
518411 99518411 1001 86380 86390 1
518385 99518385 1001 86380 86390 1
518494 99518494 1001 86380 86390 1
519611 99519611 1001 86380 86390 1
519688 99519688 1001 86380 86390 1
519788 99519788 1001 86380 86390 1
519730 99519730 1001 86380 86390 1
519641 99519641 1001 86380 86390 1
519735 99519735 1001 86380 86390 1
519509 99519509 1001 86380 86390 1
519349 99519349 1001 86380 86390 1
519273 99519273 1001 86380 86390 1
519968 99519968 1001 86380 86390 1
520581 99520581 1001 86380 86390 1
520557 99520557 1001 86380 86390 1
520344 99520344 1001 86380 86390 1
520255 99520255 1001 86380 86390 1
520361 99520361 1001 86380 86390 1
520161 99520161 1001 86380 86390 1
520079 99520079 1001 86380 86390 1
520119 99520119 1001 86380 86390 1
520839 99520839 1001 86380 86390 1
521350 99521350 1001 86380 86390 1
521444 99521444 1001 86380 86390 1
521386 99521386 1001 86380 86390 1
521144 99521144 1001 86380 86390 1
521132 99521132 1001 86380 86390 1
520912 99520912 1001 86380 86390 1
521021 99521021 1001 86380 86390 1
520920 99520920 1001 86380 86390 1
522247 99522247 1001 86380 86390 1
522285 99522285 1001 86380 86390 1
521693 99521693 1001 86380 86390 1
522460 99522460 1001 86380 86390 1
522333 99522333 1001 86380 86390 1
522959 99522959 1001 86380 86390 1
522836 99522836 1001 86380 86390 1
522864 99522864 1001 86380 86390 1
522717 99522717 1001 86380 86390 1
522616 99522616 1001 86380 86390 1
522620 99522620 1001 86380 86390 1
522573 99522573 1001 86380 86390 1
523911 99523911 1001 86380 86390 1
523683 99523683 1001 86380 86390 1
524734 99524734 1001 86380 86390 1
524699 99524699 1001 86380 86390 1
524338 99524338 1001 86380 86390 1
524872 99524872 1001 86380 86390 1
524865 99524865 1001 86380 86390 1
524920 99524920 1001 86380 86390 1
525283 99525283 1001 86380 86390 1
525140 99525140 1001 86380 86390 1
525619 99525619 1001 86380 86390 1
525763 99525763 1001 86380 86390 1
525764 99525764 1001 86380 86390 1
526036 99526036 1001 86380 86390 1
525858 99525858 1001 86380 86390 1
525820 99525820 1001 86380 86390 1
525912 99525912 1001 86380 86390 1
526500 99526500 1001 86380 86390 1
526616 99526616 1001 86380 86390 1
526578 99526578 1001 86380 86390 1
526584 99526584 1001 86380 86390 1
526429 99526429 1001 86380 86390 1
526534 99526534 1001 86380 86390 1
527164 99527164 1001 86380 86390 1
527143 99527143 1001 86380 86390 1
527118 99527118 1001 86380 86390 1
526969 99526969 1001 86380 86390 1
526787 99526787 1001 86380 86390 1
527753 99527753 1001 86380 86390 1
527546 99527546 1001 86380 86390 1
527508 99527508 1001 86380 86390 1
528169 99528169 1001 86380 86390 1
528250 99528250 1001 86380 86390 1
528160 99528160 1001 86380 86390 1
528428 99528428 1001 86380 86390 1
528469 99528469 1001 86380 86390 1
528393 99528393 1001 86380 86390 1
529097 99529097 1001 86380 86390 1
529524 99529524 1001 86380 86390 1
529517 99529517 1001 86380 86390 1
529153 99529153 1001 86380 86390 1
529830 99529830 1001 86380 86390 1
529822 99529822 1001 86380 86390 1
529930 99529930 1001 86380 86390 1
530492 99530492 1001 86380 86390 1
530160 99530160 1001 86380 86390 1
530229 99530229 1001 86380 86390 1
530114 99530114 1001 86380 86390 1
529951 99529951 1001 86380 86390 1
529944 99529944 1001 86380 86390 1
530576 99530576 1001 86380 86390 1
530680 99530680 1001 86380 86390 1
530643 99530643 1001 86380 86390 1
531254 99531254 1001 86380 86390 1
531221 99531221 1001 86380 86390 1
531301 99531301 1001 86380 86390 1
530836 99530836 1001 86380 86390 1
530761 99530761 1001 86380 86390 1
530891 99530891 1001 86380 86390 1
530917 99530917 1001 86380 86390 1
530935 99530935 1001 86380 86390 1
531509 99531509 1001 86380 86390 1
532122 99532122 1001 86380 86390 1
531619 99531619 1001 86380 86390 1
531632 99531632 1001 86380 86390 1
532272 99532272 1001 86380 86390 1
532402 99532402 1001 86380 86390 1
532925 99532925 1001 86380 86390 1
532992 99532992 1001 86380 86390 1
533081 99533081 1001 86380 86390 1
533703 99533703 1001 86380 86390 1
533691 99533691 1001 86380 86390 1
533673 99533673 1001 86380 86390 1
533699 99533699 1001 86380 86390 1
533572 99533572 1001 86380 86390 1
533286 99533286 1001 86380 86390 1
534592 99534592 1001 86380 86390 1
534756 99534756 1001 86380 86390 1
535397 99535397 1001 86380 86390 1
535334 99535334 1001 86380 86390 1
535295 99535295 1001 86380 86390 1
535077 99535077 1001 86380 86390 1
535043 99535043 1001 86380 86390 1
535675 99535675 1001 86380 86390 1
535621 99535621 1001 86380 86390 1
535686 99535686 1001 86380 86390 1
536277 99536277 1001 86380 86390 1
535981 99535981 1001 86380 86390 1
536130 99536130 1001 86380 86390 1
535897 99535897 1001 86380 86390 1
535720 99535720 1001 86380 86390 1
535877 99535877 1001 86380 86390 1
536540 99536540 1001 86380 86390 1
536414 99536414 1001 86380 86390 1
536440 99536440 1001 86380 86390 1
536377 99536377 1001 86380 86390 1
536961 99536961 1001 86380 86390 1
537030 99537030 1001 86380 86390 1
536954 99536954 1001 86380 86390 1
536610 99536610 1001 86380 86390 1
536662 99536662 1001 86380 86390 1
536626 99536626 1001 86380 86390 1
536642 99536642 1001 86380 86390 1
537356 99537356 1001 86380 86390 1
537178 99537178 1001 86380 86390 1
537298 99537298 1001 86380 86390 1
537248 99537248 1001 86380 86390 1
537821 99537821 1001 86380 86390 1
537629 99537629 1001 86380 86390 1
537749 99537749 1001 86380 86390 1
537698 99537698 1001 86380 86390 1
537716 99537716 1001 86380 86390 1
538165 99538165 1001 86380 86390 1
538802 99538802 1001 86380 86390 1
538415 99538415 1001 86380 86390 1
538324 99538324 1001 86380 86390 1
538315 99538315 1001 86380 86390 1
538316 99538316 1001 86380 86390 1
538213 99538213 1001 86380 86390 1
538330 99538330 1001 86380 86390 1
538296 99538296 1001 86380 86390 1
539628 99539628 1001 86380 86390 1
539524 99539524 1001 86380 86390 1
539064 99539064 1001 86380 86390 1
539834 99539834 1001 86380 86390 1
539751 99539751 1001 86380 86390 1
539648 99539648 1001 86380 86390 1
540300 99540300 1001 86380 86390 1
540431 99540431 1001 86380 86390 1
540415 99540415 1001 86380 86390 1
539963 99539963 1001 86380 86390 1
539927 99539927 1001 86380 86390 1
540557 99540557 1001 86380 86390 1
540664 99540664 1001 86380 86390 1
541256 99541256 1001 86380 86390 1
541265 99541265 1001 86380 86390 1
540990 99540990 1001 86380 86390 1
540891 99540891 1001 86380 86390 1
540792 99540792 1001 86380 86390 1
541409 99541409 1001 86380 86390 1
541462 99541462 1001 86380 86390 1
541440 99541440 1001 86380 86390 1
541947 99541947 1001 86380 86390 1
541862 99541862 1001 86380 86390 1
541863 99541863 1001 86380 86390 1
541879 99541879 1001 86380 86390 1
541789 99541789 1001 86380 86390 1
541741 99541741 1001 86380 86390 1
541593 99541593 1001 86380 86390 1
542856 99542856 1001 86380 86390 1
542792 99542792 1001 86380 86390 1
542920 99542920 1001 86380 86390 1
542613 99542613 1001 86380 86390 1
542660 99542660 1001 86380 86390 1
542456 99542456 1001 86380 86390 1
542344 99542344 1001 86380 86390 1
543680 99543680 1001 86380 86390 1
543501 99543501 1001 86380 86390 1
543557 99543557 1001 86380 86390 1
543548 99543548 1001 86380 86390 1
543367 99543367 1001 86380 86390 1
543525 99543525 1001 86380 86390 1
543151 99543151 1001 86380 86390 1
543902 99543902 1001 86380 86390 1
544433 99544433 1001 86380 86390 1
544261 99544261 1001 86380 86390 1
400158 99400158 1001 86380 86390 1
400166 99400166 1001 86380 86390 1
400150 99400150 1001 86380 86390 1
400154 99400154 1001 86380 86390 1
400863 99400863 1001 86380 86390 1
400882 99400882 1001 86380 86390 1
401547 99401547 1001 86380 86390 1
401700 99401700 1001 86380 86390 1
401723 99401723 1001 86380 86390 1
401733 99401733 1001 86380 86390 1
401739 99401739 1001 86380 86390 1
402155 99402155 1001 86380 86390 1
402177 99402177 1001 86380 86390 1
402627 99402627 1001 86380 86390 1
402949 99402949 1001 86380 86390 1
403012 99403012 1001 86380 86390 1
403272 99403272 1001 86380 86390 1
403491 99403491 1001 86380 86390 1
403589 99403589 1001 86380 86390 1
403627 99403627 1001 86380 86390 1
403792 99403792 1001 86380 86390 1
404116 99404116 1001 86380 86390 1
404207 99404207 1001 86380 86390 1
404480 99404480 1001 86380 86390 1
404878 99404878 1001 86380 86390 1
404919 99404919 1001 86380 86390 1
405075 99405075 1001 86380 86390 1
405259 99405259 1001 86380 86390 1
405770 99405770 1001 86380 86390 1
405917 99405917 1001 86380 86390 1
406212 99406212 1001 86380 86390 1
406424 99406424 1001 86380 86390 1
406633 99406633 1001 86380 86390 1
406738 99406738 1001 86380 86390 1
406951 99406951 1001 86380 86390 1
406996 99406996 1001 86380 86390 1
407222 99407222 1001 86380 86390 1
407296 99407296 1001 86380 86390 1
407300 99407300 1001 86380 86390 1
407326 99407326 1001 86380 86390 1
407436 99407436 1001 86380 86390 1
407498 99407498 1001 86380 86390 1
407541 99407541 1001 86380 86390 1
407593 99407593 1001 86380 86390 1
407811 99407811 1001 86380 86390 1
408328 99408328 1001 86380 86390 1
408445 99408445 1001 86380 86390 1
409342 99409342 1001 86380 86390 1
409549 99409549 1001 86380 86390 1
409505 99409505 1001 86380 86390 1
411517 99411517 1001 86380 86390 1
411473 99411473 1001 86380 86390 1
411846 99411846 1001 86380 86390 1
412424 99412424 1001 86380 86390 1
412472 99412472 1001 86380 86390 1
413338 99413338 1001 86380 86390 1
413322 99413322 1001 86380 86390 1
412856 99412856 1001 86380 86390 1
412837 99412837 1001 86380 86390 1
412543 99412543 1001 86380 86390 1
413964 99413964 1001 86380 86390 1
414117 99414117 1001 86380 86390 1
413973 99413973 1001 86380 86390 1
414056 99414056 1001 86380 86390 1
415018 99415018 1001 86380 86390 1
414567 99414567 1001 86380 86390 1
414755 99414755 1001 86380 86390 1
414325 99414325 1001 86380 86390 1
414460 99414460 1001 86380 86390 1
416819 99416819 1001 86380 86390 1
416845 99416845 1001 86380 86390 1
416666 99416666 1001 86380 86390 1
416442 99416442 1001 86380 86390 1
415777 99415777 1001 86380 86390 1
415995 99415995 1001 86380 86390 1
415891 99415891 1001 86380 86390 1
417202 99417202 1001 86380 86390 1
417233 99417233 1001 86380 86390 1
417060 99417060 1001 86380 86390 1
417367 99417367 1001 86380 86390 1
417605 99417605 1001 86380 86390 1
417521 99417521 1001 86380 86390 1
418636 99418636 1001 86380 86390 1
418210 99418210 1001 86380 86390 1
417797 99417797 1001 86380 86390 1
417854 99417854 1001 86380 86390 1
417753 99417753 1001 86380 86390 1
419097 99419097 1001 86380 86390 1
420383 99420383 1001 86380 86390 1
420333 99420333 1001 86380 86390 1
420249 99420249 1001 86380 86390 1
419984 99419984 1001 86380 86390 1
419756 99419756 1001 86380 86390 1
419315 99419315 1001 86380 86390 1
421954 99421954 1001 86380 86390 1
422090 99422090 1001 86380 86390 1
421453 99421453 1001 86380 86390 1
421668 99421668 1001 86380 86390 1
421493 99421493 1001 86380 86390 1
420901 99420901 1001 86380 86390 1
421091 99421091 1001 86380 86390 1
421117 99421117 1001 86380 86390 1
422263 99422263 1001 86380 86390 1
422179 99422179 1001 86380 86390 1
423292 99423292 1001 86380 86390 1
423161 99423161 1001 86380 86390 1
422863 99422863 1001 86380 86390 1
423782 99423782 1001 86380 86390 1
424112 99424112 1001 86380 86390 1
424953 99424953 1001 86380 86390 1
424573 99424573 1001 86380 86390 1
424194 99424194 1001 86380 86390 1
426899 99426899 1001 86380 86390 1
426374 99426374 1001 86380 86390 1
426622 99426622 1001 86380 86390 1
426478 99426478 1001 86380 86390 1
426526 99426526 1001 86380 86390 1
426368 99426368 1001 86380 86390 1
426002 99426002 1001 86380 86390 1
426241 99426241 1001 86380 86390 1
427288 99427288 1001 86380 86390 1
427145 99427145 1001 86380 86390 1
428409 99428409 1001 86380 86390 1
427566 99427566 1001 86380 86390 1
427696 99427696 1001 86380 86390 1
429153 99429153 1001 86380 86390 1
430235 99430235 1001 86380 86390 1
429859 99429859 1001 86380 86390 1
429938 99429938 1001 86380 86390 1
429654 99429654 1001 86380 86390 1
430552 99430552 1001 86380 86390 1
430414 99430414 1001 86380 86390 1
431308 99431308 1001 86380 86390 1
431608 99431608 1001 86380 86390 1
431303 99431303 1001 86380 86390 1
431281 99431281 1001 86380 86390 1
430947 99430947 1001 86380 86390 1
432224 99432224 1001 86380 86390 1
433107 99433107 1001 86380 86390 1
434057 99434057 1001 86380 86390 1
433806 99433806 1001 86380 86390 1
433994 99433994 1001 86380 86390 1
435374 99435374 1001 86380 86390 1
435238 99435238 1001 86380 86390 1
435403 99435403 1001 86380 86390 1
434820 99434820 1001 86380 86390 1
434634 99434634 1001 86380 86390 1
436833 99436833 1001 86380 86390 1
436815 99436815 1001 86380 86390 1
436864 99436864 1001 86380 86390 1
436673 99436673 1001 86380 86390 1
436465 99436465 1001 86380 86390 1
436587 99436587 1001 86380 86390 1
436040 99436040 1001 86380 86390 1
435909 99435909 1001 86380 86390 1
300590 99300590 1001 86380 86390 1
300646 99300646 1001 86380 86390 1
300401 99300401 1001 86380 86390 1
300311 99300311 1001 86380 86390 1
300248 99300248 1001 86380 86390 1
300883 99300883 1001 86380 86390 1
300891 99300891 1001 86380 86390 1
301365 99301365 1001 86380 86390 1
301168 99301168 1001 86380 86390 1
301183 99301183 1001 86380 86390 1
300960 99300960 1001 86380 86390 1
301044 99301044 1001 86380 86390 1
301045 99301045 1001 86380 86390 1
301035 99301035 1001 86380 86390 1
302361 99302361 1001 86380 86390 1
302184 99302184 1001 86380 86390 1
302275 99302275 1001 86380 86390 1
301888 99301888 1001 86380 86390 1
303010 99303010 1001 86380 86390 1
302978 99302978 1001 86380 86390 1
302915 99302915 1001 86380 86390 1
302999 99302999 1001 86380 86390 1
302883 99302883 1001 86380 86390 1
302756 99302756 1001 86380 86390 1
302746 99302746 1001 86380 86390 1
303281 99303281 1001 86380 86390 1
303258 99303258 1001 86380 86390 1
303403 99303403 1001 86380 86390 1
303395 99303395 1001 86380 86390 1
303683 99303683 1001 86380 86390 1
303544 99303544 1001 86380 86390 1
303429 99303429 1001 86380 86390 1
304234 99304234 1001 86380 86390 1
304808 99304808 1001 86380 86390 1
304773 99304773 1001 86380 86390 1
304607 99304607 1001 86380 86390 1
304572 99304572 1001 86380 86390 1
304357 99304357 1001 86380 86390 1
304424 99304424 1001 86380 86390 1
304326 99304326 1001 86380 86390 1
304917 99304917 1001 86380 86390 1
305669 99305669 1001 86380 86390 1
305219 99305219 1001 86380 86390 1
305077 99305077 1001 86380 86390 1
305209 99305209 1001 86380 86390 1
500011 99500011 1001 86380 86390 1
500028 99500028 1001 86380 86390 1
500737 99500737 1001 86380 86390 1
500700 99500700 1001 86380 86390 1
500472 99500472 1001 86380 86390 1
500251 99500251 1001 86380 86390 1
500347 99500347 1001 86380 86390 1
500860 99500860 1001 86380 86390 1
501253 99501253 1001 86380 86390 1
501288 99501288 1001 86380 86390 1
501218 99501218 1001 86380 86390 1
501080 99501080 1001 86380 86390 1
501184 99501184 1001 86380 86390 1
502351 99502351 1001 86380 86390 1
502434 99502434 1001 86380 86390 1
502374 99502374 1001 86380 86390 1
502169 99502169 1001 86380 86390 1
502221 99502221 1001 86380 86390 1
502186 99502186 1001 86380 86390 1
502124 99502124 1001 86380 86390 1
502509 99502509 1001 86380 86390 1
502587 99502587 1001 86380 86390 1
502473 99502473 1001 86380 86390 1
503151 99503151 1001 86380 86390 1
503191 99503191 1001 86380 86390 1
503101 99503101 1001 86380 86390 1
503193 99503193 1001 86380 86390 1
503074 99503074 1001 86380 86390 1
503026 99503026 1001 86380 86390 1
502993 99502993 1001 86380 86390 1
502842 99502842 1001 86380 86390 1
502759 99502759 1001 86380 86390 1
502773 99502773 1001 86380 86390 1
503421 99503421 1001 86380 86390 1
503426 99503426 1001 86380 86390 1
503479 99503479 1001 86380 86390 1
504019 99504019 1001 86380 86390 1
503749 99503749 1001 86380 86390 1
503815 99503815 1001 86380 86390 1
503505 99503505 1001 86380 86390 1
503649 99503649 1001 86380 86390 1
504215 99504215 1001 86380 86390 1
504217 99504217 1001 86380 86390 1
504754 99504754 1001 86380 86390 1
504832 99504832 1001 86380 86390 1
504821 99504821 1001 86380 86390 1
504539 99504539 1001 86380 86390 1
504395 99504395 1001 86380 86390 1
505126 99505126 1001 86380 86390 1
505002 99505002 1001 86380 86390 1
505474 99505474 1001 86380 86390 1
505550 99505550 1001 86380 86390 1
505270 99505270 1001 86380 86390 1
506366 99506366 1001 86380 86390 1
506201 99506201 1001 86380 86390 1
506215 99506215 1001 86380 86390 1
506320 99506320 1001 86380 86390 1
506064 99506064 1001 86380 86390 1
506771 99506771 1001 86380 86390 1
506877 99506877 1001 86380 86390 1
507445 99507445 1001 86380 86390 1
507455 99507455 1001 86380 86390 1
508122 99508122 1001 86380 86390 1
508214 99508214 1001 86380 86390 1
508267 99508267 1001 86380 86390 1
509055 99509055 1001 86380 86390 1
508665 99508665 1001 86380 86390 1
508585 99508585 1001 86380 86390 1
508601 99508601 1001 86380 86390 1
508514 99508514 1001 86380 86390 1
509242 99509242 1001 86380 86390 1
508871 99508871 1001 86380 86390 1
509236 99509236 1001 86380 86390 1
509737 99509737 1001 86380 86390 1
509769 99509769 1001 86380 86390 1
509358 99509358 1001 86380 86390 1
509436 99509436 1001 86380 86390 1
509312 99509312 1001 86380 86390 1
510678 99510678 1001 86380 86390 1
510681 99510681 1001 86380 86390 1
510556 99510556 1001 86380 86390 1
510533 99510533 1001 86380 86390 1
510371 99510371 1001 86380 86390 1
510503 99510503 1001 86380 86390 1
510506 99510506 1001 86380 86390 1
510140 99510140 1001 86380 86390 1
510836 99510836 1001 86380 86390 1
511480 99511480 1001 86380 86390 1
511182 99511182 1001 86380 86390 1
511280 99511280 1001 86380 86390 1
510997 99510997 1001 86380 86390 1
511755 99511755 1001 86380 86390 1
512212 99512212 1001 86380 86390 1
512239 99512239 1001 86380 86390 1
512347 99512347 1001 86380 86390 1
512189 99512189 1001 86380 86390 1
512202 99512202 1001 86380 86390 1
512356 99512356 1001 86380 86390 1
511852 99511852 1001 86380 86390 1
513186 99513186 1001 86380 86390 1
512831 99512831 1001 86380 86390 1
512913 99512913 1001 86380 86390 1
512811 99512811 1001 86380 86390 1
512773 99512773 1001 86380 86390 1
513381 99513381 1001 86380 86390 1
513985 99513985 1001 86380 86390 1
514015 99514015 1001 86380 86390 1
513940 99513940 1001 86380 86390 1
513540 99513540 1001 86380 86390 1
513483 99513483 1001 86380 86390 1
514225 99514225 1001 86380 86390 1
514153 99514153 1001 86380 86390 1
514234 99514234 1001 86380 86390 1
514696 99514696 1001 86380 86390 1
514660 99514660 1001 86380 86390 1
514562 99514562 1001 86380 86390 1
514447 99514447 1001 86380 86390 1
514467 99514467 1001 86380 86390 1
514573 99514573 1001 86380 86390 1
514387 99514387 1001 86380 86390 1
514973 99514973 1001 86380 86390 1
515487 99515487 1001 86380 86390 1
515553 99515553 1001 86380 86390 1
515367 99515367 1001 86380 86390 1
515774 99515774 1001 86380 86390 1
516459 99516459 1001 86380 86390 1
516383 99516383 1001 86380 86390 1
516101 99516101 1001 86380 86390 1
516169 99516169 1001 86380 86390 1
515925 99515925 1001 86380 86390 1
516528 99516528 1001 86380 86390 1
517149 99517149 1001 86380 86390 1
517321 99517321 1001 86380 86390 1
516818 99516818 1001 86380 86390 1
516885 99516885 1001 86380 86390 1
516890 99516890 1001 86380 86390 1
517372 99517372 1001 86380 86390 1
517341 99517341 1001 86380 86390 1
517357 99517357 1001 86380 86390 1
518032 99518032 1001 86380 86390 1
517775 99517775 1001 86380 86390 1
517667 99517667 1001 86380 86390 1
518307 99518307 1001 86380 86390 1
518957 99518957 1001 86380 86390 1
518811 99518811 1001 86380 86390 1
518961 99518961 1001 86380 86390 1
518614 99518614 1001 86380 86390 1
518407 99518407 1001 86380 86390 1
518446 99518446 1001 86380 86390 1
518564 99518564 1001 86380 86390 1
519072 99519072 1001 86380 86390 1
519800 99519800 1001 86380 86390 1
519440 99519440 1001 86380 86390 1
519517 99519517 1001 86380 86390 1
519908 99519908 1001 86380 86390 1
519896 99519896 1001 86380 86390 1
520490 99520490 1001 86380 86390 1
520047 99520047 1001 86380 86390 1
520809 99520809 1001 86380 86390 1
520797 99520797 1001 86380 86390 1
520923 99520923 1001 86380 86390 1
521030 99521030 1001 86380 86390 1
521601 99521601 1001 86380 86390 1
521485 99521485 1001 86380 86390 1
521590 99521590 1001 86380 86390 1
522109 99522109 1001 86380 86390 1
522110 99522110 1001 86380 86390 1
521836 99521836 1001 86380 86390 1
522344 99522344 1001 86380 86390 1
522295 99522295 1001 86380 86390 1
522480 99522480 1001 86380 86390 1
522468 99522468 1001 86380 86390 1
522340 99522340 1001 86380 86390 1
523069 99523069 1001 86380 86390 1
522890 99522890 1001 86380 86390 1
522518 99522518 1001 86380 86390 1
522547 99522547 1001 86380 86390 1
522664 99522664 1001 86380 86390 1
523908 99523908 1001 86380 86390 1
523888 99523888 1001 86380 86390 1
523931 99523931 1001 86380 86390 1
523424 99523424 1001 86380 86390 1
523517 99523517 1001 86380 86390 1
524124 99524124 1001 86380 86390 1
524117 99524117 1001 86380 86390 1
524145 99524145 1001 86380 86390 1
524675 99524675 1001 86380 86390 1
524155 99524155 1001 86380 86390 1
524812 99524812 1001 86380 86390 1
525416 99525416 1001 86380 86390 1
525448 99525448 1001 86380 86390 1
525556 99525556 1001 86380 86390 1
525332 99525332 1001 86380 86390 1
525235 99525235 1001 86380 86390 1
524990 99524990 1001 86380 86390 1
525174 99525174 1001 86380 86390 1
525115 99525115 1001 86380 86390 1
525684 99525684 1001 86380 86390 1
526345 99526345 1001 86380 86390 1
526165 99526165 1001 86380 86390 1
526029 99526029 1001 86380 86390 1
526113 99526113 1001 86380 86390 1
525919 99525919 1001 86380 86390 1
525971 99525971 1001 86380 86390 1
525953 99525953 1001 86380 86390 1
525956 99525956 1001 86380 86390 1
526617 99526617 1001 86380 86390 1
526477 99526477 1001 86380 86390 1
526452 99526452 1001 86380 86390 1
527157 99527157 1001 86380 86390 1
526894 99526894 1001 86380 86390 1
527025 99527025 1001 86380 86390 1
527027 99527027 1001 86380 86390 1
526774 99526774 1001 86380 86390 1
526789 99526789 1001 86380 86390 1
527289 99527289 1001 86380 86390 1
527348 99527348 1001 86380 86390 1
527361 99527361 1001 86380 86390 1
527969 99527969 1001 86380 86390 1
527806 99527806 1001 86380 86390 1
527861 99527861 1001 86380 86390 1
527585 99527585 1001 86380 86390 1
527624 99527624 1001 86380 86390 1
528279 99528279 1001 86380 86390 1
528091 99528091 1001 86380 86390 1
528278 99528278 1001 86380 86390 1
528874 99528874 1001 86380 86390 1
528844 99528844 1001 86380 86390 1
528730 99528730 1001 86380 86390 1
528601 99528601 1001 86380 86390 1
528577 99528577 1001 86380 86390 1
529067 99529067 1001 86380 86390 1
529146 99529146 1001 86380 86390 1
529864 99529864 1001 86380 86390 1
530399 99530399 1001 86380 86390 1
530504 99530504 1001 86380 86390 1
530535 99530535 1001 86380 86390 1
530011 99530011 1001 86380 86390 1
530130 99530130 1001 86380 86390 1
530084 99530084 1001 86380 86390 1
531342 99531342 1001 86380 86390 1
531092 99531092 1001 86380 86390 1
530948 99530948 1001 86380 86390 1
530952 99530952 1001 86380 86390 1
532067 99532067 1001 86380 86390 1
531865 99531865 1001 86380 86390 1
531817 99531817 1001 86380 86390 1
531611 99531611 1001 86380 86390 1
531625 99531625 1001 86380 86390 1
531724 99531724 1001 86380 86390 1
531621 99531621 1001 86380 86390 1
531687 99531687 1001 86380 86390 1
532345 99532345 1001 86380 86390 1
532247 99532247 1001 86380 86390 1
532238 99532238 1001 86380 86390 1
532882 99532882 1001 86380 86390 1
532748 99532748 1001 86380 86390 1
532581 99532581 1001 86380 86390 1
532544 99532544 1001 86380 86390 1
532496 99532496 1001 86380 86390 1
532537 99532537 1001 86380 86390 1
533070 99533070 1001 86380 86390 1
533539 99533539 1001 86380 86390 1
533609 99533609 1001 86380 86390 1
533250 99533250 1001 86380 86390 1
533242 99533242 1001 86380 86390 1
533938 99533938 1001 86380 86390 1
533902 99533902 1001 86380 86390 1
534492 99534492 1001 86380 86390 1
534484 99534484 1001 86380 86390 1
534514 99534514 1001 86380 86390 1
534709 99534709 1001 86380 86390 1
534802 99534802 1001 86380 86390 1
535281 99535281 1001 86380 86390 1
535060 99535060 1001 86380 86390 1
535075 99535075 1001 86380 86390 1
535003 99535003 1001 86380 86390 1
535660 99535660 1001 86380 86390 1
536286 99536286 1001 86380 86390 1
536166 99536166 1001 86380 86390 1
536004 99536004 1001 86380 86390 1
536018 99536018 1001 86380 86390 1
536123 99536123 1001 86380 86390 1
536072 99536072 1001 86380 86390 1
536111 99536111 1001 86380 86390 1
535761 99535761 1001 86380 86390 1
535826 99535826 1001 86380 86390 1
537113 99537113 1001 86380 86390 1
537028 99537028 1001 86380 86390 1
537121 99537121 1001 86380 86390 1
536878 99536878 1001 86380 86390 1
536567 99536567 1001 86380 86390 1
536607 99536607 1001 86380 86390 1
536665 99536665 1001 86380 86390 1
536743 99536743 1001 86380 86390 1
537329 99537329 1001 86380 86390 1
537617 99537617 1001 86380 86390 1
537674 99537674 1001 86380 86390 1
537639 99537639 1001 86380 86390 1
538751 99538751 1001 86380 86390 1
538663 99538663 1001 86380 86390 1
538676 99538676 1001 86380 86390 1
538627 99538627 1001 86380 86390 1
538693 99538693 1001 86380 86390 1
538340 99538340 1001 86380 86390 1
538341 99538341 1001 86380 86390 1
539327 99539327 1001 86380 86390 1
539092 99539092 1001 86380 86390 1
539118 99539118 1001 86380 86390 1
539107 99539107 1001 86380 86390 1
539029 99539029 1001 86380 86390 1
539773 99539773 1001 86380 86390 1
540447 99540447 1001 86380 86390 1
540568 99540568 1001 86380 86390 1
540518 99540518 1001 86380 86390 1
540623 99540623 1001 86380 86390 1
540482 99540482 1001 86380 86390 1
540667 99540667 1001 86380 86390 1
540959 99540959 1001 86380 86390 1
540796 99540796 1001 86380 86390 1
540809 99540809 1001 86380 86390 1
540861 99540861 1001 86380 86390 1
541488 99541488 1001 86380 86390 1
542039 99542039 1001 86380 86390 1
541756 99541756 1001 86380 86390 1
541628 99541628 1001 86380 86390 1
541683 99541683 1001 86380 86390 1
542128 99542128 1001 86380 86390 1
542714 99542714 1001 86380 86390 1
542563 99542563 1001 86380 86390 1
542656 99542656 1001 86380 86390 1
542490 99542490 1001 86380 86390 1
542349 99542349 1001 86380 86390 1
543844 99543844 1001 86380 86390 1
544594 99544594 1001 86380 86390 1
544512 99544512 1001 86380 86390 1
544516 99544516 1001 86380 86390 1
544268 99544268 1001 86380 86390 1
544145 99544145 1001 86380 86390 1
544052 99544052 1001 86380 86390 1
544091 99544091 1001 86380 86390 1
544170 99544170 1001 86380 86390 1
514003 858 1002 27653 36616 1
519521 472 1002 71029 71747 1
400107 99400107 1001 86380 86390 1
400167 99400167 1001 86380 86390 1
400339 99400339 1001 86380 86390 1
400645 99400645 1001 86380 86390 1
400852 99400852 1001 86380 86390 1
401145 99401145 1001 86380 86390 1
401332 99401332 1001 86380 86390 1
401158 99401158 1001 86380 86390 1
401455 99401455 1001 86380 86390 1
401626 99401626 1001 86380 86390 1
401647 99401647 1001 86380 86390 1
401787 99401787 1001 86380 86390 1
402013 99402013 1001 86380 86390 1
402255 99402255 1001 86380 86390 1
402192 99402192 1001 86380 86390 1
402424 99402424 1001 86380 86390 1
402703 99402703 1001 86380 86390 1
403079 99403079 1001 86380 86390 1
403259 99403259 1001 86380 86390 1
403265 99403265 1001 86380 86390 1
403493 99403493 1001 86380 86390 1
404082 99404082 1001 86380 86390 1
404665 99404665 1001 86380 86390 1
405016 99405016 1001 86380 86390 1
405307 99405307 1001 86380 86390 1
405374 99405374 1001 86380 86390 1
405657 99405657 1001 86380 86390 1
405718 99405718 1001 86380 86390 1
406031 99406031 1001 86380 86390 1
406484 99406484 1001 86380 86390 1
406725 99406725 1001 86380 86390 1
406696 99406696 1001 86380 86390 1
407120 99407120 1001 86380 86390 1
407323 99407323 1001 86380 86390 1
407367 99407367 1001 86380 86390 1
407357 99407357 1001 86380 86390 1
407565 99407565 1001 86380 86390 1
407872 99407872 1001 86380 86390 1
407794 99407794 1001 86380 86390 1
408282 99408282 1001 86380 86390 1
408877 99408877 1001 86380 86390 1
409077 99409077 1001 86380 86390 1
409262 99409262 1001 86380 86390 1
409627 99409627 1001 86380 86390 1
409975 99409975 1001 86380 86390 1
410382 99410382 1001 86380 86390 1
411020 99411020 1001 86380 86390 1
411230 99411230 1001 86380 86390 1
411370 99411370 1001 86380 86390 1
411445 99411445 1001 86380 86390 1
411694 99411694 1001 86380 86390 1
412092 99412092 1001 86380 86390 1
412393 99412393 1001 86380 86390 1
412482 99412482 1001 86380 86390 1
413688 99413688 1001 86380 86390 1
413059 99413059 1001 86380 86390 1
412968 99412968 1001 86380 86390 1
413926 99413926 1001 86380 86390 1
413814 99413814 1001 86380 86390 1
414166 99414166 1001 86380 86390 1
415621 99415621 1001 86380 86390 1
415663 99415663 1001 86380 86390 1
415715 99415715 1001 86380 86390 1
416637 99416637 1001 86380 86390 1
416614 99416614 1001 86380 86390 1
416743 99416743 1001 86380 86390 1
416369 99416369 1001 86380 86390 1
416241 99416241 1001 86380 86390 1
416057 99416057 1001 86380 86390 1
415941 99415941 1001 86380 86390 1
417015 99417015 1001 86380 86390 1
417413 99417413 1001 86380 86390 1
417567 99417567 1001 86380 86390 1
418646 99418646 1001 86380 86390 1
418795 99418795 1001 86380 86390 1
418071 99418071 1001 86380 86390 1
417716 99417716 1001 86380 86390 1
417815 99417815 1001 86380 86390 1
419001 99419001 1001 86380 86390 1
418813 99418813 1001 86380 86390 1
420196 99420196 1001 86380 86390 1
420084 99420084 1001 86380 86390 1
420009 99420009 1001 86380 86390 1
419737 99419737 1001 86380 86390 1
419580 99419580 1001 86380 86390 1
419330 99419330 1001 86380 86390 1
420680 99420680 1001 86380 86390 1
421809 99421809 1001 86380 86390 1
422108 99422108 1001 86380 86390 1
421369 99421369 1001 86380 86390 1
421282 99421282 1001 86380 86390 1
421449 99421449 1001 86380 86390 1
421258 99421258 1001 86380 86390 1
422192 99422192 1001 86380 86390 1
422269 99422269 1001 86380 86390 1
423689 99423689 1001 86380 86390 1
422965 99422965 1001 86380 86390 1
423117 99423117 1001 86380 86390 1
422778 99422778 1001 86380 86390 1
422806 99422806 1001 86380 86390 1
422561 99422561 1001 86380 86390 1
423884 99423884 1001 86380 86390 1
425109 99425109 1001 86380 86390 1
425181 99425181 1001 86380 86390 1
425063 99425063 1001 86380 86390 1
425268 99425268 1001 86380 86390 1
424315 99424315 1001 86380 86390 1
425804 99425804 1001 86380 86390 1
425518 99425518 1001 86380 86390 1
425765 99425765 1001 86380 86390 1
426718 99426718 1001 86380 86390 1
426836 99426836 1001 86380 86390 1
426290 99426290 1001 86380 86390 1
427196 99427196 1001 86380 86390 1
428593 99428593 1001 86380 86390 1
428712 99428712 1001 86380 86390 1
428583 99428583 1001 86380 86390 1
428065 99428065 1001 86380 86390 1
429026 99429026 1001 86380 86390 1
430074 99430074 1001 86380 86390 1
430197 99430197 1001 86380 86390 1
430080 99430080 1001 86380 86390 1
430154 99430154 1001 86380 86390 1
429645 99429645 1001 86380 86390 1
429401 99429401 1001 86380 86390 1
430551 99430551 1001 86380 86390 1
430707 99430707 1001 86380 86390 1
430497 99430497 1001 86380 86390 1
431789 99431789 1001 86380 86390 1
431286 99431286 1001 86380 86390 1
430975 99430975 1001 86380 86390 1
430980 99430980 1001 86380 86390 1
430897 99430897 1001 86380 86390 1
430992 99430992 1001 86380 86390 1
431057 99431057 1001 86380 86390 1
432479 99432479 1001 86380 86390 1
433316 99433316 1001 86380 86390 1
432996 99432996 1001 86380 86390 1
432627 99432627 1001 86380 86390 1
432541 99432541 1001 86380 86390 1
433871 99433871 1001 86380 86390 1
435390 99435390 1001 86380 86390 1
434614 99434614 1001 86380 86390 1
434939 99434939 1001 86380 86390 1
435701 99435701 1001 86380 86390 1
436790 99436790 1001 86380 86390 1
436863 99436863 1001 86380 86390 1
436544 99436544 1001 86380 86390 1
436545 99436545 1001 86380 86390 1
436463 99436463 1001 86380 86390 1
436464 99436464 1001 86380 86390 1
435928 99435928 1001 86380 86390 1
300660 99300660 1001 86380 86390 1
300428 99300428 1001 86380 86390 1
300482 99300482 1001 86380 86390 1
300770 99300770 1001 86380 86390 1
300887 99300887 1001 86380 86390 1
300732 99300732 1001 86380 86390 1
300919 99300919 1001 86380 86390 1
301227 99301227 1001 86380 86390 1
301002 99301002 1001 86380 86390 1
301036 99301036 1001 86380 86390 1
301720 99301720 1001 86380 86390 1
301673 99301673 1001 86380 86390 1
302216 99302216 1001 86380 86390 1
302283 99302283 1001 86380 86390 1
302003 99302003 1001 86380 86390 1
301947 99301947 1001 86380 86390 1
303202 99303202 1001 86380 86390 1
303285 99303285 1001 86380 86390 1
303354 99303354 1001 86380 86390 1
303409 99303409 1001 86380 86390 1
303933 99303933 1001 86380 86390 1
303947 99303947 1001 86380 86390 1
304014 99304014 1001 86380 86390 1
303965 99303965 1001 86380 86390 1
303888 99303888 1001 86380 86390 1
303966 99303966 1001 86380 86390 1
303681 99303681 1001 86380 86390 1
303596 99303596 1001 86380 86390 1
304107 99304107 1001 86380 86390 1
304231 99304231 1001 86380 86390 1
304735 99304735 1001 86380 86390 1
304701 99304701 1001 86380 86390 1
304819 99304819 1001 86380 86390 1
304855 99304855 1001 86380 86390 1
304498 99304498 1001 86380 86390 1
304653 99304653 1001 86380 86390 1
304283 99304283 1001 86380 86390 1
304888 99304888 1001 86380 86390 1
304996 99304996 1001 86380 86390 1
305406 99305406 1001 86380 86390 1
305447 99305447 1001 86380 86390 1
305422 99305422 1001 86380 86390 1
305240 99305240 1001 86380 86390 1
305114 99305114 1001 86380 86390 1
500139 99500139 1001 86380 86390 1
500079 99500079 1001 86380 86390 1
500156 99500156 1001 86380 86390 1
500613 99500613 1001 86380 86390 1
500632 99500632 1001 86380 86390 1
500591 99500591 1001 86380 86390 1
500910 99500910 1001 86380 86390 1
500887 99500887 1001 86380 86390 1
501577 99501577 1001 86380 86390 1
501468 99501468 1001 86380 86390 1
501507 99501507 1001 86380 86390 1
501247 99501247 1001 86380 86390 1
501149 99501149 1001 86380 86390 1
501189 99501189 1001 86380 86390 1
501807 99501807 1001 86380 86390 1
501695 99501695 1001 86380 86390 1
501830 99501830 1001 86380 86390 1
502340 99502340 1001 86380 86390 1
502342 99502342 1001 86380 86390 1
502309 99502309 1001 86380 86390 1
502187 99502187 1001 86380 86390 1
501918 99501918 1001 86380 86390 1
502591 99502591 1001 86380 86390 1
503132 99503132 1001 86380 86390 1
502876 99502876 1001 86380 86390 1
503332 99503332 1001 86380 86390 1
504116 99504116 1001 86380 86390 1
503931 99503931 1001 86380 86390 1
503852 99503852 1001 86380 86390 1
503686 99503686 1001 86380 86390 1
504153 99504153 1001 86380 86390 1
504170 99504170 1001 86380 86390 1
504861 99504861 1001 86380 86390 1
504746 99504746 1001 86380 86390 1
504864 99504864 1001 86380 86390 1
504935 99504935 1001 86380 86390 1
504839 99504839 1001 86380 86390 1
505145 99505145 1001 86380 86390 1
505017 99505017 1001 86380 86390 1
505632 99505632 1001 86380 86390 1
505725 99505725 1001 86380 86390 1
505586 99505586 1001 86380 86390 1
505502 99505502 1001 86380 86390 1
505372 99505372 1001 86380 86390 1
505485 99505485 1001 86380 86390 1
505177 99505177 1001 86380 86390 1
505287 99505287 1001 86380 86390 1
505871 99505871 1001 86380 86390 1
505863 99505863 1001 86380 86390 1
505973 99505973 1001 86380 86390 1
506457 99506457 1001 86380 86390 1
506479 99506479 1001 86380 86390 1
506369 99506369 1001 86380 86390 1
506219 99506219 1001 86380 86390 1
506135 99506135 1001 86380 86390 1
506177 99506177 1001 86380 86390 1
506632 99506632 1001 86380 86390 1
506777 99506777 1001 86380 86390 1
506642 99506642 1001 86380 86390 1
506617 99506617 1001 86380 86390 1
507225 99507225 1001 86380 86390 1
507103 99507103 1001 86380 86390 1
507151 99507151 1001 86380 86390 1
506802 99506802 1001 86380 86390 1
507476 99507476 1001 86380 86390 1
507507 99507507 1001 86380 86390 1
508232 99508232 1001 86380 86390 1
508103 99508103 1001 86380 86390 1
507989 99507989 1001 86380 86390 1
508002 99508002 1001 86380 86390 1
507630 99507630 1001 86380 86390 1
507727 99507727 1001 86380 86390 1
507677 99507677 1001 86380 86390 1
508283 99508283 1001 86380 86390 1
509072 99509072 1001 86380 86390 1
509042 99509042 1001 86380 86390 1
508962 99508962 1001 86380 86390 1
509068 99509068 1001 86380 86390 1
509111 99509111 1001 86380 86390 1
509897 99509897 1001 86380 86390 1
509703 99509703 1001 86380 86390 1
509743 99509743 1001 86380 86390 1
509308 99509308 1001 86380 86390 1
509451 99509451 1001 86380 86390 1
509366 99509366 1001 86380 86390 1
509977 99509977 1001 86380 86390 1
509941 99509941 1001 86380 86390 1
509999 99509999 1001 86380 86390 1
510420 99510420 1001 86380 86390 1
510442 99510442 1001 86380 86390 1
510249 99510249 1001 86380 86390 1
510737 99510737 1001 86380 86390 1
510807 99510807 1001 86380 86390 1
510782 99510782 1001 86380 86390 1
511399 99511399 1001 86380 86390 1
511553 99511553 1001 86380 86390 1
511495 99511495 1001 86380 86390 1
511532 99511532 1001 86380 86390 1
511474 99511474 1001 86380 86390 1
511225 99511225 1001 86380 86390 1
510971 99510971 1001 86380 86390 1
511116 99511116 1001 86380 86390 1
511656 99511656 1001 86380 86390 1
511636 99511636 1001 86380 86390 1
512278 99512278 1001 86380 86390 1
512310 99512310 1001 86380 86390 1
512096 99512096 1001 86380 86390 1
512052 99512052 1001 86380 86390 1
511941 99511941 1001 86380 86390 1
511799 99511799 1001 86380 86390 1
511864 99511864 1001 86380 86390 1
511871 99511871 1001 86380 86390 1
512879 99512879 1001 86380 86390 1
512778 99512778 1001 86380 86390 1
512627 99512627 1001 86380 86390 1
512771 99512771 1001 86380 86390 1
512710 99512710 1001 86380 86390 1
512750 99512750 1001 86380 86390 1
512622 99512622 1001 86380 86390 1
513345 99513345 1001 86380 86390 1
513349 99513349 1001 86380 86390 1
513810 99513810 1001 86380 86390 1
513592 99513592 1001 86380 86390 1
514162 99514162 1001 86380 86390 1
514193 99514193 1001 86380 86390 1
514844 99514844 1001 86380 86390 1
514766 99514766 1001 86380 86390 1
514990 99514990 1001 86380 86390 1
515032 99515032 1001 86380 86390 1
515536 99515536 1001 86380 86390 1
515415 99515415 1001 86380 86390 1
515218 99515218 1001 86380 86390 1
515805 99515805 1001 86380 86390 1
515808 99515808 1001 86380 86390 1
516267 99516267 1001 86380 86390 1
516139 99516139 1001 86380 86390 1
516232 99516232 1001 86380 86390 1
516222 99516222 1001 86380 86390 1
516302 99516302 1001 86380 86390 1
515967 99515967 1001 86380 86390 1
515986 99515986 1001 86380 86390 1
516561 99516561 1001 86380 86390 1
517151 99517151 1001 86380 86390 1
517192 99517192 1001 86380 86390 1
517244 99517244 1001 86380 86390 1
517257 99517257 1001 86380 86390 1
516960 99516960 1001 86380 86390 1
516875 99516875 1001 86380 86390 1
516811 99516811 1001 86380 86390 1
517385 99517385 1001 86380 86390 1
517491 99517491 1001 86380 86390 1
517430 99517430 1001 86380 86390 1
517987 99517987 1001 86380 86390 1
517702 99517702 1001 86380 86390 1
518266 99518266 1001 86380 86390 1
518762 99518762 1001 86380 86390 1
519186 99519186 1001 86380 86390 1
518996 99518996 1001 86380 86390 1
519715 99519715 1001 86380 86390 1
519756 99519756 1001 86380 86390 1
519538 99519538 1001 86380 86390 1
519426 99519426 1001 86380 86390 1
519873 99519873 1001 86380 86390 1
519912 99519912 1001 86380 86390 1
520640 99520640 1001 86380 86390 1
520567 99520567 1001 86380 86390 1
520451 99520451 1001 86380 86390 1
520570 99520570 1001 86380 86390 1
520471 99520471 1001 86380 86390 1
520431 99520431 1001 86380 86390 1
520184 99520184 1001 86380 86390 1
520762 99520762 1001 86380 86390 1
520764 99520764 1001 86380 86390 1
521392 99521392 1001 86380 86390 1
521450 99521450 1001 86380 86390 1
521285 99521285 1001 86380 86390 1
521068 99521068 1001 86380 86390 1
520938 99520938 1001 86380 86390 1
520941 99520941 1001 86380 86390 1
520994 99520994 1001 86380 86390 1
521482 99521482 1001 86380 86390 1
522171 99522171 1001 86380 86390 1
522211 99522211 1001 86380 86390 1
521912 99521912 1001 86380 86390 1
521995 99521995 1001 86380 86390 1
521688 99521688 1001 86380 86390 1
521703 99521703 1001 86380 86390 1
521810 99521810 1001 86380 86390 1
522393 99522393 1001 86380 86390 1
522353 99522353 1001 86380 86390 1
522980 99522980 1001 86380 86390 1
523019 99523019 1001 86380 86390 1
523032 99523032 1001 86380 86390 1
522936 99522936 1001 86380 86390 1
522787 99522787 1001 86380 86390 1
522776 99522776 1001 86380 86390 1
522642 99522642 1001 86380 86390 1
522704 99522704 1001 86380 86390 1
523180 99523180 1001 86380 86390 1
523142 99523142 1001 86380 86390 1
523323 99523323 1001 86380 86390 1
523198 99523198 1001 86380 86390 1
523915 99523915 1001 86380 86390 1
523787 99523787 1001 86380 86390 1
523536 99523536 1001 86380 86390 1
523732 99523732 1001 86380 86390 1
523430 99523430 1001 86380 86390 1
523331 99523331 1001 86380 86390 1
524023 99524023 1001 86380 86390 1
524057 99524057 1001 86380 86390 1
524625 99524625 1001 86380 86390 1
524587 99524587 1001 86380 86390 1
524893 99524893 1001 86380 86390 1
524959 99524959 1001 86380 86390 1
525560 99525560 1001 86380 86390 1
525459 99525459 1001 86380 86390 1
525021 99525021 1001 86380 86390 1
525672 99525672 1001 86380 86390 1
525743 99525743 1001 86380 86390 1
525682 99525682 1001 86380 86390 1
525657 99525657 1001 86380 86390 1
526379 99526379 1001 86380 86390 1
526253 99526253 1001 86380 86390 1
526130 99526130 1001 86380 86390 1
525909 99525909 1001 86380 86390 1
525860 99525860 1001 86380 86390 1
526481 99526481 1001 86380 86390 1
527074 99527074 1001 86380 86390 1
527152 99527152 1001 86380 86390 1
526788 99526788 1001 86380 86390 1
526807 99526807 1001 86380 86390 1
527322 99527322 1001 86380 86390 1
527908 99527908 1001 86380 86390 1
527874 99527874 1001 86380 86390 1
528007 99528007 1001 86380 86390 1
528076 99528076 1001 86380 86390 1
528663 99528663 1001 86380 86390 1
528326 99528326 1001 86380 86390 1
528471 99528471 1001 86380 86390 1
529002 99529002 1001 86380 86390 1
529012 99529012 1001 86380 86390 1
529592 99529592 1001 86380 86390 1
529356 99529356 1001 86380 86390 1
529411 99529411 1001 86380 86390 1
529251 99529251 1001 86380 86390 1
529296 99529296 1001 86380 86390 1
529818 99529818 1001 86380 86390 1
530416 99530416 1001 86380 86390 1
530417 99530417 1001 86380 86390 1
530360 99530360 1001 86380 86390 1
530238 99530238 1001 86380 86390 1
530333 99530333 1001 86380 86390 1
530736 99530736 1001 86380 86390 1
530633 99530633 1001 86380 86390 1
530569 99530569 1001 86380 86390 1
530712 99530712 1001 86380 86390 1
531184 99531184 1001 86380 86390 1
531070 99531070 1001 86380 86390 1
531051 99531051 1001 86380 86390 1
531145 99531145 1001 86380 86390 1
531042 99531042 1001 86380 86390 1
530903 99530903 1001 86380 86390 1
530831 99530831 1001 86380 86390 1
531949 99531949 1001 86380 86390 1
531934 99531934 1001 86380 86390 1
531678 99531678 1001 86380 86390 1
531695 99531695 1001 86380 86390 1
532313 99532313 1001 86380 86390 1
533026 99533026 1001 86380 86390 1
532658 99532658 1001 86380 86390 1
532475 99532475 1001 86380 86390 1
533128 99533128 1001 86380 86390 1
533209 99533209 1001 86380 86390 1
533772 99533772 1001 86380 86390 1
533710 99533710 1001 86380 86390 1
533296 99533296 1001 86380 86390 1
533339 99533339 1001 86380 86390 1
533997 99533997 1001 86380 86390 1
534015 99534015 1001 86380 86390 1
533892 99533892 1001 86380 86390 1
534561 99534561 1001 86380 86390 1
534403 99534403 1001 86380 86390 1
534091 99534091 1001 86380 86390 1
534198 99534198 1001 86380 86390 1
534242 99534242 1001 86380 86390 1
534888 99534888 1001 86380 86390 1
534721 99534721 1001 86380 86390 1
534788 99534788 1001 86380 86390 1
534726 99534726 1001 86380 86390 1
535434 99535434 1001 86380 86390 1
535464 99535464 1001 86380 86390 1
535468 99535468 1001 86380 86390 1
535391 99535391 1001 86380 86390 1
535006 99535006 1001 86380 86390 1
535652 99535652 1001 86380 86390 1
535522 99535522 1001 86380 86390 1
535942 99535942 1001 86380 86390 1
536007 99536007 1001 86380 86390 1
536075 99536075 1001 86380 86390 1
535876 99535876 1001 86380 86390 1
535747 99535747 1001 86380 86390 1
536359 99536359 1001 86380 86390 1
536345 99536345 1001 86380 86390 1
537144 99537144 1001 86380 86390 1
536794 99536794 1001 86380 86390 1
537172 99537172 1001 86380 86390 1
537193 99537193 1001 86380 86390 1
537785 99537785 1001 86380 86390 1
537813 99537813 1001 86380 86390 1
537942 99537942 1001 86380 86390 1
537833 99537833 1001 86380 86390 1
537632 99537632 1001 86380 86390 1
537506 99537506 1001 86380 86390 1
537418 99537418 1001 86380 86390 1
538095 99538095 1001 86380 86390 1
538189 99538189 1001 86380 86390 1
538623 99538623 1001 86380 86390 1
538619 99538619 1001 86380 86390 1
538597 99538597 1001 86380 86390 1
538534 99538534 1001 86380 86390 1
538489 99538489 1001 86380 86390 1
538250 99538250 1001 86380 86390 1
538227 99538227 1001 86380 86390 1
538986 99538986 1001 86380 86390 1
538937 99538937 1001 86380 86390 1
539016 99539016 1001 86380 86390 1
539567 99539567 1001 86380 86390 1
539570 99539570 1001 86380 86390 1
539405 99539405 1001 86380 86390 1
539025 99539025 1001 86380 86390 1
539108 99539108 1001 86380 86390 1
539696 99539696 1001 86380 86390 1
539844 99539844 1001 86380 86390 1
540369 99540369 1001 86380 86390 1
540004 99540004 1001 86380 86390 1
540606 99540606 1001 86380 86390 1
540586 99540586 1001 86380 86390 1
540523 99540523 1001 86380 86390 1
541170 99541170 1001 86380 86390 1
541108 99541108 1001 86380 86390 1
541137 99541137 1001 86380 86390 1
540949 99540949 1001 86380 86390 1
540943 99540943 1001 86380 86390 1
540866 99540866 1001 86380 86390 1
540871 99540871 1001 86380 86390 1
541375 99541375 1001 86380 86390 1
541351 99541351 1001 86380 86390 1
542018 99542018 1001 86380 86390 1
542011 99542011 1001 86380 86390 1
541526 99541526 1001 86380 86390 1
541630 99541630 1001 86380 86390 1
541572 99541572 1001 86380 86390 1
542300 99542300 1001 86380 86390 1
542276 99542276 1001 86380 86390 1
542292 99542292 1001 86380 86390 1
542808 99542808 1001 86380 86390 1
542602 99542602 1001 86380 86390 1
542667 99542667 1001 86380 86390 1
542434 99542434 1001 86380 86390 1
542347 99542347 1001 86380 86390 1
543118 99543118 1001 86380 86390 1
543718 99543718 1001 86380 86390 1
543385 99543385 1001 86380 86390 1
543437 99543437 1001 86380 86390 1
543442 99543442 1001 86380 86390 1
543456 99543456 1001 86380 86390 1
543231 99543231 1001 86380 86390 1
543158 99543158 1001 86380 86390 1
543253 99543253 1001 86380 86390 1
543925 99543925 1001 86380 86390 1
543904 99543904 1001 86380 86390 1
544527 99544527 1001 86380 86390 1
544467 99544467 1001 86380 86390 1
544404 99544404 1001 86380 86390 1
544468 99544468 1001 86380 86390 1
544313 99544313 1001 86380 86390 1
544059 99544059 1001 86380 86390 1
544111 99544111 1001 86380 86390 1
544742 99544742 1001 86380 86390 1
401807 235 1001 22320 22677 1
414648 1144 1001 57060 58917 1
525250 1052 1001 44236 44535 1
528017 854 1001 57985 58284 1
400070 99400070 1001 86380 86390 1
400228 99400228 1001 86380 86390 1
400490 99400490 1001 86380 86390 1
400597 99400597 1001 86380 86390 1
402125 99402125 1001 86380 86390 1
402709 99402709 1001 86380 86390 1
402906 99402906 1001 86380 86390 1
402964 99402964 1001 86380 86390 1
403361 99403361 1001 86380 86390 1
403838 99403838 1001 86380 86390 1
404251 99404251 1001 86380 86390 1
404584 99404584 1001 86380 86390 1
404626 99404626 1001 86380 86390 1
405206 99405206 1001 86380 86390 1
405190 99405190 1001 86380 86390 1
405303 99405303 1001 86380 86390 1
405238 99405238 1001 86380 86390 1
405752 99405752 1001 86380 86390 1
406051 99406051 1001 86380 86390 1
406549 99406549 1001 86380 86390 1
407009 99407009 1001 86380 86390 1
407070 99407070 1001 86380 86390 1
407036 99407036 1001 86380 86390 1
407465 99407465 1001 86380 86390 1
407809 99407809 1001 86380 86390 1
407947 99407947 1001 86380 86390 1
408303 99408303 1001 86380 86390 1
408571 99408571 1001 86380 86390 1
408608 99408608 1001 86380 86390 1
409010 99409010 1001 86380 86390 1
409324 99409324 1001 86380 86390 1
409525 99409525 1001 86380 86390 1
409712 99409712 1001 86380 86390 1
409800 99409800 1001 86380 86390 1
409911 99409911 1001 86380 86390 1
410399 99410399 1001 86380 86390 1
410519 99410519 1001 86380 86390 1
411142 99411142 1001 86380 86390 1
411119 99411119 1001 86380 86390 1
411838 99411838 1001 86380 86390 1
411862 99411862 1001 86380 86390 1
412344 99412344 1001 86380 86390 1
413653 99413653 1001 86380 86390 1
413239 99413239 1001 86380 86390 1
413000 99413000 1001 86380 86390 1
412774 99412774 1001 86380 86390 1
412850 99412850 1001 86380 86390 1
412755 99412755 1001 86380 86390 1
414052 99414052 1001 86380 86390 1
415269 99415269 1001 86380 86390 1
414728 99414728 1001 86380 86390 1
414561 99414561 1001 86380 86390 1
416837 99416837 1001 86380 86390 1
416612 99416612 1001 86380 86390 1
416463 99416463 1001 86380 86390 1
415932 99415932 1001 86380 86390 1
415901 99415901 1001 86380 86390 1
417163 99417163 1001 86380 86390 1
417314 99417314 1001 86380 86390 1
417503 99417503 1001 86380 86390 1
418628 99418628 1001 86380 86390 1
418147 99418147 1001 86380 86390 1
417826 99417826 1001 86380 86390 1
419186 99419186 1001 86380 86390 1
420154 99420154 1001 86380 86390 1
420086 99420086 1001 86380 86390 1
420319 99420319 1001 86380 86390 1
419838 99419838 1001 86380 86390 1
419873 99419873 1001 86380 86390 1
419743 99419743 1001 86380 86390 1
420788 99420788 1001 86380 86390 1
420510 99420510 1001 86380 86390 1
420060 99420060 1001 86380 86390 1
421941 99421941 1001 86380 86390 1
421839 99421839 1001 86380 86390 1
421967 99421967 1001 86380 86390 1
421830 99421830 1001 86380 86390 1
421505 99421505 1001 86380 86390 1
421593 99421593 1001 86380 86390 1
420937 99420937 1001 86380 86390 1
422430 99422430 1001 86380 86390 1
423710 99423710 1001 86380 86390 1
423573 99423573 1001 86380 86390 1
422749 99422749 1001 86380 86390 1
423902 99423902 1001 86380 86390 1
425294 99425294 1001 86380 86390 1
425655 99425655 1001 86380 86390 1
425741 99425741 1001 86380 86390 1
426973 99426973 1001 86380 86390 1
426816 99426816 1001 86380 86390 1
426219 99426219 1001 86380 86390 1
426053 99426053 1001 86380 86390 1
426238 99426238 1001 86380 86390 1
427515 99427515 1001 86380 86390 1
427475 99427475 1001 86380 86390 1
428400 99428400 1001 86380 86390 1
428352 99428352 1001 86380 86390 1
428282 99428282 1001 86380 86390 1
428056 99428056 1001 86380 86390 1
427921 99427921 1001 86380 86390 1
427572 99427572 1001 86380 86390 1
427919 99427919 1001 86380 86390 1
429039 99429039 1001 86380 86390 1
429158 99429158 1001 86380 86390 1
428957 99428957 1001 86380 86390 1
428904 99428904 1001 86380 86390 1
429575 99429575 1001 86380 86390 1
429945 99429945 1001 86380 86390 1
429561 99429561 1001 86380 86390 1
431458 99431458 1001 86380 86390 1
431640 99431640 1001 86380 86390 1
432217 99432217 1001 86380 86390 1
433434 99433434 1001 86380 86390 1
433586 99433586 1001 86380 86390 1
433437 99433437 1001 86380 86390 1
433347 99433347 1001 86380 86390 1
433418 99433418 1001 86380 86390 1
433330 99433330 1001 86380 86390 1
433404 99433404 1001 86380 86390 1
433357 99433357 1001 86380 86390 1
433717 99433717 1001 86380 86390 1
432974 99432974 1001 86380 86390 1
433262 99433262 1001 86380 86390 1
432919 99432919 1001 86380 86390 1
432881 99432881 1001 86380 86390 1
432811 99432811 1001 86380 86390 1
433830 99433830 1001 86380 86390 1
434003 99434003 1001 86380 86390 1
435314 99435314 1001 86380 86390 1
435239 99435239 1001 86380 86390 1
434638 99434638 1001 86380 86390 1
434681 99434681 1001 86380 86390 1
434659 99434659 1001 86380 86390 1
434767 99434767 1001 86380 86390 1
434877 99434877 1001 86380 86390 1
434151 99434151 1001 86380 86390 1
436768 99436768 1001 86380 86390 1
437063 99437063 1001 86380 86390 1
436215 99436215 1001 86380 86390 1
436018 99436018 1001 86380 86390 1
435939 99435939 1001 86380 86390 1
300186 99300186 1001 86380 86390 1
300807 99300807 1001 86380 86390 1
301413 99301413 1001 86380 86390 1
301363 99301363 1001 86380 86390 1
301524 99301524 1001 86380 86390 1
300961 99300961 1001 86380 86390 1
301014 99301014 1001 86380 86390 1
301100 99301100 1001 86380 86390 1
301612 99301612 1001 86380 86390 1
301678 99301678 1001 86380 86390 1
302377 99302377 1001 86380 86390 1
302045 99302045 1001 86380 86390 1
302125 99302125 1001 86380 86390 1
302109 99302109 1001 86380 86390 1
301941 99301941 1001 86380 86390 1
301934 99301934 1001 86380 86390 1
302402 99302402 1001 86380 86390 1
302571 99302571 1001 86380 86390 1
303118 99303118 1001 86380 86390 1
303173 99303173 1001 86380 86390 1
303089 99303089 1001 86380 86390 1
302593 99302593 1001 86380 86390 1
303347 99303347 1001 86380 86390 1
302586 99302586 1001 86380 86390 1
303757 99303757 1001 86380 86390 1
303478 99303478 1001 86380 86390 1
304102 99304102 1001 86380 86390 1
304759 99304759 1001 86380 86390 1
304828 99304828 1001 86380 86390 1
304460 99304460 1001 86380 86390 1
304489 99304489 1001 86380 86390 1
304421 99304421 1001 86380 86390 1
304307 99304307 1001 86380 86390 1
304391 99304391 1001 86380 86390 1
304963 99304963 1001 86380 86390 1
305018 99305018 1001 86380 86390 1
305061 99305061 1001 86380 86390 1
305493 99305493 1001 86380 86390 1
305456 99305456 1001 86380 86390 1
305117 99305117 1001 86380 86390 1
305185 99305185 1001 86380 86390 1
305151 99305151 1001 86380 86390 1
500723 99500723 1001 86380 86390 1
500491 99500491 1001 86380 86390 1
500414 99500414 1001 86380 86390 1
500417 99500417 1001 86380 86390 1
500223 99500223 1001 86380 86390 1
500927 99500927 1001 86380 86390 1
501493 99501493 1001 86380 86390 1
501457 99501457 1001 86380 86390 1
501393 99501393 1001 86380 86390 1
501161 99501161 1001 86380 86390 1
501654 99501654 1001 86380 86390 1
502315 99502315 1001 86380 86390 1
502385 99502385 1001 86380 86390 1
502235 99502235 1001 86380 86390 1
502097 99502097 1001 86380 86390 1
502113 99502113 1001 86380 86390 1
502090 99502090 1001 86380 86390 1
502035 99502035 1001 86380 86390 1
502592 99502592 1001 86380 86390 1
503278 99503278 1001 86380 86390 1
502895 99502895 1001 86380 86390 1
503013 99503013 1001 86380 86390 1
502788 99502788 1001 86380 86390 1
503475 99503475 1001 86380 86390 1
503480 99503480 1001 86380 86390 1
503300 99503300 1001 86380 86390 1
503754 99503754 1001 86380 86390 1
503639 99503639 1001 86380 86390 1
503673 99503673 1001 86380 86390 1
503598 99503598 1001 86380 86390 1
504802 99504802 1001 86380 86390 1
504895 99504895 1001 86380 86390 1
504912 99504912 1001 86380 86390 1
504837 99504837 1001 86380 86390 1
504593 99504593 1001 86380 86390 1
504389 99504389 1001 86380 86390 1
504357 99504357 1001 86380 86390 1
505066 99505066 1001 86380 86390 1
505146 99505146 1001 86380 86390 1
505637 99505637 1001 86380 86390 1
505446 99505446 1001 86380 86390 1
505447 99505447 1001 86380 86390 1
505303 99505303 1001 86380 86390 1
505161 99505161 1001 86380 86390 1
505566 99505566 1001 86380 86390 1
505939 99505939 1001 86380 86390 1
506417 99506417 1001 86380 86390 1
506511 99506511 1001 86380 86390 1
506398 99506398 1001 86380 86390 1
506589 99506589 1001 86380 86390 1
506237 99506237 1001 86380 86390 1
506293 99506293 1001 86380 86390 1
506307 99506307 1001 86380 86390 1
506297 99506297 1001 86380 86390 1
506180 99506180 1001 86380 86390 1
505976 99505976 1001 86380 86390 1
506609 99506609 1001 86380 86390 1
506651 99506651 1001 86380 86390 1
506627 99506627 1001 86380 86390 1
506756 99506756 1001 86380 86390 1
507100 99507100 1001 86380 86390 1
507186 99507186 1001 86380 86390 1
506951 99506951 1001 86380 86390 1
507556 99507556 1001 86380 86390 1
508093 99508093 1001 86380 86390 1
507905 99507905 1001 86380 86390 1
507944 99507944 1001 86380 86390 1
507971 99507971 1001 86380 86390 1
508729 99508729 1001 86380 86390 1
508749 99508749 1001 86380 86390 1
508508 99508508 1001 86380 86390 1
508512 99508512 1001 86380 86390 1
508554 99508554 1001 86380 86390 1
509162 99509162 1001 86380 86390 1
509896 99509896 1001 86380 86390 1
509528 99509528 1001 86380 86390 1
509593 99509593 1001 86380 86390 1
509370 99509370 1001 86380 86390 1
509322 99509322 1001 86380 86390 1
510083 99510083 1001 86380 86390 1
510086 99510086 1001 86380 86390 1
509948 99509948 1001 86380 86390 1
510369 99510369 1001 86380 86390 1
510230 99510230 1001 86380 86390 1
510766 99510766 1001 86380 86390 1
510780 99510780 1001 86380 86390 1
511371 99511371 1001 86380 86390 1
511660 99511660 1001 86380 86390 1
511740 99511740 1001 86380 86390 1
512351 99512351 1001 86380 86390 1
511975 99511975 1001 86380 86390 1
511775 99511775 1001 86380 86390 1
512466 99512466 1001 86380 86390 1
512538 99512538 1001 86380 86390 1
513138 99513138 1001 86380 86390 1
512907 99512907 1001 86380 86390 1
512769 99512769 1001 86380 86390 1
513316 99513316 1001 86380 86390 1
513969 99513969 1001 86380 86390 1
513854 99513854 1001 86380 86390 1
513670 99513670 1001 86380 86390 1
513736 99513736 1001 86380 86390 1
513731 99513731 1001 86380 86390 1
514092 99514092 1001 86380 86390 1
514821 99514821 1001 86380 86390 1
514816 99514816 1001 86380 86390 1
514444 99514444 1001 86380 86390 1
514238 99514238 1001 86380 86390 1
514369 99514369 1001 86380 86390 1
514377 99514377 1001 86380 86390 1
515012 99515012 1001 86380 86390 1
514979 99514979 1001 86380 86390 1
514877 99514877 1001 86380 86390 1
515557 99515557 1001 86380 86390 1
515551 99515551 1001 86380 86390 1
515322 99515322 1001 86380 86390 1
515301 99515301 1001 86380 86390 1
515207 99515207 1001 86380 86390 1
515208 99515208 1001 86380 86390 1
516319 99516319 1001 86380 86390 1
516337 99516337 1001 86380 86390 1
516217 99516217 1001 86380 86390 1
516206 99516206 1001 86380 86390 1
516182 99516182 1001 86380 86390 1
515948 99515948 1001 86380 86390 1
516662 99516662 1001 86380 86390 1
516975 99516975 1001 86380 86390 1
516859 99516859 1001 86380 86390 1
516796 99516796 1001 86380 86390 1
517452 99517452 1001 86380 86390 1
517508 99517508 1001 86380 86390 1
518133 99518133 1001 86380 86390 1
517845 99517845 1001 86380 86390 1
517949 99517949 1001 86380 86390 1
517939 99517939 1001 86380 86390 1
517902 99517902 1001 86380 86390 1
517686 99517686 1001 86380 86390 1
517712 99517712 1001 86380 86390 1
518228 99518228 1001 86380 86390 1
518826 99518826 1001 86380 86390 1
518978 99518978 1001 86380 86390 1
518686 99518686 1001 86380 86390 1
519154 99519154 1001 86380 86390 1
519000 99519000 1001 86380 86390 1
519643 99519643 1001 86380 86390 1
519684 99519684 1001 86380 86390 1
519436 99519436 1001 86380 86390 1
519867 99519867 1001 86380 86390 1
519952 99519952 1001 86380 86390 1
520449 99520449 1001 86380 86390 1
520476 99520476 1001 86380 86390 1
520350 99520350 1001 86380 86390 1
520394 99520394 1001 86380 86390 1
520803 99520803 1001 86380 86390 1
521325 99521325 1001 86380 86390 1
521212 99521212 1001 86380 86390 1
521071 99521071 1001 86380 86390 1
521189 99521189 1001 86380 86390 1
521602 99521602 1001 86380 86390 1
521526 99521526 1001 86380 86390 1
522222 99522222 1001 86380 86390 1
522238 99522238 1001 86380 86390 1
521953 99521953 1001 86380 86390 1
521822 99521822 1001 86380 86390 1
522391 99522391 1001 86380 86390 1
523030 99523030 1001 86380 86390 1
523059 99523059 1001 86380 86390 1
523079 99523079 1001 86380 86390 1
522757 99522757 1001 86380 86390 1
522842 99522842 1001 86380 86390 1
522741 99522741 1001 86380 86390 1
522500 99522500 1001 86380 86390 1
522568 99522568 1001 86380 86390 1
522533 99522533 1001 86380 86390 1
522587 99522587 1001 86380 86390 1
523295 99523295 1001 86380 86390 1
523779 99523779 1001 86380 86390 1
523857 99523857 1001 86380 86390 1
523920 99523920 1001 86380 86390 1
523713 99523713 1001 86380 86390 1
523565 99523565 1001 86380 86390 1
523408 99523408 1001 86380 86390 1
523965 99523965 1001 86380 86390 1
524568 99524568 1001 86380 86390 1
524712 99524712 1001 86380 86390 1
524383 99524383 1001 86380 86390 1
524516 99524516 1001 86380 86390 1
524284 99524284 1001 86380 86390 1
524351 99524351 1001 86380 86390 1
524885 99524885 1001 86380 86390 1
525585 99525585 1001 86380 86390 1
525290 99525290 1001 86380 86390 1
525188 99525188 1001 86380 86390 1
525190 99525190 1001 86380 86390 1
524979 99524979 1001 86380 86390 1
525163 99525163 1001 86380 86390 1
526371 99526371 1001 86380 86390 1
526178 99526178 1001 86380 86390 1
526042 99526042 1001 86380 86390 1
525997 99525997 1001 86380 86390 1
525849 99525849 1001 86380 86390 1
527240 99527240 1001 86380 86390 1
527034 99527034 1001 86380 86390 1
527023 99527023 1001 86380 86390 1
526923 99526923 1001 86380 86390 1
527918 99527918 1001 86380 86390 1
527983 99527983 1001 86380 86390 1
528035 99528035 1001 86380 86390 1
527811 99527811 1001 86380 86390 1
528253 99528253 1001 86380 86390 1
528255 99528255 1001 86380 86390 1
528749 99528749 1001 86380 86390 1
528814 99528814 1001 86380 86390 1
528717 99528717 1001 86380 86390 1
528687 99528687 1001 86380 86390 1
528472 99528472 1001 86380 86390 1
528318 99528318 1001 86380 86390 1
529011 99529011 1001 86380 86390 1
529643 99529643 1001 86380 86390 1
530491 99530491 1001 86380 86390 1
530171 99530171 1001 86380 86390 1
530318 99530318 1001 86380 86390 1
530057 99530057 1001 86380 86390 1
530609 99530609 1001 86380 86390 1
530653 99530653 1001 86380 86390 1
531256 99531256 1001 86380 86390 1
531258 99531258 1001 86380 86390 1
531045 99531045 1001 86380 86390 1
531054 99531054 1001 86380 86390 1
531004 99531004 1001 86380 86390 1
530827 99530827 1001 86380 86390 1
530821 99530821 1001 86380 86390 1
531557 99531557 1001 86380 86390 1
532191 99532191 1001 86380 86390 1
532035 99532035 1001 86380 86390 1
532075 99532075 1001 86380 86390 1
532386 99532386 1001 86380 86390 1
532955 99532955 1001 86380 86390 1
532931 99532931 1001 86380 86390 1
532962 99532962 1001 86380 86390 1
532788 99532788 1001 86380 86390 1
532750 99532750 1001 86380 86390 1
532633 99532633 1001 86380 86390 1
532647 99532647 1001 86380 86390 1
532653 99532653 1001 86380 86390 1
532432 99532432 1001 86380 86390 1
533095 99533095 1001 86380 86390 1
533230 99533230 1001 86380 86390 1
533037 99533037 1001 86380 86390 1
533195 99533195 1001 86380 86390 1
533797 99533797 1001 86380 86390 1
533775 99533775 1001 86380 86390 1
533724 99533724 1001 86380 86390 1
533674 99533674 1001 86380 86390 1
533849 99533849 1001 86380 86390 1
533447 99533447 1001 86380 86390 1
533394 99533394 1001 86380 86390 1
533378 99533378 1001 86380 86390 1
534442 99534442 1001 86380 86390 1
534462 99534462 1001 86380 86390 1
534360 99534360 1001 86380 86390 1
534701 99534701 1001 86380 86390 1
534793 99534793 1001 86380 86390 1
534848 99534848 1001 86380 86390 1
535486 99535486 1001 86380 86390 1
535311 99535311 1001 86380 86390 1
535338 99535338 1001 86380 86390 1
535406 99535406 1001 86380 86390 1
535072 99535072 1001 86380 86390 1
535537 99535537 1001 86380 86390 1
536182 99536182 1001 86380 86390 1
536196 99536196 1001 86380 86390 1
536320 99536320 1001 86380 86390 1
536139 99536139 1001 86380 86390 1
536094 99536094 1001 86380 86390 1
535944 99535944 1001 86380 86390 1
535905 99535905 1001 86380 86390 1
535918 99535918 1001 86380 86390 1
537112 99537112 1001 86380 86390 1
537061 99537061 1001 86380 86390 1
537036 99537036 1001 86380 86390 1
536770 99536770 1001 86380 86390 1
537888 99537888 1001 86380 86390 1
537877 99537877 1001 86380 86390 1
537815 99537815 1001 86380 86390 1
537722 99537722 1001 86380 86390 1
538035 99538035 1001 86380 86390 1
538062 99538062 1001 86380 86390 1
538193 99538193 1001 86380 86390 1
538760 99538760 1001 86380 86390 1
538482 99538482 1001 86380 86390 1
538417 99538417 1001 86380 86390 1
538578 99538578 1001 86380 86390 1
538395 99538395 1001 86380 86390 1
538864 99538864 1001 86380 86390 1
539214 99539214 1001 86380 86390 1
539098 99539098 1001 86380 86390 1
539808 99539808 1001 86380 86390 1
539771 99539771 1001 86380 86390 1
540395 99540395 1001 86380 86390 1
540350 99540350 1001 86380 86390 1
539985 99539985 1001 86380 86390 1
539908 99539908 1001 86380 86390 1
540619 99540619 1001 86380 86390 1
540493 99540493 1001 86380 86390 1
540549 99540549 1001 86380 86390 1
541048 99541048 1001 86380 86390 1
540974 99540974 1001 86380 86390 1
540903 99540903 1001 86380 86390 1
540774 99540774 1001 86380 86390 1
541313 99541313 1001 86380 86390 1
541939 99541939 1001 86380 86390 1
541992 99541992 1001 86380 86390 1
541910 99541910 1001 86380 86390 1
541629 99541629 1001 86380 86390 1
542123 99542123 1001 86380 86390 1
542844 99542844 1001 86380 86390 1
542746 99542746 1001 86380 86390 1
542515 99542515 1001 86380 86390 1
543034 99543034 1001 86380 86390 1
543112 99543112 1001 86380 86390 1
543091 99543091 1001 86380 86390 1
543606 99543606 1001 86380 86390 1
543361 99543361 1001 86380 86390 1
543471 99543471 1001 86380 86390 1
543486 99543486 1001 86380 86390 1
543160 99543160 1001 86380 86390 1
543873 99543873 1001 86380 86390 1
544221 99544221 1001 86380 86390 1
544057 99544057 1001 86380 86390 1
544168 99544168 1001 86380 86390 1
432744 401 1001 27540 27957 1
414617 209 1001 64200 64557 1
508476 744 1001 64792 65091 1
400178 99400178 1001 86380 86390 1
400275 99400275 1001 86380 86390 1
400634 99400634 1001 86380 86390 1
402226 99402226 1001 86380 86390 1
402933 99402933 1001 86380 86390 1
403776 99403776 1001 86380 86390 1
403843 99403843 1001 86380 86390 1
404163 99404163 1001 86380 86390 1
404369 99404369 1001 86380 86390 1
404262 99404262 1001 86380 86390 1
404459 99404459 1001 86380 86390 1
404697 99404697 1001 86380 86390 1
404855 99404855 1001 86380 86390 1
404970 99404970 1001 86380 86390 1
405105 99405105 1001 86380 86390 1
405706 99405706 1001 86380 86390 1
405930 99405930 1001 86380 86390 1
406280 99406280 1001 86380 86390 1
406369 99406369 1001 86380 86390 1
406818 99406818 1001 86380 86390 1
406860 99406860 1001 86380 86390 1
407384 99407384 1001 86380 86390 1
407391 99407391 1001 86380 86390 1
407731 99407731 1001 86380 86390 1
408063 99408063 1001 86380 86390 1
408345 99408345 1001 86380 86390 1
408611 99408611 1001 86380 86390 1
408614 99408614 1001 86380 86390 1
409558 99409558 1001 86380 86390 1
409522 99409522 1001 86380 86390 1
409713 99409713 1001 86380 86390 1
410098 99410098 1001 86380 86390 1
410187 99410187 1001 86380 86390 1
410409 99410409 1001 86380 86390 1
410530 99410530 1001 86380 86390 1
410866 99410866 1001 86380 86390 1
410992 99410992 1001 86380 86390 1
410998 99410998 1001 86380 86390 1
411458 99411458 1001 86380 86390 1
411883 99411883 1001 86380 86390 1
412126 99412126 1001 86380 86390 1
412477 99412477 1001 86380 86390 1
413339 99413339 1001 86380 86390 1
413466 99413466 1001 86380 86390 1
413213 99413213 1001 86380 86390 1
413279 99413279 1001 86380 86390 1
412705 99412705 1001 86380 86390 1
413986 99413986 1001 86380 86390 1
413856 99413856 1001 86380 86390 1
414964 99414964 1001 86380 86390 1
415101 99415101 1001 86380 86390 1
415212 99415212 1001 86380 86390 1
414829 99414829 1001 86380 86390 1
414625 99414625 1001 86380 86390 1
414413 99414413 1001 86380 86390 1
415386 99415386 1001 86380 86390 1
415422 99415422 1001 86380 86390 1
415408 99415408 1001 86380 86390 1
416615 99416615 1001 86380 86390 1
416687 99416687 1001 86380 86390 1
416387 99416387 1001 86380 86390 1
416150 99416150 1001 86380 86390 1
416339 99416339 1001 86380 86390 1
416462 99416462 1001 86380 86390 1
416008 99416008 1001 86380 86390 1
415848 99415848 1001 86380 86390 1
417254 99417254 1001 86380 86390 1
418349 99418349 1001 86380 86390 1
418186 99418186 1001 86380 86390 1
418004 99418004 1001 86380 86390 1
417835 99417835 1001 86380 86390 1
417733 99417733 1001 86380 86390 1
419158 99419158 1001 86380 86390 1
420106 99420106 1001 86380 86390 1
420607 99420607 1001 86380 86390 1
421758 99421758 1001 86380 86390 1
421986 99421986 1001 86380 86390 1
421294 99421294 1001 86380 86390 1
421647 99421647 1001 86380 86390 1
421365 99421365 1001 86380 86390 1
421138 99421138 1001 86380 86390 1
422466 99422466 1001 86380 86390 1
422154 99422154 1001 86380 86390 1
422427 99422427 1001 86380 86390 1
422456 99422456 1001 86380 86390 1
423585 99423585 1001 86380 86390 1
423471 99423471 1001 86380 86390 1
422696 99422696 1001 86380 86390 1
422690 99422690 1001 86380 86390 1
422736 99422736 1001 86380 86390 1
424000 99424000 1001 86380 86390 1
425709 99425709 1001 86380 86390 1
425520 99425520 1001 86380 86390 1
426809 99426809 1001 86380 86390 1
426167 99426167 1001 86380 86390 1
427730 99427730 1001 86380 86390 1
428959 99428959 1001 86380 86390 1
428847 99428847 1001 86380 86390 1
430141 99430141 1001 86380 86390 1
429228 99429228 1001 86380 86390 1
429234 99429234 1001 86380 86390 1
431961 99431961 1001 86380 86390 1
431091 99431091 1001 86380 86390 1
431153 99431153 1001 86380 86390 1
431088 99431088 1001 86380 86390 1
432286 99432286 1001 86380 86390 1
433515 99433515 1001 86380 86390 1
433050 99433050 1001 86380 86390 1
433054 99433054 1001 86380 86390 1
433966 99433966 1001 86380 86390 1
433873 99433873 1001 86380 86390 1
435083 99435083 1001 86380 86390 1
434971 99434971 1001 86380 86390 1
434790 99434790 1001 86380 86390 1
434625 99434625 1001 86380 86390 1
434186 99434186 1001 86380 86390 1
434389 99434389 1001 86380 86390 1
435730 99435730 1001 86380 86390 1
437027 99437027 1001 86380 86390 1
436947 99436947 1001 86380 86390 1
436555 99436555 1001 86380 86390 1
437240 99437240 1001 86380 86390 1
300698 99300698 1001 86380 86390 1
300446 99300446 1001 86380 86390 1
300388 99300388 1001 86380 86390 1
300315 99300315 1001 86380 86390 1
300217 99300217 1001 86380 86390 1
300296 99300296 1001 86380 86390 1
300131 99300131 1001 86380 86390 1
300236 99300236 1001 86380 86390 1
301435 99301435 1001 86380 86390 1
301146 99301146 1001 86380 86390 1
301187 99301187 1001 86380 86390 1
301107 99301107 1001 86380 86390 1
301140 99301140 1001 86380 86390 1
301687 99301687 1001 86380 86390 1
301636 99301636 1001 86380 86390 1
301740 99301740 1001 86380 86390 1
302296 99302296 1001 86380 86390 1
302301 99302301 1001 86380 86390 1
302104 99302104 1001 86380 86390 1
301788 99301788 1001 86380 86390 1
301906 99301906 1001 86380 86390 1
301847 99301847 1001 86380 86390 1
303023 99303023 1001 86380 86390 1
302733 99302733 1001 86380 86390 1
302696 99302696 1001 86380 86390 1
302763 99302763 1001 86380 86390 1
302609 99302609 1001 86380 86390 1
303390 99303390 1001 86380 86390 1
303314 99303314 1001 86380 86390 1
303863 99303863 1001 86380 86390 1
303737 99303737 1001 86380 86390 1
303695 99303695 1001 86380 86390 1
303593 99303593 1001 86380 86390 1
303474 99303474 1001 86380 86390 1
303591 99303591 1001 86380 86390 1
304779 99304779 1001 86380 86390 1
304676 99304676 1001 86380 86390 1
304554 99304554 1001 86380 86390 1
304596 99304596 1001 86380 86390 1
304433 99304433 1001 86380 86390 1
304977 99304977 1001 86380 86390 1
305326 99305326 1001 86380 86390 1
305427 99305427 1001 86380 86390 1
305080 99305080 1001 86380 86390 1
305154 99305154 1001 86380 86390 1
305696 99305696 1001 86380 86390 1
500106 99500106 1001 86380 86390 1
500124 99500124 1001 86380 86390 1
500697 99500697 1001 86380 86390 1
500744 99500744 1001 86380 86390 1
500644 99500644 1001 86380 86390 1
500440 99500440 1001 86380 86390 1
500453 99500453 1001 86380 86390 1
500595 99500595 1001 86380 86390 1
500415 99500415 1001 86380 86390 1
500587 99500587 1001 86380 86390 1
500419 99500419 1001 86380 86390 1
500474 99500474 1001 86380 86390 1
500565 99500565 1001 86380 86390 1
500288 99500288 1001 86380 86390 1
500327 99500327 1001 86380 86390 1
500959 99500959 1001 86380 86390 1
501555 99501555 1001 86380 86390 1
501532 99501532 1001 86380 86390 1
501304 99501304 1001 86380 86390 1
501222 99501222 1001 86380 86390 1
501121 99501121 1001 86380 86390 1
501732 99501732 1001 86380 86390 1
501686 99501686 1001 86380 86390 1
501687 99501687 1001 86380 86390 1
502465 99502465 1001 86380 86390 1
502294 99502294 1001 86380 86390 1
502123 99502123 1001 86380 86390 1
501907 99501907 1001 86380 86390 1
502593 99502593 1001 86380 86390 1
503187 99503187 1001 86380 86390 1
502892 99502892 1001 86380 86390 1
502840 99502840 1001 86380 86390 1
502767 99502767 1001 86380 86390 1
502704 99502704 1001 86380 86390 1
504093 99504093 1001 86380 86390 1
503948 99503948 1001 86380 86390 1
503900 99503900 1001 86380 86390 1
504294 99504294 1001 86380 86390 1
504798 99504798 1001 86380 86390 1
504863 99504863 1001 86380 86390 1
504673 99504673 1001 86380 86390 1
504590 99504590 1001 86380 86390 1
504344 99504344 1001 86380 86390 1
505345 99505345 1001 86380 86390 1
505165 99505165 1001 86380 86390 1
505349 99505349 1001 86380 86390 1
506501 99506501 1001 86380 86390 1
506529 99506529 1001 86380 86390 1
506353 99506353 1001 86380 86390 1
506188 99506188 1001 86380 86390 1
506280 99506280 1001 86380 86390 1
506132 99506132 1001 86380 86390 1
506056 99506056 1001 86380 86390 1
505997 99505997 1001 86380 86390 1
506731 99506731 1001 86380 86390 1
506706 99506706 1001 86380 86390 1
507275 99507275 1001 86380 86390 1
507051 99507051 1001 86380 86390 1
507065 99507065 1001 86380 86390 1
507501 99507501 1001 86380 86390 1
507848 99507848 1001 86380 86390 1
507951 99507951 1001 86380 86390 1
507629 99507629 1001 86380 86390 1
507787 99507787 1001 86380 86390 1
508400 99508400 1001 86380 86390 1
508805 99508805 1001 86380 86390 1
508663 99508663 1001 86380 86390 1
508812 99508812 1001 86380 86390 1
508699 99508699 1001 86380 86390 1
508574 99508574 1001 86380 86390 1
508654 99508654 1001 86380 86390 1
508605 99508605 1001 86380 86390 1
509152 99509152 1001 86380 86390 1
509250 99509250 1001 86380 86390 1
509285 99509285 1001 86380 86390 1
509443 99509443 1001 86380 86390 1
510054 99510054 1001 86380 86390 1
509904 99509904 1001 86380 86390 1
510545 99510545 1001 86380 86390 1
510515 99510515 1001 86380 86390 1
510250 99510250 1001 86380 86390 1
510121 99510121 1001 86380 86390 1
510114 99510114 1001 86380 86390 1
510818 99510818 1001 86380 86390 1
510810 99510810 1001 86380 86390 1
510798 99510798 1001 86380 86390 1
511155 99511155 1001 86380 86390 1
511183 99511183 1001 86380 86390 1
511227 99511227 1001 86380 86390 1
511149 99511149 1001 86380 86390 1
511102 99511102 1001 86380 86390 1
510973 99510973 1001 86380 86390 1
511083 99511083 1001 86380 86390 1
511676 99511676 1001 86380 86390 1
512352 99512352 1001 86380 86390 1
512231 99512231 1001 86380 86390 1
512150 99512150 1001 86380 86390 1
512060 99512060 1001 86380 86390 1
512092 99512092 1001 86380 86390 1
513047 99513047 1001 86380 86390 1
513100 99513100 1001 86380 86390 1
512806 99512806 1001 86380 86390 1
512691 99512691 1001 86380 86390 1
512746 99512746 1001 86380 86390 1
512658 99512658 1001 86380 86390 1
513237 99513237 1001 86380 86390 1
513682 99513682 1001 86380 86390 1
513721 99513721 1001 86380 86390 1
513603 99513603 1001 86380 86390 1
514054 99514054 1001 86380 86390 1
514084 99514084 1001 86380 86390 1
514178 99514178 1001 86380 86390 1
514780 99514780 1001 86380 86390 1
514794 99514794 1001 86380 86390 1
514712 99514712 1001 86380 86390 1
514269 99514269 1001 86380 86390 1
514297 99514297 1001 86380 86390 1
514984 99514984 1001 86380 86390 1
515577 99515577 1001 86380 86390 1
515296 99515296 1001 86380 86390 1
515153 99515153 1001 86380 86390 1
515179 99515179 1001 86380 86390 1
515245 99515245 1001 86380 86390 1
515177 99515177 1001 86380 86390 1
515818 99515818 1001 86380 86390 1
515717 99515717 1001 86380 86390 1
515731 99515731 1001 86380 86390 1
516307 99516307 1001 86380 86390 1
516388 99516388 1001 86380 86390 1
516284 99516284 1001 86380 86390 1
515973 99515973 1001 86380 86390 1
516659 99516659 1001 86380 86390 1
516698 99516698 1001 86380 86390 1
517000 99517000 1001 86380 86390 1
517023 99517023 1001 86380 86390 1
516780 99516780 1001 86380 86390 1
517360 99517360 1001 86380 86390 1
516715 99516715 1001 86380 86390 1
518146 99518146 1001 86380 86390 1
517781 99517781 1001 86380 86390 1
517874 99517874 1001 86380 86390 1
517915 99517915 1001 86380 86390 1
518348 99518348 1001 86380 86390 1
518977 99518977 1001 86380 86390 1
518908 99518908 1001 86380 86390 1
518909 99518909 1001 86380 86390 1
518684 99518684 1001 86380 86390 1
519117 99519117 1001 86380 86390 1
519250 99519250 1001 86380 86390 1
519347 99519347 1001 86380 86390 1
520306 99520306 1001 86380 86390 1
520428 99520428 1001 86380 86390 1
520150 99520150 1001 86380 86390 1
520155 99520155 1001 86380 86390 1
520067 99520067 1001 86380 86390 1
521355 99521355 1001 86380 86390 1
521423 99521423 1001 86380 86390 1
521453 99521453 1001 86380 86390 1
521322 99521322 1001 86380 86390 1
521335 99521335 1001 86380 86390 1
520997 99520997 1001 86380 86390 1
521659 99521659 1001 86380 86390 1
521506 99521506 1001 86380 86390 1
521577 99521577 1001 86380 86390 1
521656 99521656 1001 86380 86390 1
522139 99522139 1001 86380 86390 1
522129 99522129 1001 86380 86390 1
522055 99522055 1001 86380 86390 1
522069 99522069 1001 86380 86390 1
521792 99521792 1001 86380 86390 1
521678 99521678 1001 86380 86390 1
522901 99522901 1001 86380 86390 1
522513 99522513 1001 86380 86390 1
523752 99523752 1001 86380 86390 1
523914 99523914 1001 86380 86390 1
523743 99523743 1001 86380 86390 1
523824 99523824 1001 86380 86390 1
523828 99523828 1001 86380 86390 1
523533 99523533 1001 86380 86390 1
523548 99523548 1001 86380 86390 1
523396 99523396 1001 86380 86390 1
523345 99523345 1001 86380 86390 1
524098 99524098 1001 86380 86390 1
524142 99524142 1001 86380 86390 1
524005 99524005 1001 86380 86390 1
524655 99524655 1001 86380 86390 1
524646 99524646 1001 86380 86390 1
524193 99524193 1001 86380 86390 1
524771 99524771 1001 86380 86390 1
524857 99524857 1001 86380 86390 1
524870 99524870 1001 86380 86390 1
525226 99525226 1001 86380 86390 1
525172 99525172 1001 86380 86390 1
525060 99525060 1001 86380 86390 1
525609 99525609 1001 86380 86390 1
525747 99525747 1001 86380 86390 1
526372 99526372 1001 86380 86390 1
526374 99526374 1001 86380 86390 1
526699 99526699 1001 86380 86390 1
527401 99527401 1001 86380 86390 1
527688 99527688 1001 86380 86390 1
527793 99527793 1001 86380 86390 1
527537 99527537 1001 86380 86390 1
527529 99527529 1001 86380 86390 1
528104 99528104 1001 86380 86390 1
528236 99528236 1001 86380 86390 1
528712 99528712 1001 86380 86390 1
528431 99528431 1001 86380 86390 1
528470 99528470 1001 86380 86390 1
529032 99529032 1001 86380 86390 1
529568 99529568 1001 86380 86390 1
529454 99529454 1001 86380 86390 1
529784 99529784 1001 86380 86390 1
530376 99530376 1001 86380 86390 1
530470 99530470 1001 86380 86390 1
530194 99530194 1001 86380 86390 1
530210 99530210 1001 86380 86390 1
530303 99530303 1001 86380 86390 1
531165 99531165 1001 86380 86390 1
530894 99530894 1001 86380 86390 1
530796 99530796 1001 86380 86390 1
530926 99530926 1001 86380 86390 1
531391 99531391 1001 86380 86390 1
531477 99531477 1001 86380 86390 1
532150 99532150 1001 86380 86390 1
531832 99531832 1001 86380 86390 1
532394 99532394 1001 86380 86390 1
532907 99532907 1001 86380 86390 1
532847 99532847 1001 86380 86390 1
532682 99532682 1001 86380 86390 1
533857 99533857 1001 86380 86390 1
533740 99533740 1001 86380 86390 1
533615 99533615 1001 86380 86390 1
533632 99533632 1001 86380 86390 1
533569 99533569 1001 86380 86390 1
533358 99533358 1001 86380 86390 1
533439 99533439 1001 86380 86390 1
533313 99533313 1001 86380 86390 1
533974 99533974 1001 86380 86390 1
534016 99534016 1001 86380 86390 1
534486 99534486 1001 86380 86390 1
534386 99534386 1001 86380 86390 1
534095 99534095 1001 86380 86390 1
534238 99534238 1001 86380 86390 1
534251 99534251 1001 86380 86390 1
534071 99534071 1001 86380 86390 1
534175 99534175 1001 86380 86390 1
534140 99534140 1001 86380 86390 1
534739 99534739 1001 86380 86390 1
534700 99534700 1001 86380 86390 1
535383 99535383 1001 86380 86390 1
535246 99535246 1001 86380 86390 1
535273 99535273 1001 86380 86390 1
535643 99535643 1001 86380 86390 1
535661 99535661 1001 86380 86390 1
536285 99536285 1001 86380 86390 1
536275 99536275 1001 86380 86390 1
536263 99536263 1001 86380 86390 1
536291 99536291 1001 86380 86390 1
536216 99536216 1001 86380 86390 1
536083 99536083 1001 86380 86390 1
535892 99535892 1001 86380 86390 1
536454 99536454 1001 86380 86390 1
536460 99536460 1001 86380 86390 1
536963 99536963 1001 86380 86390 1
537146 99537146 1001 86380 86390 1
537149 99537149 1001 86380 86390 1
537055 99537055 1001 86380 86390 1
536994 99536994 1001 86380 86390 1
537250 99537250 1001 86380 86390 1
537266 99537266 1001 86380 86390 1
537866 99537866 1001 86380 86390 1
537931 99537931 1001 86380 86390 1
537804 99537804 1001 86380 86390 1
537872 99537872 1001 86380 86390 1
537563 99537563 1001 86380 86390 1
537460 99537460 1001 86380 86390 1
537401 99537401 1001 86380 86390 1
538023 99538023 1001 86380 86390 1
538014 99538014 1001 86380 86390 1
538626 99538626 1001 86380 86390 1
538705 99538705 1001 86380 86390 1
538797 99538797 1001 86380 86390 1
538683 99538683 1001 86380 86390 1
538440 99538440 1001 86380 86390 1
538583 99538583 1001 86380 86390 1
538300 99538300 1001 86380 86390 1
538278 99538278 1001 86380 86390 1
538904 99538904 1001 86380 86390 1
538823 99538823 1001 86380 86390 1
539552 99539552 1001 86380 86390 1
539606 99539606 1001 86380 86390 1
539541 99539541 1001 86380 86390 1
539451 99539451 1001 86380 86390 1
539481 99539481 1001 86380 86390 1
539534 99539534 1001 86380 86390 1
539365 99539365 1001 86380 86390 1
539078 99539078 1001 86380 86390 1
539222 99539222 1001 86380 86390 1
539761 99539761 1001 86380 86390 1
539777 99539777 1001 86380 86390 1
540390 99540390 1001 86380 86390 1
541132 99541132 1001 86380 86390 1
541211 99541211 1001 86380 86390 1
540927 99540927 1001 86380 86390 1
541412 99541412 1001 86380 86390 1
541416 99541416 1001 86380 86390 1
541339 99541339 1001 86380 86390 1
542074 99542074 1001 86380 86390 1
542002 99542002 1001 86380 86390 1
541876 99541876 1001 86380 86390 1
541763 99541763 1001 86380 86390 1
541715 99541715 1001 86380 86390 1
541806 99541806 1001 86380 86390 1
541540 99541540 1001 86380 86390 1
541637 99541637 1001 86380 86390 1
541573 99541573 1001 86380 86390 1
542256 99542256 1001 86380 86390 1
542853 99542853 1001 86380 86390 1
542565 99542565 1001 86380 86390 1
542555 99542555 1001 86380 86390 1
542711 99542711 1001 86380 86390 1
542507 99542507 1001 86380 86390 1
543080 99543080 1001 86380 86390 1
543148 99543148 1001 86380 86390 1
543609 99543609 1001 86380 86390 1
543600 99543600 1001 86380 86390 1
543431 99543431 1001 86380 86390 1
543498 99543498 1001 86380 86390 1
543323 99543323 1001 86380 86390 1
543222 99543222 1001 86380 86390 1
543946 99543946 1001 86380 86390 1
544576 99544576 1001 86380 86390 1
544228 99544228 1001 86380 86390 1
544334 99544334 1001 86380 86390 1
514058 967 1001 33233 33532 1
539284 863 1001 57058 57357 1
400280 99400280 1001 86380 86390 1
400531 99400531 1001 86380 86390 1
400568 99400568 1001 86380 86390 1
400941 99400941 1001 86380 86390 1
401114 99401114 1001 86380 86390 1
401062 99401062 1001 86380 86390 1
401175 99401175 1001 86380 86390 1
401414 99401414 1001 86380 86390 1
401609 99401609 1001 86380 86390 1
402045 99402045 1001 86380 86390 1
402222 99402222 1001 86380 86390 1
402642 99402642 1001 86380 86390 1
403015 99403015 1001 86380 86390 1
403441 99403441 1001 86380 86390 1
403801 99403801 1001 86380 86390 1
404009 99404009 1001 86380 86390 1
403953 99403953 1001 86380 86390 1
404528 99404528 1001 86380 86390 1
404536 99404536 1001 86380 86390 1
404848 99404848 1001 86380 86390 1
404877 99404877 1001 86380 86390 1
406324 99406324 1001 86380 86390 1
406287 99406287 1001 86380 86390 1
406619 99406619 1001 86380 86390 1
406517 99406517 1001 86380 86390 1
406964 99406964 1001 86380 86390 1
407290 99407290 1001 86380 86390 1
408625 99408625 1001 86380 86390 1
408741 99408741 1001 86380 86390 1
408984 99408984 1001 86380 86390 1
409452 99409452 1001 86380 86390 1
409685 99409685 1001 86380 86390 1
409763 99409763 1001 86380 86390 1
409962 99409962 1001 86380 86390 1
410364 99410364 1001 86380 86390 1
410441 99410441 1001 86380 86390 1
410696 99410696 1001 86380 86390 1
411018 99411018 1001 86380 86390 1
411395 99411395 1001 86380 86390 1
411412 99411412 1001 86380 86390 1
411621 99411621 1001 86380 86390 1
411934 99411934 1001 86380 86390 1
413663 99413663 1001 86380 86390 1
413487 99413487 1001 86380 86390 1
413617 99413617 1001 86380 86390 1
412519 99412519 1001 86380 86390 1
412633 99412633 1001 86380 86390 1
413878 99413878 1001 86380 86390 1
413961 99413961 1001 86380 86390 1
414575 99414575 1001 86380 86390 1
414754 99414754 1001 86380 86390 1
414614 99414614 1001 86380 86390 1
414160 99414160 1001 86380 86390 1
414483 99414483 1001 86380 86390 1
414241 99414241 1001 86380 86390 1
415570 99415570 1001 86380 86390 1
415697 99415697 1001 86380 86390 1
415328 99415328 1001 86380 86390 1
416891 99416891 1001 86380 86390 1
416771 99416771 1001 86380 86390 1
416878 99416878 1001 86380 86390 1
416233 99416233 1001 86380 86390 1
416531 99416531 1001 86380 86390 1
417380 99417380 1001 86380 86390 1
418657 99418657 1001 86380 86390 1
418688 99418688 1001 86380 86390 1
417795 99417795 1001 86380 86390 1
417635 99417635 1001 86380 86390 1
417626 99417626 1001 86380 86390 1
419147 99419147 1001 86380 86390 1
420345 99420345 1001 86380 86390 1
419642 99419642 1001 86380 86390 1
419730 99419730 1001 86380 86390 1
419960 99419960 1001 86380 86390 1
419797 99419797 1001 86380 86390 1
419631 99419631 1001 86380 86390 1
422068 99422068 1001 86380 86390 1
420922 99420922 1001 86380 86390 1
422151 99422151 1001 86380 86390 1
422497 99422497 1001 86380 86390 1
422498 99422498 1001 86380 86390 1
423581 99423581 1001 86380 86390 1
423379 99423379 1001 86380 86390 1
423723 99423723 1001 86380 86390 1
423215 99423215 1001 86380 86390 1
422540 99422540 1001 86380 86390 1
422865 99422865 1001 86380 86390 1
423865 99423865 1001 86380 86390 1
424043 99424043 1001 86380 86390 1
425274 99425274 1001 86380 86390 1
425180 99425180 1001 86380 86390 1
424442 99424442 1001 86380 86390 1
424333 99424333 1001 86380 86390 1
424448 99424448 1001 86380 86390 1
424153 99424153 1001 86380 86390 1
425629 99425629 1001 86380 86390 1
426790 99426790 1001 86380 86390 1
426756 99426756 1001 86380 86390 1
426580 99426580 1001 86380 86390 1
426360 99426360 1001 86380 86390 1
426536 99426536 1001 86380 86390 1
426208 99426208 1001 86380 86390 1
427953 99427953 1001 86380 86390 1
427996 99427996 1001 86380 86390 1
427732 99427732 1001 86380 86390 1
430365 99430365 1001 86380 86390 1
429736 99429736 1001 86380 86390 1
430470 99430470 1001 86380 86390 1
430756 99430756 1001 86380 86390 1
431782 99431782 1001 86380 86390 1
431930 99431930 1001 86380 86390 1
431590 99431590 1001 86380 86390 1
431465 99431465 1001 86380 86390 1
431390 99431390 1001 86380 86390 1
431370 99431370 1001 86380 86390 1
431171 99431171 1001 86380 86390 1
430926 99430926 1001 86380 86390 1
432439 99432439 1001 86380 86390 1
433395 99433395 1001 86380 86390 1
433396 99433396 1001 86380 86390 1
433399 99433399 1001 86380 86390 1
433440 99433440 1001 86380 86390 1
433354 99433354 1001 86380 86390 1
432940 99432940 1001 86380 86390 1
432751 99432751 1001 86380 86390 1
432629 99432629 1001 86380 86390 1
432738 99432738 1001 86380 86390 1
432547 99432547 1001 86380 86390 1
434066 99434066 1001 86380 86390 1
434030 99434030 1001 86380 86390 1
434076 99434076 1001 86380 86390 1
434082 99434082 1001 86380 86390 1
433880 99433880 1001 86380 86390 1
435339 99435339 1001 86380 86390 1
434766 99434766 1001 86380 86390 1
434751 99434751 1001 86380 86390 1
434615 99434615 1001 86380 86390 1
434219 99434219 1001 86380 86390 1
435792 99435792 1001 86380 86390 1
435639 99435639 1001 86380 86390 1
437081 99437081 1001 86380 86390 1
437011 99437011 1001 86380 86390 1
436795 99436795 1001 86380 86390 1
436602 99436602 1001 86380 86390 1
436166 99436166 1001 86380 86390 1
436193 99436193 1001 86380 86390 1
436329 99436329 1001 86380 86390 1
435947 99435947 1001 86380 86390 1
437320 99437320 1001 86380 86390 1
437274 99437274 1001 86380 86390 1
300039 99300039 1001 86380 86390 1
300634 99300634 1001 86380 86390 1
300486 99300486 1001 86380 86390 1
300161 99300161 1001 86380 86390 1
300177 99300177 1001 86380 86390 1
300889 99300889 1001 86380 86390 1
300866 99300866 1001 86380 86390 1
301408 99301408 1001 86380 86390 1
301541 99301541 1001 86380 86390 1
301193 99301193 1001 86380 86390 1
301160 99301160 1001 86380 86390 1
301003 99301003 1001 86380 86390 1
301726 99301726 1001 86380 86390 1
301611 99301611 1001 86380 86390 1
302197 99302197 1001 86380 86390 1
302150 99302150 1001 86380 86390 1
301996 99301996 1001 86380 86390 1
302061 99302061 1001 86380 86390 1
301864 99301864 1001 86380 86390 1
301792 99301792 1001 86380 86390 1
301848 99301848 1001 86380 86390 1
302540 99302540 1001 86380 86390 1
302984 99302984 1001 86380 86390 1
302881 99302881 1001 86380 86390 1
302601 99302601 1001 86380 86390 1
303225 99303225 1001 86380 86390 1
304012 99304012 1001 86380 86390 1
303875 99303875 1001 86380 86390 1
303782 99303782 1001 86380 86390 1
303440 99303440 1001 86380 86390 1
303473 99303473 1001 86380 86390 1
304486 99304486 1001 86380 86390 1
304505 99304505 1001 86380 86390 1
304934 99304934 1001 86380 86390 1
305043 99305043 1001 86380 86390 1
304865 99304865 1001 86380 86390 1
305181 99305181 1001 86380 86390 1
305120 99305120 1001 86380 86390 1
305211 99305211 1001 86380 86390 1
305175 99305175 1001 86380 86390 1
305084 99305084 1001 86380 86390 1
500077 99500077 1001 86380 86390 1
500813 99500813 1001 86380 86390 1
500624 99500624 1001 86380 86390 1
500424 99500424 1001 86380 86390 1
500966 99500966 1001 86380 86390 1
500995 99500995 1001 86380 86390 1
500986 99500986 1001 86380 86390 1
501496 99501496 1001 86380 86390 1
501832 99501832 1001 86380 86390 1
502234 99502234 1001 86380 86390 1
502175 99502175 1001 86380 86390 1
502627 99502627 1001 86380 86390 1
503168 99503168 1001 86380 86390 1
502916 99502916 1001 86380 86390 1
502903 99502903 1001 86380 86390 1
502713 99502713 1001 86380 86390 1
502818 99502818 1001 86380 86390 1
502782 99502782 1001 86380 86390 1
503340 99503340 1001 86380 86390 1
503381 99503381 1001 86380 86390 1
503430 99503430 1001 86380 86390 1
503959 99503959 1001 86380 86390 1
504053 99504053 1001 86380 86390 1
503811 99503811 1001 86380 86390 1
503786 99503786 1001 86380 86390 1
503741 99503741 1001 86380 86390 1
503671 99503671 1001 86380 86390 1
503570 99503570 1001 86380 86390 1
504250 99504250 1001 86380 86390 1
504303 99504303 1001 86380 86390 1
504793 99504793 1001 86380 86390 1
504834 99504834 1001 86380 86390 1
504572 99504572 1001 86380 86390 1
505034 99505034 1001 86380 86390 1
504970 99504970 1001 86380 86390 1
504945 99504945 1001 86380 86390 1
505683 99505683 1001 86380 86390 1
505717 99505717 1001 86380 86390 1
505371 99505371 1001 86380 86390 1
505386 99505386 1001 86380 86390 1
505557 99505557 1001 86380 86390 1
505263 99505263 1001 86380 86390 1
505174 99505174 1001 86380 86390 1
505784 99505784 1001 86380 86390 1
506510 99506510 1001 86380 86390 1
506450 99506450 1001 86380 86390 1
506071 99506071 1001 86380 86390 1
506011 99506011 1001 86380 86390 1
506788 99506788 1001 86380 86390 1
506769 99506769 1001 86380 86390 1
506720 99506720 1001 86380 86390 1
507174 99507174 1001 86380 86390 1
508200 99508200 1001 86380 86390 1
508043 99508043 1001 86380 86390 1
507802 99507802 1001 86380 86390 1
507702 99507702 1001 86380 86390 1
507652 99507652 1001 86380 86390 1
508848 99508848 1001 86380 86390 1
508562 99508562 1001 86380 86390 1
509112 99509112 1001 86380 86390 1
509539 99509539 1001 86380 86390 1
509550 99509550 1001 86380 86390 1
509294 99509294 1001 86380 86390 1
509479 99509479 1001 86380 86390 1
510701 99510701 1001 86380 86390 1
510541 99510541 1001 86380 86390 1
510717 99510717 1001 86380 86390 1
510407 99510407 1001 86380 86390 1
510334 99510334 1001 86380 86390 1
510302 99510302 1001 86380 86390 1
510234 99510234 1001 86380 86390 1
510919 99510919 1001 86380 86390 1
510784 99510784 1001 86380 86390 1
510927 99510927 1001 86380 86390 1
511195 99511195 1001 86380 86390 1
511620 99511620 1001 86380 86390 1
511689 99511689 1001 86380 86390 1
511973 99511973 1001 86380 86390 1
511787 99511787 1001 86380 86390 1
511779 99511779 1001 86380 86390 1
512389 99512389 1001 86380 86390 1
513057 99513057 1001 86380 86390 1
513151 99513151 1001 86380 86390 1
512605 99512605 1001 86380 86390 1
512709 99512709 1001 86380 86390 1
513881 99513881 1001 86380 86390 1
513894 99513894 1001 86380 86390 1
513871 99513871 1001 86380 86390 1
513816 99513816 1001 86380 86390 1
513609 99513609 1001 86380 86390 1
513571 99513571 1001 86380 86390 1
514614 99514614 1001 86380 86390 1
514602 99514602 1001 86380 86390 1
514542 99514542 1001 86380 86390 1
514314 99514314 1001 86380 86390 1
514443 99514443 1001 86380 86390 1
515544 99515544 1001 86380 86390 1
515572 99515572 1001 86380 86390 1
515311 99515311 1001 86380 86390 1
515091 99515091 1001 86380 86390 1
515159 99515159 1001 86380 86390 1
516330 99516330 1001 86380 86390 1
516292 99516292 1001 86380 86390 1
516060 99516060 1001 86380 86390 1
516039 99516039 1001 86380 86390 1
516642 99516642 1001 86380 86390 1
516632 99516632 1001 86380 86390 1
517182 99517182 1001 86380 86390 1
517264 99517264 1001 86380 86390 1
516857 99516857 1001 86380 86390 1
516829 99516829 1001 86380 86390 1
517361 99517361 1001 86380 86390 1
517377 99517377 1001 86380 86390 1
517890 99517890 1001 86380 86390 1
518356 99518356 1001 86380 86390 1
518861 99518861 1001 86380 86390 1
518473 99518473 1001 86380 86390 1
518396 99518396 1001 86380 86390 1
518565 99518565 1001 86380 86390 1
519114 99519114 1001 86380 86390 1
519628 99519628 1001 86380 86390 1
519263 99519263 1001 86380 86390 1
519851 99519851 1001 86380 86390 1
519974 99519974 1001 86380 86390 1
520580 99520580 1001 86380 86390 1
520320 99520320 1001 86380 86390 1
520258 99520258 1001 86380 86390 1
520388 99520388 1001 86380 86390 1
520250 99520250 1001 86380 86390 1
520369 99520369 1001 86380 86390 1
520151 99520151 1001 86380 86390 1
520048 99520048 1001 86380 86390 1
520113 99520113 1001 86380 86390 1
520083 99520083 1001 86380 86390 1
520842 99520842 1001 86380 86390 1
521353 99521353 1001 86380 86390 1
521381 99521381 1001 86380 86390 1
521395 99521395 1001 86380 86390 1
521332 99521332 1001 86380 86390 1
521375 99521375 1001 86380 86390 1
521152 99521152 1001 86380 86390 1
520886 99520886 1001 86380 86390 1
520959 99520959 1001 86380 86390 1
520882 99520882 1001 86380 86390 1
520856 99520856 1001 86380 86390 1
521515 99521515 1001 86380 86390 1
522167 99522167 1001 86380 86390 1
522012 99522012 1001 86380 86390 1
521949 99521949 1001 86380 86390 1
521814 99521814 1001 86380 86390 1
521876 99521876 1001 86380 86390 1
522341 99522341 1001 86380 86390 1
522364 99522364 1001 86380 86390 1
523083 99523083 1001 86380 86390 1
522982 99522982 1001 86380 86390 1
523021 99523021 1001 86380 86390 1
523145 99523145 1001 86380 86390 1
523316 99523316 1001 86380 86390 1
523534 99523534 1001 86380 86390 1
523669 99523669 1001 86380 86390 1
523447 99523447 1001 86380 86390 1
524707 99524707 1001 86380 86390 1
524363 99524363 1001 86380 86390 1
524471 99524471 1001 86380 86390 1
524230 99524230 1001 86380 86390 1
524156 99524156 1001 86380 86390 1
524846 99524846 1001 86380 86390 1
524921 99524921 1001 86380 86390 1
525664 99525664 1001 86380 86390 1
525641 99525641 1001 86380 86390 1
525617 99525617 1001 86380 86390 1
526034 99526034 1001 86380 86390 1
525955 99525955 1001 86380 86390 1
525853 99525853 1001 86380 86390 1
526468 99526468 1001 86380 86390 1
527080 99527080 1001 86380 86390 1
526881 99526881 1001 86380 86390 1
526912 99526912 1001 86380 86390 1
526672 99526672 1001 86380 86390 1
527265 99527265 1001 86380 86390 1
527935 99527935 1001 86380 86390 1
527903 99527903 1001 86380 86390 1
527787 99527787 1001 86380 86390 1
527687 99527687 1001 86380 86390 1
527515 99527515 1001 86380 86390 1
528100 99528100 1001 86380 86390 1
528503 99528503 1001 86380 86390 1
528532 99528532 1001 86380 86390 1
528348 99528348 1001 86380 86390 1
528374 99528374 1001 86380 86390 1
528313 99528313 1001 86380 86390 1
529005 99529005 1001 86380 86390 1
529071 99529071 1001 86380 86390 1
529693 99529693 1001 86380 86390 1
529559 99529559 1001 86380 86390 1
529395 99529395 1001 86380 86390 1
529387 99529387 1001 86380 86390 1
529492 99529492 1001 86380 86390 1
529148 99529148 1001 86380 86390 1
529130 99529130 1001 86380 86390 1
529923 99529923 1001 86380 86390 1
529913 99529913 1001 86380 86390 1
529840 99529840 1001 86380 86390 1
530378 99530378 1001 86380 86390 1
530539 99530539 1001 86380 86390 1
530499 99530499 1001 86380 86390 1
530695 99530695 1001 86380 86390 1
530696 99530696 1001 86380 86390 1
530688 99530688 1001 86380 86390 1
530652 99530652 1001 86380 86390 1
531279 99531279 1001 86380 86390 1
531242 99531242 1001 86380 86390 1
531284 99531284 1001 86380 86390 1
531090 99531090 1001 86380 86390 1
530776 99530776 1001 86380 86390 1
531476 99531476 1001 86380 86390 1
531530 99531530 1001 86380 86390 1
532106 99532106 1001 86380 86390 1
532154 99532154 1001 86380 86390 1
531637 99531637 1001 86380 86390 1
531715 99531715 1001 86380 86390 1
531781 99531781 1001 86380 86390 1
532293 99532293 1001 86380 86390 1
532346 99532346 1001 86380 86390 1
532303 99532303 1001 86380 86390 1
532317 99532317 1001 86380 86390 1
532638 99532638 1001 86380 86390 1
532618 99532618 1001 86380 86390 1
533237 99533237 1001 86380 86390 1
533180 99533180 1001 86380 86390 1
533852 99533852 1001 86380 86390 1
533408 99533408 1001 86380 86390 1
533428 99533428 1001 86380 86390 1
534049 99534049 1001 86380 86390 1
534610 99534610 1001 86380 86390 1
534630 99534630 1001 86380 86390 1
534185 99534185 1001 86380 86390 1
534814 99534814 1001 86380 86390 1
534831 99534831 1001 86380 86390 1
534846 99534846 1001 86380 86390 1
535292 99535292 1001 86380 86390 1
535133 99535133 1001 86380 86390 1
535107 99535107 1001 86380 86390 1
534944 99534944 1001 86380 86390 1
534998 99534998 1001 86380 86390 1
535658 99535658 1001 86380 86390 1
536147 99536147 1001 86380 86390 1
536283 99536283 1001 86380 86390 1
536106 99536106 1001 86380 86390 1
535769 99535769 1001 86380 86390 1
536528 99536528 1001 86380 86390 1
537085 99537085 1001 86380 86390 1
536979 99536979 1001 86380 86390 1
536810 99536810 1001 86380 86390 1
536701 99536701 1001 86380 86390 1
536637 99536637 1001 86380 86390 1
536727 99536727 1001 86380 86390 1
537864 99537864 1001 86380 86390 1
537904 99537904 1001 86380 86390 1
537840 99537840 1001 86380 86390 1
537858 99537858 1001 86380 86390 1
537606 99537606 1001 86380 86390 1
537637 99537637 1001 86380 86390 1
537544 99537544 1001 86380 86390 1
538076 99538076 1001 86380 86390 1
538439 99538439 1001 86380 86390 1
538869 99538869 1001 86380 86390 1
539403 99539403 1001 86380 86390 1
539378 99539378 1001 86380 86390 1
539176 99539176 1001 86380 86390 1
539832 99539832 1001 86380 86390 1
539650 99539650 1001 86380 86390 1
540305 99540305 1001 86380 86390 1
540387 99540387 1001 86380 86390 1
540125 99540125 1001 86380 86390 1
540143 99540143 1001 86380 86390 1
539957 99539957 1001 86380 86390 1
539870 99539870 1001 86380 86390 1
540641 99540641 1001 86380 86390 1
541154 99541154 1001 86380 86390 1
541119 99541119 1001 86380 86390 1
541124 99541124 1001 86380 86390 1
540851 99540851 1001 86380 86390 1
541377 99541377 1001 86380 86390 1
542043 99542043 1001 86380 86390 1
542066 99542066 1001 86380 86390 1
541667 99541667 1001 86380 86390 1
541518 99541518 1001 86380 86390 1
541707 99541707 1001 86380 86390 1
542696 99542696 1001 86380 86390 1
542370 99542370 1001 86380 86390 1
542398 99542398 1001 86380 86390 1
542426 99542426 1001 86380 86390 1
542465 99542465 1001 86380 86390 1
543097 99543097 1001 86380 86390 1
542975 99542975 1001 86380 86390 1
543748 99543748 1001 86380 86390 1
543503 99543503 1001 86380 86390 1
543379 99543379 1001 86380 86390 1
543472 99543472 1001 86380 86390 1
543178 99543178 1001 86380 86390 1
543901 99543901 1001 86380 86390 1
543799 99543799 1001 86380 86390 1
544456 99544456 1001 86380 86390 1
544482 99544482 1001 86380 86390 1
544552 99544552 1001 86380 86390 1
544212 99544212 1001 86380 86390 1
544187 99544187 1001 86380 86390 1
544190 99544190 1001 86380 86390 1
544362 99544362 1001 86380 86390 1
544285 99544285 1001 86380 86390 1
544032 99544032 1001 86380 86390 1
544181 99544181 1001 86380 86390 1
544727 99544727 1001 86380 86390 1
505680 888 1001 27000 27299 1
508436 621 1002 57572 70068 1
508550 690 1001 47293 47592 1
400284 99400284 1001 86380 86390 1
400676 99400676 1001 86380 86390 1
400772 99400772 1001 86380 86390 1
401020 99401020 1001 86380 86390 1
401464 99401464 1001 86380 86390 1
401740 99401740 1001 86380 86390 1
401926 99401926 1001 86380 86390 1
402034 99402034 1001 86380 86390 1
401978 99401978 1001 86380 86390 1
402174 99402174 1001 86380 86390 1
402275 99402275 1001 86380 86390 1
402651 99402651 1001 86380 86390 1
402886 99402886 1001 86380 86390 1
402695 99402695 1001 86380 86390 1
402950 99402950 1001 86380 86390 1
402953 99402953 1001 86380 86390 1
403010 99403010 1001 86380 86390 1
403335 99403335 1001 86380 86390 1
403558 99403558 1001 86380 86390 1
403694 99403694 1001 86380 86390 1
403879 99403879 1001 86380 86390 1
403992 99403992 1001 86380 86390 1
404218 99404218 1001 86380 86390 1
404597 99404597 1001 86380 86390 1
404871 99404871 1001 86380 86390 1
405295 99405295 1001 86380 86390 1
405460 99405460 1001 86380 86390 1
405502 99405502 1001 86380 86390 1
405522 99405522 1001 86380 86390 1
405542 99405542 1001 86380 86390 1
405500 99405500 1001 86380 86390 1
406637 99406637 1001 86380 86390 1
406708 99406708 1001 86380 86390 1
407077 99407077 1001 86380 86390 1
407588 99407588 1001 86380 86390 1
407963 99407963 1001 86380 86390 1
408523 99408523 1001 86380 86390 1
408568 99408568 1001 86380 86390 1
408621 99408621 1001 86380 86390 1
408782 99408782 1001 86380 86390 1
409649 99409649 1001 86380 86390 1
409664 99409664 1001 86380 86390 1
409829 99409829 1001 86380 86390 1
409910 99409910 1001 86380 86390 1
409967 99409967 1001 86380 86390 1
410155 99410155 1001 86380 86390 1
410226 99410226 1001 86380 86390 1
411209 99411209 1001 86380 86390 1
411799 99411799 1001 86380 86390 1
412241 99412241 1001 86380 86390 1
413263 99413263 1001 86380 86390 1
412897 99412897 1001 86380 86390 1
412821 99412821 1001 86380 86390 1
412583 99412583 1001 86380 86390 1
414074 99414074 1001 86380 86390 1
413751 99413751 1001 86380 86390 1
414950 99414950 1001 86380 86390 1
415146 99415146 1001 86380 86390 1
414961 99414961 1001 86380 86390 1
415072 99415072 1001 86380 86390 1
414675 99414675 1001 86380 86390 1
414333 99414333 1001 86380 86390 1
414488 99414488 1001 86380 86390 1
414470 99414470 1001 86380 86390 1
415470 99415470 1001 86380 86390 1
416941 99416941 1001 86380 86390 1
416889 99416889 1001 86380 86390 1
416624 99416624 1001 86380 86390 1
416579 99416579 1001 86380 86390 1
416285 99416285 1001 86380 86390 1
415753 99415753 1001 86380 86390 1
416041 99416041 1001 86380 86390 1
417079 99417079 1001 86380 86390 1
417017 99417017 1001 86380 86390 1
418521 99418521 1001 86380 86390 1
419107 99419107 1001 86380 86390 1
418948 99418948 1001 86380 86390 1
418927 99418927 1001 86380 86390 1
419204 99419204 1001 86380 86390 1
420330 99420330 1001 86380 86390 1
420416 99420416 1001 86380 86390 1
420421 99420421 1001 86380 86390 1
420143 99420143 1001 86380 86390 1
419667 99419667 1001 86380 86390 1
419634 99419634 1001 86380 86390 1
419731 99419731 1001 86380 86390 1
419869 99419869 1001 86380 86390 1
420537 99420537 1001 86380 86390 1
420500 99420500 1001 86380 86390 1
420456 99420456 1001 86380 86390 1
420526 99420526 1001 86380 86390 1
421348 99421348 1001 86380 86390 1
421419 99421419 1001 86380 86390 1
421583 99421583 1001 86380 86390 1
420985 99420985 1001 86380 86390 1
422440 99422440 1001 86380 86390 1
422460 99422460 1001 86380 86390 1
422415 99422415 1001 86380 86390 1
422209 99422209 1001 86380 86390 1
423345 99423345 1001 86380 86390 1
423150 99423150 1001 86380 86390 1
423201 99423201 1001 86380 86390 1
423118 99423118 1001 86380 86390 1
423019 99423019 1001 86380 86390 1
422638 99422638 1001 86380 86390 1
422705 99422705 1001 86380 86390 1
422643 99422643 1001 86380 86390 1
422822 99422822 1001 86380 86390 1
422938 99422938 1001 86380 86390 1
424091 99424091 1001 86380 86390 1
424130 99424130 1001 86380 86390 1
425220 99425220 1001 86380 86390 1
425117 99425117 1001 86380 86390 1
424625 99424625 1001 86380 86390 1
424388 99424388 1001 86380 86390 1
424395 99424395 1001 86380 86390 1
424157 99424157 1001 86380 86390 1
424329 99424329 1001 86380 86390 1
424285 99424285 1001 86380 86390 1
424486 99424486 1001 86380 86390 1
425611 99425611 1001 86380 86390 1
425545 99425545 1001 86380 86390 1
426385 99426385 1001 86380 86390 1
426288 99426288 1001 86380 86390 1
425866 99425866 1001 86380 86390 1
426069 99426069 1001 86380 86390 1
427438 99427438 1001 86380 86390 1
427276 99427276 1001 86380 86390 1
428336 99428336 1001 86380 86390 1
427577 99427577 1001 86380 86390 1
429003 99429003 1001 86380 86390 1
429119 99429119 1001 86380 86390 1
429169 99429169 1001 86380 86390 1
430032 99430032 1001 86380 86390 1
430266 99430266 1001 86380 86390 1
429857 99429857 1001 86380 86390 1
429738 99429738 1001 86380 86390 1
429676 99429676 1001 86380 86390 1
429770 99429770 1001 86380 86390 1
429564 99429564 1001 86380 86390 1
429551 99429551 1001 86380 86390 1
429398 99429398 1001 86380 86390 1
429195 99429195 1001 86380 86390 1
430649 99430649 1001 86380 86390 1
431456 99431456 1001 86380 86390 1
431512 99431512 1001 86380 86390 1
430904 99430904 1001 86380 86390 1
433356 99433356 1001 86380 86390 1
433191 99433191 1001 86380 86390 1
433021 99433021 1001 86380 86390 1
432662 99432662 1001 86380 86390 1
435000 99435000 1001 86380 86390 1
434740 99434740 1001 86380 86390 1
434927 99434927 1001 86380 86390 1
434991 99434991 1001 86380 86390 1
434268 99434268 1001 86380 86390 1
435771 99435771 1001 86380 86390 1
436563 99436563 1001 86380 86390 1
436503 99436503 1001 86380 86390 1
436653 99436653 1001 86380 86390 1
436010 99436010 1001 86380 86390 1
436081 99436081 1001 86380 86390 1
436158 99436158 1001 86380 86390 1
300096 99300096 1001 86380 86390 1
300653 99300653 1001 86380 86390 1
300582 99300582 1001 86380 86390 1
300420 99300420 1001 86380 86390 1
300122 99300122 1001 86380 86390 1
300832 99300832 1001 86380 86390 1
300900 99300900 1001 86380 86390 1
300903 99300903 1001 86380 86390 1
301265 99301265 1001 86380 86390 1
301163 99301163 1001 86380 86390 1
301643 99301643 1001 86380 86390 1
301607 99301607 1001 86380 86390 1
301750 99301750 1001 86380 86390 1
302267 99302267 1001 86380 86390 1
302350 99302350 1001 86380 86390 1
302302 99302302 1001 86380 86390 1
301772 99301772 1001 86380 86390 1
301826 99301826 1001 86380 86390 1
301920 99301920 1001 86380 86390 1
301899 99301899 1001 86380 86390 1
301769 99301769 1001 86380 86390 1
303153 99303153 1001 86380 86390 1
303063 99303063 1001 86380 86390 1
302960 99302960 1001 86380 86390 1
302677 99302677 1001 86380 86390 1
302760 99302760 1001 86380 86390 1
303941 99303941 1001 86380 86390 1
303980 99303980 1001 86380 86390 1
304028 99304028 1001 86380 86390 1
303668 99303668 1001 86380 86390 1
303466 99303466 1001 86380 86390 1
304115 99304115 1001 86380 86390 1
304235 99304235 1001 86380 86390 1
304556 99304556 1001 86380 86390 1
304936 99304936 1001 86380 86390 1
304995 99304995 1001 86380 86390 1
305570 99305570 1001 86380 86390 1
305522 99305522 1001 86380 86390 1
305511 99305511 1001 86380 86390 1
305643 99305643 1001 86380 86390 1
305069 99305069 1001 86380 86390 1
500142 99500142 1001 86380 86390 1
500123 99500123 1001 86380 86390 1
500163 99500163 1001 86380 86390 1
500701 99500701 1001 86380 86390 1
500800 99500800 1001 86380 86390 1
500478 99500478 1001 86380 86390 1
500502 99500502 1001 86380 86390 1
500529 99500529 1001 86380 86390 1
500246 99500246 1001 86380 86390 1
500312 99500312 1001 86380 86390 1
500290 99500290 1001 86380 86390 1
500972 99500972 1001 86380 86390 1
501578 99501578 1001 86380 86390 1
501475 99501475 1001 86380 86390 1
501599 99501599 1001 86380 86390 1
501246 99501246 1001 86380 86390 1
501032 99501032 1001 86380 86390 1
501165 99501165 1001 86380 86390 1
501023 99501023 1001 86380 86390 1
501196 99501196 1001 86380 86390 1
501665 99501665 1001 86380 86390 1
502428 99502428 1001 86380 86390 1
502146 99502146 1001 86380 86390 1
502111 99502111 1001 86380 86390 1
502166 99502166 1001 86380 86390 1
501978 99501978 1001 86380 86390 1
501921 99501921 1001 86380 86390 1
503255 99503255 1001 86380 86390 1
503226 99503226 1001 86380 86390 1
502970 99502970 1001 86380 86390 1
502910 99502910 1001 86380 86390 1
502748 99502748 1001 86380 86390 1
502823 99502823 1001 86380 86390 1
502798 99502798 1001 86380 86390 1
503314 99503314 1001 86380 86390 1
503471 99503471 1001 86380 86390 1
503965 99503965 1001 86380 86390 1
503974 99503974 1001 86380 86390 1
503706 99503706 1001 86380 86390 1
503676 99503676 1001 86380 86390 1
504321 99504321 1001 86380 86390 1
504938 99504938 1001 86380 86390 1
504603 99504603 1001 86380 86390 1
504390 99504390 1001 86380 86390 1
505685 99505685 1001 86380 86390 1
505731 99505731 1001 86380 86390 1
505475 99505475 1001 86380 86390 1
505482 99505482 1001 86380 86390 1
505218 99505218 1001 86380 86390 1
505843 99505843 1001 86380 86390 1
506545 99506545 1001 86380 86390 1
506573 99506573 1001 86380 86390 1
506434 99506434 1001 86380 86390 1
506576 99506576 1001 86380 86390 1
506553 99506553 1001 86380 86390 1
506464 99506464 1001 86380 86390 1
506285 99506285 1001 86380 86390 1
506053 99506053 1001 86380 86390 1
506680 99506680 1001 86380 86390 1
506693 99506693 1001 86380 86390 1
506759 99506759 1001 86380 86390 1
507126 99507126 1001 86380 86390 1
506907 99506907 1001 86380 86390 1
506924 99506924 1001 86380 86390 1
506938 99506938 1001 86380 86390 1
507585 99507585 1001 86380 86390 1
508154 99508154 1001 86380 86390 1
508239 99508239 1001 86380 86390 1
507747 99507747 1001 86380 86390 1
508285 99508285 1001 86380 86390 1
508414 99508414 1001 86380 86390 1
508924 99508924 1001 86380 86390 1
508716 99508716 1001 86380 86390 1
508837 99508837 1001 86380 86390 1
508673 99508673 1001 86380 86390 1
508596 99508596 1001 86380 86390 1
509080 99509080 1001 86380 86390 1
509687 99509687 1001 86380 86390 1
509987 99509987 1001 86380 86390 1
510546 99510546 1001 86380 86390 1
510475 99510475 1001 86380 86390 1
510151 99510151 1001 86380 86390 1
511361 99511361 1001 86380 86390 1
511455 99511455 1001 86380 86390 1
511410 99511410 1001 86380 86390 1
510943 99510943 1001 86380 86390 1
511710 99511710 1001 86380 86390 1
511567 99511567 1001 86380 86390 1
511555 99511555 1001 86380 86390 1
511727 99511727 1001 86380 86390 1
512178 99512178 1001 86380 86390 1
512282 99512282 1001 86380 86390 1
512338 99512338 1001 86380 86390 1
512044 99512044 1001 86380 86390 1
512071 99512071 1001 86380 86390 1
512155 99512155 1001 86380 86390 1
512078 99512078 1001 86380 86390 1
511887 99511887 1001 86380 86390 1
511765 99511765 1001 86380 86390 1
512584 99512584 1001 86380 86390 1
512458 99512458 1001 86380 86390 1
512381 99512381 1001 86380 86390 1
512410 99512410 1001 86380 86390 1
512554 99512554 1001 86380 86390 1
513094 99513094 1001 86380 86390 1
513197 99513197 1001 86380 86390 1
513201 99513201 1001 86380 86390 1
512745 99512745 1001 86380 86390 1
513321 99513321 1001 86380 86390 1
513283 99513283 1001 86380 86390 1
513284 99513284 1001 86380 86390 1
513311 99513311 1001 86380 86390 1
513963 99513963 1001 86380 86390 1
513800 99513800 1001 86380 86390 1
513771 99513771 1001 86380 86390 1
513606 99513606 1001 86380 86390 1
514186 99514186 1001 86380 86390 1
514047 99514047 1001 86380 86390 1
514824 99514824 1001 86380 86390 1
514847 99514847 1001 86380 86390 1
514604 99514604 1001 86380 86390 1
514505 99514505 1001 86380 86390 1
514532 99514532 1001 86380 86390 1
514598 99514598 1001 86380 86390 1
514862 99514862 1001 86380 86390 1
515680 99515680 1001 86380 86390 1
515483 99515483 1001 86380 86390 1
515411 99515411 1001 86380 86390 1
515181 99515181 1001 86380 86390 1
515118 99515118 1001 86380 86390 1
515120 99515120 1001 86380 86390 1
515721 99515721 1001 86380 86390 1
516404 99516404 1001 86380 86390 1
516265 99516265 1001 86380 86390 1
516166 99516166 1001 86380 86390 1
515968 99515968 1001 86380 86390 1
516615 99516615 1001 86380 86390 1
517193 99517193 1001 86380 86390 1
517106 99517106 1001 86380 86390 1
516911 99516911 1001 86380 86390 1
516815 99516815 1001 86380 86390 1
517471 99517471 1001 86380 86390 1
518019 99518019 1001 86380 86390 1
517910 99517910 1001 86380 86390 1
517929 99517929 1001 86380 86390 1
517683 99517683 1001 86380 86390 1
517687 99517687 1001 86380 86390 1
518207 99518207 1001 86380 86390 1
518935 99518935 1001 86380 86390 1
518706 99518706 1001 86380 86390 1
518397 99518397 1001 86380 86390 1
518495 99518495 1001 86380 86390 1
519153 99519153 1001 86380 86390 1
519116 99519116 1001 86380 86390 1
519104 99519104 1001 86380 86390 1
519753 99519753 1001 86380 86390 1
519664 99519664 1001 86380 86390 1
519769 99519769 1001 86380 86390 1
519697 99519697 1001 86380 86390 1
519505 99519505 1001 86380 86390 1
519490 99519490 1001 86380 86390 1
519198 99519198 1001 86380 86390 1
519935 99519935 1001 86380 86390 1
519897 99519897 1001 86380 86390 1
520480 99520480 1001 86380 86390 1
520446 99520446 1001 86380 86390 1
520284 99520284 1001 86380 86390 1
520201 99520201 1001 86380 86390 1
520099 99520099 1001 86380 86390 1
520143 99520143 1001 86380 86390 1
520833 99520833 1001 86380 86390 1
521314 99521314 1001 86380 86390 1
521329 99521329 1001 86380 86390 1
521413 99521413 1001 86380 86390 1
521260 99521260 1001 86380 86390 1
521073 99521073 1001 86380 86390 1
521631 99521631 1001 86380 86390 1
522062 99522062 1001 86380 86390 1
521885 99521885 1001 86380 86390 1
521980 99521980 1001 86380 86390 1
521784 99521784 1001 86380 86390 1
522395 99522395 1001 86380 86390 1
522437 99522437 1001 86380 86390 1
522880 99522880 1001 86380 86390 1
522543 99522543 1001 86380 86390 1
523254 99523254 1001 86380 86390 1
523282 99523282 1001 86380 86390 1
523807 99523807 1001 86380 86390 1
523589 99523589 1001 86380 86390 1
523579 99523579 1001 86380 86390 1
523632 99523632 1001 86380 86390 1
523326 99523326 1001 86380 86390 1
524034 99524034 1001 86380 86390 1
524113 99524113 1001 86380 86390 1
524645 99524645 1001 86380 86390 1
524596 99524596 1001 86380 86390 1
524727 99524727 1001 86380 86390 1
524424 99524424 1001 86380 86390 1
524464 99524464 1001 86380 86390 1
524390 99524390 1001 86380 86390 1
524327 99524327 1001 86380 86390 1
524291 99524291 1001 86380 86390 1
524852 99524852 1001 86380 86390 1
524828 99524828 1001 86380 86390 1
524792 99524792 1001 86380 86390 1
525109 99525109 1001 86380 86390 1
525032 99525032 1001 86380 86390 1
525101 99525101 1001 86380 86390 1
526237 99526237 1001 86380 86390 1
526123 99526123 1001 86380 86390 1
526479 99526479 1001 86380 86390 1
526546 99526546 1001 86380 86390 1
527113 99527113 1001 86380 86390 1
526914 99526914 1001 86380 86390 1
526995 99526995 1001 86380 86390 1
526873 99526873 1001 86380 86390 1
526655 99526655 1001 86380 86390 1
526821 99526821 1001 86380 86390 1
527827 99527827 1001 86380 86390 1
527637 99527637 1001 86380 86390 1
527556 99527556 1001 86380 86390 1
528124 99528124 1001 86380 86390 1
528249 99528249 1001 86380 86390 1
528713 99528713 1001 86380 86390 1
528836 99528836 1001 86380 86390 1
528686 99528686 1001 86380 86390 1
528648 99528648 1001 86380 86390 1
528387 99528387 1001 86380 86390 1
528365 99528365 1001 86380 86390 1
528287 99528287 1001 86380 86390 1
529092 99529092 1001 86380 86390 1
529616 99529616 1001 86380 86390 1
529531 99529531 1001 86380 86390 1
529687 99529687 1001 86380 86390 1
529522 99529522 1001 86380 86390 1
529462 99529462 1001 86380 86390 1
530273 99530273 1001 86380 86390 1
530183 99530183 1001 86380 86390 1
530327 99530327 1001 86380 86390 1
529966 99529966 1001 86380 86390 1
530031 99530031 1001 86380 86390 1
531351 99531351 1001 86380 86390 1
531263 99531263 1001 86380 86390 1
531073 99531073 1001 86380 86390 1
531099 99531099 1001 86380 86390 1
530864 99530864 1001 86380 86390 1
530906 99530906 1001 86380 86390 1
531393 99531393 1001 86380 86390 1
531407 99531407 1001 86380 86390 1
531433 99531433 1001 86380 86390 1
531936 99531936 1001 86380 86390 1
531940 99531940 1001 86380 86390 1
531877 99531877 1001 86380 86390 1
532834 99532834 1001 86380 86390 1
532993 99532993 1001 86380 86390 1
532566 99532566 1001 86380 86390 1
532450 99532450 1001 86380 86390 1
532426 99532426 1001 86380 86390 1
533145 99533145 1001 86380 86390 1
533059 99533059 1001 86380 86390 1
533205 99533205 1001 86380 86390 1
533769 99533769 1001 86380 86390 1
533694 99533694 1001 86380 86390 1
533799 99533799 1001 86380 86390 1
533643 99533643 1001 86380 86390 1
533359 99533359 1001 86380 86390 1
533894 99533894 1001 86380 86390 1
533915 99533915 1001 86380 86390 1
533916 99533916 1001 86380 86390 1
534649 99534649 1001 86380 86390 1
534677 99534677 1001 86380 86390 1
534502 99534502 1001 86380 86390 1
534316 99534316 1001 86380 86390 1
534296 99534296 1001 86380 86390 1
534236 99534236 1001 86380 86390 1
534883 99534883 1001 86380 86390 1
535076 99535076 1001 86380 86390 1
535038 99535038 1001 86380 86390 1
535627 99535627 1001 86380 86390 1
535617 99535617 1001 86380 86390 1
535710 99535710 1001 86380 86390 1
535571 99535571 1001 86380 86390 1
535986 99535986 1001 86380 86390 1
536117 99536117 1001 86380 86390 1
535805 99535805 1001 86380 86390 1
536375 99536375 1001 86380 86390 1
536389 99536389 1001 86380 86390 1
536390 99536390 1001 86380 86390 1
536357 99536357 1001 86380 86390 1
536840 99536840 1001 86380 86390 1
536926 99536926 1001 86380 86390 1
536797 99536797 1001 86380 86390 1
536675 99536675 1001 86380 86390 1
536551 99536551 1001 86380 86390 1
537254 99537254 1001 86380 86390 1
537761 99537761 1001 86380 86390 1
537594 99537594 1001 86380 86390 1
537766 99537766 1001 86380 86390 1
537504 99537504 1001 86380 86390 1
538127 99538127 1001 86380 86390 1
538752 99538752 1001 86380 86390 1
538492 99538492 1001 86380 86390 1
538418 99538418 1001 86380 86390 1
538566 99538566 1001 86380 86390 1
538297 99538297 1001 86380 86390 1
538332 99538332 1001 86380 86390 1
538229 99538229 1001 86380 86390 1
538218 99538218 1001 86380 86390 1
539470 99539470 1001 86380 86390 1
539416 99539416 1001 86380 86390 1
539111 99539111 1001 86380 86390 1
539073 99539073 1001 86380 86390 1
539075 99539075 1001 86380 86390 1
539733 99539733 1001 86380 86390 1
540303 99540303 1001 86380 86390 1
540389 99540389 1001 86380 86390 1
540184 99540184 1001 86380 86390 1
540102 99540102 1001 86380 86390 1
540180 99540180 1001 86380 86390 1
540168 99540168 1001 86380 86390 1
540259 99540259 1001 86380 86390 1
540002 99540002 1001 86380 86390 1
539895 99539895 1001 86380 86390 1
540638 99540638 1001 86380 86390 1
540561 99540561 1001 86380 86390 1
540487 99540487 1001 86380 86390 1
541271 99541271 1001 86380 86390 1
541189 99541189 1001 86380 86390 1
540755 99540755 1001 86380 86390 1
540865 99540865 1001 86380 86390 1
541815 99541815 1001 86380 86390 1
541576 99541576 1001 86380 86390 1
541538 99541538 1001 86380 86390 1
541687 99541687 1001 86380 86390 1
542223 99542223 1001 86380 86390 1
542189 99542189 1001 86380 86390 1
542729 99542729 1001 86380 86390 1
542668 99542668 1001 86380 86390 1
542697 99542697 1001 86380 86390 1
542723 99542723 1001 86380 86390 1
542497 99542497 1001 86380 86390 1
542968 99542968 1001 86380 86390 1
543047 99543047 1001 86380 86390 1
543011 99543011 1001 86380 86390 1
543006 99543006 1001 86380 86390 1
543668 99543668 1001 86380 86390 1
543770 99543770 1001 86380 86390 1
543736 99543736 1001 86380 86390 1
543683 99543683 1001 86380 86390 1
543744 99543744 1001 86380 86390 1
543335 99543335 1001 86380 86390 1
543223 99543223 1001 86380 86390 1
543354 99543354 1001 86380 86390 1
544511 99544511 1001 86380 86390 1
544071 99544071 1001 86380 86390 1
544163 99544163 1001 86380 86390 1
544169 99544169 1001 86380 86390 1
513961 904 1002 44637 57536 1
400789 99400789 1001 86380 86390 1
401352 99401352 1001 86380 86390 1
401432 99401432 1001 86380 86390 1
401564 99401564 1001 86380 86390 1
401788 99401788 1001 86380 86390 1
402000 99402000 1001 86380 86390 1
402321 99402321 1001 86380 86390 1
402298 99402298 1001 86380 86390 1
402583 99402583 1001 86380 86390 1
403551 99403551 1001 86380 86390 1
404384 99404384 1001 86380 86390 1
404635 99404635 1001 86380 86390 1
404864 99404864 1001 86380 86390 1
406281 99406281 1001 86380 86390 1
406579 99406579 1001 86380 86390 1
406679 99406679 1001 86380 86390 1
406829 99406829 1001 86380 86390 1
406807 99406807 1001 86380 86390 1
407003 99407003 1001 86380 86390 1
406989 99406989 1001 86380 86390 1
407276 99407276 1001 86380 86390 1
407298 99407298 1001 86380 86390 1
408309 99408309 1001 86380 86390 1
408420 99408420 1001 86380 86390 1
408651 99408651 1001 86380 86390 1
408966 99408966 1001 86380 86390 1
409494 99409494 1001 86380 86390 1
409788 99409788 1001 86380 86390 1
409947 99409947 1001 86380 86390 1
410627 99410627 1001 86380 86390 1
410874 99410874 1001 86380 86390 1
410996 99410996 1001 86380 86390 1
411102 99411102 1001 86380 86390 1
411466 99411466 1001 86380 86390 1
411742 99411742 1001 86380 86390 1
411752 99411752 1001 86380 86390 1
411897 99411897 1001 86380 86390 1
411999 99411999 1001 86380 86390 1
412102 99412102 1001 86380 86390 1
412341 99412341 1001 86380 86390 1
413519 99413519 1001 86380 86390 1
413630 99413630 1001 86380 86390 1
413500 99413500 1001 86380 86390 1
413656 99413656 1001 86380 86390 1
413664 99413664 1001 86380 86390 1
413039 99413039 1001 86380 86390 1
412992 99412992 1001 86380 86390 1
412701 99412701 1001 86380 86390 1
412590 99412590 1001 86380 86390 1
415177 99415177 1001 86380 86390 1
414824 99414824 1001 86380 86390 1
414151 99414151 1001 86380 86390 1
415613 99415613 1001 86380 86390 1
416812 99416812 1001 86380 86390 1
416884 99416884 1001 86380 86390 1
416758 99416758 1001 86380 86390 1
416762 99416762 1001 86380 86390 1
416321 99416321 1001 86380 86390 1
416293 99416293 1001 86380 86390 1
416166 99416166 1001 86380 86390 1
416240 99416240 1001 86380 86390 1
416423 99416423 1001 86380 86390 1
417121 99417121 1001 86380 86390 1
417030 99417030 1001 86380 86390 1
418534 99418534 1001 86380 86390 1
418709 99418709 1001 86380 86390 1
418102 99418102 1001 86380 86390 1
417689 99417689 1001 86380 86390 1
417863 99417863 1001 86380 86390 1
417732 99417732 1001 86380 86390 1
417844 99417844 1001 86380 86390 1
418844 99418844 1001 86380 86390 1
420386 99420386 1001 86380 86390 1
419748 99419748 1001 86380 86390 1
419817 99419817 1001 86380 86390 1
419408 99419408 1001 86380 86390 1
419417 99419417 1001 86380 86390 1
420665 99420665 1001 86380 86390 1
421798 99421798 1001 86380 86390 1
421550 99421550 1001 86380 86390 1
421381 99421381 1001 86380 86390 1
421039 99421039 1001 86380 86390 1
420979 99420979 1001 86380 86390 1
421057 99421057 1001 86380 86390 1
422517 99422517 1001 86380 86390 1
423468 99423468 1001 86380 86390 1
423391 99423391 1001 86380 86390 1
423247 99423247 1001 86380 86390 1
423820 99423820 1001 86380 86390 1
425259 99425259 1001 86380 86390 1
424940 99424940 1001 86380 86390 1
424969 99424969 1001 86380 86390 1
424365 99424365 1001 86380 86390 1
424327 99424327 1001 86380 86390 1
424427 99424427 1001 86380 86390 1
425742 99425742 1001 86380 86390 1
425703 99425703 1001 86380 86390 1
426912 99426912 1001 86380 86390 1
426896 99426896 1001 86380 86390 1
426719 99426719 1001 86380 86390 1
426929 99426929 1001 86380 86390 1
426854 99426854 1001 86380 86390 1
426592 99426592 1001 86380 86390 1
426604 99426604 1001 86380 86390 1
426612 99426612 1001 86380 86390 1
425968 99425968 1001 86380 86390 1
426060 99426060 1001 86380 86390 1
427441 99427441 1001 86380 86390 1
427519 99427519 1001 86380 86390 1
428260 99428260 1001 86380 86390 1
427824 99427824 1001 86380 86390 1
427800 99427800 1001 86380 86390 1
428892 99428892 1001 86380 86390 1
430375 99430375 1001 86380 86390 1
429877 99429877 1001 86380 86390 1
429883 99429883 1001 86380 86390 1
429523 99429523 1001 86380 86390 1
429514 99429514 1001 86380 86390 1
430446 99430446 1001 86380 86390 1
431381 99431381 1001 86380 86390 1
431298 99431298 1001 86380 86390 1
431318 99431318 1001 86380 86390 1
431029 99431029 1001 86380 86390 1
430977 99430977 1001 86380 86390 1
431138 99431138 1001 86380 86390 1
432066 99432066 1001 86380 86390 1
433719 99433719 1001 86380 86390 1
433341 99433341 1001 86380 86390 1
433450 99433450 1001 86380 86390 1
432945 99432945 1001 86380 86390 1
433081 99433081 1001 86380 86390 1
432928 99432928 1001 86380 86390 1
432770 99432770 1001 86380 86390 1
432871 99432871 1001 86380 86390 1
434131 99434131 1001 86380 86390 1
434945 99434945 1001 86380 86390 1
434340 99434340 1001 86380 86390 1
434352 99434352 1001 86380 86390 1
434407 99434407 1001 86380 86390 1
434386 99434386 1001 86380 86390 1
435572 99435572 1001 86380 86390 1
435582 99435582 1001 86380 86390 1
435476 99435476 1001 86380 86390 1
436999 99436999 1001 86380 86390 1
436540 99436540 1001 86380 86390 1
436034 99436034 1001 86380 86390 1
300665 99300665 1001 86380 86390 1
300537 99300537 1001 86380 86390 1
300527 99300527 1001 86380 86390 1
300702 99300702 1001 86380 86390 1
300635 99300635 1001 86380 86390 1
300534 99300534 1001 86380 86390 1
300511 99300511 1001 86380 86390 1
300332 99300332 1001 86380 86390 1
300870 99300870 1001 86380 86390 1
300316 99300316 1001 86380 86390 1
300781 99300781 1001 86380 86390 1
301459 99301459 1001 86380 86390 1
301289 99301289 1001 86380 86390 1
301104 99301104 1001 86380 86390 1
301081 99301081 1001 86380 86390 1
301086 99301086 1001 86380 86390 1
301048 99301048 1001 86380 86390 1
301619 99301619 1001 86380 86390 1
301754 99301754 1001 86380 86390 1
302239 99302239 1001 86380 86390 1
302188 99302188 1001 86380 86390 1
302249 99302249 1001 86380 86390 1
302303 99302303 1001 86380 86390 1
301870 99301870 1001 86380 86390 1
302510 99302510 1001 86380 86390 1
302944 99302944 1001 86380 86390 1
302690 99302690 1001 86380 86390 1
302749 99302749 1001 86380 86390 1
303312 99303312 1001 86380 86390 1
303261 99303261 1001 86380 86390 1
303303 99303303 1001 86380 86390 1
303986 99303986 1001 86380 86390 1
304011 99304011 1001 86380 86390 1
303838 99303838 1001 86380 86390 1
303812 99303812 1001 86380 86390 1
303787 99303787 1001 86380 86390 1
303542 99303542 1001 86380 86390 1
303514 99303514 1001 86380 86390 1
304105 99304105 1001 86380 86390 1
304752 99304752 1001 86380 86390 1
304664 99304664 1001 86380 86390 1
304451 99304451 1001 86380 86390 1
304510 99304510 1001 86380 86390 1
305655 99305655 1001 86380 86390 1
305484 99305484 1001 86380 86390 1
305337 99305337 1001 86380 86390 1
305366 99305366 1001 86380 86390 1
500133 99500133 1001 86380 86390 1
500098 99500098 1001 86380 86390 1
500111 99500111 1001 86380 86390 1
500575 99500575 1001 86380 86390 1
500303 99500303 1001 86380 86390 1
500385 99500385 1001 86380 86390 1
500878 99500878 1001 86380 86390 1
500921 99500921 1001 86380 86390 1
500935 99500935 1001 86380 86390 1
501485 99501485 1001 86380 86390 1
501542 99501542 1001 86380 86390 1
501595 99501595 1001 86380 86390 1
501623 99501623 1001 86380 86390 1
501508 99501508 1001 86380 86390 1
501345 99501345 1001 86380 86390 1
501261 99501261 1001 86380 86390 1
501201 99501201 1001 86380 86390 1
501192 99501192 1001 86380 86390 1
501769 99501769 1001 86380 86390 1
501814 99501814 1001 86380 86390 1
502338 99502338 1001 86380 86390 1
502392 99502392 1001 86380 86390 1
502452 99502452 1001 86380 86390 1
501880 99501880 1001 86380 86390 1
502991 99502991 1001 86380 86390 1
503004 99503004 1001 86380 86390 1
502829 99502829 1001 86380 86390 1
502858 99502858 1001 86380 86390 1
502860 99502860 1001 86380 86390 1
503303 99503303 1001 86380 86390 1
504007 99504007 1001 86380 86390 1
503712 99503712 1001 86380 86390 1
503524 99503524 1001 86380 86390 1
503672 99503672 1001 86380 86390 1
503506 99503506 1001 86380 86390 1
504299 99504299 1001 86380 86390 1
504812 99504812 1001 86380 86390 1
504584 99504584 1001 86380 86390 1
504588 99504588 1001 86380 86390 1
504525 99504525 1001 86380 86390 1
504347 99504347 1001 86380 86390 1
505122 99505122 1001 86380 86390 1
504988 99504988 1001 86380 86390 1
505014 99505014 1001 86380 86390 1
505491 99505491 1001 86380 86390 1
505479 99505479 1001 86380 86390 1
505469 99505469 1001 86380 86390 1
505280 99505280 1001 86380 86390 1
505216 99505216 1001 86380 86390 1
505817 99505817 1001 86380 86390 1
506580 99506580 1001 86380 86390 1
506193 99506193 1001 86380 86390 1
506349 99506349 1001 86380 86390 1
506351 99506351 1001 86380 86390 1
507396 99507396 1001 86380 86390 1
506887 99506887 1001 86380 86390 1
507621 99507621 1001 86380 86390 1
507574 99507574 1001 86380 86390 1
508108 99508108 1001 86380 86390 1
507990 99507990 1001 86380 86390 1
508995 99508995 1001 86380 86390 1
508920 99508920 1001 86380 86390 1
508702 99508702 1001 86380 86390 1
508769 99508769 1001 86380 86390 1
509708 99509708 1001 86380 86390 1
509768 99509768 1001 86380 86390 1
509571 99509571 1001 86380 86390 1
509300 99509300 1001 86380 86390 1
509329 99509329 1001 86380 86390 1
510055 99510055 1001 86380 86390 1
510651 99510651 1001 86380 86390 1
510629 99510629 1001 86380 86390 1
510606 99510606 1001 86380 86390 1
510445 99510445 1001 86380 86390 1
510272 99510272 1001 86380 86390 1
510768 99510768 1001 86380 86390 1
510874 99510874 1001 86380 86390 1
511356 99511356 1001 86380 86390 1
511127 99511127 1001 86380 86390 1
510988 99510988 1001 86380 86390 1
511122 99511122 1001 86380 86390 1
511576 99511576 1001 86380 86390 1
511739 99511739 1001 86380 86390 1
511611 99511611 1001 86380 86390 1
512185 99512185 1001 86380 86390 1
511992 99511992 1001 86380 86390 1
512097 99512097 1001 86380 86390 1
512163 99512163 1001 86380 86390 1
511817 99511817 1001 86380 86390 1
512396 99512396 1001 86380 86390 1
512475 99512475 1001 86380 86390 1
512579 99512579 1001 86380 86390 1
513147 99513147 1001 86380 86390 1
513074 99513074 1001 86380 86390 1
512845 99512845 1001 86380 86390 1
512937 99512937 1001 86380 86390 1
512954 99512954 1001 86380 86390 1
512756 99512756 1001 86380 86390 1
512590 99512590 1001 86380 86390 1
513235 99513235 1001 86380 86390 1
513275 99513275 1001 86380 86390 1
513927 99513927 1001 86380 86390 1
513559 99513559 1001 86380 86390 1
513496 99513496 1001 86380 86390 1
514055 99514055 1001 86380 86390 1
514677 99514677 1001 86380 86390 1
514772 99514772 1001 86380 86390 1
514549 99514549 1001 86380 86390 1
514347 99514347 1001 86380 86390 1
514361 99514361 1001 86380 86390 1
514440 99514440 1001 86380 86390 1
514921 99514921 1001 86380 86390 1
515008 99515008 1001 86380 86390 1
515650 99515650 1001 86380 86390 1
515519 99515519 1001 86380 86390 1
515601 99515601 1001 86380 86390 1
515537 99515537 1001 86380 86390 1
515385 99515385 1001 86380 86390 1
515334 99515334 1001 86380 86390 1
515124 99515124 1001 86380 86390 1
515715 99515715 1001 86380 86390 1
516342 99516342 1001 86380 86390 1
516483 99516483 1001 86380 86390 1
516415 99516415 1001 86380 86390 1
516059 99516059 1001 86380 86390 1
517196 99517196 1001 86380 86390 1
517139 99517139 1001 86380 86390 1
517120 99517120 1001 86380 86390 1
516790 99516790 1001 86380 86390 1
517414 99517414 1001 86380 86390 1
517378 99517378 1001 86380 86390 1
517959 99517959 1001 86380 86390 1
518001 99518001 1001 86380 86390 1
518096 99518096 1001 86380 86390 1
517911 99517911 1001 86380 86390 1
518184 99518184 1001 86380 86390 1
518293 99518293 1001 86380 86390 1
518877 99518877 1001 86380 86390 1
518896 99518896 1001 86380 86390 1
518770 99518770 1001 86380 86390 1
518662 99518662 1001 86380 86390 1
518561 99518561 1001 86380 86390 1
518400 99518400 1001 86380 86390 1
518546 99518546 1001 86380 86390 1
518391 99518391 1001 86380 86390 1
519132 99519132 1001 86380 86390 1
519159 99519159 1001 86380 86390 1
519626 99519626 1001 86380 86390 1
519694 99519694 1001 86380 86390 1
519595 99519595 1001 86380 86390 1
519207 99519207 1001 86380 86390 1
520005 99520005 1001 86380 86390 1
519819 99519819 1001 86380 86390 1
520478 99520478 1001 86380 86390 1
520600 99520600 1001 86380 86390 1
520333 99520333 1001 86380 86390 1
520272 99520272 1001 86380 86390 1
520105 99520105 1001 86380 86390 1
520641 99520641 1001 86380 86390 1
520670 99520670 1001 86380 86390 1
520884 99520884 1001 86380 86390 1
520963 99520963 1001 86380 86390 1
520903 99520903 1001 86380 86390 1
521657 99521657 1001 86380 86390 1
521530 99521530 1001 86380 86390 1
521560 99521560 1001 86380 86390 1
522209 99522209 1001 86380 86390 1
522134 99522134 1001 86380 86390 1
521830 99521830 1001 86380 86390 1
521832 99521832 1001 86380 86390 1
522308 99522308 1001 86380 86390 1
522298 99522298 1001 86380 86390 1
523093 99523093 1001 86380 86390 1
522922 99522922 1001 86380 86390 1
522852 99522852 1001 86380 86390 1
522853 99522853 1001 86380 86390 1
522690 99522690 1001 86380 86390 1
523793 99523793 1001 86380 86390 1
523836 99523836 1001 86380 86390 1
523775 99523775 1001 86380 86390 1
523658 99523658 1001 86380 86390 1
523347 99523347 1001 86380 86390 1
524046 99524046 1001 86380 86390 1
523961 99523961 1001 86380 86390 1
524690 99524690 1001 86380 86390 1
524345 99524345 1001 86380 86390 1
524217 99524217 1001 86380 86390 1
524262 99524262 1001 86380 86390 1
524957 99524957 1001 86380 86390 1
525353 99525353 1001 86380 86390 1
525354 99525354 1001 86380 86390 1
525203 99525203 1001 86380 86390 1
525014 99525014 1001 86380 86390 1
525121 99525121 1001 86380 86390 1
526306 99526306 1001 86380 86390 1
526065 99526065 1001 86380 86390 1
526207 99526207 1001 86380 86390 1
526144 99526144 1001 86380 86390 1
526487 99526487 1001 86380 86390 1
526444 99526444 1001 86380 86390 1
527058 99527058 1001 86380 86390 1
527192 99527192 1001 86380 86390 1
526866 99526866 1001 86380 86390 1
526879 99526879 1001 86380 86390 1
526859 99526859 1001 86380 86390 1
526886 99526886 1001 86380 86390 1
526712 99526712 1001 86380 86390 1
528057 99528057 1001 86380 86390 1
527932 99527932 1001 86380 86390 1
527805 99527805 1001 86380 86390 1
527488 99527488 1001 86380 86390 1
527643 99527643 1001 86380 86390 1
527619 99527619 1001 86380 86390 1
527465 99527465 1001 86380 86390 1
528151 99528151 1001 86380 86390 1
528101 99528101 1001 86380 86390 1
528244 99528244 1001 86380 86390 1
528819 99528819 1001 86380 86390 1
528770 99528770 1001 86380 86390 1
528680 99528680 1001 86380 86390 1
528642 99528642 1001 86380 86390 1
528903 99528903 1001 86380 86390 1
528983 99528983 1001 86380 86390 1
529052 99529052 1001 86380 86390 1
529526 99529526 1001 86380 86390 1
529591 99529591 1001 86380 86390 1
529326 99529326 1001 86380 86390 1
529222 99529222 1001 86380 86390 1
530527 99530527 1001 86380 86390 1
530469 99530469 1001 86380 86390 1
530335 99530335 1001 86380 86390 1
530181 99530181 1001 86380 86390 1
530330 99530330 1001 86380 86390 1
530124 99530124 1001 86380 86390 1
530113 99530113 1001 86380 86390 1
530745 99530745 1001 86380 86390 1
530585 99530585 1001 86380 86390 1
531277 99531277 1001 86380 86390 1
531360 99531360 1001 86380 86390 1
531337 99531337 1001 86380 86390 1
531198 99531198 1001 86380 86390 1
530845 99530845 1001 86380 86390 1
531389 99531389 1001 86380 86390 1
531560 99531560 1001 86380 86390 1
531553 99531553 1001 86380 86390 1
532141 99532141 1001 86380 86390 1
531996 99531996 1001 86380 86390 1
531658 99531658 1001 86380 86390 1
532307 99532307 1001 86380 86390 1
532302 99532302 1001 86380 86390 1
532343 99532343 1001 86380 86390 1
532408 99532408 1001 86380 86390 1
532983 99532983 1001 86380 86390 1
532709 99532709 1001 86380 86390 1
532538 99532538 1001 86380 86390 1
533187 99533187 1001 86380 86390 1
533725 99533725 1001 86380 86390 1
533247 99533247 1001 86380 86390 1
533442 99533442 1001 86380 86390 1
533898 99533898 1001 86380 86390 1
534005 99534005 1001 86380 86390 1
534031 99534031 1001 86380 86390 1
534582 99534582 1001 86380 86390 1
534678 99534678 1001 86380 86390 1
534447 99534447 1001 86380 86390 1
534270 99534270 1001 86380 86390 1
534161 99534161 1001 86380 86390 1
534150 99534150 1001 86380 86390 1
534254 99534254 1001 86380 86390 1
534828 99534828 1001 86380 86390 1
535475 99535475 1001 86380 86390 1
535398 99535398 1001 86380 86390 1
535431 99535431 1001 86380 86390 1
535291 99535291 1001 86380 86390 1
535235 99535235 1001 86380 86390 1
535084 99535084 1001 86380 86390 1
534899 99534899 1001 86380 86390 1
536244 99536244 1001 86380 86390 1
535995 99535995 1001 86380 86390 1
535806 99535806 1001 86380 86390 1
535867 99535867 1001 86380 86390 1
535752 99535752 1001 86380 86390 1
536339 99536339 1001 86380 86390 1
537133 99537133 1001 86380 86390 1
537152 99537152 1001 86380 86390 1
536751 99536751 1001 86380 86390 1
536576 99536576 1001 86380 86390 1
537243 99537243 1001 86380 86390 1
537339 99537339 1001 86380 86390 1
537825 99537825 1001 86380 86390 1
537795 99537795 1001 86380 86390 1
537621 99537621 1001 86380 86390 1
537536 99537536 1001 86380 86390 1
538069 99538069 1001 86380 86390 1
538725 99538725 1001 86380 86390 1
538703 99538703 1001 86380 86390 1
538312 99538312 1001 86380 86390 1
538380 99538380 1001 86380 86390 1
538985 99538985 1001 86380 86390 1
539499 99539499 1001 86380 86390 1
539512 99539512 1001 86380 86390 1
539475 99539475 1001 86380 86390 1
539469 99539469 1001 86380 86390 1
539547 99539547 1001 86380 86390 1
539636 99539636 1001 86380 86390 1
539244 99539244 1001 86380 86390 1
539261 99539261 1001 86380 86390 1
539315 99539315 1001 86380 86390 1
539104 99539104 1001 86380 86390 1
539053 99539053 1001 86380 86390 1
539223 99539223 1001 86380 86390 1
539135 99539135 1001 86380 86390 1
539747 99539747 1001 86380 86390 1
539786 99539786 1001 86380 86390 1
540425 99540425 1001 86380 86390 1
540136 99540136 1001 86380 86390 1
539899 99539899 1001 86380 86390 1
539954 99539954 1001 86380 86390 1
540009 99540009 1001 86380 86390 1
540573 99540573 1001 86380 86390 1
541242 99541242 1001 86380 86390 1
541255 99541255 1001 86380 86390 1
540883 99540883 1001 86380 86390 1
541078 99541078 1001 86380 86390 1
540814 99540814 1001 86380 86390 1
540782 99540782 1001 86380 86390 1
540771 99540771 1001 86380 86390 1
541414 99541414 1001 86380 86390 1
542111 99542111 1001 86380 86390 1
542112 99542112 1001 86380 86390 1
541525 99541525 1001 86380 86390 1
542259 99542259 1001 86380 86390 1
542547 99542547 1001 86380 86390 1
542705 99542705 1001 86380 86390 1
542430 99542430 1001 86380 86390 1
542425 99542425 1001 86380 86390 1
543658 99543658 1001 86380 86390 1
543705 99543705 1001 86380 86390 1
543514 99543514 1001 86380 86390 1
543882 99543882 1001 86380 86390 1
544446 99544446 1001 86380 86390 1
544450 99544450 1001 86380 86390 1
544000 99544000 1001 86380 86390 1
417155 206 1001 76020 77157 1
411735 1017 1001 85200 85737 1
400279 99400279 1001 86380 86390 1
400565 99400565 1001 86380 86390 1
400595 99400595 1001 86380 86390 1
400617 99400617 1001 86380 86390 1
400665 99400665 1001 86380 86390 1
400932 99400932 1001 86380 86390 1
400915 99400915 1001 86380 86390 1
401066 99401066 1001 86380 86390 1
401478 99401478 1001 86380 86390 1
401451 99401451 1001 86380 86390 1
401613 99401613 1001 86380 86390 1
401753 99401753 1001 86380 86390 1
402184 99402184 1001 86380 86390 1
402334 99402334 1001 86380 86390 1
402676 99402676 1001 86380 86390 1
403213 99403213 1001 86380 86390 1
403486 99403486 1001 86380 86390 1
403831 99403831 1001 86380 86390 1
404022 99404022 1001 86380 86390 1
404302 99404302 1001 86380 86390 1
404583 99404583 1001 86380 86390 1
404724 99404724 1001 86380 86390 1
404588 99404588 1001 86380 86390 1
405296 99405296 1001 86380 86390 1
405318 99405318 1001 86380 86390 1
405462 99405462 1001 86380 86390 1
406115 99406115 1001 86380 86390 1
406126 99406126 1001 86380 86390 1
406611 99406611 1001 86380 86390 1
406520 99406520 1001 86380 86390 1
406706 99406706 1001 86380 86390 1
406925 99406925 1001 86380 86390 1
407105 99407105 1001 86380 86390 1
407274 99407274 1001 86380 86390 1
407414 99407414 1001 86380 86390 1
407429 99407429 1001 86380 86390 1
407771 99407771 1001 86380 86390 1
408009 99408009 1001 86380 86390 1
408349 99408349 1001 86380 86390 1
408326 99408326 1001 86380 86390 1
408355 99408355 1001 86380 86390 1
409153 99409153 1001 86380 86390 1
409586 99409586 1001 86380 86390 1
410071 99410071 1001 86380 86390 1
410347 99410347 1001 86380 86390 1
410444 99410444 1001 86380 86390 1
410791 99410791 1001 86380 86390 1
411493 99411493 1001 86380 86390 1
411611 99411611 1001 86380 86390 1
411928 99411928 1001 86380 86390 1
412018 99412018 1001 86380 86390 1
412083 99412083 1001 86380 86390 1
412163 99412163 1001 86380 86390 1
413648 99413648 1001 86380 86390 1
413163 99413163 1001 86380 86390 1
412911 99412911 1001 86380 86390 1
413254 99413254 1001 86380 86390 1
412720 99412720 1001 86380 86390 1
412501 99412501 1001 86380 86390 1
412645 99412645 1001 86380 86390 1
414024 99414024 1001 86380 86390 1
415241 99415241 1001 86380 86390 1
414690 99414690 1001 86380 86390 1
414601 99414601 1001 86380 86390 1
414584 99414584 1001 86380 86390 1
414586 99414586 1001 86380 86390 1
414255 99414255 1001 86380 86390 1
414214 99414214 1001 86380 86390 1
414247 99414247 1001 86380 86390 1
415449 99415449 1001 86380 86390 1
415321 99415321 1001 86380 86390 1
416739 99416739 1001 86380 86390 1
416773 99416773 1001 86380 86390 1
416501 99416501 1001 86380 86390 1
416415 99416415 1001 86380 86390 1
416361 99416361 1001 86380 86390 1
415817 99415817 1001 86380 86390 1
415871 99415871 1001 86380 86390 1
417356 99417356 1001 86380 86390 1
417142 99417142 1001 86380 86390 1
418571 99418571 1001 86380 86390 1
418725 99418725 1001 86380 86390 1
417714 99417714 1001 86380 86390 1
417781 99417781 1001 86380 86390 1
419000 99419000 1001 86380 86390 1
420385 99420385 1001 86380 86390 1
419851 99419851 1001 86380 86390 1
419410 99419410 1001 86380 86390 1
419577 99419577 1001 86380 86390 1
419623 99419623 1001 86380 86390 1
420745 99420745 1001 86380 86390 1
422116 99422116 1001 86380 86390 1
421589 99421589 1001 86380 86390 1
421592 99421592 1001 86380 86390 1
421148 99421148 1001 86380 86390 1
422515 99422515 1001 86380 86390 1
423022 99423022 1001 86380 86390 1
423131 99423131 1001 86380 86390 1
422828 99422828 1001 86380 86390 1
422657 99422657 1001 86380 86390 1
422925 99422925 1001 86380 86390 1
425029 99425029 1001 86380 86390 1
424714 99424714 1001 86380 86390 1
424833 99424833 1001 86380 86390 1
424265 99424265 1001 86380 86390 1
424562 99424562 1001 86380 86390 1
424226 99424226 1001 86380 86390 1
424407 99424407 1001 86380 86390 1
425444 99425444 1001 86380 86390 1
426885 99426885 1001 86380 86390 1
426393 99426393 1001 86380 86390 1
426117 99426117 1001 86380 86390 1
427429 99427429 1001 86380 86390 1
427974 99427974 1001 86380 86390 1
428219 99428219 1001 86380 86390 1
429842 99429842 1001 86380 86390 1
429231 99429231 1001 86380 86390 1
429543 99429543 1001 86380 86390 1
430380 99430380 1001 86380 86390 1
430595 99430595 1001 86380 86390 1
430496 99430496 1001 86380 86390 1
431998 99431998 1001 86380 86390 1
431905 99431905 1001 86380 86390 1
433282 99433282 1001 86380 86390 1
432774 99432774 1001 86380 86390 1
432640 99432640 1001 86380 86390 1
432823 99432823 1001 86380 86390 1
434114 99434114 1001 86380 86390 1
433922 99433922 1001 86380 86390 1
433906 99433906 1001 86380 86390 1
433825 99433825 1001 86380 86390 1
434906 99434906 1001 86380 86390 1
435840 99435840 1001 86380 86390 1
435474 99435474 1001 86380 86390 1
435779 99435779 1001 86380 86390 1
437054 99437054 1001 86380 86390 1
436095 99436095 1001 86380 86390 1
436325 99436325 1001 86380 86390 1
300069 99300069 1001 86380 86390 1
300074 99300074 1001 86380 86390 1
300691 99300691 1001 86380 86390 1
300713 99300713 1001 86380 86390 1
300496 99300496 1001 86380 86390 1
300121 99300121 1001 86380 86390 1
300254 99300254 1001 86380 86390 1
300182 99300182 1001 86380 86390 1
300897 99300897 1001 86380 86390 1
300926 99300926 1001 86380 86390 1
301483 99301483 1001 86380 86390 1
301546 99301546 1001 86380 86390 1
301266 99301266 1001 86380 86390 1
301293 99301293 1001 86380 86390 1
301011 99301011 1001 86380 86390 1
301050 99301050 1001 86380 86390 1
301077 99301077 1001 86380 86390 1
301056 99301056 1001 86380 86390 1
301121 99301121 1001 86380 86390 1
300994 99300994 1001 86380 86390 1
301008 99301008 1001 86380 86390 1
300944 99300944 1001 86380 86390 1
301723 99301723 1001 86380 86390 1
301598 99301598 1001 86380 86390 1
301729 99301729 1001 86380 86390 1
301563 99301563 1001 86380 86390 1
302269 99302269 1001 86380 86390 1
302232 99302232 1001 86380 86390 1
302277 99302277 1001 86380 86390 1
301773 99301773 1001 86380 86390 1
302423 99302423 1001 86380 86390 1
303007 99303007 1001 86380 86390 1
303034 99303034 1001 86380 86390 1
302938 99302938 1001 86380 86390 1
302695 99302695 1001 86380 86390 1
303234 99303234 1001 86380 86390 1
303228 99303228 1001 86380 86390 1
303890 99303890 1001 86380 86390 1
303665 99303665 1001 86380 86390 1
303533 99303533 1001 86380 86390 1
303587 99303587 1001 86380 86390 1
304037 99304037 1001 86380 86390 1
304583 99304583 1001 86380 86390 1
304396 99304396 1001 86380 86390 1
304898 99304898 1001 86380 86390 1
304878 99304878 1001 86380 86390 1
305647 99305647 1001 86380 86390 1
305510 99305510 1001 86380 86390 1
305536 99305536 1001 86380 86390 1
305514 99305514 1001 86380 86390 1
305527 99305527 1001 86380 86390 1
305368 99305368 1001 86380 86390 1
305471 99305471 1001 86380 86390 1
305433 99305433 1001 86380 86390 1
305103 99305103 1001 86380 86390 1
305092 99305092 1001 86380 86390 1
305160 99305160 1001 86380 86390 1
305216 99305216 1001 86380 86390 1
305481 99305481 1001 86380 86390 1
500136 99500136 1001 86380 86390 1
500690 99500690 1001 86380 86390 1
500329 99500329 1001 86380 86390 1
500345 99500345 1001 86380 86390 1
500853 99500853 1001 86380 86390 1
500819 99500819 1001 86380 86390 1
501443 99501443 1001 86380 86390 1
501342 99501342 1001 86380 86390 1
501193 99501193 1001 86380 86390 1
501219 99501219 1001 86380 86390 1
501842 99501842 1001 86380 86390 1
501674 99501674 1001 86380 86390 1
502274 99502274 1001 86380 86390 1
501849 99501849 1001 86380 86390 1
502025 99502025 1001 86380 86390 1
502631 99502631 1001 86380 86390 1
502053 99502053 1001 86380 86390 1
502491 99502491 1001 86380 86390 1
503285 99503285 1001 86380 86390 1
503034 99503034 1001 86380 86390 1
502912 99502912 1001 86380 86390 1
502834 99502834 1001 86380 86390 1
502705 99502705 1001 86380 86390 1
503311 99503311 1001 86380 86390 1
504067 99504067 1001 86380 86390 1
503970 99503970 1001 86380 86390 1
503665 99503665 1001 86380 86390 1
503628 99503628 1001 86380 86390 1
503629 99503629 1001 86380 86390 1
504168 99504168 1001 86380 86390 1
504209 99504209 1001 86380 86390 1
504190 99504190 1001 86380 86390 1
504741 99504741 1001 86380 86390 1
504758 99504758 1001 86380 86390 1
504614 99504614 1001 86380 86390 1
504654 99504654 1001 86380 86390 1
504551 99504551 1001 86380 86390 1
504604 99504604 1001 86380 86390 1
504618 99504618 1001 86380 86390 1
504397 99504397 1001 86380 86390 1
505148 99505148 1001 86380 86390 1
505072 99505072 1001 86380 86390 1
505022 99505022 1001 86380 86390 1
504946 99504946 1001 86380 86390 1
505582 99505582 1001 86380 86390 1
505673 99505673 1001 86380 86390 1
505437 99505437 1001 86380 86390 1
505200 99505200 1001 86380 86390 1
505975 99505975 1001 86380 86390 1
506480 99506480 1001 86380 86390 1
506490 99506490 1001 86380 86390 1
506384 99506384 1001 86380 86390 1
506086 99506086 1001 86380 86390 1
506026 99506026 1001 86380 86390 1
506800 99506800 1001 86380 86390 1
506796 99506796 1001 86380 86390 1
507388 99507388 1001 86380 86390 1
507152 99507152 1001 86380 86390 1
507052 99507052 1001 86380 86390 1
506947 99506947 1001 86380 86390 1
507465 99507465 1001 86380 86390 1
508228 99508228 1001 86380 86390 1
507770 99507770 1001 86380 86390 1
507728 99507728 1001 86380 86390 1
507717 99507717 1001 86380 86390 1
508402 99508402 1001 86380 86390 1
508811 99508811 1001 86380 86390 1
508816 99508816 1001 86380 86390 1
508587 99508587 1001 86380 86390 1
508549 99508549 1001 86380 86390 1
509243 99509243 1001 86380 86390 1
509866 99509866 1001 86380 86390 1
509722 99509722 1001 86380 86390 1
509881 99509881 1001 86380 86390 1
509624 99509624 1001 86380 86390 1
509613 99509613 1001 86380 86390 1
509295 99509295 1001 86380 86390 1
509418 99509418 1001 86380 86390 1
510034 99510034 1001 86380 86390 1
510609 99510609 1001 86380 86390 1
510482 99510482 1001 86380 86390 1
510213 99510213 1001 86380 86390 1
510844 99510844 1001 86380 86390 1
511202 99511202 1001 86380 86390 1
511071 99511071 1001 86380 86390 1
512031 99512031 1001 86380 86390 1
511870 99511870 1001 86380 86390 1
513195 99513195 1001 86380 86390 1
512625 99512625 1001 86380 86390 1
513219 99513219 1001 86380 86390 1
513853 99513853 1001 86380 86390 1
513845 99513845 1001 86380 86390 1
513937 99513937 1001 86380 86390 1
514024 99514024 1001 86380 86390 1
513992 99513992 1001 86380 86390 1
513645 99513645 1001 86380 86390 1
513820 99513820 1001 86380 86390 1
513480 99513480 1001 86380 86390 1
513513 99513513 1001 86380 86390 1
514181 99514181 1001 86380 86390 1
514767 99514767 1001 86380 86390 1
514631 99514631 1001 86380 86390 1
514933 99514933 1001 86380 86390 1
515003 99515003 1001 86380 86390 1
515609 99515609 1001 86380 86390 1
515571 99515571 1001 86380 86390 1
515586 99515586 1001 86380 86390 1
515467 99515467 1001 86380 86390 1
515229 99515229 1001 86380 86390 1
515798 99515798 1001 86380 86390 1
515709 99515709 1001 86380 86390 1
516400 99516400 1001 86380 86390 1
516341 99516341 1001 86380 86390 1
516261 99516261 1001 86380 86390 1
516572 99516572 1001 86380 86390 1
516689 99516689 1001 86380 86390 1
517223 99517223 1001 86380 86390 1
517161 99517161 1001 86380 86390 1
516848 99516848 1001 86380 86390 1
516719 99516719 1001 86380 86390 1
516921 99516921 1001 86380 86390 1
517437 99517437 1001 86380 86390 1
518102 99518102 1001 86380 86390 1
518104 99518104 1001 86380 86390 1
518105 99518105 1001 86380 86390 1
518028 99518028 1001 86380 86390 1
517854 99517854 1001 86380 86390 1
518243 99518243 1001 86380 86390 1
518298 99518298 1001 86380 86390 1
518912 99518912 1001 86380 86390 1
518658 99518658 1001 86380 86390 1
518633 99518633 1001 86380 86390 1
518742 99518742 1001 86380 86390 1
518483 99518483 1001 86380 86390 1
519167 99519167 1001 86380 86390 1
519059 99519059 1001 86380 86390 1
519752 99519752 1001 86380 86390 1
519571 99519571 1001 86380 86390 1
519520 99519520 1001 86380 86390 1
519592 99519592 1001 86380 86390 1
519246 99519246 1001 86380 86390 1
519265 99519265 1001 86380 86390 1
520562 99520562 1001 86380 86390 1
520371 99520371 1001 86380 86390 1
520416 99520416 1001 86380 86390 1
520123 99520123 1001 86380 86390 1
520734 99520734 1001 86380 86390 1
520697 99520697 1001 86380 86390 1
520699 99520699 1001 86380 86390 1
521442 99521442 1001 86380 86390 1
522235 99522235 1001 86380 86390 1
522119 99522119 1001 86380 86390 1
521950 99521950 1001 86380 86390 1
521757 99521757 1001 86380 86390 1
521759 99521759 1001 86380 86390 1
523041 99523041 1001 86380 86390 1
522965 99522965 1001 86380 86390 1
523095 99523095 1001 86380 86390 1
522999 99522999 1001 86380 86390 1
523114 99523114 1001 86380 86390 1
522861 99522861 1001 86380 86390 1
522905 99522905 1001 86380 86390 1
522672 99522672 1001 86380 86390 1
522621 99522621 1001 86380 86390 1
522585 99522585 1001 86380 86390 1
522574 99522574 1001 86380 86390 1
523858 99523858 1001 86380 86390 1
523570 99523570 1001 86380 86390 1
523551 99523551 1001 86380 86390 1
523458 99523458 1001 86380 86390 1
523498 99523498 1001 86380 86390 1
523993 99523993 1001 86380 86390 1
523964 99523964 1001 86380 86390 1
524188 99524188 1001 86380 86390 1
524783 99524783 1001 86380 86390 1
525422 99525422 1001 86380 86390 1
525271 99525271 1001 86380 86390 1
525388 99525388 1001 86380 86390 1
525194 99525194 1001 86380 86390 1
526378 99526378 1001 86380 86390 1
526155 99526155 1001 86380 86390 1
526111 99526111 1001 86380 86390 1
526537 99526537 1001 86380 86390 1
526609 99526609 1001 86380 86390 1
527184 99527184 1001 86380 86390 1
527004 99527004 1001 86380 86390 1
526955 99526955 1001 86380 86390 1
526682 99526682 1001 86380 86390 1
526817 99526817 1001 86380 86390 1
526819 99526819 1001 86380 86390 1
527272 99527272 1001 86380 86390 1
527277 99527277 1001 86380 86390 1
527986 99527986 1001 86380 86390 1
527931 99527931 1001 86380 86390 1
528070 99528070 1001 86380 86390 1
527756 99527756 1001 86380 86390 1
527817 99527817 1001 86380 86390 1
527569 99527569 1001 86380 86390 1
528750 99528750 1001 86380 86390 1
528763 99528763 1001 86380 86390 1
528804 99528804 1001 86380 86390 1
528309 99528309 1001 86380 86390 1
529580 99529580 1001 86380 86390 1
529332 99529332 1001 86380 86390 1
529181 99529181 1001 86380 86390 1
529156 99529156 1001 86380 86390 1
529756 99529756 1001 86380 86390 1
530196 99530196 1001 86380 86390 1
529972 99529972 1001 86380 86390 1
530099 99530099 1001 86380 86390 1
530645 99530645 1001 86380 86390 1
531354 99531354 1001 86380 86390 1
531111 99531111 1001 86380 86390 1
531172 99531172 1001 86380 86390 1
530854 99530854 1001 86380 86390 1
530907 99530907 1001 86380 86390 1
531408 99531408 1001 86380 86390 1
531435 99531435 1001 86380 86390 1
532111 99532111 1001 86380 86390 1
532047 99532047 1001 86380 86390 1
532125 99532125 1001 86380 86390 1
532201 99532201 1001 86380 86390 1
531836 99531836 1001 86380 86390 1
531862 99531862 1001 86380 86390 1
532401 99532401 1001 86380 86390 1
532353 99532353 1001 86380 86390 1
532354 99532354 1001 86380 86390 1
532914 99532914 1001 86380 86390 1
532809 99532809 1001 86380 86390 1
532492 99532492 1001 86380 86390 1
532507 99532507 1001 86380 86390 1
533627 99533627 1001 86380 86390 1
533518 99533518 1001 86380 86390 1
533545 99533545 1001 86380 86390 1
533329 99533329 1001 86380 86390 1
533265 99533265 1001 86380 86390 1
533415 99533415 1001 86380 86390 1
534634 99534634 1001 86380 86390 1
534301 99534301 1001 86380 86390 1
534448 99534448 1001 86380 86390 1
534196 99534196 1001 86380 86390 1
534133 99534133 1001 86380 86390 1
534069 99534069 1001 86380 86390 1
534085 99534085 1001 86380 86390 1
534865 99534865 1001 86380 86390 1
534698 99534698 1001 86380 86390 1
535399 99535399 1001 86380 86390 1
535445 99535445 1001 86380 86390 1
535176 99535176 1001 86380 86390 1
535194 99535194 1001 86380 86390 1
535187 99535187 1001 86380 86390 1
535020 99535020 1001 86380 86390 1
534906 99534906 1001 86380 86390 1
535041 99535041 1001 86380 86390 1
535613 99535613 1001 86380 86390 1
535671 99535671 1001 86380 86390 1
536177 99536177 1001 86380 86390 1
536093 99536093 1001 86380 86390 1
535980 99535980 1001 86380 86390 1
536021 99536021 1001 86380 86390 1
536063 99536063 1001 86380 86390 1
536104 99536104 1001 86380 86390 1
535767 99535767 1001 86380 86390 1
535922 99535922 1001 86380 86390 1
535759 99535759 1001 86380 86390 1
535737 99535737 1001 86380 86390 1
535725 99535725 1001 86380 86390 1
535881 99535881 1001 86380 86390 1
535908 99535908 1001 86380 86390 1
536478 99536478 1001 86380 86390 1
536510 99536510 1001 86380 86390 1
536924 99536924 1001 86380 86390 1
536904 99536904 1001 86380 86390 1
536621 99536621 1001 86380 86390 1
536726 99536726 1001 86380 86390 1
537458 99537458 1001 86380 86390 1
537471 99537471 1001 86380 86390 1
537433 99537433 1001 86380 86390 1
537491 99537491 1001 86380 86390 1
537442 99537442 1001 86380 86390 1
538041 99538041 1001 86380 86390 1
538185 99538185 1001 86380 86390 1
538794 99538794 1001 86380 86390 1
538427 99538427 1001 86380 86390 1
538576 99538576 1001 86380 86390 1
538870 99538870 1001 86380 86390 1
538939 99538939 1001 86380 86390 1
539439 99539439 1001 86380 86390 1
539284 99539284 1001 86380 86390 1
539680 99539680 1001 86380 86390 1
539646 99539646 1001 86380 86390 1
540381 99540381 1001 86380 86390 1
540374 99540374 1001 86380 86390 1
540228 99540228 1001 86380 86390 1
540115 99540115 1001 86380 86390 1
540016 99540016 1001 86380 86390 1
539866 99539866 1001 86380 86390 1
539884 99539884 1001 86380 86390 1
540475 99540475 1001 86380 86390 1
541261 99541261 1001 86380 86390 1
541274 99541274 1001 86380 86390 1
540902 99540902 1001 86380 86390 1
541071 99541071 1001 86380 86390 1
540801 99540801 1001 86380 86390 1
540716 99540716 1001 86380 86390 1
540807 99540807 1001 86380 86390 1
540745 99540745 1001 86380 86390 1
541473 99541473 1001 86380 86390 1
541426 99541426 1001 86380 86390 1
541327 99541327 1001 86380 86390 1
541328 99541328 1001 86380 86390 1
542084 99542084 1001 86380 86390 1
542050 99542050 1001 86380 86390 1
541760 99541760 1001 86380 86390 1
541679 99541679 1001 86380 86390 1
541680 99541680 1001 86380 86390 1
541574 99541574 1001 86380 86390 1
542157 99542157 1001 86380 86390 1
542186 99542186 1001 86380 86390 1
542177 99542177 1001 86380 86390 1
543709 99543709 1001 86380 86390 1
543673 99543673 1001 86380 86390 1
543285 99543285 1001 86380 86390 1
543273 99543273 1001 86380 86390 1
544194 99544194 1001 86380 86390 1
544339 99544339 1001 86380 86390 1
544120 99544120 1001 86380 86390 1
434673 630 1001 45300 48897 1
400193 99400193 1001 86380 86390 1
400439 99400439 1001 86380 86390 1
400883 99400883 1001 86380 86390 1
401005 99401005 1001 86380 86390 1
401316 99401316 1001 86380 86390 1
401638 99401638 1001 86380 86390 1
401814 99401814 1001 86380 86390 1
401742 99401742 1001 86380 86390 1
402121 99402121 1001 86380 86390 1
402248 99402248 1001 86380 86390 1
402320 99402320 1001 86380 86390 1
402454 99402454 1001 86380 86390 1
403736 99403736 1001 86380 86390 1
404378 99404378 1001 86380 86390 1
404399 99404399 1001 86380 86390 1
404433 99404433 1001 86380 86390 1
404702 99404702 1001 86380 86390 1
405143 99405143 1001 86380 86390 1
405239 99405239 1001 86380 86390 1
405240 99405240 1001 86380 86390 1
405391 99405391 1001 86380 86390 1
405474 99405474 1001 86380 86390 1
405575 99405575 1001 86380 86390 1
405637 99405637 1001 86380 86390 1
405871 99405871 1001 86380 86390 1
405972 99405972 1001 86380 86390 1
406357 99406357 1001 86380 86390 1
406722 99406722 1001 86380 86390 1
406861 99406861 1001 86380 86390 1
408048 99408048 1001 86380 86390 1
408378 99408378 1001 86380 86390 1
408419 99408419 1001 86380 86390 1
408601 99408601 1001 86380 86390 1
408754 99408754 1001 86380 86390 1
409208 99409208 1001 86380 86390 1
409765 99409765 1001 86380 86390 1
410516 99410516 1001 86380 86390 1
411376 99411376 1001 86380 86390 1
411465 99411465 1001 86380 86390 1
411503 99411503 1001 86380 86390 1
411615 99411615 1001 86380 86390 1
412069 99412069 1001 86380 86390 1
413120 99413120 1001 86380 86390 1
413255 99413255 1001 86380 86390 1
412801 99412801 1001 86380 86390 1
412855 99412855 1001 86380 86390 1
412710 99412710 1001 86380 86390 1
412661 99412661 1001 86380 86390 1
415096 99415096 1001 86380 86390 1
414615 99414615 1001 86380 86390 1
414653 99414653 1001 86380 86390 1
414894 99414894 1001 86380 86390 1
414198 99414198 1001 86380 86390 1
414234 99414234 1001 86380 86390 1
416636 99416636 1001 86380 86390 1
416390 99416390 1001 86380 86390 1
415766 99415766 1001 86380 86390 1
417126 99417126 1001 86380 86390 1
417391 99417391 1001 86380 86390 1
417127 99417127 1001 86380 86390 1
417228 99417228 1001 86380 86390 1
417572 99417572 1001 86380 86390 1
418538 99418538 1001 86380 86390 1
418100 99418100 1001 86380 86390 1
419110 99419110 1001 86380 86390 1
420119 99420119 1001 86380 86390 1
420228 99420228 1001 86380 86390 1
420164 99420164 1001 86380 86390 1
419625 99419625 1001 86380 86390 1
419325 99419325 1001 86380 86390 1
419596 99419596 1001 86380 86390 1
421766 99421766 1001 86380 86390 1
421789 99421789 1001 86380 86390 1
421019 99421019 1001 86380 86390 1
422509 99422509 1001 86380 86390 1
422448 99422448 1001 86380 86390 1
423583 99423583 1001 86380 86390 1
423668 99423668 1001 86380 86390 1
423004 99423004 1001 86380 86390 1
422984 99422984 1001 86380 86390 1
422735 99422735 1001 86380 86390 1
422742 99422742 1001 86380 86390 1
423964 99423964 1001 86380 86390 1
423797 99423797 1001 86380 86390 1
423974 99423974 1001 86380 86390 1
424115 99424115 1001 86380 86390 1
424090 99424090 1001 86380 86390 1
424907 99424907 1001 86380 86390 1
424804 99424804 1001 86380 86390 1
424320 99424320 1001 86380 86390 1
424229 99424229 1001 86380 86390 1
425490 99425490 1001 86380 86390 1
426966 99426966 1001 86380 86390 1
426476 99426476 1001 86380 86390 1
426333 99426333 1001 86380 86390 1
426154 99426154 1001 86380 86390 1
425994 99425994 1001 86380 86390 1
425853 99425853 1001 86380 86390 1
427268 99427268 1001 86380 86390 1
427295 99427295 1001 86380 86390 1
427446 99427446 1001 86380 86390 1
427252 99427252 1001 86380 86390 1
428254 99428254 1001 86380 86390 1
428278 99428278 1001 86380 86390 1
430106 99430106 1001 86380 86390 1
430236 99430236 1001 86380 86390 1
430135 99430135 1001 86380 86390 1
429776 99429776 1001 86380 86390 1
429621 99429621 1001 86380 86390 1
429275 99429275 1001 86380 86390 1
429356 99429356 1001 86380 86390 1
429430 99429430 1001 86380 86390 1
430512 99430512 1001 86380 86390 1
430626 99430626 1001 86380 86390 1
430545 99430545 1001 86380 86390 1
432050 99432050 1001 86380 86390 1
431771 99431771 1001 86380 86390 1
431942 99431942 1001 86380 86390 1
431698 99431698 1001 86380 86390 1
431565 99431565 1001 86380 86390 1
430882 99430882 1001 86380 86390 1
432382 99432382 1001 86380 86390 1
432418 99432418 1001 86380 86390 1
432260 99432260 1001 86380 86390 1
433684 99433684 1001 86380 86390 1
433017 99433017 1001 86380 86390 1
432771 99432771 1001 86380 86390 1
432699 99432699 1001 86380 86390 1
432851 99432851 1001 86380 86390 1
432550 99432550 1001 86380 86390 1
433996 99433996 1001 86380 86390 1
433918 99433918 1001 86380 86390 1
435362 99435362 1001 86380 86390 1
434708 99434708 1001 86380 86390 1
434291 99434291 1001 86380 86390 1
436959 99436959 1001 86380 86390 1
437028 99437028 1001 86380 86390 1
437138 99437138 1001 86380 86390 1
435901 99435901 1001 86380 86390 1
300542 99300542 1001 86380 86390 1
300445 99300445 1001 86380 86390 1
300476 99300476 1001 86380 86390 1
300478 99300478 1001 86380 86390 1
300378 99300378 1001 86380 86390 1
300204 99300204 1001 86380 86390 1
300179 99300179 1001 86380 86390 1
300184 99300184 1001 86380 86390 1
300818 99300818 1001 86380 86390 1
301528 99301528 1001 86380 86390 1
301373 99301373 1001 86380 86390 1
301285 99301285 1001 86380 86390 1
301278 99301278 1001 86380 86390 1
300946 99300946 1001 86380 86390 1
300952 99300952 1001 86380 86390 1
301060 99301060 1001 86380 86390 1
301644 99301644 1001 86380 86390 1
301683 99301683 1001 86380 86390 1
301562 99301562 1001 86380 86390 1
302079 99302079 1001 86380 86390 1
302134 99302134 1001 86380 86390 1
301787 99301787 1001 86380 86390 1
301901 99301901 1001 86380 86390 1
303179 99303179 1001 86380 86390 1
303164 99303164 1001 86380 86390 1
302949 99302949 1001 86380 86390 1
302843 99302843 1001 86380 86390 1
302844 99302844 1001 86380 86390 1
303376 99303376 1001 86380 86390 1
303865 99303865 1001 86380 86390 1
303698 99303698 1001 86380 86390 1
303707 99303707 1001 86380 86390 1
303560 99303560 1001 86380 86390 1
303612 99303612 1001 86380 86390 1
303461 99303461 1001 86380 86390 1
304212 99304212 1001 86380 86390 1
304085 99304085 1001 86380 86390 1
304834 99304834 1001 86380 86390 1
304602 99304602 1001 86380 86390 1
304469 99304469 1001 86380 86390 1
304303 99304303 1001 86380 86390 1
304389 99304389 1001 86380 86390 1
305064 99305064 1001 86380 86390 1
305053 99305053 1001 86380 86390 1
305059 99305059 1001 86380 86390 1
305575 99305575 1001 86380 86390 1
305668 99305668 1001 86380 86390 1
305173 99305173 1001 86380 86390 1
500032 99500032 1001 86380 86390 1
500138 99500138 1001 86380 86390 1
500074 99500074 1001 86380 86390 1
500665 99500665 1001 86380 86390 1
500761 99500761 1001 86380 86390 1
500495 99500495 1001 86380 86390 1
500393 99500393 1001 86380 86390 1
500343 99500343 1001 86380 86390 1
500241 99500241 1001 86380 86390 1
500204 99500204 1001 86380 86390 1
500876 99500876 1001 86380 86390 1
500840 99500840 1001 86380 86390 1
501538 99501538 1001 86380 86390 1
501369 99501369 1001 86380 86390 1
501262 99501262 1001 86380 86390 1
501100 99501100 1001 86380 86390 1
501141 99501141 1001 86380 86390 1
501793 99501793 1001 86380 86390 1
501669 99501669 1001 86380 86390 1
501815 99501815 1001 86380 86390 1
502420 99502420 1001 86380 86390 1
502145 99502145 1001 86380 86390 1
501891 99501891 1001 86380 86390 1
502660 99502660 1001 86380 86390 1
502538 99502538 1001 86380 86390 1
503206 99503206 1001 86380 86390 1
503221 99503221 1001 86380 86390 1
502995 99502995 1001 86380 86390 1
502971 99502971 1001 86380 86390 1
503006 99503006 1001 86380 86390 1
502869 99502869 1001 86380 86390 1
502677 99502677 1001 86380 86390 1
502731 99502731 1001 86380 86390 1
502692 99502692 1001 86380 86390 1
504057 99504057 1001 86380 86390 1
503916 99503916 1001 86380 86390 1
504049 99504049 1001 86380 86390 1
503767 99503767 1001 86380 86390 1
503884 99503884 1001 86380 86390 1
503530 99503530 1001 86380 86390 1
503519 99503519 1001 86380 86390 1
503611 99503611 1001 86380 86390 1
504196 99504196 1001 86380 86390 1
504274 99504274 1001 86380 86390 1
504854 99504854 1001 86380 86390 1
504648 99504648 1001 86380 86390 1
504700 99504700 1001 86380 86390 1
504665 99504665 1001 86380 86390 1
505048 99505048 1001 86380 86390 1
505668 99505668 1001 86380 86390 1
505682 99505682 1001 86380 86390 1
505710 99505710 1001 86380 86390 1
505299 99505299 1001 86380 86390 1
505184 99505184 1001 86380 86390 1
505945 99505945 1001 86380 86390 1
506519 99506519 1001 86380 86390 1
506463 99506463 1001 86380 86390 1
506189 99506189 1001 86380 86390 1
506194 99506194 1001 86380 86390 1
506013 99506013 1001 86380 86390 1
506660 99506660 1001 86380 86390 1
506986 99506986 1001 86380 86390 1
506977 99506977 1001 86380 86390 1
507430 99507430 1001 86380 86390 1
507861 99507861 1001 86380 86390 1
507685 99507685 1001 86380 86390 1
508351 99508351 1001 86380 86390 1
508342 99508342 1001 86380 86390 1
508293 99508293 1001 86380 86390 1
508268 99508268 1001 86380 86390 1
508961 99508961 1001 86380 86390 1
508788 99508788 1001 86380 86390 1
508598 99508598 1001 86380 86390 1
509570 99509570 1001 86380 86390 1
509484 99509484 1001 86380 86390 1
509303 99509303 1001 86380 86390 1
510367 99510367 1001 86380 86390 1
510474 99510474 1001 86380 86390 1
510201 99510201 1001 86380 86390 1
510246 99510246 1001 86380 86390 1
510791 99510791 1001 86380 86390 1
510826 99510826 1001 86380 86390 1
511404 99511404 1001 86380 86390 1
511443 99511443 1001 86380 86390 1
511308 99511308 1001 86380 86390 1
511325 99511325 1001 86380 86390 1
511013 99511013 1001 86380 86390 1
511573 99511573 1001 86380 86390 1
512368 99512368 1001 86380 86390 1
511984 99511984 1001 86380 86390 1
512040 99512040 1001 86380 86390 1
512068 99512068 1001 86380 86390 1
511865 99511865 1001 86380 86390 1
511930 99511930 1001 86380 86390 1
511924 99511924 1001 86380 86390 1
512429 99512429 1001 86380 86390 1
512452 99512452 1001 86380 86390 1
512890 99512890 1001 86380 86390 1
512747 99512747 1001 86380 86390 1
512621 99512621 1001 86380 86390 1
513347 99513347 1001 86380 86390 1
513999 99513999 1001 86380 86390 1
513629 99513629 1001 86380 86390 1
513594 99513594 1001 86380 86390 1
513428 99513428 1001 86380 86390 1
513551 99513551 1001 86380 86390 1
514194 99514194 1001 86380 86390 1
514704 99514704 1001 86380 86390 1
514839 99514839 1001 86380 86390 1
514852 99514852 1001 86380 86390 1
514454 99514454 1001 86380 86390 1
514558 99514558 1001 86380 86390 1
514894 99514894 1001 86380 86390 1
514902 99514902 1001 86380 86390 1
515007 99515007 1001 86380 86390 1
515492 99515492 1001 86380 86390 1
515596 99515596 1001 86380 86390 1
515614 99515614 1001 86380 86390 1
515500 99515500 1001 86380 86390 1
515317 99515317 1001 86380 86390 1
515147 99515147 1001 86380 86390 1
516390 99516390 1001 86380 86390 1
516468 99516468 1001 86380 86390 1
516119 99516119 1001 86380 86390 1
515932 99515932 1001 86380 86390 1
515960 99515960 1001 86380 86390 1
516556 99516556 1001 86380 86390 1
517228 99517228 1001 86380 86390 1
516988 99516988 1001 86380 86390 1
516992 99516992 1001 86380 86390 1
516858 99516858 1001 86380 86390 1
516838 99516838 1001 86380 86390 1
518008 99518008 1001 86380 86390 1
517983 99517983 1001 86380 86390 1
518017 99518017 1001 86380 86390 1
517898 99517898 1001 86380 86390 1
517676 99517676 1001 86380 86390 1
517600 99517600 1001 86380 86390 1
518267 99518267 1001 86380 86390 1
518898 99518898 1001 86380 86390 1
518854 99518854 1001 86380 86390 1
518728 99518728 1001 86380 86390 1
518427 99518427 1001 86380 86390 1
519247 99519247 1001 86380 86390 1
519209 99519209 1001 86380 86390 1
519315 99519315 1001 86380 86390 1
519393 99519393 1001 86380 86390 1
519913 99519913 1001 86380 86390 1
520589 99520589 1001 86380 86390 1
520107 99520107 1001 86380 86390 1
520790 99520790 1001 86380 86390 1
521282 99521282 1001 86380 86390 1
520967 99520967 1001 86380 86390 1
521047 99521047 1001 86380 86390 1
520854 99520854 1001 86380 86390 1
521599 99521599 1001 86380 86390 1
521500 99521500 1001 86380 86390 1
522092 99522092 1001 86380 86390 1
522287 99522287 1001 86380 86390 1
521969 99521969 1001 86380 86390 1
521676 99521676 1001 86380 86390 1
522370 99522370 1001 86380 86390 1
522397 99522397 1001 86380 86390 1
522402 99522402 1001 86380 86390 1
522431 99522431 1001 86380 86390 1
523009 99523009 1001 86380 86390 1
522989 99522989 1001 86380 86390 1
522830 99522830 1001 86380 86390 1
522550 99522550 1001 86380 86390 1
522629 99522629 1001 86380 86390 1
522661 99522661 1001 86380 86390 1
522519 99522519 1001 86380 86390 1
523233 99523233 1001 86380 86390 1
523134 99523134 1001 86380 86390 1
523881 99523881 1001 86380 86390 1
523751 99523751 1001 86380 86390 1
523590 99523590 1001 86380 86390 1
523983 99523983 1001 86380 86390 1
524590 99524590 1001 86380 86390 1
524665 99524665 1001 86380 86390 1
524385 99524385 1001 86380 86390 1
524452 99524452 1001 86380 86390 1
524535 99524535 1001 86380 86390 1
524288 99524288 1001 86380 86390 1
524772 99524772 1001 86380 86390 1
525426 99525426 1001 86380 86390 1
525385 99525385 1001 86380 86390 1
525008 99525008 1001 86380 86390 1
525138 99525138 1001 86380 86390 1
525709 99525709 1001 86380 86390 1
526283 99526283 1001 86380 86390 1
526355 99526355 1001 86380 86390 1
526265 99526265 1001 86380 86390 1
526040 99526040 1001 86380 86390 1
525933 99525933 1001 86380 86390 1
527099 99527099 1001 86380 86390 1
526755 99526755 1001 86380 86390 1
527392 99527392 1001 86380 86390 1
527923 99527923 1001 86380 86390 1
528004 99528004 1001 86380 86390 1
527729 99527729 1001 86380 86390 1
527859 99527859 1001 86380 86390 1
527584 99527584 1001 86380 86390 1
527514 99527514 1001 86380 86390 1
527568 99527568 1001 86380 86390 1
528156 99528156 1001 86380 86390 1
528787 99528787 1001 86380 86390 1
528879 99528879 1001 86380 86390 1
528684 99528684 1001 86380 86390 1
528660 99528660 1001 86380 86390 1
528531 99528531 1001 86380 86390 1
528298 99528298 1001 86380 86390 1
528402 99528402 1001 86380 86390 1
528456 99528456 1001 86380 86390 1
528396 99528396 1001 86380 86390 1
528916 99528916 1001 86380 86390 1
528946 99528946 1001 86380 86390 1
528935 99528935 1001 86380 86390 1
528975 99528975 1001 86380 86390 1
529551 99529551 1001 86380 86390 1
529366 99529366 1001 86380 86390 1
529368 99529368 1001 86380 86390 1
529466 99529466 1001 86380 86390 1
529336 99529336 1001 86380 86390 1
529171 99529171 1001 86380 86390 1
529165 99529165 1001 86380 86390 1
529790 99529790 1001 86380 86390 1
529738 99529738 1001 86380 86390 1
529779 99529779 1001 86380 86390 1
529754 99529754 1001 86380 86390 1
530458 99530458 1001 86380 86390 1
530299 99530299 1001 86380 86390 1
530164 99530164 1001 86380 86390 1
529997 99529997 1001 86380 86390 1
530037 99530037 1001 86380 86390 1
530103 99530103 1001 86380 86390 1
529962 99529962 1001 86380 86390 1
529955 99529955 1001 86380 86390 1
530021 99530021 1001 86380 86390 1
530734 99530734 1001 86380 86390 1
530874 99530874 1001 86380 86390 1
531417 99531417 1001 86380 86390 1
532026 99532026 1001 86380 86390 1
532081 99532081 1001 86380 86390 1
532102 99532102 1001 86380 86390 1
531837 99531837 1001 86380 86390 1
531889 99531889 1001 86380 86390 1
531942 99531942 1001 86380 86390 1
531788 99531788 1001 86380 86390 1
531711 99531711 1001 86380 86390 1
533014 99533014 1001 86380 86390 1
532742 99532742 1001 86380 86390 1
532453 99532453 1001 86380 86390 1
532422 99532422 1001 86380 86390 1
533221 99533221 1001 86380 86390 1
533668 99533668 1001 86380 86390 1
533777 99533777 1001 86380 86390 1
533549 99533549 1001 86380 86390 1
533392 99533392 1001 86380 86390 1
533395 99533395 1001 86380 86390 1
533971 99533971 1001 86380 86390 1
533903 99533903 1001 86380 86390 1
534657 99534657 1001 86380 86390 1
534538 99534538 1001 86380 86390 1
534326 99534326 1001 86380 86390 1
534119 99534119 1001 86380 86390 1
534798 99534798 1001 86380 86390 1
534811 99534811 1001 86380 86390 1
534813 99534813 1001 86380 86390 1
534749 99534749 1001 86380 86390 1
535423 99535423 1001 86380 86390 1
534994 99534994 1001 86380 86390 1
535090 99535090 1001 86380 86390 1
534964 99534964 1001 86380 86390 1
535651 99535651 1001 86380 86390 1
535604 99535604 1001 86380 86390 1
536255 99536255 1001 86380 86390 1
535773 99535773 1001 86380 86390 1
536412 99536412 1001 86380 86390 1
537027 99537027 1001 86380 86390 1
537094 99537094 1001 86380 86390 1
536684 99536684 1001 86380 86390 1
537200 99537200 1001 86380 86390 1
537253 99537253 1001 86380 86390 1
537228 99537228 1001 86380 86390 1
537748 99537748 1001 86380 86390 1
537569 99537569 1001 86380 86390 1
537505 99537505 1001 86380 86390 1
538588 99538588 1001 86380 86390 1
538935 99538935 1001 86380 86390 1
539494 99539494 1001 86380 86390 1
539485 99539485 1001 86380 86390 1
539324 99539324 1001 86380 86390 1
539089 99539089 1001 86380 86390 1
539837 99539837 1001 86380 86390 1
540270 99540270 1001 86380 86390 1
540321 99540321 1001 86380 86390 1
540222 99540222 1001 86380 86390 1
540218 99540218 1001 86380 86390 1
539968 99539968 1001 86380 86390 1
540023 99540023 1001 86380 86390 1
539934 99539934 1001 86380 86390 1
540000 99540000 1001 86380 86390 1
540469 99540469 1001 86380 86390 1
541270 99541270 1001 86380 86390 1
541135 99541135 1001 86380 86390 1
540794 99540794 1001 86380 86390 1
540875 99540875 1001 86380 86390 1
540759 99540759 1001 86380 86390 1
541311 99541311 1001 86380 86390 1
541417 99541417 1001 86380 86390 1
541960 99541960 1001 86380 86390 1
541962 99541962 1001 86380 86390 1
541851 99541851 1001 86380 86390 1
542228 99542228 1001 86380 86390 1
542776 99542776 1001 86380 86390 1
542653 99542653 1001 86380 86390 1
542699 99542699 1001 86380 86390 1
542486 99542486 1001 86380 86390 1
543115 99543115 1001 86380 86390 1
543084 99543084 1001 86380 86390 1
543646 99543646 1001 86380 86390 1
543653 99543653 1001 86380 86390 1
543767 99543767 1001 86380 86390 1
543320 99543320 1001 86380 86390 1
544500 99544500 1001 86380 86390 1
544416 99544416 1001 86380 86390 1
544442 99544442 1001 86380 86390 1
544188 99544188 1001 86380 86390 1
543997 99543997 1001 86380 86390 1
544038 99544038 1001 86380 86390 1
434673 372 1001 49020 49557 1
420420 213 1001 71100 71937 1
400250 99400250 1001 86380 86390 1
400327 99400327 1001 86380 86390 1
400726 99400726 1001 86380 86390 1
401642 99401642 1001 86380 86390 1
401931 99401931 1001 86380 86390 1
401928 99401928 1001 86380 86390 1
402395 99402395 1001 86380 86390 1
403189 99403189 1001 86380 86390 1
403249 99403249 1001 86380 86390 1
403421 99403421 1001 86380 86390 1
403770 99403770 1001 86380 86390 1
404471 99404471 1001 86380 86390 1
404458 99404458 1001 86380 86390 1
404656 99404656 1001 86380 86390 1
404647 99404647 1001 86380 86390 1
404978 99404978 1001 86380 86390 1
404915 99404915 1001 86380 86390 1
405103 99405103 1001 86380 86390 1
405027 99405027 1001 86380 86390 1
405207 99405207 1001 86380 86390 1
405225 99405225 1001 86380 86390 1
405264 99405264 1001 86380 86390 1
405580 99405580 1001 86380 86390 1
405510 99405510 1001 86380 86390 1
405882 99405882 1001 86380 86390 1
406050 99406050 1001 86380 86390 1
406539 99406539 1001 86380 86390 1
406670 99406670 1001 86380 86390 1
406842 99406842 1001 86380 86390 1
407078 99407078 1001 86380 86390 1
408503 99408503 1001 86380 86390 1
409259 99409259 1001 86380 86390 1
409537 99409537 1001 86380 86390 1
409659 99409659 1001 86380 86390 1
409813 99409813 1001 86380 86390 1
409919 99409919 1001 86380 86390 1
410182 99410182 1001 86380 86390 1
410245 99410245 1001 86380 86390 1
410421 99410421 1001 86380 86390 1
411375 99411375 1001 86380 86390 1
411329 99411329 1001 86380 86390 1
411692 99411692 1001 86380 86390 1
412266 99412266 1001 86380 86390 1
412208 99412208 1001 86380 86390 1
412998 99412998 1001 86380 86390 1
412709 99412709 1001 86380 86390 1
413835 99413835 1001 86380 86390 1
413897 99413897 1001 86380 86390 1
413745 99413745 1001 86380 86390 1
415074 99415074 1001 86380 86390 1
415061 99415061 1001 86380 86390 1
415195 99415195 1001 86380 86390 1
415231 99415231 1001 86380 86390 1
414593 99414593 1001 86380 86390 1
414390 99414390 1001 86380 86390 1
415636 99415636 1001 86380 86390 1
416749 99416749 1001 86380 86390 1
415978 99415978 1001 86380 86390 1
415980 99415980 1001 86380 86390 1
417519 99417519 1001 86380 86390 1
418532 99418532 1001 86380 86390 1
418463 99418463 1001 86380 86390 1
418721 99418721 1001 86380 86390 1
418123 99418123 1001 86380 86390 1
417715 99417715 1001 86380 86390 1
418928 99418928 1001 86380 86390 1
418843 99418843 1001 86380 86390 1
419040 99419040 1001 86380 86390 1
420373 99420373 1001 86380 86390 1
420021 99420021 1001 86380 86390 1
419227 99419227 1001 86380 86390 1
419442 99419442 1001 86380 86390 1
420586 99420586 1001 86380 86390 1
420464 99420464 1001 86380 86390 1
420795 99420795 1001 86380 86390 1
420628 99420628 1001 86380 86390 1
421865 99421865 1001 86380 86390 1
421693 99421693 1001 86380 86390 1
421812 99421812 1001 86380 86390 1
421267 99421267 1001 86380 86390 1
422194 99422194 1001 86380 86390 1
422479 99422479 1001 86380 86390 1
422203 99422203 1001 86380 86390 1
422266 99422266 1001 86380 86390 1
423386 99423386 1001 86380 86390 1
423492 99423492 1001 86380 86390 1
423697 99423697 1001 86380 86390 1
423699 99423699 1001 86380 86390 1
423395 99423395 1001 86380 86390 1
423219 99423219 1001 86380 86390 1
422760 99422760 1001 86380 86390 1
423966 99423966 1001 86380 86390 1
423924 99423924 1001 86380 86390 1
423971 99423971 1001 86380 86390 1
423983 99423983 1001 86380 86390 1
425013 99425013 1001 86380 86390 1
425263 99425263 1001 86380 86390 1
425187 99425187 1001 86380 86390 1
424477 99424477 1001 86380 86390 1
426743 99426743 1001 86380 86390 1
427032 99427032 1001 86380 86390 1
426996 99426996 1001 86380 86390 1
427023 99427023 1001 86380 86390 1
426568 99426568 1001 86380 86390 1
425937 99425937 1001 86380 86390 1
425981 99425981 1001 86380 86390 1
426189 99426189 1001 86380 86390 1
427355 99427355 1001 86380 86390 1
427356 99427356 1001 86380 86390 1
428691 99428691 1001 86380 86390 1
428582 99428582 1001 86380 86390 1
427680 99427680 1001 86380 86390 1
427845 99427845 1001 86380 86390 1
427723 99427723 1001 86380 86390 1
427896 99427896 1001 86380 86390 1
429176 99429176 1001 86380 86390 1
428943 99428943 1001 86380 86390 1
429366 99429366 1001 86380 86390 1
430636 99430636 1001 86380 86390 1
432002 99432002 1001 86380 86390 1
431853 99431853 1001 86380 86390 1
431490 99431490 1001 86380 86390 1
431466 99431466 1001 86380 86390 1
430906 99430906 1001 86380 86390 1
430842 99430842 1001 86380 86390 1
432435 99432435 1001 86380 86390 1
432199 99432199 1001 86380 86390 1
433383 99433383 1001 86380 86390 1
433454 99433454 1001 86380 86390 1
433219 99433219 1001 86380 86390 1
432977 99432977 1001 86380 86390 1
432744 99432744 1001 86380 86390 1
435157 99435157 1001 86380 86390 1
435323 99435323 1001 86380 86390 1
434849 99434849 1001 86380 86390 1
434433 99434433 1001 86380 86390 1
434270 99434270 1001 86380 86390 1
434187 99434187 1001 86380 86390 1
434593 99434593 1001 86380 86390 1
437117 99437117 1001 86380 86390 1
436794 99436794 1001 86380 86390 1
436638 99436638 1001 86380 86390 1
436240 99436240 1001 86380 86390 1
436125 99436125 1001 86380 86390 1
437245 99437245 1001 86380 86390 1
300091 99300091 1001 86380 86390 1
300576 99300576 1001 86380 86390 1
300669 99300669 1001 86380 86390 1
300568 99300568 1001 86380 86390 1
300124 99300124 1001 86380 86390 1
300828 99300828 1001 86380 86390 1
301508 99301508 1001 86380 86390 1
301371 99301371 1001 86380 86390 1
301217 99301217 1001 86380 86390 1
301096 99301096 1001 86380 86390 1
302121 99302121 1001 86380 86390 1
301879 99301879 1001 86380 86390 1
301846 99301846 1001 86380 86390 1
302494 99302494 1001 86380 86390 1
302407 99302407 1001 86380 86390 1
302500 99302500 1001 86380 86390 1
302463 99302463 1001 86380 86390 1
302412 99302412 1001 86380 86390 1
303022 99303022 1001 86380 86390 1
302924 99302924 1001 86380 86390 1
302821 99302821 1001 86380 86390 1
302913 99302913 1001 86380 86390 1
302966 99302966 1001 86380 86390 1
302955 99302955 1001 86380 86390 1
302853 99302853 1001 86380 86390 1
302806 99302806 1001 86380 86390 1
302604 99302604 1001 86380 86390 1
302671 99302671 1001 86380 86390 1
303400 99303400 1001 86380 86390 1
303299 99303299 1001 86380 86390 1
303274 99303274 1001 86380 86390 1
303331 99303331 1001 86380 86390 1
303893 99303893 1001 86380 86390 1
303985 99303985 1001 86380 86390 1
304009 99304009 1001 86380 86390 1
304016 99304016 1001 86380 86390 1
303696 99303696 1001 86380 86390 1
303456 99303456 1001 86380 86390 1
304059 99304059 1001 86380 86390 1
304151 99304151 1001 86380 86390 1
304824 99304824 1001 86380 86390 1
304636 99304636 1001 86380 86390 1
304253 99304253 1001 86380 86390 1
304360 99304360 1001 86380 86390 1
305024 99305024 1001 86380 86390 1
304980 99304980 1001 86380 86390 1
305613 99305613 1001 86380 86390 1
305663 99305663 1001 86380 86390 1
305432 99305432 1001 86380 86390 1
305305 99305305 1001 86380 86390 1
305385 99305385 1001 86380 86390 1
305127 99305127 1001 86380 86390 1
305697 99305697 1001 86380 86390 1
500096 99500096 1001 86380 86390 1
500164 99500164 1001 86380 86390 1
500660 99500660 1001 86380 86390 1
500713 99500713 1001 86380 86390 1
500636 99500636 1001 86380 86390 1
500797 99500797 1001 86380 86390 1
500436 99500436 1001 86380 86390 1
500286 99500286 1001 86380 86390 1
500305 99500305 1001 86380 86390 1
500914 99500914 1001 86380 86390 1
500944 99500944 1001 86380 86390 1
501488 99501488 1001 86380 86390 1
501249 99501249 1001 86380 86390 1
501767 99501767 1001 86380 86390 1
501834 99501834 1001 86380 86390 1
501708 99501708 1001 86380 86390 1
502378 99502378 1001 86380 86390 1
502301 99502301 1001 86380 86390 1
502387 99502387 1001 86380 86390 1
502068 99502068 1001 86380 86390 1
501925 99501925 1001 86380 86390 1
502556 99502556 1001 86380 86390 1
502549 99502549 1001 86380 86390 1
503157 99503157 1001 86380 86390 1
503198 99503198 1001 86380 86390 1
502778 99502778 1001 86380 86390 1
502791 99502791 1001 86380 86390 1
502772 99502772 1001 86380 86390 1
503459 99503459 1001 86380 86390 1
502879 99502879 1001 86380 86390 1
503345 99503345 1001 86380 86390 1
504015 99504015 1001 86380 86390 1
503940 99503940 1001 86380 86390 1
503980 99503980 1001 86380 86390 1
503920 99503920 1001 86380 86390 1
503947 99503947 1001 86380 86390 1
503545 99503545 1001 86380 86390 1
504204 99504204 1001 86380 86390 1
504922 99504922 1001 86380 86390 1
504557 99504557 1001 86380 86390 1
504415 99504415 1001 86380 86390 1
504480 99504480 1001 86380 86390 1
504435 99504435 1001 86380 86390 1
505031 99505031 1001 86380 86390 1
505589 99505589 1001 86380 86390 1
505624 99505624 1001 86380 86390 1
505703 99505703 1001 86380 86390 1
505652 99505652 1001 86380 86390 1
505517 99505517 1001 86380 86390 1
505432 99505432 1001 86380 86390 1
505321 99505321 1001 86380 86390 1
505798 99505798 1001 86380 86390 1
505958 99505958 1001 86380 86390 1
506418 99506418 1001 86380 86390 1
506483 99506483 1001 86380 86390 1
506484 99506484 1001 86380 86390 1
506186 99506186 1001 86380 86390 1
506141 99506141 1001 86380 86390 1
505986 99505986 1001 86380 86390 1
506699 99506699 1001 86380 86390 1
506679 99506679 1001 86380 86390 1
506643 99506643 1001 86380 86390 1
507404 99507404 1001 86380 86390 1
507304 99507304 1001 86380 86390 1
507117 99507117 1001 86380 86390 1
507111 99507111 1001 86380 86390 1
506933 99506933 1001 86380 86390 1
506980 99506980 1001 86380 86390 1
508047 99508047 1001 86380 86390 1
507865 99507865 1001 86380 86390 1
507972 99507972 1001 86380 86390 1
508027 99508027 1001 86380 86390 1
507813 99507813 1001 86380 86390 1
508939 99508939 1001 86380 86390 1
508941 99508941 1001 86380 86390 1
508781 99508781 1001 86380 86390 1
508646 99508646 1001 86380 86390 1
509136 99509136 1001 86380 86390 1
509078 99509078 1001 86380 86390 1
509841 99509841 1001 86380 86390 1
509823 99509823 1001 86380 86390 1
509660 99509660 1001 86380 86390 1
509306 99509306 1001 86380 86390 1
509321 99509321 1001 86380 86390 1
510001 99510001 1001 86380 86390 1
510697 99510697 1001 86380 86390 1
510622 99510622 1001 86380 86390 1
510470 99510470 1001 86380 86390 1
510500 99510500 1001 86380 86390 1
510403 99510403 1001 86380 86390 1
510119 99510119 1001 86380 86390 1
510785 99510785 1001 86380 86390 1
511373 99511373 1001 86380 86390 1
511427 99511427 1001 86380 86390 1
511440 99511440 1001 86380 86390 1
511458 99511458 1001 86380 86390 1
511471 99511471 1001 86380 86390 1
511230 99511230 1001 86380 86390 1
511321 99511321 1001 86380 86390 1
511668 99511668 1001 86380 86390 1
512302 99512302 1001 86380 86390 1
512142 99512142 1001 86380 86390 1
511991 99511991 1001 86380 86390 1
511838 99511838 1001 86380 86390 1
511793 99511793 1001 86380 86390 1
512424 99512424 1001 86380 86390 1
512401 99512401 1001 86380 86390 1
513028 99513028 1001 86380 86390 1
513049 99513049 1001 86380 86390 1
512992 99512992 1001 86380 86390 1
512889 99512889 1001 86380 86390 1
512618 99512618 1001 86380 86390 1
512684 99512684 1001 86380 86390 1
512764 99512764 1001 86380 86390 1
513344 99513344 1001 86380 86390 1
513403 99513403 1001 86380 86390 1
513379 99513379 1001 86380 86390 1
513943 99513943 1001 86380 86390 1
514012 99514012 1001 86380 86390 1
513924 99513924 1001 86380 86390 1
513812 99513812 1001 86380 86390 1
513454 99513454 1001 86380 86390 1
513611 99513611 1001 86380 86390 1
514044 99514044 1001 86380 86390 1
514115 99514115 1001 86380 86390 1
514105 99514105 1001 86380 86390 1
514744 99514744 1001 86380 86390 1
514708 99514708 1001 86380 86390 1
514498 99514498 1001 86380 86390 1
514648 99514648 1001 86380 86390 1
514599 99514599 1001 86380 86390 1
514392 99514392 1001 86380 86390 1
514250 99514250 1001 86380 86390 1
514304 99514304 1001 86380 86390 1
514888 99514888 1001 86380 86390 1
514916 99514916 1001 86380 86390 1
515506 99515506 1001 86380 86390 1
515558 99515558 1001 86380 86390 1
515478 99515478 1001 86380 86390 1
515246 99515246 1001 86380 86390 1
515079 99515079 1001 86380 86390 1
515720 99515720 1001 86380 86390 1
515742 99515742 1001 86380 86390 1
516425 99516425 1001 86380 86390 1
516123 99516123 1001 86380 86390 1
516136 99516136 1001 86380 86390 1
516099 99516099 1001 86380 86390 1
516103 99516103 1001 86380 86390 1
516195 99516195 1001 86380 86390 1
516048 99516048 1001 86380 86390 1
516013 99516013 1001 86380 86390 1
516028 99516028 1001 86380 86390 1
515913 99515913 1001 86380 86390 1
516584 99516584 1001 86380 86390 1
516597 99516597 1001 86380 86390 1
516639 99516639 1001 86380 86390 1
516641 99516641 1001 86380 86390 1
516706 99516706 1001 86380 86390 1
516647 99516647 1001 86380 86390 1
517246 99517246 1001 86380 86390 1
517052 99517052 1001 86380 86390 1
516951 99516951 1001 86380 86390 1
516977 99516977 1001 86380 86390 1
517473 99517473 1001 86380 86390 1
517795 99517795 1001 86380 86390 1
517648 99517648 1001 86380 86390 1
517548 99517548 1001 86380 86390 1
517641 99517641 1001 86380 86390 1
517541 99517541 1001 86380 86390 1
518925 99518925 1001 86380 86390 1
518954 99518954 1001 86380 86390 1
518666 99518666 1001 86380 86390 1
518669 99518669 1001 86380 86390 1
518450 99518450 1001 86380 86390 1
518533 99518533 1001 86380 86390 1
519041 99519041 1001 86380 86390 1
519758 99519758 1001 86380 86390 1
519428 99519428 1001 86380 86390 1
519441 99519441 1001 86380 86390 1
519415 99519415 1001 86380 86390 1
519838 99519838 1001 86380 86390 1
520001 99520001 1001 86380 86390 1
520427 99520427 1001 86380 86390 1
520062 99520062 1001 86380 86390 1
520130 99520130 1001 86380 86390 1
520735 99520735 1001 86380 86390 1
520739 99520739 1001 86380 86390 1
521177 99521177 1001 86380 86390 1
521017 99521017 1001 86380 86390 1
520906 99520906 1001 86380 86390 1
521595 99521595 1001 86380 86390 1
521562 99521562 1001 86380 86390 1
522164 99522164 1001 86380 86390 1
521988 99521988 1001 86380 86390 1
521820 99521820 1001 86380 86390 1
521691 99521691 1001 86380 86390 1
521732 99521732 1001 86380 86390 1
522426 99522426 1001 86380 86390 1
522945 99522945 1001 86380 86390 1
523106 99523106 1001 86380 86390 1
523223 99523223 1001 86380 86390 1
523120 99523120 1001 86380 86390 1
523291 99523291 1001 86380 86390 1
523268 99523268 1001 86380 86390 1
523618 99523618 1001 86380 86390 1
523508 99523508 1001 86380 86390 1
523988 99523988 1001 86380 86390 1
524616 99524616 1001 86380 86390 1
524765 99524765 1001 86380 86390 1
524540 99524540 1001 86380 86390 1
524507 99524507 1001 86380 86390 1
524521 99524521 1001 86380 86390 1
524537 99524537 1001 86380 86390 1
524336 99524336 1001 86380 86390 1
524183 99524183 1001 86380 86390 1
524796 99524796 1001 86380 86390 1
524968 99524968 1001 86380 86390 1
525457 99525457 1001 86380 86390 1
525464 99525464 1001 86380 86390 1
525589 99525589 1001 86380 86390 1
525133 99525133 1001 86380 86390 1
525009 99525009 1001 86380 86390 1
525724 99525724 1001 86380 86390 1
525608 99525608 1001 86380 86390 1
525728 99525728 1001 86380 86390 1
525611 99525611 1001 86380 86390 1
526340 99526340 1001 86380 86390 1
526024 99526024 1001 86380 86390 1
526527 99526527 1001 86380 86390 1
527248 99527248 1001 86380 86390 1
526930 99526930 1001 86380 86390 1
526835 99526835 1001 86380 86390 1
526763 99526763 1001 86380 86390 1
526792 99526792 1001 86380 86390 1
526780 99526780 1001 86380 86390 1
526730 99526730 1001 86380 86390 1
527440 99527440 1001 86380 86390 1
527370 99527370 1001 86380 86390 1
527332 99527332 1001 86380 86390 1
527450 99527450 1001 86380 86390 1
527889 99527889 1001 86380 86390 1
527833 99527833 1001 86380 86390 1
527535 99527535 1001 86380 86390 1
527603 99527603 1001 86380 86390 1
527604 99527604 1001 86380 86390 1
528227 99528227 1001 86380 86390 1
528116 99528116 1001 86380 86390 1
528212 99528212 1001 86380 86390 1
528777 99528777 1001 86380 86390 1
528596 99528596 1001 86380 86390 1
528352 99528352 1001 86380 86390 1
528444 99528444 1001 86380 86390 1
528394 99528394 1001 86380 86390 1
529076 99529076 1001 86380 86390 1
529630 99529630 1001 86380 86390 1
529585 99529585 1001 86380 86390 1
529118 99529118 1001 86380 86390 1
529747 99529747 1001 86380 86390 1
530528 99530528 1001 86380 86390 1
530468 99530468 1001 86380 86390 1
530460 99530460 1001 86380 86390 1
530396 99530396 1001 86380 86390 1
530398 99530398 1001 86380 86390 1
530322 99530322 1001 86380 86390 1
530107 99530107 1001 86380 86390 1
530720 99530720 1001 86380 86390 1
530727 99530727 1001 86380 86390 1
531270 99531270 1001 86380 86390 1
531018 99531018 1001 86380 86390 1
530985 99530985 1001 86380 86390 1
530860 99530860 1001 86380 86390 1
531576 99531576 1001 86380 86390 1
531474 99531474 1001 86380 86390 1
532098 99532098 1001 86380 86390 1
531983 99531983 1001 86380 86390 1
531740 99531740 1001 86380 86390 1
531596 99531596 1001 86380 86390 1
532269 99532269 1001 86380 86390 1
532389 99532389 1001 86380 86390 1
532325 99532325 1001 86380 86390 1
532274 99532274 1001 86380 86390 1
533016 99533016 1001 86380 86390 1
532722 99532722 1001 86380 86390 1
532775 99532775 1001 86380 86390 1
532812 99532812 1001 86380 86390 1
532440 99532440 1001 86380 86390 1
532524 99532524 1001 86380 86390 1
532487 99532487 1001 86380 86390 1
533100 99533100 1001 86380 86390 1
533704 99533704 1001 86380 86390 1
533745 99533745 1001 86380 86390 1
533818 99533818 1001 86380 86390 1
533431 99533431 1001 86380 86390 1
534595 99534595 1001 86380 86390 1
534505 99534505 1001 86380 86390 1
534672 99534672 1001 86380 86390 1
535494 99535494 1001 86380 86390 1
535367 99535367 1001 86380 86390 1
535215 99535215 1001 86380 86390 1
535134 99535134 1001 86380 86390 1
535029 99535029 1001 86380 86390 1
535676 99535676 1001 86380 86390 1
535664 99535664 1001 86380 86390 1
535629 99535629 1001 86380 86390 1
535555 99535555 1001 86380 86390 1
535581 99535581 1001 86380 86390 1
535530 99535530 1001 86380 86390 1
536251 99536251 1001 86380 86390 1
536329 99536329 1001 86380 86390 1
535970 99535970 1001 86380 86390 1
536038 99536038 1001 86380 86390 1
535987 99535987 1001 86380 86390 1
535731 99535731 1001 86380 86390 1
535749 99535749 1001 86380 86390 1
536443 99536443 1001 86380 86390 1
537063 99537063 1001 86380 86390 1
537013 99537013 1001 86380 86390 1
536966 99536966 1001 86380 86390 1
536779 99536779 1001 86380 86390 1
536897 99536897 1001 86380 86390 1
536833 99536833 1001 86380 86390 1
536608 99536608 1001 86380 86390 1
536717 99536717 1001 86380 86390 1
537232 99537232 1001 86380 86390 1
537288 99537288 1001 86380 86390 1
537775 99537775 1001 86380 86390 1
537777 99537777 1001 86380 86390 1
537380 99537380 1001 86380 86390 1
537394 99537394 1001 86380 86390 1
537507 99537507 1001 86380 86390 1
537470 99537470 1001 86380 86390 1
538004 99538004 1001 86380 86390 1
538021 99538021 1001 86380 86390 1
538511 99538511 1001 86380 86390 1
538329 99538329 1001 86380 86390 1
538894 99538894 1001 86380 86390 1
538973 99538973 1001 86380 86390 1
538899 99538899 1001 86380 86390 1
539613 99539613 1001 86380 86390 1
539576 99539576 1001 86380 86390 1
539237 99539237 1001 86380 86390 1
539196 99539196 1001 86380 86390 1
539744 99539744 1001 86380 86390 1
540358 99540358 1001 86380 86390 1
540385 99540385 1001 86380 86390 1
540236 99540236 1001 86380 86390 1
540232 99540232 1001 86380 86390 1
540533 99540533 1001 86380 86390 1
540471 99540471 1001 86380 86390 1
540565 99540565 1001 86380 86390 1
541241 99541241 1001 86380 86390 1
541087 99541087 1001 86380 86390 1
540938 99540938 1001 86380 86390 1
540744 99540744 1001 86380 86390 1
541329 99541329 1001 86380 86390 1
541343 99541343 1001 86380 86390 1
541439 99541439 1001 86380 86390 1
541389 99541389 1001 86380 86390 1
541391 99541391 1001 86380 86390 1
541483 99541483 1001 86380 86390 1
541966 99541966 1001 86380 86390 1
541975 99541975 1001 86380 86390 1
541846 99541846 1001 86380 86390 1
542236 99542236 1001 86380 86390 1
542545 99542545 1001 86380 86390 1
542638 99542638 1001 86380 86390 1
542520 99542520 1001 86380 86390 1
542361 99542361 1001 86380 86390 1
542995 99542995 1001 86380 86390 1
543126 99543126 1001 86380 86390 1
542988 99542988 1001 86380 86390 1
542949 99542949 1001 86380 86390 1
543449 99543449 1001 86380 86390 1
543252 99543252 1001 86380 86390 1
543943 99543943 1001 86380 86390 1
544554 99544554 1001 86380 86390 1
544297 99544297 1001 86380 86390 1
544259 99544259 1001 86380 86390 1
544102 99544102 1001 86380 86390 1
433982 245 1001 81420 81777 1
400055 99400055 1001 86380 86390 1
400111 99400111 1001 86380 86390 1
400511 99400511 1001 86380 86390 1
400441 99400441 1001 86380 86390 1
401855 99401855 1001 86380 86390 1
401956 99401956 1001 86380 86390 1
402210 99402210 1001 86380 86390 1
402293 99402293 1001 86380 86390 1
402659 99402659 1001 86380 86390 1
403415 99403415 1001 86380 86390 1
403883 99403883 1001 86380 86390 1
404291 99404291 1001 86380 86390 1
404512 99404512 1001 86380 86390 1
404643 99404643 1001 86380 86390 1
405464 99405464 1001 86380 86390 1
405582 99405582 1001 86380 86390 1
405728 99405728 1001 86380 86390 1
406260 99406260 1001 86380 86390 1
406705 99406705 1001 86380 86390 1
406852 99406852 1001 86380 86390 1
407081 99407081 1001 86380 86390 1
407261 99407261 1001 86380 86390 1
407301 99407301 1001 86380 86390 1
407558 99407558 1001 86380 86390 1
407927 99407927 1001 86380 86390 1
408533 99408533 1001 86380 86390 1
408771 99408771 1001 86380 86390 1
409062 99409062 1001 86380 86390 1
409064 99409064 1001 86380 86390 1
409137 99409137 1001 86380 86390 1
409285 99409285 1001 86380 86390 1
409772 99409772 1001 86380 86390 1
409994 99409994 1001 86380 86390 1
410298 99410298 1001 86380 86390 1
410365 99410365 1001 86380 86390 1
411097 99411097 1001 86380 86390 1
411139 99411139 1001 86380 86390 1
411804 99411804 1001 86380 86390 1
411997 99411997 1001 86380 86390 1
412272 99412272 1001 86380 86390 1
412371 99412371 1001 86380 86390 1
413045 99413045 1001 86380 86390 1
413149 99413149 1001 86380 86390 1
413253 99413253 1001 86380 86390 1
412491 99412491 1001 86380 86390 1
412836 99412836 1001 86380 86390 1
413886 99413886 1001 86380 86390 1
413839 99413839 1001 86380 86390 1
413900 99413900 1001 86380 86390 1
414984 99414984 1001 86380 86390 1
415494 99415494 1001 86380 86390 1
416698 99416698 1001 86380 86390 1
416975 99416975 1001 86380 86390 1
416370 99416370 1001 86380 86390 1
416514 99416514 1001 86380 86390 1
415763 99415763 1001 86380 86390 1
415721 99415721 1001 86380 86390 1
417265 99417265 1001 86380 86390 1
417186 99417186 1001 86380 86390 1
418796 99418796 1001 86380 86390 1
418694 99418694 1001 86380 86390 1
418443 99418443 1001 86380 86390 1
418054 99418054 1001 86380 86390 1
420074 99420074 1001 86380 86390 1
419593 99419593 1001 86380 86390 1
419499 99419499 1001 86380 86390 1
419277 99419277 1001 86380 86390 1
420760 99420760 1001 86380 86390 1
421379 99421379 1001 86380 86390 1
421632 99421632 1001 86380 86390 1
421174 99421174 1001 86380 86390 1
421040 99421040 1001 86380 86390 1
421182 99421182 1001 86380 86390 1
422317 99422317 1001 86380 86390 1
422232 99422232 1001 86380 86390 1
422356 99422356 1001 86380 86390 1
422964 99422964 1001 86380 86390 1
423173 99423173 1001 86380 86390 1
422578 99422578 1001 86380 86390 1
422860 99422860 1001 86380 86390 1
422887 99422887 1001 86380 86390 1
423819 99423819 1001 86380 86390 1
423960 99423960 1001 86380 86390 1
425033 99425033 1001 86380 86390 1
425243 99425243 1001 86380 86390 1
424689 99424689 1001 86380 86390 1
424945 99424945 1001 86380 86390 1
424923 99424923 1001 86380 86390 1
424273 99424273 1001 86380 86390 1
424231 99424231 1001 86380 86390 1
424485 99424485 1001 86380 86390 1
424259 99424259 1001 86380 86390 1
425580 99425580 1001 86380 86390 1
426781 99426781 1001 86380 86390 1
426645 99426645 1001 86380 86390 1
426301 99426301 1001 86380 86390 1
426616 99426616 1001 86380 86390 1
425980 99425980 1001 86380 86390 1
425978 99425978 1001 86380 86390 1
427416 99427416 1001 86380 86390 1
427204 99427204 1001 86380 86390 1
427383 99427383 1001 86380 86390 1
428611 99428611 1001 86380 86390 1
428695 99428695 1001 86380 86390 1
428528 99428528 1001 86380 86390 1
428974 99428974 1001 86380 86390 1
429743 99429743 1001 86380 86390 1
429866 99429866 1001 86380 86390 1
429849 99429849 1001 86380 86390 1
429233 99429233 1001 86380 86390 1
429384 99429384 1001 86380 86390 1
430525 99430525 1001 86380 86390 1
431433 99431433 1001 86380 86390 1
430907 99430907 1001 86380 86390 1
432268 99432268 1001 86380 86390 1
432154 99432154 1001 86380 86390 1
432480 99432480 1001 86380 86390 1
433492 99433492 1001 86380 86390 1
432918 99432918 1001 86380 86390 1
433286 99433286 1001 86380 86390 1
432575 99432575 1001 86380 86390 1
434088 99434088 1001 86380 86390 1
435106 99435106 1001 86380 86390 1
435343 99435343 1001 86380 86390 1
435395 99435395 1001 86380 86390 1
434896 99434896 1001 86380 86390 1
434855 99434855 1001 86380 86390 1
434989 99434989 1001 86380 86390 1
434148 99434148 1001 86380 86390 1
434281 99434281 1001 86380 86390 1
435480 99435480 1001 86380 86390 1
435530 99435530 1001 86380 86390 1
435743 99435743 1001 86380 86390 1
436933 99436933 1001 86380 86390 1
437033 99437033 1001 86380 86390 1
436851 99436851 1001 86380 86390 1
436705 99436705 1001 86380 86390 1
436598 99436598 1001 86380 86390 1
436480 99436480 1001 86380 86390 1
436314 99436314 1001 86380 86390 1
436246 99436246 1001 86380 86390 1
300046 99300046 1001 86380 86390 1
437289 99437289 1001 86380 86390 1
300700 99300700 1001 86380 86390 1
300265 99300265 1001 86380 86390 1
300245 99300245 1001 86380 86390 1
300128 99300128 1001 86380 86390 1
300169 99300169 1001 86380 86390 1
300837 99300837 1001 86380 86390 1
301439 99301439 1001 86380 86390 1
301188 99301188 1001 86380 86390 1
301028 99301028 1001 86380 86390 1
301682 99301682 1001 86380 86390 1
302207 99302207 1001 86380 86390 1
301983 99301983 1001 86380 86390 1
301942 99301942 1001 86380 86390 1
302572 99302572 1001 86380 86390 1
302521 99302521 1001 86380 86390 1
302819 99302819 1001 86380 86390 1
302728 99302728 1001 86380 86390 1
303229 99303229 1001 86380 86390 1
303997 99303997 1001 86380 86390 1
304001 99304001 1001 86380 86390 1
303915 99303915 1001 86380 86390 1
303752 99303752 1001 86380 86390 1
303744 99303744 1001 86380 86390 1
303426 99303426 1001 86380 86390 1
303454 99303454 1001 86380 86390 1
303563 99303563 1001 86380 86390 1
304769 99304769 1001 86380 86390 1
304679 99304679 1001 86380 86390 1
304695 99304695 1001 86380 86390 1
304786 99304786 1001 86380 86390 1
304377 99304377 1001 86380 86390 1
304988 99304988 1001 86380 86390 1
305441 99305441 1001 86380 86390 1
305196 99305196 1001 86380 86390 1
305071 99305071 1001 86380 86390 1
305150 99305150 1001 86380 86390 1
500010 99500010 1001 86380 86390 1
500132 99500132 1001 86380 86390 1
500135 99500135 1001 86380 86390 1
500812 99500812 1001 86380 86390 1
500811 99500811 1001 86380 86390 1
500468 99500468 1001 86380 86390 1
500551 99500551 1001 86380 86390 1
500339 99500339 1001 86380 86390 1
501602 99501602 1001 86380 86390 1
501450 99501450 1001 86380 86390 1
501632 99501632 1001 86380 86390 1
501086 99501086 1001 86380 86390 1
501804 99501804 1001 86380 86390 1
502098 99502098 1001 86380 86390 1
501847 99501847 1001 86380 86390 1
501931 99501931 1001 86380 86390 1
501983 99501983 1001 86380 86390 1
503117 99503117 1001 86380 86390 1
503009 99503009 1001 86380 86390 1
502859 99502859 1001 86380 86390 1
502757 99502757 1001 86380 86390 1
503408 99503408 1001 86380 86390 1
503964 99503964 1001 86380 86390 1
504110 99504110 1001 86380 86390 1
503825 99503825 1001 86380 86390 1
503803 99503803 1001 86380 86390 1
504532 99504532 1001 86380 86390 1
504644 99504644 1001 86380 86390 1
504410 99504410 1001 86380 86390 1
505047 99505047 1001 86380 86390 1
505043 99505043 1001 86380 86390 1
504952 99504952 1001 86380 86390 1
505573 99505573 1001 86380 86390 1
505909 99505909 1001 86380 86390 1
505936 99505936 1001 86380 86390 1
506567 99506567 1001 86380 86390 1
506590 99506590 1001 86380 86390 1
506187 99506187 1001 86380 86390 1
506392 99506392 1001 86380 86390 1
507066 99507066 1001 86380 86390 1
507055 99507055 1001 86380 86390 1
507008 99507008 1001 86380 86390 1
506908 99506908 1001 86380 86390 1
506990 99506990 1001 86380 86390 1
507603 99507603 1001 86380 86390 1
507539 99507539 1001 86380 86390 1
508159 99508159 1001 86380 86390 1
507830 99507830 1001 86380 86390 1
508367 99508367 1001 86380 86390 1
508269 99508269 1001 86380 86390 1
509056 99509056 1001 86380 86390 1
508667 99508667 1001 86380 86390 1
508670 99508670 1001 86380 86390 1
508828 99508828 1001 86380 86390 1
508506 99508506 1001 86380 86390 1
508530 99508530 1001 86380 86390 1
508478 99508478 1001 86380 86390 1
509268 99509268 1001 86380 86390 1
509191 99509191 1001 86380 86390 1
509205 99509205 1001 86380 86390 1
509115 99509115 1001 86380 86390 1
509235 99509235 1001 86380 86390 1
509827 99509827 1001 86380 86390 1
509754 99509754 1001 86380 86390 1
509847 99509847 1001 86380 86390 1
509796 99509796 1001 86380 86390 1
509898 99509898 1001 86380 86390 1
509621 99509621 1001 86380 86390 1
509296 99509296 1001 86380 86390 1
509907 99509907 1001 86380 86390 1
510574 99510574 1001 86380 86390 1
510549 99510549 1001 86380 86390 1
510554 99510554 1001 86380 86390 1
510366 99510366 1001 86380 86390 1
510380 99510380 1001 86380 86390 1
510406 99510406 1001 86380 86390 1
510372 99510372 1001 86380 86390 1
510374 99510374 1001 86380 86390 1
510197 99510197 1001 86380 86390 1
510762 99510762 1001 86380 86390 1
510909 99510909 1001 86380 86390 1
511503 99511503 1001 86380 86390 1
511444 99511444 1001 86380 86390 1
511396 99511396 1001 86380 86390 1
511171 99511171 1001 86380 86390 1
511140 99511140 1001 86380 86390 1
511617 99511617 1001 86380 86390 1
512254 99512254 1001 86380 86390 1
512220 99512220 1001 86380 86390 1
512339 99512339 1001 86380 86390 1
512111 99512111 1001 86380 86390 1
512164 99512164 1001 86380 86390 1
511784 99511784 1001 86380 86390 1
511945 99511945 1001 86380 86390 1
512453 99512453 1001 86380 86390 1
512557 99512557 1001 86380 86390 1
512499 99512499 1001 86380 86390 1
512409 99512409 1001 86380 86390 1
513192 99513192 1001 86380 86390 1
512972 99512972 1001 86380 86390 1
513348 99513348 1001 86380 86390 1
513276 99513276 1001 86380 86390 1
513341 99513341 1001 86380 86390 1
514001 99514001 1001 86380 86390 1
513899 99513899 1001 86380 86390 1
513761 99513761 1001 86380 86390 1
513774 99513774 1001 86380 86390 1
513755 99513755 1001 86380 86390 1
513493 99513493 1001 86380 86390 1
513494 99513494 1001 86380 86390 1
513521 99513521 1001 86380 86390 1
513587 99513587 1001 86380 86390 1
513562 99513562 1001 86380 86390 1
514145 99514145 1001 86380 86390 1
514203 99514203 1001 86380 86390 1
514050 99514050 1001 86380 86390 1
514208 99514208 1001 86380 86390 1
514720 99514720 1001 86380 86390 1
514662 99514662 1001 86380 86390 1
514254 99514254 1001 86380 86390 1
514257 99514257 1001 86380 86390 1
514311 99514311 1001 86380 86390 1
514895 99514895 1001 86380 86390 1
515531 99515531 1001 86380 86390 1
515545 99515545 1001 86380 86390 1
515675 99515675 1001 86380 86390 1
515502 99515502 1001 86380 86390 1
515292 99515292 1001 86380 86390 1
515723 99515723 1001 86380 86390 1
515728 99515728 1001 86380 86390 1
515718 99515718 1001 86380 86390 1
516386 99516386 1001 86380 86390 1
516229 99516229 1001 86380 86390 1
516046 99516046 1001 86380 86390 1
516640 99516640 1001 86380 86390 1
516564 99516564 1001 86380 86390 1
516580 99516580 1001 86380 86390 1
516518 99516518 1001 86380 86390 1
517210 99517210 1001 86380 86390 1
517160 99517160 1001 86380 86390 1
517278 99517278 1001 86380 86390 1
517316 99517316 1001 86380 86390 1
517190 99517190 1001 86380 86390 1
517115 99517115 1001 86380 86390 1
516868 99516868 1001 86380 86390 1
517427 99517427 1001 86380 86390 1
517999 99517999 1001 86380 86390 1
518079 99518079 1001 86380 86390 1
517703 99517703 1001 86380 86390 1
518838 99518838 1001 86380 86390 1
518933 99518933 1001 86380 86390 1
518744 99518744 1001 86380 86390 1
518605 99518605 1001 86380 86390 1
518671 99518671 1001 86380 86390 1
518698 99518698 1001 86380 86390 1
518369 99518369 1001 86380 86390 1
518552 99518552 1001 86380 86390 1
518555 99518555 1001 86380 86390 1
519050 99519050 1001 86380 86390 1
519094 99519094 1001 86380 86390 1
519470 99519470 1001 86380 86390 1
519575 99519575 1001 86380 86390 1
519388 99519388 1001 86380 86390 1
519355 99519355 1001 86380 86390 1
519973 99519973 1001 86380 86390 1
519922 99519922 1001 86380 86390 1
520362 99520362 1001 86380 86390 1
520263 99520263 1001 86380 86390 1
520265 99520265 1001 86380 86390 1
520214 99520214 1001 86380 86390 1
520191 99520191 1001 86380 86390 1
520153 99520153 1001 86380 86390 1
520212 99520212 1001 86380 86390 1
520807 99520807 1001 86380 86390 1
521369 99521369 1001 86380 86390 1
521227 99521227 1001 86380 86390 1
521072 99521072 1001 86380 86390 1
521027 99521027 1001 86380 86390 1
520925 99520925 1001 86380 86390 1
520880 99520880 1001 86380 86390 1
521476 99521476 1001 86380 86390 1
521474 99521474 1001 86380 86390 1
521540 99521540 1001 86380 86390 1
522270 99522270 1001 86380 86390 1
521718 99521718 1001 86380 86390 1
522359 99522359 1001 86380 86390 1
522297 99522297 1001 86380 86390 1
522338 99522338 1001 86380 86390 1
522366 99522366 1001 86380 86390 1
523056 99523056 1001 86380 86390 1
522720 99522720 1001 86380 86390 1
522909 99522909 1001 86380 86390 1
522504 99522504 1001 86380 86390 1
522582 99522582 1001 86380 86390 1
523298 99523298 1001 86380 86390 1
523910 99523910 1001 86380 86390 1
523799 99523799 1001 86380 86390 1
523643 99523643 1001 86380 86390 1
523712 99523712 1001 86380 86390 1
523738 99523738 1001 86380 86390 1
523369 99523369 1001 86380 86390 1
523344 99523344 1001 86380 86390 1
523358 99523358 1001 86380 86390 1
524012 99524012 1001 86380 86390 1
524115 99524115 1001 86380 86390 1
524743 99524743 1001 86380 86390 1
524551 99524551 1001 86380 86390 1
524409 99524409 1001 86380 86390 1
524389 99524389 1001 86380 86390 1
524561 99524561 1001 86380 86390 1
524258 99524258 1001 86380 86390 1
525420 99525420 1001 86380 86390 1
525517 99525517 1001 86380 86390 1
525210 99525210 1001 86380 86390 1
525382 99525382 1001 86380 86390 1
525153 99525153 1001 86380 86390 1
525670 99525670 1001 86380 86390 1
526244 99526244 1001 86380 86390 1
526296 99526296 1001 86380 86390 1
526403 99526403 1001 86380 86390 1
526051 99526051 1001 86380 86390 1
526143 99526143 1001 86380 86390 1
526156 99526156 1001 86380 86390 1
526169 99526169 1001 86380 86390 1
526160 99526160 1001 86380 86390 1
525880 99525880 1001 86380 86390 1
525945 99525945 1001 86380 86390 1
526499 99526499 1001 86380 86390 1
526515 99526515 1001 86380 86390 1
526480 99526480 1001 86380 86390 1
526521 99526521 1001 86380 86390 1
527109 99527109 1001 86380 86390 1
527217 99527217 1001 86380 86390 1
526847 99526847 1001 86380 86390 1
527304 99527304 1001 86380 86390 1
527782 99527782 1001 86380 86390 1
527707 99527707 1001 86380 86390 1
527851 99527851 1001 86380 86390 1
527636 99527636 1001 86380 86390 1
528878 99528878 1001 86380 86390 1
528848 99528848 1001 86380 86390 1
528316 99528316 1001 86380 86390 1
528422 99528422 1001 86380 86390 1
528913 99528913 1001 86380 86390 1
528928 99528928 1001 86380 86390 1
528956 99528956 1001 86380 86390 1
529034 99529034 1001 86380 86390 1
529102 99529102 1001 86380 86390 1
529328 99529328 1001 86380 86390 1
529385 99529385 1001 86380 86390 1
529502 99529502 1001 86380 86390 1
529325 99529325 1001 86380 86390 1
529169 99529169 1001 86380 86390 1
529247 99529247 1001 86380 86390 1
530503 99530503 1001 86380 86390 1
530482 99530482 1001 86380 86390 1
530462 99530462 1001 86380 86390 1
530184 99530184 1001 86380 86390 1
530345 99530345 1001 86380 86390 1
529934 99529934 1001 86380 86390 1
530110 99530110 1001 86380 86390 1
530625 99530625 1001 86380 86390 1
531267 99531267 1001 86380 86390 1
531314 99531314 1001 86380 86390 1
531019 99531019 1001 86380 86390 1
530849 99530849 1001 86380 86390 1
530824 99530824 1001 86380 86390 1
530820 99530820 1001 86380 86390 1
531630 99531630 1001 86380 86390 1
531635 99531635 1001 86380 86390 1
532829 99532829 1001 86380 86390 1
532960 99532960 1001 86380 86390 1
532980 99532980 1001 86380 86390 1
532519 99532519 1001 86380 86390 1
533785 99533785 1001 86380 86390 1
533676 99533676 1001 86380 86390 1
533553 99533553 1001 86380 86390 1
533278 99533278 1001 86380 86390 1
533262 99533262 1001 86380 86390 1
534518 99534518 1001 86380 86390 1
534508 99534508 1001 86380 86390 1
534521 99534521 1001 86380 86390 1
534626 99534626 1001 86380 86390 1
534589 99534589 1001 86380 86390 1
534605 99534605 1001 86380 86390 1
534281 99534281 1001 86380 86390 1
534231 99534231 1001 86380 86390 1
534246 99534246 1001 86380 86390 1
534117 99534117 1001 86380 86390 1
534237 99534237 1001 86380 86390 1
534203 99534203 1001 86380 86390 1
534229 99534229 1001 86380 86390 1
534703 99534703 1001 86380 86390 1
534809 99534809 1001 86380 86390 1
534745 99534745 1001 86380 86390 1
535355 99535355 1001 86380 86390 1
535466 99535466 1001 86380 86390 1
535339 99535339 1001 86380 86390 1
535217 99535217 1001 86380 86390 1
534973 99534973 1001 86380 86390 1
535013 99535013 1001 86380 86390 1
534966 99534966 1001 86380 86390 1
535662 99535662 1001 86380 86390 1
535606 99535606 1001 86380 86390 1
536040 99536040 1001 86380 86390 1
535780 99535780 1001 86380 86390 1
536518 99536518 1001 86380 86390 1
536418 99536418 1001 86380 86390 1
537074 99537074 1001 86380 86390 1
537138 99537138 1001 86380 86390 1
536705 99536705 1001 86380 86390 1
537332 99537332 1001 86380 86390 1
537706 99537706 1001 86380 86390 1
537634 99537634 1001 86380 86390 1
537635 99537635 1001 86380 86390 1
537415 99537415 1001 86380 86390 1
538166 99538166 1001 86380 86390 1
538179 99538179 1001 86380 86390 1
538162 99538162 1001 86380 86390 1
538716 99538716 1001 86380 86390 1
538788 99538788 1001 86380 86390 1
538536 99538536 1001 86380 86390 1
538247 99538247 1001 86380 86390 1
538959 99538959 1001 86380 86390 1
539593 99539593 1001 86380 86390 1
539370 99539370 1001 86380 86390 1
539399 99539399 1001 86380 86390 1
539138 99539138 1001 86380 86390 1
539090 99539090 1001 86380 86390 1
539654 99539654 1001 86380 86390 1
540266 99540266 1001 86380 86390 1
540421 99540421 1001 86380 86390 1
540295 99540295 1001 86380 86390 1
540413 99540413 1001 86380 86390 1
540311 99540311 1001 86380 86390 1
540209 99540209 1001 86380 86390 1
540159 99540159 1001 86380 86390 1
540241 99540241 1001 86380 86390 1
540190 99540190 1001 86380 86390 1
540088 99540088 1001 86380 86390 1
540193 99540193 1001 86380 86390 1
540602 99540602 1001 86380 86390 1
541193 99541193 1001 86380 86390 1
541272 99541272 1001 86380 86390 1
540885 99540885 1001 86380 86390 1
540750 99540750 1001 86380 86390 1
540870 99540870 1001 86380 86390 1
540689 99540689 1001 86380 86390 1
540799 99540799 1001 86380 86390 1
541913 99541913 1001 86380 86390 1
541752 99541752 1001 86380 86390 1
541657 99541657 1001 86380 86390 1
541648 99541648 1001 86380 86390 1
542143 99542143 1001 86380 86390 1
542251 99542251 1001 86380 86390 1
542760 99542760 1001 86380 86390 1
542940 99542940 1001 86380 86390 1
542431 99542431 1001 86380 86390 1
542341 99542341 1001 86380 86390 1
542511 99542511 1001 86380 86390 1
542356 99542356 1001 86380 86390 1
542346 99542346 1001 86380 86390 1
543636 99543636 1001 86380 86390 1
543953 99543953 1001 86380 86390 1
543863 99543863 1001 86380 86390 1
543881 99543881 1001 86380 86390 1
544514 99544514 1001 86380 86390 1
544346 99544346 1001 86380 86390 1
544082 99544082 1001 86380 86390 1
543977 99543977 1001 86380 86390 1
544732 99544732 1001 86380 86390 1
416006 1132 1001 25020 25917 1
400026 99400026 1001 86380 86390 1
400029 99400029 1001 86380 86390 1
400122 99400122 1001 86380 86390 1
400258 99400258 1001 86380 86390 1
400368 99400368 1001 86380 86390 1
400766 99400766 1001 86380 86390 1
400860 99400860 1001 86380 86390 1
401346 99401346 1001 86380 86390 1
402270 99402270 1001 86380 86390 1
402363 99402363 1001 86380 86390 1
402433 99402433 1001 86380 86390 1
403068 99403068 1001 86380 86390 1
403405 99403405 1001 86380 86390 1
403407 99403407 1001 86380 86390 1
403457 99403457 1001 86380 86390 1
403772 99403772 1001 86380 86390 1
403855 99403855 1001 86380 86390 1
403978 99403978 1001 86380 86390 1
404041 99404041 1001 86380 86390 1
404169 99404169 1001 86380 86390 1
404390 99404390 1001 86380 86390 1
404460 99404460 1001 86380 86390 1
404738 99404738 1001 86380 86390 1
405072 99405072 1001 86380 86390 1
405383 99405383 1001 86380 86390 1
405371 99405371 1001 86380 86390 1
405733 99405733 1001 86380 86390 1
405835 99405835 1001 86380 86390 1
405974 99405974 1001 86380 86390 1
405893 99405893 1001 86380 86390 1
406032 99406032 1001 86380 86390 1
406061 99406061 1001 86380 86390 1
406146 99406146 1001 86380 86390 1
406099 99406099 1001 86380 86390 1
406103 99406103 1001 86380 86390 1
406270 99406270 1001 86380 86390 1
406423 99406423 1001 86380 86390 1
406510 99406510 1001 86380 86390 1
407123 99407123 1001 86380 86390 1
407051 99407051 1001 86380 86390 1
407745 99407745 1001 86380 86390 1
408242 99408242 1001 86380 86390 1
408726 99408726 1001 86380 86390 1
408795 99408795 1001 86380 86390 1
409225 99409225 1001 86380 86390 1
409861 99409861 1001 86380 86390 1
410579 99410579 1001 86380 86390 1
410686 99410686 1001 86380 86390 1
411012 99411012 1001 86380 86390 1
411081 99411081 1001 86380 86390 1
411059 99411059 1001 86380 86390 1
411087 99411087 1001 86380 86390 1
411208 99411208 1001 86380 86390 1
411681 99411681 1001 86380 86390 1
411796 99411796 1001 86380 86390 1
412404 99412404 1001 86380 86390 1
413297 99413297 1001 86380 86390 1
413649 99413649 1001 86380 86390 1
413192 99413192 1001 86380 86390 1
413923 99413923 1001 86380 86390 1
414943 99414943 1001 86380 86390 1
414864 99414864 1001 86380 86390 1
414708 99414708 1001 86380 86390 1
415367 99415367 1001 86380 86390 1
415573 99415573 1001 86380 86390 1
416756 99416756 1001 86380 86390 1
416820 99416820 1001 86380 86390 1
416849 99416849 1001 86380 86390 1
416352 99416352 1001 86380 86390 1
415810 99415810 1001 86380 86390 1
415769 99415769 1001 86380 86390 1
417280 99417280 1001 86380 86390 1
417319 99417319 1001 86380 86390 1
417111 99417111 1001 86380 86390 1
418394 99418394 1001 86380 86390 1
417979 99417979 1001 86380 86390 1
418864 99418864 1001 86380 86390 1
418837 99418837 1001 86380 86390 1
419720 99419720 1001 86380 86390 1
419681 99419681 1001 86380 86390 1
419540 99419540 1001 86380 86390 1
419477 99419477 1001 86380 86390 1
420474 99420474 1001 86380 86390 1
421846 99421846 1001 86380 86390 1
421293 99421293 1001 86380 86390 1
421300 99421300 1001 86380 86390 1
421333 99421333 1001 86380 86390 1
420987 99420987 1001 86380 86390 1
422486 99422486 1001 86380 86390 1
422293 99422293 1001 86380 86390 1
423436 99423436 1001 86380 86390 1
423448 99423448 1001 86380 86390 1
423740 99423740 1001 86380 86390 1
423110 99423110 1001 86380 86390 1
423293 99423293 1001 86380 86390 1
422969 99422969 1001 86380 86390 1
423182 99423182 1001 86380 86390 1
422671 99422671 1001 86380 86390 1
422937 99422937 1001 86380 86390 1
422592 99422592 1001 86380 86390 1
424069 99424069 1001 86380 86390 1
423796 99423796 1001 86380 86390 1
424108 99424108 1001 86380 86390 1
424147 99424147 1001 86380 86390 1
425030 99425030 1001 86380 86390 1
424441 99424441 1001 86380 86390 1
424373 99424373 1001 86380 86390 1
425005 99425005 1001 86380 86390 1
425670 99425670 1001 86380 86390 1
427069 99427069 1001 86380 86390 1
426888 99426888 1001 86380 86390 1
426762 99426762 1001 86380 86390 1
426892 99426892 1001 86380 86390 1
426644 99426644 1001 86380 86390 1
426500 99426500 1001 86380 86390 1
426292 99426292 1001 86380 86390 1
425841 99425841 1001 86380 86390 1
425848 99425848 1001 86380 86390 1
428630 99428630 1001 86380 86390 1
428547 99428547 1001 86380 86390 1
427897 99427897 1001 86380 86390 1
427559 99427559 1001 86380 86390 1
429052 99429052 1001 86380 86390 1
429079 99429079 1001 86380 86390 1
428774 99428774 1001 86380 86390 1
430009 99430009 1001 86380 86390 1
429828 99429828 1001 86380 86390 1
429254 99429254 1001 86380 86390 1
430421 99430421 1001 86380 86390 1
431701 99431701 1001 86380 86390 1
430824 99430824 1001 86380 86390 1
433627 99433627 1001 86380 86390 1
433647 99433647 1001 86380 86390 1
433118 99433118 1001 86380 86390 1
432776 99432776 1001 86380 86390 1
432620 99432620 1001 86380 86390 1
434137 99434137 1001 86380 86390 1
433746 99433746 1001 86380 86390 1
435220 99435220 1001 86380 86390 1
435388 99435388 1001 86380 86390 1
435423 99435423 1001 86380 86390 1
434909 99434909 1001 86380 86390 1
434211 99434211 1001 86380 86390 1
434165 99434165 1001 86380 86390 1
435645 99435645 1001 86380 86390 1
436779 99436779 1001 86380 86390 1
436710 99436710 1001 86380 86390 1
436434 99436434 1001 86380 86390 1
436536 99436536 1001 86380 86390 1
436557 99436557 1001 86380 86390 1
436074 99436074 1001 86380 86390 1
436172 99436172 1001 86380 86390 1
437267 99437267 1001 86380 86390 1
300062 99300062 1001 86380 86390 1
300561 99300561 1001 86380 86390 1
300681 99300681 1001 86380 86390 1
300593 99300593 1001 86380 86390 1
300509 99300509 1001 86380 86390 1
300233 99300233 1001 86380 86390 1
300779 99300779 1001 86380 86390 1
301452 99301452 1001 86380 86390 1
301288 99301288 1001 86380 86390 1
301001 99301001 1001 86380 86390 1
301694 99301694 1001 86380 86390 1
301733 99301733 1001 86380 86390 1
301625 99301625 1001 86380 86390 1
301626 99301626 1001 86380 86390 1
302292 99302292 1001 86380 86390 1
302082 99302082 1001 86380 86390 1
302520 99302520 1001 86380 86390 1
302573 99302573 1001 86380 86390 1
302825 99302825 1001 86380 86390 1
302768 99302768 1001 86380 86390 1
302602 99302602 1001 86380 86390 1
302706 99302706 1001 86380 86390 1
303363 99303363 1001 86380 86390 1
303919 99303919 1001 86380 86390 1
303770 99303770 1001 86380 86390 1
303597 99303597 1001 86380 86390 1
303430 99303430 1001 86380 86390 1
303525 99303525 1001 86380 86390 1
303488 99303488 1001 86380 86390 1
304172 99304172 1001 86380 86390 1
304200 99304200 1001 86380 86390 1
304098 99304098 1001 86380 86390 1
304047 99304047 1001 86380 86390 1
304220 99304220 1001 86380 86390 1
304081 99304081 1001 86380 86390 1
304756 99304756 1001 86380 86390 1
304603 99304603 1001 86380 86390 1
304629 99304629 1001 86380 86390 1
304542 99304542 1001 86380 86390 1
304637 99304637 1001 86380 86390 1
304889 99304889 1001 86380 86390 1
305518 99305518 1001 86380 86390 1
305528 99305528 1001 86380 86390 1
305683 99305683 1001 86380 86390 1
305329 99305329 1001 86380 86390 1
305409 99305409 1001 86380 86390 1
305464 99305464 1001 86380 86390 1
305142 99305142 1001 86380 86390 1
500061 99500061 1001 86380 86390 1
500726 99500726 1001 86380 86390 1
500596 99500596 1001 86380 86390 1
500546 99500546 1001 86380 86390 1
500471 99500471 1001 86380 86390 1
500528 99500528 1001 86380 86390 1
501417 99501417 1001 86380 86390 1
501405 99501405 1001 86380 86390 1
501073 99501073 1001 86380 86390 1
501138 99501138 1001 86380 86390 1
502419 99502419 1001 86380 86390 1
502444 99502444 1001 86380 86390 1
502457 99502457 1001 86380 86390 1
502099 99502099 1001 86380 86390 1
502063 99502063 1001 86380 86390 1
501913 99501913 1001 86380 86390 1
503097 99503097 1001 86380 86390 1
502945 99502945 1001 86380 86390 1
502770 99502770 1001 86380 86390 1
503330 99503330 1001 86380 86390 1
503748 99503748 1001 86380 86390 1
504259 99504259 1001 86380 86390 1
504317 99504317 1001 86380 86390 1
504690 99504690 1001 86380 86390 1
504541 99504541 1001 86380 86390 1
504421 99504421 1001 86380 86390 1
504396 99504396 1001 86380 86390 1
505052 99505052 1001 86380 86390 1
505713 99505713 1001 86380 86390 1
505526 99505526 1001 86380 86390 1
505497 99505497 1001 86380 86390 1
505166 99505166 1001 86380 86390 1
505233 99505233 1001 86380 86390 1
505924 99505924 1001 86380 86390 1
506354 99506354 1001 86380 86390 1
506192 99506192 1001 86380 86390 1
506322 99506322 1001 86380 86390 1
507306 99507306 1001 86380 86390 1
507233 99507233 1001 86380 86390 1
507252 99507252 1001 86380 86390 1
507026 99507026 1001 86380 86390 1
507042 99507042 1001 86380 86390 1
506857 99506857 1001 86380 86390 1
506952 99506952 1001 86380 86390 1
506978 99506978 1001 86380 86390 1
507483 99507483 1001 86380 86390 1
508056 99508056 1001 86380 86390 1
508196 99508196 1001 86380 86390 1
507928 99507928 1001 86380 86390 1
507894 99507894 1001 86380 86390 1
507645 99507645 1001 86380 86390 1
507725 99507725 1001 86380 86390 1
508250 99508250 1001 86380 86390 1
508420 99508420 1001 86380 86390 1
508295 99508295 1001 86380 86390 1
508387 99508387 1001 86380 86390 1
508880 99508880 1001 86380 86390 1
508727 99508727 1001 86380 86390 1
508823 99508823 1001 86380 86390 1
508776 99508776 1001 86380 86390 1
508531 99508531 1001 86380 86390 1
509865 99509865 1001 86380 86390 1
509876 99509876 1001 86380 86390 1
509509 99509509 1001 86380 86390 1
509456 99509456 1001 86380 86390 1
509289 99509289 1001 86380 86390 1
509903 99509903 1001 86380 86390 1
510660 99510660 1001 86380 86390 1
510509 99510509 1001 86380 86390 1
510434 99510434 1001 86380 86390 1
510363 99510363 1001 86380 86390 1
511210 99511210 1001 86380 86390 1
511118 99511118 1001 86380 86390 1
510949 99510949 1001 86380 86390 1
511120 99511120 1001 86380 86390 1
511711 99511711 1001 86380 86390 1
512243 99512243 1001 86380 86390 1
511996 99511996 1001 86380 86390 1
512483 99512483 1001 86380 86390 1
512447 99512447 1001 86380 86390 1
512501 99512501 1001 86380 86390 1
513127 99513127 1001 86380 86390 1
512912 99512912 1001 86380 86390 1
512958 99512958 1001 86380 86390 1
512712 99512712 1001 86380 86390 1
513361 99513361 1001 86380 86390 1
513364 99513364 1001 86380 86390 1
513986 99513986 1001 86380 86390 1
513949 99513949 1001 86380 86390 1
513732 99513732 1001 86380 86390 1
513518 99513518 1001 86380 86390 1
513564 99513564 1001 86380 86390 1
514140 99514140 1001 86380 86390 1
514826 99514826 1001 86380 86390 1
514560 99514560 1001 86380 86390 1
514625 99514625 1001 86380 86390 1
514407 99514407 1001 86380 86390 1
514318 99514318 1001 86380 86390 1
514243 99514243 1001 86380 86390 1
514868 99514868 1001 86380 86390 1
514914 99514914 1001 86380 86390 1
515047 99515047 1001 86380 86390 1
515630 99515630 1001 86380 86390 1
515605 99515605 1001 86380 86390 1
515307 99515307 1001 86380 86390 1
515175 99515175 1001 86380 86390 1
515202 99515202 1001 86380 86390 1
515837 99515837 1001 86380 86390 1
516493 99516493 1001 86380 86390 1
516392 99516392 1001 86380 86390 1
516090 99516090 1001 86380 86390 1
516579 99516579 1001 86380 86390 1
516631 99516631 1001 86380 86390 1
517247 99517247 1001 86380 86390 1
517197 99517197 1001 86380 86390 1
517249 99517249 1001 86380 86390 1
517040 99517040 1001 86380 86390 1
517060 99517060 1001 86380 86390 1
517090 99517090 1001 86380 86390 1
516768 99516768 1001 86380 86390 1
516866 99516866 1001 86380 86390 1
516855 99516855 1001 86380 86390 1
516907 99516907 1001 86380 86390 1
517424 99517424 1001 86380 86390 1
517467 99517467 1001 86380 86390 1
517875 99517875 1001 86380 86390 1
517759 99517759 1001 86380 86390 1
517552 99517552 1001 86380 86390 1
518249 99518249 1001 86380 86390 1
518167 99518167 1001 86380 86390 1
518866 99518866 1001 86380 86390 1
518880 99518880 1001 86380 86390 1
518945 99518945 1001 86380 86390 1
518718 99518718 1001 86380 86390 1
518604 99518604 1001 86380 86390 1
518709 99518709 1001 86380 86390 1
518699 99518699 1001 86380 86390 1
518777 99518777 1001 86380 86390 1
518665 99518665 1001 86380 86390 1
518481 99518481 1001 86380 86390 1
518404 99518404 1001 86380 86390 1
519075 99519075 1001 86380 86390 1
519001 99519001 1001 86380 86390 1
519185 99519185 1001 86380 86390 1
519125 99519125 1001 86380 86390 1
519673 99519673 1001 86380 86390 1
519796 99519796 1001 86380 86390 1
519608 99519608 1001 86380 86390 1
519584 99519584 1001 86380 86390 1
519541 99519541 1001 86380 86390 1
520537 99520537 1001 86380 86390 1
520591 99520591 1001 86380 86390 1
520418 99520418 1001 86380 86390 1
520162 99520162 1001 86380 86390 1
520086 99520086 1001 86380 86390 1
520095 99520095 1001 86380 86390 1
520160 99520160 1001 86380 86390 1
520679 99520679 1001 86380 86390 1
520765 99520765 1001 86380 86390 1
521123 99521123 1001 86380 86390 1
521136 99521136 1001 86380 86390 1
520858 99520858 1001 86380 86390 1
520914 99520914 1001 86380 86390 1
521007 99521007 1001 86380 86390 1
520932 99520932 1001 86380 86390 1
521491 99521491 1001 86380 86390 1
521486 99521486 1001 86380 86390 1
522035 99522035 1001 86380 86390 1
521921 99521921 1001 86380 86390 1
522034 99522034 1001 86380 86390 1
521775 99521775 1001 86380 86390 1
521685 99521685 1001 86380 86390 1
521756 99521756 1001 86380 86390 1
521679 99521679 1001 86380 86390 1
522438 99522438 1001 86380 86390 1
522377 99522377 1001 86380 86390 1
522933 99522933 1001 86380 86390 1
522891 99522891 1001 86380 86390 1
523322 99523322 1001 86380 86390 1
523863 99523863 1001 86380 86390 1
523653 99523653 1001 86380 86390 1
523409 99523409 1001 86380 86390 1
523373 99523373 1001 86380 86390 1
524066 99524066 1001 86380 86390 1
524754 99524754 1001 86380 86390 1
524730 99524730 1001 86380 86390 1
524352 99524352 1001 86380 86390 1
524858 99524858 1001 86380 86390 1
524891 99524891 1001 86380 86390 1
525408 99525408 1001 86380 86390 1
525339 99525339 1001 86380 86390 1
525345 99525345 1001 86380 86390 1
525363 99525363 1001 86380 86390 1
525023 99525023 1001 86380 86390 1
526412 99526412 1001 86380 86390 1
526318 99526318 1001 86380 86390 1
525986 99525986 1001 86380 86390 1
525928 99525928 1001 86380 86390 1
526006 99526006 1001 86380 86390 1
526471 99526471 1001 86380 86390 1
526449 99526449 1001 86380 86390 1
526594 99526594 1001 86380 86390 1
526611 99526611 1001 86380 86390 1
526431 99526431 1001 86380 86390 1
527125 99527125 1001 86380 86390 1
527226 99527226 1001 86380 86390 1
526895 99526895 1001 86380 86390 1
527389 99527389 1001 86380 86390 1
527429 99527429 1001 86380 86390 1
527878 99527878 1001 86380 86390 1
528033 99528033 1001 86380 86390 1
527894 99527894 1001 86380 86390 1
527701 99527701 1001 86380 86390 1
527620 99527620 1001 86380 86390 1
528268 99528268 1001 86380 86390 1
528706 99528706 1001 86380 86390 1
528759 99528759 1001 86380 86390 1
528689 99528689 1001 86380 86390 1
528640 99528640 1001 86380 86390 1
528988 99528988 1001 86380 86390 1
529691 99529691 1001 86380 86390 1
529535 99529535 1001 86380 86390 1
529193 99529193 1001 86380 86390 1
529906 99529906 1001 86380 86390 1
530502 99530502 1001 86380 86390 1
530447 99530447 1001 86380 86390 1
530220 99530220 1001 86380 86390 1
530078 99530078 1001 86380 86390 1
530139 99530139 1001 86380 86390 1
531260 99531260 1001 86380 86390 1
530969 99530969 1001 86380 86390 1
531164 99531164 1001 86380 86390 1
531157 99531157 1001 86380 86390 1
531055 99531055 1001 86380 86390 1
530774 99530774 1001 86380 86390 1
531403 99531403 1001 86380 86390 1
531399 99531399 1001 86380 86390 1
532074 99532074 1001 86380 86390 1
532199 99532199 1001 86380 86390 1
531991 99531991 1001 86380 86390 1
531904 99531904 1001 86380 86390 1
531592 99531592 1001 86380 86390 1
532347 99532347 1001 86380 86390 1
532379 99532379 1001 86380 86390 1
533017 99533017 1001 86380 86390 1
532702 99532702 1001 86380 86390 1
532497 99532497 1001 86380 86390 1
532513 99532513 1001 86380 86390 1
533225 99533225 1001 86380 86390 1
533806 99533806 1001 86380 86390 1
533588 99533588 1001 86380 86390 1
533648 99533648 1001 86380 86390 1
533368 99533368 1001 86380 86390 1
534028 99534028 1001 86380 86390 1
533942 99533942 1001 86380 86390 1
534517 99534517 1001 86380 86390 1
534349 99534349 1001 86380 86390 1
534397 99534397 1001 86380 86390 1
534222 99534222 1001 86380 86390 1
534797 99534797 1001 86380 86390 1
534782 99534782 1001 86380 86390 1
535400 99535400 1001 86380 86390 1
535178 99535178 1001 86380 86390 1
535005 99535005 1001 86380 86390 1
536121 99536121 1001 86380 86390 1
536100 99536100 1001 86380 86390 1
535754 99535754 1001 86380 86390 1
535921 99535921 1001 86380 86390 1
536515 99536515 1001 86380 86390 1
536841 99536841 1001 86380 86390 1
536909 99536909 1001 86380 86390 1
536845 99536845 1001 86380 86390 1
536839 99536839 1001 86380 86390 1
537226 99537226 1001 86380 86390 1
537792 99537792 1001 86380 86390 1
537662 99537662 1001 86380 86390 1
537585 99537585 1001 86380 86390 1
537767 99537767 1001 86380 86390 1
537397 99537397 1001 86380 86390 1
538793 99538793 1001 86380 86390 1
538744 99538744 1001 86380 86390 1
538455 99538455 1001 86380 86390 1
538420 99538420 1001 86380 86390 1
539014 99539014 1001 86380 86390 1
539528 99539528 1001 86380 86390 1
539491 99539491 1001 86380 86390 1
539479 99539479 1001 86380 86390 1
539571 99539571 1001 86380 86390 1
539561 99539561 1001 86380 86390 1
539274 99539274 1001 86380 86390 1
539367 99539367 1001 86380 86390 1
539265 99539265 1001 86380 86390 1
539655 99539655 1001 86380 86390 1
539838 99539838 1001 86380 86390 1
539860 99539860 1001 86380 86390 1
539856 99539856 1001 86380 86390 1
540541 99540541 1001 86380 86390 1
540581 99540581 1001 86380 86390 1
540519 99540519 1001 86380 86390 1
540600 99540600 1001 86380 86390 1
541166 99541166 1001 86380 86390 1
540972 99540972 1001 86380 86390 1
541471 99541471 1001 86380 86390 1
541485 99541485 1001 86380 86390 1
541423 99541423 1001 86380 86390 1
541385 99541385 1001 86380 86390 1
542108 99542108 1001 86380 86390 1
541733 99541733 1001 86380 86390 1
541641 99541641 1001 86380 86390 1
541513 99541513 1001 86380 86390 1
541499 99541499 1001 86380 86390 1
542136 99542136 1001 86380 86390 1
542894 99542894 1001 86380 86390 1
542782 99542782 1001 86380 86390 1
542901 99542901 1001 86380 86390 1
542775 99542775 1001 86380 86390 1
542879 99542879 1001 86380 86390 1
542468 99542468 1001 86380 86390 1
542494 99542494 1001 86380 86390 1
542485 99542485 1001 86380 86390 1
543083 99543083 1001 86380 86390 1
543568 99543568 1001 86380 86390 1
543590 99543590 1001 86380 86390 1
543426 99543426 1001 86380 86390 1
543446 99543446 1001 86380 86390 1
543785 99543785 1001 86380 86390 1
543792 99543792 1001 86380 86390 1
544257 99544257 1001 86380 86390 1
544309 99544309 1001 86380 86390 1
544173 99544173 1001 86380 86390 1
543983 99543983 1001 86380 86390 1
415930 1145 1001 8220 8937 1
400109 99400109 1001 86380 86390 1
400373 99400373 1001 86380 86390 1
400869 99400869 1001 86380 86390 1
401246 99401246 1001 86380 86390 1
401608 99401608 1001 86380 86390 1
402441 99402441 1001 86380 86390 1
402716 99402716 1001 86380 86390 1
402982 99402982 1001 86380 86390 1
402899 99402899 1001 86380 86390 1
403149 99403149 1001 86380 86390 1
403518 99403518 1001 86380 86390 1
404285 99404285 1001 86380 86390 1
404862 99404862 1001 86380 86390 1
405012 99405012 1001 86380 86390 1
405085 99405085 1001 86380 86390 1
405417 99405417 1001 86380 86390 1
405683 99405683 1001 86380 86390 1
406308 99406308 1001 86380 86390 1
406543 99406543 1001 86380 86390 1
406746 99406746 1001 86380 86390 1
407122 99407122 1001 86380 86390 1
407045 99407045 1001 86380 86390 1
407165 99407165 1001 86380 86390 1
407394 99407394 1001 86380 86390 1
407355 99407355 1001 86380 86390 1
407467 99407467 1001 86380 86390 1
407660 99407660 1001 86380 86390 1
407641 99407641 1001 86380 86390 1
409033 99409033 1001 86380 86390 1
409420 99409420 1001 86380 86390 1
409658 99409658 1001 86380 86390 1
409941 99409941 1001 86380 86390 1
410034 99410034 1001 86380 86390 1
410014 99410014 1001 86380 86390 1
410464 99410464 1001 86380 86390 1
410672 99410672 1001 86380 86390 1
410809 99410809 1001 86380 86390 1
410754 99410754 1001 86380 86390 1
411061 99411061 1001 86380 86390 1
411045 99411045 1001 86380 86390 1
411741 99411741 1001 86380 86390 1
411758 99411758 1001 86380 86390 1
411898 99411898 1001 86380 86390 1
412438 99412438 1001 86380 86390 1
413333 99413333 1001 86380 86390 1
413620 99413620 1001 86380 86390 1
413695 99413695 1001 86380 86390 1
413018 99413018 1001 86380 86390 1
413098 99413098 1001 86380 86390 1
413290 99413290 1001 86380 86390 1
414014 99414014 1001 86380 86390 1
413909 99413909 1001 86380 86390 1
413854 99413854 1001 86380 86390 1
414630 99414630 1001 86380 86390 1
414276 99414276 1001 86380 86390 1
414473 99414473 1001 86380 86390 1
415550 99415550 1001 86380 86390 1
415490 99415490 1001 86380 86390 1
415609 99415609 1001 86380 86390 1
415538 99415538 1001 86380 86390 1
416678 99416678 1001 86380 86390 1
416856 99416856 1001 86380 86390 1
416195 99416195 1001 86380 86390 1
416269 99416269 1001 86380 86390 1
416175 99416175 1001 86380 86390 1
415820 99415820 1001 86380 86390 1
416072 99416072 1001 86380 86390 1
417047 99417047 1001 86380 86390 1
417084 99417084 1001 86380 86390 1
418594 99418594 1001 86380 86390 1
418501 99418501 1001 86380 86390 1
418722 99418722 1001 86380 86390 1
417868 99417868 1001 86380 86390 1
418008 99418008 1001 86380 86390 1
419125 99419125 1001 86380 86390 1
420096 99420096 1001 86380 86390 1
420073 99420073 1001 86380 86390 1
419815 99419815 1001 86380 86390 1
419258 99419258 1001 86380 86390 1
420662 99420662 1001 86380 86390 1
421866 99421866 1001 86380 86390 1
421692 99421692 1001 86380 86390 1
421662 99421662 1001 86380 86390 1
421603 99421603 1001 86380 86390 1
421100 99421100 1001 86380 86390 1
420948 99420948 1001 86380 86390 1
421127 99421127 1001 86380 86390 1
420841 99420841 1001 86380 86390 1
421089 99421089 1001 86380 86390 1
421029 99421029 1001 86380 86390 1
422132 99422132 1001 86380 86390 1
423555 99423555 1001 86380 86390 1
423724 99423724 1001 86380 86390 1
422652 99422652 1001 86380 86390 1
422816 99422816 1001 86380 86390 1
423918 99423918 1001 86380 86390 1
424124 99424124 1001 86380 86390 1
423910 99423910 1001 86380 86390 1
425019 99425019 1001 86380 86390 1
424707 99424707 1001 86380 86390 1
424789 99424789 1001 86380 86390 1
424637 99424637 1001 86380 86390 1
424698 99424698 1001 86380 86390 1
424414 99424414 1001 86380 86390 1
424500 99424500 1001 86380 86390 1
427061 99427061 1001 86380 86390 1
426300 99426300 1001 86380 86390 1
426152 99426152 1001 86380 86390 1
426108 99426108 1001 86380 86390 1
427465 99427465 1001 86380 86390 1
427152 99427152 1001 86380 86390 1
428531 99428531 1001 86380 86390 1
427846 99427846 1001 86380 86390 1
429053 99429053 1001 86380 86390 1
430070 99430070 1001 86380 86390 1
430228 99430228 1001 86380 86390 1
430206 99430206 1001 86380 86390 1
429529 99429529 1001 86380 86390 1
429385 99429385 1001 86380 86390 1
430573 99430573 1001 86380 86390 1
430721 99430721 1001 86380 86390 1
431582 99431582 1001 86380 86390 1
431480 99431480 1001 86380 86390 1
431389 99431389 1001 86380 86390 1
431175 99431175 1001 86380 86390 1
432252 99432252 1001 86380 86390 1
432219 99432219 1001 86380 86390 1
433419 99433419 1001 86380 86390 1
433403 99433403 1001 86380 86390 1
433609 99433609 1001 86380 86390 1
432967 99432967 1001 86380 86390 1
433306 99433306 1001 86380 86390 1
433239 99433239 1001 86380 86390 1
432788 99432788 1001 86380 86390 1
433758 99433758 1001 86380 86390 1
435124 99435124 1001 86380 86390 1
434914 99434914 1001 86380 86390 1
434452 99434452 1001 86380 86390 1
434224 99434224 1001 86380 86390 1
435608 99435608 1001 86380 86390 1
435585 99435585 1001 86380 86390 1
437147 99437147 1001 86380 86390 1
436988 99436988 1001 86380 86390 1
436960 99436960 1001 86380 86390 1
436679 99436679 1001 86380 86390 1
436072 99436072 1001 86380 86390 1
436247 99436247 1001 86380 86390 1
436335 99436335 1001 86380 86390 1
435967 99435967 1001 86380 86390 1
437236 99437236 1001 86380 86390 1
300029 99300029 1001 86380 86390 1
300007 99300007 1001 86380 86390 1
300655 99300655 1001 86380 86390 1
300513 99300513 1001 86380 86390 1
300140 99300140 1001 86380 86390 1
300232 99300232 1001 86380 86390 1
300820 99300820 1001 86380 86390 1
300797 99300797 1001 86380 86390 1
300774 99300774 1001 86380 86390 1
300749 99300749 1001 86380 86390 1
300801 99300801 1001 86380 86390 1
301378 99301378 1001 86380 86390 1
301176 99301176 1001 86380 86390 1
301192 99301192 1001 86380 86390 1
301322 99301322 1001 86380 86390 1
301106 99301106 1001 86380 86390 1
301119 99301119 1001 86380 86390 1
301057 99301057 1001 86380 86390 1
302255 99302255 1001 86380 86390 1
302360 99302360 1001 86380 86390 1
302323 99302323 1001 86380 86390 1
302338 99302338 1001 86380 86390 1
302002 99302002 1001 86380 86390 1
302028 99302028 1001 86380 86390 1
301816 99301816 1001 86380 86390 1
302457 99302457 1001 86380 86390 1
303097 99303097 1001 86380 86390 1
303167 99303167 1001 86380 86390 1
303408 99303408 1001 86380 86390 1
303293 99303293 1001 86380 86390 1
303904 99303904 1001 86380 86390 1
303956 99303956 1001 86380 86390 1
303944 99303944 1001 86380 86390 1
303990 99303990 1001 86380 86390 1
303711 99303711 1001 86380 86390 1
303669 99303669 1001 86380 86390 1
303708 99303708 1001 86380 86390 1
303536 99303536 1001 86380 86390 1
303460 99303460 1001 86380 86390 1
304123 99304123 1001 86380 86390 1
304500 99304500 1001 86380 86390 1
304441 99304441 1001 86380 86390 1
304965 99304965 1001 86380 86390 1
305277 99305277 1001 86380 86390 1
305382 99305382 1001 86380 86390 1
305235 99305235 1001 86380 86390 1
305082 99305082 1001 86380 86390 1
305163 99305163 1001 86380 86390 1
305113 99305113 1001 86380 86390 1
305270 99305270 1001 86380 86390 1
500019 99500019 1001 86380 86390 1
500569 99500569 1001 86380 86390 1
500493 99500493 1001 86380 86390 1
500458 99500458 1001 86380 86390 1
500539 99500539 1001 86380 86390 1
500476 99500476 1001 86380 86390 1
500358 99500358 1001 86380 86390 1
500294 99500294 1001 86380 86390 1
500919 99500919 1001 86380 86390 1
501543 99501543 1001 86380 86390 1
501455 99501455 1001 86380 86390 1
501560 99501560 1001 86380 86390 1
501240 99501240 1001 86380 86390 1
501389 99501389 1001 86380 86390 1
501805 99501805 1001 86380 86390 1
501679 99501679 1001 86380 86390 1
501733 99501733 1001 86380 86390 1
501672 99501672 1001 86380 86390 1
502307 99502307 1001 86380 86390 1
502271 99502271 1001 86380 86390 1
502248 99502248 1001 86380 86390 1
502243 99502243 1001 86380 86390 1
501940 99501940 1001 86380 86390 1
501959 99501959 1001 86380 86390 1
502535 99502535 1001 86380 86390 1
503106 99503106 1001 86380 86390 1
503188 99503188 1001 86380 86390 1
502986 99502986 1001 86380 86390 1
502955 99502955 1001 86380 86390 1
503358 99503358 1001 86380 86390 1
503951 99503951 1001 86380 86390 1
503919 99503919 1001 86380 86390 1
503983 99503983 1001 86380 86390 1
503750 99503750 1001 86380 86390 1
503510 99503510 1001 86380 86390 1
503685 99503685 1001 86380 86390 1
503533 99503533 1001 86380 86390 1
504142 99504142 1001 86380 86390 1
504292 99504292 1001 86380 86390 1
504751 99504751 1001 86380 86390 1
504519 99504519 1001 86380 86390 1
504371 99504371 1001 86380 86390 1
504463 99504463 1001 86380 86390 1
505449 99505449 1001 86380 86390 1
505543 99505543 1001 86380 86390 1
505483 99505483 1001 86380 86390 1
505251 99505251 1001 86380 86390 1
505213 99505213 1001 86380 86390 1
505792 99505792 1001 86380 86390 1
506550 99506550 1001 86380 86390 1
506543 99506543 1001 86380 86390 1
506328 99506328 1001 86380 86390 1
506656 99506656 1001 86380 86390 1
507297 99507297 1001 86380 86390 1
507041 99507041 1001 86380 86390 1
507188 99507188 1001 86380 86390 1
507510 99507510 1001 86380 86390 1
507859 99507859 1001 86380 86390 1
507703 99507703 1001 86380 86390 1
508407 99508407 1001 86380 86390 1
508320 99508320 1001 86380 86390 1
509032 99509032 1001 86380 86390 1
508765 99508765 1001 86380 86390 1
508492 99508492 1001 86380 86390 1
508502 99508502 1001 86380 86390 1
508516 99508516 1001 86380 86390 1
509279 99509279 1001 86380 86390 1
509139 99509139 1001 86380 86390 1
509132 99509132 1001 86380 86390 1
509730 99509730 1001 86380 86390 1
509549 99509549 1001 86380 86390 1
509403 99509403 1001 86380 86390 1
509457 99509457 1001 86380 86390 1
510644 99510644 1001 86380 86390 1
510711 99510711 1001 86380 86390 1
510291 99510291 1001 86380 86390 1
510292 99510292 1001 86380 86390 1
510202 99510202 1001 86380 86390 1
510181 99510181 1001 86380 86390 1
510853 99510853 1001 86380 86390 1
510730 99510730 1001 86380 86390 1
511429 99511429 1001 86380 86390 1
511194 99511194 1001 86380 86390 1
511316 99511316 1001 86380 86390 1
511019 99511019 1001 86380 86390 1
512248 99512248 1001 86380 86390 1
512027 99512027 1001 86380 86390 1
511862 99511862 1001 86380 86390 1
511839 99511839 1001 86380 86390 1
511896 99511896 1001 86380 86390 1
511807 99511807 1001 86380 86390 1
511859 99511859 1001 86380 86390 1
512533 99512533 1001 86380 86390 1
512559 99512559 1001 86380 86390 1
512568 99512568 1001 86380 86390 1
513040 99513040 1001 86380 86390 1
513008 99513008 1001 86380 86390 1
512962 99512962 1001 86380 86390 1
512928 99512928 1001 86380 86390 1
512968 99512968 1001 86380 86390 1
512799 99512799 1001 86380 86390 1
513388 99513388 1001 86380 86390 1
513343 99513343 1001 86380 86390 1
513867 99513867 1001 86380 86390 1
513972 99513972 1001 86380 86390 1
513859 99513859 1001 86380 86390 1
514019 99514019 1001 86380 86390 1
513686 99513686 1001 86380 86390 1
513687 99513687 1001 86380 86390 1
513630 99513630 1001 86380 86390 1
513450 99513450 1001 86380 86390 1
513414 99513414 1001 86380 86390 1
513533 99513533 1001 86380 86390 1
513575 99513575 1001 86380 86390 1
514171 99514171 1001 86380 86390 1
514088 99514088 1001 86380 86390 1
514672 99514672 1001 86380 86390 1
514715 99514715 1001 86380 86390 1
514568 99514568 1001 86380 86390 1
514455 99514455 1001 86380 86390 1
514494 99514494 1001 86380 86390 1
514624 99514624 1001 86380 86390 1
514268 99514268 1001 86380 86390 1
514934 99514934 1001 86380 86390 1
514999 99514999 1001 86380 86390 1
514967 99514967 1001 86380 86390 1
515640 99515640 1001 86380 86390 1
515628 99515628 1001 86380 86390 1
515672 99515672 1001 86380 86390 1
515222 99515222 1001 86380 86390 1
515772 99515772 1001 86380 86390 1
515063 99515063 1001 86380 86390 1
516333 99516333 1001 86380 86390 1
516365 99516365 1001 86380 86390 1
516078 99516078 1001 86380 86390 1
515963 99515963 1001 86380 86390 1
516643 99516643 1001 86380 86390 1
516596 99516596 1001 86380 86390 1
517171 99517171 1001 86380 86390 1
517146 99517146 1001 86380 86390 1
517098 99517098 1001 86380 86390 1
516986 99516986 1001 86380 86390 1
517102 99517102 1001 86380 86390 1
516762 99516762 1001 86380 86390 1
517398 99517398 1001 86380 86390 1
518099 99518099 1001 86380 86390 1
518050 99518050 1001 86380 86390 1
517948 99517948 1001 86380 86390 1
517624 99517624 1001 86380 86390 1
518350 99518350 1001 86380 86390 1
518512 99518512 1001 86380 86390 1
519086 99519086 1001 86380 86390 1
519482 99519482 1001 86380 86390 1
519565 99519565 1001 86380 86390 1
519371 99519371 1001 86380 86390 1
519931 99519931 1001 86380 86390 1
519911 99519911 1001 86380 86390 1
519874 99519874 1001 86380 86390 1
520289 99520289 1001 86380 86390 1
520805 99520805 1001 86380 86390 1
520716 99520716 1001 86380 86390 1
520653 99520653 1001 86380 86390 1
520816 99520816 1001 86380 86390 1
521302 99521302 1001 86380 86390 1
521406 99521406 1001 86380 86390 1
521420 99521420 1001 86380 86390 1
520857 99520857 1001 86380 86390 1
521543 99521543 1001 86380 86390 1
522135 99522135 1001 86380 86390 1
522296 99522296 1001 86380 86390 1
522337 99522337 1001 86380 86390 1
522784 99522784 1001 86380 86390 1
522814 99522814 1001 86380 86390 1
522619 99522619 1001 86380 86390 1
522684 99522684 1001 86380 86390 1
523285 99523285 1001 86380 86390 1
523753 99523753 1001 86380 86390 1
523766 99523766 1001 86380 86390 1
523852 99523852 1001 86380 86390 1
523693 99523693 1001 86380 86390 1
523337 99523337 1001 86380 86390 1
524605 99524605 1001 86380 86390 1
524709 99524709 1001 86380 86390 1
524574 99524574 1001 86380 86390 1
524162 99524162 1001 86380 86390 1
524177 99524177 1001 86380 86390 1
524949 99524949 1001 86380 86390 1
524837 99524837 1001 86380 86390 1
525409 99525409 1001 86380 86390 1
525355 99525355 1001 86380 86390 1
525343 99525343 1001 86380 86390 1
525364 99525364 1001 86380 86390 1
525668 99525668 1001 86380 86390 1
526402 99526402 1001 86380 86390 1
526043 99526043 1001 86380 86390 1
525817 99525817 1001 86380 86390 1
526456 99526456 1001 86380 86390 1
526509 99526509 1001 86380 86390 1
526587 99526587 1001 86380 86390 1
527088 99527088 1001 86380 86390 1
527076 99527076 1001 86380 86390 1
527103 99527103 1001 86380 86390 1
527078 99527078 1001 86380 86390 1
526902 99526902 1001 86380 86390 1
526823 99526823 1001 86380 86390 1
526694 99526694 1001 86380 86390 1
526646 99526646 1001 86380 86390 1
526661 99526661 1001 86380 86390 1
527408 99527408 1001 86380 86390 1
528066 99528066 1001 86380 86390 1
527761 99527761 1001 86380 86390 1
527800 99527800 1001 86380 86390 1
527852 99527852 1001 86380 86390 1
527588 99527588 1001 86380 86390 1
527476 99527476 1001 86380 86390 1
528280 99528280 1001 86380 86390 1
528077 99528077 1001 86380 86390 1
528890 99528890 1001 86380 86390 1
528358 99528358 1001 86380 86390 1
528481 99528481 1001 86380 86390 1
528964 99528964 1001 86380 86390 1
528997 99528997 1001 86380 86390 1
529552 99529552 1001 86380 86390 1
529624 99529624 1001 86380 86390 1
529449 99529449 1001 86380 86390 1
529437 99529437 1001 86380 86390 1
529450 99529450 1001 86380 86390 1
529403 99529403 1001 86380 86390 1
529243 99529243 1001 86380 86390 1
529907 99529907 1001 86380 86390 1
529865 99529865 1001 86380 86390 1
530530 99530530 1001 86380 86390 1
530285 99530285 1001 86380 86390 1
530239 99530239 1001 86380 86390 1
530191 99530191 1001 86380 86390 1
530040 99530040 1001 86380 86390 1
529950 99529950 1001 86380 86390 1
530122 99530122 1001 86380 86390 1
530060 99530060 1001 86380 86390 1
530635 99530635 1001 86380 86390 1
531194 99531194 1001 86380 86390 1
531016 99531016 1001 86380 86390 1
531082 99531082 1001 86380 86390 1
530929 99530929 1001 86380 86390 1
531425 99531425 1001 86380 86390 1
532003 99532003 1001 86380 86390 1
532197 99532197 1001 86380 86390 1
531746 99531746 1001 86380 86390 1
531789 99531789 1001 86380 86390 1
531648 99531648 1001 86380 86390 1
531713 99531713 1001 86380 86390 1
532375 99532375 1001 86380 86390 1
532287 99532287 1001 86380 86390 1
532835 99532835 1001 86380 86390 1
533027 99533027 1001 86380 86390 1
532652 99532652 1001 86380 86390 1
533610 99533610 1001 86380 86390 1
533281 99533281 1001 86380 86390 1
533413 99533413 1001 86380 86390 1
534041 99534041 1001 86380 86390 1
534804 99534804 1001 86380 86390 1
535356 99535356 1001 86380 86390 1
535172 99535172 1001 86380 86390 1
535644 99535644 1001 86380 86390 1
535607 99535607 1001 86380 86390 1
536314 99536314 1001 86380 86390 1
536207 99536207 1001 86380 86390 1
536332 99536332 1001 86380 86390 1
535718 99535718 1001 86380 86390 1
535914 99535914 1001 86380 86390 1
535843 99535843 1001 86380 86390 1
536529 99536529 1001 86380 86390 1
536439 99536439 1001 86380 86390 1
536539 99536539 1001 86380 86390 1
537034 99537034 1001 86380 86390 1
537035 99537035 1001 86380 86390 1
537087 99537087 1001 86380 86390 1
536892 99536892 1001 86380 86390 1
536858 99536858 1001 86380 86390 1
536796 99536796 1001 86380 86390 1
536554 99536554 1001 86380 86390 1
536564 99536564 1001 86380 86390 1
537844 99537844 1001 86380 86390 1
537742 99537742 1001 86380 86390 1
538125 99538125 1001 86380 86390 1
538103 99538103 1001 86380 86390 1
538668 99538668 1001 86380 86390 1
538407 99538407 1001 86380 86390 1
538425 99538425 1001 86380 86390 1
538323 99538323 1001 86380 86390 1
539577 99539577 1001 86380 86390 1
539531 99539531 1001 86380 86390 1
539293 99539293 1001 86380 86390 1
539294 99539294 1001 86380 86390 1
539414 99539414 1001 86380 86390 1
539326 99539326 1001 86380 86390 1
539420 99539420 1001 86380 86390 1
539030 99539030 1001 86380 86390 1
539823 99539823 1001 86380 86390 1
539711 99539711 1001 86380 86390 1
540282 99540282 1001 86380 86390 1
540453 99540453 1001 86380 86390 1
540067 99540067 1001 86380 86390 1
540198 99540198 1001 86380 86390 1
539888 99539888 1001 86380 86390 1
540510 99540510 1001 86380 86390 1
541220 99541220 1001 86380 86390 1
541150 99541150 1001 86380 86390 1
540932 99540932 1001 86380 86390 1
540928 99540928 1001 86380 86390 1
541449 99541449 1001 86380 86390 1
542023 99542023 1001 86380 86390 1
541959 99541959 1001 86380 86390 1
541769 99541769 1001 86380 86390 1
541551 99541551 1001 86380 86390 1
541660 99541660 1001 86380 86390 1
541665 99541665 1001 86380 86390 1
542314 99542314 1001 86380 86390 1
542756 99542756 1001 86380 86390 1
542588 99542588 1001 86380 86390 1
543141 99543141 1001 86380 86390 1
543596 99543596 1001 86380 86390 1
543760 99543760 1001 86380 86390 1
543483 99543483 1001 86380 86390 1
543337 99543337 1001 86380 86390 1
543968 99543968 1001 86380 86390 1
544495 99544495 1001 86380 86390 1
544344 99544344 1001 86380 86390 1
544357 99544357 1001 86380 86390 1
544206 99544206 1001 86380 86390 1
544137 99544137 1001 86380 86390 1
544076 99544076 1001 86380 86390 1
544712 99544712 1001 86380 86390 1
544626 99544626 1001 86380 86390 1
400260 99400260 1001 86380 86390 1
400404 99400404 1001 86380 86390 1
400564 99400564 1001 86380 86390 1
400966 99400966 1001 86380 86390 1
401219 99401219 1001 86380 86390 1
401344 99401344 1001 86380 86390 1
401542 99401542 1001 86380 86390 1
401679 99401679 1001 86380 86390 1
401879 99401879 1001 86380 86390 1
401854 99401854 1001 86380 86390 1
402190 99402190 1001 86380 86390 1
402241 99402241 1001 86380 86390 1
402489 99402489 1001 86380 86390 1
402666 99402666 1001 86380 86390 1
402667 99402667 1001 86380 86390 1
402689 99402689 1001 86380 86390 1
403176 99403176 1001 86380 86390 1
403455 99403455 1001 86380 86390 1
403703 99403703 1001 86380 86390 1
403742 99403742 1001 86380 86390 1
404571 99404571 1001 86380 86390 1
404918 99404918 1001 86380 86390 1
404789 99404789 1001 86380 86390 1
405013 99405013 1001 86380 86390 1
405494 99405494 1001 86380 86390 1
405978 99405978 1001 86380 86390 1
406113 99406113 1001 86380 86390 1
406177 99406177 1001 86380 86390 1
406086 99406086 1001 86380 86390 1
406313 99406313 1001 86380 86390 1
406457 99406457 1001 86380 86390 1
406639 99406639 1001 86380 86390 1
407018 99407018 1001 86380 86390 1
407200 99407200 1001 86380 86390 1
407278 99407278 1001 86380 86390 1
407574 99407574 1001 86380 86390 1
408252 99408252 1001 86380 86390 1
408351 99408351 1001 86380 86390 1
408337 99408337 1001 86380 86390 1
408693 99408693 1001 86380 86390 1
408529 99408529 1001 86380 86390 1
408783 99408783 1001 86380 86390 1
408852 99408852 1001 86380 86390 1
409043 99409043 1001 86380 86390 1
409075 99409075 1001 86380 86390 1
409163 99409163 1001 86380 86390 1
409318 99409318 1001 86380 86390 1
409593 99409593 1001 86380 86390 1
409704 99409704 1001 86380 86390 1
409940 99409940 1001 86380 86390 1
410230 99410230 1001 86380 86390 1
410905 99410905 1001 86380 86390 1
411079 99411079 1001 86380 86390 1
411346 99411346 1001 86380 86390 1
411326 99411326 1001 86380 86390 1
411773 99411773 1001 86380 86390 1
412007 99412007 1001 86380 86390 1
412023 99412023 1001 86380 86390 1
412152 99412152 1001 86380 86390 1
412104 99412104 1001 86380 86390 1
412396 99412396 1001 86380 86390 1
412387 99412387 1001 86380 86390 1
413542 99413542 1001 86380 86390 1
413080 99413080 1001 86380 86390 1
414058 99414058 1001 86380 86390 1
415164 99415164 1001 86380 86390 1
415004 99415004 1001 86380 86390 1
415153 99415153 1001 86380 86390 1
415184 99415184 1001 86380 86390 1
414807 99414807 1001 86380 86390 1
416971 99416971 1001 86380 86390 1
416524 99416524 1001 86380 86390 1
416010 99416010 1001 86380 86390 1
417061 99417061 1001 86380 86390 1
417132 99417132 1001 86380 86390 1
417278 99417278 1001 86380 86390 1
417459 99417459 1001 86380 86390 1
418624 99418624 1001 86380 86390 1
418138 99418138 1001 86380 86390 1
417709 99417709 1001 86380 86390 1
417934 99417934 1001 86380 86390 1
418805 99418805 1001 86380 86390 1
419154 99419154 1001 86380 86390 1
420268 99420268 1001 86380 86390 1
419939 99419939 1001 86380 86390 1
419752 99419752 1001 86380 86390 1
419487 99419487 1001 86380 86390 1
420676 99420676 1001 86380 86390 1
420710 99420710 1001 86380 86390 1
422032 99422032 1001 86380 86390 1
421008 99421008 1001 86380 86390 1
421201 99421201 1001 86380 86390 1
422152 99422152 1001 86380 86390 1
423550 99423550 1001 86380 86390 1
423618 99423618 1001 86380 86390 1
423484 99423484 1001 86380 86390 1
423287 99423287 1001 86380 86390 1
423088 99423088 1001 86380 86390 1
422757 99422757 1001 86380 86390 1
424030 99424030 1001 86380 86390 1
425107 99425107 1001 86380 86390 1
424880 99424880 1001 86380 86390 1
424766 99424766 1001 86380 86390 1
425721 99425721 1001 86380 86390 1
425728 99425728 1001 86380 86390 1
426951 99426951 1001 86380 86390 1
426736 99426736 1001 86380 86390 1
426285 99426285 1001 86380 86390 1
426361 99426361 1001 86380 86390 1
427395 99427395 1001 86380 86390 1
427464 99427464 1001 86380 86390 1
427469 99427469 1001 86380 86390 1
427452 99427452 1001 86380 86390 1
427161 99427161 1001 86380 86390 1
428453 99428453 1001 86380 86390 1
428217 99428217 1001 86380 86390 1
428222 99428222 1001 86380 86390 1
427779 99427779 1001 86380 86390 1
430372 99430372 1001 86380 86390 1
430149 99430149 1001 86380 86390 1
429685 99429685 1001 86380 86390 1
429887 99429887 1001 86380 86390 1
429624 99429624 1001 86380 86390 1
429258 99429258 1001 86380 86390 1
430791 99430791 1001 86380 86390 1
430395 99430395 1001 86380 86390 1
430516 99430516 1001 86380 86390 1
430750 99430750 1001 86380 86390 1
431906 99431906 1001 86380 86390 1
431900 99431900 1001 86380 86390 1
431529 99431529 1001 86380 86390 1
431561 99431561 1001 86380 86390 1
431441 99431441 1001 86380 86390 1
431448 99431448 1001 86380 86390 1
432486 99432486 1001 86380 86390 1
432292 99432292 1001 86380 86390 1
432189 99432189 1001 86380 86390 1
432335 99432335 1001 86380 86390 1
432264 99432264 1001 86380 86390 1
433617 99433617 1001 86380 86390 1
433721 99433721 1001 86380 86390 1
433412 99433412 1001 86380 86390 1
433572 99433572 1001 86380 86390 1
433260 99433260 1001 86380 86390 1
432939 99432939 1001 86380 86390 1
433186 99433186 1001 86380 86390 1
432890 99432890 1001 86380 86390 1
432604 99432604 1001 86380 86390 1
435037 99435037 1001 86380 86390 1
434796 99434796 1001 86380 86390 1
434671 99434671 1001 86380 86390 1
434468 99434468 1001 86380 86390 1
434171 99434171 1001 86380 86390 1
434149 99434149 1001 86380 86390 1
434417 99434417 1001 86380 86390 1
434366 99434366 1001 86380 86390 1
435601 99435601 1001 86380 86390 1
435450 99435450 1001 86380 86390 1
435478 99435478 1001 86380 86390 1
437005 99437005 1001 86380 86390 1
437282 99437282 1001 86380 86390 1
300065 99300065 1001 86380 86390 1
300457 99300457 1001 86380 86390 1
300241 99300241 1001 86380 86390 1
300274 99300274 1001 86380 86390 1
300858 99300858 1001 86380 86390 1
301376 99301376 1001 86380 86390 1
301380 99301380 1001 86380 86390 1
301220 99301220 1001 86380 86390 1
301246 99301246 1001 86380 86390 1
301330 99301330 1001 86380 86390 1
301095 99301095 1001 86380 86390 1
302178 99302178 1001 86380 86390 1
302246 99302246 1001 86380 86390 1
302171 99302171 1001 86380 86390 1
302070 99302070 1001 86380 86390 1
301812 99301812 1001 86380 86390 1
301829 99301829 1001 86380 86390 1
301896 99301896 1001 86380 86390 1
302798 99302798 1001 86380 86390 1
302879 99302879 1001 86380 86390 1
302957 99302957 1001 86380 86390 1
302589 99302589 1001 86380 86390 1
302745 99302745 1001 86380 86390 1
303232 99303232 1001 86380 86390 1
303212 99303212 1001 86380 86390 1
303280 99303280 1001 86380 86390 1
303908 99303908 1001 86380 86390 1
303974 99303974 1001 86380 86390 1
303622 99303622 1001 86380 86390 1
303530 99303530 1001 86380 86390 1
304224 99304224 1001 86380 86390 1
304066 99304066 1001 86380 86390 1
304838 99304838 1001 86380 86390 1
304755 99304755 1001 86380 86390 1
304547 99304547 1001 86380 86390 1
304380 99304380 1001 86380 86390 1
304406 99304406 1001 86380 86390 1
304241 99304241 1001 86380 86390 1
304334 99304334 1001 86380 86390 1
304442 99304442 1001 86380 86390 1
304250 99304250 1001 86380 86390 1
304978 99304978 1001 86380 86390 1
305561 99305561 1001 86380 86390 1
305330 99305330 1001 86380 86390 1
305140 99305140 1001 86380 86390 1
500039 99500039 1001 86380 86390 1
500161 99500161 1001 86380 86390 1
500407 99500407 1001 86380 86390 1
500941 99500941 1001 86380 86390 1
501527 99501527 1001 86380 86390 1
501315 99501315 1001 86380 86390 1
501070 99501070 1001 86380 86390 1
501025 99501025 1001 86380 86390 1
501227 99501227 1001 86380 86390 1
501823 99501823 1001 86380 86390 1
501813 99501813 1001 86380 86390 1
501700 99501700 1001 86380 86390 1
502082 99502082 1001 86380 86390 1
502215 99502215 1001 86380 86390 1
502139 99502139 1001 86380 86390 1
502000 99502000 1001 86380 86390 1
502016 99502016 1001 86380 86390 1
502499 99502499 1001 86380 86390 1
502641 99502641 1001 86380 86390 1
502669 99502669 1001 86380 86390 1
503150 99503150 1001 86380 86390 1
503208 99503208 1001 86380 86390 1
502956 99502956 1001 86380 86390 1
502932 99502932 1001 86380 86390 1
502989 99502989 1001 86380 86390 1
503003 99503003 1001 86380 86390 1
503085 99503085 1001 86380 86390 1
503335 99503335 1001 86380 86390 1
503493 99503493 1001 86380 86390 1
503719 99503719 1001 86380 86390 1
503890 99503890 1001 86380 86390 1
503894 99503894 1001 86380 86390 1
503728 99503728 1001 86380 86390 1
503667 99503667 1001 86380 86390 1
503599 99503599 1001 86380 86390 1
504130 99504130 1001 86380 86390 1
504241 99504241 1001 86380 86390 1
504942 99504942 1001 86380 86390 1
504874 99504874 1001 86380 86390 1
504546 99504546 1001 86380 86390 1
504642 99504642 1001 86380 86390 1
504341 99504341 1001 86380 86390 1
505149 99505149 1001 86380 86390 1
504949 99504949 1001 86380 86390 1
505654 99505654 1001 86380 86390 1
505671 99505671 1001 86380 86390 1
505677 99505677 1001 86380 86390 1
505466 99505466 1001 86380 86390 1
505911 99505911 1001 86380 86390 1
505837 99505837 1001 86380 86390 1
505839 99505839 1001 86380 86390 1
505894 99505894 1001 86380 86390 1
505791 99505791 1001 86380 86390 1
506460 99506460 1001 86380 86390 1
506587 99506587 1001 86380 86390 1
506216 99506216 1001 86380 86390 1
506375 99506375 1001 86380 86390 1
506088 99506088 1001 86380 86390 1
506767 99506767 1001 86380 86390 1
506798 99506798 1001 86380 86390 1
507242 99507242 1001 86380 86390 1
507257 99507257 1001 86380 86390 1
507399 99507399 1001 86380 86390 1
507405 99507405 1001 86380 86390 1
507191 99507191 1001 86380 86390 1
507116 99507116 1001 86380 86390 1
507194 99507194 1001 86380 86390 1
507157 99507157 1001 86380 86390 1
506861 99506861 1001 86380 86390 1
506862 99506862 1001 86380 86390 1
507956 99507956 1001 86380 86390 1
508037 99508037 1001 86380 86390 1
507911 99507911 1001 86380 86390 1
508310 99508310 1001 86380 86390 1
508255 99508255 1001 86380 86390 1
508682 99508682 1001 86380 86390 1
508599 99508599 1001 86380 86390 1
509104 99509104 1001 86380 86390 1
509234 99509234 1001 86380 86390 1
509226 99509226 1001 86380 86390 1
509096 99509096 1001 86380 86390 1
509798 99509798 1001 86380 86390 1
509858 99509858 1001 86380 86390 1
509541 99509541 1001 86380 86390 1
509561 99509561 1001 86380 86390 1
509394 99509394 1001 86380 86390 1
509989 99509989 1001 86380 86390 1
510706 99510706 1001 86380 86390 1
510303 99510303 1001 86380 86390 1
510190 99510190 1001 86380 86390 1
511510 99511510 1001 86380 86390 1
511460 99511460 1001 86380 86390 1
511575 99511575 1001 86380 86390 1
511622 99511622 1001 86380 86390 1
512315 99512315 1001 86380 86390 1
512277 99512277 1001 86380 86390 1
512121 99512121 1001 86380 86390 1
512173 99512173 1001 86380 86390 1
512129 99512129 1001 86380 86390 1
512001 99512001 1001 86380 86390 1
512028 99512028 1001 86380 86390 1
511957 99511957 1001 86380 86390 1
513046 99513046 1001 86380 86390 1
512911 99512911 1001 86380 86390 1
512822 99512822 1001 86380 86390 1
512971 99512971 1001 86380 86390 1
512607 99512607 1001 86380 86390 1
513948 99513948 1001 86380 86390 1
513749 99513749 1001 86380 86390 1
513794 99513794 1001 86380 86390 1
513593 99513593 1001 86380 86390 1
514827 99514827 1001 86380 86390 1
514686 99514686 1001 86380 86390 1
514647 99514647 1001 86380 86390 1
514596 99514596 1001 86380 86390 1
514547 99514547 1001 86380 86390 1
514241 99514241 1001 86380 86390 1
514893 99514893 1001 86380 86390 1
515050 99515050 1001 86380 86390 1
515534 99515534 1001 86380 86390 1
515273 99515273 1001 86380 86390 1
515105 99515105 1001 86380 86390 1
515125 99515125 1001 86380 86390 1
515884 99515884 1001 86380 86390 1
516387 99516387 1001 86380 86390 1
516413 99516413 1001 86380 86390 1
516336 99516336 1001 86380 86390 1
517276 99517276 1001 86380 86390 1
517270 99517270 1001 86380 86390 1
517104 99517104 1001 86380 86390 1
516806 99516806 1001 86380 86390 1
517528 99517528 1001 86380 86390 1
517493 99517493 1001 86380 86390 1
517532 99517532 1001 86380 86390 1
517500 99517500 1001 86380 86390 1
517801 99517801 1001 86380 86390 1
517789 99517789 1001 86380 86390 1
517631 99517631 1001 86380 86390 1
517593 99517593 1001 86380 86390 1
517572 99517572 1001 86380 86390 1
518216 99518216 1001 86380 86390 1
518901 99518901 1001 86380 86390 1
518819 99518819 1001 86380 86390 1
518583 99518583 1001 86380 86390 1
518478 99518478 1001 86380 86390 1
518469 99518469 1001 86380 86390 1
519698 99519698 1001 86380 86390 1
519712 99519712 1001 86380 86390 1
519442 99519442 1001 86380 86390 1
519455 99519455 1001 86380 86390 1
519461 99519461 1001 86380 86390 1
519450 99519450 1001 86380 86390 1
519235 99519235 1001 86380 86390 1
519214 99519214 1001 86380 86390 1
519203 99519203 1001 86380 86390 1
519995 99519995 1001 86380 86390 1
519997 99519997 1001 86380 86390 1
520448 99520448 1001 86380 86390 1
520507 99520507 1001 86380 86390 1
520429 99520429 1001 86380 86390 1
520158 99520158 1001 86380 86390 1
520830 99520830 1001 86380 86390 1
521396 99521396 1001 86380 86390 1
521347 99521347 1001 86380 86390 1
521066 99521066 1001 86380 86390 1
521108 99521108 1001 86380 86390 1
520915 99520915 1001 86380 86390 1
520865 99520865 1001 86380 86390 1
521561 99521561 1001 86380 86390 1
521513 99521513 1001 86380 86390 1
522275 99522275 1001 86380 86390 1
522111 99522111 1001 86380 86390 1
522163 99522163 1001 86380 86390 1
522000 99522000 1001 86380 86390 1
522032 99522032 1001 86380 86390 1
521776 99521776 1001 86380 86390 1
521793 99521793 1001 86380 86390 1
522354 99522354 1001 86380 86390 1
523082 99523082 1001 86380 86390 1
523096 99523096 1001 86380 86390 1
523010 99523010 1001 86380 86390 1
522899 99522899 1001 86380 86390 1
523281 99523281 1001 86380 86390 1
523126 99523126 1001 86380 86390 1
523862 99523862 1001 86380 86390 1
523702 99523702 1001 86380 86390 1
523626 99523626 1001 86380 86390 1
523521 99523521 1001 86380 86390 1
523384 99523384 1001 86380 86390 1
523504 99523504 1001 86380 86390 1
524051 99524051 1001 86380 86390 1
524669 99524669 1001 86380 86390 1
524745 99524745 1001 86380 86390 1
524611 99524611 1001 86380 86390 1
524470 99524470 1001 86380 86390 1
524151 99524151 1001 86380 86390 1
524309 99524309 1001 86380 86390 1
524781 99524781 1001 86380 86390 1
524888 99524888 1001 86380 86390 1
524785 99524785 1001 86380 86390 1
525400 99525400 1001 86380 86390 1
525224 99525224 1001 86380 86390 1
525233 99525233 1001 86380 86390 1
525801 99525801 1001 86380 86390 1
525675 99525675 1001 86380 86390 1
526121 99526121 1001 86380 86390 1
525925 99525925 1001 86380 86390 1
525887 99525887 1001 86380 86390 1
525850 99525850 1001 86380 86390 1
526460 99526460 1001 86380 86390 1
526612 99526612 1001 86380 86390 1
526626 99526626 1001 86380 86390 1
526983 99526983 1001 86380 86390 1
526674 99526674 1001 86380 86390 1
527295 99527295 1001 86380 86390 1
527400 99527400 1001 86380 86390 1
527896 99527896 1001 86380 86390 1
527978 99527978 1001 86380 86390 1
527866 99527866 1001 86380 86390 1
527778 99527778 1001 86380 86390 1
528166 99528166 1001 86380 86390 1
528853 99528853 1001 86380 86390 1
528841 99528841 1001 86380 86390 1
528753 99528753 1001 86380 86390 1
528662 99528662 1001 86380 86390 1
528586 99528586 1001 86380 86390 1
528536 99528536 1001 86380 86390 1
528693 99528693 1001 86380 86390 1
528311 99528311 1001 86380 86390 1
528340 99528340 1001 86380 86390 1
528368 99528368 1001 86380 86390 1
528408 99528408 1001 86380 86390 1
529558 99529558 1001 86380 86390 1
529421 99529421 1001 86380 86390 1
529519 99529519 1001 86380 86390 1
529456 99529456 1001 86380 86390 1
529295 99529295 1001 86380 86390 1
529831 99529831 1001 86380 86390 1
529872 99529872 1001 86380 86390 1
529912 99529912 1001 86380 86390 1
530379 99530379 1001 86380 86390 1
530368 99530368 1001 86380 86390 1
530323 99530323 1001 86380 86390 1
530209 99530209 1001 86380 86390 1
530262 99530262 1001 86380 86390 1
530145 99530145 1001 86380 86390 1
530049 99530049 1001 86380 86390 1
530672 99530672 1001 86380 86390 1
530755 99530755 1001 86380 86390 1
531224 99531224 1001 86380 86390 1
531137 99531137 1001 86380 86390 1
530958 99530958 1001 86380 86390 1
531807 99531807 1001 86380 86390 1
531875 99531875 1001 86380 86390 1
531600 99531600 1001 86380 86390 1
532400 99532400 1001 86380 86390 1
532289 99532289 1001 86380 86390 1
532305 99532305 1001 86380 86390 1
532868 99532868 1001 86380 86390 1
532940 99532940 1001 86380 86390 1
532423 99532423 1001 86380 86390 1
533179 99533179 1001 86380 86390 1
533773 99533773 1001 86380 86390 1
533761 99533761 1001 86380 86390 1
533774 99533774 1001 86380 86390 1
533486 99533486 1001 86380 86390 1
533460 99533460 1001 86380 86390 1
533622 99533622 1001 86380 86390 1
533624 99533624 1001 86380 86390 1
533319 99533319 1001 86380 86390 1
534045 99534045 1001 86380 86390 1
533877 99533877 1001 86380 86390 1
534633 99534633 1001 86380 86390 1
534651 99534651 1001 86380 86390 1
534560 99534560 1001 86380 86390 1
534591 99534591 1001 86380 86390 1
534299 99534299 1001 86380 86390 1
534182 99534182 1001 86380 86390 1
535395 99535395 1001 86380 86390 1
535460 99535460 1001 86380 86390 1
535478 99535478 1001 86380 86390 1
535467 99535467 1001 86380 86390 1
535035 99535035 1001 86380 86390 1
535087 99535087 1001 86380 86390 1
535577 99535577 1001 86380 86390 1
535672 99535672 1001 86380 86390 1
536304 99536304 1001 86380 86390 1
536161 99536161 1001 86380 86390 1
536269 99536269 1001 86380 86390 1
536076 99536076 1001 86380 86390 1
535869 99535869 1001 86380 86390 1
536132 99536132 1001 86380 86390 1
536403 99536403 1001 86380 86390 1
537031 99537031 1001 86380 86390 1
537217 99537217 1001 86380 86390 1
537887 99537887 1001 86380 86390 1
537734 99537734 1001 86380 86390 1
538670 99538670 1001 86380 86390 1
538449 99538449 1001 86380 86390 1
538272 99538272 1001 86380 86390 1
538363 99538363 1001 86380 86390 1
538254 99538254 1001 86380 86390 1
538348 99538348 1001 86380 86390 1
538931 99538931 1001 86380 86390 1
539240 99539240 1001 86380 86390 1
540401 99540401 1001 86380 86390 1
540146 99540146 1001 86380 86390 1
540032 99540032 1001 86380 86390 1
539943 99539943 1001 86380 86390 1
540522 99540522 1001 86380 86390 1
540524 99540524 1001 86380 86390 1
541156 99541156 1001 86380 86390 1
541239 99541239 1001 86380 86390 1
540963 99540963 1001 86380 86390 1
541070 99541070 1001 86380 86390 1
540779 99540779 1001 86380 86390 1
540857 99540857 1001 86380 86390 1
540706 99540706 1001 86380 86390 1
541482 99541482 1001 86380 86390 1
541829 99541829 1001 86380 86390 1
541633 99541633 1001 86380 86390 1
542138 99542138 1001 86380 86390 1
542180 99542180 1001 86380 86390 1
542761 99542761 1001 86380 86390 1
542683 99542683 1001 86380 86390 1
542516 99542516 1001 86380 86390 1
543071 99543071 1001 86380 86390 1
543639 99543639 1001 86380 86390 1
543665 99543665 1001 86380 86390 1
543465 99543465 1001 86380 86390 1
543561 99543561 1001 86380 86390 1
543358 99543358 1001 86380 86390 1
543153 99543153 1001 86380 86390 1
543297 99543297 1001 86380 86390 1
543859 99543859 1001 86380 86390 1
543871 99543871 1001 86380 86390 1
544408 99544408 1001 86380 86390 1
544583 99544583 1001 86380 86390 1
544277 99544277 1001 86380 86390 1
543979 99543979 1001 86380 86390 1
544009 99544009 1001 86380 86390 1
544644 99544644 1001 86380 86390 1
400052 99400052 1001 86380 86390 1
400294 99400294 1001 86380 86390 1
400454 99400454 1001 86380 86390 1
400917 99400917 1001 86380 86390 1
401356 99401356 1001 86380 86390 1
401312 99401312 1001 86380 86390 1
401320 99401320 1001 86380 86390 1
401856 99401856 1001 86380 86390 1
402043 99402043 1001 86380 86390 1
402743 99402743 1001 86380 86390 1
402708 99402708 1001 86380 86390 1
403007 99403007 1001 86380 86390 1
403319 99403319 1001 86380 86390 1
403538 99403538 1001 86380 86390 1
404259 99404259 1001 86380 86390 1
404442 99404442 1001 86380 86390 1
404761 99404761 1001 86380 86390 1
405125 99405125 1001 86380 86390 1
405134 99405134 1001 86380 86390 1
405172 99405172 1001 86380 86390 1
405198 99405198 1001 86380 86390 1
405325 99405325 1001 86380 86390 1
405473 99405473 1001 86380 86390 1
405420 99405420 1001 86380 86390 1
405750 99405750 1001 86380 86390 1
405700 99405700 1001 86380 86390 1
406506 99406506 1001 86380 86390 1
407572 99407572 1001 86380 86390 1
407714 99407714 1001 86380 86390 1
407919 99407919 1001 86380 86390 1
407967 99407967 1001 86380 86390 1
408280 99408280 1001 86380 86390 1
408380 99408380 1001 86380 86390 1
408580 99408580 1001 86380 86390 1
408677 99408677 1001 86380 86390 1
409006 99409006 1001 86380 86390 1
409204 99409204 1001 86380 86390 1
409535 99409535 1001 86380 86390 1
409534 99409534 1001 86380 86390 1
409677 99409677 1001 86380 86390 1
409689 99409689 1001 86380 86390 1
409817 99409817 1001 86380 86390 1
410076 99410076 1001 86380 86390 1
410093 99410093 1001 86380 86390 1
410376 99410376 1001 86380 86390 1
410797 99410797 1001 86380 86390 1
410991 99410991 1001 86380 86390 1
411347 99411347 1001 86380 86390 1
411474 99411474 1001 86380 86390 1
411565 99411565 1001 86380 86390 1
411899 99411899 1001 86380 86390 1
412372 99412372 1001 86380 86390 1
413641 99413641 1001 86380 86390 1
413561 99413561 1001 86380 86390 1
413260 99413260 1001 86380 86390 1
412891 99412891 1001 86380 86390 1
412902 99412902 1001 86380 86390 1
412690 99412690 1001 86380 86390 1
413715 99413715 1001 86380 86390 1
415033 99415033 1001 86380 86390 1
415239 99415239 1001 86380 86390 1
414818 99414818 1001 86380 86390 1
414313 99414313 1001 86380 86390 1
415656 99415656 1001 86380 86390 1
416905 99416905 1001 86380 86390 1
416935 99416935 1001 86380 86390 1
416869 99416869 1001 86380 86390 1
416517 99416517 1001 86380 86390 1
415824 99415824 1001 86380 86390 1
417309 99417309 1001 86380 86390 1
417252 99417252 1001 86380 86390 1
417426 99417426 1001 86380 86390 1
418103 99418103 1001 86380 86390 1
418391 99418391 1001 86380 86390 1
418226 99418226 1001 86380 86390 1
417638 99417638 1001 86380 86390 1
417667 99417667 1001 86380 86390 1
418896 99418896 1001 86380 86390 1
418869 99418869 1001 86380 86390 1
420303 99420303 1001 86380 86390 1
420314 99420314 1001 86380 86390 1
420010 99420010 1001 86380 86390 1
419643 99419643 1001 86380 86390 1
420552 99420552 1001 86380 86390 1
420784 99420784 1001 86380 86390 1
421504 99421504 1001 86380 86390 1
421489 99421489 1001 86380 86390 1
421191 99421191 1001 86380 86390 1
423017 99423017 1001 86380 86390 1
422658 99422658 1001 86380 86390 1
422615 99422615 1001 86380 86390 1
422930 99422930 1001 86380 86390 1
423963 99423963 1001 86380 86390 1
425172 99425172 1001 86380 86390 1
425245 99425245 1001 86380 86390 1
424565 99424565 1001 86380 86390 1
424274 99424274 1001 86380 86390 1
425406 99425406 1001 86380 86390 1
425608 99425608 1001 86380 86390 1
425506 99425506 1001 86380 86390 1
425780 99425780 1001 86380 86390 1
425673 99425673 1001 86380 86390 1
425419 99425419 1001 86380 86390 1
426472 99426472 1001 86380 86390 1
426588 99426588 1001 86380 86390 1
425942 99425942 1001 86380 86390 1
426016 99426016 1001 86380 86390 1
426079 99426079 1001 86380 86390 1
427369 99427369 1001 86380 86390 1
427397 99427397 1001 86380 86390 1
428516 99428516 1001 86380 86390 1
428670 99428670 1001 86380 86390 1
428696 99428696 1001 86380 86390 1
428715 99428715 1001 86380 86390 1
428731 99428731 1001 86380 86390 1
427923 99427923 1001 86380 86390 1
428261 99428261 1001 86380 86390 1
428330 99428330 1001 86380 86390 1
427774 99427774 1001 86380 86390 1
427664 99427664 1001 86380 86390 1
427607 99427607 1001 86380 86390 1
429070 99429070 1001 86380 86390 1
428972 99428972 1001 86380 86390 1
430012 99430012 1001 86380 86390 1
429728 99429728 1001 86380 86390 1
430688 99430688 1001 86380 86390 1
430689 99430689 1001 86380 86390 1
430603 99430603 1001 86380 86390 1
432380 99432380 1001 86380 86390 1
432210 99432210 1001 86380 86390 1
433468 99433468 1001 86380 86390 1
433716 99433716 1001 86380 86390 1
432943 99432943 1001 86380 86390 1
432893 99432893 1001 86380 86390 1
434739 99434739 1001 86380 86390 1
434520 99434520 1001 86380 86390 1
436874 99436874 1001 86380 86390 1
436422 99436422 1001 86380 86390 1
436550 99436550 1001 86380 86390 1
436686 99436686 1001 86380 86390 1
436580 99436580 1001 86380 86390 1
436614 99436614 1001 86380 86390 1
436236 99436236 1001 86380 86390 1
436045 99436045 1001 86380 86390 1
300082 99300082 1001 86380 86390 1
300471 99300471 1001 86380 86390 1
301384 99301384 1001 86380 86390 1
301397 99301397 1001 86380 86390 1
301372 99301372 1001 86380 86390 1
301157 99301157 1001 86380 86390 1
300978 99300978 1001 86380 86390 1
302258 99302258 1001 86380 86390 1
302375 99302375 1001 86380 86390 1
302374 99302374 1001 86380 86390 1
302124 99302124 1001 86380 86390 1
302010 99302010 1001 86380 86390 1
302562 99302562 1001 86380 86390 1
302435 99302435 1001 86380 86390 1
302487 99302487 1001 86380 86390 1
302504 99302504 1001 86380 86390 1
303032 99303032 1001 86380 86390 1
302748 99302748 1001 86380 86390 1
303349 99303349 1001 86380 86390 1
303275 99303275 1001 86380 86390 1
303215 99303215 1001 86380 86390 1
303639 99303639 1001 86380 86390 1
304206 99304206 1001 86380 86390 1
304104 99304104 1001 86380 86390 1
304795 99304795 1001 86380 86390 1
304705 99304705 1001 86380 86390 1
304577 99304577 1001 86380 86390 1
304621 99304621 1001 86380 86390 1
304466 99304466 1001 86380 86390 1
304273 99304273 1001 86380 86390 1
304922 99304922 1001 86380 86390 1
304968 99304968 1001 86380 86390 1
305652 99305652 1001 86380 86390 1
305338 99305338 1001 86380 86390 1
305470 99305470 1001 86380 86390 1
305465 99305465 1001 86380 86390 1
305186 99305186 1001 86380 86390 1
500036 99500036 1001 86380 86390 1
500169 99500169 1001 86380 86390 1
500121 99500121 1001 86380 86390 1
500712 99500712 1001 86380 86390 1
500479 99500479 1001 86380 86390 1
500589 99500589 1001 86380 86390 1
500351 99500351 1001 86380 86390 1
501017 99501017 1001 86380 86390 1
500609 99500609 1001 86380 86390 1
500997 99500997 1001 86380 86390 1
500936 99500936 1001 86380 86390 1
500952 99500952 1001 86380 86390 1
501382 99501382 1001 86380 86390 1
501308 99501308 1001 86380 86390 1
501186 99501186 1001 86380 86390 1
501818 99501818 1001 86380 86390 1
501835 99501835 1001 86380 86390 1
501721 99501721 1001 86380 86390 1
501802 99501802 1001 86380 86390 1
503290 99503290 1001 86380 86390 1
502898 99502898 1001 86380 86390 1
502815 99502815 1001 86380 86390 1
503382 99503382 1001 86380 86390 1
503310 99503310 1001 86380 86390 1
503364 99503364 1001 86380 86390 1
504046 99504046 1001 86380 86390 1
503971 99503971 1001 86380 86390 1
504113 99504113 1001 86380 86390 1
503746 99503746 1001 86380 86390 1
503723 99503723 1001 86380 86390 1
503908 99503908 1001 86380 86390 1
503580 99503580 1001 86380 86390 1
503687 99503687 1001 86380 86390 1
503586 99503586 1001 86380 86390 1
504185 99504185 1001 86380 86390 1
504224 99504224 1001 86380 86390 1
504237 99504237 1001 86380 86390 1
504318 99504318 1001 86380 86390 1
504254 99504254 1001 86380 86390 1
504885 99504885 1001 86380 86390 1
504450 99504450 1001 86380 86390 1
504346 99504346 1001 86380 86390 1
505376 99505376 1001 86380 86390 1
505352 99505352 1001 86380 86390 1
506422 99506422 1001 86380 86390 1
506440 99506440 1001 86380 86390 1
506379 99506379 1001 86380 86390 1
506385 99506385 1001 86380 86390 1
506139 99506139 1001 86380 86390 1
507393 99507393 1001 86380 86390 1
507328 99507328 1001 86380 86390 1
507097 99507097 1001 86380 86390 1
506840 99506840 1001 86380 86390 1
506944 99506944 1001 86380 86390 1
507478 99507478 1001 86380 86390 1
508149 99508149 1001 86380 86390 1
508246 99508246 1001 86380 86390 1
508067 99508067 1001 86380 86390 1
507965 99507965 1001 86380 86390 1
507773 99507773 1001 86380 86390 1
507738 99507738 1001 86380 86390 1
508364 99508364 1001 86380 86390 1
508443 99508443 1001 86380 86390 1
508960 99508960 1001 86380 86390 1
508923 99508923 1001 86380 86390 1
508928 99508928 1001 86380 86390 1
509058 99509058 1001 86380 86390 1
509066 99509066 1001 86380 86390 1
508855 99508855 1001 86380 86390 1
508584 99508584 1001 86380 86390 1
508537 99508537 1001 86380 86390 1
508464 99508464 1001 86380 86390 1
509884 99509884 1001 86380 86390 1
509695 99509695 1001 86380 86390 1
509514 99509514 1001 86380 86390 1
509560 99509560 1001 86380 86390 1
509576 99509576 1001 86380 86390 1
509372 99509372 1001 86380 86390 1
509280 99509280 1001 86380 86390 1
509927 99509927 1001 86380 86390 1
509995 99509995 1001 86380 86390 1
510587 99510587 1001 86380 86390 1
510308 99510308 1001 86380 86390 1
510167 99510167 1001 86380 86390 1
510180 99510180 1001 86380 86390 1
510106 99510106 1001 86380 86390 1
510875 99510875 1001 86380 86390 1
511144 99511144 1001 86380 86390 1
511277 99511277 1001 86380 86390 1
511052 99511052 1001 86380 86390 1
511132 99511132 1001 86380 86390 1
511135 99511135 1001 86380 86390 1
511646 99511646 1001 86380 86390 1
511637 99511637 1001 86380 86390 1
511715 99511715 1001 86380 86390 1
512148 99512148 1001 86380 86390 1
512014 99512014 1001 86380 86390 1
512004 99512004 1001 86380 86390 1
511888 99511888 1001 86380 86390 1
511904 99511904 1001 86380 86390 1
511918 99511918 1001 86380 86390 1
511780 99511780 1001 86380 86390 1
512392 99512392 1001 86380 86390 1
512517 99512517 1001 86380 86390 1
513006 99513006 1001 86380 86390 1
512924 99512924 1001 86380 86390 1
512867 99512867 1001 86380 86390 1
513267 99513267 1001 86380 86390 1
513384 99513384 1001 86380 86390 1
513222 99513222 1001 86380 86390 1
513303 99513303 1001 86380 86390 1
513445 99513445 1001 86380 86390 1
514136 99514136 1001 86380 86390 1
514504 99514504 1001 86380 86390 1
514378 99514378 1001 86380 86390 1
514948 99514948 1001 86380 86390 1
514866 99514866 1001 86380 86390 1
515645 99515645 1001 86380 86390 1
515328 99515328 1001 86380 86390 1
515113 99515113 1001 86380 86390 1
515861 99515861 1001 86380 86390 1
516371 99516371 1001 86380 86390 1
516406 99516406 1001 86380 86390 1
516285 99516285 1001 86380 86390 1
516105 99516105 1001 86380 86390 1
516236 99516236 1001 86380 86390 1
516036 99516036 1001 86380 86390 1
516025 99516025 1001 86380 86390 1
516527 99516527 1001 86380 86390 1
516620 99516620 1001 86380 86390 1
517286 99517286 1001 86380 86390 1
517212 99517212 1001 86380 86390 1
516978 99516978 1001 86380 86390 1
516940 99516940 1001 86380 86390 1
517501 99517501 1001 86380 86390 1
517509 99517509 1001 86380 86390 1
518010 99518010 1001 86380 86390 1
518078 99518078 1001 86380 86390 1
518027 99518027 1001 86380 86390 1
517977 99517977 1001 86380 86390 1
517903 99517903 1001 86380 86390 1
517644 99517644 1001 86380 86390 1
517636 99517636 1001 86380 86390 1
517747 99517747 1001 86380 86390 1
518628 99518628 1001 86380 86390 1
518580 99518580 1001 86380 86390 1
518394 99518394 1001 86380 86390 1
518459 99518459 1001 86380 86390 1
518448 99518448 1001 86380 86390 1
518572 99518572 1001 86380 86390 1
518998 99518998 1001 86380 86390 1
519189 99519189 1001 86380 86390 1
518995 99518995 1001 86380 86390 1
519404 99519404 1001 86380 86390 1
519496 99519496 1001 86380 86390 1
519421 99519421 1001 86380 86390 1
519253 99519253 1001 86380 86390 1
519218 99519218 1001 86380 86390 1
519902 99519902 1001 86380 86390 1
520542 99520542 1001 86380 86390 1
520397 99520397 1001 86380 86390 1
520346 99520346 1001 86380 86390 1
520413 99520413 1001 86380 86390 1
520405 99520405 1001 86380 86390 1
520112 99520112 1001 86380 86390 1
520055 99520055 1001 86380 86390 1
520134 99520134 1001 86380 86390 1
520729 99520729 1001 86380 86390 1
520674 99520674 1001 86380 86390 1
520688 99520688 1001 86380 86390 1
521360 99521360 1001 86380 86390 1
520868 99520868 1001 86380 86390 1
522267 99522267 1001 86380 86390 1
521881 99521881 1001 86380 86390 1
522077 99522077 1001 86380 86390 1
522078 99522078 1001 86380 86390 1
521768 99521768 1001 86380 86390 1
522334 99522334 1001 86380 86390 1
522365 99522365 1001 86380 86390 1
523101 99523101 1001 86380 86390 1
522900 99522900 1001 86380 86390 1
522903 99522903 1001 86380 86390 1
522739 99522739 1001 86380 86390 1
522523 99522523 1001 86380 86390 1
522694 99522694 1001 86380 86390 1
522514 99522514 1001 86380 86390 1
522584 99522584 1001 86380 86390 1
523221 99523221 1001 86380 86390 1
523842 99523842 1001 86380 86390 1
523846 99523846 1001 86380 86390 1
523848 99523848 1001 86380 86390 1
523535 99523535 1001 86380 86390 1
523682 99523682 1001 86380 86390 1
523346 99523346 1001 86380 86390 1
523400 99523400 1001 86380 86390 1
524744 99524744 1001 86380 86390 1
524648 99524648 1001 86380 86390 1
524662 99524662 1001 86380 86390 1
524565 99524565 1001 86380 86390 1
524371 99524371 1001 86380 86390 1
524443 99524443 1001 86380 86390 1
524248 99524248 1001 86380 86390 1
524339 99524339 1001 86380 86390 1
524355 99524355 1001 86380 86390 1
524810 99524810 1001 86380 86390 1
525378 99525378 1001 86380 86390 1
525302 99525302 1001 86380 86390 1
525380 99525380 1001 86380 86390 1
525245 99525245 1001 86380 86390 1
525311 99525311 1001 86380 86390 1
525260 99525260 1001 86380 86390 1
525180 99525180 1001 86380 86390 1
525741 99525741 1001 86380 86390 1
526248 99526248 1001 86380 86390 1
526344 99526344 1001 86380 86390 1
526014 99526014 1001 86380 86390 1
526041 99526041 1001 86380 86390 1
526028 99526028 1001 86380 86390 1
526045 99526045 1001 86380 86390 1
525946 99525946 1001 86380 86390 1
525962 99525962 1001 86380 86390 1
525927 99525927 1001 86380 86390 1
526434 99526434 1001 86380 86390 1
526495 99526495 1001 86380 86390 1
526586 99526586 1001 86380 86390 1
526979 99526979 1001 86380 86390 1
526956 99526956 1001 86380 86390 1
526880 99526880 1001 86380 86390 1
526906 99526906 1001 86380 86390 1
526883 99526883 1001 86380 86390 1
526715 99526715 1001 86380 86390 1
527349 99527349 1001 86380 86390 1
527991 99527991 1001 86380 86390 1
527980 99527980 1001 86380 86390 1
528059 99528059 1001 86380 86390 1
527815 99527815 1001 86380 86390 1
528086 99528086 1001 86380 86390 1
528230 99528230 1001 86380 86390 1
528158 99528158 1001 86380 86390 1
528567 99528567 1001 86380 86390 1
528613 99528613 1001 86380 86390 1
528678 99528678 1001 86380 86390 1
528452 99528452 1001 86380 86390 1
528447 99528447 1001 86380 86390 1
529653 99529653 1001 86380 86390 1
529590 99529590 1001 86380 86390 1
529569 99529569 1001 86380 86390 1
529327 99529327 1001 86380 86390 1
529473 99529473 1001 86380 86390 1
529477 99529477 1001 86380 86390 1
529313 99529313 1001 86380 86390 1
529829 99529829 1001 86380 86390 1
529902 99529902 1001 86380 86390 1
530550 99530550 1001 86380 86390 1
530437 99530437 1001 86380 86390 1
530142 99530142 1001 86380 86390 1
530340 99530340 1001 86380 86390 1
530187 99530187 1001 86380 86390 1
530204 99530204 1001 86380 86390 1
530578 99530578 1001 86380 86390 1
530658 99530658 1001 86380 86390 1
530705 99530705 1001 86380 86390 1
531113 99531113 1001 86380 86390 1
531381 99531381 1001 86380 86390 1
531401 99531401 1001 86380 86390 1
532103 99532103 1001 86380 86390 1
532172 99532172 1001 86380 86390 1
532087 99532087 1001 86380 86390 1
532036 99532036 1001 86380 86390 1
531806 99531806 1001 86380 86390 1
531969 99531969 1001 86380 86390 1
531787 99531787 1001 86380 86390 1
531764 99531764 1001 86380 86390 1
531778 99531778 1001 86380 86390 1
532306 99532306 1001 86380 86390 1
532220 99532220 1001 86380 86390 1
532381 99532381 1001 86380 86390 1
532858 99532858 1001 86380 86390 1
532872 99532872 1001 86380 86390 1
532676 99532676 1001 86380 86390 1
532782 99532782 1001 86380 86390 1
532657 99532657 1001 86380 86390 1
532528 99532528 1001 86380 86390 1
533121 99533121 1001 86380 86390 1
533201 99533201 1001 86380 86390 1
533190 99533190 1001 86380 86390 1
533064 99533064 1001 86380 86390 1
533856 99533856 1001 86380 86390 1
533671 99533671 1001 86380 86390 1
533780 99533780 1001 86380 86390 1
533550 99533550 1001 86380 86390 1
533616 99533616 1001 86380 86390 1
533635 99533635 1001 86380 86390 1
533268 99533268 1001 86380 86390 1
533283 99533283 1001 86380 86390 1
534584 99534584 1001 86380 86390 1
534590 99534590 1001 86380 86390 1
534275 99534275 1001 86380 86390 1
534334 99534334 1001 86380 86390 1
534748 99534748 1001 86380 86390 1
534737 99534737 1001 86380 86390 1
534879 99534879 1001 86380 86390 1
535507 99535507 1001 86380 86390 1
535432 99535432 1001 86380 86390 1
535139 99535139 1001 86380 86390 1
535086 99535086 1001 86380 86390 1
535088 99535088 1001 86380 86390 1
534949 99534949 1001 86380 86390 1
535611 99535611 1001 86380 86390 1
535631 99535631 1001 86380 86390 1
535976 99535976 1001 86380 86390 1
536118 99536118 1001 86380 86390 1
536017 99536017 1001 86380 86390 1
536062 99536062 1001 86380 86390 1
535972 99535972 1001 86380 86390 1
535719 99535719 1001 86380 86390 1
536405 99536405 1001 86380 86390 1
536462 99536462 1001 86380 86390 1
536982 99536982 1001 86380 86390 1
537106 99537106 1001 86380 86390 1
536799 99536799 1001 86380 86390 1
536628 99536628 1001 86380 86390 1
536592 99536592 1001 86380 86390 1
537164 99537164 1001 86380 86390 1
537270 99537270 1001 86380 86390 1
537220 99537220 1001 86380 86390 1
537285 99537285 1001 86380 86390 1
537900 99537900 1001 86380 86390 1
537902 99537902 1001 86380 86390 1
537921 99537921 1001 86380 86390 1
537781 99537781 1001 86380 86390 1
538020 99538020 1001 86380 86390 1
538678 99538678 1001 86380 86390 1
538509 99538509 1001 86380 86390 1
538600 99538600 1001 86380 86390 1
538540 99538540 1001 86380 86390 1
538209 99538209 1001 86380 86390 1
538356 99538356 1001 86380 86390 1
538346 99538346 1001 86380 86390 1
538216 99538216 1001 86380 86390 1
539457 99539457 1001 86380 86390 1
539511 99539511 1001 86380 86390 1
539034 99539034 1001 86380 86390 1
539826 99539826 1001 86380 86390 1
540357 99540357 1001 86380 86390 1
540273 99540273 1001 86380 86390 1
540242 99540242 1001 86380 86390 1
540480 99540480 1001 86380 86390 1
541125 99541125 1001 86380 86390 1
541094 99541094 1001 86380 86390 1
541088 99541088 1001 86380 86390 1
540908 99540908 1001 86380 86390 1
540833 99540833 1001 86380 86390 1
540709 99540709 1001 86380 86390 1
541472 99541472 1001 86380 86390 1
542193 99542193 1001 86380 86390 1
542803 99542803 1001 86380 86390 1
542816 99542816 1001 86380 86390 1
542869 99542869 1001 86380 86390 1
542858 99542858 1001 86380 86390 1
542762 99542762 1001 86380 86390 1
542367 99542367 1001 86380 86390 1
542983 99542983 1001 86380 86390 1
543062 99543062 1001 86380 86390 1
543040 99543040 1001 86380 86390 1
542962 99542962 1001 86380 86390 1
543629 99543629 1001 86380 86390 1
543166 99543166 1001 86380 86390 1
543172 99543172 1001 86380 86390 1
543315 99543315 1001 86380 86390 1
544445 99544445 1001 86380 86390 1
544140 99544140 1001 86380 86390 1
500214 867 1002 41675 45270 1
400115 99400115 1001 86380 86390 1
400216 99400216 1001 86380 86390 1
400301 99400301 1001 86380 86390 1
400438 99400438 1001 86380 86390 1
400449 99400449 1001 86380 86390 1
400661 99400661 1001 86380 86390 1
400755 99400755 1001 86380 86390 1
401090 99401090 1001 86380 86390 1
401285 99401285 1001 86380 86390 1
401440 99401440 1001 86380 86390 1
401483 99401483 1001 86380 86390 1
401458 99401458 1001 86380 86390 1
401513 99401513 1001 86380 86390 1
401364 99401364 1001 86380 86390 1
402247 99402247 1001 86380 86390 1
402254 99402254 1001 86380 86390 1
402555 99402555 1001 86380 86390 1
402538 99402538 1001 86380 86390 1
402740 99402740 1001 86380 86390 1
402813 99402813 1001 86380 86390 1
403005 99403005 1001 86380 86390 1
403533 99403533 1001 86380 86390 1
404122 99404122 1001 86380 86390 1
404174 99404174 1001 86380 86390 1
404675 99404675 1001 86380 86390 1
404847 99404847 1001 86380 86390 1
404879 99404879 1001 86380 86390 1
405204 99405204 1001 86380 86390 1
405344 99405344 1001 86380 86390 1
405395 99405395 1001 86380 86390 1
405216 99405216 1001 86380 86390 1
405482 99405482 1001 86380 86390 1
405445 99405445 1001 86380 86390 1
405777 99405777 1001 86380 86390 1
405912 99405912 1001 86380 86390 1
405906 99405906 1001 86380 86390 1
406203 99406203 1001 86380 86390 1
406330 99406330 1001 86380 86390 1
406310 99406310 1001 86380 86390 1
406312 99406312 1001 86380 86390 1
406664 99406664 1001 86380 86390 1
407709 99407709 1001 86380 86390 1
407950 99407950 1001 86380 86390 1
408333 99408333 1001 86380 86390 1
408471 99408471 1001 86380 86390 1
408634 99408634 1001 86380 86390 1
408915 99408915 1001 86380 86390 1
408995 99408995 1001 86380 86390 1
409069 99409069 1001 86380 86390 1
409757 99409757 1001 86380 86390 1
410384 99410384 1001 86380 86390 1
410640 99410640 1001 86380 86390 1
411007 99411007 1001 86380 86390 1
411021 99411021 1001 86380 86390 1
411488 99411488 1001 86380 86390 1
411637 99411637 1001 86380 86390 1
411926 99411926 1001 86380 86390 1
412167 99412167 1001 86380 86390 1
412364 99412364 1001 86380 86390 1
413316 99413316 1001 86380 86390 1
412932 99412932 1001 86380 86390 1
412640 99412640 1001 86380 86390 1
412555 99412555 1001 86380 86390 1
413987 99413987 1001 86380 86390 1
414083 99414083 1001 86380 86390 1
414953 99414953 1001 86380 86390 1
415085 99415085 1001 86380 86390 1
414933 99414933 1001 86380 86390 1
414844 99414844 1001 86380 86390 1
414543 99414543 1001 86380 86390 1
414421 99414421 1001 86380 86390 1
415368 99415368 1001 86380 86390 1
415575 99415575 1001 86380 86390 1
415659 99415659 1001 86380 86390 1
415466 99415466 1001 86380 86390 1
416903 99416903 1001 86380 86390 1
416608 99416608 1001 86380 86390 1
416224 99416224 1001 86380 86390 1
416246 99416246 1001 86380 86390 1
416458 99416458 1001 86380 86390 1
415864 99415864 1001 86380 86390 1
417226 99417226 1001 86380 86390 1
417345 99417345 1001 86380 86390 1
417231 99417231 1001 86380 86390 1
418466 99418466 1001 86380 86390 1
418282 99418282 1001 86380 86390 1
418953 99418953 1001 86380 86390 1
418847 99418847 1001 86380 86390 1
418957 99418957 1001 86380 86390 1
418819 99418819 1001 86380 86390 1
420215 99420215 1001 86380 86390 1
420288 99420288 1001 86380 86390 1
419714 99419714 1001 86380 86390 1
419962 99419962 1001 86380 86390 1
419522 99419522 1001 86380 86390 1
419362 99419362 1001 86380 86390 1
420465 99420465 1001 86380 86390 1
420701 99420701 1001 86380 86390 1
420799 99420799 1001 86380 86390 1
421979 99421979 1001 86380 86390 1
421313 99421313 1001 86380 86390 1
420999 99420999 1001 86380 86390 1
423055 99423055 1001 86380 86390 1
422944 99422944 1001 86380 86390 1
422583 99422583 1001 86380 86390 1
422548 99422548 1001 86380 86390 1
423794 99423794 1001 86380 86390 1
424116 99424116 1001 86380 86390 1
425369 99425369 1001 86380 86390 1
424655 99424655 1001 86380 86390 1
424187 99424187 1001 86380 86390 1
424297 99424297 1001 86380 86390 1
424535 99424535 1001 86380 86390 1
424536 99424536 1001 86380 86390 1
425544 99425544 1001 86380 86390 1
425467 99425467 1001 86380 86390 1
425492 99425492 1001 86380 86390 1
426252 99426252 1001 86380 86390 1
426106 99426106 1001 86380 86390 1
427463 99427463 1001 86380 86390 1
428687 99428687 1001 86380 86390 1
428510 99428510 1001 86380 86390 1
428435 99428435 1001 86380 86390 1
428359 99428359 1001 86380 86390 1
428049 99428049 1001 86380 86390 1
428174 99428174 1001 86380 86390 1
427805 99427805 1001 86380 86390 1
430227 99430227 1001 86380 86390 1
430283 99430283 1001 86380 86390 1
429689 99429689 1001 86380 86390 1
429554 99429554 1001 86380 86390 1
430502 99430502 1001 86380 86390 1
430570 99430570 1001 86380 86390 1
431629 99431629 1001 86380 86390 1
431168 99431168 1001 86380 86390 1
432361 99432361 1001 86380 86390 1
433707 99433707 1001 86380 86390 1
433052 99433052 1001 86380 86390 1
433193 99433193 1001 86380 86390 1
433133 99433133 1001 86380 86390 1
432498 99432498 1001 86380 86390 1
433943 99433943 1001 86380 86390 1
433755 99433755 1001 86380 86390 1
434850 99434850 1001 86380 86390 1
434752 99434752 1001 86380 86390 1
434521 99434521 1001 86380 86390 1
436950 99436950 1001 86380 86390 1
436230 99436230 1001 86380 86390 1
300055 99300055 1001 86380 86390 1
437215 99437215 1001 86380 86390 1
300614 99300614 1001 86380 86390 1
300552 99300552 1001 86380 86390 1
300648 99300648 1001 86380 86390 1
300661 99300661 1001 86380 86390 1
300470 99300470 1001 86380 86390 1
300307 99300307 1001 86380 86390 1
301431 99301431 1001 86380 86390 1
301336 99301336 1001 86380 86390 1
301350 99301350 1001 86380 86390 1
301286 99301286 1001 86380 86390 1
301312 99301312 1001 86380 86390 1
301721 99301721 1001 86380 86390 1
301557 99301557 1001 86380 86390 1
301589 99301589 1001 86380 86390 1
302204 99302204 1001 86380 86390 1
302247 99302247 1001 86380 86390 1
302055 99302055 1001 86380 86390 1
301944 99301944 1001 86380 86390 1
302560 99302560 1001 86380 86390 1
302476 99302476 1001 86380 86390 1
303098 99303098 1001 86380 86390 1
302886 99302886 1001 86380 86390 1
302780 99302780 1001 86380 86390 1
302725 99302725 1001 86380 86390 1
303269 99303269 1001 86380 86390 1
303361 99303361 1001 86380 86390 1
303223 99303223 1001 86380 86390 1
303913 99303913 1001 86380 86390 1
303978 99303978 1001 86380 86390 1
303763 99303763 1001 86380 86390 1
303751 99303751 1001 86380 86390 1
303727 99303727 1001 86380 86390 1
303472 99303472 1001 86380 86390 1
304666 99304666 1001 86380 86390 1
304491 99304491 1001 86380 86390 1
304623 99304623 1001 86380 86390 1
304573 99304573 1001 86380 86390 1
305639 99305639 1001 86380 86390 1
305576 99305576 1001 86380 86390 1
305629 99305629 1001 86380 86390 1
305567 99305567 1001 86380 86390 1
305405 99305405 1001 86380 86390 1
305355 99305355 1001 86380 86390 1
305308 99305308 1001 86380 86390 1
305226 99305226 1001 86380 86390 1
305255 99305255 1001 86380 86390 1
305256 99305256 1001 86380 86390 1
500107 99500107 1001 86380 86390 1
500060 99500060 1001 86380 86390 1
500752 99500752 1001 86380 86390 1
500806 99500806 1001 86380 86390 1
500280 99500280 1001 86380 86390 1
500372 99500372 1001 86380 86390 1
500943 99500943 1001 86380 86390 1
500827 99500827 1001 86380 86390 1
500844 99500844 1001 86380 86390 1
501346 99501346 1001 86380 86390 1
501351 99501351 1001 86380 86390 1
501364 99501364 1001 86380 86390 1
501403 99501403 1001 86380 86390 1
501235 99501235 1001 86380 86390 1
501314 99501314 1001 86380 86390 1
501110 99501110 1001 86380 86390 1
501215 99501215 1001 86380 86390 1
501037 99501037 1001 86380 86390 1
501828 99501828 1001 86380 86390 1
502107 99502107 1001 86380 86390 1
502136 99502136 1001 86380 86390 1
502567 99502567 1001 86380 86390 1
502659 99502659 1001 86380 86390 1
502533 99502533 1001 86380 86390 1
503134 99503134 1001 86380 86390 1
503081 99503081 1001 86380 86390 1
502901 99502901 1001 86380 86390 1
502891 99502891 1001 86380 86390 1
502683 99502683 1001 86380 86390 1
503344 99503344 1001 86380 86390 1
503373 99503373 1001 86380 86390 1
504083 99504083 1001 86380 86390 1
503956 99503956 1001 86380 86390 1
503973 99503973 1001 86380 86390 1
503802 99503802 1001 86380 86390 1
503817 99503817 1001 86380 86390 1
503742 99503742 1001 86380 86390 1
503885 99503885 1001 86380 86390 1
504772 99504772 1001 86380 86390 1
504799 99504799 1001 86380 86390 1
504813 99504813 1001 86380 86390 1
504599 99504599 1001 86380 86390 1
504667 99504667 1001 86380 86390 1
504709 99504709 1001 86380 86390 1
504510 99504510 1001 86380 86390 1
504394 99504394 1001 86380 86390 1
504954 99504954 1001 86380 86390 1
505111 99505111 1001 86380 86390 1
505035 99505035 1001 86380 86390 1
505025 99505025 1001 86380 86390 1
505092 99505092 1001 86380 86390 1
505727 99505727 1001 86380 86390 1
505202 99505202 1001 86380 86390 1
506594 99506594 1001 86380 86390 1
506238 99506238 1001 86380 86390 1
506303 99506303 1001 86380 86390 1
506296 99506296 1001 86380 86390 1
506755 99506755 1001 86380 86390 1
506652 99506652 1001 86380 86390 1
506730 99506730 1001 86380 86390 1
507291 99507291 1001 86380 86390 1
507088 99507088 1001 86380 86390 1
507179 99507179 1001 86380 86390 1
507156 99507156 1001 86380 86390 1
507107 99507107 1001 86380 86390 1
507018 99507018 1001 86380 86390 1
506995 99506995 1001 86380 86390 1
506910 99506910 1001 86380 86390 1
506836 99506836 1001 86380 86390 1
507472 99507472 1001 86380 86390 1
507218 99507218 1001 86380 86390 1
507542 99507542 1001 86380 86390 1
507457 99507457 1001 86380 86390 1
508059 99508059 1001 86380 86390 1
508220 99508220 1001 86380 86390 1
507841 99507841 1001 86380 86390 1
507654 99507654 1001 86380 86390 1
507636 99507636 1001 86380 86390 1
508258 99508258 1001 86380 86390 1
508044 99508044 1001 86380 86390 1
508317 99508317 1001 86380 86390 1
509005 99509005 1001 86380 86390 1
508692 99508692 1001 86380 86390 1
508680 99508680 1001 86380 86390 1
508720 99508720 1001 86380 86390 1
508842 99508842 1001 86380 86390 1
509565 99509565 1001 86380 86390 1
509559 99509559 1001 86380 86390 1
510080 99510080 1001 86380 86390 1
510020 99510020 1001 86380 86390 1
510618 99510618 1001 86380 86390 1
510405 99510405 1001 86380 86390 1
510315 99510315 1001 86380 86390 1
510440 99510440 1001 86380 86390 1
510454 99510454 1001 86380 86390 1
510279 99510279 1001 86380 86390 1
510228 99510228 1001 86380 86390 1
510856 99510856 1001 86380 86390 1
510884 99510884 1001 86380 86390 1
510783 99510783 1001 86380 86390 1
511508 99511508 1001 86380 86390 1
511536 99511536 1001 86380 86390 1
511156 99511156 1001 86380 86390 1
511191 99511191 1001 86380 86390 1
511217 99511217 1001 86380 86390 1
511106 99511106 1001 86380 86390 1
511096 99511096 1001 86380 86390 1
511666 99511666 1001 86380 86390 1
511571 99511571 1001 86380 86390 1
512283 99512283 1001 86380 86390 1
512222 99512222 1001 86380 86390 1
512274 99512274 1001 86380 86390 1
512106 99512106 1001 86380 86390 1
511908 99511908 1001 86380 86390 1
512485 99512485 1001 86380 86390 1
513145 99513145 1001 86380 86390 1
513351 99513351 1001 86380 86390 1
513380 99513380 1001 86380 86390 1
513967 99513967 1001 86380 86390 1
513944 99513944 1001 86380 86390 1
513844 99513844 1001 86380 86390 1
513748 99513748 1001 86380 86390 1
513814 99513814 1001 86380 86390 1
513726 99513726 1001 86380 86390 1
513760 99513760 1001 86380 86390 1
513799 99513799 1001 86380 86390 1
514120 99514120 1001 86380 86390 1
514219 99514219 1001 86380 86390 1
514719 99514719 1001 86380 86390 1
514814 99514814 1001 86380 86390 1
514687 99514687 1001 86380 86390 1
514851 99514851 1001 86380 86390 1
514563 99514563 1001 86380 86390 1
514580 99514580 1001 86380 86390 1
514608 99514608 1001 86380 86390 1
514507 99514507 1001 86380 86390 1
514291 99514291 1001 86380 86390 1
514977 99514977 1001 86380 86390 1
515647 99515647 1001 86380 86390 1
515591 99515591 1001 86380 86390 1
515456 99515456 1001 86380 86390 1
515247 99515247 1001 86380 86390 1
515261 99515261 1001 86380 86390 1
515875 99515875 1001 86380 86390 1
515806 99515806 1001 86380 86390 1
516148 99516148 1001 86380 86390 1
516149 99516149 1001 86380 86390 1
516241 99516241 1001 86380 86390 1
515970 99515970 1001 86380 86390 1
517300 99517300 1001 86380 86390 1
517165 99517165 1001 86380 86390 1
517059 99517059 1001 86380 86390 1
517985 99517985 1001 86380 86390 1
517966 99517966 1001 86380 86390 1
517905 99517905 1001 86380 86390 1
517750 99517750 1001 86380 86390 1
517848 99517848 1001 86380 86390 1
517729 99517729 1001 86380 86390 1
518215 99518215 1001 86380 86390 1
518282 99518282 1001 86380 86390 1
518257 99518257 1001 86380 86390 1
518946 99518946 1001 86380 86390 1
518749 99518749 1001 86380 86390 1
518702 99518702 1001 86380 86390 1
519142 99519142 1001 86380 86390 1
519120 99519120 1001 86380 86390 1
519793 99519793 1001 86380 86390 1
519723 99519723 1001 86380 86390 1
519559 99519559 1001 86380 86390 1
519498 99519498 1001 86380 86390 1
519515 99519515 1001 86380 86390 1
519357 99519357 1001 86380 86390 1
519215 99519215 1001 86380 86390 1
519882 99519882 1001 86380 86390 1
520559 99520559 1001 86380 86390 1
520170 99520170 1001 86380 86390 1
520725 99520725 1001 86380 86390 1
521380 99521380 1001 86380 86390 1
521298 99521298 1001 86380 86390 1
521193 99521193 1001 86380 86390 1
520976 99520976 1001 86380 86390 1
520848 99520848 1001 86380 86390 1
520946 99520946 1001 86380 86390 1
521516 99521516 1001 86380 86390 1
521637 99521637 1001 86380 86390 1
522091 99522091 1001 86380 86390 1
522186 99522186 1001 86380 86390 1
522176 99522176 1001 86380 86390 1
522054 99522054 1001 86380 86390 1
522008 99522008 1001 86380 86390 1
522330 99522330 1001 86380 86390 1
522319 99522319 1001 86380 86390 1
522349 99522349 1001 86380 86390 1
523115 99523115 1001 86380 86390 1
522918 99522918 1001 86380 86390 1
523001 99523001 1001 86380 86390 1
522730 99522730 1001 86380 86390 1
522593 99522593 1001 86380 86390 1
522534 99522534 1001 86380 86390 1
523871 99523871 1001 86380 86390 1
523930 99523930 1001 86380 86390 1
523592 99523592 1001 86380 86390 1
523416 99523416 1001 86380 86390 1
523431 99523431 1001 86380 86390 1
523451 99523451 1001 86380 86390 1
524071 99524071 1001 86380 86390 1
523982 99523982 1001 86380 86390 1
524667 99524667 1001 86380 86390 1
524592 99524592 1001 86380 86390 1
524710 99524710 1001 86380 86390 1
524476 99524476 1001 86380 86390 1
524402 99524402 1001 86380 86390 1
524909 99524909 1001 86380 86390 1
525405 99525405 1001 86380 86390 1
525266 99525266 1001 86380 86390 1
525219 99525219 1001 86380 86390 1
525100 99525100 1001 86380 86390 1
525104 99525104 1001 86380 86390 1
525634 99525634 1001 86380 86390 1
525678 99525678 1001 86380 86390 1
526019 99526019 1001 86380 86390 1
526203 99526203 1001 86380 86390 1
525894 99525894 1001 86380 86390 1
525830 99525830 1001 86380 86390 1
526622 99526622 1001 86380 86390 1
527161 99527161 1001 86380 86390 1
526882 99526882 1001 86380 86390 1
526797 99526797 1001 86380 86390 1
526681 99526681 1001 86380 86390 1
526636 99526636 1001 86380 86390 1
527287 99527287 1001 86380 86390 1
527987 99527987 1001 86380 86390 1
527562 99527562 1001 86380 86390 1
527628 99527628 1001 86380 86390 1
528134 99528134 1001 86380 86390 1
528186 99528186 1001 86380 86390 1
528838 99528838 1001 86380 86390 1
528540 99528540 1001 86380 86390 1
528333 99528333 1001 86380 86390 1
528304 99528304 1001 86380 86390 1
529029 99529029 1001 86380 86390 1
528943 99528943 1001 86380 86390 1
529595 99529595 1001 86380 86390 1
529357 99529357 1001 86380 86390 1
529371 99529371 1001 86380 86390 1
529384 99529384 1001 86380 86390 1
529275 99529275 1001 86380 86390 1
529932 99529932 1001 86380 86390 1
530445 99530445 1001 86380 86390 1
530179 99530179 1001 86380 86390 1
530707 99530707 1001 86380 86390 1
530607 99530607 1001 86380 86390 1
530738 99530738 1001 86380 86390 1
531217 99531217 1001 86380 86390 1
531248 99531248 1001 86380 86390 1
531276 99531276 1001 86380 86390 1
531026 99531026 1001 86380 86390 1
531056 99531056 1001 86380 86390 1
530897 99530897 1001 86380 86390 1
531512 99531512 1001 86380 86390 1
531396 99531396 1001 86380 86390 1
531424 99531424 1001 86380 86390 1
531988 99531988 1001 86380 86390 1
531873 99531873 1001 86380 86390 1
531913 99531913 1001 86380 86390 1
532324 99532324 1001 86380 86390 1
532273 99532273 1001 86380 86390 1
532956 99532956 1001 86380 86390 1
532845 99532845 1001 86380 86390 1
532837 99532837 1001 86380 86390 1
532821 99532821 1001 86380 86390 1
532811 99532811 1001 86380 86390 1
532567 99532567 1001 86380 86390 1
532424 99532424 1001 86380 86390 1
532427 99532427 1001 86380 86390 1
532570 99532570 1001 86380 86390 1
532589 99532589 1001 86380 86390 1
533098 99533098 1001 86380 86390 1
533088 99533088 1001 86380 86390 1
533839 99533839 1001 86380 86390 1
533664 99533664 1001 86380 86390 1
533604 99533604 1001 86380 86390 1
533611 99533611 1001 86380 86390 1
533379 99533379 1001 86380 86390 1
533433 99533433 1001 86380 86390 1
533372 99533372 1001 86380 86390 1
533401 99533401 1001 86380 86390 1
533389 99533389 1001 86380 86390 1
533926 99533926 1001 86380 86390 1
534679 99534679 1001 86380 86390 1
534350 99534350 1001 86380 86390 1
534475 99534475 1001 86380 86390 1
534080 99534080 1001 86380 86390 1
534878 99534878 1001 86380 86390 1
535361 99535361 1001 86380 86390 1
535508 99535508 1001 86380 86390 1
535045 99535045 1001 86380 86390 1
535576 99535576 1001 86380 86390 1
535539 99535539 1001 86380 86390 1
536302 99536302 1001 86380 86390 1
535907 99535907 1001 86380 86390 1
535870 99535870 1001 86380 86390 1
537139 99537139 1001 86380 86390 1
537156 99537156 1001 86380 86390 1
536853 99536853 1001 86380 86390 1
536876 99536876 1001 86380 86390 1
536942 99536942 1001 86380 86390 1
537809 99537809 1001 86380 86390 1
537930 99537930 1001 86380 86390 1
537692 99537692 1001 86380 86390 1
538027 99538027 1001 86380 86390 1
538015 99538015 1001 86380 86390 1
538016 99538016 1001 86380 86390 1
538029 99538029 1001 86380 86390 1
538152 99538152 1001 86380 86390 1
538713 99538713 1001 86380 86390 1
538625 99538625 1001 86380 86390 1
538665 99538665 1001 86380 86390 1
538405 99538405 1001 86380 86390 1
538496 99538496 1001 86380 86390 1
538422 99538422 1001 86380 86390 1
538567 99538567 1001 86380 86390 1
538327 99538327 1001 86380 86390 1
539000 99539000 1001 86380 86390 1
538887 99538887 1001 86380 86390 1
539465 99539465 1001 86380 86390 1
539328 99539328 1001 86380 86390 1
539097 99539097 1001 86380 86390 1
539202 99539202 1001 86380 86390 1
539153 99539153 1001 86380 86390 1
539031 99539031 1001 86380 86390 1
539845 99539845 1001 86380 86390 1
539731 99539731 1001 86380 86390 1
540337 99540337 1001 86380 86390 1
540527 99540527 1001 86380 86390 1
540926 99540926 1001 86380 86390 1
540739 99540739 1001 86380 86390 1
541369 99541369 1001 86380 86390 1
542060 99542060 1001 86380 86390 1
541924 99541924 1001 86380 86390 1
541887 99541887 1001 86380 86390 1
541855 99541855 1001 86380 86390 1
541818 99541818 1001 86380 86390 1
541508 99541508 1001 86380 86390 1
542197 99542197 1001 86380 86390 1
542227 99542227 1001 86380 86390 1
542742 99542742 1001 86380 86390 1
542327 99542327 1001 86380 86390 1
542460 99542460 1001 86380 86390 1
542427 99542427 1001 86380 86390 1
542994 99542994 1001 86380 86390 1
543144 99543144 1001 86380 86390 1
542990 99542990 1001 86380 86390 1
543094 99543094 1001 86380 86390 1
543566 99543566 1001 86380 86390 1
543457 99543457 1001 86380 86390 1
543268 99543268 1001 86380 86390 1
543304 99543304 1001 86380 86390 1
543861 99543861 1001 86380 86390 1
543836 99543836 1001 86380 86390 1
544563 99544563 1001 86380 86390 1
544401 99544401 1001 86380 86390 1
544229 99544229 1001 86380 86390 1
544220 99544220 1001 86380 86390 1
544107 99544107 1001 86380 86390 1
544006 99544006 1001 86380 86390 1
544049 99544049 1001 86380 86390 1
544025 99544025 1001 86380 86390 1
500201 749 1001 39653 39953 1
400068 99400068 1001 86380 86390 1
400271 99400271 1001 86380 86390 1
400295 99400295 1001 86380 86390 1
400386 99400386 1001 86380 86390 1
400559 99400559 1001 86380 86390 1
400695 99400695 1001 86380 86390 1
400722 99400722 1001 86380 86390 1
401040 99401040 1001 86380 86390 1
400987 99400987 1001 86380 86390 1
401101 99401101 1001 86380 86390 1
401222 99401222 1001 86380 86390 1
401511 99401511 1001 86380 86390 1
401858 99401858 1001 86380 86390 1
402195 99402195 1001 86380 86390 1
402397 99402397 1001 86380 86390 1
402491 99402491 1001 86380 86390 1
402856 99402856 1001 86380 86390 1
403018 99403018 1001 86380 86390 1
403798 99403798 1001 86380 86390 1
403995 99403995 1001 86380 86390 1
404198 99404198 1001 86380 86390 1
404477 99404477 1001 86380 86390 1
404765 99404765 1001 86380 86390 1
404991 99404991 1001 86380 86390 1
405234 99405234 1001 86380 86390 1
405453 99405453 1001 86380 86390 1
405633 99405633 1001 86380 86390 1
405949 99405949 1001 86380 86390 1
406157 99406157 1001 86380 86390 1
406243 99406243 1001 86380 86390 1
406220 99406220 1001 86380 86390 1
406249 99406249 1001 86380 86390 1
406389 99406389 1001 86380 86390 1
406473 99406473 1001 86380 86390 1
406500 99406500 1001 86380 86390 1
406787 99406787 1001 86380 86390 1
406767 99406767 1001 86380 86390 1
407037 99407037 1001 86380 86390 1
407184 99407184 1001 86380 86390 1
407328 99407328 1001 86380 86390 1
407497 99407497 1001 86380 86390 1
407688 99407688 1001 86380 86390 1
408075 99408075 1001 86380 86390 1
408714 99408714 1001 86380 86390 1
409013 99409013 1001 86380 86390 1
409376 99409376 1001 86380 86390 1
409460 99409460 1001 86380 86390 1
409697 99409697 1001 86380 86390 1
409862 99409862 1001 86380 86390 1
409926 99409926 1001 86380 86390 1
410188 99410188 1001 86380 86390 1
410291 99410291 1001 86380 86390 1
410306 99410306 1001 86380 86390 1
410770 99410770 1001 86380 86390 1
410747 99410747 1001 86380 86390 1
410956 99410956 1001 86380 86390 1
410959 99410959 1001 86380 86390 1
411103 99411103 1001 86380 86390 1
411683 99411683 1001 86380 86390 1
411656 99411656 1001 86380 86390 1
411857 99411857 1001 86380 86390 1
411887 99411887 1001 86380 86390 1
412146 99412146 1001 86380 86390 1
412474 99412474 1001 86380 86390 1
412311 99412311 1001 86380 86390 1
412798 99412798 1001 86380 86390 1
412527 99412527 1001 86380 86390 1
412749 99412749 1001 86380 86390 1
412573 99412573 1001 86380 86390 1
412606 99412606 1001 86380 86390 1
413932 99413932 1001 86380 86390 1
413708 99413708 1001 86380 86390 1
415243 99415243 1001 86380 86390 1
415089 99415089 1001 86380 86390 1
414616 99414616 1001 86380 86390 1
416587 99416587 1001 86380 86390 1
416952 99416952 1001 86380 86390 1
416432 99416432 1001 86380 86390 1
415991 99415991 1001 86380 86390 1
416065 99416065 1001 86380 86390 1
415847 99415847 1001 86380 86390 1
417046 99417046 1001 86380 86390 1
417326 99417326 1001 86380 86390 1
417573 99417573 1001 86380 86390 1
418477 99418477 1001 86380 86390 1
418656 99418656 1001 86380 86390 1
418700 99418700 1001 86380 86390 1
418603 99418603 1001 86380 86390 1
418043 99418043 1001 86380 86390 1
418144 99418144 1001 86380 86390 1
417625 99417625 1001 86380 86390 1
420066 99420066 1001 86380 86390 1
419973 99419973 1001 86380 86390 1
419794 99419794 1001 86380 86390 1
419535 99419535 1001 86380 86390 1
420797 99420797 1001 86380 86390 1
420519 99420519 1001 86380 86390 1
420558 99420558 1001 86380 86390 1
422077 99422077 1001 86380 86390 1
421857 99421857 1001 86380 86390 1
421576 99421576 1001 86380 86390 1
420895 99420895 1001 86380 86390 1
420854 99420854 1001 86380 86390 1
422412 99422412 1001 86380 86390 1
423199 99423199 1001 86380 86390 1
422780 99422780 1001 86380 86390 1
422555 99422555 1001 86380 86390 1
422589 99422589 1001 86380 86390 1
422672 99422672 1001 86380 86390 1
423934 99423934 1001 86380 86390 1
425081 99425081 1001 86380 86390 1
425149 99425149 1001 86380 86390 1
425158 99425158 1001 86380 86390 1
424823 99424823 1001 86380 86390 1
425529 99425529 1001 86380 86390 1
425702 99425702 1001 86380 86390 1
426542 99426542 1001 86380 86390 1
426488 99426488 1001 86380 86390 1
426642 99426642 1001 86380 86390 1
426059 99426059 1001 86380 86390 1
427391 99427391 1001 86380 86390 1
427220 99427220 1001 86380 86390 1
428441 99428441 1001 86380 86390 1
428721 99428721 1001 86380 86390 1
428513 99428513 1001 86380 86390 1
428134 99428134 1001 86380 86390 1
428333 99428333 1001 86380 86390 1
427654 99427654 1001 86380 86390 1
428852 99428852 1001 86380 86390 1
429740 99429740 1001 86380 86390 1
429700 99429700 1001 86380 86390 1
429628 99429628 1001 86380 86390 1
429486 99429486 1001 86380 86390 1
429281 99429281 1001 86380 86390 1
429538 99429538 1001 86380 86390 1
429290 99429290 1001 86380 86390 1
430549 99430549 1001 86380 86390 1
431990 99431990 1001 86380 86390 1
431965 99431965 1001 86380 86390 1
431839 99431839 1001 86380 86390 1
431945 99431945 1001 86380 86390 1
431723 99431723 1001 86380 86390 1
430984 99430984 1001 86380 86390 1
431021 99431021 1001 86380 86390 1
430945 99430945 1001 86380 86390 1
432345 99432345 1001 86380 86390 1
433556 99433556 1001 86380 86390 1
432965 99432965 1001 86380 86390 1
432630 99432630 1001 86380 86390 1
433863 99433863 1001 86380 86390 1
435286 99435286 1001 86380 86390 1
435017 99435017 1001 86380 86390 1
435274 99435274 1001 86380 86390 1
434919 99434919 1001 86380 86390 1
434828 99434828 1001 86380 86390 1
434839 99434839 1001 86380 86390 1
434197 99434197 1001 86380 86390 1
435841 99435841 1001 86380 86390 1
437006 99437006 1001 86380 86390 1
437072 99437072 1001 86380 86390 1
436267 99436267 1001 86380 86390 1
436196 99436196 1001 86380 86390 1
436300 99436300 1001 86380 86390 1
436332 99436332 1001 86380 86390 1
436090 99436090 1001 86380 86390 1
300025 99300025 1001 86380 86390 1
437256 99437256 1001 86380 86390 1
300501 99300501 1001 86380 86390 1
300465 99300465 1001 86380 86390 1
300415 99300415 1001 86380 86390 1
300324 99300324 1001 86380 86390 1
300159 99300159 1001 86380 86390 1
300905 99300905 1001 86380 86390 1
300906 99300906 1001 86380 86390 1
301405 99301405 1001 86380 86390 1
301361 99301361 1001 86380 86390 1
301297 99301297 1001 86380 86390 1
301194 99301194 1001 86380 86390 1
301007 99301007 1001 86380 86390 1
301656 99301656 1001 86380 86390 1
302381 99302381 1001 86380 86390 1
302314 99302314 1001 86380 86390 1
301994 99301994 1001 86380 86390 1
302073 99302073 1001 86380 86390 1
301982 99301982 1001 86380 86390 1
302100 99302100 1001 86380 86390 1
302105 99302105 1001 86380 86390 1
302482 99302482 1001 86380 86390 1
302535 99302535 1001 86380 86390 1
303115 99303115 1001 86380 86390 1
302848 99302848 1001 86380 86390 1
302965 99302965 1001 86380 86390 1
302940 99302940 1001 86380 86390 1
302958 99302958 1001 86380 86390 1
302738 99302738 1001 86380 86390 1
303245 99303245 1001 86380 86390 1
303892 99303892 1001 86380 86390 1
303884 99303884 1001 86380 86390 1
303837 99303837 1001 86380 86390 1
303441 99303441 1001 86380 86390 1
303571 99303571 1001 86380 86390 1
304070 99304070 1001 86380 86390 1
304052 99304052 1001 86380 86390 1
304737 99304737 1001 86380 86390 1
304792 99304792 1001 86380 86390 1
304632 99304632 1001 86380 86390 1
304464 99304464 1001 86380 86390 1
304536 99304536 1001 86380 86390 1
304471 99304471 1001 86380 86390 1
304330 99304330 1001 86380 86390 1
304428 99304428 1001 86380 86390 1
304876 99304876 1001 86380 86390 1
304982 99304982 1001 86380 86390 1
304984 99304984 1001 86380 86390 1
305637 99305637 1001 86380 86390 1
305603 99305603 1001 86380 86390 1
305415 99305415 1001 86380 86390 1
305207 99305207 1001 86380 86390 1
305144 99305144 1001 86380 86390 1
305110 99305110 1001 86380 86390 1
305230 99305230 1001 86380 86390 1
500152 99500152 1001 86380 86390 1
500622 99500622 1001 86380 86390 1
500499 99500499 1001 86380 86390 1
500376 99500376 1001 86380 86390 1
500301 99500301 1001 86380 86390 1
500875 99500875 1001 86380 86390 1
501437 99501437 1001 86380 86390 1
501544 99501544 1001 86380 86390 1
501625 99501625 1001 86380 86390 1
501325 99501325 1001 86380 86390 1
501355 99501355 1001 86380 86390 1
501098 99501098 1001 86380 86390 1
501038 99501038 1001 86380 86390 1
501078 99501078 1001 86380 86390 1
502326 99502326 1001 86380 86390 1
502391 99502391 1001 86380 86390 1
502269 99502269 1001 86380 86390 1
502189 99502189 1001 86380 86390 1
502164 99502164 1001 86380 86390 1
502181 99502181 1001 86380 86390 1
501987 99501987 1001 86380 86390 1
501966 99501966 1001 86380 86390 1
501882 99501882 1001 86380 86390 1
502500 99502500 1001 86380 86390 1
502578 99502578 1001 86380 86390 1
503139 99503139 1001 86380 86390 1
503284 99503284 1001 86380 86390 1
502931 99502931 1001 86380 86390 1
502927 99502927 1001 86380 86390 1
502762 99502762 1001 86380 86390 1
502673 99502673 1001 86380 86390 1
503418 99503418 1001 86380 86390 1
503294 99503294 1001 86380 86390 1
504117 99504117 1001 86380 86390 1
504312 99504312 1001 86380 86390 1
504883 99504883 1001 86380 86390 1
504592 99504592 1001 86380 86390 1
504369 99504369 1001 86380 86390 1
505009 99505009 1001 86380 86390 1
505735 99505735 1001 86380 86390 1
505721 99505721 1001 86380 86390 1
505581 99505581 1001 86380 86390 1
505542 99505542 1001 86380 86390 1
505227 99505227 1001 86380 86390 1
505284 99505284 1001 86380 86390 1
505316 99505316 1001 86380 86390 1
505877 99505877 1001 86380 86390 1
506540 99506540 1001 86380 86390 1
506555 99506555 1001 86380 86390 1
506557 99506557 1001 86380 86390 1
506335 99506335 1001 86380 86390 1
506018 99506018 1001 86380 86390 1
507274 99507274 1001 86380 86390 1
507060 99507060 1001 86380 86390 1
506823 99506823 1001 86380 86390 1
506956 99506956 1001 86380 86390 1
507437 99507437 1001 86380 86390 1
508142 99508142 1001 86380 86390 1
507676 99507676 1001 86380 86390 1
507729 99507729 1001 86380 86390 1
507808 99507808 1001 86380 86390 1
508303 99508303 1001 86380 86390 1
508865 99508865 1001 86380 86390 1
508545 99508545 1001 86380 86390 1
509137 99509137 1001 86380 86390 1
509091 99509091 1001 86380 86390 1
509732 99509732 1001 86380 86390 1
509552 99509552 1001 86380 86390 1
509681 99509681 1001 86380 86390 1
509420 99509420 1001 86380 86390 1
509925 99509925 1001 86380 86390 1
510103 99510103 1001 86380 86390 1
510540 99510540 1001 86380 86390 1
510597 99510597 1001 86380 86390 1
510522 99510522 1001 86380 86390 1
510252 99510252 1001 86380 86390 1
510729 99510729 1001 86380 86390 1
510848 99510848 1001 86380 86390 1
510904 99510904 1001 86380 86390 1
511272 99511272 1001 86380 86390 1
511097 99511097 1001 86380 86390 1
511007 99511007 1001 86380 86390 1
511582 99511582 1001 86380 86390 1
511649 99511649 1001 86380 86390 1
512276 99512276 1001 86380 86390 1
512095 99512095 1001 86380 86390 1
512098 99512098 1001 86380 86390 1
512024 99512024 1001 86380 86390 1
511797 99511797 1001 86380 86390 1
512479 99512479 1001 86380 86390 1
512560 99512560 1001 86380 86390 1
512457 99512457 1001 86380 86390 1
512827 99512827 1001 86380 86390 1
512766 99512766 1001 86380 86390 1
512613 99512613 1001 86380 86390 1
512730 99512730 1001 86380 86390 1
513843 99513843 1001 86380 86390 1
513671 99513671 1001 86380 86390 1
513819 99513819 1001 86380 86390 1
513677 99513677 1001 86380 86390 1
514627 99514627 1001 86380 86390 1
514449 99514449 1001 86380 86390 1
514649 99514649 1001 86380 86390 1
514355 99514355 1001 86380 86390 1
514422 99514422 1001 86380 86390 1
514397 99514397 1001 86380 86390 1
514374 99514374 1001 86380 86390 1
515027 99515027 1001 86380 86390 1
515042 99515042 1001 86380 86390 1
514978 99514978 1001 86380 86390 1
514915 99514915 1001 86380 86390 1
514941 99514941 1001 86380 86390 1
515634 99515634 1001 86380 86390 1
515505 99515505 1001 86380 86390 1
515662 99515662 1001 86380 86390 1
515470 99515470 1001 86380 86390 1
515383 99515383 1001 86380 86390 1
515308 99515308 1001 86380 86390 1
515108 99515108 1001 86380 86390 1
515940 99515940 1001 86380 86390 1
516091 99516091 1001 86380 86390 1
516678 99516678 1001 86380 86390 1
516628 99516628 1001 86380 86390 1
517301 99517301 1001 86380 86390 1
517306 99517306 1001 86380 86390 1
517263 99517263 1001 86380 86390 1
517322 99517322 1001 86380 86390 1
517013 99517013 1001 86380 86390 1
517093 99517093 1001 86380 86390 1
516941 99516941 1001 86380 86390 1
517401 99517401 1001 86380 86390 1
517421 99517421 1001 86380 86390 1
518092 99518092 1001 86380 86390 1
518004 99518004 1001 86380 86390 1
517860 99517860 1001 86380 86390 1
517649 99517649 1001 86380 86390 1
517689 99517689 1001 86380 86390 1
518355 99518355 1001 86380 86390 1
518312 99518312 1001 86380 86390 1
518715 99518715 1001 86380 86390 1
518625 99518625 1001 86380 86390 1
519063 99519063 1001 86380 86390 1
519004 99519004 1001 86380 86390 1
519031 99519031 1001 86380 86390 1
519737 99519737 1001 86380 86390 1
519714 99519714 1001 86380 86390 1
519802 99519802 1001 86380 86390 1
519438 99519438 1001 86380 86390 1
519529 99519529 1001 86380 86390 1
519329 99519329 1001 86380 86390 1
519239 99519239 1001 86380 86390 1
519988 99519988 1001 86380 86390 1
519822 99519822 1001 86380 86390 1
520500 99520500 1001 86380 86390 1
520627 99520627 1001 86380 86390 1
520421 99520421 1001 86380 86390 1
520202 99520202 1001 86380 86390 1
520165 99520165 1001 86380 86390 1
520705 99520705 1001 86380 86390 1
520801 99520801 1001 86380 86390 1
521315 99521315 1001 86380 86390 1
521408 99521408 1001 86380 86390 1
521421 99521421 1001 86380 86390 1
521065 99521065 1001 86380 86390 1
520991 99520991 1001 86380 86390 1
520849 99520849 1001 86380 86390 1
520945 99520945 1001 86380 86390 1
521262 99521262 1001 86380 86390 1
521536 99521536 1001 86380 86390 1
521863 99521863 1001 86380 86390 1
522470 99522470 1001 86380 86390 1
522915 99522915 1001 86380 86390 1
523063 99523063 1001 86380 86390 1
522778 99522778 1001 86380 86390 1
522647 99522647 1001 86380 86390 1
523190 99523190 1001 86380 86390 1
523942 99523942 1001 86380 86390 1
523563 99523563 1001 86380 86390 1
523735 99523735 1001 86380 86390 1
523484 99523484 1001 86380 86390 1
524054 99524054 1001 86380 86390 1
524018 99524018 1001 86380 86390 1
524748 99524748 1001 86380 86390 1
524439 99524439 1001 86380 86390 1
524511 99524511 1001 86380 86390 1
524317 99524317 1001 86380 86390 1
524847 99524847 1001 86380 86390 1
524890 99524890 1001 86380 86390 1
525511 99525511 1001 86380 86390 1
525477 99525477 1001 86380 86390 1
525381 99525381 1001 86380 86390 1
525068 99525068 1001 86380 86390 1
525161 99525161 1001 86380 86390 1
526297 99526297 1001 86380 86390 1
526352 99526352 1001 86380 86390 1
526224 99526224 1001 86380 86390 1
526053 99526053 1001 86380 86390 1
526187 99526187 1001 86380 86390 1
526084 99526084 1001 86380 86390 1
525847 99525847 1001 86380 86390 1
526585 99526585 1001 86380 86390 1
527185 99527185 1001 86380 86390 1
527203 99527203 1001 86380 86390 1
527229 99527229 1001 86380 86390 1
527179 99527179 1001 86380 86390 1
527205 99527205 1001 86380 86390 1
526984 99526984 1001 86380 86390 1
526744 99526744 1001 86380 86390 1
526761 99526761 1001 86380 86390 1
526723 99526723 1001 86380 86390 1
526802 99526802 1001 86380 86390 1
526833 99526833 1001 86380 86390 1
527441 99527441 1001 86380 86390 1
527374 99527374 1001 86380 86390 1
527998 99527998 1001 86380 86390 1
528001 99528001 1001 86380 86390 1
527474 99527474 1001 86380 86390 1
527607 99527607 1001 86380 86390 1
528801 99528801 1001 86380 86390 1
528778 99528778 1001 86380 86390 1
528618 99528618 1001 86380 86390 1
528659 99528659 1001 86380 86390 1
528535 99528535 1001 86380 86390 1
528435 99528435 1001 86380 86390 1
528292 99528292 1001 86380 86390 1
528976 99528976 1001 86380 86390 1
529055 99529055 1001 86380 86390 1
529073 99529073 1001 86380 86390 1
529074 99529074 1001 86380 86390 1
529064 99529064 1001 86380 86390 1
529573 99529573 1001 86380 86390 1
529431 99529431 1001 86380 86390 1
529509 99529509 1001 86380 86390 1
529134 99529134 1001 86380 86390 1
529899 99529899 1001 86380 86390 1
529797 99529797 1001 86380 86390 1
530518 99530518 1001 86380 86390 1
530235 99530235 1001 86380 86390 1
530577 99530577 1001 86380 86390 1
530749 99530749 1001 86380 86390 1
531534 99531534 1001 86380 86390 1
531419 99531419 1001 86380 86390 1
531445 99531445 1001 86380 86390 1
531410 99531410 1001 86380 86390 1
531542 99531542 1001 86380 86390 1
532168 99532168 1001 86380 86390 1
532117 99532117 1001 86380 86390 1
531952 99531952 1001 86380 86390 1
531587 99531587 1001 86380 86390 1
531590 99531590 1001 86380 86390 1
531776 99531776 1001 86380 86390 1
532257 99532257 1001 86380 86390 1
532374 99532374 1001 86380 86390 1
532350 99532350 1001 86380 86390 1
532327 99532327 1001 86380 86390 1
532984 99532984 1001 86380 86390 1
532643 99532643 1001 86380 86390 1
532559 99532559 1001 86380 86390 1
532444 99532444 1001 86380 86390 1
532600 99532600 1001 86380 86390 1
533118 99533118 1001 86380 86390 1
533720 99533720 1001 86380 86390 1
533540 99533540 1001 86380 86390 1
533631 99533631 1001 86380 86390 1
533922 99533922 1001 86380 86390 1
533989 99533989 1001 86380 86390 1
533951 99533951 1001 86380 86390 1
534043 99534043 1001 86380 86390 1
534680 99534680 1001 86380 86390 1
534287 99534287 1001 86380 86390 1
534371 99534371 1001 86380 86390 1
534423 99534423 1001 86380 86390 1
534180 99534180 1001 86380 86390 1
534220 99534220 1001 86380 86390 1
534851 99534851 1001 86380 86390 1
534840 99534840 1001 86380 86390 1
534714 99534714 1001 86380 86390 1
535484 99535484 1001 86380 86390 1
535274 99535274 1001 86380 86390 1
535212 99535212 1001 86380 86390 1
534919 99534919 1001 86380 86390 1
534933 99534933 1001 86380 86390 1
535566 99535566 1001 86380 86390 1
536323 99536323 1001 86380 86390 1
535963 99535963 1001 86380 86390 1
535916 99535916 1001 86380 86390 1
537068 99537068 1001 86380 86390 1
537150 99537150 1001 86380 86390 1
536816 99536816 1001 86380 86390 1
536795 99536795 1001 86380 86390 1
536698 99536698 1001 86380 86390 1
536692 99536692 1001 86380 86390 1
537344 99537344 1001 86380 86390 1
537165 99537165 1001 86380 86390 1
537950 99537950 1001 86380 86390 1
537891 99537891 1001 86380 86390 1
537974 99537974 1001 86380 86390 1
537561 99537561 1001 86380 86390 1
538000 99538000 1001 86380 86390 1
538058 99538058 1001 86380 86390 1
538700 99538700 1001 86380 86390 1
538611 99538611 1001 86380 86390 1
538616 99538616 1001 86380 86390 1
538535 99538535 1001 86380 86390 1
538568 99538568 1001 86380 86390 1
538829 99538829 1001 86380 86390 1
539641 99539641 1001 86380 86390 1
539271 99539271 1001 86380 86390 1
539279 99539279 1001 86380 86390 1
539217 99539217 1001 86380 86390 1
539037 99539037 1001 86380 86390 1
539070 99539070 1001 86380 86390 1
539807 99539807 1001 86380 86390 1
539652 99539652 1001 86380 86390 1
539774 99539774 1001 86380 86390 1
539672 99539672 1001 86380 86390 1
539739 99539739 1001 86380 86390 1
540132 99540132 1001 86380 86390 1
539969 99539969 1001 86380 86390 1
540650 99540650 1001 86380 86390 1
540539 99540539 1001 86380 86390 1
541157 99541157 1001 86380 86390 1
541002 99541002 1001 86380 86390 1
541017 99541017 1001 86380 86390 1
540900 99540900 1001 86380 86390 1
540967 99540967 1001 86380 86390 1
540817 99540817 1001 86380 86390 1
542072 99542072 1001 86380 86390 1
541773 99541773 1001 86380 86390 1
541620 99541620 1001 86380 86390 1
542169 99542169 1001 86380 86390 1
542260 99542260 1001 86380 86390 1
542860 99542860 1001 86380 86390 1
542923 99542923 1001 86380 86390 1
542970 99542970 1001 86380 86390 1
543019 99543019 1001 86380 86390 1
543470 99543470 1001 86380 86390 1
543855 99543855 1001 86380 86390 1
544473 99544473 1001 86380 86390 1
544525 99544525 1001 86380 86390 1
544530 99544530 1001 86380 86390 1
544353 99544353 1001 86380 86390 1
544342 99544342 1001 86380 86390 1
544270 99544270 1001 86380 86390 1
544219 99544219 1001 86380 86390 1
544725 99544725 1001 86380 86390 1
544723 99544723 1001 86380 86390 1
429465 761 1001 68340 70497 1
432228 1131 1001 8700 9357 1
405617 1208 1001 66840 74757 1
533791 656 1001 70667 70966 1
539328 624 1001 43596 43896 1
400121 99400121 1001 86380 86390 1
400152 99400152 1001 86380 86390 1
400251 99400251 1001 86380 86390 1
400451 99400451 1001 86380 86390 1
401008 99401008 1001 86380 86390 1
401240 99401240 1001 86380 86390 1
401268 99401268 1001 86380 86390 1
401599 99401599 1001 86380 86390 1
402317 99402317 1001 86380 86390 1
402626 99402626 1001 86380 86390 1
402809 99402809 1001 86380 86390 1
402946 99402946 1001 86380 86390 1
402965 99402965 1001 86380 86390 1
403095 99403095 1001 86380 86390 1
403011 99403011 1001 86380 86390 1
403501 99403501 1001 86380 86390 1
403506 99403506 1001 86380 86390 1
404558 99404558 1001 86380 86390 1
405031 99405031 1001 86380 86390 1
405845 99405845 1001 86380 86390 1
406014 99406014 1001 86380 86390 1
406039 99406039 1001 86380 86390 1
406139 99406139 1001 86380 86390 1
406193 99406193 1001 86380 86390 1
406581 99406581 1001 86380 86390 1
406712 99406712 1001 86380 86390 1
406826 99406826 1001 86380 86390 1
406847 99406847 1001 86380 86390 1
407207 99407207 1001 86380 86390 1
407162 99407162 1001 86380 86390 1
407425 99407425 1001 86380 86390 1
407941 99407941 1001 86380 86390 1
408017 99408017 1001 86380 86390 1
408249 99408249 1001 86380 86390 1
408422 99408422 1001 86380 86390 1
409028 99409028 1001 86380 86390 1
409095 99409095 1001 86380 86390 1
409572 99409572 1001 86380 86390 1
410008 99410008 1001 86380 86390 1
410104 99410104 1001 86380 86390 1
410329 99410329 1001 86380 86390 1
410450 99410450 1001 86380 86390 1
410571 99410571 1001 86380 86390 1
410782 99410782 1001 86380 86390 1
410731 99410731 1001 86380 86390 1
410930 99410930 1001 86380 86390 1
411506 99411506 1001 86380 86390 1
411738 99411738 1001 86380 86390 1
412369 99412369 1001 86380 86390 1
413635 99413635 1001 86380 86390 1
413376 99413376 1001 86380 86390 1
413668 99413668 1001 86380 86390 1
412641 99412641 1001 86380 86390 1
412699 99412699 1001 86380 86390 1
415257 99415257 1001 86380 86390 1
414929 99414929 1001 86380 86390 1
415147 99415147 1001 86380 86390 1
415265 99415265 1001 86380 86390 1
415282 99415282 1001 86380 86390 1
414655 99414655 1001 86380 86390 1
414781 99414781 1001 86380 86390 1
414701 99414701 1001 86380 86390 1
414122 99414122 1001 86380 86390 1
414419 99414419 1001 86380 86390 1
416626 99416626 1001 86380 86390 1
416779 99416779 1001 86380 86390 1
416994 99416994 1001 86380 86390 1
416323 99416323 1001 86380 86390 1
416192 99416192 1001 86380 86390 1
416392 99416392 1001 86380 86390 1
416513 99416513 1001 86380 86390 1
416155 99416155 1001 86380 86390 1
415918 99415918 1001 86380 86390 1
417358 99417358 1001 86380 86390 1
417291 99417291 1001 86380 86390 1
418673 99418673 1001 86380 86390 1
418565 99418565 1001 86380 86390 1
417902 99417902 1001 86380 86390 1
417650 99417650 1001 86380 86390 1
420176 99420176 1001 86380 86390 1
420042 99420042 1001 86380 86390 1
419754 99419754 1001 86380 86390 1
420056 99420056 1001 86380 86390 1
419491 99419491 1001 86380 86390 1
419470 99419470 1001 86380 86390 1
420553 99420553 1001 86380 86390 1
421118 99421118 1001 86380 86390 1
420925 99420925 1001 86380 86390 1
421228 99421228 1001 86380 86390 1
421230 99421230 1001 86380 86390 1
422359 99422359 1001 86380 86390 1
423344 99423344 1001 86380 86390 1
423504 99423504 1001 86380 86390 1
423251 99423251 1001 86380 86390 1
422543 99422543 1001 86380 86390 1
424017 99424017 1001 86380 86390 1
425095 99425095 1001 86380 86390 1
424946 99424946 1001 86380 86390 1
424976 99424976 1001 86380 86390 1
424364 99424364 1001 86380 86390 1
424271 99424271 1001 86380 86390 1
424159 99424159 1001 86380 86390 1
424589 99424589 1001 86380 86390 1
425649 99425649 1001 86380 86390 1
426903 99426903 1001 86380 86390 1
426758 99426758 1001 86380 86390 1
427002 99427002 1001 86380 86390 1
426132 99426132 1001 86380 86390 1
426182 99426182 1001 86380 86390 1
427455 99427455 1001 86380 86390 1
428221 99428221 1001 86380 86390 1
427883 99427883 1001 86380 86390 1
427913 99427913 1001 86380 86390 1
428811 99428811 1001 86380 86390 1
430051 99430051 1001 86380 86390 1
429805 99429805 1001 86380 86390 1
429745 99429745 1001 86380 86390 1
429268 99429268 1001 86380 86390 1
429177 99429177 1001 86380 86390 1
429456 99429456 1001 86380 86390 1
431895 99431895 1001 86380 86390 1
431735 99431735 1001 86380 86390 1
431329 99431329 1001 86380 86390 1
430885 99430885 1001 86380 86390 1
432234 99432234 1001 86380 86390 1
433648 99433648 1001 86380 86390 1
433241 99433241 1001 86380 86390 1
433056 99433056 1001 86380 86390 1
432721 99432721 1001 86380 86390 1
432694 99432694 1001 86380 86390 1
434069 99434069 1001 86380 86390 1
433865 99433865 1001 86380 86390 1
433846 99433846 1001 86380 86390 1
435427 99435427 1001 86380 86390 1
434717 99434717 1001 86380 86390 1
434837 99434837 1001 86380 86390 1
434139 99434139 1001 86380 86390 1
435622 99435622 1001 86380 86390 1
435891 99435891 1001 86380 86390 1
435611 99435611 1001 86380 86390 1
436897 99436897 1001 86380 86390 1
437055 99437055 1001 86380 86390 1
436425 99436425 1001 86380 86390 1
437319 99437319 1001 86380 86390 1
300031 99300031 1001 86380 86390 1
300076 99300076 1001 86380 86390 1
300013 99300013 1001 86380 86390 1
300627 99300627 1001 86380 86390 1
300544 99300544 1001 86380 86390 1
300547 99300547 1001 86380 86390 1
300343 99300343 1001 86380 86390 1
300344 99300344 1001 86380 86390 1
300397 99300397 1001 86380 86390 1
300302 99300302 1001 86380 86390 1
300290 99300290 1001 86380 86390 1
300283 99300283 1001 86380 86390 1
300869 99300869 1001 86380 86390 1
300860 99300860 1001 86380 86390 1
300841 99300841 1001 86380 86390 1
301359 99301359 1001 86380 86390 1
301314 99301314 1001 86380 86390 1
301255 99301255 1001 86380 86390 1
301309 99301309 1001 86380 86390 1
301032 99301032 1001 86380 86390 1
302352 99302352 1001 86380 86390 1
302276 99302276 1001 86380 86390 1
302051 99302051 1001 86380 86390 1
302147 99302147 1001 86380 86390 1
301979 99301979 1001 86380 86390 1
302135 99302135 1001 86380 86390 1
301831 99301831 1001 86380 86390 1
301966 99301966 1001 86380 86390 1
302447 99302447 1001 86380 86390 1
302568 99302568 1001 86380 86390 1
303170 99303170 1001 86380 86390 1
303124 99303124 1001 86380 86390 1
302920 99302920 1001 86380 86390 1
302793 99302793 1001 86380 86390 1
302736 99302736 1001 86380 86390 1
303398 99303398 1001 86380 86390 1
303844 99303844 1001 86380 86390 1
303987 99303987 1001 86380 86390 1
303889 99303889 1001 86380 86390 1
303738 99303738 1001 86380 86390 1
303462 99303462 1001 86380 86390 1
304229 99304229 1001 86380 86390 1
304499 99304499 1001 86380 86390 1
304540 99304540 1001 86380 86390 1
304375 99304375 1001 86380 86390 1
304365 99304365 1001 86380 86390 1
305649 99305649 1001 86380 86390 1
305499 99305499 1001 86380 86390 1
305671 99305671 1001 86380 86390 1
305632 99305632 1001 86380 86390 1
305278 99305278 1001 86380 86390 1
305197 99305197 1001 86380 86390 1
500075 99500075 1001 86380 86390 1
500129 99500129 1001 86380 86390 1
500005 99500005 1001 86380 86390 1
500753 99500753 1001 86380 86390 1
500678 99500678 1001 86380 86390 1
500563 99500563 1001 86380 86390 1
500460 99500460 1001 86380 86390 1
500541 99500541 1001 86380 86390 1
500593 99500593 1001 86380 86390 1
500451 99500451 1001 86380 86390 1
500273 99500273 1001 86380 86390 1
500392 99500392 1001 86380 86390 1
500384 99500384 1001 86380 86390 1
501012 99501012 1001 86380 86390 1
500830 99500830 1001 86380 86390 1
501473 99501473 1001 86380 86390 1
501477 99501477 1001 86380 86390 1
501465 99501465 1001 86380 86390 1
501504 99501504 1001 86380 86390 1
501190 99501190 1001 86380 86390 1
501169 99501169 1001 86380 86390 1
502357 99502357 1001 86380 86390 1
502003 99502003 1001 86380 86390 1
502589 99502589 1001 86380 86390 1
503108 99503108 1001 86380 86390 1
502943 99502943 1001 86380 86390 1
503040 99503040 1001 86380 86390 1
502675 99502675 1001 86380 86390 1
502702 99502702 1001 86380 86390 1
502756 99502756 1001 86380 86390 1
502850 99502850 1001 86380 86390 1
503452 99503452 1001 86380 86390 1
503377 99503377 1001 86380 86390 1
504004 99504004 1001 86380 86390 1
504079 99504079 1001 86380 86390 1
503844 99503844 1001 86380 86390 1
503641 99503641 1001 86380 86390 1
503546 99503546 1001 86380 86390 1
504178 99504178 1001 86380 86390 1
504851 99504851 1001 86380 86390 1
504587 99504587 1001 86380 86390 1
504627 99504627 1001 86380 86390 1
504326 99504326 1001 86380 86390 1
504974 99504974 1001 86380 86390 1
505130 99505130 1001 86380 86390 1
505615 99505615 1001 86380 86390 1
505616 99505616 1001 86380 86390 1
505736 99505736 1001 86380 86390 1
505699 99505699 1001 86380 86390 1
505544 99505544 1001 86380 86390 1
505364 99505364 1001 86380 86390 1
505535 99505535 1001 86380 86390 1
505150 99505150 1001 86380 86390 1
506485 99506485 1001 86380 86390 1
506014 99506014 1001 86380 86390 1
506175 99506175 1001 86380 86390 1
506007 99506007 1001 86380 86390 1
506165 99506165 1001 86380 86390 1
506668 99506668 1001 86380 86390 1
507129 99507129 1001 86380 86390 1
506844 99506844 1001 86380 86390 1
507488 99507488 1001 86380 86390 1
508136 99508136 1001 86380 86390 1
508153 99508153 1001 86380 86390 1
507913 99507913 1001 86380 86390 1
507845 99507845 1001 86380 86390 1
508341 99508341 1001 86380 86390 1
508383 99508383 1001 86380 86390 1
508988 99508988 1001 86380 86390 1
508931 99508931 1001 86380 86390 1
508679 99508679 1001 86380 86390 1
508579 99508579 1001 86380 86390 1
509605 99509605 1001 86380 86390 1
509556 99509556 1001 86380 86390 1
509688 99509688 1001 86380 86390 1
509441 99509441 1001 86380 86390 1
509696 99509696 1001 86380 86390 1
509909 99509909 1001 86380 86390 1
510382 99510382 1001 86380 86390 1
510293 99510293 1001 86380 86390 1
510219 99510219 1001 86380 86390 1
511374 99511374 1001 86380 86390 1
511469 99511469 1001 86380 86390 1
511209 99511209 1001 86380 86390 1
511305 99511305 1001 86380 86390 1
510987 99510987 1001 86380 86390 1
510980 99510980 1001 86380 86390 1
512237 99512237 1001 86380 86390 1
512219 99512219 1001 86380 86390 1
512114 99512114 1001 86380 86390 1
512116 99512116 1001 86380 86390 1
511944 99511944 1001 86380 86390 1
512522 99512522 1001 86380 86390 1
513052 99513052 1001 86380 86390 1
513143 99513143 1001 86380 86390 1
512830 99512830 1001 86380 86390 1
512727 99512727 1001 86380 86390 1
512683 99512683 1001 86380 86390 1
513393 99513393 1001 86380 86390 1
513982 99513982 1001 86380 86390 1
513837 99513837 1001 86380 86390 1
514029 99514029 1001 86380 86390 1
513773 99513773 1001 86380 86390 1
513418 99513418 1001 86380 86390 1
513510 99513510 1001 86380 86390 1
513525 99513525 1001 86380 86390 1
514067 99514067 1001 86380 86390 1
514173 99514173 1001 86380 86390 1
514743 99514743 1001 86380 86390 1
514732 99514732 1001 86380 86390 1
515000 99515000 1001 86380 86390 1
515039 99515039 1001 86380 86390 1
514936 99514936 1001 86380 86390 1
515584 99515584 1001 86380 86390 1
515522 99515522 1001 86380 86390 1
515380 99515380 1001 86380 86390 1
515064 99515064 1001 86380 86390 1
515864 99515864 1001 86380 86390 1
515699 99515699 1001 86380 86390 1
515871 99515871 1001 86380 86390 1
516352 99516352 1001 86380 86390 1
516253 99516253 1001 86380 86390 1
516160 99516160 1001 86380 86390 1
516199 99516199 1001 86380 86390 1
515953 99515953 1001 86380 86390 1
516075 99516075 1001 86380 86390 1
516081 99516081 1001 86380 86390 1
516686 99516686 1001 86380 86390 1
516949 99516949 1001 86380 86390 1
517002 99517002 1001 86380 86390 1
516886 99516886 1001 86380 86390 1
516906 99516906 1001 86380 86390 1
517371 99517371 1001 86380 86390 1
517409 99517409 1001 86380 86390 1
518088 99518088 1001 86380 86390 1
517740 99517740 1001 86380 86390 1
517642 99517642 1001 86380 86390 1
518841 99518841 1001 86380 86390 1
518760 99518760 1001 86380 86390 1
518499 99518499 1001 86380 86390 1
518475 99518475 1001 86380 86390 1
519091 99519091 1001 86380 86390 1
519165 99519165 1001 86380 86390 1
519919 99519919 1001 86380 86390 1
520602 99520602 1001 86380 86390 1
520621 99520621 1001 86380 86390 1
520273 99520273 1001 86380 86390 1
520097 99520097 1001 86380 86390 1
520078 99520078 1001 86380 86390 1
521431 99521431 1001 86380 86390 1
521241 99521241 1001 86380 86390 1
521043 99521043 1001 86380 86390 1
521045 99521045 1001 86380 86390 1
521580 99521580 1001 86380 86390 1
521611 99521611 1001 86380 86390 1
521473 99521473 1001 86380 86390 1
521931 99521931 1001 86380 86390 1
522083 99522083 1001 86380 86390 1
521741 99521741 1001 86380 86390 1
522458 99522458 1001 86380 86390 1
522447 99522447 1001 86380 86390 1
522294 99522294 1001 86380 86390 1
522452 99522452 1001 86380 86390 1
522339 99522339 1001 86380 86390 1
522797 99522797 1001 86380 86390 1
522893 99522893 1001 86380 86390 1
522598 99522598 1001 86380 86390 1
523149 99523149 1001 86380 86390 1
523757 99523757 1001 86380 86390 1
523734 99523734 1001 86380 86390 1
523351 99523351 1001 86380 86390 1
523496 99523496 1001 86380 86390 1
523472 99523472 1001 86380 86390 1
524100 99524100 1001 86380 86390 1
523997 99523997 1001 86380 86390 1
524031 99524031 1001 86380 86390 1
524635 99524635 1001 86380 86390 1
524757 99524757 1001 86380 86390 1
524614 99524614 1001 86380 86390 1
524550 99524550 1001 86380 86390 1
524175 99524175 1001 86380 86390 1
524240 99524240 1001 86380 86390 1
524244 99524244 1001 86380 86390 1
524154 99524154 1001 86380 86390 1
524825 99524825 1001 86380 86390 1
525563 99525563 1001 86380 86390 1
525432 99525432 1001 86380 86390 1
525287 99525287 1001 86380 86390 1
525201 99525201 1001 86380 86390 1
525240 99525240 1001 86380 86390 1
525372 99525372 1001 86380 86390 1
525387 99525387 1001 86380 86390 1
524985 99524985 1001 86380 86390 1
525738 99525738 1001 86380 86390 1
525663 99525663 1001 86380 86390 1
526115 99526115 1001 86380 86390 1
526103 99526103 1001 86380 86390 1
525869 99525869 1001 86380 86390 1
525861 99525861 1001 86380 86390 1
526549 99526549 1001 86380 86390 1
526559 99526559 1001 86380 86390 1
526547 99526547 1001 86380 86390 1
527121 99527121 1001 86380 86390 1
527207 99527207 1001 86380 86390 1
527169 99527169 1001 86380 86390 1
526959 99526959 1001 86380 86390 1
526977 99526977 1001 86380 86390 1
526707 99526707 1001 86380 86390 1
527414 99527414 1001 86380 86390 1
527396 99527396 1001 86380 86390 1
527425 99527425 1001 86380 86390 1
527784 99527784 1001 86380 86390 1
527520 99527520 1001 86380 86390 1
527497 99527497 1001 86380 86390 1
527544 99527544 1001 86380 86390 1
528177 99528177 1001 86380 86390 1
528182 99528182 1001 86380 86390 1
528197 99528197 1001 86380 86390 1
528741 99528741 1001 86380 86390 1
528780 99528780 1001 86380 86390 1
528572 99528572 1001 86380 86390 1
528551 99528551 1001 86380 86390 1
528359 99528359 1001 86380 86390 1
528297 99528297 1001 86380 86390 1
529062 99529062 1001 86380 86390 1
529615 99529615 1001 86380 86390 1
529707 99529707 1001 86380 86390 1
529393 99529393 1001 86380 86390 1
529355 99529355 1001 86380 86390 1
529365 99529365 1001 86380 86390 1
529841 99529841 1001 86380 86390 1
529886 99529886 1001 86380 86390 1
530438 99530438 1001 86380 86390 1
530193 99530193 1001 86380 86390 1
530304 99530304 1001 86380 86390 1
530655 99530655 1001 86380 86390 1
530571 99530571 1001 86380 86390 1
530743 99530743 1001 86380 86390 1
531343 99531343 1001 86380 86390 1
531291 99531291 1001 86380 86390 1
531334 99531334 1001 86380 86390 1
531096 99531096 1001 86380 86390 1
530816 99530816 1001 86380 86390 1
532052 99532052 1001 86380 86390 1
532145 99532145 1001 86380 86390 1
531918 99531918 1001 86380 86390 1
531757 99531757 1001 86380 86390 1
531644 99531644 1001 86380 86390 1
531633 99531633 1001 86380 86390 1
532244 99532244 1001 86380 86390 1
532283 99532283 1001 86380 86390 1
532311 99532311 1001 86380 86390 1
532830 99532830 1001 86380 86390 1
532690 99532690 1001 86380 86390 1
532425 99532425 1001 86380 86390 1
532417 99532417 1001 86380 86390 1
533215 99533215 1001 86380 86390 1
533073 99533073 1001 86380 86390 1
533048 99533048 1001 86380 86390 1
533688 99533688 1001 86380 86390 1
533241 99533241 1001 86380 86390 1
534375 99534375 1001 86380 86390 1
534338 99534338 1001 86380 86390 1
534165 99534165 1001 86380 86390 1
534101 99534101 1001 86380 86390 1
534764 99534764 1001 86380 86390 1
535376 99535376 1001 86380 86390 1
535365 99535365 1001 86380 86390 1
535728 99535728 1001 86380 86390 1
536376 99536376 1001 86380 86390 1
536371 99536371 1001 86380 86390 1
536358 99536358 1001 86380 86390 1
536765 99536765 1001 86380 86390 1
536785 99536785 1001 86380 86390 1
536930 99536930 1001 86380 86390 1
536761 99536761 1001 86380 86390 1
537262 99537262 1001 86380 86390 1
537827 99537827 1001 86380 86390 1
537672 99537672 1001 86380 86390 1
537609 99537609 1001 86380 86390 1
537370 99537370 1001 86380 86390 1
537493 99537493 1001 86380 86390 1
538061 99538061 1001 86380 86390 1
538585 99538585 1001 86380 86390 1
538411 99538411 1001 86380 86390 1
538350 99538350 1001 86380 86390 1
538251 99538251 1001 86380 86390 1
538954 99538954 1001 86380 86390 1
538923 99538923 1001 86380 86390 1
538950 99538950 1001 86380 86390 1
538913 99538913 1001 86380 86390 1
538992 99538992 1001 86380 86390 1
539477 99539477 1001 86380 86390 1
539441 99539441 1001 86380 86390 1
539492 99539492 1001 86380 86390 1
539482 99539482 1001 86380 86390 1
539563 99539563 1001 86380 86390 1
539307 99539307 1001 86380 86390 1
539350 99539350 1001 86380 86390 1
539431 99539431 1001 86380 86390 1
539136 99539136 1001 86380 86390 1
539205 99539205 1001 86380 86390 1
539749 99539749 1001 86380 86390 1
540343 99540343 1001 86380 86390 1
540267 99540267 1001 86380 86390 1
540375 99540375 1001 86380 86390 1
540174 99540174 1001 86380 86390 1
540049 99540049 1001 86380 86390 1
539907 99539907 1001 86380 86390 1
540050 99540050 1001 86380 86390 1
539868 99539868 1001 86380 86390 1
540555 99540555 1001 86380 86390 1
540599 99540599 1001 86380 86390 1
541278 99541278 1001 86380 86390 1
540987 99540987 1001 86380 86390 1
541014 99541014 1001 86380 86390 1
540925 99540925 1001 86380 86390 1
540939 99540939 1001 86380 86390 1
541034 99541034 1001 86380 86390 1
541396 99541396 1001 86380 86390 1
542017 99542017 1001 86380 86390 1
541989 99541989 1001 86380 86390 1
541804 99541804 1001 86380 86390 1
541653 99541653 1001 86380 86390 1
541558 99541558 1001 86380 86390 1
542234 99542234 1001 86380 86390 1
542214 99542214 1001 86380 86390 1
542766 99542766 1001 86380 86390 1
542743 99542743 1001 86380 86390 1
542787 99542787 1001 86380 86390 1
542377 99542377 1001 86380 86390 1
543149 99543149 1001 86380 86390 1
543581 99543581 1001 86380 86390 1
543552 99543552 1001 86380 86390 1
543773 99543773 1001 86380 86390 1
543779 99543779 1001 86380 86390 1
544350 99544350 1001 86380 86390 1
544195 99544195 1001 86380 86390 1
544023 99544023 1001 86380 86390 1
514058 967 1002 33543 34192 1
519587 740 1002 44015 51706 1
400036 99400036 1001 86380 86390 1
400137 99400137 1001 86380 86390 1
400148 99400148 1001 86380 86390 1
400357 99400357 1001 86380 86390 1
400824 99400824 1001 86380 86390 1
400992 99400992 1001 86380 86390 1
400963 99400963 1001 86380 86390 1
401589 99401589 1001 86380 86390 1
402419 99402419 1001 86380 86390 1
402452 99402452 1001 86380 86390 1
402503 99402503 1001 86380 86390 1
402941 99402941 1001 86380 86390 1
403093 99403093 1001 86380 86390 1
403280 99403280 1001 86380 86390 1
403377 99403377 1001 86380 86390 1
403786 99403786 1001 86380 86390 1
403984 99403984 1001 86380 86390 1
404066 99404066 1001 86380 86390 1
404196 99404196 1001 86380 86390 1
404565 99404565 1001 86380 86390 1
404768 99404768 1001 86380 86390 1
404825 99404825 1001 86380 86390 1
404986 99404986 1001 86380 86390 1
405200 99405200 1001 86380 86390 1
405534 99405534 1001 86380 86390 1
406111 99406111 1001 86380 86390 1
406235 99406235 1001 86380 86390 1
406491 99406491 1001 86380 86390 1
407098 99407098 1001 86380 86390 1
407058 99407058 1001 86380 86390 1
407615 99407615 1001 86380 86390 1
407853 99407853 1001 86380 86390 1
407997 99407997 1001 86380 86390 1
408462 99408462 1001 86380 86390 1
408564 99408564 1001 86380 86390 1
408757 99408757 1001 86380 86390 1
408830 99408830 1001 86380 86390 1
409354 99409354 1001 86380 86390 1
409718 99409718 1001 86380 86390 1
409899 99409899 1001 86380 86390 1
410002 99410002 1001 86380 86390 1
410062 99410062 1001 86380 86390 1
410281 99410281 1001 86380 86390 1
410331 99410331 1001 86380 86390 1
410995 99410995 1001 86380 86390 1
411048 99411048 1001 86380 86390 1
411019 99411019 1001 86380 86390 1
411298 99411298 1001 86380 86390 1
411655 99411655 1001 86380 86390 1
412137 99412137 1001 86380 86390 1
413564 99413564 1001 86380 86390 1
412896 99412896 1001 86380 86390 1
412831 99412831 1001 86380 86390 1
413785 99413785 1001 86380 86390 1
413893 99413893 1001 86380 86390 1
414041 99414041 1001 86380 86390 1
415062 99415062 1001 86380 86390 1
415103 99415103 1001 86380 86390 1
414232 99414232 1001 86380 86390 1
415496 99415496 1001 86380 86390 1
416646 99416646 1001 86380 86390 1
416289 99416289 1001 86380 86390 1
416225 99416225 1001 86380 86390 1
415937 99415937 1001 86380 86390 1
416070 99416070 1001 86380 86390 1
415823 99415823 1001 86380 86390 1
415982 99415982 1001 86380 86390 1
417094 99417094 1001 86380 86390 1
417105 99417105 1001 86380 86390 1
417542 99417542 1001 86380 86390 1
418652 99418652 1001 86380 86390 1
418493 99418493 1001 86380 86390 1
418648 99418648 1001 86380 86390 1
418381 99418381 1001 86380 86390 1
418032 99418032 1001 86380 86390 1
417669 99417669 1001 86380 86390 1
418937 99418937 1001 86380 86390 1
419063 99419063 1001 86380 86390 1
418832 99418832 1001 86380 86390 1
420077 99420077 1001 86380 86390 1
420311 99420311 1001 86380 86390 1
419421 99419421 1001 86380 86390 1
419557 99419557 1001 86380 86390 1
420816 99420816 1001 86380 86390 1
421443 99421443 1001 86380 86390 1
421534 99421534 1001 86380 86390 1
420858 99420858 1001 86380 86390 1
420933 99420933 1001 86380 86390 1
421061 99421061 1001 86380 86390 1
422228 99422228 1001 86380 86390 1
422433 99422433 1001 86380 86390 1
423169 99423169 1001 86380 86390 1
423233 99423233 1001 86380 86390 1
423009 99423009 1001 86380 86390 1
423263 99423263 1001 86380 86390 1
422533 99422533 1001 86380 86390 1
423937 99423937 1001 86380 86390 1
425156 99425156 1001 86380 86390 1
424623 99424623 1001 86380 86390 1
424771 99424771 1001 86380 86390 1
426906 99426906 1001 86380 86390 1
426710 99426710 1001 86380 86390 1
426942 99426942 1001 86380 86390 1
426276 99426276 1001 86380 86390 1
426438 99426438 1001 86380 86390 1
427323 99427323 1001 86380 86390 1
428607 99428607 1001 86380 86390 1
428164 99428164 1001 86380 86390 1
427597 99427597 1001 86380 86390 1
427851 99427851 1001 86380 86390 1
427753 99427753 1001 86380 86390 1
427673 99427673 1001 86380 86390 1
429116 99429116 1001 86380 86390 1
429165 99429165 1001 86380 86390 1
429653 99429653 1001 86380 86390 1
429544 99429544 1001 86380 86390 1
429545 99429545 1001 86380 86390 1
429440 99429440 1001 86380 86390 1
429282 99429282 1001 86380 86390 1
429340 99429340 1001 86380 86390 1
430424 99430424 1001 86380 86390 1
431738 99431738 1001 86380 86390 1
431358 99431358 1001 86380 86390 1
431343 99431343 1001 86380 86390 1
431064 99431064 1001 86380 86390 1
431032 99431032 1001 86380 86390 1
431047 99431047 1001 86380 86390 1
432202 99432202 1001 86380 86390 1
432067 99432067 1001 86380 86390 1
433430 99433430 1001 86380 86390 1
433196 99433196 1001 86380 86390 1
432912 99432912 1001 86380 86390 1
433009 99433009 1001 86380 86390 1
432606 99432606 1001 86380 86390 1
432829 99432829 1001 86380 86390 1
435109 99435109 1001 86380 86390 1
435066 99435066 1001 86380 86390 1
435332 99435332 1001 86380 86390 1
434738 99434738 1001 86380 86390 1
434741 99434741 1001 86380 86390 1
434543 99434543 1001 86380 86390 1
434242 99434242 1001 86380 86390 1
436903 99436903 1001 86380 86390 1
436651 99436651 1001 86380 86390 1
435993 99435993 1001 86380 86390 1
300004 99300004 1001 86380 86390 1
437304 99437304 1001 86380 86390 1
300011 99300011 1001 86380 86390 1
300038 99300038 1001 86380 86390 1
300341 99300341 1001 86380 86390 1
300137 99300137 1001 86380 86390 1
300790 99300790 1001 86380 86390 1
300835 99300835 1001 86380 86390 1
301440 99301440 1001 86380 86390 1
301358 99301358 1001 86380 86390 1
301360 99301360 1001 86380 86390 1
301437 99301437 1001 86380 86390 1
301271 99301271 1001 86380 86390 1
301249 99301249 1001 86380 86390 1
301316 99301316 1001 86380 86390 1
301709 99301709 1001 86380 86390 1
302347 99302347 1001 86380 86390 1
302167 99302167 1001 86380 86390 1
301933 99301933 1001 86380 86390 1
302475 99302475 1001 86380 86390 1
302995 99302995 1001 86380 86390 1
302663 99302663 1001 86380 86390 1
302627 99302627 1001 86380 86390 1
303411 99303411 1001 86380 86390 1
304013 99304013 1001 86380 86390 1
303690 99303690 1001 86380 86390 1
303773 99303773 1001 86380 86390 1
303592 99303592 1001 86380 86390 1
304114 99304114 1001 86380 86390 1
304089 99304089 1001 86380 86390 1
304042 99304042 1001 86380 86390 1
304783 99304783 1001 86380 86390 1
304839 99304839 1001 86380 86390 1
304604 99304604 1001 86380 86390 1
304545 99304545 1001 86380 86390 1
304293 99304293 1001 86380 86390 1
304298 99304298 1001 86380 86390 1
304924 99304924 1001 86380 86390 1
305617 99305617 1001 86380 86390 1
305680 99305680 1001 86380 86390 1
305312 99305312 1001 86380 86390 1
305468 99305468 1001 86380 86390 1
305436 99305436 1001 86380 86390 1
305098 99305098 1001 86380 86390 1
500015 99500015 1001 86380 86390 1
500781 99500781 1001 86380 86390 1
500682 99500682 1001 86380 86390 1
500377 99500377 1001 86380 86390 1
500201 99500201 1001 86380 86390 1
501006 99501006 1001 86380 86390 1
501353 99501353 1001 86380 86390 1
501084 99501084 1001 86380 86390 1
501111 99501111 1001 86380 86390 1
501205 99501205 1001 86380 86390 1
501117 99501117 1001 86380 86390 1
502313 99502313 1001 86380 86390 1
502398 99502398 1001 86380 86390 1
502334 99502334 1001 86380 86390 1
502188 99502188 1001 86380 86390 1
503257 99503257 1001 86380 86390 1
503102 99503102 1001 86380 86390 1
502924 99502924 1001 86380 86390 1
502733 99502733 1001 86380 86390 1
503478 99503478 1001 86380 86390 1
504059 99504059 1001 86380 86390 1
503933 99503933 1001 86380 86390 1
503875 99503875 1001 86380 86390 1
503828 99503828 1001 86380 86390 1
503856 99503856 1001 86380 86390 1
503704 99503704 1001 86380 86390 1
503538 99503538 1001 86380 86390 1
503557 99503557 1001 86380 86390 1
504768 99504768 1001 86380 86390 1
504787 99504787 1001 86380 86390 1
504788 99504788 1001 86380 86390 1
504538 99504538 1001 86380 86390 1
504608 99504608 1001 86380 86390 1
505435 99505435 1001 86380 86390 1
505461 99505461 1001 86380 86390 1
505470 99505470 1001 86380 86390 1
506525 99506525 1001 86380 86390 1
506373 99506373 1001 86380 86390 1
506195 99506195 1001 86380 86390 1
506041 99506041 1001 86380 86390 1
506093 99506093 1001 86380 86390 1
506022 99506022 1001 86380 86390 1
506074 99506074 1001 86380 86390 1
505984 99505984 1001 86380 86390 1
506749 99506749 1001 86380 86390 1
506662 99506662 1001 86380 86390 1
507259 99507259 1001 86380 86390 1
507316 99507316 1001 86380 86390 1
507165 99507165 1001 86380 86390 1
507195 99507195 1001 86380 86390 1
507014 99507014 1001 86380 86390 1
506991 99506991 1001 86380 86390 1
507500 99507500 1001 86380 86390 1
508100 99508100 1001 86380 86390 1
507978 99507978 1001 86380 86390 1
507884 99507884 1001 86380 86390 1
507697 99507697 1001 86380 86390 1
508370 99508370 1001 86380 86390 1
508346 99508346 1001 86380 86390 1
508900 99508900 1001 86380 86390 1
508783 99508783 1001 86380 86390 1
508597 99508597 1001 86380 86390 1
508473 99508473 1001 86380 86390 1
508632 99508632 1001 86380 86390 1
509198 99509198 1001 86380 86390 1
509661 99509661 1001 86380 86390 1
509547 99509547 1001 86380 86390 1
509691 99509691 1001 86380 86390 1
509411 99509411 1001 86380 86390 1
509421 99509421 1001 86380 86390 1
510690 99510690 1001 86380 86390 1
510625 99510625 1001 86380 86390 1
510677 99510677 1001 86380 86390 1
510538 99510538 1001 86380 86390 1
510558 99510558 1001 86380 86390 1
510444 99510444 1001 86380 86390 1
510317 99510317 1001 86380 86390 1
510463 99510463 1001 86380 86390 1
510918 99510918 1001 86380 86390 1
510880 99510880 1001 86380 86390 1
511351 99511351 1001 86380 86390 1
511014 99511014 1001 86380 86390 1
512100 99512100 1001 86380 86390 1
512139 99512139 1001 86380 86390 1
511831 99511831 1001 86380 86390 1
512561 99512561 1001 86380 86390 1
513005 99513005 1001 86380 86390 1
513023 99513023 1001 86380 86390 1
512699 99512699 1001 86380 86390 1
513356 99513356 1001 86380 86390 1
513915 99513915 1001 86380 86390 1
513974 99513974 1001 86380 86390 1
514093 99514093 1001 86380 86390 1
514707 99514707 1001 86380 86390 1
514833 99514833 1001 86380 86390 1
514738 99514738 1001 86380 86390 1
514476 99514476 1001 86380 86390 1
514323 99514323 1001 86380 86390 1
515649 99515649 1001 86380 86390 1
515661 99515661 1001 86380 86390 1
515665 99515665 1001 86380 86390 1
515681 99515681 1001 86380 86390 1
515279 99515279 1001 86380 86390 1
515423 99515423 1001 86380 86390 1
515360 99515360 1001 86380 86390 1
515251 99515251 1001 86380 86390 1
515123 99515123 1001 86380 86390 1
516465 99516465 1001 86380 86390 1
516496 99516496 1001 86380 86390 1
516457 99516457 1001 86380 86390 1
516280 99516280 1001 86380 86390 1
516044 99516044 1001 86380 86390 1
516057 99516057 1001 86380 86390 1
517156 99517156 1001 86380 86390 1
517164 99517164 1001 86380 86390 1
517232 99517232 1001 86380 86390 1
516926 99516926 1001 86380 86390 1
517017 99517017 1001 86380 86390 1
517030 99517030 1001 86380 86390 1
516807 99516807 1001 86380 86390 1
516800 99516800 1001 86380 86390 1
517525 99517525 1001 86380 86390 1
518077 99518077 1001 86380 86390 1
518093 99518093 1001 86380 86390 1
517991 99517991 1001 86380 86390 1
517913 99517913 1001 86380 86390 1
517620 99517620 1001 86380 86390 1
518242 99518242 1001 86380 86390 1
518795 99518795 1001 86380 86390 1
518862 99518862 1001 86380 86390 1
518801 99518801 1001 86380 86390 1
518892 99518892 1001 86380 86390 1
518653 99518653 1001 86380 86390 1
518587 99518587 1001 86380 86390 1
518406 99518406 1001 86380 86390 1
518436 99518436 1001 86380 86390 1
519144 99519144 1001 86380 86390 1
519172 99519172 1001 86380 86390 1
519030 99519030 1001 86380 86390 1
519109 99519109 1001 86380 86390 1
519138 99519138 1001 86380 86390 1
519633 99519633 1001 86380 86390 1
519750 99519750 1001 86380 86390 1
519635 99519635 1001 86380 86390 1
519687 99519687 1001 86380 86390 1
519586 99519586 1001 86380 86390 1
519500 99519500 1001 86380 86390 1
519222 99519222 1001 86380 86390 1
520622 99520622 1001 86380 86390 1
520242 99520242 1001 86380 86390 1
520373 99520373 1001 86380 86390 1
520399 99520399 1001 86380 86390 1
520330 99520330 1001 86380 86390 1
520213 99520213 1001 86380 86390 1
520073 99520073 1001 86380 86390 1
520051 99520051 1001 86380 86390 1
520732 99520732 1001 86380 86390 1
520812 99520812 1001 86380 86390 1
521409 99521409 1001 86380 86390 1
520917 99520917 1001 86380 86390 1
521613 99521613 1001 86380 86390 1
522269 99522269 1001 86380 86390 1
522030 99522030 1001 86380 86390 1
521928 99521928 1001 86380 86390 1
522484 99522484 1001 86380 86390 1
522385 99522385 1001 86380 86390 1
522418 99522418 1001 86380 86390 1
523018 99523018 1001 86380 86390 1
522908 99522908 1001 86380 86390 1
522618 99522618 1001 86380 86390 1
522698 99522698 1001 86380 86390 1
522638 99522638 1001 86380 86390 1
523252 99523252 1001 86380 86390 1
523243 99523243 1001 86380 86390 1
523767 99523767 1001 86380 86390 1
523902 99523902 1001 86380 86390 1
523427 99523427 1001 86380 86390 1
523329 99523329 1001 86380 86390 1
523410 99523410 1001 86380 86390 1
524007 99524007 1001 86380 86390 1
524091 99524091 1001 86380 86390 1
524735 99524735 1001 86380 86390 1
524588 99524588 1001 86380 86390 1
524465 99524465 1001 86380 86390 1
524192 99524192 1001 86380 86390 1
524233 99524233 1001 86380 86390 1
524234 99524234 1001 86380 86390 1
524340 99524340 1001 86380 86390 1
524911 99524911 1001 86380 86390 1
525488 99525488 1001 86380 86390 1
525454 99525454 1001 86380 86390 1
525216 99525216 1001 86380 86390 1
525285 99525285 1001 86380 86390 1
525084 99525084 1001 86380 86390 1
525098 99525098 1001 86380 86390 1
525061 99525061 1001 86380 86390 1
525624 99525624 1001 86380 86390 1
525639 99525639 1001 86380 86390 1
526321 99526321 1001 86380 86390 1
526289 99526289 1001 86380 86390 1
526120 99526120 1001 86380 86390 1
527086 99527086 1001 86380 86390 1
527167 99527167 1001 86380 86390 1
527206 99527206 1001 86380 86390 1
528025 99528025 1001 86380 86390 1
527910 99527910 1001 86380 86390 1
527759 99527759 1001 86380 86390 1
527748 99527748 1001 86380 86390 1
527725 99527725 1001 86380 86390 1
527539 99527539 1001 86380 86390 1
528167 99528167 1001 86380 86390 1
528830 99528830 1001 86380 86390 1
528729 99528729 1001 86380 86390 1
528651 99528651 1001 86380 86390 1
528477 99528477 1001 86380 86390 1
528443 99528443 1001 86380 86390 1
528405 99528405 1001 86380 86390 1
529234 99529234 1001 86380 86390 1
530169 99530169 1001 86380 86390 1
531222 99531222 1001 86380 86390 1
531328 99531328 1001 86380 86390 1
530993 99530993 1001 86380 86390 1
530760 99530760 1001 86380 86390 1
530905 99530905 1001 86380 86390 1
531486 99531486 1001 86380 86390 1
531461 99531461 1001 86380 86390 1
531411 99531411 1001 86380 86390 1
531505 99531505 1001 86380 86390 1
532178 99532178 1001 86380 86390 1
532181 99532181 1001 86380 86390 1
531861 99531861 1001 86380 86390 1
531888 99531888 1001 86380 86390 1
532222 99532222 1001 86380 86390 1
532857 99532857 1001 86380 86390 1
533008 99533008 1001 86380 86390 1
532650 99532650 1001 86380 86390 1
532574 99532574 1001 86380 86390 1
532562 99532562 1001 86380 86390 1
532436 99532436 1001 86380 86390 1
533825 99533825 1001 86380 86390 1
533792 99533792 1001 86380 86390 1
533689 99533689 1001 86380 86390 1
533637 99533637 1001 86380 86390 1
533355 99533355 1001 86380 86390 1
534039 99534039 1001 86380 86390 1
533863 99533863 1001 86380 86390 1
534870 99534870 1001 86380 86390 1
535388 99535388 1001 86380 86390 1
535417 99535417 1001 86380 86390 1
535405 99535405 1001 86380 86390 1
535114 99535114 1001 86380 86390 1
535261 99535261 1001 86380 86390 1
535145 99535145 1001 86380 86390 1
534891 99534891 1001 86380 86390 1
534914 99534914 1001 86380 86390 1
535573 99535573 1001 86380 86390 1
536066 99536066 1001 86380 86390 1
535993 99535993 1001 86380 86390 1
536085 99536085 1001 86380 86390 1
536052 99536052 1001 86380 86390 1
535879 99535879 1001 86380 86390 1
535919 99535919 1001 86380 86390 1
536369 99536369 1001 86380 86390 1
536396 99536396 1001 86380 86390 1
537046 99537046 1001 86380 86390 1
536757 99536757 1001 86380 86390 1
537366 99537366 1001 86380 86390 1
537810 99537810 1001 86380 86390 1
537812 99537812 1001 86380 86390 1
537943 99537943 1001 86380 86390 1
537896 99537896 1001 86380 86390 1
537653 99537653 1001 86380 86390 1
538635 99538635 1001 86380 86390 1
538765 99538765 1001 86380 86390 1
538786 99538786 1001 86380 86390 1
538671 99538671 1001 86380 86390 1
538197 99538197 1001 86380 86390 1
538344 99538344 1001 86380 86390 1
538916 99538916 1001 86380 86390 1
538911 99538911 1001 86380 86390 1
539631 99539631 1001 86380 86390 1
539131 99539131 1001 86380 86390 1
539187 99539187 1001 86380 86390 1
539663 99539663 1001 86380 86390 1
539666 99539666 1001 86380 86390 1
539687 99539687 1001 86380 86390 1
539740 99539740 1001 86380 86390 1
540361 99540361 1001 86380 86390 1
540244 99540244 1001 86380 86390 1
540130 99540130 1001 86380 86390 1
539923 99539923 1001 86380 86390 1
540013 99540013 1001 86380 86390 1
540515 99540515 1001 86380 86390 1
540488 99540488 1001 86380 86390 1
541192 99541192 1001 86380 86390 1
541208 99541208 1001 86380 86390 1
541235 99541235 1001 86380 86390 1
541058 99541058 1001 86380 86390 1
540788 99540788 1001 86380 86390 1
540676 99540676 1001 86380 86390 1
540769 99540769 1001 86380 86390 1
540874 99540874 1001 86380 86390 1
540836 99540836 1001 86380 86390 1
541393 99541393 1001 86380 86390 1
541422 99541422 1001 86380 86390 1
541371 99541371 1001 86380 86390 1
542022 99542022 1001 86380 86390 1
541787 99541787 1001 86380 86390 1
541725 99541725 1001 86380 86390 1
541726 99541726 1001 86380 86390 1
541886 99541886 1001 86380 86390 1
541594 99541594 1001 86380 86390 1
541570 99541570 1001 86380 86390 1
542272 99542272 1001 86380 86390 1
542165 99542165 1001 86380 86390 1
542895 99542895 1001 86380 86390 1
542914 99542914 1001 86380 86390 1
542614 99542614 1001 86380 86390 1
542627 99542627 1001 86380 86390 1
542698 99542698 1001 86380 86390 1
542609 99542609 1001 86380 86390 1
542411 99542411 1001 86380 86390 1
542964 99542964 1001 86380 86390 1
543713 99543713 1001 86380 86390 1
543651 99543651 1001 86380 86390 1
543729 99543729 1001 86380 86390 1
543626 99543626 1001 86380 86390 1
543731 99543731 1001 86380 86390 1
543535 99543535 1001 86380 86390 1
543827 99543827 1001 86380 86390 1
544596 99544596 1001 86380 86390 1
544150 99544150 1001 86380 86390 1
544156 99544156 1001 86380 86390 1
544620 99544620 1001 86380 86390 1
544635 99544635 1001 86380 86390 1
423581 523 1001 76380 77757 1
508550 690 1002 47603 51635 1
519557 1040 1001 54578 54877 1
400130 99400130 1001 86380 86390 1
400207 99400207 1001 86380 86390 1
400819 99400819 1001 86380 86390 1
400798 99400798 1001 86380 86390 1
401248 99401248 1001 86380 86390 1
401318 99401318 1001 86380 86390 1
401899 99401899 1001 86380 86390 1
402137 99402137 1001 86380 86390 1
402721 99402721 1001 86380 86390 1
403098 99403098 1001 86380 86390 1
403181 99403181 1001 86380 86390 1
403106 99403106 1001 86380 86390 1
403709 99403709 1001 86380 86390 1
403928 99403928 1001 86380 86390 1
404017 99404017 1001 86380 86390 1
404087 99404087 1001 86380 86390 1
404396 99404396 1001 86380 86390 1
404695 99404695 1001 86380 86390 1
405232 99405232 1001 86380 86390 1
405469 99405469 1001 86380 86390 1
406147 99406147 1001 86380 86390 1
406279 99406279 1001 86380 86390 1
406702 99406702 1001 86380 86390 1
406975 99406975 1001 86380 86390 1
406957 99406957 1001 86380 86390 1
406946 99406946 1001 86380 86390 1
407632 99407632 1001 86380 86390 1
407854 99407854 1001 86380 86390 1
407978 99407978 1001 86380 86390 1
408906 99408906 1001 86380 86390 1
409053 99409053 1001 86380 86390 1
409121 99409121 1001 86380 86390 1
409577 99409577 1001 86380 86390 1
410179 99410179 1001 86380 86390 1
410309 99410309 1001 86380 86390 1
410474 99410474 1001 86380 86390 1
410682 99410682 1001 86380 86390 1
410665 99410665 1001 86380 86390 1
410643 99410643 1001 86380 86390 1
410884 99410884 1001 86380 86390 1
[truncated: 4,059,492 more chars]
