# Supplementary material for: Fast and near-optimal monitoring for healthcare acquired infection outbreaks
Source: PLoS Comput Biol. 2019 Sep 16;15(9):e1007284. doi: 10.1371/journal.pcbi.1007284 (PMC6762212; doi:10.1371/journal.pcbi.1007284)
Supplement: S1 Data — (ZIP) [file pcbi.1007284.s006.zip › MobilityLogs1/HAISE_Carilion_all_visits_day_43.txt]

#Person location Sublocation StartTime EndTime Type
432937 803 1001 32400 33837 1
511290 794 1001 31763 32063 1
400075 99400075 1001 86380 86390 1
400287 99400287 1001 86380 86390 1
400452 99400452 1001 86380 86390 1
400563 99400563 1001 86380 86390 1
400602 99400602 1001 86380 86390 1
400821 99400821 1001 86380 86390 1
400954 99400954 1001 86380 86390 1
401183 99401183 1001 86380 86390 1
401368 99401368 1001 86380 86390 1
402352 99402352 1001 86380 86390 1
402674 99402674 1001 86380 86390 1
403582 99403582 1001 86380 86390 1
403659 99403659 1001 86380 86390 1
403827 99403827 1001 86380 86390 1
404086 99404086 1001 86380 86390 1
404287 99404287 1001 86380 86390 1
404432 99404432 1001 86380 86390 1
404527 99404527 1001 86380 86390 1
404644 99404644 1001 86380 86390 1
405007 99405007 1001 86380 86390 1
405337 99405337 1001 86380 86390 1
405721 99405721 1001 86380 86390 1
405843 99405843 1001 86380 86390 1
407255 99407255 1001 86380 86390 1
407344 99407344 1001 86380 86390 1
407367 99407367 1001 86380 86390 1
407883 99407883 1001 86380 86390 1
408126 99408126 1001 86380 86390 1
408319 99408319 1001 86380 86390 1
409043 99409043 1001 86380 86390 1
409095 99409095 1001 86380 86390 1
409225 99409225 1001 86380 86390 1
409217 99409217 1001 86380 86390 1
409320 99409320 1001 86380 86390 1
409718 99409718 1001 86380 86390 1
409808 99409808 1001 86380 86390 1
409840 99409840 1001 86380 86390 1
410523 99410523 1001 86380 86390 1
411213 99411213 1001 86380 86390 1
411480 99411480 1001 86380 86390 1
411482 99411482 1001 86380 86390 1
411551 99411551 1001 86380 86390 1
412084 99412084 1001 86380 86390 1
412379 99412379 1001 86380 86390 1
412287 99412287 1001 86380 86390 1
412310 99412310 1001 86380 86390 1
413353 99413353 1001 86380 86390 1
413553 99413553 1001 86380 86390 1
413664 99413664 1001 86380 86390 1
413130 99413130 1001 86380 86390 1
412526 99412526 1001 86380 86390 1
412483 99412483 1001 86380 86390 1
412810 99412810 1001 86380 86390 1
412772 99412772 1001 86380 86390 1
413831 99413831 1001 86380 86390 1
414082 99414082 1001 86380 86390 1
415196 99415196 1001 86380 86390 1
415184 99415184 1001 86380 86390 1
414545 99414545 1001 86380 86390 1
414910 99414910 1001 86380 86390 1
414177 99414177 1001 86380 86390 1
415468 99415468 1001 86380 86390 1
416859 99416859 1001 86380 86390 1
416612 99416612 1001 86380 86390 1
416535 99416535 1001 86380 86390 1
416392 99416392 1001 86380 86390 1
415725 99415725 1001 86380 86390 1
417048 99417048 1001 86380 86390 1
417226 99417226 1001 86380 86390 1
417303 99417303 1001 86380 86390 1
418691 99418691 1001 86380 86390 1
418177 99418177 1001 86380 86390 1
418118 99418118 1001 86380 86390 1
417893 99417893 1001 86380 86390 1
417714 99417714 1001 86380 86390 1
417753 99417753 1001 86380 86390 1
417812 99417812 1001 86380 86390 1
419050 99419050 1001 86380 86390 1
419071 99419071 1001 86380 86390 1
419306 99419306 1001 86380 86390 1
419581 99419581 1001 86380 86390 1
420569 99420569 1001 86380 86390 1
421639 99421639 1001 86380 86390 1
421600 99421600 1001 86380 86390 1
420896 99420896 1001 86380 86390 1
420839 99420839 1001 86380 86390 1
420939 99420939 1001 86380 86390 1
422381 99422381 1001 86380 86390 1
423605 99423605 1001 86380 86390 1
423558 99423558 1001 86380 86390 1
423747 99423747 1001 86380 86390 1
423300 99423300 1001 86380 86390 1
422554 99422554 1001 86380 86390 1
422539 99422539 1001 86380 86390 1
424121 99424121 1001 86380 86390 1
423979 99423979 1001 86380 86390 1
425196 99425196 1001 86380 86390 1
425317 99425317 1001 86380 86390 1
424812 99424812 1001 86380 86390 1
424158 99424158 1001 86380 86390 1
424448 99424448 1001 86380 86390 1
424203 99424203 1001 86380 86390 1
424588 99424588 1001 86380 86390 1
425592 99425592 1001 86380 86390 1
426768 99426768 1001 86380 86390 1
426285 99426285 1001 86380 86390 1
426515 99426515 1001 86380 86390 1
426029 99426029 1001 86380 86390 1
427925 99427925 1001 86380 86390 1
428333 99428333 1001 86380 86390 1
428335 99428335 1001 86380 86390 1
428833 99428833 1001 86380 86390 1
429160 99429160 1001 86380 86390 1
429991 99429991 1001 86380 86390 1
430109 99430109 1001 86380 86390 1
429699 99429699 1001 86380 86390 1
429891 99429891 1001 86380 86390 1
429704 99429704 1001 86380 86390 1
429655 99429655 1001 86380 86390 1
429705 99429705 1001 86380 86390 1
431736 99431736 1001 86380 86390 1
431791 99431791 1001 86380 86390 1
431032 99431032 1001 86380 86390 1
432226 99432226 1001 86380 86390 1
432295 99432295 1001 86380 86390 1
433442 99433442 1001 86380 86390 1
433055 99433055 1001 86380 86390 1
432936 99432936 1001 86380 86390 1
432917 99432917 1001 86380 86390 1
432853 99432853 1001 86380 86390 1
432804 99432804 1001 86380 86390 1
435138 99435138 1001 86380 86390 1
435165 99435165 1001 86380 86390 1
435423 99435423 1001 86380 86390 1
434352 99434352 1001 86380 86390 1
435515 99435515 1001 86380 86390 1
435543 99435543 1001 86380 86390 1
437004 99437004 1001 86380 86390 1
436461 99436461 1001 86380 86390 1
436559 99436559 1001 86380 86390 1
300648 99300648 1001 86380 86390 1
300546 99300546 1001 86380 86390 1
300423 99300423 1001 86380 86390 1
300378 99300378 1001 86380 86390 1
300189 99300189 1001 86380 86390 1
300145 99300145 1001 86380 86390 1
300764 99300764 1001 86380 86390 1
300833 99300833 1001 86380 86390 1
300904 99300904 1001 86380 86390 1
300840 99300840 1001 86380 86390 1
301482 99301482 1001 86380 86390 1
301528 99301528 1001 86380 86390 1
301184 99301184 1001 86380 86390 1
301327 99301327 1001 86380 86390 1
301265 99301265 1001 86380 86390 1
300960 99300960 1001 86380 86390 1
301605 99301605 1001 86380 86390 1
301744 99301744 1001 86380 86390 1
302333 99302333 1001 86380 86390 1
302021 99302021 1001 86380 86390 1
301811 99301811 1001 86380 86390 1
301776 99301776 1001 86380 86390 1
301767 99301767 1001 86380 86390 1
301848 99301848 1001 86380 86390 1
302388 99302388 1001 86380 86390 1
303135 99303135 1001 86380 86390 1
303064 99303064 1001 86380 86390 1
302927 99302927 1001 86380 86390 1
302959 99302959 1001 86380 86390 1
302869 99302869 1001 86380 86390 1
303236 99303236 1001 86380 86390 1
303918 99303918 1001 86380 86390 1
303913 99303913 1001 86380 86390 1
303557 99303557 1001 86380 86390 1
303611 99303611 1001 86380 86390 1
304190 99304190 1001 86380 86390 1
304165 99304165 1001 86380 86390 1
304204 99304204 1001 86380 86390 1
304756 99304756 1001 86380 86390 1
304666 99304666 1001 86380 86390 1
304797 99304797 1001 86380 86390 1
304721 99304721 1001 86380 86390 1
304674 99304674 1001 86380 86390 1
304453 99304453 1001 86380 86390 1
304282 99304282 1001 86380 86390 1
304245 99304245 1001 86380 86390 1
304403 99304403 1001 86380 86390 1
304429 99304429 1001 86380 86390 1
305390 99305390 1001 86380 86390 1
305288 99305288 1001 86380 86390 1
305316 99305316 1001 86380 86390 1
500739 99500739 1001 86380 86390 1
500411 99500411 1001 86380 86390 1
500360 99500360 1001 86380 86390 1
501534 99501534 1001 86380 86390 1
501654 99501654 1001 86380 86390 1
501656 99501656 1001 86380 86390 1
502239 99502239 1001 86380 86390 1
501926 99501926 1001 86380 86390 1
501862 99501862 1001 86380 86390 1
502568 99502568 1001 86380 86390 1
502655 99502655 1001 86380 86390 1
503073 99503073 1001 86380 86390 1
502880 99502880 1001 86380 86390 1
502964 99502964 1001 86380 86390 1
503068 99503068 1001 86380 86390 1
502689 99502689 1001 86380 86390 1
502835 99502835 1001 86380 86390 1
502708 99502708 1001 86380 86390 1
503364 99503364 1001 86380 86390 1
503441 99503441 1001 86380 86390 1
503797 99503797 1001 86380 86390 1
503890 99503890 1001 86380 86390 1
503800 99503800 1001 86380 86390 1
503805 99503805 1001 86380 86390 1
503551 99503551 1001 86380 86390 1
503597 99503597 1001 86380 86390 1
503599 99503599 1001 86380 86390 1
504196 99504196 1001 86380 86390 1
504301 99504301 1001 86380 86390 1
504752 99504752 1001 86380 86390 1
504865 99504865 1001 86380 86390 1
504571 99504571 1001 86380 86390 1
504468 99504468 1001 86380 86390 1
504334 99504334 1001 86380 86390 1
505075 99505075 1001 86380 86390 1
505106 99505106 1001 86380 86390 1
505607 99505607 1001 86380 86390 1
505636 99505636 1001 86380 86390 1
505525 99505525 1001 86380 86390 1
505515 99505515 1001 86380 86390 1
505464 99505464 1001 86380 86390 1
505421 99505421 1001 86380 86390 1
505265 99505265 1001 86380 86390 1
505219 99505219 1001 86380 86390 1
505941 99505941 1001 86380 86390 1
506413 99506413 1001 86380 86390 1
506354 99506354 1001 86380 86390 1
506343 99506343 1001 86380 86390 1
506306 99506306 1001 86380 86390 1
506190 99506190 1001 86380 86390 1
506260 99506260 1001 86380 86390 1
506135 99506135 1001 86380 86390 1
506162 99506162 1001 86380 86390 1
506749 99506749 1001 86380 86390 1
507273 99507273 1001 86380 86390 1
507404 99507404 1001 86380 86390 1
508136 99508136 1001 86380 86390 1
508177 99508177 1001 86380 86390 1
508191 99508191 1001 86380 86390 1
507880 99507880 1001 86380 86390 1
507972 99507972 1001 86380 86390 1
508041 99508041 1001 86380 86390 1
507830 99507830 1001 86380 86390 1
507664 99507664 1001 86380 86390 1
508375 99508375 1001 86380 86390 1
508428 99508428 1001 86380 86390 1
508950 99508950 1001 86380 86390 1
508820 99508820 1001 86380 86390 1
508859 99508859 1001 86380 86390 1
508470 99508470 1001 86380 86390 1
509210 99509210 1001 86380 86390 1
509767 99509767 1001 86380 86390 1
509544 99509544 1001 86380 86390 1
509424 99509424 1001 86380 86390 1
509290 99509290 1001 86380 86390 1
510082 99510082 1001 86380 86390 1
510522 99510522 1001 86380 86390 1
510328 99510328 1001 86380 86390 1
510516 99510516 1001 86380 86390 1
510792 99510792 1001 86380 86390 1
511479 99511479 1001 86380 86390 1
511506 99511506 1001 86380 86390 1
511163 99511163 1001 86380 86390 1
510938 99510938 1001 86380 86390 1
511806 99511806 1001 86380 86390 1
511950 99511950 1001 86380 86390 1
512452 99512452 1001 86380 86390 1
513127 99513127 1001 86380 86390 1
512758 99512758 1001 86380 86390 1
513884 99513884 1001 86380 86390 1
513965 99513965 1001 86380 86390 1
513633 99513633 1001 86380 86390 1
513790 99513790 1001 86380 86390 1
513743 99513743 1001 86380 86390 1
513784 99513784 1001 86380 86390 1
513655 99513655 1001 86380 86390 1
513449 99513449 1001 86380 86390 1
513580 99513580 1001 86380 86390 1
513574 99513574 1001 86380 86390 1
514043 99514043 1001 86380 86390 1
514575 99514575 1001 86380 86390 1
514409 99514409 1001 86380 86390 1
515022 99515022 1001 86380 86390 1
514967 99514967 1001 86380 86390 1
515634 99515634 1001 86380 86390 1
515546 99515546 1001 86380 86390 1
515579 99515579 1001 86380 86390 1
515439 99515439 1001 86380 86390 1
515427 99515427 1001 86380 86390 1
515182 99515182 1001 86380 86390 1
515122 99515122 1001 86380 86390 1
515809 99515809 1001 86380 86390 1
516475 99516475 1001 86380 86390 1
516438 99516438 1001 86380 86390 1
516989 99516989 1001 86380 86390 1
517046 99517046 1001 86380 86390 1
516998 99516998 1001 86380 86390 1
517535 99517535 1001 86380 86390 1
518014 99518014 1001 86380 86390 1
518053 99518053 1001 86380 86390 1
517649 99517649 1001 86380 86390 1
517650 99517650 1001 86380 86390 1
518310 99518310 1001 86380 86390 1
518744 99518744 1001 86380 86390 1
518670 99518670 1001 86380 86390 1
518523 99518523 1001 86380 86390 1
518525 99518525 1001 86380 86390 1
519427 99519427 1001 86380 86390 1
519460 99519460 1001 86380 86390 1
519297 99519297 1001 86380 86390 1
519260 99519260 1001 86380 86390 1
519861 99519861 1001 86380 86390 1
520526 99520526 1001 86380 86390 1
520629 99520629 1001 86380 86390 1
520414 99520414 1001 86380 86390 1
520366 99520366 1001 86380 86390 1
520099 99520099 1001 86380 86390 1
520757 99520757 1001 86380 86390 1
521086 99521086 1001 86380 86390 1
521206 99521206 1001 86380 86390 1
520860 99520860 1001 86380 86390 1
522286 99522286 1001 86380 86390 1
522163 99522163 1001 86380 86390 1
521905 99521905 1001 86380 86390 1
521895 99521895 1001 86380 86390 1
522004 99522004 1001 86380 86390 1
522047 99522047 1001 86380 86390 1
521761 99521761 1001 86380 86390 1
522345 99522345 1001 86380 86390 1
522294 99522294 1001 86380 86390 1
522336 99522336 1001 86380 86390 1
522928 99522928 1001 86380 86390 1
523034 99523034 1001 86380 86390 1
523010 99523010 1001 86380 86390 1
522901 99522901 1001 86380 86390 1
522594 99522594 1001 86380 86390 1
522530 99522530 1001 86380 86390 1
522573 99522573 1001 86380 86390 1
523316 99523316 1001 86380 86390 1
523915 99523915 1001 86380 86390 1
523875 99523875 1001 86380 86390 1
523850 99523850 1001 86380 86390 1
523876 99523876 1001 86380 86390 1
523330 99523330 1001 86380 86390 1
523474 99523474 1001 86380 86390 1
523954 99523954 1001 86380 86390 1
523999 99523999 1001 86380 86390 1
524039 99524039 1001 86380 86390 1
524952 99524952 1001 86380 86390 1
524816 99524816 1001 86380 86390 1
525455 99525455 1001 86380 86390 1
525317 99525317 1001 86380 86390 1
525268 99525268 1001 86380 86390 1
525067 99525067 1001 86380 86390 1
525069 99525069 1001 86380 86390 1
525703 99525703 1001 86380 86390 1
525601 99525601 1001 86380 86390 1
526284 99526284 1001 86380 86390 1
526233 99526233 1001 86380 86390 1
526339 99526339 1001 86380 86390 1
526354 99526354 1001 86380 86390 1
526039 99526039 1001 86380 86390 1
526068 99526068 1001 86380 86390 1
526056 99526056 1001 86380 86390 1
526000 99526000 1001 86380 86390 1
525832 99525832 1001 86380 86390 1
525858 99525858 1001 86380 86390 1
526484 99526484 1001 86380 86390 1
526507 99526507 1001 86380 86390 1
527070 99527070 1001 86380 86390 1
526852 99526852 1001 86380 86390 1
526948 99526948 1001 86380 86390 1
526695 99526695 1001 86380 86390 1
526747 99526747 1001 86380 86390 1
526675 99526675 1001 86380 86390 1
527351 99527351 1001 86380 86390 1
527443 99527443 1001 86380 86390 1
527394 99527394 1001 86380 86390 1
527371 99527371 1001 86380 86390 1
527423 99527423 1001 86380 86390 1
527959 99527959 1001 86380 86390 1
527985 99527985 1001 86380 86390 1
527886 99527886 1001 86380 86390 1
527904 99527904 1001 86380 86390 1
527957 99527957 1001 86380 86390 1
527705 99527705 1001 86380 86390 1
527719 99527719 1001 86380 86390 1
528229 99528229 1001 86380 86390 1
528213 99528213 1001 86380 86390 1
528864 99528864 1001 86380 86390 1
528737 99528737 1001 86380 86390 1
528880 99528880 1001 86380 86390 1
528587 99528587 1001 86380 86390 1
528667 99528667 1001 86380 86390 1
528642 99528642 1001 86380 86390 1
528425 99528425 1001 86380 86390 1
528455 99528455 1001 86380 86390 1
528459 99528459 1001 86380 86390 1
528382 99528382 1001 86380 86390 1
528937 99528937 1001 86380 86390 1
529016 99529016 1001 86380 86390 1
529010 99529010 1001 86380 86390 1
529368 99529368 1001 86380 86390 1
529318 99529318 1001 86380 86390 1
529321 99529321 1001 86380 86390 1
529322 99529322 1001 86380 86390 1
529480 99529480 1001 86380 86390 1
529469 99529469 1001 86380 86390 1
529891 99529891 1001 86380 86390 1
529748 99529748 1001 86380 86390 1
530478 99530478 1001 86380 86390 1
530504 99530504 1001 86380 86390 1
530415 99530415 1001 86380 86390 1
530543 99530543 1001 86380 86390 1
530197 99530197 1001 86380 86390 1
530252 99530252 1001 86380 86390 1
530151 99530151 1001 86380 86390 1
529934 99529934 1001 86380 86390 1
530745 99530745 1001 86380 86390 1
531264 99531264 1001 86380 86390 1
531296 99531296 1001 86380 86390 1
530975 99530975 1001 86380 86390 1
530780 99530780 1001 86380 86390 1
531458 99531458 1001 86380 86390 1
532170 99532170 1001 86380 86390 1
532158 99532158 1001 86380 86390 1
531925 99531925 1001 86380 86390 1
531740 99531740 1001 86380 86390 1
531695 99531695 1001 86380 86390 1
532212 99532212 1001 86380 86390 1
532343 99532343 1001 86380 86390 1
533032 99533032 1001 86380 86390 1
532959 99532959 1001 86380 86390 1
533744 99533744 1001 86380 86390 1
533786 99533786 1001 86380 86390 1
533801 99533801 1001 86380 86390 1
533767 99533767 1001 86380 86390 1
533589 99533589 1001 86380 86390 1
533452 99533452 1001 86380 86390 1
533506 99533506 1001 86380 86390 1
533547 99533547 1001 86380 86390 1
533959 99533959 1001 86380 86390 1
533929 99533929 1001 86380 86390 1
534609 99534609 1001 86380 86390 1
534545 99534545 1001 86380 86390 1
534611 99534611 1001 86380 86390 1
534117 99534117 1001 86380 86390 1
534837 99534837 1001 86380 86390 1
534760 99534760 1001 86380 86390 1
535454 99535454 1001 86380 86390 1
535175 99535175 1001 86380 86390 1
535270 99535270 1001 86380 86390 1
535171 99535171 1001 86380 86390 1
535051 99535051 1001 86380 86390 1
534913 99534913 1001 86380 86390 1
535574 99535574 1001 86380 86390 1
535306 99535306 1001 86380 86390 1
535619 99535619 1001 86380 86390 1
536225 99536225 1001 86380 86390 1
536181 99536181 1001 86380 86390 1
535940 99535940 1001 86380 86390 1
535839 99535839 1001 86380 86390 1
535894 99535894 1001 86380 86390 1
536348 99536348 1001 86380 86390 1
536375 99536375 1001 86380 86390 1
536351 99536351 1001 86380 86390 1
537045 99537045 1001 86380 86390 1
536603 99536603 1001 86380 86390 1
537259 99537259 1001 86380 86390 1
537656 99537656 1001 86380 86390 1
537644 99537644 1001 86380 86390 1
538600 99538600 1001 86380 86390 1
538246 99538246 1001 86380 86390 1
538876 99538876 1001 86380 86390 1
538839 99538839 1001 86380 86390 1
539007 99539007 1001 86380 86390 1
538970 99538970 1001 86380 86390 1
538988 99538988 1001 86380 86390 1
538976 99538976 1001 86380 86390 1
539172 99539172 1001 86380 86390 1
539657 99539657 1001 86380 86390 1
539658 99539658 1001 86380 86390 1
540301 99540301 1001 86380 86390 1
540399 99540399 1001 86380 86390 1
540388 99540388 1001 86380 86390 1
540043 99540043 1001 86380 86390 1
540019 99540019 1001 86380 86390 1
540035 99540035 1001 86380 86390 1
539881 99539881 1001 86380 86390 1
540557 99540557 1001 86380 86390 1
541112 99541112 1001 86380 86390 1
541217 99541217 1001 86380 86390 1
541293 99541293 1001 86380 86390 1
541110 99541110 1001 86380 86390 1
540884 99540884 1001 86380 86390 1
540964 99540964 1001 86380 86390 1
540809 99540809 1001 86380 86390 1
540734 99540734 1001 86380 86390 1
542056 99542056 1001 86380 86390 1
542023 99542023 1001 86380 86390 1
541888 99541888 1001 86380 86390 1
541793 99541793 1001 86380 86390 1
542934 99542934 1001 86380 86390 1
542559 99542559 1001 86380 86390 1
542537 99542537 1001 86380 86390 1
542569 99542569 1001 86380 86390 1
542687 99542687 1001 86380 86390 1
542468 99542468 1001 86380 86390 1
542392 99542392 1001 86380 86390 1
542947 99542947 1001 86380 86390 1
543142 99543142 1001 86380 86390 1
543385 99543385 1001 86380 86390 1
543495 99543495 1001 86380 86390 1
543405 99543405 1001 86380 86390 1
543320 99543320 1001 86380 86390 1
543800 99543800 1001 86380 86390 1
543895 99543895 1001 86380 86390 1
544562 99544562 1001 86380 86390 1
544511 99544511 1001 86380 86390 1
544473 99544473 1001 86380 86390 1
544281 99544281 1001 86380 86390 1
544608 99544608 1001 86380 86390 1
429300 634 1001 35940 38337 1
400258 99400258 1001 86380 86390 1
400239 99400239 1001 86380 86390 1
400555 99400555 1001 86380 86390 1
400742 99400742 1001 86380 86390 1
401628 99401628 1001 86380 86390 1
401604 99401604 1001 86380 86390 1
401871 99401871 1001 86380 86390 1
401856 99401856 1001 86380 86390 1
402357 99402357 1001 86380 86390 1
402448 99402448 1001 86380 86390 1
403282 99403282 1001 86380 86390 1
403372 99403372 1001 86380 86390 1
403432 99403432 1001 86380 86390 1
403771 99403771 1001 86380 86390 1
404068 99404068 1001 86380 86390 1
404396 99404396 1001 86380 86390 1
404757 99404757 1001 86380 86390 1
405012 99405012 1001 86380 86390 1
405436 99405436 1001 86380 86390 1
405727 99405727 1001 86380 86390 1
405978 99405978 1001 86380 86390 1
406423 99406423 1001 86380 86390 1
406439 99406439 1001 86380 86390 1
407486 99407486 1001 86380 86390 1
407568 99407568 1001 86380 86390 1
407743 99407743 1001 86380 86390 1
408187 99408187 1001 86380 86390 1
408224 99408224 1001 86380 86390 1
409437 99409437 1001 86380 86390 1
409765 99409765 1001 86380 86390 1
409822 99409822 1001 86380 86390 1
410657 99410657 1001 86380 86390 1
410736 99410736 1001 86380 86390 1
410741 99410741 1001 86380 86390 1
411074 99411074 1001 86380 86390 1
411637 99411637 1001 86380 86390 1
411587 99411587 1001 86380 86390 1
411649 99411649 1001 86380 86390 1
411692 99411692 1001 86380 86390 1
411950 99411950 1001 86380 86390 1
412234 99412234 1001 86380 86390 1
412330 99412330 1001 86380 86390 1
413488 99413488 1001 86380 86390 1
412528 99412528 1001 86380 86390 1
413951 99413951 1001 86380 86390 1
414133 99414133 1001 86380 86390 1
415697 99415697 1001 86380 86390 1
415628 99415628 1001 86380 86390 1
416659 99416659 1001 86380 86390 1
415938 99415938 1001 86380 86390 1
417308 99417308 1001 86380 86390 1
418650 99418650 1001 86380 86390 1
418622 99418622 1001 86380 86390 1
418792 99418792 1001 86380 86390 1
418375 99418375 1001 86380 86390 1
418314 99418314 1001 86380 86390 1
417946 99417946 1001 86380 86390 1
418959 99418959 1001 86380 86390 1
419890 99419890 1001 86380 86390 1
419893 99419893 1001 86380 86390 1
420048 99420048 1001 86380 86390 1
419932 99419932 1001 86380 86390 1
420029 99420029 1001 86380 86390 1
419363 99419363 1001 86380 86390 1
420448 99420448 1001 86380 86390 1
420559 99420559 1001 86380 86390 1
421817 99421817 1001 86380 86390 1
421853 99421853 1001 86380 86390 1
421537 99421537 1001 86380 86390 1
421317 99421317 1001 86380 86390 1
423636 99423636 1001 86380 86390 1
423007 99423007 1001 86380 86390 1
423204 99423204 1001 86380 86390 1
422644 99422644 1001 86380 86390 1
423954 99423954 1001 86380 86390 1
424147 99424147 1001 86380 86390 1
425104 99425104 1001 86380 86390 1
424726 99424726 1001 86380 86390 1
424269 99424269 1001 86380 86390 1
424348 99424348 1001 86380 86390 1
424446 99424446 1001 86380 86390 1
424447 99424447 1001 86380 86390 1
424153 99424153 1001 86380 86390 1
425448 99425448 1001 86380 86390 1
425480 99425480 1001 86380 86390 1
425616 99425616 1001 86380 86390 1
425489 99425489 1001 86380 86390 1
426759 99426759 1001 86380 86390 1
425876 99425876 1001 86380 86390 1
428547 99428547 1001 86380 86390 1
428177 99428177 1001 86380 86390 1
427816 99427816 1001 86380 86390 1
427893 99427893 1001 86380 86390 1
427799 99427799 1001 86380 86390 1
430268 99430268 1001 86380 86390 1
430319 99430319 1001 86380 86390 1
430249 99430249 1001 86380 86390 1
430064 99430064 1001 86380 86390 1
429635 99429635 1001 86380 86390 1
429711 99429711 1001 86380 86390 1
429616 99429616 1001 86380 86390 1
429573 99429573 1001 86380 86390 1
429180 99429180 1001 86380 86390 1
430489 99430489 1001 86380 86390 1
430616 99430616 1001 86380 86390 1
430798 99430798 1001 86380 86390 1
431930 99431930 1001 86380 86390 1
431584 99431584 1001 86380 86390 1
431360 99431360 1001 86380 86390 1
430959 99430959 1001 86380 86390 1
433719 99433719 1001 86380 86390 1
433089 99433089 1001 86380 86390 1
433047 99433047 1001 86380 86390 1
433913 99433913 1001 86380 86390 1
433917 99433917 1001 86380 86390 1
434131 99434131 1001 86380 86390 1
435338 99435338 1001 86380 86390 1
435357 99435357 1001 86380 86390 1
434764 99434764 1001 86380 86390 1
434649 99434649 1001 86380 86390 1
434833 99434833 1001 86380 86390 1
436965 99436965 1001 86380 86390 1
436532 99436532 1001 86380 86390 1
436561 99436561 1001 86380 86390 1
436235 99436235 1001 86380 86390 1
436274 99436274 1001 86380 86390 1
435923 99435923 1001 86380 86390 1
300003 99300003 1001 86380 86390 1
300680 99300680 1001 86380 86390 1
300672 99300672 1001 86380 86390 1
300441 99300441 1001 86380 86390 1
300469 99300469 1001 86380 86390 1
301155 99301155 1001 86380 86390 1
301717 99301717 1001 86380 86390 1
302189 99302189 1001 86380 86390 1
301972 99301972 1001 86380 86390 1
302106 99302106 1001 86380 86390 1
301878 99301878 1001 86380 86390 1
301914 99301914 1001 86380 86390 1
302496 99302496 1001 86380 86390 1
302393 99302393 1001 86380 86390 1
303112 99303112 1001 86380 86390 1
302796 99302796 1001 86380 86390 1
302853 99302853 1001 86380 86390 1
302832 99302832 1001 86380 86390 1
303208 99303208 1001 86380 86390 1
303239 99303239 1001 86380 86390 1
303878 99303878 1001 86380 86390 1
303883 99303883 1001 86380 86390 1
303876 99303876 1001 86380 86390 1
303752 99303752 1001 86380 86390 1
303635 99303635 1001 86380 86390 1
303704 99303704 1001 86380 86390 1
303513 99303513 1001 86380 86390 1
304098 99304098 1001 86380 86390 1
304105 99304105 1001 86380 86390 1
304832 99304832 1001 86380 86390 1
304814 99304814 1001 86380 86390 1
304672 99304672 1001 86380 86390 1
304763 99304763 1001 86380 86390 1
304794 99304794 1001 86380 86390 1
304576 99304576 1001 86380 86390 1
304654 99304654 1001 86380 86390 1
304617 99304617 1001 86380 86390 1
304494 99304494 1001 86380 86390 1
304328 99304328 1001 86380 86390 1
304998 99304998 1001 86380 86390 1
304864 99304864 1001 86380 86390 1
305454 99305454 1001 86380 86390 1
305089 99305089 1001 86380 86390 1
500026 99500026 1001 86380 86390 1
500184 99500184 1001 86380 86390 1
500162 99500162 1001 86380 86390 1
500702 99500702 1001 86380 86390 1
500641 99500641 1001 86380 86390 1
500520 99500520 1001 86380 86390 1
500457 99500457 1001 86380 86390 1
500485 99500485 1001 86380 86390 1
500409 99500409 1001 86380 86390 1
500464 99500464 1001 86380 86390 1
500296 99500296 1001 86380 86390 1
500236 99500236 1001 86380 86390 1
501009 99501009 1001 86380 86390 1
501576 99501576 1001 86380 86390 1
501473 99501473 1001 86380 86390 1
501573 99501573 1001 86380 86390 1
501509 99501509 1001 86380 86390 1
501179 99501179 1001 86380 86390 1
501146 99501146 1001 86380 86390 1
501030 99501030 1001 86380 86390 1
501727 99501727 1001 86380 86390 1
501830 99501830 1001 86380 86390 1
502380 99502380 1001 86380 86390 1
502195 99502195 1001 86380 86390 1
502110 99502110 1001 86380 86390 1
502202 99502202 1001 86380 86390 1
502194 99502194 1001 86380 86390 1
501947 99501947 1001 86380 86390 1
502530 99502530 1001 86380 86390 1
502495 99502495 1001 86380 86390 1
502639 99502639 1001 86380 86390 1
502552 99502552 1001 86380 86390 1
502669 99502669 1001 86380 86390 1
503277 99503277 1001 86380 86390 1
503237 99503237 1001 86380 86390 1
503252 99503252 1001 86380 86390 1
503162 99503162 1001 86380 86390 1
502883 99502883 1001 86380 86390 1
503371 99503371 1001 86380 86390 1
504085 99504085 1001 86380 86390 1
503919 99503919 1001 86380 86390 1
503985 99503985 1001 86380 86390 1
503873 99503873 1001 86380 86390 1
503763 99503763 1001 86380 86390 1
503712 99503712 1001 86380 86390 1
503679 99503679 1001 86380 86390 1
503696 99503696 1001 86380 86390 1
504794 99504794 1001 86380 86390 1
504351 99504351 1001 86380 86390 1
504392 99504392 1001 86380 86390 1
504383 99504383 1001 86380 86390 1
504435 99504435 1001 86380 86390 1
504399 99504399 1001 86380 86390 1
505031 99505031 1001 86380 86390 1
505070 99505070 1001 86380 86390 1
505084 99505084 1001 86380 86390 1
505097 99505097 1001 86380 86390 1
505088 99505088 1001 86380 86390 1
505600 99505600 1001 86380 86390 1
505465 99505465 1001 86380 86390 1
505546 99505546 1001 86380 86390 1
505916 99505916 1001 86380 86390 1
505904 99505904 1001 86380 86390 1
506015 99506015 1001 86380 86390 1
506013 99506013 1001 86380 86390 1
506660 99506660 1001 86380 86390 1
506791 99506791 1001 86380 86390 1
506718 99506718 1001 86380 86390 1
507297 99507297 1001 86380 86390 1
507174 99507174 1001 86380 86390 1
506995 99506995 1001 86380 86390 1
508197 99508197 1001 86380 86390 1
508198 99508198 1001 86380 86390 1
507987 99507987 1001 86380 86390 1
509015 99509015 1001 86380 86390 1
508890 99508890 1001 86380 86390 1
508454 99508454 1001 86380 86390 1
509115 99509115 1001 86380 86390 1
509160 99509160 1001 86380 86390 1
509839 99509839 1001 86380 86390 1
509492 99509492 1001 86380 86390 1
509519 99509519 1001 86380 86390 1
509545 99509545 1001 86380 86390 1
509338 99509338 1001 86380 86390 1
509287 99509287 1001 86380 86390 1
510027 99510027 1001 86380 86390 1
509902 99509902 1001 86380 86390 1
510090 99510090 1001 86380 86390 1
510542 99510542 1001 86380 86390 1
510581 99510581 1001 86380 86390 1
510674 99510674 1001 86380 86390 1
510421 99510421 1001 86380 86390 1
510476 99510476 1001 86380 86390 1
510803 99510803 1001 86380 86390 1
510843 99510843 1001 86380 86390 1
510896 99510896 1001 86380 86390 1
510913 99510913 1001 86380 86390 1
510878 99510878 1001 86380 86390 1
511516 99511516 1001 86380 86390 1
511394 99511394 1001 86380 86390 1
511009 99511009 1001 86380 86390 1
511561 99511561 1001 86380 86390 1
512224 99512224 1001 86380 86390 1
512180 99512180 1001 86380 86390 1
512258 99512258 1001 86380 86390 1
512053 99512053 1001 86380 86390 1
511835 99511835 1001 86380 86390 1
511851 99511851 1001 86380 86390 1
511841 99511841 1001 86380 86390 1
511807 99511807 1001 86380 86390 1
512481 99512481 1001 86380 86390 1
513097 99513097 1001 86380 86390 1
513153 99513153 1001 86380 86390 1
512809 99512809 1001 86380 86390 1
512894 99512894 1001 86380 86390 1
512637 99512637 1001 86380 86390 1
512710 99512710 1001 86380 86390 1
513278 99513278 1001 86380 86390 1
513914 99513914 1001 86380 86390 1
513787 99513787 1001 86380 86390 1
513794 99513794 1001 86380 86390 1
513744 99513744 1001 86380 86390 1
513537 99513537 1001 86380 86390 1
514209 99514209 1001 86380 86390 1
514731 99514731 1001 86380 86390 1
514693 99514693 1001 86380 86390 1
514842 99514842 1001 86380 86390 1
514674 99514674 1001 86380 86390 1
514515 99514515 1001 86380 86390 1
514305 99514305 1001 86380 86390 1
514914 99514914 1001 86380 86390 1
514940 99514940 1001 86380 86390 1
514969 99514969 1001 86380 86390 1
515661 99515661 1001 86380 86390 1
515589 99515589 1001 86380 86390 1
515527 99515527 1001 86380 86390 1
515379 99515379 1001 86380 86390 1
515470 99515470 1001 86380 86390 1
515836 99515836 1001 86380 86390 1
515741 99515741 1001 86380 86390 1
516185 99516185 1001 86380 86390 1
515954 99515954 1001 86380 86390 1
516678 99516678 1001 86380 86390 1
516632 99516632 1001 86380 86390 1
516583 99516583 1001 86380 86390 1
517194 99517194 1001 86380 86390 1
517048 99517048 1001 86380 86390 1
517075 99517075 1001 86380 86390 1
516888 99516888 1001 86380 86390 1
516715 99516715 1001 86380 86390 1
517434 99517434 1001 86380 86390 1
517447 99517447 1001 86380 86390 1
518112 99518112 1001 86380 86390 1
517945 99517945 1001 86380 86390 1
517751 99517751 1001 86380 86390 1
517602 99517602 1001 86380 86390 1
518807 99518807 1001 86380 86390 1
518892 99518892 1001 86380 86390 1
518394 99518394 1001 86380 86390 1
519102 99519102 1001 86380 86390 1
519094 99519094 1001 86380 86390 1
519003 99519003 1001 86380 86390 1
519043 99519043 1001 86380 86390 1
519773 99519773 1001 86380 86390 1
519552 99519552 1001 86380 86390 1
519475 99519475 1001 86380 86390 1
519828 99519828 1001 86380 86390 1
519884 99519884 1001 86380 86390 1
520002 99520002 1001 86380 86390 1
520536 99520536 1001 86380 86390 1
520207 99520207 1001 86380 86390 1
521390 99521390 1001 86380 86390 1
521355 99521355 1001 86380 86390 1
521250 99521250 1001 86380 86390 1
521214 99521214 1001 86380 86390 1
521551 99521551 1001 86380 86390 1
521486 99521486 1001 86380 86390 1
521527 99521527 1001 86380 86390 1
522254 99522254 1001 86380 86390 1
521951 99521951 1001 86380 86390 1
521694 99521694 1001 86380 86390 1
521772 99521772 1001 86380 86390 1
521722 99521722 1001 86380 86390 1
523022 99523022 1001 86380 86390 1
522976 99522976 1001 86380 86390 1
522735 99522735 1001 86380 86390 1
522775 99522775 1001 86380 86390 1
522723 99522723 1001 86380 86390 1
522815 99522815 1001 86380 86390 1
522908 99522908 1001 86380 86390 1
522793 99522793 1001 86380 86390 1
522549 99522549 1001 86380 86390 1
522657 99522657 1001 86380 86390 1
522658 99522658 1001 86380 86390 1
522587 99522587 1001 86380 86390 1
523227 99523227 1001 86380 86390 1
523308 99523308 1001 86380 86390 1
523790 99523790 1001 86380 86390 1
523749 99523749 1001 86380 86390 1
523689 99523689 1001 86380 86390 1
523521 99523521 1001 86380 86390 1
524105 99524105 1001 86380 86390 1
524610 99524610 1001 86380 86390 1
524502 99524502 1001 86380 86390 1
524466 99524466 1001 86380 86390 1
524445 99524445 1001 86380 86390 1
524536 99524536 1001 86380 86390 1
524472 99524472 1001 86380 86390 1
524357 99524357 1001 86380 86390 1
524192 99524192 1001 86380 86390 1
524868 99524868 1001 86380 86390 1
525283 99525283 1001 86380 86390 1
525121 99525121 1001 86380 86390 1
525174 99525174 1001 86380 86390 1
525090 99525090 1001 86380 86390 1
526236 99526236 1001 86380 86390 1
526001 99526001 1001 86380 86390 1
525820 99525820 1001 86380 86390 1
525915 99525915 1001 86380 86390 1
526489 99526489 1001 86380 86390 1
526543 99526543 1001 86380 86390 1
527121 99527121 1001 86380 86390 1
527092 99527092 1001 86380 86390 1
526714 99526714 1001 86380 86390 1
526806 99526806 1001 86380 86390 1
527301 99527301 1001 86380 86390 1
527396 99527396 1001 86380 86390 1
527961 99527961 1001 86380 86390 1
527929 99527929 1001 86380 86390 1
527843 99527843 1001 86380 86390 1
527507 99527507 1001 86380 86390 1
527501 99527501 1001 86380 86390 1
528783 99528783 1001 86380 86390 1
528733 99528733 1001 86380 86390 1
528355 99528355 1001 86380 86390 1
528941 99528941 1001 86380 86390 1
528972 99528972 1001 86380 86390 1
529536 99529536 1001 86380 86390 1
529713 99529713 1001 86380 86390 1
529722 99529722 1001 86380 86390 1
529496 99529496 1001 86380 86390 1
529433 99529433 1001 86380 86390 1
529343 99529343 1001 86380 86390 1
529362 99529362 1001 86380 86390 1
529428 99529428 1001 86380 86390 1
529147 99529147 1001 86380 86390 1
529201 99529201 1001 86380 86390 1
529876 99529876 1001 86380 86390 1
530506 99530506 1001 86380 86390 1
530368 99530368 1001 86380 86390 1
530433 99530433 1001 86380 86390 1
530273 99530273 1001 86380 86390 1
530605 99530605 1001 86380 86390 1
530671 99530671 1001 86380 86390 1
531254 99531254 1001 86380 86390 1
531315 99531315 1001 86380 86390 1
531032 99531032 1001 86380 86390 1
531055 99531055 1001 86380 86390 1
531507 99531507 1001 86380 86390 1
531536 99531536 1001 86380 86390 1
531446 99531446 1001 86380 86390 1
531847 99531847 1001 86380 86390 1
531838 99531838 1001 86380 86390 1
531743 99531743 1001 86380 86390 1
531602 99531602 1001 86380 86390 1
531631 99531631 1001 86380 86390 1
533021 99533021 1001 86380 86390 1
532671 99532671 1001 86380 86390 1
532628 99532628 1001 86380 86390 1
532669 99532669 1001 86380 86390 1
532514 99532514 1001 86380 86390 1
532495 99532495 1001 86380 86390 1
532616 99532616 1001 86380 86390 1
533054 99533054 1001 86380 86390 1
533134 99533134 1001 86380 86390 1
533043 99533043 1001 86380 86390 1
533782 99533782 1001 86380 86390 1
533708 99533708 1001 86380 86390 1
533623 99533623 1001 86380 86390 1
533638 99533638 1001 86380 86390 1
533267 99533267 1001 86380 86390 1
533255 99533255 1001 86380 86390 1
533349 99533349 1001 86380 86390 1
533261 99533261 1001 86380 86390 1
534046 99534046 1001 86380 86390 1
534638 99534638 1001 86380 86390 1
534509 99534509 1001 86380 86390 1
534550 99534550 1001 86380 86390 1
534376 99534376 1001 86380 86390 1
534098 99534098 1001 86380 86390 1
534075 99534075 1001 86380 86390 1
534763 99534763 1001 86380 86390 1
534856 99534856 1001 86380 86390 1
535433 99535433 1001 86380 86390 1
535476 99535476 1001 86380 86390 1
535208 99535208 1001 86380 86390 1
535104 99535104 1001 86380 86390 1
535211 99535211 1001 86380 86390 1
535084 99535084 1001 86380 86390 1
534917 99534917 1001 86380 86390 1
535086 99535086 1001 86380 86390 1
534996 99534996 1001 86380 86390 1
534935 99534935 1001 86380 86390 1
534988 99534988 1001 86380 86390 1
535600 99535600 1001 86380 86390 1
536304 99536304 1001 86380 86390 1
536446 99536446 1001 86380 86390 1
537090 99537090 1001 86380 86390 1
536896 99536896 1001 86380 86390 1
536645 99536645 1001 86380 86390 1
536686 99536686 1001 86380 86390 1
537277 99537277 1001 86380 86390 1
537266 99537266 1001 86380 86390 1
537331 99537331 1001 86380 86390 1
537849 99537849 1001 86380 86390 1
537889 99537889 1001 86380 86390 1
537705 99537705 1001 86380 86390 1
537738 99537738 1001 86380 86390 1
538624 99538624 1001 86380 86390 1
538682 99538682 1001 86380 86390 1
538593 99538593 1001 86380 86390 1
538815 99538815 1001 86380 86390 1
539254 99539254 1001 86380 86390 1
539430 99539430 1001 86380 86390 1
539224 99539224 1001 86380 86390 1
539800 99539800 1001 86380 86390 1
539843 99539843 1001 86380 86390 1
540074 99540074 1001 86380 86390 1
539862 99539862 1001 86380 86390 1
540616 99540616 1001 86380 86390 1
541195 99541195 1001 86380 86390 1
540898 99540898 1001 86380 86390 1
541386 99541386 1001 86380 86390 1
541309 99541309 1001 86380 86390 1
541441 99541441 1001 86380 86390 1
541352 99541352 1001 86380 86390 1
541966 99541966 1001 86380 86390 1
542034 99542034 1001 86380 86390 1
541674 99541674 1001 86380 86390 1
542932 99542932 1001 86380 86390 1
542572 99542572 1001 86380 86390 1
542694 99542694 1001 86380 86390 1
542657 99542657 1001 86380 86390 1
542542 99542542 1001 86380 86390 1
542543 99542543 1001 86380 86390 1
542405 99542405 1001 86380 86390 1
543051 99543051 1001 86380 86390 1
543071 99543071 1001 86380 86390 1
543604 99543604 1001 86380 86390 1
543556 99543556 1001 86380 86390 1
543374 99543374 1001 86380 86390 1
543422 99543422 1001 86380 86390 1
543824 99543824 1001 86380 86390 1
543773 99543773 1001 86380 86390 1
543868 99543868 1001 86380 86390 1
544533 99544533 1001 86380 86390 1
544462 99544462 1001 86380 86390 1
544530 99544530 1001 86380 86390 1
544128 99544128 1001 86380 86390 1
544730 99544730 1001 86380 86390 1
400581 99400581 1001 86380 86390 1
400689 99400689 1001 86380 86390 1
400727 99400727 1001 86380 86390 1
401074 99401074 1001 86380 86390 1
401530 99401530 1001 86380 86390 1
401552 99401552 1001 86380 86390 1
401884 99401884 1001 86380 86390 1
402098 99402098 1001 86380 86390 1
402224 99402224 1001 86380 86390 1
402461 99402461 1001 86380 86390 1
402555 99402555 1001 86380 86390 1
402779 99402779 1001 86380 86390 1
402763 99402763 1001 86380 86390 1
402806 99402806 1001 86380 86390 1
403075 99403075 1001 86380 86390 1
403202 99403202 1001 86380 86390 1
403152 99403152 1001 86380 86390 1
403606 99403606 1001 86380 86390 1
403879 99403879 1001 86380 86390 1
403978 99403978 1001 86380 86390 1
404119 99404119 1001 86380 86390 1
404191 99404191 1001 86380 86390 1
404418 99404418 1001 86380 86390 1
404502 99404502 1001 86380 86390 1
404876 99404876 1001 86380 86390 1
404877 99404877 1001 86380 86390 1
405162 99405162 1001 86380 86390 1
405224 99405224 1001 86380 86390 1
405346 99405346 1001 86380 86390 1
405725 99405725 1001 86380 86390 1
406204 99406204 1001 86380 86390 1
406417 99406417 1001 86380 86390 1
406575 99406575 1001 86380 86390 1
406621 99406621 1001 86380 86390 1
406743 99406743 1001 86380 86390 1
406829 99406829 1001 86380 86390 1
407672 99407672 1001 86380 86390 1
407733 99407733 1001 86380 86390 1
407911 99407911 1001 86380 86390 1
408604 99408604 1001 86380 86390 1
408704 99408704 1001 86380 86390 1
408757 99408757 1001 86380 86390 1
409046 99409046 1001 86380 86390 1
409170 99409170 1001 86380 86390 1
409113 99409113 1001 86380 86390 1
409314 99409314 1001 86380 86390 1
409368 99409368 1001 86380 86390 1
409922 99409922 1001 86380 86390 1
410113 99410113 1001 86380 86390 1
410281 99410281 1001 86380 86390 1
413084 99413084 1001 86380 86390 1
412801 99412801 1001 86380 86390 1
412683 99412683 1001 86380 86390 1
413970 99413970 1001 86380 86390 1
414013 99414013 1001 86380 86390 1
413992 99413992 1001 86380 86390 1
414106 99414106 1001 86380 86390 1
415243 99415243 1001 86380 86390 1
415198 99415198 1001 86380 86390 1
415136 99415136 1001 86380 86390 1
414824 99414824 1001 86380 86390 1
414710 99414710 1001 86380 86390 1
414748 99414748 1001 86380 86390 1
414751 99414751 1001 86380 86390 1
414248 99414248 1001 86380 86390 1
414476 99414476 1001 86380 86390 1
415411 99415411 1001 86380 86390 1
415692 99415692 1001 86380 86390 1
416747 99416747 1001 86380 86390 1
416692 99416692 1001 86380 86390 1
416447 99416447 1001 86380 86390 1
416538 99416538 1001 86380 86390 1
416462 99416462 1001 86380 86390 1
417138 99417138 1001 86380 86390 1
417115 99417115 1001 86380 86390 1
417147 99417147 1001 86380 86390 1
417183 99417183 1001 86380 86390 1
418762 99418762 1001 86380 86390 1
418638 99418638 1001 86380 86390 1
418188 99418188 1001 86380 86390 1
417966 99417966 1001 86380 86390 1
418005 99418005 1001 86380 86390 1
419012 99419012 1001 86380 86390 1
419203 99419203 1001 86380 86390 1
418948 99418948 1001 86380 86390 1
418838 99418838 1001 86380 86390 1
420195 99420195 1001 86380 86390 1
420216 99420216 1001 86380 86390 1
419580 99419580 1001 86380 86390 1
419590 99419590 1001 86380 86390 1
422042 99422042 1001 86380 86390 1
422018 99422018 1001 86380 86390 1
421448 99421448 1001 86380 86390 1
421133 99421133 1001 86380 86390 1
423194 99423194 1001 86380 86390 1
423143 99423143 1001 86380 86390 1
423961 99423961 1001 86380 86390 1
424433 99424433 1001 86380 86390 1
424460 99424460 1001 86380 86390 1
424302 99424302 1001 86380 86390 1
425823 99425823 1001 86380 86390 1
427116 99427116 1001 86380 86390 1
426296 99426296 1001 86380 86390 1
428509 99428509 1001 86380 86390 1
428317 99428317 1001 86380 86390 1
427652 99427652 1001 86380 86390 1
427546 99427546 1001 86380 86390 1
427702 99427702 1001 86380 86390 1
429052 99429052 1001 86380 86390 1
429028 99429028 1001 86380 86390 1
430124 99430124 1001 86380 86390 1
430235 99430235 1001 86380 86390 1
429275 99429275 1001 86380 86390 1
430773 99430773 1001 86380 86390 1
430459 99430459 1001 86380 86390 1
431691 99431691 1001 86380 86390 1
431941 99431941 1001 86380 86390 1
432049 99432049 1001 86380 86390 1
431423 99431423 1001 86380 86390 1
431145 99431145 1001 86380 86390 1
430963 99430963 1001 86380 86390 1
433399 99433399 1001 86380 86390 1
433702 99433702 1001 86380 86390 1
433331 99433331 1001 86380 86390 1
432912 99432912 1001 86380 86390 1
432920 99432920 1001 86380 86390 1
432511 99432511 1001 86380 86390 1
432694 99432694 1001 86380 86390 1
433864 99433864 1001 86380 86390 1
433838 99433838 1001 86380 86390 1
433933 99433933 1001 86380 86390 1
435119 99435119 1001 86380 86390 1
434553 99434553 1001 86380 86390 1
435551 99435551 1001 86380 86390 1
437076 99437076 1001 86380 86390 1
436908 99436908 1001 86380 86390 1
436412 99436412 1001 86380 86390 1
300049 99300049 1001 86380 86390 1
300701 99300701 1001 86380 86390 1
300704 99300704 1001 86380 86390 1
300353 99300353 1001 86380 86390 1
300430 99300430 1001 86380 86390 1
300470 99300470 1001 86380 86390 1
300199 99300199 1001 86380 86390 1
300306 99300306 1001 86380 86390 1
300877 99300877 1001 86380 86390 1
301364 99301364 1001 86380 86390 1
301162 99301162 1001 86380 86390 1
301687 99301687 1001 86380 86390 1
302206 99302206 1001 86380 86390 1
301971 99301971 1001 86380 86390 1
302040 99302040 1001 86380 86390 1
301903 99301903 1001 86380 86390 1
301933 99301933 1001 86380 86390 1
302517 99302517 1001 86380 86390 1
303302 99303302 1001 86380 86390 1
303367 99303367 1001 86380 86390 1
303930 99303930 1001 86380 86390 1
303855 99303855 1001 86380 86390 1
304015 99304015 1001 86380 86390 1
303809 99303809 1001 86380 86390 1
303573 99303573 1001 86380 86390 1
303484 99303484 1001 86380 86390 1
303579 99303579 1001 86380 86390 1
304046 99304046 1001 86380 86390 1
304138 99304138 1001 86380 86390 1
304811 99304811 1001 86380 86390 1
304736 99304736 1001 86380 86390 1
304531 99304531 1001 86380 86390 1
304483 99304483 1001 86380 86390 1
304361 99304361 1001 86380 86390 1
304276 99304276 1001 86380 86390 1
304883 99304883 1001 86380 86390 1
304965 99304965 1001 86380 86390 1
305548 99305548 1001 86380 86390 1
500188 99500188 1001 86380 86390 1
500138 99500138 1001 86380 86390 1
500557 99500557 1001 86380 86390 1
500482 99500482 1001 86380 86390 1
500405 99500405 1001 86380 86390 1
500575 99500575 1001 86380 86390 1
500500 99500500 1001 86380 86390 1
500336 99500336 1001 86380 86390 1
500379 99500379 1001 86380 86390 1
501582 99501582 1001 86380 86390 1
501293 99501293 1001 86380 86390 1
501311 99501311 1001 86380 86390 1
501222 99501222 1001 86380 86390 1
501133 99501133 1001 86380 86390 1
501779 99501779 1001 86380 86390 1
502302 99502302 1001 86380 86390 1
502408 99502408 1001 86380 86390 1
502280 99502280 1001 86380 86390 1
502065 99502065 1001 86380 86390 1
502118 99502118 1001 86380 86390 1
501908 99501908 1001 86380 86390 1
502515 99502515 1001 86380 86390 1
502610 99502610 1001 86380 86390 1
502533 99502533 1001 86380 86390 1
502611 99502611 1001 86380 86390 1
502563 99502563 1001 86380 86390 1
502668 99502668 1001 86380 86390 1
503152 99503152 1001 86380 86390 1
503008 99503008 1001 86380 86390 1
503022 99503022 1001 86380 86390 1
503014 99503014 1001 86380 86390 1
503015 99503015 1001 86380 86390 1
502952 99502952 1001 86380 86390 1
503018 99503018 1001 86380 86390 1
503315 99503315 1001 86380 86390 1
503432 99503432 1001 86380 86390 1
503486 99503486 1001 86380 86390 1
503333 99503333 1001 86380 86390 1
503437 99503437 1001 86380 86390 1
504033 99504033 1001 86380 86390 1
503866 99503866 1001 86380 86390 1
503669 99503669 1001 86380 86390 1
503675 99503675 1001 86380 86390 1
503533 99503533 1001 86380 86390 1
504206 99504206 1001 86380 86390 1
504290 99504290 1001 86380 86390 1
504563 99504563 1001 86380 86390 1
504387 99504387 1001 86380 86390 1
504330 99504330 1001 86380 86390 1
505024 99505024 1001 86380 86390 1
505663 99505663 1001 86380 86390 1
505576 99505576 1001 86380 86390 1
505461 99505461 1001 86380 86390 1
505404 99505404 1001 86380 86390 1
505344 99505344 1001 86380 86390 1
505284 99505284 1001 86380 86390 1
505352 99505352 1001 86380 86390 1
505828 99505828 1001 86380 86390 1
506497 99506497 1001 86380 86390 1
506136 99506136 1001 86380 86390 1
506715 99506715 1001 86380 86390 1
507384 99507384 1001 86380 86390 1
507324 99507324 1001 86380 86390 1
507037 99507037 1001 86380 86390 1
507192 99507192 1001 86380 86390 1
507089 99507089 1001 86380 86390 1
507169 99507169 1001 86380 86390 1
507150 99507150 1001 86380 86390 1
507514 99507514 1001 86380 86390 1
507521 99507521 1001 86380 86390 1
507535 99507535 1001 86380 86390 1
508161 99508161 1001 86380 86390 1
508167 99508167 1001 86380 86390 1
508170 99508170 1001 86380 86390 1
507881 99507881 1001 86380 86390 1
507721 99507721 1001 86380 86390 1
507735 99507735 1001 86380 86390 1
508369 99508369 1001 86380 86390 1
508332 99508332 1001 86380 86390 1
508911 99508911 1001 86380 86390 1
509005 99509005 1001 86380 86390 1
508783 99508783 1001 86380 86390 1
508479 99508479 1001 86380 86390 1
508576 99508576 1001 86380 86390 1
508473 99508473 1001 86380 86390 1
508603 99508603 1001 86380 86390 1
508580 99508580 1001 86380 86390 1
509253 99509253 1001 86380 86390 1
509165 99509165 1001 86380 86390 1
509825 99509825 1001 86380 86390 1
509749 99509749 1001 86380 86390 1
509878 99509878 1001 86380 86390 1
509791 99509791 1001 86380 86390 1
509822 99509822 1001 86380 86390 1
509523 99509523 1001 86380 86390 1
510055 99510055 1001 86380 86390 1
510097 99510097 1001 86380 86390 1
509944 99509944 1001 86380 86390 1
509996 99509996 1001 86380 86390 1
510062 99510062 1001 86380 86390 1
510605 99510605 1001 86380 86390 1
510671 99510671 1001 86380 86390 1
510622 99510622 1001 86380 86390 1
510749 99510749 1001 86380 86390 1
510818 99510818 1001 86380 86390 1
511378 99511378 1001 86380 86390 1
511483 99511483 1001 86380 86390 1
511223 99511223 1001 86380 86390 1
511227 99511227 1001 86380 86390 1
511117 99511117 1001 86380 86390 1
511132 99511132 1001 86380 86390 1
511095 99511095 1001 86380 86390 1
512228 99512228 1001 86380 86390 1
512268 99512268 1001 86380 86390 1
512355 99512355 1001 86380 86390 1
512205 99512205 1001 86380 86390 1
512361 99512361 1001 86380 86390 1
512375 99512375 1001 86380 86390 1
512073 99512073 1001 86380 86390 1
512127 99512127 1001 86380 86390 1
511927 99511927 1001 86380 86390 1
511791 99511791 1001 86380 86390 1
511871 99511871 1001 86380 86390 1
512566 99512566 1001 86380 86390 1
512414 99512414 1001 86380 86390 1
513077 99513077 1001 86380 86390 1
513058 99513058 1001 86380 86390 1
512675 99512675 1001 86380 86390 1
512599 99512599 1001 86380 86390 1
513394 99513394 1001 86380 86390 1
513996 99513996 1001 86380 86390 1
513935 99513935 1001 86380 86390 1
514016 99514016 1001 86380 86390 1
513606 99513606 1001 86380 86390 1
513550 99513550 1001 86380 86390 1
513603 99513603 1001 86380 86390 1
514163 99514163 1001 86380 86390 1
514127 99514127 1001 86380 86390 1
514654 99514654 1001 86380 86390 1
514827 99514827 1001 86380 86390 1
514740 99514740 1001 86380 86390 1
514518 99514518 1001 86380 86390 1
514586 99514586 1001 86380 86390 1
514625 99514625 1001 86380 86390 1
514406 99514406 1001 86380 86390 1
514425 99514425 1001 86380 86390 1
514324 99514324 1001 86380 86390 1
515654 99515654 1001 86380 86390 1
515525 99515525 1001 86380 86390 1
515328 99515328 1001 86380 86390 1
515464 99515464 1001 86380 86390 1
515097 99515097 1001 86380 86390 1
515084 99515084 1001 86380 86390 1
515786 99515786 1001 86380 86390 1
515842 99515842 1001 86380 86390 1
515715 99515715 1001 86380 86390 1
516377 99516377 1001 86380 86390 1
516226 99516226 1001 86380 86390 1
515956 99515956 1001 86380 86390 1
516624 99516624 1001 86380 86390 1
516663 99516663 1001 86380 86390 1
516526 99516526 1001 86380 86390 1
516552 99516552 1001 86380 86390 1
516645 99516645 1001 86380 86390 1
517156 99517156 1001 86380 86390 1
517065 99517065 1001 86380 86390 1
516927 99516927 1001 86380 86390 1
517073 99517073 1001 86380 86390 1
517464 99517464 1001 86380 86390 1
518149 99518149 1001 86380 86390 1
518055 99518055 1001 86380 86390 1
517792 99517792 1001 86380 86390 1
517647 99517647 1001 86380 86390 1
517692 99517692 1001 86380 86390 1
518337 99518337 1001 86380 86390 1
518978 99518978 1001 86380 86390 1
518935 99518935 1001 86380 86390 1
518732 99518732 1001 86380 86390 1
518458 99518458 1001 86380 86390 1
519068 99519068 1001 86380 86390 1
519740 99519740 1001 86380 86390 1
519793 99519793 1001 86380 86390 1
519457 99519457 1001 86380 86390 1
519499 99519499 1001 86380 86390 1
519474 99519474 1001 86380 86390 1
519895 99519895 1001 86380 86390 1
519870 99519870 1001 86380 86390 1
520637 99520637 1001 86380 86390 1
520455 99520455 1001 86380 86390 1
520630 99520630 1001 86380 86390 1
520410 99520410 1001 86380 86390 1
520343 99520343 1001 86380 86390 1
520252 99520252 1001 86380 86390 1
520745 99520745 1001 86380 86390 1
520734 99520734 1001 86380 86390 1
521343 99521343 1001 86380 86390 1
521395 99521395 1001 86380 86390 1
521235 99521235 1001 86380 86390 1
521017 99521017 1001 86380 86390 1
520979 99520979 1001 86380 86390 1
520850 99520850 1001 86380 86390 1
520917 99520917 1001 86380 86390 1
521887 99521887 1001 86380 86390 1
521679 99521679 1001 86380 86390 1
522343 99522343 1001 86380 86390 1
522401 99522401 1001 86380 86390 1
523041 99523041 1001 86380 86390 1
523050 99523050 1001 86380 86390 1
522529 99522529 1001 86380 86390 1
523323 99523323 1001 86380 86390 1
523668 99523668 1001 86380 86390 1
523552 99523552 1001 86380 86390 1
523606 99523606 1001 86380 86390 1
523389 99523389 1001 86380 86390 1
523326 99523326 1001 86380 86390 1
523486 99523486 1001 86380 86390 1
524645 99524645 1001 86380 86390 1
524710 99524710 1001 86380 86390 1
524637 99524637 1001 86380 86390 1
524626 99524626 1001 86380 86390 1
524527 99524527 1001 86380 86390 1
524450 99524450 1001 86380 86390 1
524503 99524503 1001 86380 86390 1
524362 99524362 1001 86380 86390 1
524244 99524244 1001 86380 86390 1
524352 99524352 1001 86380 86390 1
524795 99524795 1001 86380 86390 1
524918 99524918 1001 86380 86390 1
525279 99525279 1001 86380 86390 1
525077 99525077 1001 86380 86390 1
526242 99526242 1001 86380 86390 1
526285 99526285 1001 86380 86390 1
526367 99526367 1001 86380 86390 1
526065 99526065 1001 86380 86390 1
526073 99526073 1001 86380 86390 1
525841 99525841 1001 86380 86390 1
525968 99525968 1001 86380 86390 1
526461 99526461 1001 86380 86390 1
526426 99526426 1001 86380 86390 1
526466 99526466 1001 86380 86390 1
527037 99527037 1001 86380 86390 1
526885 99526885 1001 86380 86390 1
527002 99527002 1001 86380 86390 1
526825 99526825 1001 86380 86390 1
526736 99526736 1001 86380 86390 1
526659 99526659 1001 86380 86390 1
527445 99527445 1001 86380 86390 1
527297 99527297 1001 86380 86390 1
527995 99527995 1001 86380 86390 1
527821 99527821 1001 86380 86390 1
527625 99527625 1001 86380 86390 1
527630 99527630 1001 86380 86390 1
528117 99528117 1001 86380 86390 1
528262 99528262 1001 86380 86390 1
528173 99528173 1001 86380 86390 1
528095 99528095 1001 86380 86390 1
528317 99528317 1001 86380 86390 1
529153 99529153 1001 86380 86390 1
529298 99529298 1001 86380 86390 1
529769 99529769 1001 86380 86390 1
529840 99529840 1001 86380 86390 1
530401 99530401 1001 86380 86390 1
530492 99530492 1001 86380 86390 1
530390 99530390 1001 86380 86390 1
530274 99530274 1001 86380 86390 1
530239 99530239 1001 86380 86390 1
530242 99530242 1001 86380 86390 1
530061 99530061 1001 86380 86390 1
530695 99530695 1001 86380 86390 1
530592 99530592 1001 86380 86390 1
530647 99530647 1001 86380 86390 1
531375 99531375 1001 86380 86390 1
531163 99531163 1001 86380 86390 1
531038 99531038 1001 86380 86390 1
531130 99531130 1001 86380 86390 1
531521 99531521 1001 86380 86390 1
531537 99531537 1001 86380 86390 1
531529 99531529 1001 86380 86390 1
531966 99531966 1001 86380 86390 1
531876 99531876 1001 86380 86390 1
531995 99531995 1001 86380 86390 1
531814 99531814 1001 86380 86390 1
531945 99531945 1001 86380 86390 1
531831 99531831 1001 86380 86390 1
531601 99531601 1001 86380 86390 1
531719 99531719 1001 86380 86390 1
531762 99531762 1001 86380 86390 1
531685 99531685 1001 86380 86390 1
532774 99532774 1001 86380 86390 1
532813 99532813 1001 86380 86390 1
532686 99532686 1001 86380 86390 1
532532 99532532 1001 86380 86390 1
532436 99532436 1001 86380 86390 1
533164 99533164 1001 86380 86390 1
533799 99533799 1001 86380 86390 1
533384 99533384 1001 86380 86390 1
533322 99533322 1001 86380 86390 1
533921 99533921 1001 86380 86390 1
533924 99533924 1001 86380 86390 1
534621 99534621 1001 86380 86390 1
534585 99534585 1001 86380 86390 1
534299 99534299 1001 86380 86390 1
534476 99534476 1001 86380 86390 1
534464 99534464 1001 86380 86390 1
534223 99534223 1001 86380 86390 1
534175 99534175 1001 86380 86390 1
535373 99535373 1001 86380 86390 1
535336 99535336 1001 86380 86390 1
535493 99535493 1001 86380 86390 1
535123 99535123 1001 86380 86390 1
535188 99535188 1001 86380 86390 1
534895 99534895 1001 86380 86390 1
534899 99534899 1001 86380 86390 1
535605 99535605 1001 86380 86390 1
535568 99535568 1001 86380 86390 1
536242 99536242 1001 86380 86390 1
535979 99535979 1001 86380 86390 1
535809 99535809 1001 86380 86390 1
535838 99535838 1001 86380 86390 1
536354 99536354 1001 86380 86390 1
537053 99537053 1001 86380 86390 1
537096 99537096 1001 86380 86390 1
536814 99536814 1001 86380 86390 1
536764 99536764 1001 86380 86390 1
536765 99536765 1001 86380 86390 1
536903 99536903 1001 86380 86390 1
536633 99536633 1001 86380 86390 1
536676 99536676 1001 86380 86390 1
536549 99536549 1001 86380 86390 1
536733 99536733 1001 86380 86390 1
537328 99537328 1001 86380 86390 1
537914 99537914 1001 86380 86390 1
537423 99537423 1001 86380 86390 1
537494 99537494 1001 86380 86390 1
537379 99537379 1001 86380 86390 1
537997 99537997 1001 86380 86390 1
538755 99538755 1001 86380 86390 1
538627 99538627 1001 86380 86390 1
538743 99538743 1001 86380 86390 1
538762 99538762 1001 86380 86390 1
538444 99538444 1001 86380 86390 1
538502 99538502 1001 86380 86390 1
539229 99539229 1001 86380 86390 1
539296 99539296 1001 86380 86390 1
539195 99539195 1001 86380 86390 1
539222 99539222 1001 86380 86390 1
539676 99539676 1001 86380 86390 1
539801 99539801 1001 86380 86390 1
539750 99539750 1001 86380 86390 1
540271 99540271 1001 86380 86390 1
540336 99540336 1001 86380 86390 1
540186 99540186 1001 86380 86390 1
539988 99539988 1001 86380 86390 1
539911 99539911 1001 86380 86390 1
539918 99539918 1001 86380 86390 1
539909 99539909 1001 86380 86390 1
541260 99541260 1001 86380 86390 1
541207 99541207 1001 86380 86390 1
541197 99541197 1001 86380 86390 1
541019 99541019 1001 86380 86390 1
540811 99540811 1001 86380 86390 1
541316 99541316 1001 86380 86390 1
541307 99541307 1001 86380 86390 1
541297 99541297 1001 86380 86390 1
541693 99541693 1001 86380 86390 1
541633 99541633 1001 86380 86390 1
542937 99542937 1001 86380 86390 1
542557 99542557 1001 86380 86390 1
542417 99542417 1001 86380 86390 1
542983 99542983 1001 86380 86390 1
543057 99543057 1001 86380 86390 1
543045 99543045 1001 86380 86390 1
543260 99543260 1001 86380 86390 1
543251 99543251 1001 86380 86390 1
543909 99543909 1001 86380 86390 1
544275 99544275 1001 86380 86390 1
544308 99544308 1001 86380 86390 1
544334 99544334 1001 86380 86390 1
544375 99544375 1001 86380 86390 1
544012 99544012 1001 86380 86390 1
544167 99544167 1001 86380 86390 1
544615 99544615 1001 86380 86390 1
418287 611 1001 77820 79857 1
432659 212 1001 56220 58137 1
400322 99400322 1001 86380 86390 1
400335 99400335 1001 86380 86390 1
401013 99401013 1001 86380 86390 1
401236 99401236 1001 86380 86390 1
401717 99401717 1001 86380 86390 1
401733 99401733 1001 86380 86390 1
401966 99401966 1001 86380 86390 1
401971 99401971 1001 86380 86390 1
402384 99402384 1001 86380 86390 1
402410 99402410 1001 86380 86390 1
402833 99402833 1001 86380 86390 1
402915 99402915 1001 86380 86390 1
403137 99403137 1001 86380 86390 1
403142 99403142 1001 86380 86390 1
403395 99403395 1001 86380 86390 1
404125 99404125 1001 86380 86390 1
404298 99404298 1001 86380 86390 1
404357 99404357 1001 86380 86390 1
404461 99404461 1001 86380 86390 1
404521 99404521 1001 86380 86390 1
404643 99404643 1001 86380 86390 1
404752 99404752 1001 86380 86390 1
404837 99404837 1001 86380 86390 1
404943 99404943 1001 86380 86390 1
405482 99405482 1001 86380 86390 1
405423 99405423 1001 86380 86390 1
405736 99405736 1001 86380 86390 1
406113 99406113 1001 86380 86390 1
406212 99406212 1001 86380 86390 1
406458 99406458 1001 86380 86390 1
406828 99406828 1001 86380 86390 1
407230 99407230 1001 86380 86390 1
407804 99407804 1001 86380 86390 1
407989 99407989 1001 86380 86390 1
407970 99407970 1001 86380 86390 1
408061 99408061 1001 86380 86390 1
408119 99408119 1001 86380 86390 1
408231 99408231 1001 86380 86390 1
408749 99408749 1001 86380 86390 1
408857 99408857 1001 86380 86390 1
409062 99409062 1001 86380 86390 1
409527 99409527 1001 86380 86390 1
409877 99409877 1001 86380 86390 1
410179 99410179 1001 86380 86390 1
410210 99410210 1001 86380 86390 1
410527 99410527 1001 86380 86390 1
411427 99411427 1001 86380 86390 1
411859 99411859 1001 86380 86390 1
413527 99413527 1001 86380 86390 1
413461 99413461 1001 86380 86390 1
413465 99413465 1001 86380 86390 1
413017 99413017 1001 86380 86390 1
413235 99413235 1001 86380 86390 1
412719 99412719 1001 86380 86390 1
412666 99412666 1001 86380 86390 1
412521 99412521 1001 86380 86390 1
412837 99412837 1001 86380 86390 1
414089 99414089 1001 86380 86390 1
415028 99415028 1001 86380 86390 1
415057 99415057 1001 86380 86390 1
414615 99414615 1001 86380 86390 1
414593 99414593 1001 86380 86390 1
414788 99414788 1001 86380 86390 1
414577 99414577 1001 86380 86390 1
414300 99414300 1001 86380 86390 1
414171 99414171 1001 86380 86390 1
415499 99415499 1001 86380 86390 1
415714 99415714 1001 86380 86390 1
416246 99416246 1001 86380 86390 1
417073 99417073 1001 86380 86390 1
417229 99417229 1001 86380 86390 1
418581 99418581 1001 86380 86390 1
418040 99418040 1001 86380 86390 1
418257 99418257 1001 86380 86390 1
418149 99418149 1001 86380 86390 1
418350 99418350 1001 86380 86390 1
417916 99417916 1001 86380 86390 1
417978 99417978 1001 86380 86390 1
417754 99417754 1001 86380 86390 1
418920 99418920 1001 86380 86390 1
420265 99420265 1001 86380 86390 1
419677 99419677 1001 86380 86390 1
419492 99419492 1001 86380 86390 1
420599 99420599 1001 86380 86390 1
420505 99420505 1001 86380 86390 1
421810 99421810 1001 86380 86390 1
422108 99422108 1001 86380 86390 1
421446 99421446 1001 86380 86390 1
421387 99421387 1001 86380 86390 1
420846 99420846 1001 86380 86390 1
422178 99422178 1001 86380 86390 1
423370 99423370 1001 86380 86390 1
423733 99423733 1001 86380 86390 1
423624 99423624 1001 86380 86390 1
423054 99423054 1001 86380 86390 1
422630 99422630 1001 86380 86390 1
424118 99424118 1001 86380 86390 1
425033 99425033 1001 86380 86390 1
425041 99425041 1001 86380 86390 1
425043 99425043 1001 86380 86390 1
424612 99424612 1001 86380 86390 1
424327 99424327 1001 86380 86390 1
425532 99425532 1001 86380 86390 1
425633 99425633 1001 86380 86390 1
425787 99425787 1001 86380 86390 1
425596 99425596 1001 86380 86390 1
426660 99426660 1001 86380 86390 1
427210 99427210 1001 86380 86390 1
427359 99427359 1001 86380 86390 1
428665 99428665 1001 86380 86390 1
428624 99428624 1001 86380 86390 1
428656 99428656 1001 86380 86390 1
427597 99427597 1001 86380 86390 1
427760 99427760 1001 86380 86390 1
427644 99427644 1001 86380 86390 1
429154 99429154 1001 86380 86390 1
429007 99429007 1001 86380 86390 1
429008 99429008 1001 86380 86390 1
428980 99428980 1001 86380 86390 1
430135 99430135 1001 86380 86390 1
429828 99429828 1001 86380 86390 1
429868 99429868 1001 86380 86390 1
429487 99429487 1001 86380 86390 1
430632 99430632 1001 86380 86390 1
430690 99430690 1001 86380 86390 1
431794 99431794 1001 86380 86390 1
431693 99431693 1001 86380 86390 1
431385 99431385 1001 86380 86390 1
431576 99431576 1001 86380 86390 1
431346 99431346 1001 86380 86390 1
431194 99431194 1001 86380 86390 1
432397 99432397 1001 86380 86390 1
432123 99432123 1001 86380 86390 1
432909 99432909 1001 86380 86390 1
432943 99432943 1001 86380 86390 1
432707 99432707 1001 86380 86390 1
432835 99432835 1001 86380 86390 1
432620 99432620 1001 86380 86390 1
432838 99432838 1001 86380 86390 1
434065 99434065 1001 86380 86390 1
433969 99433969 1001 86380 86390 1
434011 99434011 1001 86380 86390 1
435314 99435314 1001 86380 86390 1
434669 99434669 1001 86380 86390 1
434809 99434809 1001 86380 86390 1
437156 99437156 1001 86380 86390 1
436642 99436642 1001 86380 86390 1
436487 99436487 1001 86380 86390 1
436008 99436008 1001 86380 86390 1
436314 99436314 1001 86380 86390 1
436182 99436182 1001 86380 86390 1
300525 99300525 1001 86380 86390 1
300723 99300723 1001 86380 86390 1
300406 99300406 1001 86380 86390 1
300422 99300422 1001 86380 86390 1
300487 99300487 1001 86380 86390 1
300175 99300175 1001 86380 86390 1
300281 99300281 1001 86380 86390 1
300920 99300920 1001 86380 86390 1
300795 99300795 1001 86380 86390 1
300886 99300886 1001 86380 86390 1
300837 99300837 1001 86380 86390 1
301488 99301488 1001 86380 86390 1
301549 99301549 1001 86380 86390 1
301234 99301234 1001 86380 86390 1
301248 99301248 1001 86380 86390 1
300950 99300950 1001 86380 86390 1
300978 99300978 1001 86380 86390 1
301625 99301625 1001 86380 86390 1
302347 99302347 1001 86380 86390 1
302143 99302143 1001 86380 86390 1
301807 99301807 1001 86380 86390 1
302508 99302508 1001 86380 86390 1
302930 99302930 1001 86380 86390 1
302842 99302842 1001 86380 86390 1
302716 99302716 1001 86380 86390 1
303924 99303924 1001 86380 86390 1
303700 99303700 1001 86380 86390 1
303715 99303715 1001 86380 86390 1
303743 99303743 1001 86380 86390 1
303483 99303483 1001 86380 86390 1
303548 99303548 1001 86380 86390 1
304824 99304824 1001 86380 86390 1
304384 99304384 1001 86380 86390 1
304443 99304443 1001 86380 86390 1
304444 99304444 1001 86380 86390 1
305609 99305609 1001 86380 86390 1
305488 99305488 1001 86380 86390 1
305502 99305502 1001 86380 86390 1
305632 99305632 1001 86380 86390 1
305683 99305683 1001 86380 86390 1
305412 99305412 1001 86380 86390 1
305349 99305349 1001 86380 86390 1
305262 99305262 1001 86380 86390 1
305204 99305204 1001 86380 86390 1
305689 99305689 1001 86380 86390 1
500534 99500534 1001 86380 86390 1
500222 99500222 1001 86380 86390 1
500327 99500327 1001 86380 86390 1
500318 99500318 1001 86380 86390 1
501614 99501614 1001 86380 86390 1
501307 99501307 1001 86380 86390 1
501338 99501338 1001 86380 86390 1
501203 99501203 1001 86380 86390 1
501087 99501087 1001 86380 86390 1
501780 99501780 1001 86380 86390 1
502426 99502426 1001 86380 86390 1
502137 99502137 1001 86380 86390 1
502062 99502062 1001 86380 86390 1
502064 99502064 1001 86380 86390 1
501863 99501863 1001 86380 86390 1
502050 99502050 1001 86380 86390 1
503202 99503202 1001 86380 86390 1
502935 99502935 1001 86380 86390 1
502753 99502753 1001 86380 86390 1
502847 99502847 1001 86380 86390 1
503448 99503448 1001 86380 86390 1
504045 99504045 1001 86380 86390 1
503889 99503889 1001 86380 86390 1
503721 99503721 1001 86380 86390 1
503704 99503704 1001 86380 86390 1
504218 99504218 1001 86380 86390 1
504150 99504150 1001 86380 86390 1
504191 99504191 1001 86380 86390 1
504610 99504610 1001 86380 86390 1
504680 99504680 1001 86380 86390 1
504668 99504668 1001 86380 86390 1
504734 99504734 1001 86380 86390 1
504685 99504685 1001 86380 86390 1
504517 99504517 1001 86380 86390 1
504397 99504397 1001 86380 86390 1
505083 99505083 1001 86380 86390 1
505054 99505054 1001 86380 86390 1
505661 99505661 1001 86380 86390 1
505715 99505715 1001 86380 86390 1
505718 99505718 1001 86380 86390 1
505462 99505462 1001 86380 86390 1
505498 99505498 1001 86380 86390 1
505220 99505220 1001 86380 86390 1
505882 99505882 1001 86380 86390 1
506447 99506447 1001 86380 86390 1
506351 99506351 1001 86380 86390 1
506181 99506181 1001 86380 86390 1
507391 99507391 1001 86380 86390 1
507338 99507338 1001 86380 86390 1
507177 99507177 1001 86380 86390 1
507461 99507461 1001 86380 86390 1
507944 99507944 1001 86380 86390 1
507840 99507840 1001 86380 86390 1
507780 99507780 1001 86380 86390 1
507794 99507794 1001 86380 86390 1
507717 99507717 1001 86380 86390 1
507652 99507652 1001 86380 86390 1
508273 99508273 1001 86380 86390 1
508266 99508266 1001 86380 86390 1
508940 99508940 1001 86380 86390 1
508653 99508653 1001 86380 86390 1
509086 99509086 1001 86380 86390 1
509245 99509245 1001 86380 86390 1
509864 99509864 1001 86380 86390 1
509806 99509806 1001 86380 86390 1
509637 99509637 1001 86380 86390 1
509950 99509950 1001 86380 86390 1
510041 99510041 1001 86380 86390 1
510098 99510098 1001 86380 86390 1
510692 99510692 1001 86380 86390 1
510617 99510617 1001 86380 86390 1
510197 99510197 1001 86380 86390 1
510225 99510225 1001 86380 86390 1
510214 99510214 1001 86380 86390 1
510295 99510295 1001 86380 86390 1
510750 99510750 1001 86380 86390 1
510926 99510926 1001 86380 86390 1
510916 99510916 1001 86380 86390 1
511412 99511412 1001 86380 86390 1
511390 99511390 1001 86380 86390 1
511420 99511420 1001 86380 86390 1
511488 99511488 1001 86380 86390 1
511310 99511310 1001 86380 86390 1
510958 99510958 1001 86380 86390 1
510987 99510987 1001 86380 86390 1
510936 99510936 1001 86380 86390 1
511647 99511647 1001 86380 86390 1
512304 99512304 1001 86380 86390 1
512111 99512111 1001 86380 86390 1
511916 99511916 1001 86380 86390 1
511830 99511830 1001 86380 86390 1
512454 99512454 1001 86380 86390 1
512935 99512935 1001 86380 86390 1
512971 99512971 1001 86380 86390 1
512752 99512752 1001 86380 86390 1
512727 99512727 1001 86380 86390 1
512751 99512751 1001 86380 86390 1
513335 99513335 1001 86380 86390 1
513659 99513659 1001 86380 86390 1
513639 99513639 1001 86380 86390 1
513441 99513441 1001 86380 86390 1
513509 99513509 1001 86380 86390 1
513612 99513612 1001 86380 86390 1
514075 99514075 1001 86380 86390 1
514707 99514707 1001 86380 86390 1
514748 99514748 1001 86380 86390 1
514845 99514845 1001 86380 86390 1
514528 99514528 1001 86380 86390 1
515035 99515035 1001 86380 86390 1
515062 99515062 1001 86380 86390 1
514961 99514961 1001 86380 86390 1
514884 99514884 1001 86380 86390 1
514990 99514990 1001 86380 86390 1
515020 99515020 1001 86380 86390 1
515507 99515507 1001 86380 86390 1
515065 99515065 1001 86380 86390 1
515078 99515078 1001 86380 86390 1
515131 99515131 1001 86380 86390 1
515801 99515801 1001 86380 86390 1
516150 99516150 1001 86380 86390 1
516218 99516218 1001 86380 86390 1
516296 99516296 1001 86380 86390 1
516069 99516069 1001 86380 86390 1
516615 99516615 1001 86380 86390 1
517093 99517093 1001 86380 86390 1
517348 99517348 1001 86380 86390 1
517520 99517520 1001 86380 86390 1
518156 99518156 1001 86380 86390 1
517753 99517753 1001 86380 86390 1
517709 99517709 1001 86380 86390 1
518342 99518342 1001 86380 86390 1
518861 99518861 1001 86380 86390 1
518694 99518694 1001 86380 86390 1
519064 99519064 1001 86380 86390 1
519069 99519069 1001 86380 86390 1
519656 99519656 1001 86380 86390 1
519497 99519497 1001 86380 86390 1
519343 99519343 1001 86380 86390 1
519231 99519231 1001 86380 86390 1
520494 99520494 1001 86380 86390 1
520572 99520572 1001 86380 86390 1
520112 99520112 1001 86380 86390 1
520037 99520037 1001 86380 86390 1
520222 99520222 1001 86380 86390 1
520056 99520056 1001 86380 86390 1
520679 99520679 1001 86380 86390 1
521327 99521327 1001 86380 86390 1
521306 99521306 1001 86380 86390 1
521203 99521203 1001 86380 86390 1
520951 99520951 1001 86380 86390 1
520889 99520889 1001 86380 86390 1
520883 99520883 1001 86380 86390 1
520870 99520870 1001 86380 86390 1
521614 99521614 1001 86380 86390 1
521667 99521667 1001 86380 86390 1
522104 99522104 1001 86380 86390 1
522279 99522279 1001 86380 86390 1
521781 99521781 1001 86380 86390 1
521786 99521786 1001 86380 86390 1
522315 99522315 1001 86380 86390 1
522472 99522472 1001 86380 86390 1
522382 99522382 1001 86380 86390 1
522389 99522389 1001 86380 86390 1
522917 99522917 1001 86380 86390 1
522918 99522918 1001 86380 86390 1
522813 99522813 1001 86380 86390 1
522891 99522891 1001 86380 86390 1
522691 99522691 1001 86380 86390 1
523270 99523270 1001 86380 86390 1
523753 99523753 1001 86380 86390 1
523871 99523871 1001 86380 86390 1
523726 99523726 1001 86380 86390 1
523611 99523611 1001 86380 86390 1
523612 99523612 1001 86380 86390 1
523630 99523630 1001 86380 86390 1
523407 99523407 1001 86380 86390 1
523383 99523383 1001 86380 86390 1
523448 99523448 1001 86380 86390 1
523478 99523478 1001 86380 86390 1
524073 99524073 1001 86380 86390 1
524768 99524768 1001 86380 86390 1
524690 99524690 1001 86380 86390 1
524516 99524516 1001 86380 86390 1
524562 99524562 1001 86380 86390 1
524293 99524293 1001 86380 86390 1
525560 99525560 1001 86380 86390 1
525412 99525412 1001 86380 86390 1
525339 99525339 1001 86380 86390 1
525258 99525258 1001 86380 86390 1
525712 99525712 1001 86380 86390 1
525677 99525677 1001 86380 86390 1
526554 99526554 1001 86380 86390 1
526855 99526855 1001 86380 86390 1
526926 99526926 1001 86380 86390 1
527430 99527430 1001 86380 86390 1
527265 99527265 1001 86380 86390 1
527908 99527908 1001 86380 86390 1
527988 99527988 1001 86380 86390 1
527712 99527712 1001 86380 86390 1
527589 99527589 1001 86380 86390 1
528230 99528230 1001 86380 86390 1
528748 99528748 1001 86380 86390 1
528852 99528852 1001 86380 86390 1
528753 99528753 1001 86380 86390 1
528606 99528606 1001 86380 86390 1
528512 99528512 1001 86380 86390 1
528423 99528423 1001 86380 86390 1
528427 99528427 1001 86380 86390 1
528326 99528326 1001 86380 86390 1
528318 99528318 1001 86380 86390 1
528986 99528986 1001 86380 86390 1
529690 99529690 1001 86380 86390 1
529601 99529601 1001 86380 86390 1
529341 99529341 1001 86380 86390 1
529386 99529386 1001 86380 86390 1
529427 99529427 1001 86380 86390 1
529440 99529440 1001 86380 86390 1
529838 99529838 1001 86380 86390 1
529878 99529878 1001 86380 86390 1
530515 99530515 1001 86380 86390 1
530442 99530442 1001 86380 86390 1
530462 99530462 1001 86380 86390 1
530322 99530322 1001 86380 86390 1
530189 99530189 1001 86380 86390 1
530564 99530564 1001 86380 86390 1
531357 99531357 1001 86380 86390 1
531033 99531033 1001 86380 86390 1
531008 99531008 1001 86380 86390 1
531159 99531159 1001 86380 86390 1
530915 99530915 1001 86380 86390 1
531395 99531395 1001 86380 86390 1
531489 99531489 1001 86380 86390 1
531504 99531504 1001 86380 86390 1
532031 99532031 1001 86380 86390 1
532062 99532062 1001 86380 86390 1
531891 99531891 1001 86380 86390 1
531842 99531842 1001 86380 86390 1
531672 99531672 1001 86380 86390 1
532254 99532254 1001 86380 86390 1
532903 99532903 1001 86380 86390 1
533033 99533033 1001 86380 86390 1
533117 99533117 1001 86380 86390 1
533838 99533838 1001 86380 86390 1
533777 99533777 1001 86380 86390 1
533523 99533523 1001 86380 86390 1
533888 99533888 1001 86380 86390 1
533901 99533901 1001 86380 86390 1
534495 99534495 1001 86380 86390 1
534179 99534179 1001 86380 86390 1
534268 99534268 1001 86380 86390 1
534178 99534178 1001 86380 86390 1
534866 99534866 1001 86380 86390 1
534753 99534753 1001 86380 86390 1
535394 99535394 1001 86380 86390 1
535357 99535357 1001 86380 86390 1
535483 99535483 1001 86380 86390 1
535350 99535350 1001 86380 86390 1
535404 99535404 1001 86380 86390 1
535281 99535281 1001 86380 86390 1
535174 99535174 1001 86380 86390 1
535027 99535027 1001 86380 86390 1
535665 99535665 1001 86380 86390 1
535515 99535515 1001 86380 86390 1
536020 99536020 1001 86380 86390 1
536085 99536085 1001 86380 86390 1
537127 99537127 1001 86380 86390 1
536986 99536986 1001 86380 86390 1
537069 99537069 1001 86380 86390 1
536688 99536688 1001 86380 86390 1
536732 99536732 1001 86380 86390 1
537217 99537217 1001 86380 86390 1
537260 99537260 1001 86380 86390 1
537939 99537939 1001 86380 86390 1
537882 99537882 1001 86380 86390 1
537726 99537726 1001 86380 86390 1
537780 99537780 1001 86380 86390 1
537730 99537730 1001 86380 86390 1
537506 99537506 1001 86380 86390 1
538119 99538119 1001 86380 86390 1
538146 99538146 1001 86380 86390 1
538771 99538771 1001 86380 86390 1
538642 99538642 1001 86380 86390 1
538525 99538525 1001 86380 86390 1
538204 99538204 1001 86380 86390 1
538942 99538942 1001 86380 86390 1
538828 99538828 1001 86380 86390 1
538939 99538939 1001 86380 86390 1
539620 99539620 1001 86380 86390 1
539256 99539256 1001 86380 86390 1
539719 99539719 1001 86380 86390 1
539774 99539774 1001 86380 86390 1
540329 99540329 1001 86380 86390 1
540318 99540318 1001 86380 86390 1
540119 99540119 1001 86380 86390 1
540095 99540095 1001 86380 86390 1
539873 99539873 1001 86380 86390 1
539982 99539982 1001 86380 86390 1
540008 99540008 1001 86380 86390 1
540555 99540555 1001 86380 86390 1
541118 99541118 1001 86380 86390 1
540978 99540978 1001 86380 86390 1
540889 99540889 1001 86380 86390 1
540677 99540677 1001 86380 86390 1
541471 99541471 1001 86380 86390 1
541476 99541476 1001 86380 86390 1
541427 99541427 1001 86380 86390 1
541870 99541870 1001 86380 86390 1
541898 99541898 1001 86380 86390 1
542264 99542264 1001 86380 86390 1
542139 99542139 1001 86380 86390 1
542322 99542322 1001 86380 86390 1
542869 99542869 1001 86380 86390 1
542599 99542599 1001 86380 86390 1
542683 99542683 1001 86380 86390 1
542520 99542520 1001 86380 86390 1
542444 99542444 1001 86380 86390 1
542407 99542407 1001 86380 86390 1
543535 99543535 1001 86380 86390 1
543562 99543562 1001 86380 86390 1
543285 99543285 1001 86380 86390 1
543304 99543304 1001 86380 86390 1
543356 99543356 1001 86380 86390 1
543844 99543844 1001 86380 86390 1
544429 99544429 1001 86380 86390 1
544329 99544329 1001 86380 86390 1
544331 99544331 1001 86380 86390 1
544255 99544255 1001 86380 86390 1
544231 99544231 1001 86380 86390 1
544043 99544043 1001 86380 86390 1
544718 99544718 1001 86380 86390 1
544681 99544681 1001 86380 86390 1
404765 349 1001 26400 26757 1
400154 99400154 1001 86380 86390 1
400824 99400824 1001 86380 86390 1
401200 99401200 1001 86380 86390 1
401746 99401746 1001 86380 86390 1
401949 99401949 1001 86380 86390 1
402321 99402321 1001 86380 86390 1
402497 99402497 1001 86380 86390 1
402613 99402613 1001 86380 86390 1
402848 99402848 1001 86380 86390 1
402918 99402918 1001 86380 86390 1
402949 99402949 1001 86380 86390 1
403378 99403378 1001 86380 86390 1
403438 99403438 1001 86380 86390 1
403503 99403503 1001 86380 86390 1
403494 99403494 1001 86380 86390 1
403607 99403607 1001 86380 86390 1
404549 99404549 1001 86380 86390 1
404713 99404713 1001 86380 86390 1
404916 99404916 1001 86380 86390 1
405100 99405100 1001 86380 86390 1
405146 99405146 1001 86380 86390 1
405274 99405274 1001 86380 86390 1
406333 99406333 1001 86380 86390 1
406827 99406827 1001 86380 86390 1
407474 99407474 1001 86380 86390 1
407686 99407686 1001 86380 86390 1
407782 99407782 1001 86380 86390 1
407967 99407967 1001 86380 86390 1
408083 99408083 1001 86380 86390 1
408306 99408306 1001 86380 86390 1
408607 99408607 1001 86380 86390 1
408599 99408599 1001 86380 86390 1
409010 99409010 1001 86380 86390 1
408981 99408981 1001 86380 86390 1
409077 99409077 1001 86380 86390 1
410438 99410438 1001 86380 86390 1
410475 99410475 1001 86380 86390 1
411089 99411089 1001 86380 86390 1
411018 99411018 1001 86380 86390 1
411336 99411336 1001 86380 86390 1
411520 99411520 1001 86380 86390 1
411605 99411605 1001 86380 86390 1
411824 99411824 1001 86380 86390 1
412178 99412178 1001 86380 86390 1
412257 99412257 1001 86380 86390 1
412446 99412446 1001 86380 86390 1
413293 99413293 1001 86380 86390 1
413340 99413340 1001 86380 86390 1
413530 99413530 1001 86380 86390 1
413610 99413610 1001 86380 86390 1
413394 99413394 1001 86380 86390 1
413111 99413111 1001 86380 86390 1
413162 99413162 1001 86380 86390 1
413060 99413060 1001 86380 86390 1
412897 99412897 1001 86380 86390 1
412997 99412997 1001 86380 86390 1
413941 99413941 1001 86380 86390 1
415138 99415138 1001 86380 86390 1
415185 99415185 1001 86380 86390 1
414740 99414740 1001 86380 86390 1
414473 99414473 1001 86380 86390 1
416930 99416930 1001 86380 86390 1
416773 99416773 1001 86380 86390 1
416527 99416527 1001 86380 86390 1
416483 99416483 1001 86380 86390 1
416487 99416487 1001 86380 86390 1
415877 99415877 1001 86380 86390 1
417400 99417400 1001 86380 86390 1
417561 99417561 1001 86380 86390 1
418100 99418100 1001 86380 86390 1
417664 99417664 1001 86380 86390 1
417669 99417669 1001 86380 86390 1
418026 99418026 1001 86380 86390 1
418826 99418826 1001 86380 86390 1
418865 99418865 1001 86380 86390 1
418949 99418949 1001 86380 86390 1
419204 99419204 1001 86380 86390 1
420099 99420099 1001 86380 86390 1
420281 99420281 1001 86380 86390 1
419822 99419822 1001 86380 86390 1
419710 99419710 1001 86380 86390 1
419973 99419973 1001 86380 86390 1
419683 99419683 1001 86380 86390 1
419292 99419292 1001 86380 86390 1
419297 99419297 1001 86380 86390 1
420806 99420806 1001 86380 86390 1
420464 99420464 1001 86380 86390 1
422026 99422026 1001 86380 86390 1
421966 99421966 1001 86380 86390 1
421961 99421961 1001 86380 86390 1
421499 99421499 1001 86380 86390 1
422265 99422265 1001 86380 86390 1
423665 99423665 1001 86380 86390 1
423057 99423057 1001 86380 86390 1
422966 99422966 1001 86380 86390 1
423081 99423081 1001 86380 86390 1
422955 99422955 1001 86380 86390 1
422852 99422852 1001 86380 86390 1
422789 99422789 1001 86380 86390 1
425260 99425260 1001 86380 86390 1
424800 99424800 1001 86380 86390 1
424901 99424901 1001 86380 86390 1
424226 99424226 1001 86380 86390 1
424164 99424164 1001 86380 86390 1
426817 99426817 1001 86380 86390 1
426899 99426899 1001 86380 86390 1
426066 99426066 1001 86380 86390 1
425854 99425854 1001 86380 86390 1
428583 99428583 1001 86380 86390 1
428321 99428321 1001 86380 86390 1
427934 99427934 1001 86380 86390 1
427808 99427808 1001 86380 86390 1
429124 99429124 1001 86380 86390 1
430372 99430372 1001 86380 86390 1
429974 99429974 1001 86380 86390 1
430366 99430366 1001 86380 86390 1
429854 99429854 1001 86380 86390 1
429911 99429911 1001 86380 86390 1
429946 99429946 1001 86380 86390 1
429214 99429214 1001 86380 86390 1
430740 99430740 1001 86380 86390 1
430556 99430556 1001 86380 86390 1
430627 99430627 1001 86380 86390 1
431712 99431712 1001 86380 86390 1
431990 99431990 1001 86380 86390 1
431480 99431480 1001 86380 86390 1
430896 99430896 1001 86380 86390 1
431139 99431139 1001 86380 86390 1
432228 99432228 1001 86380 86390 1
432875 99432875 1001 86380 86390 1
432801 99432801 1001 86380 86390 1
433750 99433750 1001 86380 86390 1
434004 99434004 1001 86380 86390 1
435135 99435135 1001 86380 86390 1
434283 99434283 1001 86380 86390 1
434186 99434186 1001 86380 86390 1
434390 99434390 1001 86380 86390 1
434448 99434448 1001 86380 86390 1
434465 99434465 1001 86380 86390 1
435851 99435851 1001 86380 86390 1
437092 99437092 1001 86380 86390 1
436931 99436931 1001 86380 86390 1
437015 99437015 1001 86380 86390 1
436826 99436826 1001 86380 86390 1
436643 99436643 1001 86380 86390 1
436062 99436062 1001 86380 86390 1
436161 99436161 1001 86380 86390 1
300073 99300073 1001 86380 86390 1
300078 99300078 1001 86380 86390 1
300708 99300708 1001 86380 86390 1
300140 99300140 1001 86380 86390 1
300744 99300744 1001 86380 86390 1
301383 99301383 1001 86380 86390 1
301386 99301386 1001 86380 86390 1
301143 99301143 1001 86380 86390 1
301052 99301052 1001 86380 86390 1
300993 99300993 1001 86380 86390 1
301694 99301694 1001 86380 86390 1
301659 99301659 1001 86380 86390 1
302280 99302280 1001 86380 86390 1
302205 99302205 1001 86380 86390 1
302339 99302339 1001 86380 86390 1
302075 99302075 1001 86380 86390 1
302064 99302064 1001 86380 86390 1
301978 99301978 1001 86380 86390 1
303077 99303077 1001 86380 86390 1
302663 99302663 1001 86380 86390 1
302764 99302764 1001 86380 86390 1
303322 99303322 1001 86380 86390 1
304007 99304007 1001 86380 86390 1
303955 99303955 1001 86380 86390 1
304695 99304695 1001 86380 86390 1
304659 99304659 1001 86380 86390 1
304807 99304807 1001 86380 86390 1
304600 99304600 1001 86380 86390 1
304265 99304265 1001 86380 86390 1
305505 99305505 1001 86380 86390 1
305558 99305558 1001 86380 86390 1
305657 99305657 1001 86380 86390 1
305602 99305602 1001 86380 86390 1
305619 99305619 1001 86380 86390 1
305337 99305337 1001 86380 86390 1
305292 99305292 1001 86380 86390 1
305232 99305232 1001 86380 86390 1
305092 99305092 1001 86380 86390 1
305158 99305158 1001 86380 86390 1
500650 99500650 1001 86380 86390 1
500583 99500583 1001 86380 86390 1
500914 99500914 1001 86380 86390 1
501612 99501612 1001 86380 86390 1
501028 99501028 1001 86380 86390 1
501808 99501808 1001 86380 86390 1
501710 99501710 1001 86380 86390 1
502436 99502436 1001 86380 86390 1
502420 99502420 1001 86380 86390 1
502171 99502171 1001 86380 86390 1
502254 99502254 1001 86380 86390 1
502167 99502167 1001 86380 86390 1
502052 99502052 1001 86380 86390 1
502041 99502041 1001 86380 86390 1
502018 99502018 1001 86380 86390 1
501970 99501970 1001 86380 86390 1
502631 99502631 1001 86380 86390 1
502503 99502503 1001 86380 86390 1
502589 99502589 1001 86380 86390 1
503124 99503124 1001 86380 86390 1
503206 99503206 1001 86380 86390 1
503004 99503004 1001 86380 86390 1
503445 99503445 1001 86380 86390 1
503303 99503303 1001 86380 86390 1
503472 99503472 1001 86380 86390 1
503436 99503436 1001 86380 86390 1
503939 99503939 1001 86380 86390 1
503995 99503995 1001 86380 86390 1
503856 99503856 1001 86380 86390 1
503543 99503543 1001 86380 86390 1
504158 99504158 1001 86380 86390 1
504173 99504173 1001 86380 86390 1
504126 99504126 1001 86380 86390 1
504778 99504778 1001 86380 86390 1
504375 99504375 1001 86380 86390 1
505587 99505587 1001 86380 86390 1
505393 99505393 1001 86380 86390 1
505349 99505349 1001 86380 86390 1
506478 99506478 1001 86380 86390 1
506278 99506278 1001 86380 86390 1
506027 99506027 1001 86380 86390 1
506701 99506701 1001 86380 86390 1
507077 99507077 1001 86380 86390 1
507017 99507017 1001 86380 86390 1
507136 99507136 1001 86380 86390 1
506944 99506944 1001 86380 86390 1
506826 99506826 1001 86380 86390 1
507539 99507539 1001 86380 86390 1
508104 99508104 1001 86380 86390 1
508156 99508156 1001 86380 86390 1
507946 99507946 1001 86380 86390 1
507896 99507896 1001 86380 86390 1
507631 99507631 1001 86380 86390 1
507792 99507792 1001 86380 86390 1
508721 99508721 1001 86380 86390 1
508581 99508581 1001 86380 86390 1
508647 99508647 1001 86380 86390 1
509099 99509099 1001 86380 86390 1
509106 99509106 1001 86380 86390 1
509695 99509695 1001 86380 86390 1
509421 99509421 1001 86380 86390 1
510637 99510637 1001 86380 86390 1
510656 99510656 1001 86380 86390 1
510682 99510682 1001 86380 86390 1
510344 99510344 1001 86380 86390 1
510134 99510134 1001 86380 86390 1
510778 99510778 1001 86380 86390 1
511474 99511474 1001 86380 86390 1
511436 99511436 1001 86380 86390 1
511315 99511315 1001 86380 86390 1
511091 99511091 1001 86380 86390 1
511082 99511082 1001 86380 86390 1
511747 99511747 1001 86380 86390 1
511696 99511696 1001 86380 86390 1
512257 99512257 1001 86380 86390 1
512221 99512221 1001 86380 86390 1
512222 99512222 1001 86380 86390 1
512287 99512287 1001 86380 86390 1
511922 99511922 1001 86380 86390 1
511949 99511949 1001 86380 86390 1
511937 99511937 1001 86380 86390 1
513197 99513197 1001 86380 86390 1
512853 99512853 1001 86380 86390 1
513333 99513333 1001 86380 86390 1
514012 99514012 1001 86380 86390 1
513936 99513936 1001 86380 86390 1
513990 99513990 1001 86380 86390 1
514563 99514563 1001 86380 86390 1
514649 99514649 1001 86380 86390 1
514302 99514302 1001 86380 86390 1
514253 99514253 1001 86380 86390 1
514949 99514949 1001 86380 86390 1
515447 99515447 1001 86380 86390 1
515172 99515172 1001 86380 86390 1
515083 99515083 1001 86380 86390 1
515865 99515865 1001 86380 86390 1
516450 99516450 1001 86380 86390 1
516203 99516203 1001 86380 86390 1
516208 99516208 1001 86380 86390 1
516072 99516072 1001 86380 86390 1
515982 99515982 1001 86380 86390 1
516558 99516558 1001 86380 86390 1
517195 99517195 1001 86380 86390 1
517212 99517212 1001 86380 86390 1
517329 99517329 1001 86380 86390 1
517051 99517051 1001 86380 86390 1
517444 99517444 1001 86380 86390 1
517959 99517959 1001 86380 86390 1
517777 99517777 1001 86380 86390 1
517847 99517847 1001 86380 86390 1
517643 99517643 1001 86380 86390 1
518223 99518223 1001 86380 86390 1
518303 99518303 1001 86380 86390 1
518305 99518305 1001 86380 86390 1
518191 99518191 1001 86380 86390 1
518230 99518230 1001 86380 86390 1
518218 99518218 1001 86380 86390 1
518954 99518954 1001 86380 86390 1
518849 99518849 1001 86380 86390 1
518949 99518949 1001 86380 86390 1
518700 99518700 1001 86380 86390 1
518569 99518569 1001 86380 86390 1
518414 99518414 1001 86380 86390 1
518442 99518442 1001 86380 86390 1
519020 99519020 1001 86380 86390 1
519479 99519479 1001 86380 86390 1
519488 99519488 1001 86380 86390 1
519411 99519411 1001 86380 86390 1
519359 99519359 1001 86380 86390 1
519968 99519968 1001 86380 86390 1
519969 99519969 1001 86380 86390 1
519995 99519995 1001 86380 86390 1
519918 99519918 1001 86380 86390 1
519849 99519849 1001 86380 86390 1
519991 99519991 1001 86380 86390 1
520602 99520602 1001 86380 86390 1
520421 99520421 1001 86380 86390 1
520074 99520074 1001 86380 86390 1
520167 99520167 1001 86380 86390 1
520069 99520069 1001 86380 86390 1
520673 99520673 1001 86380 86390 1
520816 99520816 1001 86380 86390 1
521280 99521280 1001 86380 86390 1
521345 99521345 1001 86380 86390 1
521131 99521131 1001 86380 86390 1
521147 99521147 1001 86380 86390 1
520925 99520925 1001 86380 86390 1
520952 99520952 1001 86380 86390 1
521522 99521522 1001 86380 86390 1
522171 99522171 1001 86380 86390 1
522099 99522099 1001 86380 86390 1
522150 99522150 1001 86380 86390 1
521870 99521870 1001 86380 86390 1
522335 99522335 1001 86380 86390 1
522417 99522417 1001 86380 86390 1
522994 99522994 1001 86380 86390 1
522788 99522788 1001 86380 86390 1
522885 99522885 1001 86380 86390 1
522615 99522615 1001 86380 86390 1
522660 99522660 1001 86380 86390 1
523144 99523144 1001 86380 86390 1
523808 99523808 1001 86380 86390 1
523825 99523825 1001 86380 86390 1
523828 99523828 1001 86380 86390 1
523534 99523534 1001 86380 86390 1
523634 99523634 1001 86380 86390 1
523523 99523523 1001 86380 86390 1
523517 99523517 1001 86380 86390 1
524036 99524036 1001 86380 86390 1
524014 99524014 1001 86380 86390 1
524592 99524592 1001 86380 86390 1
524678 99524678 1001 86380 86390 1
524402 99524402 1001 86380 86390 1
524482 99524482 1001 86380 86390 1
524243 99524243 1001 86380 86390 1
524939 99524939 1001 86380 86390 1
524889 99524889 1001 86380 86390 1
524869 99524869 1001 86380 86390 1
525535 99525535 1001 86380 86390 1
525227 99525227 1001 86380 86390 1
525092 99525092 1001 86380 86390 1
525017 99525017 1001 86380 86390 1
525136 99525136 1001 86380 86390 1
526283 99526283 1001 86380 86390 1
526362 99526362 1001 86380 86390 1
526392 99526392 1001 86380 86390 1
526291 99526291 1001 86380 86390 1
526305 99526305 1001 86380 86390 1
526154 99526154 1001 86380 86390 1
526117 99526117 1001 86380 86390 1
525978 99525978 1001 86380 86390 1
526604 99526604 1001 86380 86390 1
526610 99526610 1001 86380 86390 1
527216 99527216 1001 86380 86390 1
527012 99527012 1001 86380 86390 1
527409 99527409 1001 86380 86390 1
528028 99528028 1001 86380 86390 1
527943 99527943 1001 86380 86390 1
527679 99527679 1001 86380 86390 1
527762 99527762 1001 86380 86390 1
527502 99527502 1001 86380 86390 1
528629 99528629 1001 86380 86390 1
528938 99528938 1001 86380 86390 1
528909 99528909 1001 86380 86390 1
529547 99529547 1001 86380 86390 1
529472 99529472 1001 86380 86390 1
529390 99529390 1001 86380 86390 1
529200 99529200 1001 86380 86390 1
530464 99530464 1001 86380 86390 1
530352 99530352 1001 86380 86390 1
530482 99530482 1001 86380 86390 1
530551 99530551 1001 86380 86390 1
530450 99530450 1001 86380 86390 1
530318 99530318 1001 86380 86390 1
530216 99530216 1001 86380 86390 1
530045 99530045 1001 86380 86390 1
530100 99530100 1001 86380 86390 1
531278 99531278 1001 86380 86390 1
531286 99531286 1001 86380 86390 1
531235 99531235 1001 86380 86390 1
531048 99531048 1001 86380 86390 1
531029 99531029 1001 86380 86390 1
530944 99530944 1001 86380 86390 1
532152 99532152 1001 86380 86390 1
531890 99531890 1001 86380 86390 1
531866 99531866 1001 86380 86390 1
532829 99532829 1001 86380 86390 1
532974 99532974 1001 86380 86390 1
533013 99533013 1001 86380 86390 1
533029 99533029 1001 86380 86390 1
532791 99532791 1001 86380 86390 1
533763 99533763 1001 86380 86390 1
533497 99533497 1001 86380 86390 1
533448 99533448 1001 86380 86390 1
533630 99533630 1001 86380 86390 1
533634 99533634 1001 86380 86390 1
533560 99533560 1001 86380 86390 1
534286 99534286 1001 86380 86390 1
534288 99534288 1001 86380 86390 1
534304 99534304 1001 86380 86390 1
534477 99534477 1001 86380 86390 1
534257 99534257 1001 86380 86390 1
534805 99534805 1001 86380 86390 1
535478 99535478 1001 86380 86390 1
535269 99535269 1001 86380 86390 1
534893 99534893 1001 86380 86390 1
535039 99535039 1001 86380 86390 1
535613 99535613 1001 86380 86390 1
535673 99535673 1001 86380 86390 1
535661 99535661 1001 86380 86390 1
535966 99535966 1001 86380 86390 1
536399 99536399 1001 86380 86390 1
536397 99536397 1001 86380 86390 1
536739 99536739 1001 86380 86390 1
536748 99536748 1001 86380 86390 1
537906 99537906 1001 86380 86390 1
537619 99537619 1001 86380 86390 1
538011 99538011 1001 86380 86390 1
538054 99538054 1001 86380 86390 1
538688 99538688 1001 86380 86390 1
538612 99538612 1001 86380 86390 1
538295 99538295 1001 86380 86390 1
538399 99538399 1001 86380 86390 1
538985 99538985 1001 86380 86390 1
539567 99539567 1001 86380 86390 1
539206 99539206 1001 86380 86390 1
539809 99539809 1001 86380 86390 1
539660 99539660 1001 86380 86390 1
540132 99540132 1001 86380 86390 1
540136 99540136 1001 86380 86390 1
540004 99540004 1001 86380 86390 1
539916 99539916 1001 86380 86390 1
539851 99539851 1001 86380 86390 1
540646 99540646 1001 86380 86390 1
541199 99541199 1001 86380 86390 1
541048 99541048 1001 86380 86390 1
541005 99541005 1001 86380 86390 1
540956 99540956 1001 86380 86390 1
540804 99540804 1001 86380 86390 1
540808 99540808 1001 86380 86390 1
540744 99540744 1001 86380 86390 1
541412 99541412 1001 86380 86390 1
541469 99541469 1001 86380 86390 1
541762 99541762 1001 86380 86390 1
541676 99541676 1001 86380 86390 1
542129 99542129 1001 86380 86390 1
542181 99542181 1001 86380 86390 1
542234 99542234 1001 86380 86390 1
541707 99541707 1001 86380 86390 1
542211 99542211 1001 86380 86390 1
542267 99542267 1001 86380 86390 1
542205 99542205 1001 86380 86390 1
542868 99542868 1001 86380 86390 1
542809 99542809 1001 86380 86390 1
542551 99542551 1001 86380 86390 1
542695 99542695 1001 86380 86390 1
542329 99542329 1001 86380 86390 1
542460 99542460 1001 86380 86390 1
542438 99542438 1001 86380 86390 1
543060 99543060 1001 86380 86390 1
543061 99543061 1001 86380 86390 1
543102 99543102 1001 86380 86390 1
543091 99543091 1001 86380 86390 1
543741 99543741 1001 86380 86390 1
543480 99543480 1001 86380 86390 1
543215 99543215 1001 86380 86390 1
543924 99543924 1001 86380 86390 1
543967 99543967 1001 86380 86390 1
543788 99543788 1001 86380 86390 1
543894 99543894 1001 86380 86390 1
543805 99543805 1001 86380 86390 1
543948 99543948 1001 86380 86390 1
544417 99544417 1001 86380 86390 1
544433 99544433 1001 86380 86390 1
544525 99544525 1001 86380 86390 1
544191 99544191 1001 86380 86390 1
544611 99544611 1001 86380 86390 1
544677 99544677 1001 86380 86390 1
503092 966 1001 37862 38162 1
530846 868 1002 53053 58394 1
400053 99400053 1001 86380 86390 1
400157 99400157 1001 86380 86390 1
400682 99400682 1001 86380 86390 1
400633 99400633 1001 86380 86390 1
401037 99401037 1001 86380 86390 1
401041 99401041 1001 86380 86390 1
401332 99401332 1001 86380 86390 1
401417 99401417 1001 86380 86390 1
401919 99401919 1001 86380 86390 1
402255 99402255 1001 86380 86390 1
402251 99402251 1001 86380 86390 1
402596 99402596 1001 86380 86390 1
402897 99402897 1001 86380 86390 1
403124 99403124 1001 86380 86390 1
403269 99403269 1001 86380 86390 1
403565 99403565 1001 86380 86390 1
403550 99403550 1001 86380 86390 1
403560 99403560 1001 86380 86390 1
404256 99404256 1001 86380 86390 1
404458 99404458 1001 86380 86390 1
404875 99404875 1001 86380 86390 1
404823 99404823 1001 86380 86390 1
405235 99405235 1001 86380 86390 1
405320 99405320 1001 86380 86390 1
405679 99405679 1001 86380 86390 1
405973 99405973 1001 86380 86390 1
406054 99406054 1001 86380 86390 1
406173 99406173 1001 86380 86390 1
406155 99406155 1001 86380 86390 1
406110 99406110 1001 86380 86390 1
406216 99406216 1001 86380 86390 1
406213 99406213 1001 86380 86390 1
406941 99406941 1001 86380 86390 1
407052 99407052 1001 86380 86390 1
407774 99407774 1001 86380 86390 1
408253 99408253 1001 86380 86390 1
408288 99408288 1001 86380 86390 1
408376 99408376 1001 86380 86390 1
408380 99408380 1001 86380 86390 1
408539 99408539 1001 86380 86390 1
409262 99409262 1001 86380 86390 1
409439 99409439 1001 86380 86390 1
410161 99410161 1001 86380 86390 1
410219 99410219 1001 86380 86390 1
410360 99410360 1001 86380 86390 1
410426 99410426 1001 86380 86390 1
410683 99410683 1001 86380 86390 1
411084 99411084 1001 86380 86390 1
411193 99411193 1001 86380 86390 1
411522 99411522 1001 86380 86390 1
411860 99411860 1001 86380 86390 1
411895 99411895 1001 86380 86390 1
412089 99412089 1001 86380 86390 1
411986 99411986 1001 86380 86390 1
412137 99412137 1001 86380 86390 1
412194 99412194 1001 86380 86390 1
413550 99413550 1001 86380 86390 1
413302 99413302 1001 86380 86390 1
413183 99413183 1001 86380 86390 1
413278 99413278 1001 86380 86390 1
412973 99412973 1001 86380 86390 1
412639 99412639 1001 86380 86390 1
412736 99412736 1001 86380 86390 1
415201 99415201 1001 86380 86390 1
414933 99414933 1001 86380 86390 1
415180 99415180 1001 86380 86390 1
414600 99414600 1001 86380 86390 1
414550 99414550 1001 86380 86390 1
414651 99414651 1001 86380 86390 1
414367 99414367 1001 86380 86390 1
415388 99415388 1001 86380 86390 1
415511 99415511 1001 86380 86390 1
415436 99415436 1001 86380 86390 1
416888 99416888 1001 86380 86390 1
416843 99416843 1001 86380 86390 1
416464 99416464 1001 86380 86390 1
416346 99416346 1001 86380 86390 1
416510 99416510 1001 86380 86390 1
416015 99416015 1001 86380 86390 1
415924 99415924 1001 86380 86390 1
417372 99417372 1001 86380 86390 1
417450 99417450 1001 86380 86390 1
417485 99417485 1001 86380 86390 1
418601 99418601 1001 86380 86390 1
418180 99418180 1001 86380 86390 1
418174 99418174 1001 86380 86390 1
417937 99417937 1001 86380 86390 1
420296 99420296 1001 86380 86390 1
419231 99419231 1001 86380 86390 1
419522 99419522 1001 86380 86390 1
420767 99420767 1001 86380 86390 1
420060 99420060 1001 86380 86390 1
420591 99420591 1001 86380 86390 1
420607 99420607 1001 86380 86390 1
421875 99421875 1001 86380 86390 1
422024 99422024 1001 86380 86390 1
421366 99421366 1001 86380 86390 1
421293 99421293 1001 86380 86390 1
421347 99421347 1001 86380 86390 1
421328 99421328 1001 86380 86390 1
421608 99421608 1001 86380 86390 1
422155 99422155 1001 86380 86390 1
423677 99423677 1001 86380 86390 1
423183 99423183 1001 86380 86390 1
422787 99422787 1001 86380 86390 1
422863 99422863 1001 86380 86390 1
425257 99425257 1001 86380 86390 1
425259 99425259 1001 86380 86390 1
424728 99424728 1001 86380 86390 1
424242 99424242 1001 86380 86390 1
424536 99424536 1001 86380 86390 1
425485 99425485 1001 86380 86390 1
425684 99425684 1001 86380 86390 1
426984 99426984 1001 86380 86390 1
426604 99426604 1001 86380 86390 1
426252 99426252 1001 86380 86390 1
427301 99427301 1001 86380 86390 1
427304 99427304 1001 86380 86390 1
427452 99427452 1001 86380 86390 1
428595 99428595 1001 86380 86390 1
428064 99428064 1001 86380 86390 1
428143 99428143 1001 86380 86390 1
428243 99428243 1001 86380 86390 1
428204 99428204 1001 86380 86390 1
428222 99428222 1001 86380 86390 1
428136 99428136 1001 86380 86390 1
427887 99427887 1001 86380 86390 1
429079 99429079 1001 86380 86390 1
430327 99430327 1001 86380 86390 1
430225 99430225 1001 86380 86390 1
429764 99429764 1001 86380 86390 1
430579 99430579 1001 86380 86390 1
431839 99431839 1001 86380 86390 1
431610 99431610 1001 86380 86390 1
431632 99431632 1001 86380 86390 1
431255 99431255 1001 86380 86390 1
432888 99432888 1001 86380 86390 1
433990 99433990 1001 86380 86390 1
433745 99433745 1001 86380 86390 1
435346 99435346 1001 86380 86390 1
435098 99435098 1001 86380 86390 1
435415 99435415 1001 86380 86390 1
435416 99435416 1001 86380 86390 1
434169 99434169 1001 86380 86390 1
435645 99435645 1001 86380 86390 1
435806 99435806 1001 86380 86390 1
435637 99435637 1001 86380 86390 1
435564 99435564 1001 86380 86390 1
437046 99437046 1001 86380 86390 1
436916 99436916 1001 86380 86390 1
437212 99437212 1001 86380 86390 1
300064 99300064 1001 86380 86390 1
300659 99300659 1001 86380 86390 1
300634 99300634 1001 86380 86390 1
300635 99300635 1001 86380 86390 1
300586 99300586 1001 86380 86390 1
300182 99300182 1001 86380 86390 1
300234 99300234 1001 86380 86390 1
300747 99300747 1001 86380 86390 1
300789 99300789 1001 86380 86390 1
301363 99301363 1001 86380 86390 1
301529 99301529 1001 86380 86390 1
301316 99301316 1001 86380 86390 1
301201 99301201 1001 86380 86390 1
301049 99301049 1001 86380 86390 1
301709 99301709 1001 86380 86390 1
302276 99302276 1001 86380 86390 1
302199 99302199 1001 86380 86390 1
302303 99302303 1001 86380 86390 1
302114 99302114 1001 86380 86390 1
301818 99301818 1001 86380 86390 1
301875 99301875 1001 86380 86390 1
302469 99302469 1001 86380 86390 1
302425 99302425 1001 86380 86390 1
302426 99302426 1001 86380 86390 1
302518 99302518 1001 86380 86390 1
302571 99302571 1001 86380 86390 1
302823 99302823 1001 86380 86390 1
302984 99302984 1001 86380 86390 1
302737 99302737 1001 86380 86390 1
302725 99302725 1001 86380 86390 1
303269 99303269 1001 86380 86390 1
303214 99303214 1001 86380 86390 1
303357 99303357 1001 86380 86390 1
304011 99304011 1001 86380 86390 1
303861 99303861 1001 86380 86390 1
303485 99303485 1001 86380 86390 1
303525 99303525 1001 86380 86390 1
304188 99304188 1001 86380 86390 1
304612 99304612 1001 86380 86390 1
304353 99304353 1001 86380 86390 1
304935 99304935 1001 86380 86390 1
304914 99304914 1001 86380 86390 1
304940 99304940 1001 86380 86390 1
304863 99304863 1001 86380 86390 1
305508 99305508 1001 86380 86390 1
305430 99305430 1001 86380 86390 1
305279 99305279 1001 86380 86390 1
305423 99305423 1001 86380 86390 1
305436 99305436 1001 86380 86390 1
305400 99305400 1001 86380 86390 1
305169 99305169 1001 86380 86390 1
500139 99500139 1001 86380 86390 1
500142 99500142 1001 86380 86390 1
500659 99500659 1001 86380 86390 1
500753 99500753 1001 86380 86390 1
500827 99500827 1001 86380 86390 1
500907 99500907 1001 86380 86390 1
501254 99501254 1001 86380 86390 1
501255 99501255 1001 86380 86390 1
501337 99501337 1001 86380 86390 1
501273 99501273 1001 86380 86390 1
501122 99501122 1001 86380 86390 1
501688 99501688 1001 86380 86390 1
501774 99501774 1001 86380 86390 1
502306 99502306 1001 86380 86390 1
502270 99502270 1001 86380 86390 1
502459 99502459 1001 86380 86390 1
502196 99502196 1001 86380 86390 1
502612 99502612 1001 86380 86390 1
503227 99503227 1001 86380 86390 1
502882 99502882 1001 86380 86390 1
503012 99503012 1001 86380 86390 1
502923 99502923 1001 86380 86390 1
503042 99503042 1001 86380 86390 1
502724 99502724 1001 86380 86390 1
502691 99502691 1001 86380 86390 1
503482 99503482 1001 86380 86390 1
503952 99503952 1001 86380 86390 1
503962 99503962 1001 86380 86390 1
503834 99503834 1001 86380 86390 1
503630 99503630 1001 86380 86390 1
503566 99503566 1001 86380 86390 1
504251 99504251 1001 86380 86390 1
504796 99504796 1001 86380 86390 1
504617 99504617 1001 86380 86390 1
504582 99504582 1001 86380 86390 1
504438 99504438 1001 86380 86390 1
504988 99504988 1001 86380 86390 1
505710 99505710 1001 86380 86390 1
505637 99505637 1001 86380 86390 1
505814 99505814 1001 86380 86390 1
505959 99505959 1001 86380 86390 1
506498 99506498 1001 86380 86390 1
506513 99506513 1001 86380 86390 1
506543 99506543 1001 86380 86390 1
506226 99506226 1001 86380 86390 1
505995 99505995 1001 86380 86390 1
506650 99506650 1001 86380 86390 1
507078 99507078 1001 86380 86390 1
507188 99507188 1001 86380 86390 1
506895 99506895 1001 86380 86390 1
507000 99507000 1001 86380 86390 1
506955 99506955 1001 86380 86390 1
507512 99507512 1001 86380 86390 1
507580 99507580 1001 86380 86390 1
507606 99507606 1001 86380 86390 1
507427 99507427 1001 86380 86390 1
507597 99507597 1001 86380 86390 1
507861 99507861 1001 86380 86390 1
507887 99507887 1001 86380 86390 1
507754 99507754 1001 86380 86390 1
508401 99508401 1001 86380 86390 1
508393 99508393 1001 86380 86390 1
508357 99508357 1001 86380 86390 1
509026 99509026 1001 86380 86390 1
508885 99508885 1001 86380 86390 1
508942 99508942 1001 86380 86390 1
508678 99508678 1001 86380 86390 1
508815 99508815 1001 86380 86390 1
508594 99508594 1001 86380 86390 1
509083 99509083 1001 86380 86390 1
509744 99509744 1001 86380 86390 1
509836 99509836 1001 86380 86390 1
509648 99509648 1001 86380 86390 1
509548 99509548 1001 86380 86390 1
509462 99509462 1001 86380 86390 1
509924 99509924 1001 86380 86390 1
510038 99510038 1001 86380 86390 1
510205 99510205 1001 86380 86390 1
510310 99510310 1001 86380 86390 1
511495 99511495 1001 86380 86390 1
511393 99511393 1001 86380 86390 1
511445 99511445 1001 86380 86390 1
511285 99511285 1001 86380 86390 1
510933 99510933 1001 86380 86390 1
511090 99511090 1001 86380 86390 1
511092 99511092 1001 86380 86390 1
511018 99511018 1001 86380 86390 1
511720 99511720 1001 86380 86390 1
512332 99512332 1001 86380 86390 1
512271 99512271 1001 86380 86390 1
512487 99512487 1001 86380 86390 1
513050 99513050 1001 86380 86390 1
512999 99512999 1001 86380 86390 1
512923 99512923 1001 86380 86390 1
512927 99512927 1001 86380 86390 1
512954 99512954 1001 86380 86390 1
512801 99512801 1001 86380 86390 1
512634 99512634 1001 86380 86390 1
512712 99512712 1001 86380 86390 1
513295 99513295 1001 86380 86390 1
513338 99513338 1001 86380 86390 1
513933 99513933 1001 86380 86390 1
513856 99513856 1001 86380 86390 1
513621 99513621 1001 86380 86390 1
513676 99513676 1001 86380 86390 1
513807 99513807 1001 86380 86390 1
513617 99513617 1001 86380 86390 1
513518 99513518 1001 86380 86390 1
513432 99513432 1001 86380 86390 1
514770 99514770 1001 86380 86390 1
514790 99514790 1001 86380 86390 1
515314 99515314 1001 86380 86390 1
515343 99515343 1001 86380 86390 1
515132 99515132 1001 86380 86390 1
515229 99515229 1001 86380 86390 1
516509 99516509 1001 86380 86390 1
516352 99516352 1001 86380 86390 1
516118 99516118 1001 86380 86390 1
516078 99516078 1001 86380 86390 1
516581 99516581 1001 86380 86390 1
516672 99516672 1001 86380 86390 1
516674 99516674 1001 86380 86390 1
516816 99516816 1001 86380 86390 1
517796 99517796 1001 86380 86390 1
517700 99517700 1001 86380 86390 1
517679 99517679 1001 86380 86390 1
517682 99517682 1001 86380 86390 1
518255 99518255 1001 86380 86390 1
518927 99518927 1001 86380 86390 1
518616 99518616 1001 86380 86390 1
518526 99518526 1001 86380 86390 1
519078 99519078 1001 86380 86390 1
519781 99519781 1001 86380 86390 1
519636 99519636 1001 86380 86390 1
519769 99519769 1001 86380 86390 1
519760 99519760 1001 86380 86390 1
519584 99519584 1001 86380 86390 1
519238 99519238 1001 86380 86390 1
519266 99519266 1001 86380 86390 1
520397 99520397 1001 86380 86390 1
520821 99520821 1001 86380 86390 1
521430 99521430 1001 86380 86390 1
521340 99521340 1001 86380 86390 1
521406 99521406 1001 86380 86390 1
520980 99520980 1001 86380 86390 1
520930 99520930 1001 86380 86390 1
520982 99520982 1001 86380 86390 1
521036 99521036 1001 86380 86390 1
521504 99521504 1001 86380 86390 1
522164 99522164 1001 86380 86390 1
522223 99522223 1001 86380 86390 1
522159 99522159 1001 86380 86390 1
521976 99521976 1001 86380 86390 1
522416 99522416 1001 86380 86390 1
522727 99522727 1001 86380 86390 1
522522 99522522 1001 86380 86390 1
523222 99523222 1001 86380 86390 1
523754 99523754 1001 86380 86390 1
523579 99523579 1001 86380 86390 1
523735 99523735 1001 86380 86390 1
523424 99523424 1001 86380 86390 1
524632 99524632 1001 86380 86390 1
524760 99524760 1001 86380 86390 1
524266 99524266 1001 86380 86390 1
524320 99524320 1001 86380 86390 1
524311 99524311 1001 86380 86390 1
524862 99524862 1001 86380 86390 1
524830 99524830 1001 86380 86390 1
525520 99525520 1001 86380 86390 1
525476 99525476 1001 86380 86390 1
525518 99525518 1001 86380 86390 1
525369 99525369 1001 86380 86390 1
525192 99525192 1001 86380 86390 1
525335 99525335 1001 86380 86390 1
525310 99525310 1001 86380 86390 1
525209 99525209 1001 86380 86390 1
525031 99525031 1001 86380 86390 1
525032 99525032 1001 86380 86390 1
524982 99524982 1001 86380 86390 1
525052 99525052 1001 86380 86390 1
526450 99526450 1001 86380 86390 1
527127 99527127 1001 86380 86390 1
527240 99527240 1001 86380 86390 1
527145 99527145 1001 86380 86390 1
526842 99526842 1001 86380 86390 1
526939 99526939 1001 86380 86390 1
526751 99526751 1001 86380 86390 1
527882 99527882 1001 86380 86390 1
527938 99527938 1001 86380 86390 1
527715 99527715 1001 86380 86390 1
527676 99527676 1001 86380 86390 1
527716 99527716 1001 86380 86390 1
527866 99527866 1001 86380 86390 1
527652 99527652 1001 86380 86390 1
527606 99527606 1001 86380 86390 1
528189 99528189 1001 86380 86390 1
528191 99528191 1001 86380 86390 1
528246 99528246 1001 86380 86390 1
528237 99528237 1001 86380 86390 1
528123 99528123 1001 86380 86390 1
528738 99528738 1001 86380 86390 1
528550 99528550 1001 86380 86390 1
528307 99528307 1001 86380 86390 1
528479 99528479 1001 86380 86390 1
528989 99528989 1001 86380 86390 1
529003 99529003 1001 86380 86390 1
528920 99528920 1001 86380 86390 1
529644 99529644 1001 86380 86390 1
529263 99529263 1001 86380 86390 1
529296 99529296 1001 86380 86390 1
529750 99529750 1001 86380 86390 1
530484 99530484 1001 86380 86390 1
530424 99530424 1001 86380 86390 1
530337 99530337 1001 86380 86390 1
530325 99530325 1001 86380 86390 1
530230 99530230 1001 86380 86390 1
530036 99530036 1001 86380 86390 1
530063 99530063 1001 86380 86390 1
530052 99530052 1001 86380 86390 1
529969 99529969 1001 86380 86390 1
530599 99530599 1001 86380 86390 1
531282 99531282 1001 86380 86390 1
531231 99531231 1001 86380 86390 1
531232 99531232 1001 86380 86390 1
531050 99531050 1001 86380 86390 1
531056 99531056 1001 86380 86390 1
530930 99530930 1001 86380 86390 1
531535 99531535 1001 86380 86390 1
531561 99531561 1001 86380 86390 1
532174 99532174 1001 86380 86390 1
532001 99532001 1001 86380 86390 1
531807 99531807 1001 86380 86390 1
531980 99531980 1001 86380 86390 1
531691 99531691 1001 86380 86390 1
532309 99532309 1001 86380 86390 1
532743 99532743 1001 86380 86390 1
532497 99532497 1001 86380 86390 1
533166 99533166 1001 86380 86390 1
533704 99533704 1001 86380 86390 1
533327 99533327 1001 86380 86390 1
533922 99533922 1001 86380 86390 1
533905 99533905 1001 86380 86390 1
534551 99534551 1001 86380 86390 1
534631 99534631 1001 86380 86390 1
534446 99534446 1001 86380 86390 1
534161 99534161 1001 86380 86390 1
534267 99534267 1001 86380 86390 1
534140 99534140 1001 86380 86390 1
534769 99534769 1001 86380 86390 1
535332 99535332 1001 86380 86390 1
535322 99535322 1001 86380 86390 1
534942 99534942 1001 86380 86390 1
535556 99535556 1001 86380 86390 1
536138 99536138 1001 86380 86390 1
536254 99536254 1001 86380 86390 1
536282 99536282 1001 86380 86390 1
535964 99535964 1001 86380 86390 1
536095 99536095 1001 86380 86390 1
535971 99535971 1001 86380 86390 1
536127 99536127 1001 86380 86390 1
535973 99535973 1001 86380 86390 1
535741 99535741 1001 86380 86390 1
537156 99537156 1001 86380 86390 1
536994 99536994 1001 86380 86390 1
536793 99536793 1001 86380 86390 1
536592 99536592 1001 86380 86390 1
537216 99537216 1001 86380 86390 1
537220 99537220 1001 86380 86390 1
537274 99537274 1001 86380 86390 1
537829 99537829 1001 86380 86390 1
537978 99537978 1001 86380 86390 1
537908 99537908 1001 86380 86390 1
537685 99537685 1001 86380 86390 1
537742 99537742 1001 86380 86390 1
537691 99537691 1001 86380 86390 1
537419 99537419 1001 86380 86390 1
538037 99538037 1001 86380 86390 1
538163 99538163 1001 86380 86390 1
538699 99538699 1001 86380 86390 1
538758 99538758 1001 86380 86390 1
538263 99538263 1001 86380 86390 1
538899 99538899 1001 86380 86390 1
539322 99539322 1001 86380 86390 1
539348 99539348 1001 86380 86390 1
539362 99539362 1001 86380 86390 1
539246 99539246 1001 86380 86390 1
539121 99539121 1001 86380 86390 1
539687 99539687 1001 86380 86390 1
539818 99539818 1001 86380 86390 1
540110 99540110 1001 86380 86390 1
539886 99539886 1001 86380 86390 1
540515 99540515 1001 86380 86390 1
540516 99540516 1001 86380 86390 1
540620 99540620 1001 86380 86390 1
540551 99540551 1001 86380 86390 1
540668 99540668 1001 86380 86390 1
540488 99540488 1001 86380 86390 1
540721 99540721 1001 86380 86390 1
541489 99541489 1001 86380 86390 1
541698 99541698 1001 86380 86390 1
541548 99541548 1001 86380 86390 1
542243 99542243 1001 86380 86390 1
542837 99542837 1001 86380 86390 1
542546 99542546 1001 86380 86390 1
542612 99542612 1001 86380 86390 1
542679 99542679 1001 86380 86390 1
542487 99542487 1001 86380 86390 1
543086 99543086 1001 86380 86390 1
542950 99542950 1001 86380 86390 1
542965 99542965 1001 86380 86390 1
543734 99543734 1001 86380 86390 1
543739 99543739 1001 86380 86390 1
543676 99543676 1001 86380 86390 1
543603 99543603 1001 86380 86390 1
543481 99543481 1001 86380 86390 1
543446 99543446 1001 86380 86390 1
543351 99543351 1001 86380 86390 1
544459 99544459 1001 86380 86390 1
544224 99544224 1001 86380 86390 1
544276 99544276 1001 86380 86390 1
544233 99544233 1001 86380 86390 1
432049 217 1001 80700 81837 1
431310 1111 1001 8580 25677 1
508432 625 1001 34359 34658 1
530845 868 1002 26088 35729 1
400181 99400181 1001 86380 86390 1
400251 99400251 1001 86380 86390 1
400519 99400519 1001 86380 86390 1
400986 99400986 1001 86380 86390 1
401219 99401219 1001 86380 86390 1
401445 99401445 1001 86380 86390 1
401715 99401715 1001 86380 86390 1
401899 99401899 1001 86380 86390 1
401860 99401860 1001 86380 86390 1
402226 99402226 1001 86380 86390 1
402066 99402066 1001 86380 86390 1
402686 99402686 1001 86380 86390 1
403091 99403091 1001 86380 86390 1
403140 99403140 1001 86380 86390 1
403250 99403250 1001 86380 86390 1
404322 99404322 1001 86380 86390 1
405212 99405212 1001 86380 86390 1
405658 99405658 1001 86380 86390 1
405830 99405830 1001 86380 86390 1
405972 99405972 1001 86380 86390 1
405764 99405764 1001 86380 86390 1
406086 99406086 1001 86380 86390 1
406398 99406398 1001 86380 86390 1
406706 99406706 1001 86380 86390 1
407278 99407278 1001 86380 86390 1
407618 99407618 1001 86380 86390 1
407759 99407759 1001 86380 86390 1
407941 99407941 1001 86380 86390 1
408410 99408410 1001 86380 86390 1
408579 99408579 1001 86380 86390 1
408559 99408559 1001 86380 86390 1
408803 99408803 1001 86380 86390 1
409102 99409102 1001 86380 86390 1
409109 99409109 1001 86380 86390 1
409671 99409671 1001 86380 86390 1
409828 99409828 1001 86380 86390 1
409950 99409950 1001 86380 86390 1
409970 99409970 1001 86380 86390 1
409941 99409941 1001 86380 86390 1
409893 99409893 1001 86380 86390 1
410095 99410095 1001 86380 86390 1
410798 99410798 1001 86380 86390 1
410902 99410902 1001 86380 86390 1
411030 99411030 1001 86380 86390 1
411204 99411204 1001 86380 86390 1
411232 99411232 1001 86380 86390 1
411554 99411554 1001 86380 86390 1
411689 99411689 1001 86380 86390 1
411841 99411841 1001 86380 86390 1
412043 99412043 1001 86380 86390 1
412125 99412125 1001 86380 86390 1
413648 99413648 1001 86380 86390 1
413502 99413502 1001 86380 86390 1
413410 99413410 1001 86380 86390 1
412941 99412941 1001 86380 86390 1
412644 99412644 1001 86380 86390 1
413815 99413815 1001 86380 86390 1
415265 99415265 1001 86380 86390 1
414980 99414980 1001 86380 86390 1
414983 99414983 1001 86380 86390 1
414657 99414657 1001 86380 86390 1
414645 99414645 1001 86380 86390 1
414523 99414523 1001 86380 86390 1
414815 99414815 1001 86380 86390 1
414634 99414634 1001 86380 86390 1
414165 99414165 1001 86380 86390 1
415500 99415500 1001 86380 86390 1
415347 99415347 1001 86380 86390 1
416870 99416870 1001 86380 86390 1
416619 99416619 1001 86380 86390 1
416666 99416666 1001 86380 86390 1
416174 99416174 1001 86380 86390 1
417028 99417028 1001 86380 86390 1
417423 99417423 1001 86380 86390 1
417483 99417483 1001 86380 86390 1
418057 99418057 1001 86380 86390 1
418427 99418427 1001 86380 86390 1
417967 99417967 1001 86380 86390 1
417827 99417827 1001 86380 86390 1
417725 99417725 1001 86380 86390 1
417814 99417814 1001 86380 86390 1
417627 99417627 1001 86380 86390 1
418843 99418843 1001 86380 86390 1
419046 99419046 1001 86380 86390 1
420095 99420095 1001 86380 86390 1
420070 99420070 1001 86380 86390 1
420071 99420071 1001 86380 86390 1
419756 99419756 1001 86380 86390 1
419797 99419797 1001 86380 86390 1
419430 99419430 1001 86380 86390 1
420501 99420501 1001 86380 86390 1
420519 99420519 1001 86380 86390 1
421691 99421691 1001 86380 86390 1
421309 99421309 1001 86380 86390 1
421022 99421022 1001 86380 86390 1
422282 99422282 1001 86380 86390 1
422369 99422369 1001 86380 86390 1
422303 99422303 1001 86380 86390 1
423626 99423626 1001 86380 86390 1
423664 99423664 1001 86380 86390 1
423737 99423737 1001 86380 86390 1
423127 99423127 1001 86380 86390 1
423299 99423299 1001 86380 86390 1
423212 99423212 1001 86380 86390 1
423974 99423974 1001 86380 86390 1
424775 99424775 1001 86380 86390 1
424385 99424385 1001 86380 86390 1
425681 99425681 1001 86380 86390 1
426399 99426399 1001 86380 86390 1
426329 99426329 1001 86380 86390 1
426681 99426681 1001 86380 86390 1
426441 99426441 1001 86380 86390 1
427289 99427289 1001 86380 86390 1
427347 99427347 1001 86380 86390 1
427466 99427466 1001 86380 86390 1
427216 99427216 1001 86380 86390 1
428159 99428159 1001 86380 86390 1
427957 99427957 1001 86380 86390 1
428960 99428960 1001 86380 86390 1
429148 99429148 1001 86380 86390 1
430046 99430046 1001 86380 86390 1
430332 99430332 1001 86380 86390 1
429909 99429909 1001 86380 86390 1
429392 99429392 1001 86380 86390 1
430818 99430818 1001 86380 86390 1
430721 99430721 1001 86380 86390 1
432199 99432199 1001 86380 86390 1
433518 99433518 1001 86380 86390 1
433620 99433620 1001 86380 86390 1
433562 99433562 1001 86380 86390 1
433593 99433593 1001 86380 86390 1
432963 99432963 1001 86380 86390 1
432555 99432555 1001 86380 86390 1
434044 99434044 1001 86380 86390 1
434940 99434940 1001 86380 86390 1
434353 99434353 1001 86380 86390 1
435582 99435582 1001 86380 86390 1
435841 99435841 1001 86380 86390 1
435675 99435675 1001 86380 86390 1
436832 99436832 1001 86380 86390 1
437006 99437006 1001 86380 86390 1
436563 99436563 1001 86380 86390 1
436128 99436128 1001 86380 86390 1
300094 99300094 1001 86380 86390 1
300550 99300550 1001 86380 86390 1
300551 99300551 1001 86380 86390 1
300516 99300516 1001 86380 86390 1
300455 99300455 1001 86380 86390 1
300280 99300280 1001 86380 86390 1
300309 99300309 1001 86380 86390 1
300144 99300144 1001 86380 86390 1
300312 99300312 1001 86380 86390 1
300131 99300131 1001 86380 86390 1
301056 99301056 1001 86380 86390 1
301668 99301668 1001 86380 86390 1
301558 99301558 1001 86380 86390 1
301665 99301665 1001 86380 86390 1
302255 99302255 1001 86380 86390 1
302374 99302374 1001 86380 86390 1
302153 99302153 1001 86380 86390 1
302432 99302432 1001 86380 86390 1
302528 99302528 1001 86380 86390 1
303053 99303053 1001 86380 86390 1
302993 99302993 1001 86380 86390 1
302643 99302643 1001 86380 86390 1
303388 99303388 1001 86380 86390 1
303312 99303312 1001 86380 86390 1
303954 99303954 1001 86380 86390 1
303676 99303676 1001 86380 86390 1
303576 99303576 1001 86380 86390 1
304217 99304217 1001 86380 86390 1
304231 99304231 1001 86380 86390 1
304144 99304144 1001 86380 86390 1
304859 99304859 1001 86380 86390 1
304726 99304726 1001 86380 86390 1
304850 99304850 1001 86380 86390 1
304603 99304603 1001 86380 86390 1
304604 99304604 1001 86380 86390 1
305496 99305496 1001 86380 86390 1
305535 99305535 1001 86380 86390 1
305212 99305212 1001 86380 86390 1
305176 99305176 1001 86380 86390 1
500133 99500133 1001 86380 86390 1
500643 99500643 1001 86380 86390 1
500866 99500866 1001 86380 86390 1
501625 99501625 1001 86380 86390 1
501278 99501278 1001 86380 86390 1
501399 99501399 1001 86380 86390 1
501309 99501309 1001 86380 86390 1
501323 99501323 1001 86380 86390 1
501058 99501058 1001 86380 86390 1
501123 99501123 1001 86380 86390 1
501187 99501187 1001 86380 86390 1
501130 99501130 1001 86380 86390 1
501093 99501093 1001 86380 86390 1
501694 99501694 1001 86380 86390 1
502264 99502264 1001 86380 86390 1
502406 99502406 1001 86380 86390 1
502410 99502410 1001 86380 86390 1
502386 99502386 1001 86380 86390 1
502159 99502159 1001 86380 86390 1
502224 99502224 1001 86380 86390 1
501990 99501990 1001 86380 86390 1
501996 99501996 1001 86380 86390 1
502670 99502670 1001 86380 86390 1
501845 99501845 1001 86380 86390 1
502609 99502609 1001 86380 86390 1
502558 99502558 1001 86380 86390 1
502586 99502586 1001 86380 86390 1
502600 99502600 1001 86380 86390 1
503101 99503101 1001 86380 86390 1
503209 99503209 1001 86380 86390 1
503058 99503058 1001 86380 86390 1
503020 99503020 1001 86380 86390 1
503449 99503449 1001 86380 86390 1
504031 99504031 1001 86380 86390 1
503916 99503916 1001 86380 86390 1
503933 99503933 1001 86380 86390 1
503785 99503785 1001 86380 86390 1
503715 99503715 1001 86380 86390 1
503885 99503885 1001 86380 86390 1
503628 99503628 1001 86380 86390 1
503619 99503619 1001 86380 86390 1
504135 99504135 1001 86380 86390 1
504228 99504228 1001 86380 86390 1
504820 99504820 1001 86380 86390 1
504923 99504923 1001 86380 86390 1
504824 99504824 1001 86380 86390 1
504939 99504939 1001 86380 86390 1
504721 99504721 1001 86380 86390 1
505102 99505102 1001 86380 86390 1
505722 99505722 1001 86380 86390 1
505684 99505684 1001 86380 86390 1
505484 99505484 1001 86380 86390 1
505511 99505511 1001 86380 86390 1
505357 99505357 1001 86380 86390 1
505231 99505231 1001 86380 86390 1
505246 99505246 1001 86380 86390 1
505315 99505315 1001 86380 86390 1
505896 99505896 1001 86380 86390 1
505781 99505781 1001 86380 86390 1
505839 99505839 1001 86380 86390 1
505831 99505831 1001 86380 86390 1
506444 99506444 1001 86380 86390 1
506582 99506582 1001 86380 86390 1
506200 99506200 1001 86380 86390 1
506049 99506049 1001 86380 86390 1
506050 99506050 1001 86380 86390 1
506039 99506039 1001 86380 86390 1
506777 99506777 1001 86380 86390 1
506726 99506726 1001 86380 86390 1
506616 99506616 1001 86380 86390 1
507251 99507251 1001 86380 86390 1
507093 99507093 1001 86380 86390 1
507187 99507187 1001 86380 86390 1
507176 99507176 1001 86380 86390 1
508240 99508240 1001 86380 86390 1
507875 99507875 1001 86380 86390 1
507964 99507964 1001 86380 86390 1
507782 99507782 1001 86380 86390 1
508872 99508872 1001 86380 86390 1
508748 99508748 1001 86380 86390 1
508523 99508523 1001 86380 86390 1
508462 99508462 1001 86380 86390 1
509714 99509714 1001 86380 86390 1
509717 99509717 1001 86380 86390 1
509622 99509622 1001 86380 86390 1
510650 99510650 1001 86380 86390 1
510527 99510527 1001 86380 86390 1
510429 99510429 1001 86380 86390 1
510157 99510157 1001 86380 86390 1
510240 99510240 1001 86380 86390 1
510306 99510306 1001 86380 86390 1
510307 99510307 1001 86380 86390 1
510116 99510116 1001 86380 86390 1
510735 99510735 1001 86380 86390 1
511452 99511452 1001 86380 86390 1
511422 99511422 1001 86380 86390 1
511167 99511167 1001 86380 86390 1
511265 99511265 1001 86380 86390 1
511048 99511048 1001 86380 86390 1
511056 99511056 1001 86380 86390 1
511592 99511592 1001 86380 86390 1
511723 99511723 1001 86380 86390 1
512288 99512288 1001 86380 86390 1
512110 99512110 1001 86380 86390 1
511981 99511981 1001 86380 86390 1
512129 99512129 1001 86380 86390 1
512041 99512041 1001 86380 86390 1
511856 99511856 1001 86380 86390 1
512523 99512523 1001 86380 86390 1
513069 99513069 1001 86380 86390 1
513006 99513006 1001 86380 86390 1
512601 99512601 1001 86380 86390 1
513287 99513287 1001 86380 86390 1
513851 99513851 1001 86380 86390 1
513831 99513831 1001 86380 86390 1
513489 99513489 1001 86380 86390 1
514219 99514219 1001 86380 86390 1
514598 99514598 1001 86380 86390 1
514314 99514314 1001 86380 86390 1
514341 99514341 1001 86380 86390 1
515531 99515531 1001 86380 86390 1
515452 99515452 1001 86380 86390 1
515389 99515389 1001 86380 86390 1
515444 99515444 1001 86380 86390 1
515420 99515420 1001 86380 86390 1
515219 99515219 1001 86380 86390 1
515064 99515064 1001 86380 86390 1
515169 99515169 1001 86380 86390 1
515099 99515099 1001 86380 86390 1
515190 99515190 1001 86380 86390 1
515812 99515812 1001 86380 86390 1
515738 99515738 1001 86380 86390 1
516313 99516313 1001 86380 86390 1
516341 99516341 1001 86380 86390 1
516588 99516588 1001 86380 86390 1
517298 99517298 1001 86380 86390 1
517307 99517307 1001 86380 86390 1
517289 99517289 1001 86380 86390 1
517228 99517228 1001 86380 86390 1
516995 99516995 1001 86380 86390 1
516810 99516810 1001 86380 86390 1
517375 99517375 1001 86380 86390 1
517403 99517403 1001 86380 86390 1
517469 99517469 1001 86380 86390 1
517483 99517483 1001 86380 86390 1
517383 99517383 1001 86380 86390 1
517932 99517932 1001 86380 86390 1
517805 99517805 1001 86380 86390 1
517606 99517606 1001 86380 86390 1
518238 99518238 1001 86380 86390 1
518801 99518801 1001 86380 86390 1
518384 99518384 1001 86380 86390 1
518390 99518390 1001 86380 86390 1
519115 99519115 1001 86380 86390 1
519167 99519167 1001 86380 86390 1
519130 99519130 1001 86380 86390 1
519042 99519042 1001 86380 86390 1
519161 99519161 1001 86380 86390 1
519641 99519641 1001 86380 86390 1
519459 99519459 1001 86380 86390 1
519250 99519250 1001 86380 86390 1
520407 99520407 1001 86380 86390 1
520048 99520048 1001 86380 86390 1
520154 99520154 1001 86380 86390 1
520690 99520690 1001 86380 86390 1
520758 99520758 1001 86380 86390 1
521368 99521368 1001 86380 86390 1
521304 99521304 1001 86380 86390 1
521051 99521051 1001 86380 86390 1
521664 99521664 1001 86380 86390 1
521590 99521590 1001 86380 86390 1
521630 99521630 1001 86380 86390 1
522089 99522089 1001 86380 86390 1
522091 99522091 1001 86380 86390 1
522092 99522092 1001 86380 86390 1
522137 99522137 1001 86380 86390 1
522065 99522065 1001 86380 86390 1
521758 99521758 1001 86380 86390 1
522330 99522330 1001 86380 86390 1
522383 99522383 1001 86380 86390 1
522319 99522319 1001 86380 86390 1
522455 99522455 1001 86380 86390 1
522921 99522921 1001 86380 86390 1
522759 99522759 1001 86380 86390 1
522589 99522589 1001 86380 86390 1
522559 99522559 1001 86380 86390 1
522665 99522665 1001 86380 86390 1
523130 99523130 1001 86380 86390 1
523178 99523178 1001 86380 86390 1
523321 99523321 1001 86380 86390 1
523917 99523917 1001 86380 86390 1
523631 99523631 1001 86380 86390 1
523619 99523619 1001 86380 86390 1
523512 99523512 1001 86380 86390 1
523345 99523345 1001 86380 86390 1
523426 99523426 1001 86380 86390 1
524682 99524682 1001 86380 86390 1
524176 99524176 1001 86380 86390 1
524220 99524220 1001 86380 86390 1
524287 99524287 1001 86380 86390 1
524300 99524300 1001 86380 86390 1
524288 99524288 1001 86380 86390 1
525433 99525433 1001 86380 86390 1
525464 99525464 1001 86380 86390 1
525465 99525465 1001 86380 86390 1
525207 99525207 1001 86380 86390 1
524999 99524999 1001 86380 86390 1
525688 99525688 1001 86380 86390 1
525742 99525742 1001 86380 86390 1
525781 99525781 1001 86380 86390 1
526161 99526161 1001 86380 86390 1
525885 99525885 1001 86380 86390 1
525964 99525964 1001 86380 86390 1
525955 99525955 1001 86380 86390 1
526582 99526582 1001 86380 86390 1
526587 99526587 1001 86380 86390 1
527051 99527051 1001 86380 86390 1
527090 99527090 1001 86380 86390 1
527054 99527054 1001 86380 86390 1
526862 99526862 1001 86380 86390 1
526897 99526897 1001 86380 86390 1
526872 99526872 1001 86380 86390 1
526912 99526912 1001 86380 86390 1
526789 99526789 1001 86380 86390 1
527427 99527427 1001 86380 86390 1
527354 99527354 1001 86380 86390 1
527740 99527740 1001 86380 86390 1
527793 99527793 1001 86380 86390 1
527859 99527859 1001 86380 86390 1
527520 99527520 1001 86380 86390 1
527477 99527477 1001 86380 86390 1
528106 99528106 1001 86380 86390 1
528900 99528900 1001 86380 86390 1
528843 99528843 1001 86380 86390 1
528622 99528622 1001 86380 86390 1
528573 99528573 1001 86380 86390 1
528438 99528438 1001 86380 86390 1
528338 99528338 1001 86380 86390 1
528393 99528393 1001 86380 86390 1
529029 99529029 1001 86380 86390 1
529641 99529641 1001 86380 86390 1
529655 99529655 1001 86380 86390 1
529656 99529656 1001 86380 86390 1
529370 99529370 1001 86380 86390 1
529481 99529481 1001 86380 86390 1
529145 99529145 1001 86380 86390 1
529267 99529267 1001 86380 86390 1
529869 99529869 1001 86380 86390 1
529873 99529873 1001 86380 86390 1
529788 99529788 1001 86380 86390 1
530381 99530381 1001 86380 86390 1
530409 99530409 1001 86380 86390 1
530192 99530192 1001 86380 86390 1
530257 99530257 1001 86380 86390 1
530180 99530180 1001 86380 86390 1
530268 99530268 1001 86380 86390 1
529953 99529953 1001 86380 86390 1
531196 99531196 1001 86380 86390 1
531135 99531135 1001 86380 86390 1
531007 99531007 1001 86380 86390 1
531119 99531119 1001 86380 86390 1
530829 99530829 1001 86380 86390 1
532172 99532172 1001 86380 86390 1
532094 99532094 1001 86380 86390 1
532185 99532185 1001 86380 86390 1
532049 99532049 1001 86380 86390 1
531976 99531976 1001 86380 86390 1
531938 99531938 1001 86380 86390 1
531715 99531715 1001 86380 86390 1
532300 99532300 1001 86380 86390 1
532381 99532381 1001 86380 86390 1
532851 99532851 1001 86380 86390 1
532870 99532870 1001 86380 86390 1
533026 99533026 1001 86380 86390 1
532632 99532632 1001 86380 86390 1
533102 99533102 1001 86380 86390 1
533700 99533700 1001 86380 86390 1
533819 99533819 1001 86380 86390 1
533370 99533370 1001 86380 86390 1
533385 99533385 1001 86380 86390 1
533890 99533890 1001 86380 86390 1
534505 99534505 1001 86380 86390 1
534092 99534092 1001 86380 86390 1
534148 99534148 1001 86380 86390 1
534071 99534071 1001 86380 86390 1
534889 99534889 1001 86380 86390 1
534747 99534747 1001 86380 86390 1
534736 99534736 1001 86380 86390 1
534765 99534765 1001 86380 86390 1
535325 99535325 1001 86380 86390 1
535468 99535468 1001 86380 86390 1
535314 99535314 1001 86380 86390 1
535058 99535058 1001 86380 86390 1
536333 99536333 1001 86380 86390 1
536147 99536147 1001 86380 86390 1
536149 99536149 1001 86380 86390 1
536176 99536176 1001 86380 86390 1
535975 99535975 1001 86380 86390 1
536055 99536055 1001 86380 86390 1
536857 99536857 1001 86380 86390 1
536807 99536807 1001 86380 86390 1
537900 99537900 1001 86380 86390 1
537865 99537865 1001 86380 86390 1
537846 99537846 1001 86380 86390 1
537617 99537617 1001 86380 86390 1
537733 99537733 1001 86380 86390 1
537534 99537534 1001 86380 86390 1
537470 99537470 1001 86380 86390 1
538152 99538152 1001 86380 86390 1
538108 99538108 1001 86380 86390 1
538538 99538538 1001 86380 86390 1
538339 99538339 1001 86380 86390 1
538945 99538945 1001 86380 86390 1
539011 99539011 1001 86380 86390 1
538846 99538846 1001 86380 86390 1
539528 99539528 1001 86380 86390 1
539635 99539635 1001 86380 86390 1
539425 99539425 1001 86380 86390 1
539737 99539737 1001 86380 86390 1
540113 99540113 1001 86380 86390 1
540011 99540011 1001 86380 86390 1
541131 99541131 1001 86380 86390 1
540991 99540991 1001 86380 86390 1
541593 99541593 1001 86380 86390 1
541532 99541532 1001 86380 86390 1
542286 99542286 1001 86380 86390 1
542930 99542930 1001 86380 86390 1
542632 99542632 1001 86380 86390 1
542490 99542490 1001 86380 86390 1
543617 99543617 1001 86380 86390 1
543721 99543721 1001 86380 86390 1
543743 99543743 1001 86380 86390 1
543701 99543701 1001 86380 86390 1
543491 99543491 1001 86380 86390 1
543456 99543456 1001 86380 86390 1
543395 99543395 1001 86380 86390 1
543184 99543184 1001 86380 86390 1
543212 99543212 1001 86380 86390 1
543851 99543851 1001 86380 86390 1
543813 99543813 1001 86380 86390 1
543957 99543957 1001 86380 86390 1
544406 99544406 1001 86380 86390 1
544380 99544380 1001 86380 86390 1
544135 99544135 1001 86380 86390 1
544164 99544164 1001 86380 86390 1
400038 99400038 1001 86380 86390 1
400568 99400568 1001 86380 86390 1
400647 99400647 1001 86380 86390 1
401381 99401381 1001 86380 86390 1
401498 99401498 1001 86380 86390 1
401534 99401534 1001 86380 86390 1
401638 99401638 1001 86380 86390 1
402135 99402135 1001 86380 86390 1
402289 99402289 1001 86380 86390 1
402373 99402373 1001 86380 86390 1
402546 99402546 1001 86380 86390 1
403218 99403218 1001 86380 86390 1
403675 99403675 1001 86380 86390 1
403678 99403678 1001 86380 86390 1
404214 99404214 1001 86380 86390 1
404222 99404222 1001 86380 86390 1
404363 99404363 1001 86380 86390 1
404878 99404878 1001 86380 86390 1
404987 99404987 1001 86380 86390 1
404933 99404933 1001 86380 86390 1
405103 99405103 1001 86380 86390 1
405125 99405125 1001 86380 86390 1
405400 99405400 1001 86380 86390 1
405458 99405458 1001 86380 86390 1
405838 99405838 1001 86380 86390 1
405845 99405845 1001 86380 86390 1
406253 99406253 1001 86380 86390 1
406672 99406672 1001 86380 86390 1
406666 99406666 1001 86380 86390 1
406958 99406958 1001 86380 86390 1
407237 99407237 1001 86380 86390 1
407320 99407320 1001 86380 86390 1
407402 99407402 1001 86380 86390 1
407440 99407440 1001 86380 86390 1
407635 99407635 1001 86380 86390 1
407889 99407889 1001 86380 86390 1
408006 99408006 1001 86380 86390 1
408102 99408102 1001 86380 86390 1
408233 99408233 1001 86380 86390 1
408240 99408240 1001 86380 86390 1
408426 99408426 1001 86380 86390 1
408571 99408571 1001 86380 86390 1
409219 99409219 1001 86380 86390 1
409377 99409377 1001 86380 86390 1
409420 99409420 1001 86380 86390 1
409434 99409434 1001 86380 86390 1
409542 99409542 1001 86380 86390 1
409649 99409649 1001 86380 86390 1
409939 99409939 1001 86380 86390 1
409942 99409942 1001 86380 86390 1
410008 99410008 1001 86380 86390 1
410188 99410188 1001 86380 86390 1
410636 99410636 1001 86380 86390 1
411037 99411037 1001 86380 86390 1
411163 99411163 1001 86380 86390 1
411378 99411378 1001 86380 86390 1
411892 99411892 1001 86380 86390 1
411921 99411921 1001 86380 86390 1
412314 99412314 1001 86380 86390 1
412433 99412433 1001 86380 86390 1
412438 99412438 1001 86380 86390 1
413447 99413447 1001 86380 86390 1
413462 99413462 1001 86380 86390 1
412970 99412970 1001 86380 86390 1
412929 99412929 1001 86380 86390 1
412930 99412930 1001 86380 86390 1
412641 99412641 1001 86380 86390 1
412573 99412573 1001 86380 86390 1
413734 99413734 1001 86380 86390 1
414101 99414101 1001 86380 86390 1
413774 99413774 1001 86380 86390 1
414992 99414992 1001 86380 86390 1
415121 99415121 1001 86380 86390 1
415305 99415305 1001 86380 86390 1
414801 99414801 1001 86380 86390 1
414856 99414856 1001 86380 86390 1
414224 99414224 1001 86380 86390 1
414161 99414161 1001 86380 86390 1
414430 99414430 1001 86380 86390 1
414446 99414446 1001 86380 86390 1
414287 99414287 1001 86380 86390 1
415360 99415360 1001 86380 86390 1
416941 99416941 1001 86380 86390 1
416668 99416668 1001 86380 86390 1
416348 99416348 1001 86380 86390 1
416180 99416180 1001 86380 86390 1
415984 99415984 1001 86380 86390 1
415883 99415883 1001 86380 86390 1
415847 99415847 1001 86380 86390 1
417380 99417380 1001 86380 86390 1
418556 99418556 1001 86380 86390 1
418335 99418335 1001 86380 86390 1
418321 99418321 1001 86380 86390 1
418430 99418430 1001 86380 86390 1
417735 99417735 1001 86380 86390 1
417781 99417781 1001 86380 86390 1
417951 99417951 1001 86380 86390 1
418814 99418814 1001 86380 86390 1
420371 99420371 1001 86380 86390 1
419982 99419982 1001 86380 86390 1
419807 99419807 1001 86380 86390 1
419553 99419553 1001 86380 86390 1
420817 99420817 1001 86380 86390 1
420549 99420549 1001 86380 86390 1
420753 99420753 1001 86380 86390 1
421764 99421764 1001 86380 86390 1
422088 99422088 1001 86380 86390 1
421766 99421766 1001 86380 86390 1
421454 99421454 1001 86380 86390 1
421202 99421202 1001 86380 86390 1
422460 99422460 1001 86380 86390 1
422172 99422172 1001 86380 86390 1
422256 99422256 1001 86380 86390 1
422525 99422525 1001 86380 86390 1
423653 99423653 1001 86380 86390 1
423492 99423492 1001 86380 86390 1
423431 99423431 1001 86380 86390 1
422965 99422965 1001 86380 86390 1
422716 99422716 1001 86380 86390 1
423923 99423923 1001 86380 86390 1
424140 99424140 1001 86380 86390 1
425030 99425030 1001 86380 86390 1
425036 99425036 1001 86380 86390 1
425243 99425243 1001 86380 86390 1
424511 99424511 1001 86380 86390 1
425673 99425673 1001 86380 86390 1
425418 99425418 1001 86380 86390 1
425597 99425597 1001 86380 86390 1
425625 99425625 1001 86380 86390 1
426923 99426923 1001 86380 86390 1
426810 99426810 1001 86380 86390 1
426247 99426247 1001 86380 86390 1
426220 99426220 1001 86380 86390 1
425855 99425855 1001 86380 86390 1
427342 99427342 1001 86380 86390 1
427255 99427255 1001 86380 86390 1
428487 99428487 1001 86380 86390 1
428048 99428048 1001 86380 86390 1
427963 99427963 1001 86380 86390 1
427874 99427874 1001 86380 86390 1
427696 99427696 1001 86380 86390 1
427748 99427748 1001 86380 86390 1
430147 99430147 1001 86380 86390 1
430367 99430367 1001 86380 86390 1
429954 99429954 1001 86380 86390 1
429877 99429877 1001 86380 86390 1
430464 99430464 1001 86380 86390 1
430453 99430453 1001 86380 86390 1
431699 99431699 1001 86380 86390 1
431700 99431700 1001 86380 86390 1
431783 99431783 1001 86380 86390 1
431508 99431508 1001 86380 86390 1
433403 99433403 1001 86380 86390 1
433233 99433233 1001 86380 86390 1
432604 99432604 1001 86380 86390 1
434062 99434062 1001 86380 86390 1
433974 99433974 1001 86380 86390 1
435277 99435277 1001 86380 86390 1
434798 99434798 1001 86380 86390 1
434290 99434290 1001 86380 86390 1
435460 99435460 1001 86380 86390 1
435450 99435450 1001 86380 86390 1
436856 99436856 1001 86380 86390 1
436967 99436967 1001 86380 86390 1
436847 99436847 1001 86380 86390 1
436949 99436949 1001 86380 86390 1
436470 99436470 1001 86380 86390 1
436646 99436646 1001 86380 86390 1
436140 99436140 1001 86380 86390 1
436308 99436308 1001 86380 86390 1
437342 99437342 1001 86380 86390 1
300019 99300019 1001 86380 86390 1
300085 99300085 1001 86380 86390 1
300712 99300712 1001 86380 86390 1
300623 99300623 1001 86380 86390 1
300510 99300510 1001 86380 86390 1
300319 99300319 1001 86380 86390 1
300451 99300451 1001 86380 86390 1
300465 99300465 1001 86380 86390 1
300251 99300251 1001 86380 86390 1
300218 99300218 1001 86380 86390 1
300858 99300858 1001 86380 86390 1
300781 99300781 1001 86380 86390 1
301414 99301414 1001 86380 86390 1
301481 99301481 1001 86380 86390 1
301537 99301537 1001 86380 86390 1
301290 99301290 1001 86380 86390 1
301218 99301218 1001 86380 86390 1
301000 99301000 1001 86380 86390 1
300953 99300953 1001 86380 86390 1
300967 99300967 1001 86380 86390 1
301020 99301020 1001 86380 86390 1
301603 99301603 1001 86380 86390 1
301618 99301618 1001 86380 86390 1
301649 99301649 1001 86380 86390 1
302216 99302216 1001 86380 86390 1
302184 99302184 1001 86380 86390 1
302124 99302124 1001 86380 86390 1
302074 99302074 1001 86380 86390 1
302089 99302089 1001 86380 86390 1
301766 99301766 1001 86380 86390 1
301885 99301885 1001 86380 86390 1
302394 99302394 1001 86380 86390 1
302502 99302502 1001 86380 86390 1
302889 99302889 1001 86380 86390 1
302794 99302794 1001 86380 86390 1
302734 99302734 1001 86380 86390 1
303862 99303862 1001 86380 86390 1
303660 99303660 1001 86380 86390 1
303640 99303640 1001 86380 86390 1
303472 99303472 1001 86380 86390 1
304059 99304059 1001 86380 86390 1
304064 99304064 1001 86380 86390 1
304195 99304195 1001 86380 86390 1
304788 99304788 1001 86380 86390 1
304838 99304838 1001 86380 86390 1
304752 99304752 1001 86380 86390 1
304845 99304845 1001 86380 86390 1
304853 99304853 1001 86380 86390 1
304505 99304505 1001 86380 86390 1
304974 99304974 1001 86380 86390 1
304944 99304944 1001 86380 86390 1
305320 99305320 1001 86380 86390 1
305481 99305481 1001 86380 86390 1
500161 99500161 1001 86380 86390 1
500689 99500689 1001 86380 86390 1
500590 99500590 1001 86380 86390 1
500303 99500303 1001 86380 86390 1
501018 99501018 1001 86380 86390 1
500824 99500824 1001 86380 86390 1
500956 99500956 1001 86380 86390 1
500921 99500921 1001 86380 86390 1
501606 99501606 1001 86380 86390 1
501512 99501512 1001 86380 86390 1
501579 99501579 1001 86380 86390 1
501623 99501623 1001 86380 86390 1
501418 99501418 1001 86380 86390 1
501204 99501204 1001 86380 86390 1
501764 99501764 1001 86380 86390 1
502433 99502433 1001 86380 86390 1
501924 99501924 1001 86380 86390 1
501905 99501905 1001 86380 86390 1
502562 99502562 1001 86380 86390 1
503224 99503224 1001 86380 86390 1
503240 99503240 1001 86380 86390 1
502937 99502937 1001 86380 86390 1
503003 99503003 1001 86380 86390 1
503044 99503044 1001 86380 86390 1
503084 99503084 1001 86380 86390 1
503305 99503305 1001 86380 86390 1
503320 99503320 1001 86380 86390 1
503767 99503767 1001 86380 86390 1
503549 99503549 1001 86380 86390 1
503586 99503586 1001 86380 86390 1
504765 99504765 1001 86380 86390 1
504857 99504857 1001 86380 86390 1
504809 99504809 1001 86380 86390 1
504575 99504575 1001 86380 86390 1
504653 99504653 1001 86380 86390 1
504495 99504495 1001 86380 86390 1
504523 99504523 1001 86380 86390 1
504408 99504408 1001 86380 86390 1
505058 99505058 1001 86380 86390 1
505016 99505016 1001 86380 86390 1
505723 99505723 1001 86380 86390 1
505685 99505685 1001 86380 86390 1
505726 99505726 1001 86380 86390 1
505281 99505281 1001 86380 86390 1
505288 99505288 1001 86380 86390 1
505780 99505780 1001 86380 86390 1
505903 99505903 1001 86380 86390 1
506443 99506443 1001 86380 86390 1
506202 99506202 1001 86380 86390 1
506257 99506257 1001 86380 86390 1
506161 99506161 1001 86380 86390 1
506769 99506769 1001 86380 86390 1
507296 99507296 1001 86380 86390 1
507094 99507094 1001 86380 86390 1
507582 99507582 1001 86380 86390 1
507984 99507984 1001 86380 86390 1
507855 99507855 1001 86380 86390 1
508024 99508024 1001 86380 86390 1
508362 99508362 1001 86380 86390 1
508379 99508379 1001 86380 86390 1
509039 99509039 1001 86380 86390 1
508927 99508927 1001 86380 86390 1
509010 99509010 1001 86380 86390 1
509023 99509023 1001 86380 86390 1
508668 99508668 1001 86380 86390 1
508608 99508608 1001 86380 86390 1
509182 99509182 1001 86380 86390 1
509778 99509778 1001 86380 86390 1
509489 99509489 1001 86380 86390 1
509533 99509533 1001 86380 86390 1
509675 99509675 1001 86380 86390 1
509313 99509313 1001 86380 86390 1
509942 99509942 1001 86380 86390 1
510087 99510087 1001 86380 86390 1
510524 99510524 1001 86380 86390 1
510724 99510724 1001 86380 86390 1
510649 99510649 1001 86380 86390 1
510378 99510378 1001 86380 86390 1
510472 99510472 1001 86380 86390 1
510338 99510338 1001 86380 86390 1
510132 99510132 1001 86380 86390 1
510301 99510301 1001 86380 86390 1
511154 99511154 1001 86380 86390 1
511151 99511151 1001 86380 86390 1
511049 99511049 1001 86380 86390 1
511583 99511583 1001 86380 86390 1
511966 99511966 1001 86380 86390 1
513032 99513032 1001 86380 86390 1
512839 99512839 1001 86380 86390 1
512800 99512800 1001 86380 86390 1
512587 99512587 1001 86380 86390 1
512777 99512777 1001 86380 86390 1
513382 99513382 1001 86380 86390 1
513835 99513835 1001 86380 86390 1
513722 99513722 1001 86380 86390 1
513413 99513413 1001 86380 86390 1
513467 99513467 1001 86380 86390 1
513559 99513559 1001 86380 86390 1
513526 99513526 1001 86380 86390 1
514069 99514069 1001 86380 86390 1
514050 99514050 1001 86380 86390 1
514728 99514728 1001 86380 86390 1
514669 99514669 1001 86380 86390 1
514696 99514696 1001 86380 86390 1
514291 99514291 1001 86380 86390 1
514404 99514404 1001 86380 86390 1
514895 99514895 1001 86380 86390 1
514929 99514929 1001 86380 86390 1
515496 99515496 1001 86380 86390 1
515664 99515664 1001 86380 86390 1
515433 99515433 1001 86380 86390 1
515396 99515396 1001 86380 86390 1
515319 99515319 1001 86380 86390 1
515075 99515075 1001 86380 86390 1
515100 99515100 1001 86380 86390 1
516329 99516329 1001 86380 86390 1
516265 99516265 1001 86380 86390 1
516177 99516177 1001 86380 86390 1
516101 99516101 1001 86380 86390 1
516608 99516608 1001 86380 86390 1
517305 99517305 1001 86380 86390 1
517230 99517230 1001 86380 86390 1
516946 99516946 1001 86380 86390 1
518073 99518073 1001 86380 86390 1
518035 99518035 1001 86380 86390 1
518106 99518106 1001 86380 86390 1
518044 99518044 1001 86380 86390 1
517764 99517764 1001 86380 86390 1
517717 99517717 1001 86380 86390 1
518306 99518306 1001 86380 86390 1
518852 99518852 1001 86380 86390 1
518743 99518743 1001 86380 86390 1
518727 99518727 1001 86380 86390 1
518471 99518471 1001 86380 86390 1
518397 99518397 1001 86380 86390 1
519075 99519075 1001 86380 86390 1
519053 99519053 1001 86380 86390 1
518996 99518996 1001 86380 86390 1
519765 99519765 1001 86380 86390 1
519628 99519628 1001 86380 86390 1
519476 99519476 1001 86380 86390 1
519323 99519323 1001 86380 86390 1
519388 99519388 1001 86380 86390 1
520539 99520539 1001 86380 86390 1
520560 99520560 1001 86380 86390 1
520061 99520061 1001 86380 86390 1
520152 99520152 1001 86380 86390 1
520118 99520118 1001 86380 86390 1
520186 99520186 1001 86380 86390 1
521449 99521449 1001 86380 86390 1
521454 99521454 1001 86380 86390 1
520955 99520955 1001 86380 86390 1
520985 99520985 1001 86380 86390 1
521658 99521658 1001 86380 86390 1
522177 99522177 1001 86380 86390 1
522262 99522262 1001 86380 86390 1
522119 99522119 1001 86380 86390 1
522174 99522174 1001 86380 86390 1
522290 99522290 1001 86380 86390 1
521892 99521892 1001 86380 86390 1
521984 99521984 1001 86380 86390 1
522076 99522076 1001 86380 86390 1
521903 99521903 1001 86380 86390 1
521840 99521840 1001 86380 86390 1
522467 99522467 1001 86380 86390 1
522313 99522313 1001 86380 86390 1
523016 99523016 1001 86380 86390 1
522797 99522797 1001 86380 86390 1
522810 99522810 1001 86380 86390 1
522907 99522907 1001 86380 86390 1
522742 99522742 1001 86380 86390 1
522769 99522769 1001 86380 86390 1
522606 99522606 1001 86380 86390 1
522544 99522544 1001 86380 86390 1
522664 99522664 1001 86380 86390 1
523134 99523134 1001 86380 86390 1
523187 99523187 1001 86380 86390 1
523122 99523122 1001 86380 86390 1
523929 99523929 1001 86380 86390 1
523535 99523535 1001 86380 86390 1
523665 99523665 1001 86380 86390 1
523680 99523680 1001 86380 86390 1
524137 99524137 1001 86380 86390 1
524068 99524068 1001 86380 86390 1
524623 99524623 1001 86380 86390 1
524638 99524638 1001 86380 86390 1
524563 99524563 1001 86380 86390 1
524184 99524184 1001 86380 86390 1
524964 99524964 1001 86380 86390 1
524798 99524798 1001 86380 86390 1
525371 99525371 1001 86380 86390 1
525359 99525359 1001 86380 86390 1
524991 99524991 1001 86380 86390 1
525789 99525789 1001 86380 86390 1
525751 99525751 1001 86380 86390 1
526230 99526230 1001 86380 86390 1
526296 99526296 1001 86380 86390 1
526272 99526272 1001 86380 86390 1
525994 99525994 1001 86380 86390 1
527142 99527142 1001 86380 86390 1
527023 99527023 1001 86380 86390 1
526883 99526883 1001 86380 86390 1
526633 99526633 1001 86380 86390 1
527298 99527298 1001 86380 86390 1
527412 99527412 1001 86380 86390 1
527926 99527926 1001 86380 86390 1
528067 99528067 1001 86380 86390 1
527792 99527792 1001 86380 86390 1
527810 99527810 1001 86380 86390 1
527536 99527536 1001 86380 86390 1
527605 99527605 1001 86380 86390 1
528228 99528228 1001 86380 86390 1
528324 99528324 1001 86380 86390 1
529063 99529063 1001 86380 86390 1
529530 99529530 1001 86380 86390 1
529517 99529517 1001 86380 86390 1
529389 99529389 1001 86380 86390 1
530287 99530287 1001 86380 86390 1
530160 99530160 1001 86380 86390 1
530291 99530291 1001 86380 86390 1
529948 99529948 1001 86380 86390 1
530121 99530121 1001 86380 86390 1
530722 99530722 1001 86380 86390 1
530743 99530743 1001 86380 86390 1
531370 99531370 1001 86380 86390 1
531314 99531314 1001 86380 86390 1
531059 99531059 1001 86380 86390 1
531118 99531118 1001 86380 86390 1
532150 99532150 1001 86380 86390 1
531937 99531937 1001 86380 86390 1
531950 99531950 1001 86380 86390 1
531978 99531978 1001 86380 86390 1
531703 99531703 1001 86380 86390 1
531725 99531725 1001 86380 86390 1
532306 99532306 1001 86380 86390 1
531793 99531793 1001 86380 86390 1
532403 99532403 1001 86380 86390 1
532262 99532262 1001 86380 86390 1
532873 99532873 1001 86380 86390 1
532912 99532912 1001 86380 86390 1
532777 99532777 1001 86380 86390 1
532569 99532569 1001 86380 86390 1
532455 99532455 1001 86380 86390 1
532524 99532524 1001 86380 86390 1
533835 99533835 1001 86380 86390 1
533642 99533642 1001 86380 86390 1
533516 99533516 1001 86380 86390 1
533520 99533520 1001 86380 86390 1
533624 99533624 1001 86380 86390 1
533456 99533456 1001 86380 86390 1
533307 99533307 1001 86380 86390 1
533249 99533249 1001 86380 86390 1
534021 99534021 1001 86380 86390 1
533878 99533878 1001 86380 86390 1
534600 99534600 1001 86380 86390 1
534465 99534465 1001 86380 86390 1
534277 99534277 1001 86380 86390 1
534331 99534331 1001 86380 86390 1
534231 99534231 1001 86380 86390 1
534090 99534090 1001 86380 86390 1
534207 99534207 1001 86380 86390 1
534833 99534833 1001 86380 86390 1
535205 99535205 1001 86380 86390 1
534982 99534982 1001 86380 86390 1
535629 99535629 1001 86380 86390 1
535656 99535656 1001 86380 86390 1
536259 99536259 1001 86380 86390 1
536169 99536169 1001 86380 86390 1
536306 99536306 1001 86380 86390 1
536087 99536087 1001 86380 86390 1
536062 99536062 1001 86380 86390 1
535837 99535837 1001 86380 86390 1
536945 99536945 1001 86380 86390 1
536778 99536778 1001 86380 86390 1
536875 99536875 1001 86380 86390 1
536759 99536759 1001 86380 86390 1
536760 99536760 1001 86380 86390 1
536713 99536713 1001 86380 86390 1
537867 99537867 1001 86380 86390 1
537609 99537609 1001 86380 86390 1
537514 99537514 1001 86380 86390 1
537452 99537452 1001 86380 86390 1
538062 99538062 1001 86380 86390 1
538047 99538047 1001 86380 86390 1
538782 99538782 1001 86380 86390 1
538630 99538630 1001 86380 86390 1
538734 99538734 1001 86380 86390 1
538658 99538658 1001 86380 86390 1
538672 99538672 1001 86380 86390 1
538469 99538469 1001 86380 86390 1
538561 99538561 1001 86380 86390 1
538591 99538591 1001 86380 86390 1
538501 99538501 1001 86380 86390 1
538411 99538411 1001 86380 86390 1
538306 99538306 1001 86380 86390 1
538255 99538255 1001 86380 86390 1
538879 99538879 1001 86380 86390 1
539372 99539372 1001 86380 86390 1
539376 99539376 1001 86380 86390 1
539062 99539062 1001 86380 86390 1
540406 99540406 1001 86380 86390 1
540151 99540151 1001 86380 86390 1
540062 99540062 1001 86380 86390 1
539927 99539927 1001 86380 86390 1
539903 99539903 1001 86380 86390 1
540023 99540023 1001 86380 86390 1
539871 99539871 1001 86380 86390 1
540573 99540573 1001 86380 86390 1
540549 99540549 1001 86380 86390 1
540942 99540942 1001 86380 86390 1
541060 99541060 1001 86380 86390 1
540792 99540792 1001 86380 86390 1
540876 99540876 1001 86380 86390 1
541490 99541490 1001 86380 86390 1
541936 99541936 1001 86380 86390 1
541874 99541874 1001 86380 86390 1
541788 99541788 1001 86380 86390 1
541804 99541804 1001 86380 86390 1
541912 99541912 1001 86380 86390 1
541783 99541783 1001 86380 86390 1
541654 99541654 1001 86380 86390 1
541539 99541539 1001 86380 86390 1
542235 99542235 1001 86380 86390 1
542217 99542217 1001 86380 86390 1
542872 99542872 1001 86380 86390 1
542745 99542745 1001 86380 86390 1
542588 99542588 1001 86380 86390 1
542630 99542630 1001 86380 86390 1
542541 99542541 1001 86380 86390 1
542474 99542474 1001 86380 86390 1
543697 99543697 1001 86380 86390 1
543723 99543723 1001 86380 86390 1
543428 99543428 1001 86380 86390 1
543231 99543231 1001 86380 86390 1
543244 99543244 1001 86380 86390 1
543331 99543331 1001 86380 86390 1
544469 99544469 1001 86380 86390 1
544662 99544662 1001 86380 86390 1
429300 559 1001 38580 41577 1
431208 658 1001 73920 78237 1
423558 217 1001 11760 12597 1
400033 99400033 1001 86380 86390 1
400253 99400253 1001 86380 86390 1
401002 99401002 1001 86380 86390 1
401026 99401026 1001 86380 86390 1
401506 99401506 1001 86380 86390 1
401578 99401578 1001 86380 86390 1
401974 99401974 1001 86380 86390 1
402134 99402134 1001 86380 86390 1
402219 99402219 1001 86380 86390 1
402325 99402325 1001 86380 86390 1
402424 99402424 1001 86380 86390 1
402886 99402886 1001 86380 86390 1
403213 99403213 1001 86380 86390 1
403415 99403415 1001 86380 86390 1
403535 99403535 1001 86380 86390 1
403584 99403584 1001 86380 86390 1
404383 99404383 1001 86380 86390 1
404733 99404733 1001 86380 86390 1
404798 99404798 1001 86380 86390 1
405540 99405540 1001 86380 86390 1
405637 99405637 1001 86380 86390 1
405737 99405737 1001 86380 86390 1
406030 99406030 1001 86380 86390 1
406302 99406302 1001 86380 86390 1
406725 99406725 1001 86380 86390 1
406826 99406826 1001 86380 86390 1
407137 99407137 1001 86380 86390 1
407420 99407420 1001 86380 86390 1
407558 99407558 1001 86380 86390 1
407707 99407707 1001 86380 86390 1
407760 99407760 1001 86380 86390 1
407959 99407959 1001 86380 86390 1
408086 99408086 1001 86380 86390 1
408025 99408025 1001 86380 86390 1
408428 99408428 1001 86380 86390 1
408516 99408516 1001 86380 86390 1
408882 99408882 1001 86380 86390 1
409565 99409565 1001 86380 86390 1
409686 99409686 1001 86380 86390 1
409699 99409699 1001 86380 86390 1
409726 99409726 1001 86380 86390 1
410406 99410406 1001 86380 86390 1
410380 99410380 1001 86380 86390 1
410304 99410304 1001 86380 86390 1
410483 99410483 1001 86380 86390 1
410528 99410528 1001 86380 86390 1
410788 99410788 1001 86380 86390 1
411251 99411251 1001 86380 86390 1
411608 99411608 1001 86380 86390 1
412003 99412003 1001 86380 86390 1
412272 99412272 1001 86380 86390 1
413113 99413113 1001 86380 86390 1
413071 99413071 1001 86380 86390 1
412755 99412755 1001 86380 86390 1
412646 99412646 1001 86380 86390 1
412786 99412786 1001 86380 86390 1
413994 99413994 1001 86380 86390 1
414301 99414301 1001 86380 86390 1
414264 99414264 1001 86380 86390 1
414500 99414500 1001 86380 86390 1
416643 99416643 1001 86380 86390 1
416743 99416743 1001 86380 86390 1
416963 99416963 1001 86380 86390 1
416444 99416444 1001 86380 86390 1
415918 99415918 1001 86380 86390 1
415801 99415801 1001 86380 86390 1
418258 99418258 1001 86380 86390 1
418217 99418217 1001 86380 86390 1
417623 99417623 1001 86380 86390 1
417839 99417839 1001 86380 86390 1
417843 99417843 1001 86380 86390 1
417793 99417793 1001 86380 86390 1
419055 99419055 1001 86380 86390 1
418967 99418967 1001 86380 86390 1
420073 99420073 1001 86380 86390 1
419382 99419382 1001 86380 86390 1
419456 99419456 1001 86380 86390 1
419457 99419457 1001 86380 86390 1
420805 99420805 1001 86380 86390 1
422060 99422060 1001 86380 86390 1
421912 99421912 1001 86380 86390 1
421506 99421506 1001 86380 86390 1
421080 99421080 1001 86380 86390 1
423441 99423441 1001 86380 86390 1
423304 99423304 1001 86380 86390 1
423139 99423139 1001 86380 86390 1
423017 99423017 1001 86380 86390 1
423303 99423303 1001 86380 86390 1
422668 99422668 1001 86380 86390 1
425171 99425171 1001 86380 86390 1
424715 99424715 1001 86380 86390 1
424633 99424633 1001 86380 86390 1
425782 99425782 1001 86380 86390 1
425492 99425492 1001 86380 86390 1
427016 99427016 1001 86380 86390 1
427002 99427002 1001 86380 86390 1
425991 99425991 1001 86380 86390 1
427152 99427152 1001 86380 86390 1
427522 99427522 1001 86380 86390 1
427975 99427975 1001 86380 86390 1
428131 99428131 1001 86380 86390 1
428179 99428179 1001 86380 86390 1
427904 99427904 1001 86380 86390 1
427673 99427673 1001 86380 86390 1
427896 99427896 1001 86380 86390 1
427531 99427531 1001 86380 86390 1
428767 99428767 1001 86380 86390 1
430094 99430094 1001 86380 86390 1
430277 99430277 1001 86380 86390 1
430207 99430207 1001 86380 86390 1
429801 99429801 1001 86380 86390 1
429888 99429888 1001 86380 86390 1
429630 99429630 1001 86380 86390 1
429297 99429297 1001 86380 86390 1
429537 99429537 1001 86380 86390 1
430743 99430743 1001 86380 86390 1
431820 99431820 1001 86380 86390 1
431678 99431678 1001 86380 86390 1
431542 99431542 1001 86380 86390 1
430930 99430930 1001 86380 86390 1
430905 99430905 1001 86380 86390 1
431167 99431167 1001 86380 86390 1
432347 99432347 1001 86380 86390 1
432286 99432286 1001 86380 86390 1
433486 99433486 1001 86380 86390 1
433076 99433076 1001 86380 86390 1
433186 99433186 1001 86380 86390 1
433868 99433868 1001 86380 86390 1
435377 99435377 1001 86380 86390 1
435094 99435094 1001 86380 86390 1
435335 99435335 1001 86380 86390 1
434970 99434970 1001 86380 86390 1
434876 99434876 1001 86380 86390 1
434976 99434976 1001 86380 86390 1
434911 99434911 1001 86380 86390 1
434300 99434300 1001 86380 86390 1
435786 99435786 1001 86380 86390 1
436920 99436920 1001 86380 86390 1
436819 99436819 1001 86380 86390 1
437039 99437039 1001 86380 86390 1
436730 99436730 1001 86380 86390 1
436522 99436522 1001 86380 86390 1
436554 99436554 1001 86380 86390 1
436539 99436539 1001 86380 86390 1
436381 99436381 1001 86380 86390 1
436236 99436236 1001 86380 86390 1
437186 99437186 1001 86380 86390 1
437325 99437325 1001 86380 86390 1
300127 99300127 1001 86380 86390 1
300870 99300870 1001 86380 86390 1
301388 99301388 1001 86380 86390 1
301511 99301511 1001 86380 86390 1
301182 99301182 1001 86380 86390 1
301217 99301217 1001 86380 86390 1
301257 99301257 1001 86380 86390 1
301142 99301142 1001 86380 86390 1
302267 99302267 1001 86380 86390 1
302327 99302327 1001 86380 86390 1
302340 99302340 1001 86380 86390 1
301921 99301921 1001 86380 86390 1
301860 99301860 1001 86380 86390 1
301952 99301952 1001 86380 86390 1
302471 99302471 1001 86380 86390 1
302500 99302500 1001 86380 86390 1
303059 99303059 1001 86380 86390 1
303129 99303129 1001 86380 86390 1
302916 99302916 1001 86380 86390 1
302770 99302770 1001 86380 86390 1
302629 99302629 1001 86380 86390 1
303399 99303399 1001 86380 86390 1
303319 99303319 1001 86380 86390 1
303964 99303964 1001 86380 86390 1
303977 99303977 1001 86380 86390 1
303993 99303993 1001 86380 86390 1
303698 99303698 1001 86380 86390 1
303805 99303805 1001 86380 86390 1
303529 99303529 1001 86380 86390 1
303616 99303616 1001 86380 86390 1
303618 99303618 1001 86380 86390 1
304139 99304139 1001 86380 86390 1
304142 99304142 1001 86380 86390 1
304524 99304524 1001 86380 86390 1
304601 99304601 1001 86380 86390 1
304372 99304372 1001 86380 86390 1
304899 99304899 1001 86380 86390 1
304952 99304952 1001 86380 86390 1
305043 99305043 1001 86380 86390 1
304968 99304968 1001 86380 86390 1
304984 99304984 1001 86380 86390 1
305533 99305533 1001 86380 86390 1
305655 99305655 1001 86380 86390 1
500030 99500030 1001 86380 86390 1
500186 99500186 1001 86380 86390 1
305693 99305693 1001 86380 86390 1
500810 99500810 1001 86380 86390 1
500767 99500767 1001 86380 86390 1
500802 99500802 1001 86380 86390 1
500527 99500527 1001 86380 86390 1
500581 99500581 1001 86380 86390 1
501414 99501414 1001 86380 86390 1
501402 99501402 1001 86380 86390 1
501109 99501109 1001 86380 86390 1
501655 99501655 1001 86380 86390 1
502379 99502379 1001 86380 86390 1
502421 99502421 1001 86380 86390 1
502319 99502319 1001 86380 86390 1
502241 99502241 1001 86380 86390 1
501910 99501910 1001 86380 86390 1
502633 99502633 1001 86380 86390 1
503208 99503208 1001 86380 86390 1
503174 99503174 1001 86380 86390 1
503046 99503046 1001 86380 86390 1
503327 99503327 1001 86380 86390 1
503926 99503926 1001 86380 86390 1
504083 99504083 1001 86380 86390 1
504021 99504021 1001 86380 86390 1
504109 99504109 1001 86380 86390 1
503789 99503789 1001 86380 86390 1
503573 99503573 1001 86380 86390 1
504260 99504260 1001 86380 86390 1
504755 99504755 1001 86380 86390 1
504676 99504676 1001 86380 86390 1
504681 99504681 1001 86380 86390 1
504540 99504540 1001 86380 86390 1
504671 99504671 1001 86380 86390 1
504581 99504581 1001 86380 86390 1
504448 99504448 1001 86380 86390 1
505376 99505376 1001 86380 86390 1
505520 99505520 1001 86380 86390 1
505560 99505560 1001 86380 86390 1
505524 99505524 1001 86380 86390 1
505201 99505201 1001 86380 86390 1
505179 99505179 1001 86380 86390 1
505283 99505283 1001 86380 86390 1
505194 99505194 1001 86380 86390 1
505328 99505328 1001 86380 86390 1
505948 99505948 1001 86380 86390 1
505822 99505822 1001 86380 86390 1
505773 99505773 1001 86380 86390 1
505800 99505800 1001 86380 86390 1
506493 99506493 1001 86380 86390 1
506469 99506469 1001 86380 86390 1
506210 99506210 1001 86380 86390 1
506346 99506346 1001 86380 86390 1
506145 99506145 1001 86380 86390 1
506107 99506107 1001 86380 86390 1
506009 99506009 1001 86380 86390 1
506061 99506061 1001 86380 86390 1
506063 99506063 1001 86380 86390 1
505999 99505999 1001 86380 86390 1
506611 99506611 1001 86380 86390 1
507271 99507271 1001 86380 86390 1
507412 99507412 1001 86380 86390 1
507098 99507098 1001 86380 86390 1
506803 99506803 1001 86380 86390 1
506843 99506843 1001 86380 86390 1
506861 99506861 1001 86380 86390 1
506904 99506904 1001 86380 86390 1
507504 99507504 1001 86380 86390 1
507520 99507520 1001 86380 86390 1
508182 99508182 1001 86380 86390 1
507692 99507692 1001 86380 86390 1
508407 99508407 1001 86380 86390 1
508887 99508887 1001 86380 86390 1
508766 99508766 1001 86380 86390 1
508814 99508814 1001 86380 86390 1
508842 99508842 1001 86380 86390 1
508517 99508517 1001 86380 86390 1
509257 99509257 1001 86380 86390 1
509470 99509470 1001 86380 86390 1
510022 99510022 1001 86380 86390 1
510052 99510052 1001 86380 86390 1
510706 99510706 1001 86380 86390 1
510389 99510389 1001 86380 86390 1
510246 99510246 1001 86380 86390 1
510762 99510762 1001 86380 86390 1
511450 99511450 1001 86380 86390 1
511463 99511463 1001 86380 86390 1
511471 99511471 1001 86380 86390 1
511093 99511093 1001 86380 86390 1
511689 99511689 1001 86380 86390 1
512011 99512011 1001 86380 86390 1
511760 99511760 1001 86380 86390 1
511780 99511780 1001 86380 86390 1
511783 99511783 1001 86380 86390 1
512540 99512540 1001 86380 86390 1
513133 99513133 1001 86380 86390 1
512829 99512829 1001 86380 86390 1
512803 99512803 1001 86380 86390 1
512624 99512624 1001 86380 86390 1
512716 99512716 1001 86380 86390 1
512643 99512643 1001 86380 86390 1
512620 99512620 1001 86380 86390 1
513334 99513334 1001 86380 86390 1
513356 99513356 1001 86380 86390 1
513955 99513955 1001 86380 86390 1
513552 99513552 1001 86380 86390 1
514116 99514116 1001 86380 86390 1
514078 99514078 1001 86380 86390 1
514588 99514588 1001 86380 86390 1
514632 99514632 1001 86380 86390 1
514408 99514408 1001 86380 86390 1
514426 99514426 1001 86380 86390 1
514917 99514917 1001 86380 86390 1
515663 99515663 1001 86380 86390 1
515285 99515285 1001 86380 86390 1
515344 99515344 1001 86380 86390 1
515370 99515370 1001 86380 86390 1
515346 99515346 1001 86380 86390 1
515094 99515094 1001 86380 86390 1
515107 99515107 1001 86380 86390 1
515763 99515763 1001 86380 86390 1
515705 99515705 1001 86380 86390 1
516486 99516486 1001 86380 86390 1
516455 99516455 1001 86380 86390 1
516501 99516501 1001 86380 86390 1
516104 99516104 1001 86380 86390 1
515911 99515911 1001 86380 86390 1
516030 99516030 1001 86380 86390 1
516611 99516611 1001 86380 86390 1
516622 99516622 1001 86380 86390 1
517233 99517233 1001 86380 86390 1
517237 99517237 1001 86380 86390 1
517240 99517240 1001 86380 86390 1
517180 99517180 1001 86380 86390 1
516980 99516980 1001 86380 86390 1
517087 99517087 1001 86380 86390 1
516770 99516770 1001 86380 86390 1
516724 99516724 1001 86380 86390 1
517360 99517360 1001 86380 86390 1
517453 99517453 1001 86380 86390 1
517519 99517519 1001 86380 86390 1
517356 99517356 1001 86380 86390 1
517900 99517900 1001 86380 86390 1
517759 99517759 1001 86380 86390 1
517563 99517563 1001 86380 86390 1
518952 99518952 1001 86380 86390 1
518813 99518813 1001 86380 86390 1
518633 99518633 1001 86380 86390 1
518660 99518660 1001 86380 86390 1
519191 99519191 1001 86380 86390 1
519682 99519682 1001 86380 86390 1
519207 99519207 1001 86380 86390 1
519276 99519276 1001 86380 86390 1
520612 99520612 1001 86380 86390 1
520493 99520493 1001 86380 86390 1
520297 99520297 1001 86380 86390 1
520404 99520404 1001 86380 86390 1
520194 99520194 1001 86380 86390 1
520195 99520195 1001 86380 86390 1
520768 99520768 1001 86380 86390 1
520706 99520706 1001 86380 86390 1
520777 99520777 1001 86380 86390 1
521236 99521236 1001 86380 86390 1
521185 99521185 1001 86380 86390 1
521000 99521000 1001 86380 86390 1
520888 99520888 1001 86380 86390 1
521480 99521480 1001 86380 86390 1
521623 99521623 1001 86380 86390 1
521649 99521649 1001 86380 86390 1
521602 99521602 1001 86380 86390 1
521540 99521540 1001 86380 86390 1
522232 99522232 1001 86380 86390 1
522246 99522246 1001 86380 86390 1
521989 99521989 1001 86380 86390 1
521777 99521777 1001 86380 86390 1
521704 99521704 1001 86380 86390 1
523004 99523004 1001 86380 86390 1
522934 99522934 1001 86380 86390 1
522537 99522537 1001 86380 86390 1
522541 99522541 1001 86380 86390 1
523219 99523219 1001 86380 86390 1
523233 99523233 1001 86380 86390 1
523286 99523286 1001 86380 86390 1
523133 99523133 1001 86380 86390 1
523901 99523901 1001 86380 86390 1
523526 99523526 1001 86380 86390 1
523963 99523963 1001 86380 86390 1
524647 99524647 1001 86380 86390 1
524586 99524586 1001 86380 86390 1
524152 99524152 1001 86380 86390 1
524874 99524874 1001 86380 86390 1
525421 99525421 1001 86380 86390 1
525266 99525266 1001 86380 86390 1
524988 99524988 1001 86380 86390 1
526388 99526388 1001 86380 86390 1
526325 99526325 1001 86380 86390 1
526026 99526026 1001 86380 86390 1
526079 99526079 1001 86380 86390 1
526172 99526172 1001 86380 86390 1
526189 99526189 1001 86380 86390 1
525869 99525869 1001 86380 86390 1
525836 99525836 1001 86380 86390 1
525926 99525926 1001 86380 86390 1
526492 99526492 1001 86380 86390 1
527060 99527060 1001 86380 86390 1
527062 99527062 1001 86380 86390 1
526805 99526805 1001 86380 86390 1
527878 99527878 1001 86380 86390 1
527820 99527820 1001 86380 86390 1
527855 99527855 1001 86380 86390 1
527609 99527609 1001 86380 86390 1
528170 99528170 1001 86380 86390 1
528872 99528872 1001 86380 86390 1
528755 99528755 1001 86380 86390 1
528529 99528529 1001 86380 86390 1
528558 99528558 1001 86380 86390 1
528506 99528506 1001 86380 86390 1
528636 99528636 1001 86380 86390 1
528688 99528688 1001 86380 86390 1
528387 99528387 1001 86380 86390 1
529028 99529028 1001 86380 86390 1
529548 99529548 1001 86380 86390 1
529698 99529698 1001 86380 86390 1
529617 99529617 1001 86380 86390 1
529645 99529645 1001 86380 86390 1
529555 99529555 1001 86380 86390 1
529489 99529489 1001 86380 86390 1
529266 99529266 1001 86380 86390 1
529789 99529789 1001 86380 86390 1
530416 99530416 1001 86380 86390 1
530457 99530457 1001 86380 86390 1
530382 99530382 1001 86380 86390 1
530370 99530370 1001 86380 86390 1
530148 99530148 1001 86380 86390 1
530115 99530115 1001 86380 86390 1
530106 99530106 1001 86380 86390 1
530120 99530120 1001 86380 86390 1
530590 99530590 1001 86380 86390 1
531283 99531283 1001 86380 86390 1
530997 99530997 1001 86380 86390 1
530974 99530974 1001 86380 86390 1
531015 99531015 1001 86380 86390 1
530868 99530868 1001 86380 86390 1
530834 99530834 1001 86380 86390 1
531454 99531454 1001 86380 86390 1
531494 99531494 1001 86380 86390 1
531448 99531448 1001 86380 86390 1
531578 99531578 1001 86380 86390 1
532066 99532066 1001 86380 86390 1
532178 99532178 1001 86380 86390 1
531772 99531772 1001 86380 86390 1
532255 99532255 1001 86380 86390 1
532285 99532285 1001 86380 86390 1
532840 99532840 1001 86380 86390 1
532780 99532780 1001 86380 86390 1
532467 99532467 1001 86380 86390 1
532470 99532470 1001 86380 86390 1
532602 99532602 1001 86380 86390 1
532422 99532422 1001 86380 86390 1
533108 99533108 1001 86380 86390 1
533731 99533731 1001 86380 86390 1
533771 99533771 1001 86380 86390 1
533836 99533836 1001 86380 86390 1
533762 99533762 1001 86380 86390 1
533353 99533353 1001 86380 86390 1
533364 99533364 1001 86380 86390 1
533883 99533883 1001 86380 86390 1
534597 99534597 1001 86380 86390 1
534640 99534640 1001 86380 86390 1
534235 99534235 1001 86380 86390 1
534786 99534786 1001 86380 86390 1
535377 99535377 1001 86380 86390 1
535110 99535110 1001 86380 86390 1
535190 99535190 1001 86380 86390 1
535194 99535194 1001 86380 86390 1
534896 99534896 1001 86380 86390 1
535691 99535691 1001 86380 86390 1
535694 99535694 1001 86380 86390 1
535567 99535567 1001 86380 86390 1
535623 99535623 1001 86380 86390 1
536263 99536263 1001 86380 86390 1
536238 99536238 1001 86380 86390 1
536219 99536219 1001 86380 86390 1
535784 99535784 1001 86380 86390 1
535816 99535816 1001 86380 86390 1
535766 99535766 1001 86380 86390 1
536480 99536480 1001 86380 86390 1
536493 99536493 1001 86380 86390 1
536455 99536455 1001 86380 86390 1
536420 99536420 1001 86380 86390 1
537103 99537103 1001 86380 86390 1
536812 99536812 1001 86380 86390 1
536545 99536545 1001 86380 86390 1
536559 99536559 1001 86380 86390 1
537251 99537251 1001 86380 86390 1
537230 99537230 1001 86380 86390 1
537167 99537167 1001 86380 86390 1
537299 99537299 1001 86380 86390 1
537812 99537812 1001 86380 86390 1
537595 99537595 1001 86380 86390 1
537586 99537586 1001 86380 86390 1
538040 99538040 1001 86380 86390 1
538138 99538138 1001 86380 86390 1
538151 99538151 1001 86380 86390 1
538802 99538802 1001 86380 86390 1
538455 99538455 1001 86380 86390 1
538439 99538439 1001 86380 86390 1
538210 99538210 1001 86380 86390 1
538276 99538276 1001 86380 86390 1
538346 99538346 1001 86380 86390 1
538890 99538890 1001 86380 86390 1
539123 99539123 1001 86380 86390 1
539069 99539069 1001 86380 86390 1
539822 99539822 1001 86380 86390 1
539826 99539826 1001 86380 86390 1
539673 99539673 1001 86380 86390 1
540409 99540409 1001 86380 86390 1
540454 99540454 1001 86380 86390 1
540195 99540195 1001 86380 86390 1
540593 99540593 1001 86380 86390 1
540585 99540585 1001 86380 86390 1
540985 99540985 1001 86380 86390 1
541079 99541079 1001 86380 86390 1
541015 99541015 1001 86380 86390 1
541055 99541055 1001 86380 86390 1
540755 99540755 1001 86380 86390 1
541384 99541384 1001 86380 86390 1
541385 99541385 1001 86380 86390 1
542063 99542063 1001 86380 86390 1
542000 99542000 1001 86380 86390 1
542013 99542013 1001 86380 86390 1
541902 99541902 1001 86380 86390 1
541751 99541751 1001 86380 86390 1
541894 99541894 1001 86380 86390 1
541603 99541603 1001 86380 86390 1
541688 99541688 1001 86380 86390 1
542233 99542233 1001 86380 86390 1
542202 99542202 1001 86380 86390 1
542915 99542915 1001 86380 86390 1
542903 99542903 1001 86380 86390 1
542642 99542642 1001 86380 86390 1
542456 99542456 1001 86380 86390 1
542986 99542986 1001 86380 86390 1
542988 99542988 1001 86380 86390 1
543580 99543580 1001 86380 86390 1
543766 99543766 1001 86380 86390 1
543503 99543503 1001 86380 86390 1
543406 99543406 1001 86380 86390 1
543342 99543342 1001 86380 86390 1
543846 99543846 1001 86380 86390 1
544091 99544091 1001 86380 86390 1
544603 99544603 1001 86380 86390 1
503117 759 1001 66596 66895 1
400127 99400127 1001 86380 86390 1
400907 99400907 1001 86380 86390 1
400882 99400882 1001 86380 86390 1
400888 99400888 1001 86380 86390 1
401097 99401097 1001 86380 86390 1
401581 99401581 1001 86380 86390 1
401626 99401626 1001 86380 86390 1
402034 99402034 1001 86380 86390 1
402341 99402341 1001 86380 86390 1
402574 99402574 1001 86380 86390 1
402747 99402747 1001 86380 86390 1
403300 99403300 1001 86380 86390 1
403400 99403400 1001 86380 86390 1
403458 99403458 1001 86380 86390 1
403826 99403826 1001 86380 86390 1
404167 99404167 1001 86380 86390 1
404663 99404663 1001 86380 86390 1
404727 99404727 1001 86380 86390 1
405080 99405080 1001 86380 86390 1
405143 99405143 1001 86380 86390 1
406285 99406285 1001 86380 86390 1
406513 99406513 1001 86380 86390 1
406497 99406497 1001 86380 86390 1
406752 99406752 1001 86380 86390 1
406912 99406912 1001 86380 86390 1
407039 99407039 1001 86380 86390 1
407530 99407530 1001 86380 86390 1
407631 99407631 1001 86380 86390 1
407992 99407992 1001 86380 86390 1
408406 99408406 1001 86380 86390 1
408414 99408414 1001 86380 86390 1
408688 99408688 1001 86380 86390 1
409425 99409425 1001 86380 86390 1
410122 99410122 1001 86380 86390 1
410164 99410164 1001 86380 86390 1
410339 99410339 1001 86380 86390 1
410357 99410357 1001 86380 86390 1
411271 99411271 1001 86380 86390 1
411701 99411701 1001 86380 86390 1
412010 99412010 1001 86380 86390 1
412213 99412213 1001 86380 86390 1
413507 99413507 1001 86380 86390 1
413133 99413133 1001 86380 86390 1
412585 99412585 1001 86380 86390 1
412632 99412632 1001 86380 86390 1
414004 99414004 1001 86380 86390 1
415172 99415172 1001 86380 86390 1
415105 99415105 1001 86380 86390 1
414959 99414959 1001 86380 86390 1
414825 99414825 1001 86380 86390 1
414575 99414575 1001 86380 86390 1
415555 99415555 1001 86380 86390 1
416701 99416701 1001 86380 86390 1
416956 99416956 1001 86380 86390 1
416269 99416269 1001 86380 86390 1
417265 99417265 1001 86380 86390 1
417454 99417454 1001 86380 86390 1
418462 99418462 1001 86380 86390 1
418470 99418470 1001 86380 86390 1
418341 99418341 1001 86380 86390 1
418063 99418063 1001 86380 86390 1
418231 99418231 1001 86380 86390 1
418405 99418405 1001 86380 86390 1
417979 99417979 1001 86380 86390 1
417914 99417914 1001 86380 86390 1
419206 99419206 1001 86380 86390 1
420425 99420425 1001 86380 86390 1
420044 99420044 1001 86380 86390 1
419754 99419754 1001 86380 86390 1
419935 99419935 1001 86380 86390 1
419576 99419576 1001 86380 86390 1
420675 99420675 1001 86380 86390 1
422048 99422048 1001 86380 86390 1
422011 99422011 1001 86380 86390 1
421787 99421787 1001 86380 86390 1
422021 99422021 1001 86380 86390 1
421647 99421647 1001 86380 86390 1
421061 99421061 1001 86380 86390 1
422117 99422117 1001 86380 86390 1
422270 99422270 1001 86380 86390 1
423278 99423278 1001 86380 86390 1
423140 99423140 1001 86380 86390 1
422905 99422905 1001 86380 86390 1
422812 99422812 1001 86380 86390 1
422841 99422841 1001 86380 86390 1
423796 99423796 1001 86380 86390 1
425328 99425328 1001 86380 86390 1
425287 99425287 1001 86380 86390 1
425165 99425165 1001 86380 86390 1
424969 99424969 1001 86380 86390 1
424913 99424913 1001 86380 86390 1
424638 99424638 1001 86380 86390 1
425565 99425565 1001 86380 86390 1
426789 99426789 1001 86380 86390 1
426980 99426980 1001 86380 86390 1
427069 99427069 1001 86380 86390 1
425995 99425995 1001 86380 86390 1
428582 99428582 1001 86380 86390 1
427970 99427970 1001 86380 86390 1
428181 99428181 1001 86380 86390 1
427745 99427745 1001 86380 86390 1
428779 99428779 1001 86380 86390 1
429065 99429065 1001 86380 86390 1
428794 99428794 1001 86380 86390 1
429923 99429923 1001 86380 86390 1
429543 99429543 1001 86380 86390 1
430813 99430813 1001 86380 86390 1
431858 99431858 1001 86380 86390 1
431970 99431970 1001 86380 86390 1
431307 99431307 1001 86380 86390 1
431608 99431608 1001 86380 86390 1
431614 99431614 1001 86380 86390 1
431325 99431325 1001 86380 86390 1
431258 99431258 1001 86380 86390 1
430827 99430827 1001 86380 86390 1
431150 99431150 1001 86380 86390 1
430984 99430984 1001 86380 86390 1
433396 99433396 1001 86380 86390 1
433390 99433390 1001 86380 86390 1
432674 99432674 1001 86380 86390 1
433812 99433812 1001 86380 86390 1
435133 99435133 1001 86380 86390 1
435388 99435388 1001 86380 86390 1
434784 99434784 1001 86380 86390 1
434564 99434564 1001 86380 86390 1
435756 99435756 1001 86380 86390 1
436860 99436860 1001 86380 86390 1
436778 99436778 1001 86380 86390 1
436290 99436290 1001 86380 86390 1
436158 99436158 1001 86380 86390 1
300043 99300043 1001 86380 86390 1
300032 99300032 1001 86380 86390 1
300023 99300023 1001 86380 86390 1
300561 99300561 1001 86380 86390 1
300577 99300577 1001 86380 86390 1
300646 99300646 1001 86380 86390 1
300399 99300399 1001 86380 86390 1
300133 99300133 1001 86380 86390 1
300252 99300252 1001 86380 86390 1
300279 99300279 1001 86380 86390 1
300141 99300141 1001 86380 86390 1
300871 99300871 1001 86380 86390 1
301039 99301039 1001 86380 86390 1
300964 99300964 1001 86380 86390 1
301055 99301055 1001 86380 86390 1
301021 99301021 1001 86380 86390 1
300983 99300983 1001 86380 86390 1
302377 99302377 1001 86380 86390 1
302007 99302007 1001 86380 86390 1
302135 99302135 1001 86380 86390 1
301956 99301956 1001 86380 86390 1
301940 99301940 1001 86380 86390 1
302404 99302404 1001 86380 86390 1
302576 99302576 1001 86380 86390 1
302478 99302478 1001 86380 86390 1
302531 99302531 1001 86380 86390 1
303057 99303057 1001 86380 86390 1
302994 99302994 1001 86380 86390 1
302921 99302921 1001 86380 86390 1
302745 99302745 1001 86380 86390 1
303843 99303843 1001 86380 86390 1
303833 99303833 1001 86380 86390 1
303764 99303764 1001 86380 86390 1
303730 99303730 1001 86380 86390 1
303683 99303683 1001 86380 86390 1
303495 99303495 1001 86380 86390 1
303599 99303599 1001 86380 86390 1
303577 99303577 1001 86380 86390 1
304122 99304122 1001 86380 86390 1
304825 99304825 1001 86380 86390 1
304737 99304737 1001 86380 86390 1
304629 99304629 1001 86380 86390 1
304568 99304568 1001 86380 86390 1
304420 99304420 1001 86380 86390 1
304382 99304382 1001 86380 86390 1
304331 99304331 1001 86380 86390 1
304267 99304267 1001 86380 86390 1
304435 99304435 1001 86380 86390 1
304376 99304376 1001 86380 86390 1
304341 99304341 1001 86380 86390 1
305057 99305057 1001 86380 86390 1
304889 99304889 1001 86380 86390 1
305601 99305601 1001 86380 86390 1
305662 99305662 1001 86380 86390 1
305350 99305350 1001 86380 86390 1
305222 99305222 1001 86380 86390 1
500185 99500185 1001 86380 86390 1
500778 99500778 1001 86380 86390 1
500768 99500768 1001 86380 86390 1
500545 99500545 1001 86380 86390 1
500203 99500203 1001 86380 86390 1
501569 99501569 1001 86380 86390 1
501322 99501322 1001 86380 86390 1
501312 99501312 1001 86380 86390 1
501102 99501102 1001 86380 86390 1
501078 99501078 1001 86380 86390 1
501653 99501653 1001 86380 86390 1
501699 99501699 1001 86380 86390 1
501712 99501712 1001 86380 86390 1
502394 99502394 1001 86380 86390 1
502414 99502414 1001 86380 86390 1
502249 99502249 1001 86380 86390 1
502179 99502179 1001 86380 86390 1
501935 99501935 1001 86380 86390 1
502499 99502499 1001 86380 86390 1
503228 99503228 1001 86380 86390 1
503156 99503156 1001 86380 86390 1
503105 99503105 1001 86380 86390 1
503275 99503275 1001 86380 86390 1
503076 99503076 1001 86380 86390 1
502831 99502831 1001 86380 86390 1
502850 99502850 1001 86380 86390 1
503356 99503356 1001 86380 86390 1
503413 99503413 1001 86380 86390 1
504024 99504024 1001 86380 86390 1
503864 99503864 1001 86380 86390 1
503728 99503728 1001 86380 86390 1
503522 99503522 1001 86380 86390 1
503561 99503561 1001 86380 86390 1
504842 99504842 1001 86380 86390 1
504839 99504839 1001 86380 86390 1
504559 99504559 1001 86380 86390 1
504733 99504733 1001 86380 86390 1
504388 99504388 1001 86380 86390 1
504324 99504324 1001 86380 86390 1
504404 99504404 1001 86380 86390 1
505552 99505552 1001 86380 86390 1
505377 99505377 1001 86380 86390 1
505431 99505431 1001 86380 86390 1
505460 99505460 1001 86380 86390 1
505285 99505285 1001 86380 86390 1
505915 99505915 1001 86380 86390 1
505895 99505895 1001 86380 86390 1
505934 99505934 1001 86380 86390 1
506588 99506588 1001 86380 86390 1
506315 99506315 1001 86380 86390 1
506191 99506191 1001 86380 86390 1
506174 99506174 1001 86380 86390 1
506058 99506058 1001 86380 86390 1
506746 99506746 1001 86380 86390 1
507352 99507352 1001 86380 86390 1
507264 99507264 1001 86380 86390 1
507115 99507115 1001 86380 86390 1
507029 99507029 1001 86380 86390 1
508073 99508073 1001 86380 86390 1
508004 99508004 1001 86380 86390 1
507876 99507876 1001 86380 86390 1
508343 99508343 1001 86380 86390 1
508400 99508400 1001 86380 86390 1
508743 99508743 1001 86380 86390 1
508761 99508761 1001 86380 86390 1
508635 99508635 1001 86380 86390 1
509152 99509152 1001 86380 86390 1
509730 99509730 1001 86380 86390 1
509718 99509718 1001 86380 86390 1
509541 99509541 1001 86380 86390 1
509556 99509556 1001 86380 86390 1
509615 99509615 1001 86380 86390 1
510030 99510030 1001 86380 86390 1
509984 99509984 1001 86380 86390 1
510418 99510418 1001 86380 86390 1
510401 99510401 1001 86380 86390 1
510212 99510212 1001 86380 86390 1
510122 99510122 1001 86380 86390 1
510179 99510179 1001 86380 86390 1
511195 99511195 1001 86380 86390 1
511159 99511159 1001 86380 86390 1
511020 99511020 1001 86380 86390 1
511569 99511569 1001 86380 86390 1
512266 99512266 1001 86380 86390 1
512134 99512134 1001 86380 86390 1
511879 99511879 1001 86380 86390 1
512530 99512530 1001 86380 86390 1
513051 99513051 1001 86380 86390 1
513054 99513054 1001 86380 86390 1
513152 99513152 1001 86380 86390 1
512605 99512605 1001 86380 86390 1
513908 99513908 1001 86380 86390 1
513620 99513620 1001 86380 86390 1
513557 99513557 1001 86380 86390 1
514230 99514230 1001 86380 86390 1
514810 99514810 1001 86380 86390 1
514848 99514848 1001 86380 86390 1
514930 99514930 1001 86380 86390 1
515494 99515494 1001 86380 86390 1
515637 99515637 1001 86380 86390 1
515513 99515513 1001 86380 86390 1
515210 99515210 1001 86380 86390 1
515081 99515081 1001 86380 86390 1
515828 99515828 1001 86380 86390 1
516480 99516480 1001 86380 86390 1
516437 99516437 1001 86380 86390 1
516077 99516077 1001 86380 86390 1
516692 99516692 1001 86380 86390 1
516537 99516537 1001 86380 86390 1
517029 99517029 1001 86380 86390 1
517108 99517108 1001 86380 86390 1
516929 99516929 1001 86380 86390 1
516845 99516845 1001 86380 86390 1
518326 99518326 1001 86380 86390 1
518948 99518948 1001 86380 86390 1
518983 99518983 1001 86380 86390 1
518654 99518654 1001 86380 86390 1
518708 99518708 1001 86380 86390 1
518687 99518687 1001 86380 86390 1
518587 99518587 1001 86380 86390 1
518784 99518784 1001 86380 86390 1
519107 99519107 1001 86380 86390 1
519598 99519598 1001 86380 86390 1
519553 99519553 1001 86380 86390 1
519311 99519311 1001 86380 86390 1
519301 99519301 1001 86380 86390 1
519302 99519302 1001 86380 86390 1
519331 99519331 1001 86380 86390 1
519385 99519385 1001 86380 86390 1
519256 99519256 1001 86380 86390 1
519901 99519901 1001 86380 86390 1
519980 99519980 1001 86380 86390 1
519869 99519869 1001 86380 86390 1
519973 99519973 1001 86380 86390 1
519951 99519951 1001 86380 86390 1
520525 99520525 1001 86380 86390 1
520439 99520439 1001 86380 86390 1
520621 99520621 1001 86380 86390 1
520295 99520295 1001 86380 86390 1
520368 99520368 1001 86380 86390 1
520224 99520224 1001 86380 86390 1
520031 99520031 1001 86380 86390 1
520834 99520834 1001 86380 86390 1
520830 99520830 1001 86380 86390 1
521351 99521351 1001 86380 86390 1
521288 99521288 1001 86380 86390 1
521307 99521307 1001 86380 86390 1
521160 99521160 1001 86380 86390 1
521129 99521129 1001 86380 86390 1
520873 99520873 1001 86380 86390 1
520929 99520929 1001 86380 86390 1
522139 99522139 1001 86380 86390 1
522082 99522082 1001 86380 86390 1
522868 99522868 1001 86380 86390 1
523858 99523858 1001 86380 86390 1
523638 99523638 1001 86380 86390 1
523686 99523686 1001 86380 86390 1
523392 99523392 1001 86380 86390 1
523971 99523971 1001 86380 86390 1
524573 99524573 1001 86380 86390 1
524541 99524541 1001 86380 86390 1
524305 99524305 1001 86380 86390 1
524191 99524191 1001 86380 86390 1
524935 99524935 1001 86380 86390 1
525550 99525550 1001 86380 86390 1
525449 99525449 1001 86380 86390 1
525413 99525413 1001 86380 86390 1
525238 99525238 1001 86380 86390 1
525014 99525014 1001 86380 86390 1
525022 99525022 1001 86380 86390 1
525664 99525664 1001 86380 86390 1
525756 99525756 1001 86380 86390 1
526303 99526303 1001 86380 86390 1
525916 99525916 1001 86380 86390 1
526581 99526581 1001 86380 86390 1
527198 99527198 1001 86380 86390 1
527177 99527177 1001 86380 86390 1
526996 99526996 1001 86380 86390 1
526909 99526909 1001 86380 86390 1
526720 99526720 1001 86380 86390 1
526804 99526804 1001 86380 86390 1
526831 99526831 1001 86380 86390 1
527255 99527255 1001 86380 86390 1
527954 99527954 1001 86380 86390 1
528073 99528073 1001 86380 86390 1
527757 99527757 1001 86380 86390 1
527669 99527669 1001 86380 86390 1
527763 99527763 1001 86380 86390 1
527488 99527488 1001 86380 86390 1
527581 99527581 1001 86380 86390 1
528274 99528274 1001 86380 86390 1
528709 99528709 1001 86380 86390 1
528801 99528801 1001 86380 86390 1
528713 99528713 1001 86380 86390 1
528572 99528572 1001 86380 86390 1
528695 99528695 1001 86380 86390 1
528390 99528390 1001 86380 86390 1
528419 99528419 1001 86380 86390 1
528290 99528290 1001 86380 86390 1
528291 99528291 1001 86380 86390 1
529696 99529696 1001 86380 86390 1
529675 99529675 1001 86380 86390 1
529688 99529688 1001 86380 86390 1
529513 99529513 1001 86380 86390 1
529410 99529410 1001 86380 86390 1
529452 99529452 1001 86380 86390 1
529132 99529132 1001 86380 86390 1
529254 99529254 1001 86380 86390 1
529300 99529300 1001 86380 86390 1
529794 99529794 1001 86380 86390 1
530344 99530344 1001 86380 86390 1
530003 99530003 1001 86380 86390 1
530664 99530664 1001 86380 86390 1
531242 99531242 1001 86380 86390 1
530980 99530980 1001 86380 86390 1
531073 99531073 1001 86380 86390 1
530825 99530825 1001 86380 86390 1
530857 99530857 1001 86380 86390 1
531432 99531432 1001 86380 86390 1
531453 99531453 1001 86380 86390 1
531531 99531531 1001 86380 86390 1
532038 99532038 1001 86380 86390 1
532068 99532068 1001 86380 86390 1
532160 99532160 1001 86380 86390 1
531913 99531913 1001 86380 86390 1
531957 99531957 1001 86380 86390 1
531588 99531588 1001 86380 86390 1
531608 99531608 1001 86380 86390 1
531777 99531777 1001 86380 86390 1
532295 99532295 1001 86380 86390 1
532950 99532950 1001 86380 86390 1
532768 99532768 1001 86380 86390 1
532731 99532731 1001 86380 86390 1
532568 99532568 1001 86380 86390 1
532432 99532432 1001 86380 86390 1
533808 99533808 1001 86380 86390 1
533752 99533752 1001 86380 86390 1
533765 99533765 1001 86380 86390 1
533380 99533380 1001 86380 86390 1
533253 99533253 1001 86380 86390 1
533413 99533413 1001 86380 86390 1
533402 99533402 1001 86380 86390 1
534602 99534602 1001 86380 86390 1
534454 99534454 1001 86380 86390 1
534342 99534342 1001 86380 86390 1
534368 99534368 1001 86380 86390 1
534138 99534138 1001 86380 86390 1
534229 99534229 1001 86380 86390 1
534152 99534152 1001 86380 86390 1
534761 99534761 1001 86380 86390 1
535335 99535335 1001 86380 86390 1
535021 99535021 1001 86380 86390 1
535081 99535081 1001 86380 86390 1
535618 99535618 1001 86380 86390 1
535659 99535659 1001 86380 86390 1
536211 99536211 1001 86380 86390 1
536141 99536141 1001 86380 86390 1
536179 99536179 1001 86380 86390 1
536043 99536043 1001 86380 86390 1
536121 99536121 1001 86380 86390 1
536438 99536438 1001 86380 86390 1
536495 99536495 1001 86380 86390 1
536551 99536551 1001 86380 86390 1
537335 99537335 1001 86380 86390 1
537725 99537725 1001 86380 86390 1
537598 99537598 1001 86380 86390 1
537462 99537462 1001 86380 86390 1
538033 99538033 1001 86380 86390 1
538814 99538814 1001 86380 86390 1
538744 99538744 1001 86380 86390 1
538619 99538619 1001 86380 86390 1
538809 99538809 1001 86380 86390 1
538519 99538519 1001 86380 86390 1
538350 99538350 1001 86380 86390 1
538367 99538367 1001 86380 86390 1
538282 99538282 1001 86380 86390 1
538283 99538283 1001 86380 86390 1
538975 99538975 1001 86380 86390 1
539580 99539580 1001 86380 86390 1
539245 99539245 1001 86380 86390 1
539298 99539298 1001 86380 86390 1
539151 99539151 1001 86380 86390 1
539755 99539755 1001 86380 86390 1
539685 99539685 1001 86380 86390 1
540277 99540277 1001 86380 86390 1
540283 99540283 1001 86380 86390 1
540147 99540147 1001 86380 86390 1
540061 99540061 1001 86380 86390 1
540496 99540496 1001 86380 86390 1
540476 99540476 1001 86380 86390 1
541163 99541163 1001 86380 86390 1
541065 99541065 1001 86380 86390 1
540899 99540899 1001 86380 86390 1
541420 99541420 1001 86380 86390 1
541347 99541347 1001 86380 86390 1
541362 99541362 1001 86380 86390 1
541891 99541891 1001 86380 86390 1
542323 99542323 1001 86380 86390 1
542210 99542210 1001 86380 86390 1
542150 99542150 1001 86380 86390 1
542425 99542425 1001 86380 86390 1
542336 99542336 1001 86380 86390 1
543006 99543006 1001 86380 86390 1
543703 99543703 1001 86380 86390 1
543435 99543435 1001 86380 86390 1
543155 99543155 1001 86380 86390 1
543312 99543312 1001 86380 86390 1
543873 99543873 1001 86380 86390 1
543938 99543938 1001 86380 86390 1
543854 99543854 1001 86380 86390 1
544486 99544486 1001 86380 86390 1
544582 99544582 1001 86380 86390 1
544384 99544384 1001 86380 86390 1
544373 99544373 1001 86380 86390 1
544349 99544349 1001 86380 86390 1
544693 99544693 1001 86380 86390 1
427174 241 1001 23820 24357 1
400746 99400746 1001 86380 86390 1
400936 99400936 1001 86380 86390 1
401009 99401009 1001 86380 86390 1
401141 99401141 1001 86380 86390 1
401646 99401646 1001 86380 86390 1
402000 99402000 1001 86380 86390 1
402038 99402038 1001 86380 86390 1
402679 99402679 1001 86380 86390 1
403128 99403128 1001 86380 86390 1
403405 99403405 1001 86380 86390 1
403408 99403408 1001 86380 86390 1
403966 99403966 1001 86380 86390 1
404106 99404106 1001 86380 86390 1
404077 99404077 1001 86380 86390 1
404087 99404087 1001 86380 86390 1
404145 99404145 1001 86380 86390 1
404218 99404218 1001 86380 86390 1
404361 99404361 1001 86380 86390 1
404453 99404453 1001 86380 86390 1
404706 99404706 1001 86380 86390 1
405197 99405197 1001 86380 86390 1
405240 99405240 1001 86380 86390 1
406404 99406404 1001 86380 86390 1
406465 99406465 1001 86380 86390 1
406700 99406700 1001 86380 86390 1
406909 99406909 1001 86380 86390 1
407062 99407062 1001 86380 86390 1
407197 99407197 1001 86380 86390 1
407528 99407528 1001 86380 86390 1
407705 99407705 1001 86380 86390 1
407797 99407797 1001 86380 86390 1
408042 99408042 1001 86380 86390 1
408267 99408267 1001 86380 86390 1
408310 99408310 1001 86380 86390 1
408625 99408625 1001 86380 86390 1
408921 99408921 1001 86380 86390 1
408870 99408870 1001 86380 86390 1
409260 99409260 1001 86380 86390 1
409796 99409796 1001 86380 86390 1
410111 99410111 1001 86380 86390 1
410330 99410330 1001 86380 86390 1
410785 99410785 1001 86380 86390 1
411045 99411045 1001 86380 86390 1
411191 99411191 1001 86380 86390 1
411385 99411385 1001 86380 86390 1
411910 99411910 1001 86380 86390 1
413224 99413224 1001 86380 86390 1
413148 99413148 1001 86380 86390 1
412516 99412516 1001 86380 86390 1
415137 99415137 1001 86380 86390 1
414736 99414736 1001 86380 86390 1
414893 99414893 1001 86380 86390 1
414622 99414622 1001 86380 86390 1
414565 99414565 1001 86380 86390 1
414501 99414501 1001 86380 86390 1
414405 99414405 1001 86380 86390 1
414362 99414362 1001 86380 86390 1
415323 99415323 1001 86380 86390 1
416240 99416240 1001 86380 86390 1
415817 99415817 1001 86380 86390 1
417538 99417538 1001 86380 86390 1
418526 99418526 1001 86380 86390 1
418539 99418539 1001 86380 86390 1
418043 99418043 1001 86380 86390 1
417752 99417752 1001 86380 86390 1
418989 99418989 1001 86380 86390 1
419198 99419198 1001 86380 86390 1
420415 99420415 1001 86380 86390 1
419645 99419645 1001 86380 86390 1
419976 99419976 1001 86380 86390 1
419380 99419380 1001 86380 86390 1
419501 99419501 1001 86380 86390 1
419222 99419222 1001 86380 86390 1
420662 99420662 1001 86380 86390 1
420458 99420458 1001 86380 86390 1
421520 99421520 1001 86380 86390 1
421529 99421529 1001 86380 86390 1
421009 99421009 1001 86380 86390 1
421116 99421116 1001 86380 86390 1
422362 99422362 1001 86380 86390 1
423191 99423191 1001 86380 86390 1
422925 99422925 1001 86380 86390 1
422669 99422669 1001 86380 86390 1
424102 99424102 1001 86380 86390 1
424109 99424109 1001 86380 86390 1
423839 99423839 1001 86380 86390 1
425029 99425029 1001 86380 86390 1
425374 99425374 1001 86380 86390 1
424785 99424785 1001 86380 86390 1
424623 99424623 1001 86380 86390 1
425712 99425712 1001 86380 86390 1
425587 99425587 1001 86380 86390 1
426767 99426767 1001 86380 86390 1
426933 99426933 1001 86380 86390 1
426892 99426892 1001 86380 86390 1
428481 99428481 1001 86380 86390 1
428107 99428107 1001 86380 86390 1
428109 99428109 1001 86380 86390 1
428964 99428964 1001 86380 86390 1
429870 99429870 1001 86380 86390 1
429494 99429494 1001 86380 86390 1
429334 99429334 1001 86380 86390 1
431963 99431963 1001 86380 86390 1
431877 99431877 1001 86380 86390 1
431854 99431854 1001 86380 86390 1
431625 99431625 1001 86380 86390 1
430909 99430909 1001 86380 86390 1
431058 99431058 1001 86380 86390 1
432389 99432389 1001 86380 86390 1
432237 99432237 1001 86380 86390 1
433418 99433418 1001 86380 86390 1
433470 99433470 1001 86380 86390 1
433118 99433118 1001 86380 86390 1
432834 99432834 1001 86380 86390 1
432616 99432616 1001 86380 86390 1
433862 99433862 1001 86380 86390 1
433756 99433756 1001 86380 86390 1
434104 99434104 1001 86380 86390 1
435391 99435391 1001 86380 86390 1
434704 99434704 1001 86380 86390 1
435454 99435454 1001 86380 86390 1
435563 99435563 1001 86380 86390 1
436854 99436854 1001 86380 86390 1
436748 99436748 1001 86380 86390 1
436277 99436277 1001 86380 86390 1
300576 99300576 1001 86380 86390 1
300637 99300637 1001 86380 86390 1
300500 99300500 1001 86380 86390 1
300509 99300509 1001 86380 86390 1
300289 99300289 1001 86380 86390 1
300186 99300186 1001 86380 86390 1
300899 99300899 1001 86380 86390 1
300928 99300928 1001 86380 86390 1
301480 99301480 1001 86380 86390 1
301378 99301378 1001 86380 86390 1
301513 99301513 1001 86380 86390 1
301277 99301277 1001 86380 86390 1
301149 99301149 1001 86380 86390 1
301267 99301267 1001 86380 86390 1
300996 99300996 1001 86380 86390 1
301734 99301734 1001 86380 86390 1
301691 99301691 1001 86380 86390 1
302190 99302190 1001 86380 86390 1
301839 99301839 1001 86380 86390 1
301867 99301867 1001 86380 86390 1
302481 99302481 1001 86380 86390 1
303023 99303023 1001 86380 86390 1
302838 99302838 1001 86380 86390 1
302982 99302982 1001 86380 86390 1
302804 99302804 1001 86380 86390 1
303285 99303285 1001 86380 86390 1
303251 99303251 1001 86380 86390 1
303331 99303331 1001 86380 86390 1
303523 99303523 1001 86380 86390 1
304830 99304830 1001 86380 86390 1
304689 99304689 1001 86380 86390 1
304529 99304529 1001 86380 86390 1
304479 99304479 1001 86380 86390 1
304279 99304279 1001 86380 86390 1
304955 99304955 1001 86380 86390 1
305598 99305598 1001 86380 86390 1
305618 99305618 1001 86380 86390 1
305441 99305441 1001 86380 86390 1
305427 99305427 1001 86380 86390 1
305152 99305152 1001 86380 86390 1
500065 99500065 1001 86380 86390 1
500712 99500712 1001 86380 86390 1
500729 99500729 1001 86380 86390 1
500617 99500617 1001 86380 86390 1
500533 99500533 1001 86380 86390 1
500404 99500404 1001 86380 86390 1
500406 99500406 1001 86380 86390 1
500425 99500425 1001 86380 86390 1
500366 99500366 1001 86380 86390 1
500354 99500354 1001 86380 86390 1
500995 99500995 1001 86380 86390 1
500814 99500814 1001 86380 86390 1
501374 99501374 1001 86380 86390 1
501033 99501033 1001 86380 86390 1
501115 99501115 1001 86380 86390 1
501743 99501743 1001 86380 86390 1
501782 99501782 1001 86380 86390 1
501786 99501786 1001 86380 86390 1
502377 99502377 1001 86380 86390 1
502263 99502263 1001 86380 86390 1
502314 99502314 1001 86380 86390 1
502278 99502278 1001 86380 86390 1
502333 99502333 1001 86380 86390 1
502095 99502095 1001 86380 86390 1
502129 99502129 1001 86380 86390 1
502006 99502006 1001 86380 86390 1
503098 99503098 1001 86380 86390 1
503077 99503077 1001 86380 86390 1
502989 99502989 1001 86380 86390 1
502672 99502672 1001 86380 86390 1
502772 99502772 1001 86380 86390 1
503412 99503412 1001 86380 86390 1
504074 99504074 1001 86380 86390 1
503523 99503523 1001 86380 86390 1
504220 99504220 1001 86380 86390 1
504130 99504130 1001 86380 86390 1
504910 99504910 1001 86380 86390 1
504795 99504795 1001 86380 86390 1
504557 99504557 1001 86380 86390 1
504712 99504712 1001 86380 86390 1
504644 99504644 1001 86380 86390 1
504452 99504452 1001 86380 86390 1
504325 99504325 1001 86380 86390 1
505740 99505740 1001 86380 86390 1
505752 99505752 1001 86380 86390 1
505756 99505756 1001 86380 86390 1
505601 99505601 1001 86380 86390 1
505487 99505487 1001 86380 86390 1
505456 99505456 1001 86380 86390 1
505563 99505563 1001 86380 86390 1
505247 99505247 1001 86380 86390 1
505211 99505211 1001 86380 86390 1
505938 99505938 1001 86380 86390 1
506571 99506571 1001 86380 86390 1
506396 99506396 1001 86380 86390 1
506579 99506579 1001 86380 86390 1
506248 99506248 1001 86380 86390 1
506250 99506250 1001 86380 86390 1
506067 99506067 1001 86380 86390 1
506097 99506097 1001 86380 86390 1
506116 99506116 1001 86380 86390 1
506684 99506684 1001 86380 86390 1
507309 99507309 1001 86380 86390 1
507167 99507167 1001 86380 86390 1
507151 99507151 1001 86380 86390 1
506970 99506970 1001 86380 86390 1
506991 99506991 1001 86380 86390 1
507497 99507497 1001 86380 86390 1
507618 99507618 1001 86380 86390 1
507620 99507620 1001 86380 86390 1
508045 99508045 1001 86380 86390 1
508085 99508085 1001 86380 86390 1
508195 99508195 1001 86380 86390 1
508208 99508208 1001 86380 86390 1
507877 99507877 1001 86380 86390 1
507909 99507909 1001 86380 86390 1
507977 99507977 1001 86380 86390 1
507766 99507766 1001 86380 86390 1
508341 99508341 1001 86380 86390 1
508256 99508256 1001 86380 86390 1
508920 99508920 1001 86380 86390 1
508832 99508832 1001 86380 86390 1
508785 99508785 1001 86380 86390 1
509084 99509084 1001 86380 86390 1
509854 99509854 1001 86380 86390 1
509823 99509823 1001 86380 86390 1
509660 99509660 1001 86380 86390 1
509358 99509358 1001 86380 86390 1
509408 99509408 1001 86380 86390 1
509933 99509933 1001 86380 86390 1
510474 99510474 1001 86380 86390 1
510121 99510121 1001 86380 86390 1
510178 99510178 1001 86380 86390 1
510751 99510751 1001 86380 86390 1
510822 99510822 1001 86380 86390 1
510901 99510901 1001 86380 86390 1
511179 99511179 1001 86380 86390 1
511663 99511663 1001 86380 86390 1
511715 99511715 1001 86380 86390 1
511743 99511743 1001 86380 86390 1
512319 99512319 1001 86380 86390 1
512296 99512296 1001 86380 86390 1
512371 99512371 1001 86380 86390 1
512106 99512106 1001 86380 86390 1
512119 99512119 1001 86380 86390 1
511839 99511839 1001 86380 86390 1
511932 99511932 1001 86380 86390 1
511860 99511860 1001 86380 86390 1
512522 99512522 1001 86380 86390 1
512503 99512503 1001 86380 86390 1
512899 99512899 1001 86380 86390 1
512802 99512802 1001 86380 86390 1
512841 99512841 1001 86380 86390 1
512656 99512656 1001 86380 86390 1
512646 99512646 1001 86380 86390 1
513904 99513904 1001 86380 86390 1
513894 99513894 1001 86380 86390 1
513873 99513873 1001 86380 86390 1
513938 99513938 1001 86380 86390 1
513646 99513646 1001 86380 86390 1
513669 99513669 1001 86380 86390 1
513436 99513436 1001 86380 86390 1
514186 99514186 1001 86380 86390 1
514174 99514174 1001 86380 86390 1
514086 99514086 1001 86380 86390 1
514732 99514732 1001 86380 86390 1
514450 99514450 1001 86380 86390 1
514353 99514353 1001 86380 86390 1
514881 99514881 1001 86380 86390 1
515023 99515023 1001 86380 86390 1
514999 99514999 1001 86380 86390 1
514916 99514916 1001 86380 86390 1
515608 99515608 1001 86380 86390 1
515660 99515660 1001 86380 86390 1
515490 99515490 1001 86380 86390 1
515284 99515284 1001 86380 86390 1
515127 99515127 1001 86380 86390 1
515192 99515192 1001 86380 86390 1
515245 99515245 1001 86380 86390 1
516330 99516330 1001 86380 86390 1
516331 99516331 1001 86380 86390 1
516202 99516202 1001 86380 86390 1
516211 99516211 1001 86380 86390 1
516290 99516290 1001 86380 86390 1
515909 99515909 1001 86380 86390 1
515952 99515952 1001 86380 86390 1
516532 99516532 1001 86380 86390 1
515889 99515889 1001 86380 86390 1
516626 99516626 1001 86380 86390 1
516591 99516591 1001 86380 86390 1
516529 99516529 1001 86380 86390 1
517264 99517264 1001 86380 86390 1
517316 99517316 1001 86380 86390 1
517175 99517175 1001 86380 86390 1
517217 99517217 1001 86380 86390 1
517282 99517282 1001 86380 86390 1
517245 99517245 1001 86380 86390 1
516893 99516893 1001 86380 86390 1
518050 99518050 1001 86380 86390 1
518026 99518026 1001 86380 86390 1
518145 99518145 1001 86380 86390 1
518250 99518250 1001 86380 86390 1
518313 99518313 1001 86380 86390 1
518812 99518812 1001 86380 86390 1
518832 99518832 1001 86380 86390 1
518778 99518778 1001 86380 86390 1
518753 99518753 1001 86380 86390 1
518766 99518766 1001 86380 86390 1
519050 99519050 1001 86380 86390 1
519180 99519180 1001 86380 86390 1
519150 99519150 1001 86380 86390 1
519047 99519047 1001 86380 86390 1
519446 99519446 1001 86380 86390 1
519516 99519516 1001 86380 86390 1
519967 99519967 1001 86380 86390 1
520013 99520013 1001 86380 86390 1
520537 99520537 1001 86380 86390 1
520590 99520590 1001 86380 86390 1
520633 99520633 1001 86380 86390 1
520358 99520358 1001 86380 86390 1
520389 99520389 1001 86380 86390 1
520338 99520338 1001 86380 86390 1
520406 99520406 1001 86380 86390 1
520073 99520073 1001 86380 86390 1
520086 99520086 1001 86380 86390 1
520064 99520064 1001 86380 86390 1
520077 99520077 1001 86380 86390 1
520029 99520029 1001 86380 86390 1
520703 99520703 1001 86380 86390 1
520744 99520744 1001 86380 86390 1
521365 99521365 1001 86380 86390 1
521444 99521444 1001 86380 86390 1
520913 99520913 1001 86380 86390 1
521005 99521005 1001 86380 86390 1
521574 99521574 1001 86380 86390 1
521652 99521652 1001 86380 86390 1
521907 99521907 1001 86380 86390 1
521952 99521952 1001 86380 86390 1
522017 99522017 1001 86380 86390 1
521928 99521928 1001 86380 86390 1
521699 99521699 1001 86380 86390 1
522422 99522422 1001 86380 86390 1
522437 99522437 1001 86380 86390 1
522351 99522351 1001 86380 86390 1
522352 99522352 1001 86380 86390 1
522930 99522930 1001 86380 86390 1
522749 99522749 1001 86380 86390 1
522605 99522605 1001 86380 86390 1
523157 99523157 1001 86380 86390 1
523184 99523184 1001 86380 86390 1
523241 99523241 1001 86380 86390 1
523834 99523834 1001 86380 86390 1
523404 99523404 1001 86380 86390 1
524138 99524138 1001 86380 86390 1
524452 99524452 1001 86380 86390 1
524273 99524273 1001 86380 86390 1
524819 99524819 1001 86380 86390 1
524925 99524925 1001 86380 86390 1
525458 99525458 1001 86380 86390 1
525512 99525512 1001 86380 86390 1
525391 99525391 1001 86380 86390 1
525289 99525289 1001 86380 86390 1
525368 99525368 1001 86380 86390 1
525346 99525346 1001 86380 86390 1
525044 99525044 1001 86380 86390 1
525011 99525011 1001 86380 86390 1
525782 99525782 1001 86380 86390 1
525695 99525695 1001 86380 86390 1
526311 99526311 1001 86380 86390 1
526266 99526266 1001 86380 86390 1
526332 99526332 1001 86380 86390 1
525969 99525969 1001 86380 86390 1
526548 99526548 1001 86380 86390 1
527220 99527220 1001 86380 86390 1
527104 99527104 1001 86380 86390 1
527032 99527032 1001 86380 86390 1
526916 99526916 1001 86380 86390 1
526839 99526839 1001 86380 86390 1
526764 99526764 1001 86380 86390 1
527316 99527316 1001 86380 86390 1
527317 99527317 1001 86380 86390 1
528004 99528004 1001 86380 86390 1
527760 99527760 1001 86380 86390 1
528135 99528135 1001 86380 86390 1
528543 99528543 1001 86380 86390 1
528524 99528524 1001 86380 86390 1
528417 99528417 1001 86380 86390 1
528301 99528301 1001 86380 86390 1
528316 99528316 1001 86380 86390 1
529072 99529072 1001 86380 86390 1
528961 99528961 1001 86380 86390 1
529124 99529124 1001 86380 86390 1
529783 99529783 1001 86380 86390 1
529879 99529879 1001 86380 86390 1
530472 99530472 1001 86380 86390 1
530310 99530310 1001 86380 86390 1
530298 99530298 1001 86380 86390 1
530306 99530306 1001 86380 86390 1
531262 99531262 1001 86380 86390 1
531103 99531103 1001 86380 86390 1
531584 99531584 1001 86380 86390 1
531391 99531391 1001 86380 86390 1
531543 99531543 1001 86380 86390 1
532134 99532134 1001 86380 86390 1
531895 99531895 1001 86380 86390 1
531649 99531649 1001 86380 86390 1
532923 99532923 1001 86380 86390 1
532412 99532412 1001 86380 86390 1
532452 99532452 1001 86380 86390 1
532468 99532468 1001 86380 86390 1
532474 99532474 1001 86380 86390 1
533052 99533052 1001 86380 86390 1
533341 99533341 1001 86380 86390 1
533251 99533251 1001 86380 86390 1
533410 99533410 1001 86380 86390 1
533346 99533346 1001 86380 86390 1
533946 99533946 1001 86380 86390 1
534052 99534052 1001 86380 86390 1
534034 99534034 1001 86380 86390 1
534174 99534174 1001 86380 86390 1
534849 99534849 1001 86380 86390 1
535477 99535477 1001 86380 86390 1
535437 99535437 1001 86380 86390 1
535309 99535309 1001 86380 86390 1
535496 99535496 1001 86380 86390 1
535504 99535504 1001 86380 86390 1
535137 99535137 1001 86380 86390 1
534965 99534965 1001 86380 86390 1
536137 99536137 1001 86380 86390 1
536295 99536295 1001 86380 86390 1
536231 99536231 1001 86380 86390 1
536011 99536011 1001 86380 86390 1
535787 99535787 1001 86380 86390 1
535762 99535762 1001 86380 86390 1
535892 99535892 1001 86380 86390 1
536848 99536848 1001 86380 86390 1
536666 99536666 1001 86380 86390 1
536565 99536565 1001 86380 86390 1
537302 99537302 1001 86380 86390 1
537337 99537337 1001 86380 86390 1
537794 99537794 1001 86380 86390 1
537984 99537984 1001 86380 86390 1
537732 99537732 1001 86380 86390 1
537581 99537581 1001 86380 86390 1
537621 99537621 1001 86380 86390 1
537622 99537622 1001 86380 86390 1
537564 99537564 1001 86380 86390 1
538615 99538615 1001 86380 86390 1
538692 99538692 1001 86380 86390 1
538496 99538496 1001 86380 86390 1
538419 99538419 1001 86380 86390 1
538512 99538512 1001 86380 86390 1
538284 99538284 1001 86380 86390 1
538361 99538361 1001 86380 86390 1
538993 99538993 1001 86380 86390 1
538847 99538847 1001 86380 86390 1
538977 99538977 1001 86380 86390 1
539499 99539499 1001 86380 86390 1
539429 99539429 1001 86380 86390 1
539262 99539262 1001 86380 86390 1
539356 99539356 1001 86380 86390 1
539408 99539408 1001 86380 86390 1
539138 99539138 1001 86380 86390 1
539135 99539135 1001 86380 86390 1
539683 99539683 1001 86380 86390 1
539914 99539914 1001 86380 86390 1
540530 99540530 1001 86380 86390 1
540586 99540586 1001 86380 86390 1
541169 99541169 1001 86380 86390 1
541074 99541074 1001 86380 86390 1
540959 99540959 1001 86380 86390 1
540883 99540883 1001 86380 86390 1
540977 99540977 1001 86380 86390 1
541017 99541017 1001 86380 86390 1
541030 99541030 1001 86380 86390 1
541073 99541073 1001 86380 86390 1
541458 99541458 1001 86380 86390 1
541320 99541320 1001 86380 86390 1
541375 99541375 1001 86380 86390 1
541495 99541495 1001 86380 86390 1
541967 99541967 1001 86380 86390 1
541980 99541980 1001 86380 86390 1
541945 99541945 1001 86380 86390 1
541719 99541719 1001 86380 86390 1
541914 99541914 1001 86380 86390 1
541720 99541720 1001 86380 86390 1
541507 99541507 1001 86380 86390 1
541652 99541652 1001 86380 86390 1
542266 99542266 1001 86380 86390 1
542772 99542772 1001 86380 86390 1
542704 99542704 1001 86380 86390 1
542472 99542472 1001 86380 86390 1
542333 99542333 1001 86380 86390 1
543136 99543136 1001 86380 86390 1
543644 99543644 1001 86380 86390 1
543652 99543652 1001 86380 86390 1
543152 99543152 1001 86380 86390 1
543890 99543890 1001 86380 86390 1
543793 99543793 1001 86380 86390 1
544496 99544496 1001 86380 86390 1
544458 99544458 1001 86380 86390 1
544477 99544477 1001 86380 86390 1
544595 99544595 1001 86380 86390 1
544190 99544190 1001 86380 86390 1
544300 99544300 1001 86380 86390 1
544154 99544154 1001 86380 86390 1
544710 99544710 1001 86380 86390 1
426587 523 1001 59520 62817 1
519496 825 1001 52648 52948 1
400282 99400282 1001 86380 86390 1
400670 99400670 1001 86380 86390 1
401310 99401310 1001 86380 86390 1
401464 99401464 1001 86380 86390 1
401418 99401418 1001 86380 86390 1
401846 99401846 1001 86380 86390 1
402233 99402233 1001 86380 86390 1
403546 99403546 1001 86380 86390 1
403557 99403557 1001 86380 86390 1
403792 99403792 1001 86380 86390 1
403994 99403994 1001 86380 86390 1
404092 99404092 1001 86380 86390 1
404429 99404429 1001 86380 86390 1
404537 99404537 1001 86380 86390 1
404668 99404668 1001 86380 86390 1
405045 99405045 1001 86380 86390 1
405187 99405187 1001 86380 86390 1
405588 99405588 1001 86380 86390 1
405744 99405744 1001 86380 86390 1
405861 99405861 1001 86380 86390 1
405780 99405780 1001 86380 86390 1
405974 99405974 1001 86380 86390 1
406242 99406242 1001 86380 86390 1
406255 99406255 1001 86380 86390 1
406662 99406662 1001 86380 86390 1
407251 99407251 1001 86380 86390 1
407294 99407294 1001 86380 86390 1
407680 99407680 1001 86380 86390 1
408196 99408196 1001 86380 86390 1
408823 99408823 1001 86380 86390 1
409281 99409281 1001 86380 86390 1
409298 99409298 1001 86380 86390 1
409478 99409478 1001 86380 86390 1
409549 99409549 1001 86380 86390 1
409529 99409529 1001 86380 86390 1
409829 99409829 1001 86380 86390 1
409964 99409964 1001 86380 86390 1
410098 99410098 1001 86380 86390 1
410126 99410126 1001 86380 86390 1
410222 99410222 1001 86380 86390 1
410243 99410243 1001 86380 86390 1
410427 99410427 1001 86380 86390 1
410575 99410575 1001 86380 86390 1
410701 99410701 1001 86380 86390 1
410877 99410877 1001 86380 86390 1
410975 99410975 1001 86380 86390 1
411087 99411087 1001 86380 86390 1
411287 99411287 1001 86380 86390 1
411392 99411392 1001 86380 86390 1
411517 99411517 1001 86380 86390 1
411546 99411546 1001 86380 86390 1
412143 99412143 1001 86380 86390 1
412104 99412104 1001 86380 86390 1
412267 99412267 1001 86380 86390 1
412277 99412277 1001 86380 86390 1
413383 99413383 1001 86380 86390 1
412889 99412889 1001 86380 86390 1
412996 99412996 1001 86380 86390 1
412624 99412624 1001 86380 86390 1
413776 99413776 1001 86380 86390 1
415076 99415076 1001 86380 86390 1
415273 99415273 1001 86380 86390 1
415052 99415052 1001 86380 86390 1
414833 99414833 1001 86380 86390 1
415602 99415602 1001 86380 86390 1
415712 99415712 1001 86380 86390 1
415641 99415641 1001 86380 86390 1
416676 99416676 1001 86380 86390 1
416283 99416283 1001 86380 86390 1
416206 99416206 1001 86380 86390 1
416096 99416096 1001 86380 86390 1
417175 99417175 1001 86380 86390 1
418555 99418555 1001 86380 86390 1
418178 99418178 1001 86380 86390 1
418209 99418209 1001 86380 86390 1
418213 99418213 1001 86380 86390 1
418246 99418246 1001 86380 86390 1
417956 99417956 1001 86380 86390 1
417988 99417988 1001 86380 86390 1
419102 99419102 1001 86380 86390 1
418936 99418936 1001 86380 86390 1
420066 99420066 1001 86380 86390 1
420420 99420420 1001 86380 86390 1
420233 99420233 1001 86380 86390 1
419773 99419773 1001 86380 86390 1
419950 99419950 1001 86380 86390 1
419497 99419497 1001 86380 86390 1
419458 99419458 1001 86380 86390 1
419312 99419312 1001 86380 86390 1
420799 99420799 1001 86380 86390 1
421771 99421771 1001 86380 86390 1
421300 99421300 1001 86380 86390 1
421135 99421135 1001 86380 86390 1
421230 99421230 1001 86380 86390 1
422360 99422360 1001 86380 86390 1
422952 99422952 1001 86380 86390 1
422545 99422545 1001 86380 86390 1
422763 99422763 1001 86380 86390 1
424021 99424021 1001 86380 86390 1
423876 99423876 1001 86380 86390 1
423906 99423906 1001 86380 86390 1
424652 99424652 1001 86380 86390 1
424573 99424573 1001 86380 86390 1
424334 99424334 1001 86380 86390 1
425411 99425411 1001 86380 86390 1
427432 99427432 1001 86380 86390 1
428521 99428521 1001 86380 86390 1
428453 99428453 1001 86380 86390 1
427672 99427672 1001 86380 86390 1
430705 99430705 1001 86380 86390 1
430511 99430511 1001 86380 86390 1
430533 99430533 1001 86380 86390 1
431964 99431964 1001 86380 86390 1
431282 99431282 1001 86380 86390 1
431434 99431434 1001 86380 86390 1
431494 99431494 1001 86380 86390 1
430890 99430890 1001 86380 86390 1
431029 99431029 1001 86380 86390 1
430874 99430874 1001 86380 86390 1
432287 99432287 1001 86380 86390 1
433321 99433321 1001 86380 86390 1
433468 99433468 1001 86380 86390 1
432668 99432668 1001 86380 86390 1
432893 99432893 1001 86380 86390 1
434137 99434137 1001 86380 86390 1
434092 99434092 1001 86380 86390 1
435281 99435281 1001 86380 86390 1
434356 99434356 1001 86380 86390 1
434389 99434389 1001 86380 86390 1
436784 99436784 1001 86380 86390 1
436445 99436445 1001 86380 86390 1
436503 99436503 1001 86380 86390 1
436506 99436506 1001 86380 86390 1
300705 99300705 1001 86380 86390 1
300791 99300791 1001 86380 86390 1
301508 99301508 1001 86380 86390 1
301381 99301381 1001 86380 86390 1
301202 99301202 1001 86380 86390 1
302045 99302045 1001 86380 86390 1
301889 99301889 1001 86380 86390 1
302467 99302467 1001 86380 86390 1
303173 99303173 1001 86380 86390 1
303086 99303086 1001 86380 86390 1
303138 99303138 1001 86380 86390 1
302875 99302875 1001 86380 86390 1
302798 99302798 1001 86380 86390 1
302825 99302825 1001 86380 86390 1
302639 99302639 1001 86380 86390 1
302658 99302658 1001 86380 86390 1
303344 99303344 1001 86380 86390 1
303854 99303854 1001 86380 86390 1
303835 99303835 1001 86380 86390 1
303685 99303685 1001 86380 86390 1
303581 99303581 1001 86380 86390 1
303587 99303587 1001 86380 86390 1
304237 99304237 1001 86380 86390 1
304227 99304227 1001 86380 86390 1
304157 99304157 1001 86380 86390 1
304158 99304158 1001 86380 86390 1
304210 99304210 1001 86380 86390 1
304725 99304725 1001 86380 86390 1
304765 99304765 1001 86380 86390 1
304499 99304499 1001 86380 86390 1
304488 99304488 1001 86380 86390 1
304645 99304645 1001 86380 86390 1
304423 99304423 1001 86380 86390 1
305446 99305446 1001 86380 86390 1
305410 99305410 1001 86380 86390 1
305182 99305182 1001 86380 86390 1
305170 99305170 1001 86380 86390 1
305185 99305185 1001 86380 86390 1
500006 99500006 1001 86380 86390 1
500085 99500085 1001 86380 86390 1
500669 99500669 1001 86380 86390 1
500695 99500695 1001 86380 86390 1
500632 99500632 1001 86380 86390 1
500400 99500400 1001 86380 86390 1
500340 99500340 1001 86380 86390 1
500991 99500991 1001 86380 86390 1
500879 99500879 1001 86380 86390 1
501003 99501003 1001 86380 86390 1
501485 99501485 1001 86380 86390 1
501447 99501447 1001 86380 86390 1
501398 99501398 1001 86380 86390 1
501233 99501233 1001 86380 86390 1
501367 99501367 1001 86380 86390 1
501290 99501290 1001 86380 86390 1
501162 99501162 1001 86380 86390 1
501021 99501021 1001 86380 86390 1
501129 99501129 1001 86380 86390 1
501722 99501722 1001 86380 86390 1
502149 99502149 1001 86380 86390 1
502020 99502020 1001 86380 86390 1
501933 99501933 1001 86380 86390 1
502624 99502624 1001 86380 86390 1
502750 99502750 1001 86380 86390 1
502676 99502676 1001 86380 86390 1
502690 99502690 1001 86380 86390 1
503370 99503370 1001 86380 86390 1
503396 99503396 1001 86380 86390 1
503479 99503479 1001 86380 86390 1
503455 99503455 1001 86380 86390 1
503352 99503352 1001 86380 86390 1
503956 99503956 1001 86380 86390 1
503931 99503931 1001 86380 86390 1
504023 99504023 1001 86380 86390 1
503860 99503860 1001 86380 86390 1
503777 99503777 1001 86380 86390 1
503501 99503501 1001 86380 86390 1
504131 99504131 1001 86380 86390 1
504885 99504885 1001 86380 86390 1
504848 99504848 1001 86380 86390 1
504675 99504675 1001 86380 86390 1
504554 99504554 1001 86380 86390 1
504479 99504479 1001 86380 86390 1
504391 99504391 1001 86380 86390 1
505051 99505051 1001 86380 86390 1
505132 99505132 1001 86380 86390 1
505732 99505732 1001 86380 86390 1
505584 99505584 1001 86380 86390 1
505662 99505662 1001 86380 86390 1
505766 99505766 1001 86380 86390 1
505326 99505326 1001 86380 86390 1
505922 99505922 1001 86380 86390 1
505892 99505892 1001 86380 86390 1
505970 99505970 1001 86380 86390 1
506507 99506507 1001 86380 86390 1
506555 99506555 1001 86380 86390 1
507332 99507332 1001 86380 86390 1
507036 99507036 1001 86380 86390 1
506971 99506971 1001 86380 86390 1
506960 99506960 1001 86380 86390 1
506817 99506817 1001 86380 86390 1
507478 99507478 1001 86380 86390 1
507546 99507546 1001 86380 86390 1
507988 99507988 1001 86380 86390 1
508390 99508390 1001 86380 86390 1
508446 99508446 1001 86380 86390 1
508882 99508882 1001 86380 86390 1
508612 99508612 1001 86380 86390 1
509102 99509102 1001 86380 86390 1
509251 99509251 1001 86380 86390 1
509874 99509874 1001 86380 86390 1
509631 99509631 1001 86380 86390 1
509528 99509528 1001 86380 86390 1
509379 99509379 1001 86380 86390 1
510085 99510085 1001 86380 86390 1
510548 99510548 1001 86380 86390 1
510583 99510583 1001 86380 86390 1
510430 99510430 1001 86380 86390 1
510499 99510499 1001 86380 86390 1
510899 99510899 1001 86380 86390 1
510731 99510731 1001 86380 86390 1
511210 99511210 1001 86380 86390 1
511136 99511136 1001 86380 86390 1
511565 99511565 1001 86380 86390 1
511638 99511638 1001 86380 86390 1
511652 99511652 1001 86380 86390 1
512302 99512302 1001 86380 86390 1
512109 99512109 1001 86380 86390 1
512009 99512009 1001 86380 86390 1
512022 99512022 1001 86380 86390 1
512141 99512141 1001 86380 86390 1
512116 99512116 1001 86380 86390 1
511877 99511877 1001 86380 86390 1
511923 99511923 1001 86380 86390 1
512538 99512538 1001 86380 86390 1
513122 99513122 1001 86380 86390 1
513061 99513061 1001 86380 86390 1
512983 99512983 1001 86380 86390 1
512985 99512985 1001 86380 86390 1
512691 99512691 1001 86380 86390 1
512731 99512731 1001 86380 86390 1
513211 99513211 1001 86380 86390 1
513961 99513961 1001 86380 86390 1
513897 99513897 1001 86380 86390 1
513910 99513910 1001 86380 86390 1
513642 99513642 1001 86380 86390 1
513423 99513423 1001 86380 86390 1
513596 99513596 1001 86380 86390 1
514841 99514841 1001 86380 86390 1
514622 99514622 1001 86380 86390 1
514366 99514366 1001 86380 86390 1
514297 99514297 1001 86380 86390 1
514364 99514364 1001 86380 86390 1
514260 99514260 1001 86380 86390 1
515025 99515025 1001 86380 86390 1
515609 99515609 1001 86380 86390 1
515550 99515550 1001 86380 86390 1
515318 99515318 1001 86380 86390 1
515166 99515166 1001 86380 86390 1
515213 99515213 1001 86380 86390 1
515723 99515723 1001 86380 86390 1
515868 99515868 1001 86380 86390 1
515860 99515860 1001 86380 86390 1
516315 99516315 1001 86380 86390 1
516366 99516366 1001 86380 86390 1
516184 99516184 1001 86380 86390 1
516019 99516019 1001 86380 86390 1
516513 99516513 1001 86380 86390 1
516975 99516975 1001 86380 86390 1
517092 99517092 1001 86380 86390 1
516936 99516936 1001 86380 86390 1
516873 99516873 1001 86380 86390 1
516799 99516799 1001 86380 86390 1
517430 99517430 1001 86380 86390 1
517523 99517523 1001 86380 86390 1
517962 99517962 1001 86380 86390 1
517967 99517967 1001 86380 86390 1
517811 99517811 1001 86380 86390 1
517741 99517741 1001 86380 86390 1
518277 99518277 1001 86380 86390 1
518347 99518347 1001 86380 86390 1
518257 99518257 1001 86380 86390 1
518361 99518361 1001 86380 86390 1
518798 99518798 1001 86380 86390 1
518974 99518974 1001 86380 86390 1
519132 99519132 1001 86380 86390 1
519133 99519133 1001 86380 86390 1
519711 99519711 1001 86380 86390 1
519556 99519556 1001 86380 86390 1
519441 99519441 1001 86380 86390 1
519444 99519444 1001 86380 86390 1
519471 99519471 1001 86380 86390 1
519262 99519262 1001 86380 86390 1
519230 99519230 1001 86380 86390 1
519270 99519270 1001 86380 86390 1
519989 99519989 1001 86380 86390 1
520134 99520134 1001 86380 86390 1
520716 99520716 1001 86380 86390 1
521465 99521465 1001 86380 86390 1
521276 99521276 1001 86380 86390 1
521332 99521332 1001 86380 86390 1
521059 99521059 1001 86380 86390 1
521117 99521117 1001 86380 86390 1
520899 99520899 1001 86380 86390 1
521572 99521572 1001 86380 86390 1
521847 99521847 1001 86380 86390 1
521745 99521745 1001 86380 86390 1
522380 99522380 1001 86380 86390 1
522326 99522326 1001 86380 86390 1
523018 99523018 1001 86380 86390 1
523019 99523019 1001 86380 86390 1
522805 99522805 1001 86380 86390 1
522873 99522873 1001 86380 86390 1
522656 99522656 1001 86380 86390 1
522553 99522553 1001 86380 86390 1
523131 99523131 1001 86380 86390 1
523830 99523830 1001 86380 86390 1
523718 99523718 1001 86380 86390 1
523645 99523645 1001 86380 86390 1
523338 99523338 1001 86380 86390 1
523332 99523332 1001 86380 86390 1
524081 99524081 1001 86380 86390 1
524659 99524659 1001 86380 86390 1
524547 99524547 1001 86380 86390 1
524860 99524860 1001 86380 86390 1
524963 99524963 1001 86380 86390 1
524776 99524776 1001 86380 86390 1
525236 99525236 1001 86380 86390 1
525270 99525270 1001 86380 86390 1
525042 99525042 1001 86380 86390 1
525134 99525134 1001 86380 86390 1
525124 99525124 1001 86380 86390 1
525617 99525617 1001 86380 86390 1
526411 99526411 1001 86380 86390 1
525881 99525881 1001 86380 86390 1
525912 99525912 1001 86380 86390 1
525967 99525967 1001 86380 86390 1
526512 99526512 1001 86380 86390 1
526624 99526624 1001 86380 86390 1
527101 99527101 1001 86380 86390 1
526928 99526928 1001 86380 86390 1
526884 99526884 1001 86380 86390 1
526859 99526859 1001 86380 86390 1
526775 99526775 1001 86380 86390 1
526701 99526701 1001 86380 86390 1
526691 99526691 1001 86380 86390 1
527437 99527437 1001 86380 86390 1
527399 99527399 1001 86380 86390 1
527953 99527953 1001 86380 86390 1
527672 99527672 1001 86380 86390 1
527654 99527654 1001 86380 86390 1
528254 99528254 1001 86380 86390 1
528105 99528105 1001 86380 86390 1
528820 99528820 1001 86380 86390 1
528859 99528859 1001 86380 86390 1
528887 99528887 1001 86380 86390 1
528719 99528719 1001 86380 86390 1
528515 99528515 1001 86380 86390 1
528645 99528645 1001 86380 86390 1
528471 99528471 1001 86380 86390 1
528370 99528370 1001 86380 86390 1
528969 99528969 1001 86380 86390 1
529399 99529399 1001 86380 86390 1
530386 99530386 1001 86380 86390 1
530552 99530552 1001 86380 86390 1
530421 99530421 1001 86380 86390 1
530193 99530193 1001 86380 86390 1
529984 99529984 1001 86380 86390 1
531269 99531269 1001 86380 86390 1
531206 99531206 1001 86380 86390 1
531185 99531185 1001 86380 86390 1
531057 99531057 1001 86380 86390 1
531061 99531061 1001 86380 86390 1
531064 99531064 1001 86380 86390 1
531014 99531014 1001 86380 86390 1
531132 99531132 1001 86380 86390 1
530953 99530953 1001 86380 86390 1
530919 99530919 1001 86380 86390 1
530907 99530907 1001 86380 86390 1
532073 99532073 1001 86380 86390 1
531974 99531974 1001 86380 86390 1
531984 99531984 1001 86380 86390 1
531869 99531869 1001 86380 86390 1
531644 99531644 1001 86380 86390 1
531775 99531775 1001 86380 86390 1
532267 99532267 1001 86380 86390 1
532334 99532334 1001 86380 86390 1
532250 99532250 1001 86380 86390 1
532931 99532931 1001 86380 86390 1
532909 99532909 1001 86380 86390 1
532787 99532787 1001 86380 86390 1
532714 99532714 1001 86380 86390 1
532554 99532554 1001 86380 86390 1
532510 99532510 1001 86380 86390 1
533159 99533159 1001 86380 86390 1
533202 99533202 1001 86380 86390 1
533099 99533099 1001 86380 86390 1
533141 99533141 1001 86380 86390 1
533657 99533657 1001 86380 86390 1
533685 99533685 1001 86380 86390 1
533817 99533817 1001 86380 86390 1
533575 99533575 1001 86380 86390 1
533345 99533345 1001 86380 86390 1
533411 99533411 1001 86380 86390 1
533388 99533388 1001 86380 86390 1
533390 99533390 1001 86380 86390 1
533945 99533945 1001 86380 86390 1
533920 99533920 1001 86380 86390 1
534060 99534060 1001 86380 86390 1
533906 99533906 1001 86380 86390 1
534520 99534520 1001 86380 86390 1
534508 99534508 1001 86380 86390 1
534588 99534588 1001 86380 86390 1
534154 99534154 1001 86380 86390 1
534877 99534877 1001 86380 86390 1
534728 99534728 1001 86380 86390 1
534831 99534831 1001 86380 86390 1
534844 99534844 1001 86380 86390 1
535482 99535482 1001 86380 86390 1
535492 99535492 1001 86380 86390 1
535379 99535379 1001 86380 86390 1
535189 99535189 1001 86380 86390 1
535302 99535302 1001 86380 86390 1
535187 99535187 1001 86380 86390 1
535546 99535546 1001 86380 86390 1
535590 99535590 1001 86380 86390 1
536105 99536105 1001 86380 86390 1
535833 99535833 1001 86380 86390 1
535719 99535719 1001 86380 86390 1
536402 99536402 1001 86380 86390 1
536433 99536433 1001 86380 86390 1
536960 99536960 1001 86380 86390 1
536973 99536973 1001 86380 86390 1
537052 99537052 1001 86380 86390 1
537118 99537118 1001 86380 86390 1
537044 99537044 1001 86380 86390 1
536842 99536842 1001 86380 86390 1
536585 99536585 1001 86380 86390 1
536613 99536613 1001 86380 86390 1
537242 99537242 1001 86380 86390 1
537871 99537871 1001 86380 86390 1
537377 99537377 1001 86380 86390 1
538775 99538775 1001 86380 86390 1
538379 99538379 1001 86380 86390 1
538321 99538321 1001 86380 86390 1
538864 99538864 1001 86380 86390 1
538891 99538891 1001 86380 86390 1
538904 99538904 1001 86380 86390 1
538884 99538884 1001 86380 86390 1
538966 99538966 1001 86380 86390 1
539452 99539452 1001 86380 86390 1
539110 99539110 1001 86380 86390 1
539044 99539044 1001 86380 86390 1
539808 99539808 1001 86380 86390 1
539815 99539815 1001 86380 86390 1
540342 99540342 1001 86380 86390 1
539932 99539932 1001 86380 86390 1
540660 99540660 1001 86380 86390 1
540625 99540625 1001 86380 86390 1
540501 99540501 1001 86380 86390 1
541203 99541203 1001 86380 86390 1
541126 99541126 1001 86380 86390 1
541182 99541182 1001 86380 86390 1
541145 99541145 1001 86380 86390 1
541147 99541147 1001 86380 86390 1
540971 99540971 1001 86380 86390 1
541010 99541010 1001 86380 86390 1
541013 99541013 1001 86380 86390 1
540820 99540820 1001 86380 86390 1
541303 99541303 1001 86380 86390 1
541940 99541940 1001 86380 86390 1
542104 99542104 1001 86380 86390 1
542103 99542103 1001 86380 86390 1
541935 99541935 1001 86380 86390 1
541679 99541679 1001 86380 86390 1
541576 99541576 1001 86380 86390 1
541656 99541656 1001 86380 86390 1
541586 99541586 1001 86380 86390 1
542279 99542279 1001 86380 86390 1
542873 99542873 1001 86380 86390 1
542836 99542836 1001 86380 86390 1
542878 99542878 1001 86380 86390 1
542880 99542880 1001 86380 86390 1
542561 99542561 1001 86380 86390 1
542327 99542327 1001 86380 86390 1
542511 99542511 1001 86380 86390 1
543706 99543706 1001 86380 86390 1
543540 99543540 1001 86380 86390 1
543440 99543440 1001 86380 86390 1
543190 99543190 1001 86380 86390 1
543333 99543333 1001 86380 86390 1
543308 99543308 1001 86380 86390 1
543795 99543795 1001 86380 86390 1
543837 99543837 1001 86380 86390 1
544426 99544426 1001 86380 86390 1
544379 99544379 1001 86380 86390 1
544098 99544098 1001 86380 86390 1
543995 99543995 1001 86380 86390 1
544010 99544010 1001 86380 86390 1
543977 99543977 1001 86380 86390 1
544648 99544648 1001 86380 86390 1
513980 905 1002 46035 53277 1
400029 99400029 1001 86380 86390 1
400343 99400343 1001 86380 86390 1
400512 99400512 1001 86380 86390 1
400642 99400642 1001 86380 86390 1
400808 99400808 1001 86380 86390 1
401229 99401229 1001 86380 86390 1
401263 99401263 1001 86380 86390 1
401165 99401165 1001 86380 86390 1
401440 99401440 1001 86380 86390 1
401505 99401505 1001 86380 86390 1
401790 99401790 1001 86380 86390 1
402592 99402592 1001 86380 86390 1
402738 99402738 1001 86380 86390 1
403770 99403770 1001 86380 86390 1
404152 99404152 1001 86380 86390 1
404165 99404165 1001 86380 86390 1
404320 99404320 1001 86380 86390 1
404474 99404474 1001 86380 86390 1
404384 99404384 1001 86380 86390 1
406248 99406248 1001 86380 86390 1
406750 99406750 1001 86380 86390 1
406923 99406923 1001 86380 86390 1
406902 99406902 1001 86380 86390 1
407771 99407771 1001 86380 86390 1
407909 99407909 1001 86380 86390 1
408254 99408254 1001 86380 86390 1
408396 99408396 1001 86380 86390 1
409284 99409284 1001 86380 86390 1
409535 99409535 1001 86380 86390 1
409786 99409786 1001 86380 86390 1
410024 99410024 1001 86380 86390 1
410138 99410138 1001 86380 86390 1
410144 99410144 1001 86380 86390 1
410356 99410356 1001 86380 86390 1
410461 99410461 1001 86380 86390 1
410516 99410516 1001 86380 86390 1
410602 99410602 1001 86380 86390 1
410996 99410996 1001 86380 86390 1
411092 99411092 1001 86380 86390 1
411064 99411064 1001 86380 86390 1
411238 99411238 1001 86380 86390 1
411871 99411871 1001 86380 86390 1
412295 99412295 1001 86380 86390 1
412404 99412404 1001 86380 86390 1
413241 99413241 1001 86380 86390 1
412964 99412964 1001 86380 86390 1
413024 99413024 1001 86380 86390 1
414066 99414066 1001 86380 86390 1
415018 99415018 1001 86380 86390 1
414849 99414849 1001 86380 86390 1
414214 99414214 1001 86380 86390 1
416901 99416901 1001 86380 86390 1
416531 99416531 1001 86380 86390 1
417222 99417222 1001 86380 86390 1
418078 99418078 1001 86380 86390 1
417973 99417973 1001 86380 86390 1
417668 99417668 1001 86380 86390 1
417911 99417911 1001 86380 86390 1
417934 99417934 1001 86380 86390 1
417704 99417704 1001 86380 86390 1
419110 99419110 1001 86380 86390 1
420220 99420220 1001 86380 86390 1
419987 99419987 1001 86380 86390 1
419397 99419397 1001 86380 86390 1
420798 99420798 1001 86380 86390 1
422075 99422075 1001 86380 86390 1
421246 99421246 1001 86380 86390 1
422250 99422250 1001 86380 86390 1
422333 99422333 1001 86380 86390 1
422509 99422509 1001 86380 86390 1
422336 99422336 1001 86380 86390 1
422179 99422179 1001 86380 86390 1
423387 99423387 1001 86380 86390 1
422551 99422551 1001 86380 86390 1
422542 99422542 1001 86380 86390 1
422671 99422671 1001 86380 86390 1
423769 99423769 1001 86380 86390 1
423918 99423918 1001 86380 86390 1
424042 99424042 1001 86380 86390 1
425180 99425180 1001 86380 86390 1
425360 99425360 1001 86380 86390 1
424919 99424919 1001 86380 86390 1
424213 99424213 1001 86380 86390 1
424492 99424492 1001 86380 86390 1
424344 99424344 1001 86380 86390 1
424399 99424399 1001 86380 86390 1
424256 99424256 1001 86380 86390 1
424259 99424259 1001 86380 86390 1
426703 99426703 1001 86380 86390 1
426910 99426910 1001 86380 86390 1
426397 99426397 1001 86380 86390 1
426607 99426607 1001 86380 86390 1
426318 99426318 1001 86380 86390 1
426688 99426688 1001 86380 86390 1
425912 99425912 1001 86380 86390 1
426092 99426092 1001 86380 86390 1
425946 99425946 1001 86380 86390 1
427288 99427288 1001 86380 86390 1
428511 99428511 1001 86380 86390 1
427972 99427972 1001 86380 86390 1
427713 99427713 1001 86380 86390 1
429116 99429116 1001 86380 86390 1
430103 99430103 1001 86380 86390 1
430229 99430229 1001 86380 86390 1
429496 99429496 1001 86380 86390 1
430639 99430639 1001 86380 86390 1
430774 99430774 1001 86380 86390 1
430623 99430623 1001 86380 86390 1
430380 99430380 1001 86380 86390 1
430649 99430649 1001 86380 86390 1
431991 99431991 1001 86380 86390 1
431975 99431975 1001 86380 86390 1
431606 99431606 1001 86380 86390 1
431310 99431310 1001 86380 86390 1
431577 99431577 1001 86380 86390 1
431394 99431394 1001 86380 86390 1
430932 99430932 1001 86380 86390 1
431165 99431165 1001 86380 86390 1
433696 99433696 1001 86380 86390 1
433708 99433708 1001 86380 86390 1
433080 99433080 1001 86380 86390 1
433180 99433180 1001 86380 86390 1
433829 99433829 1001 86380 86390 1
435230 99435230 1001 86380 86390 1
435146 99435146 1001 86380 86390 1
434941 99434941 1001 86380 86390 1
434770 99434770 1001 86380 86390 1
434865 99434865 1001 86380 86390 1
434938 99434938 1001 86380 86390 1
434343 99434343 1001 86380 86390 1
434383 99434383 1001 86380 86390 1
434529 99434529 1001 86380 86390 1
435622 99435622 1001 86380 86390 1
435818 99435818 1001 86380 86390 1
436043 99436043 1001 86380 86390 1
300044 99300044 1001 86380 86390 1
300075 99300075 1001 86380 86390 1
300508 99300508 1001 86380 86390 1
300222 99300222 1001 86380 86390 1
300926 99300926 1001 86380 86390 1
301220 99301220 1001 86380 86390 1
301319 99301319 1001 86380 86390 1
301269 99301269 1001 86380 86390 1
301598 99301598 1001 86380 86390 1
302278 99302278 1001 86380 86390 1
302246 99302246 1001 86380 86390 1
302123 99302123 1001 86380 86390 1
302023 99302023 1001 86380 86390 1
302068 99302068 1001 86380 86390 1
302122 99302122 1001 86380 86390 1
301899 99301899 1001 86380 86390 1
302523 99302523 1001 86380 86390 1
303050 99303050 1001 86380 86390 1
302741 99302741 1001 86380 86390 1
302671 99302671 1001 86380 86390 1
303273 99303273 1001 86380 86390 1
303263 99303263 1001 86380 86390 1
303931 99303931 1001 86380 86390 1
303990 99303990 1001 86380 86390 1
303680 99303680 1001 86380 86390 1
303593 99303593 1001 86380 86390 1
303505 99303505 1001 86380 86390 1
303531 99303531 1001 86380 86390 1
304342 99304342 1001 86380 86390 1
305640 99305640 1001 86380 86390 1
305340 99305340 1001 86380 86390 1
305372 99305372 1001 86380 86390 1
305069 99305069 1001 86380 86390 1
305151 99305151 1001 86380 86390 1
500094 99500094 1001 86380 86390 1
500762 99500762 1001 86380 86390 1
500610 99500610 1001 86380 86390 1
500615 99500615 1001 86380 86390 1
500509 99500509 1001 86380 86390 1
500589 99500589 1001 86380 86390 1
500374 99500374 1001 86380 86390 1
500272 99500272 1001 86380 86390 1
500208 99500208 1001 86380 86390 1
500398 99500398 1001 86380 86390 1
500919 99500919 1001 86380 86390 1
501013 99501013 1001 86380 86390 1
500832 99500832 1001 86380 86390 1
501568 99501568 1001 86380 86390 1
501547 99501547 1001 86380 86390 1
501370 99501370 1001 86380 86390 1
501335 99501335 1001 86380 86390 1
501401 99501401 1001 86380 86390 1
501140 99501140 1001 86380 86390 1
501128 99501128 1001 86380 86390 1
501042 99501042 1001 86380 86390 1
502299 99502299 1001 86380 86390 1
502308 99502308 1001 86380 86390 1
502151 99502151 1001 86380 86390 1
501860 99501860 1001 86380 86390 1
501932 99501932 1001 86380 86390 1
502591 99502591 1001 86380 86390 1
503194 99503194 1001 86380 86390 1
502999 99502999 1001 86380 86390 1
502844 99502844 1001 86380 86390 1
504116 99504116 1001 86380 86390 1
503917 99503917 1001 86380 86390 1
503920 99503920 1001 86380 86390 1
504014 99504014 1001 86380 86390 1
503790 99503790 1001 86380 86390 1
503652 99503652 1001 86380 86390 1
503536 99503536 1001 86380 86390 1
503553 99503553 1001 86380 86390 1
503542 99503542 1001 86380 86390 1
503634 99503634 1001 86380 86390 1
504143 99504143 1001 86380 86390 1
504121 99504121 1001 86380 86390 1
504187 99504187 1001 86380 86390 1
504305 99504305 1001 86380 86390 1
504907 99504907 1001 86380 86390 1
504743 99504743 1001 86380 86390 1
504797 99504797 1001 86380 86390 1
504738 99504738 1001 86380 86390 1
504369 99504369 1001 86380 86390 1
504498 99504498 1001 86380 86390 1
504424 99504424 1001 86380 86390 1
505010 99505010 1001 86380 86390 1
505101 99505101 1001 86380 86390 1
504977 99504977 1001 86380 86390 1
505589 99505589 1001 86380 86390 1
505307 99505307 1001 86380 86390 1
505924 99505924 1001 86380 86390 1
505921 99505921 1001 86380 86390 1
506551 99506551 1001 86380 86390 1
506489 99506489 1001 86380 86390 1
505993 99505993 1001 86380 86390 1
506110 99506110 1001 86380 86390 1
506140 99506140 1001 86380 86390 1
506646 99506646 1001 86380 86390 1
506784 99506784 1001 86380 86390 1
507353 99507353 1001 86380 86390 1
507225 99507225 1001 86380 86390 1
507315 99507315 1001 86380 86390 1
507186 99507186 1001 86380 86390 1
507046 99507046 1001 86380 86390 1
506868 99506868 1001 86380 86390 1
506925 99506925 1001 86380 86390 1
507432 99507432 1001 86380 86390 1
507502 99507502 1001 86380 86390 1
507848 99507848 1001 86380 86390 1
507857 99507857 1001 86380 86390 1
507693 99507693 1001 86380 86390 1
508892 99508892 1001 86380 86390 1
508664 99508664 1001 86380 86390 1
508774 99508774 1001 86380 86390 1
508738 99508738 1001 86380 86390 1
508545 99508545 1001 86380 86390 1
508638 99508638 1001 86380 86390 1
508605 99508605 1001 86380 86390 1
509168 99509168 1001 86380 86390 1
509708 99509708 1001 86380 86390 1
509810 99509810 1001 86380 86390 1
509667 99509667 1001 86380 86390 1
509370 99509370 1001 86380 86390 1
509420 99509420 1001 86380 86390 1
509304 99509304 1001 86380 86390 1
509972 99509972 1001 86380 86390 1
510024 99510024 1001 86380 86390 1
510063 99510063 1001 86380 86390 1
510432 99510432 1001 86380 86390 1
510510 99510510 1001 86380 86390 1
510764 99510764 1001 86380 86390 1
510900 99510900 1001 86380 86390 1
511298 99511298 1001 86380 86390 1
511176 99511176 1001 86380 86390 1
511119 99511119 1001 86380 86390 1
511042 99511042 1001 86380 86390 1
511030 99511030 1001 86380 86390 1
511121 99511121 1001 86380 86390 1
511726 99511726 1001 86380 86390 1
512278 99512278 1001 86380 86390 1
512164 99512164 1001 86380 86390 1
511795 99511795 1001 86380 86390 1
512505 99512505 1001 86380 86390 1
513043 99513043 1001 86380 86390 1
512924 99512924 1001 86380 86390 1
512851 99512851 1001 86380 86390 1
512739 99512739 1001 86380 86390 1
512628 99512628 1001 86380 86390 1
512617 99512617 1001 86380 86390 1
513366 99513366 1001 86380 86390 1
513959 99513959 1001 86380 86390 1
513693 99513693 1001 86380 86390 1
513452 99513452 1001 86380 86390 1
513472 99513472 1001 86380 86390 1
514211 99514211 1001 86380 86390 1
514178 99514178 1001 86380 86390 1
514141 99514141 1001 86380 86390 1
514825 99514825 1001 86380 86390 1
514524 99514524 1001 86380 86390 1
514553 99514553 1001 86380 86390 1
514490 99514490 1001 86380 86390 1
514908 99514908 1001 86380 86390 1
515001 99515001 1001 86380 86390 1
515040 99515040 1001 86380 86390 1
515486 99515486 1001 86380 86390 1
515403 99515403 1001 86380 86390 1
515383 99515383 1001 86380 86390 1
515262 99515262 1001 86380 86390 1
515869 99515869 1001 86380 86390 1
515727 99515727 1001 86380 86390 1
515767 99515767 1001 86380 86390 1
515886 99515886 1001 86380 86390 1
516306 99516306 1001 86380 86390 1
515941 99515941 1001 86380 86390 1
516598 99516598 1001 86380 86390 1
516592 99516592 1001 86380 86390 1
517210 99517210 1001 86380 86390 1
517052 99517052 1001 86380 86390 1
516970 99516970 1001 86380 86390 1
517128 99517128 1001 86380 86390 1
516899 99516899 1001 86380 86390 1
516828 99516828 1001 86380 86390 1
517429 99517429 1001 86380 86390 1
517417 99517417 1001 86380 86390 1
517497 99517497 1001 86380 86390 1
518008 99518008 1001 86380 86390 1
518025 99518025 1001 86380 86390 1
517804 99517804 1001 86380 86390 1
517832 99517832 1001 86380 86390 1
517781 99517781 1001 86380 86390 1
517757 99517757 1001 86380 86390 1
517544 99517544 1001 86380 86390 1
518190 99518190 1001 86380 86390 1
518943 99518943 1001 86380 86390 1
518946 99518946 1001 86380 86390 1
518934 99518934 1001 86380 86390 1
518883 99518883 1001 86380 86390 1
518745 99518745 1001 86380 86390 1
518724 99518724 1001 86380 86390 1
518673 99518673 1001 86380 86390 1
518781 99518781 1001 86380 86390 1
518447 99518447 1001 86380 86390 1
518440 99518440 1001 86380 86390 1
519051 99519051 1001 86380 86390 1
519018 99519018 1001 86380 86390 1
519647 99519647 1001 86380 86390 1
519788 99519788 1001 86380 86390 1
519608 99519608 1001 86380 86390 1
519412 99519412 1001 86380 86390 1
519223 99519223 1001 86380 86390 1
519236 99519236 1001 86380 86390 1
519382 99519382 1001 86380 86390 1
519977 99519977 1001 86380 86390 1
520415 99520415 1001 86380 86390 1
520684 99520684 1001 86380 86390 1
520789 99520789 1001 86380 86390 1
521279 99521279 1001 86380 86390 1
521292 99521292 1001 86380 86390 1
521106 99521106 1001 86380 86390 1
521176 99521176 1001 86380 86390 1
520948 99520948 1001 86380 86390 1
521544 99521544 1001 86380 86390 1
521513 99521513 1001 86380 86390 1
521539 99521539 1001 86380 86390 1
522292 99522292 1001 86380 86390 1
522237 99522237 1001 86380 86390 1
521991 99521991 1001 86380 86390 1
522072 99522072 1001 86380 86390 1
521841 99521841 1001 86380 86390 1
521764 99521764 1001 86380 86390 1
522485 99522485 1001 86380 86390 1
522493 99522493 1001 86380 86390 1
523063 99523063 1001 86380 86390 1
522741 99522741 1001 86380 86390 1
522517 99522517 1001 86380 86390 1
523172 99523172 1001 86380 86390 1
523149 99523149 1001 86380 86390 1
523296 99523296 1001 86380 86390 1
523469 99523469 1001 86380 86390 1
523496 99523496 1001 86380 86390 1
524125 99524125 1001 86380 86390 1
524144 99524144 1001 86380 86390 1
524042 99524042 1001 86380 86390 1
524615 99524615 1001 86380 86390 1
524642 99524642 1001 86380 86390 1
524576 99524576 1001 86380 86390 1
524564 99524564 1001 86380 86390 1
524377 99524377 1001 86380 86390 1
524457 99524457 1001 86380 86390 1
524224 99524224 1001 86380 86390 1
524807 99524807 1001 86380 86390 1
524850 99524850 1001 86380 86390 1
524799 99524799 1001 86380 86390 1
524812 99524812 1001 86380 86390 1
524787 99524787 1001 86380 86390 1
524801 99524801 1001 86380 86390 1
525342 99525342 1001 86380 86390 1
525230 99525230 1001 86380 86390 1
525388 99525388 1001 86380 86390 1
525171 99525171 1001 86380 86390 1
525123 99525123 1001 86380 86390 1
525725 99525725 1001 86380 86390 1
526386 99526386 1001 86380 86390 1
526232 99526232 1001 86380 86390 1
526252 99526252 1001 86380 86390 1
526369 99526369 1001 86380 86390 1
526063 99526063 1001 86380 86390 1
525896 99525896 1001 86380 86390 1
525834 99525834 1001 86380 86390 1
525903 99525903 1001 86380 86390 1
526483 99526483 1001 86380 86390 1
527108 99527108 1001 86380 86390 1
527072 99527072 1001 86380 86390 1
526757 99526757 1001 86380 86390 1
526746 99526746 1001 86380 86390 1
526630 99526630 1001 86380 86390 1
526709 99526709 1001 86380 86390 1
526787 99526787 1001 86380 86390 1
526780 99526780 1001 86380 86390 1
526650 99526650 1001 86380 86390 1
527045 99527045 1001 86380 86390 1
527329 99527329 1001 86380 86390 1
527948 99527948 1001 86380 86390 1
527690 99527690 1001 86380 86390 1
527837 99527837 1001 86380 86390 1
527473 99527473 1001 86380 86390 1
528860 99528860 1001 86380 86390 1
528567 99528567 1001 86380 86390 1
528495 99528495 1001 86380 86390 1
528411 99528411 1001 86380 86390 1
529071 99529071 1001 86380 86390 1
528982 99528982 1001 86380 86390 1
529052 99529052 1001 86380 86390 1
529437 99529437 1001 86380 86390 1
529210 99529210 1001 86380 86390 1
529280 99529280 1001 86380 86390 1
529312 99529312 1001 86380 86390 1
529841 99529841 1001 86380 86390 1
530400 99530400 1001 86380 86390 1
530364 99530364 1001 86380 86390 1
530231 99530231 1001 86380 86390 1
530181 99530181 1001 86380 86390 1
530196 99530196 1001 86380 86390 1
530261 99530261 1001 86380 86390 1
530262 99530262 1001 86380 86390 1
529985 99529985 1001 86380 86390 1
530117 99530117 1001 86380 86390 1
530670 99530670 1001 86380 86390 1
530738 99530738 1001 86380 86390 1
530596 99530596 1001 86380 86390 1
530687 99530687 1001 86380 86390 1
530611 99530611 1001 86380 86390 1
531378 99531378 1001 86380 86390 1
530779 99530779 1001 86380 86390 1
530910 99530910 1001 86380 86390 1
531468 99531468 1001 86380 86390 1
531488 99531488 1001 86380 86390 1
531527 99531527 1001 86380 86390 1
532040 99532040 1001 86380 86390 1
531885 99531885 1001 86380 86390 1
531834 99531834 1001 86380 86390 1
531940 99531940 1001 86380 86390 1
531969 99531969 1001 86380 86390 1
531970 99531970 1001 86380 86390 1
531728 99531728 1001 86380 86390 1
531771 99531771 1001 86380 86390 1
531621 99531621 1001 86380 86390 1
532383 99532383 1001 86380 86390 1
532890 99532890 1001 86380 86390 1
532964 99532964 1001 86380 86390 1
532772 99532772 1001 86380 86390 1
532519 99532519 1001 86380 86390 1
533197 99533197 1001 86380 86390 1
533041 99533041 1001 86380 86390 1
533834 99533834 1001 86380 86390 1
533779 99533779 1001 86380 86390 1
533805 99533805 1001 86380 86390 1
533502 99533502 1001 86380 86390 1
533366 99533366 1001 86380 86390 1
533961 99533961 1001 86380 86390 1
534041 99534041 1001 86380 86390 1
534018 99534018 1001 86380 86390 1
534660 99534660 1001 86380 86390 1
534510 99534510 1001 86380 86390 1
534328 99534328 1001 86380 86390 1
534385 99534385 1001 86380 86390 1
534720 99534720 1001 86380 86390 1
534748 99534748 1001 86380 86390 1
534727 99534727 1001 86380 86390 1
535396 99535396 1001 86380 86390 1
535416 99535416 1001 86380 86390 1
535233 99535233 1001 86380 86390 1
535143 99535143 1001 86380 86390 1
535212 99535212 1001 86380 86390 1
535072 99535072 1001 86380 86390 1
535584 99535584 1001 86380 86390 1
536274 99536274 1001 86380 86390 1
536262 99536262 1001 86380 86390 1
536215 99536215 1001 86380 86390 1
535963 99535963 1001 86380 86390 1
536029 99536029 1001 86380 86390 1
536110 99536110 1001 86380 86390 1
535974 99535974 1001 86380 86390 1
535880 99535880 1001 86380 86390 1
535907 99535907 1001 86380 86390 1
536416 99536416 1001 86380 86390 1
536366 99536366 1001 86380 86390 1
537100 99537100 1001 86380 86390 1
536775 99536775 1001 86380 86390 1
536912 99536912 1001 86380 86390 1
536835 99536835 1001 86380 86390 1
536916 99536916 1001 86380 86390 1
536723 99536723 1001 86380 86390 1
536682 99536682 1001 86380 86390 1
537163 99537163 1001 86380 86390 1
537324 99537324 1001 86380 86390 1
537979 99537979 1001 86380 86390 1
537567 99537567 1001 86380 86390 1
537417 99537417 1001 86380 86390 1
538043 99538043 1001 86380 86390 1
538004 99538004 1001 86380 86390 1
538160 99538160 1001 86380 86390 1
538097 99538097 1001 86380 86390 1
538110 99538110 1001 86380 86390 1
538660 99538660 1001 86380 86390 1
538613 99538613 1001 86380 86390 1
538665 99538665 1001 86380 86390 1
538794 99538794 1001 86380 86390 1
538773 99538773 1001 86380 86390 1
538805 99538805 1001 86380 86390 1
538493 99538493 1001 86380 86390 1
538287 99538287 1001 86380 86390 1
538365 99538365 1001 86380 86390 1
538269 99538269 1001 86380 86390 1
539319 99539319 1001 86380 86390 1
539092 99539092 1001 86380 86390 1
539643 99539643 1001 86380 86390 1
540390 99540390 1001 86380 86390 1
540266 99540266 1001 86380 86390 1
540197 99540197 1001 86380 86390 1
540529 99540529 1001 86380 86390 1
540475 99540475 1001 86380 86390 1
541274 99541274 1001 86380 86390 1
540939 99540939 1001 86380 86390 1
540968 99540968 1001 86380 86390 1
540865 99540865 1001 86380 86390 1
541356 99541356 1001 86380 86390 1
541345 99541345 1001 86380 86390 1
541311 99541311 1001 86380 86390 1
541417 99541417 1001 86380 86390 1
542032 99542032 1001 86380 86390 1
541862 99541862 1001 86380 86390 1
541734 99541734 1001 86380 86390 1
541563 99541563 1001 86380 86390 1
541590 99541590 1001 86380 86390 1
541541 99541541 1001 86380 86390 1
541505 99541505 1001 86380 86390 1
542828 99542828 1001 86380 86390 1
542906 99542906 1001 86380 86390 1
542649 99542649 1001 86380 86390 1
542661 99542661 1001 86380 86390 1
542946 99542946 1001 86380 86390 1
543581 99543581 1001 86380 86390 1
543571 99543571 1001 86380 86390 1
543496 99543496 1001 86380 86390 1
543269 99543269 1001 86380 86390 1
543158 99543158 1001 86380 86390 1
543224 99543224 1001 86380 86390 1
544506 99544506 1001 86380 86390 1
544468 99544468 1001 86380 86390 1
544257 99544257 1001 86380 86390 1
544097 99544097 1001 86380 86390 1
400292 99400292 1001 86380 86390 1
400447 99400447 1001 86380 86390 1
400776 99400776 1001 86380 86390 1
401050 99401050 1001 86380 86390 1
401276 99401276 1001 86380 86390 1
401564 99401564 1001 86380 86390 1
402465 99402465 1001 86380 86390 1
402926 99402926 1001 86380 86390 1
403291 99403291 1001 86380 86390 1
403750 99403750 1001 86380 86390 1
404085 99404085 1001 86380 86390 1
404169 99404169 1001 86380 86390 1
405217 99405217 1001 86380 86390 1
406401 99406401 1001 86380 86390 1
406416 99406416 1001 86380 86390 1
406728 99406728 1001 86380 86390 1
406805 99406805 1001 86380 86390 1
407002 99407002 1001 86380 86390 1
407214 99407214 1001 86380 86390 1
407541 99407541 1001 86380 86390 1
407704 99407704 1001 86380 86390 1
408063 99408063 1001 86380 86390 1
408363 99408363 1001 86380 86390 1
409110 99409110 1001 86380 86390 1
409349 99409349 1001 86380 86390 1
409318 99409318 1001 86380 86390 1
409472 99409472 1001 86380 86390 1
409801 99409801 1001 86380 86390 1
410063 99410063 1001 86380 86390 1
409990 99409990 1001 86380 86390 1
410447 99410447 1001 86380 86390 1
410722 99410722 1001 86380 86390 1
410784 99410784 1001 86380 86390 1
410993 99410993 1001 86380 86390 1
411112 99411112 1001 86380 86390 1
411732 99411732 1001 86380 86390 1
411949 99411949 1001 86380 86390 1
412132 99412132 1001 86380 86390 1
412327 99412327 1001 86380 86390 1
413612 99413612 1001 86380 86390 1
413694 99413694 1001 86380 86390 1
413186 99413186 1001 86380 86390 1
413175 99413175 1001 86380 86390 1
413738 99413738 1001 86380 86390 1
414857 99414857 1001 86380 86390 1
414383 99414383 1001 86380 86390 1
415600 99415600 1001 86380 86390 1
415337 99415337 1001 86380 86390 1
415488 99415488 1001 86380 86390 1
415490 99415490 1001 86380 86390 1
415519 99415519 1001 86380 86390 1
416672 99416672 1001 86380 86390 1
416865 99416865 1001 86380 86390 1
416962 99416962 1001 86380 86390 1
416254 99416254 1001 86380 86390 1
416514 99416514 1001 86380 86390 1
416219 99416219 1001 86380 86390 1
416078 99416078 1001 86380 86390 1
417254 99417254 1001 86380 86390 1
417047 99417047 1001 86380 86390 1
417095 99417095 1001 86380 86390 1
417276 99417276 1001 86380 86390 1
417523 99417523 1001 86380 86390 1
417530 99417530 1001 86380 86390 1
417514 99417514 1001 86380 86390 1
418747 99418747 1001 86380 86390 1
418308 99418308 1001 86380 86390 1
417895 99417895 1001 86380 86390 1
417826 99417826 1001 86380 86390 1
419154 99419154 1001 86380 86390 1
420277 99420277 1001 86380 86390 1
420385 99420385 1001 86380 86390 1
420337 99420337 1001 86380 86390 1
420293 99420293 1001 86380 86390 1
419912 99419912 1001 86380 86390 1
419866 99419866 1001 86380 86390 1
423345 99423345 1001 86380 86390 1
423496 99423496 1001 86380 86390 1
422987 99422987 1001 86380 86390 1
422736 99422736 1001 86380 86390 1
422851 99422851 1001 86380 86390 1
423763 99423763 1001 86380 86390 1
423934 99423934 1001 86380 86390 1
423818 99423818 1001 86380 86390 1
425015 99425015 1001 86380 86390 1
424374 99424374 1001 86380 86390 1
424418 99424418 1001 86380 86390 1
424519 99424519 1001 86380 86390 1
426816 99426816 1001 86380 86390 1
426625 99426625 1001 86380 86390 1
426591 99426591 1001 86380 86390 1
425896 99425896 1001 86380 86390 1
426139 99426139 1001 86380 86390 1
426208 99426208 1001 86380 86390 1
427321 99427321 1001 86380 86390 1
427337 99427337 1001 86380 86390 1
427428 99427428 1001 86380 86390 1
428490 99428490 1001 86380 86390 1
428590 99428590 1001 86380 86390 1
428646 99428646 1001 86380 86390 1
428458 99428458 1001 86380 86390 1
428420 99428420 1001 86380 86390 1
428124 99428124 1001 86380 86390 1
427966 99427966 1001 86380 86390 1
427712 99427712 1001 86380 86390 1
427818 99427818 1001 86380 86390 1
428866 99428866 1001 86380 86390 1
428918 99428918 1001 86380 86390 1
429159 99429159 1001 86380 86390 1
428838 99428838 1001 86380 86390 1
430174 99430174 1001 86380 86390 1
430237 99430237 1001 86380 86390 1
429771 99429771 1001 86380 86390 1
429292 99429292 1001 86380 86390 1
430788 99430788 1001 86380 86390 1
431752 99431752 1001 86380 86390 1
432039 99432039 1001 86380 86390 1
431609 99431609 1001 86380 86390 1
431519 99431519 1001 86380 86390 1
431180 99431180 1001 86380 86390 1
432219 99432219 1001 86380 86390 1
433466 99433466 1001 86380 86390 1
433642 99433642 1001 86380 86390 1
433330 99433330 1001 86380 86390 1
433404 99433404 1001 86380 86390 1
433336 99433336 1001 86380 86390 1
432650 99432650 1001 86380 86390 1
434003 99434003 1001 86380 86390 1
434006 99434006 1001 86380 86390 1
434747 99434747 1001 86380 86390 1
434855 99434855 1001 86380 86390 1
434955 99434955 1001 86380 86390 1
434171 99434171 1001 86380 86390 1
434280 99434280 1001 86380 86390 1
435660 99435660 1001 86380 86390 1
436853 99436853 1001 86380 86390 1
437055 99437055 1001 86380 86390 1
436494 99436494 1001 86380 86390 1
436598 99436598 1001 86380 86390 1
435999 99435999 1001 86380 86390 1
300042 99300042 1001 86380 86390 1
300059 99300059 1001 86380 86390 1
300092 99300092 1001 86380 86390 1
300567 99300567 1001 86380 86390 1
300115 99300115 1001 86380 86390 1
300207 99300207 1001 86380 86390 1
300311 99300311 1001 86380 86390 1
301362 99301362 1001 86380 86390 1
301089 99301089 1001 86380 86390 1
301115 99301115 1001 86380 86390 1
300994 99300994 1001 86380 86390 1
301646 99301646 1001 86380 86390 1
301702 99301702 1001 86380 86390 1
302270 99302270 1001 86380 86390 1
301987 99301987 1001 86380 86390 1
302031 99302031 1001 86380 86390 1
302551 99302551 1001 86380 86390 1
303133 99303133 1001 86380 86390 1
303123 99303123 1001 86380 86390 1
303074 99303074 1001 86380 86390 1
302855 99302855 1001 86380 86390 1
303228 99303228 1001 86380 86390 1
303687 99303687 1001 86380 86390 1
303806 99303806 1001 86380 86390 1
303524 99303524 1001 86380 86390 1
304215 99304215 1001 86380 86390 1
304088 99304088 1001 86380 86390 1
304166 99304166 1001 86380 86390 1
304837 99304837 1001 86380 86390 1
304355 99304355 1001 86380 86390 1
304312 99304312 1001 86380 86390 1
304262 99304262 1001 86380 86390 1
304898 99304898 1001 86380 86390 1
305621 99305621 1001 86380 86390 1
305373 99305373 1001 86380 86390 1
305160 99305160 1001 86380 86390 1
305226 99305226 1001 86380 86390 1
500157 99500157 1001 86380 86390 1
500714 99500714 1001 86380 86390 1
500791 99500791 1001 86380 86390 1
500567 99500567 1001 86380 86390 1
500387 99500387 1001 86380 86390 1
500250 99500250 1001 86380 86390 1
500870 99500870 1001 86380 86390 1
500900 99500900 1001 86380 86390 1
501594 99501594 1001 86380 86390 1
501344 99501344 1001 86380 86390 1
501347 99501347 1001 86380 86390 1
501387 99501387 1001 86380 86390 1
501785 99501785 1001 86380 86390 1
501811 99501811 1001 86380 86390 1
501802 99501802 1001 86380 86390 1
501738 99501738 1001 86380 86390 1
502392 99502392 1001 86380 86390 1
502315 99502315 1001 86380 86390 1
502281 99502281 1001 86380 86390 1
502334 99502334 1001 86380 86390 1
501950 99501950 1001 86380 86390 1
501848 99501848 1001 86380 86390 1
502021 99502021 1001 86380 86390 1
502048 99502048 1001 86380 86390 1
502620 99502620 1001 86380 86390 1
502622 99502622 1001 86380 86390 1
503063 99503063 1001 86380 86390 1
502975 99502975 1001 86380 86390 1
502686 99502686 1001 86380 86390 1
502777 99502777 1001 86380 86390 1
502862 99502862 1001 86380 86390 1
503332 99503332 1001 86380 86390 1
503904 99503904 1001 86380 86390 1
503607 99503607 1001 86380 86390 1
503646 99503646 1001 86380 86390 1
503650 99503650 1001 86380 86390 1
504272 99504272 1001 86380 86390 1
504198 99504198 1001 86380 86390 1
504429 99504429 1001 86380 86390 1
504525 99504525 1001 86380 86390 1
504740 99504740 1001 86380 86390 1
504975 99504975 1001 86380 86390 1
505181 99505181 1001 86380 86390 1
505287 99505287 1001 86380 86390 1
505159 99505159 1001 86380 86390 1
505842 99505842 1001 86380 86390 1
506316 99506316 1001 86380 86390 1
506189 99506189 1001 86380 86390 1
506159 99506159 1001 86380 86390 1
506099 99506099 1001 86380 86390 1
506675 99506675 1001 86380 86390 1
507406 99507406 1001 86380 86390 1
507114 99507114 1001 86380 86390 1
506862 99506862 1001 86380 86390 1
506942 99506942 1001 86380 86390 1
507450 99507450 1001 86380 86390 1
507492 99507492 1001 86380 86390 1
507531 99507531 1001 86380 86390 1
507457 99507457 1001 86380 86390 1
508171 99508171 1001 86380 86390 1
508071 99508071 1001 86380 86390 1
508049 99508049 1001 86380 86390 1
508236 99508236 1001 86380 86390 1
507799 99507799 1001 86380 86390 1
507750 99507750 1001 86380 86390 1
508430 99508430 1001 86380 86390 1
508575 99508575 1001 86380 86390 1
508641 99508641 1001 86380 86390 1
509266 99509266 1001 86380 86390 1
509794 99509794 1001 86380 86390 1
509898 99509898 1001 86380 86390 1
509651 99509651 1001 86380 86390 1
509310 99509310 1001 86380 86390 1
509943 99509943 1001 86380 86390 1
509998 99509998 1001 86380 86390 1
510641 99510641 1001 86380 86390 1
510394 99510394 1001 86380 86390 1
510329 99510329 1001 86380 86390 1
510460 99510460 1001 86380 86390 1
510248 99510248 1001 86380 86390 1
510120 99510120 1001 86380 86390 1
510111 99510111 1001 86380 86390 1
510126 99510126 1001 86380 86390 1
510141 99510141 1001 86380 86390 1
510919 99510919 1001 86380 86390 1
511353 99511353 1001 86380 86390 1
512239 99512239 1001 86380 86390 1
512191 99512191 1001 86380 86390 1
512275 99512275 1001 86380 86390 1
512160 99512160 1001 86380 86390 1
511988 99511988 1001 86380 86390 1
512406 99512406 1001 86380 86390 1
512425 99512425 1001 86380 86390 1
513129 99513129 1001 86380 86390 1
513041 99513041 1001 86380 86390 1
513088 99513088 1001 86380 86390 1
512991 99512991 1001 86380 86390 1
512588 99512588 1001 86380 86390 1
512770 99512770 1001 86380 86390 1
512761 99512761 1001 86380 86390 1
512608 99512608 1001 86380 86390 1
513829 99513829 1001 86380 86390 1
513623 99513623 1001 86380 86390 1
513818 99513818 1001 86380 86390 1
513488 99513488 1001 86380 86390 1
513425 99513425 1001 86380 86390 1
513535 99513535 1001 86380 86390 1
514226 99514226 1001 86380 86390 1
514220 99514220 1001 86380 86390 1
514509 99514509 1001 86380 86390 1
514600 99514600 1001 86380 86390 1
514619 99514619 1001 86380 86390 1
514452 99514452 1001 86380 86390 1
514241 99514241 1001 86380 86390 1
514386 99514386 1001 86380 86390 1
514439 99514439 1001 86380 86390 1
514286 99514286 1001 86380 86390 1
514921 99514921 1001 86380 86390 1
514975 99514975 1001 86380 86390 1
515484 99515484 1001 86380 86390 1
515639 99515639 1001 86380 86390 1
515429 99515429 1001 86380 86390 1
515368 99515368 1001 86380 86390 1
515850 99515850 1001 86380 86390 1
515778 99515778 1001 86380 86390 1
516152 99516152 1001 86380 86390 1
516204 99516204 1001 86380 86390 1
516100 99516100 1001 86380 86390 1
515892 99515892 1001 86380 86390 1
515962 99515962 1001 86380 86390 1
516600 99516600 1001 86380 86390 1
517208 99517208 1001 86380 86390 1
517315 99517315 1001 86380 86390 1
517216 99517216 1001 86380 86390 1
516932 99516932 1001 86380 86390 1
516731 99516731 1001 86380 86390 1
517364 99517364 1001 86380 86390 1
517421 99517421 1001 86380 86390 1
517986 99517986 1001 86380 86390 1
518090 99518090 1001 86380 86390 1
517892 99517892 1001 86380 86390 1
517919 99517919 1001 86380 86390 1
517907 99517907 1001 86380 86390 1
517873 99517873 1001 86380 86390 1
517758 99517758 1001 86380 86390 1
517559 99517559 1001 86380 86390 1
517719 99517719 1001 86380 86390 1
518830 99518830 1001 86380 86390 1
518651 99518651 1001 86380 86390 1
518386 99518386 1001 86380 86390 1
518519 99518519 1001 86380 86390 1
518573 99518573 1001 86380 86390 1
519634 99519634 1001 86380 86390 1
519734 99519734 1001 86380 86390 1
519530 99519530 1001 86380 86390 1
519587 99519587 1001 86380 86390 1
519391 99519391 1001 86380 86390 1
519224 99519224 1001 86380 86390 1
519367 99519367 1001 86380 86390 1
519900 99519900 1001 86380 86390 1
520596 99520596 1001 86380 86390 1
520626 99520626 1001 86380 86390 1
520434 99520434 1001 86380 86390 1
520306 99520306 1001 86380 86390 1
520250 99520250 1001 86380 86390 1
520044 99520044 1001 86380 86390 1
520797 99520797 1001 86380 86390 1
521088 99521088 1001 86380 86390 1
521656 99521656 1001 86380 86390 1
522219 99522219 1001 86380 86390 1
522209 99522209 1001 86380 86390 1
522147 99522147 1001 86380 86390 1
521973 99521973 1001 86380 86390 1
521935 99521935 1001 86380 86390 1
521936 99521936 1001 86380 86390 1
521886 99521886 1001 86380 86390 1
522033 99522033 1001 86380 86390 1
522021 99522021 1001 86380 86390 1
521845 99521845 1001 86380 86390 1
523026 99523026 1001 86380 86390 1
522528 99522528 1001 86380 86390 1
523260 99523260 1001 86380 86390 1
523217 99523217 1001 86380 86390 1
523769 99523769 1001 86380 86390 1
523835 99523835 1001 86380 86390 1
523730 99523730 1001 86380 86390 1
523708 99523708 1001 86380 86390 1
523633 99523633 1001 86380 86390 1
523414 99523414 1001 86380 86390 1
523994 99523994 1001 86380 86390 1
523990 99523990 1001 86380 86390 1
524608 99524608 1001 86380 86390 1
524664 99524664 1001 86380 86390 1
524652 99524652 1001 86380 86390 1
524230 99524230 1001 86380 86390 1
525251 99525251 1001 86380 86390 1
525264 99525264 1001 86380 86390 1
525271 99525271 1001 86380 86390 1
525221 99525221 1001 86380 86390 1
525178 99525178 1001 86380 86390 1
525114 99525114 1001 86380 86390 1
525127 99525127 1001 86380 86390 1
525668 99525668 1001 86380 86390 1
526247 99526247 1001 86380 86390 1
526146 99526146 1001 86380 86390 1
525867 99525867 1001 86380 86390 1
525815 99525815 1001 86380 86390 1
525922 99525922 1001 86380 86390 1
526559 99526559 1001 86380 86390 1
526626 99526626 1001 86380 86390 1
527118 99527118 1001 86380 86390 1
526745 99526745 1001 86380 86390 1
526782 99526782 1001 86380 86390 1
527262 99527262 1001 86380 86390 1
528240 99528240 1001 86380 86390 1
528725 99528725 1001 86380 86390 1
528528 99528528 1001 86380 86390 1
528398 99528398 1001 86380 86390 1
528431 99528431 1001 86380 86390 1
528383 99528383 1001 86380 86390 1
529569 99529569 1001 86380 86390 1
529411 99529411 1001 86380 86390 1
529785 99529785 1001 86380 86390 1
530418 99530418 1001 86380 86390 1
530385 99530385 1001 86380 86390 1
530044 99530044 1001 86380 86390 1
529955 99529955 1001 86380 86390 1
530606 99530606 1001 86380 86390 1
531279 99531279 1001 86380 86390 1
531341 99531341 1001 86380 86390 1
531022 99531022 1001 86380 86390 1
531131 99531131 1001 86380 86390 1
531499 99531499 1001 86380 86390 1
532140 99532140 1001 86380 86390 1
531924 99531924 1001 86380 86390 1
531973 99531973 1001 86380 86390 1
531628 99531628 1001 86380 86390 1
531616 99531616 1001 86380 86390 1
532242 99532242 1001 86380 86390 1
532292 99532292 1001 86380 86390 1
532781 99532781 1001 86380 86390 1
532760 99532760 1001 86380 86390 1
532490 99532490 1001 86380 86390 1
532529 99532529 1001 86380 86390 1
533694 99533694 1001 86380 86390 1
533800 99533800 1001 86380 86390 1
533775 99533775 1001 86380 86390 1
533643 99533643 1001 86380 86390 1
533650 99533650 1001 86380 86390 1
533534 99533534 1001 86380 86390 1
533350 99533350 1001 86380 86390 1
534004 99534004 1001 86380 86390 1
534031 99534031 1001 86380 86390 1
534375 99534375 1001 86380 86390 1
534102 99534102 1001 86380 86390 1
534066 99534066 1001 86380 86390 1
534114 99534114 1001 86380 86390 1
534868 99534868 1001 86380 86390 1
534732 99534732 1001 86380 86390 1
535490 99535490 1001 86380 86390 1
535293 99535293 1001 86380 86390 1
535170 99535170 1001 86380 86390 1
535046 99535046 1001 86380 86390 1
534949 99534949 1001 86380 86390 1
535079 99535079 1001 86380 86390 1
535577 99535577 1001 86380 86390 1
536264 99536264 1001 86380 86390 1
536317 99536317 1001 86380 86390 1
536280 99536280 1001 86380 86390 1
535976 99535976 1001 86380 86390 1
536346 99536346 1001 86380 86390 1
537077 99537077 1001 86380 86390 1
537154 99537154 1001 86380 86390 1
537020 99537020 1001 86380 86390 1
536892 99536892 1001 86380 86390 1
536571 99536571 1001 86380 86390 1
536573 99536573 1001 86380 86390 1
537272 99537272 1001 86380 86390 1
537300 99537300 1001 86380 86390 1
537692 99537692 1001 86380 86390 1
537690 99537690 1001 86380 86390 1
537439 99537439 1001 86380 86390 1
537544 99537544 1001 86380 86390 1
537405 99537405 1001 86380 86390 1
538125 99538125 1001 86380 86390 1
538673 99538673 1001 86380 86390 1
538534 99538534 1001 86380 86390 1
538351 99538351 1001 86380 86390 1
538212 99538212 1001 86380 86390 1
538903 99538903 1001 86380 86390 1
539454 99539454 1001 86380 86390 1
539340 99539340 1001 86380 86390 1
539806 99539806 1001 86380 86390 1
539756 99539756 1001 86380 86390 1
539778 99539778 1001 86380 86390 1
540421 99540421 1001 86380 86390 1
540319 99540319 1001 86380 86390 1
540126 99540126 1001 86380 86390 1
540589 99540589 1001 86380 86390 1
540552 99540552 1001 86380 86390 1
541129 99541129 1001 86380 86390 1
541238 99541238 1001 86380 86390 1
541226 99541226 1001 86380 86390 1
541150 99541150 1001 86380 86390 1
541037 99541037 1001 86380 86390 1
541067 99541067 1001 86380 86390 1
540839 99540839 1001 86380 86390 1
541324 99541324 1001 86380 86390 1
541927 99541927 1001 86380 86390 1
542026 99542026 1001 86380 86390 1
541937 99541937 1001 86380 86390 1
541892 99541892 1001 86380 86390 1
541766 99541766 1001 86380 86390 1
541659 99541659 1001 86380 86390 1
542159 99542159 1001 86380 86390 1
542289 99542289 1001 86380 86390 1
542832 99542832 1001 86380 86390 1
542845 99542845 1001 86380 86390 1
542866 99542866 1001 86380 86390 1
542600 99542600 1001 86380 86390 1
542718 99542718 1001 86380 86390 1
542645 99542645 1001 86380 86390 1
542510 99542510 1001 86380 86390 1
543063 99543063 1001 86380 86390 1
542989 99542989 1001 86380 86390 1
543002 99543002 1001 86380 86390 1
543109 99543109 1001 86380 86390 1
543371 99543371 1001 86380 86390 1
543369 99543369 1001 86380 86390 1
543421 99543421 1001 86380 86390 1
543284 99543284 1001 86380 86390 1
543323 99543323 1001 86380 86390 1
544552 99544552 1001 86380 86390 1
544436 99544436 1001 86380 86390 1
544381 99544381 1001 86380 86390 1
544347 99544347 1001 86380 86390 1
544386 99544386 1001 86380 86390 1
544322 99544322 1001 86380 86390 1
416035 1133 1001 35880 36537 1
500202 604 1002 42534 42874 1
500206 991 1001 46895 47195 1
400000 99400000 1001 86380 86390 1
400070 99400070 1001 86380 86390 1
400254 99400254 1001 86380 86390 1
400709 99400709 1001 86380 86390 1
400825 99400825 1001 86380 86390 1
400837 99400837 1001 86380 86390 1
400947 99400947 1001 86380 86390 1
401437 99401437 1001 86380 86390 1
401487 99401487 1001 86380 86390 1
401788 99401788 1001 86380 86390 1
402206 99402206 1001 86380 86390 1
402883 99402883 1001 86380 86390 1
402950 99402950 1001 86380 86390 1
402929 99402929 1001 86380 86390 1
403093 99403093 1001 86380 86390 1
403796 99403796 1001 86380 86390 1
403805 99403805 1001 86380 86390 1
403832 99403832 1001 86380 86390 1
403995 99403995 1001 86380 86390 1
404353 99404353 1001 86380 86390 1
404262 99404262 1001 86380 86390 1
404701 99404701 1001 86380 86390 1
404978 99404978 1001 86380 86390 1
405208 99405208 1001 86380 86390 1
405688 99405688 1001 86380 86390 1
405669 99405669 1001 86380 86390 1
405824 99405824 1001 86380 86390 1
406193 99406193 1001 86380 86390 1
406843 99406843 1001 86380 86390 1
407027 99407027 1001 86380 86390 1
407718 99407718 1001 86380 86390 1
407679 99407679 1001 86380 86390 1
407906 99407906 1001 86380 86390 1
408079 99408079 1001 86380 86390 1
409013 99409013 1001 86380 86390 1
409004 99409004 1001 86380 86390 1
409592 99409592 1001 86380 86390 1
409638 99409638 1001 86380 86390 1
409641 99409641 1001 86380 86390 1
409696 99409696 1001 86380 86390 1
409773 99409773 1001 86380 86390 1
409983 99409983 1001 86380 86390 1
410059 99410059 1001 86380 86390 1
410134 99410134 1001 86380 86390 1
410487 99410487 1001 86380 86390 1
410448 99410448 1001 86380 86390 1
410608 99410608 1001 86380 86390 1
410864 99410864 1001 86380 86390 1
410941 99410941 1001 86380 86390 1
411318 99411318 1001 86380 86390 1
411726 99411726 1001 86380 86390 1
412389 99412389 1001 86380 86390 1
413495 99413495 1001 86380 86390 1
413657 99413657 1001 86380 86390 1
413656 99413656 1001 86380 86390 1
413561 99413561 1001 86380 86390 1
413122 99413122 1001 86380 86390 1
413250 99413250 1001 86380 86390 1
412875 99412875 1001 86380 86390 1
415164 99415164 1001 86380 86390 1
414733 99414733 1001 86380 86390 1
415623 99415623 1001 86380 86390 1
415690 99415690 1001 86380 86390 1
416811 99416811 1001 86380 86390 1
416750 99416750 1001 86380 86390 1
416546 99416546 1001 86380 86390 1
416196 99416196 1001 86380 86390 1
416033 99416033 1001 86380 86390 1
415832 99415832 1001 86380 86390 1
415823 99415823 1001 86380 86390 1
417280 99417280 1001 86380 86390 1
417135 99417135 1001 86380 86390 1
418552 99418552 1001 86380 86390 1
418765 99418765 1001 86380 86390 1
418683 99418683 1001 86380 86390 1
418278 99418278 1001 86380 86390 1
418398 99418398 1001 86380 86390 1
418154 99418154 1001 86380 86390 1
418302 99418302 1001 86380 86390 1
419027 99419027 1001 86380 86390 1
418891 99418891 1001 86380 86390 1
418895 99418895 1001 86380 86390 1
420174 99420174 1001 86380 86390 1
420334 99420334 1001 86380 86390 1
420228 99420228 1001 86380 86390 1
420372 99420372 1001 86380 86390 1
419676 99419676 1001 86380 86390 1
419463 99419463 1001 86380 86390 1
420510 99420510 1001 86380 86390 1
420456 99420456 1001 86380 86390 1
420785 99420785 1001 86380 86390 1
421314 99421314 1001 86380 86390 1
421304 99421304 1001 86380 86390 1
421564 99421564 1001 86380 86390 1
421140 99421140 1001 86380 86390 1
422427 99422427 1001 86380 86390 1
423464 99423464 1001 86380 86390 1
423107 99423107 1001 86380 86390 1
422747 99422747 1001 86380 86390 1
422876 99422876 1001 86380 86390 1
424020 99424020 1001 86380 86390 1
424133 99424133 1001 86380 86390 1
425108 99425108 1001 86380 86390 1
425019 99425019 1001 86380 86390 1
425190 99425190 1001 86380 86390 1
424982 99424982 1001 86380 86390 1
424565 99424565 1001 86380 86390 1
424298 99424298 1001 86380 86390 1
426928 99426928 1001 86380 86390 1
426952 99426952 1001 86380 86390 1
426957 99426957 1001 86380 86390 1
426670 99426670 1001 86380 86390 1
426673 99426673 1001 86380 86390 1
426387 99426387 1001 86380 86390 1
426099 99426099 1001 86380 86390 1
427261 99427261 1001 86380 86390 1
427407 99427407 1001 86380 86390 1
427133 99427133 1001 86380 86390 1
428630 99428630 1001 86380 86390 1
428425 99428425 1001 86380 86390 1
428552 99428552 1001 86380 86390 1
428483 99428483 1001 86380 86390 1
428127 99428127 1001 86380 86390 1
429097 99429097 1001 86380 86390 1
429983 99429983 1001 86380 86390 1
430010 99430010 1001 86380 86390 1
429759 99429759 1001 86380 86390 1
429674 99429674 1001 86380 86390 1
429765 99429765 1001 86380 86390 1
429949 99429949 1001 86380 86390 1
429320 99429320 1001 86380 86390 1
429231 99429231 1001 86380 86390 1
431750 99431750 1001 86380 86390 1
431807 99431807 1001 86380 86390 1
431361 99431361 1001 86380 86390 1
431342 99431342 1001 86380 86390 1
430966 99430966 1001 86380 86390 1
431057 99431057 1001 86380 86390 1
432220 99432220 1001 86380 86390 1
432120 99432120 1001 86380 86390 1
433432 99433432 1001 86380 86390 1
433662 99433662 1001 86380 86390 1
433450 99433450 1001 86380 86390 1
433214 99433214 1001 86380 86390 1
432956 99432956 1001 86380 86390 1
432708 99432708 1001 86380 86390 1
433872 99433872 1001 86380 86390 1
435042 99435042 1001 86380 86390 1
435084 99435084 1001 86380 86390 1
434769 99434769 1001 86380 86390 1
434867 99434867 1001 86380 86390 1
434416 99434416 1001 86380 86390 1
435550 99435550 1001 86380 86390 1
436710 99436710 1001 86380 86390 1
436378 99436378 1001 86380 86390 1
300010 99300010 1001 86380 86390 1
300013 99300013 1001 86380 86390 1
300473 99300473 1001 86380 86390 1
300396 99300396 1001 86380 86390 1
300452 99300452 1001 86380 86390 1
300337 99300337 1001 86380 86390 1
300338 99300338 1001 86380 86390 1
300290 99300290 1001 86380 86390 1
300228 99300228 1001 86380 86390 1
300151 99300151 1001 86380 86390 1
300846 99300846 1001 86380 86390 1
300924 99300924 1001 86380 86390 1
301442 99301442 1001 86380 86390 1
301279 99301279 1001 86380 86390 1
301735 99301735 1001 86380 86390 1
301593 99301593 1001 86380 86390 1
301608 99301608 1001 86380 86390 1
302227 99302227 1001 86380 86390 1
302196 99302196 1001 86380 86390 1
302300 99302300 1001 86380 86390 1
301976 99301976 1001 86380 86390 1
301832 99301832 1001 86380 86390 1
301794 99301794 1001 86380 86390 1
302556 99302556 1001 86380 86390 1
303066 99303066 1001 86380 86390 1
303122 99303122 1001 86380 86390 1
303201 99303201 1001 86380 86390 1
302917 99302917 1001 86380 86390 1
302892 99302892 1001 86380 86390 1
303338 99303338 1001 86380 86390 1
303345 99303345 1001 86380 86390 1
303884 99303884 1001 86380 86390 1
303726 99303726 1001 86380 86390 1
303637 99303637 1001 86380 86390 1
303719 99303719 1001 86380 86390 1
303535 99303535 1001 86380 86390 1
303601 99303601 1001 86380 86390 1
303563 99303563 1001 86380 86390 1
304798 99304798 1001 86380 86390 1
304715 99304715 1001 86380 86390 1
304280 99304280 1001 86380 86390 1
304359 99304359 1001 86380 86390 1
304871 99304871 1001 86380 86390 1
305381 99305381 1001 86380 86390 1
305121 99305121 1001 86380 86390 1
500141 99500141 1001 86380 86390 1
500705 99500705 1001 86380 86390 1
500605 99500605 1001 86380 86390 1
500384 99500384 1001 86380 86390 1
500217 99500217 1001 86380 86390 1
500902 99500902 1001 86380 86390 1
501267 99501267 1001 86380 86390 1
501682 99501682 1001 86380 86390 1
502144 99502144 1001 86380 86390 1
502165 99502165 1001 86380 86390 1
502509 99502509 1001 86380 86390 1
503062 99503062 1001 86380 86390 1
502991 99502991 1001 86380 86390 1
503043 99503043 1001 86380 86390 1
502854 99502854 1001 86380 86390 1
502733 99502733 1001 86380 86390 1
503328 99503328 1001 86380 86390 1
503435 99503435 1001 86380 86390 1
503298 99503298 1001 86380 86390 1
503913 99503913 1001 86380 86390 1
503632 99503632 1001 86380 86390 1
504219 99504219 1001 86380 86390 1
504261 99504261 1001 86380 86390 1
504238 99504238 1001 86380 86390 1
504854 99504854 1001 86380 86390 1
504917 99504917 1001 86380 86390 1
505053 99505053 1001 86380 86390 1
505028 99505028 1001 86380 86390 1
505741 99505741 1001 86380 86390 1
505754 99505754 1001 86380 86390 1
505757 99505757 1001 86380 86390 1
505760 99505760 1001 86380 86390 1
505150 99505150 1001 86380 86390 1
505184 99505184 1001 86380 86390 1
505906 99505906 1001 86380 86390 1
506568 99506568 1001 86380 86390 1
506500 99506500 1001 86380 86390 1
506400 99506400 1001 86380 86390 1
506183 99506183 1001 86380 86390 1
506028 99506028 1001 86380 86390 1
506173 99506173 1001 86380 86390 1
506167 99506167 1001 86380 86390 1
505987 99505987 1001 86380 86390 1
506632 99506632 1001 86380 86390 1
506673 99506673 1001 86380 86390 1
506713 99506713 1001 86380 86390 1
507351 99507351 1001 86380 86390 1
506853 99506853 1001 86380 86390 1
506949 99506949 1001 86380 86390 1
506939 99506939 1001 86380 86390 1
507605 99507605 1001 86380 86390 1
507480 99507480 1001 86380 86390 1
507441 99507441 1001 86380 86390 1
508048 99508048 1001 86380 86390 1
508140 99508140 1001 86380 86390 1
508141 99508141 1001 86380 86390 1
508252 99508252 1001 86380 86390 1
508413 99508413 1001 86380 86390 1
508537 99508537 1001 86380 86390 1
508657 99508657 1001 86380 86390 1
509193 99509193 1001 86380 86390 1
509894 99509894 1001 86380 86390 1
509771 99509771 1001 86380 86390 1
509506 99509506 1001 86380 86390 1
510551 99510551 1001 86380 86390 1
510381 99510381 1001 86380 86390 1
510468 99510468 1001 86380 86390 1
510164 99510164 1001 86380 86390 1
510299 99510299 1001 86380 86390 1
511552 99511552 1001 86380 86390 1
510983 99510983 1001 86380 86390 1
510973 99510973 1001 86380 86390 1
511097 99511097 1001 86380 86390 1
511588 99511588 1001 86380 86390 1
511606 99511606 1001 86380 86390 1
511724 99511724 1001 86380 86390 1
511996 99511996 1001 86380 86390 1
512054 99512054 1001 86380 86390 1
511958 99511958 1001 86380 86390 1
511947 99511947 1001 86380 86390 1
511833 99511833 1001 86380 86390 1
512547 99512547 1001 86380 86390 1
513223 99513223 1001 86380 86390 1
513266 99513266 1001 86380 86390 1
513980 99513980 1001 86380 86390 1
513890 99513890 1001 86380 86390 1
513943 99513943 1001 86380 86390 1
513963 99513963 1001 86380 86390 1
513494 99513494 1001 86380 86390 1
513577 99513577 1001 86380 86390 1
514042 99514042 1001 86380 86390 1
514188 99514188 1001 86380 86390 1
514747 99514747 1001 86380 86390 1
514670 99514670 1001 86380 86390 1
514802 99514802 1001 86380 86390 1
514712 99514712 1001 86380 86390 1
514852 99514852 1001 86380 86390 1
514453 99514453 1001 86380 86390 1
514276 99514276 1001 86380 86390 1
514432 99514432 1001 86380 86390 1
514264 99514264 1001 86380 86390 1
514342 99514342 1001 86380 86390 1
514336 99514336 1001 86380 86390 1
515056 99515056 1001 86380 86390 1
515431 99515431 1001 86380 86390 1
515412 99515412 1001 86380 86390 1
515149 99515149 1001 86380 86390 1
515113 99515113 1001 86380 86390 1
515773 99515773 1001 86380 86390 1
515684 99515684 1001 86380 86390 1
516494 99516494 1001 86380 86390 1
516180 99516180 1001 86380 86390 1
516172 99516172 1001 86380 86390 1
515908 99515908 1001 86380 86390 1
516026 99516026 1001 86380 86390 1
516519 99516519 1001 86380 86390 1
516644 99516644 1001 86380 86390 1
517173 99517173 1001 86380 86390 1
517141 99517141 1001 86380 86390 1
517003 99517003 1001 86380 86390 1
516758 99516758 1001 86380 86390 1
517436 99517436 1001 86380 86390 1
517457 99517457 1001 86380 86390 1
517697 99517697 1001 86380 86390 1
517673 99517673 1001 86380 86390 1
517733 99517733 1001 86380 86390 1
518327 99518327 1001 86380 86390 1
518340 99518340 1001 86380 86390 1
518321 99518321 1001 86380 86390 1
518924 99518924 1001 86380 86390 1
518826 99518826 1001 86380 86390 1
518871 99518871 1001 86380 86390 1
518751 99518751 1001 86380 86390 1
518496 99518496 1001 86380 86390 1
518419 99518419 1001 86380 86390 1
518478 99518478 1001 86380 86390 1
518517 99518517 1001 86380 86390 1
518402 99518402 1001 86380 86390 1
518455 99518455 1001 86380 86390 1
519079 99519079 1001 86380 86390 1
519010 99519010 1001 86380 86390 1
519779 99519779 1001 86380 86390 1
519246 99519246 1001 86380 86390 1
519320 99519320 1001 86380 86390 1
519878 99519878 1001 86380 86390 1
519894 99519894 1001 86380 86390 1
520640 99520640 1001 86380 86390 1
520468 99520468 1001 86380 86390 1
520520 99520520 1001 86380 86390 1
520535 99520535 1001 86380 86390 1
520148 99520148 1001 86380 86390 1
520208 99520208 1001 86380 86390 1
520184 99520184 1001 86380 86390 1
520677 99520677 1001 86380 86390 1
520743 99520743 1001 86380 86390 1
520747 99520747 1001 86380 86390 1
520657 99520657 1001 86380 86390 1
521274 99521274 1001 86380 86390 1
521418 99521418 1001 86380 86390 1
521398 99521398 1001 86380 86390 1
521411 99521411 1001 86380 86390 1
521461 99521461 1001 86380 86390 1
521170 99521170 1001 86380 86390 1
521053 99521053 1001 86380 86390 1
520898 99520898 1001 86380 86390 1
521043 99521043 1001 86380 86390 1
520895 99520895 1001 86380 86390 1
521583 99521583 1001 86380 86390 1
521617 99521617 1001 86380 86390 1
522235 99522235 1001 86380 86390 1
521934 99521934 1001 86380 86390 1
522046 99522046 1001 86380 86390 1
521814 99521814 1001 86380 86390 1
521750 99521750 1001 86380 86390 1
521683 99521683 1001 86380 86390 1
522393 99522393 1001 86380 86390 1
522347 99522347 1001 86380 86390 1
522405 99522405 1001 86380 86390 1
522916 99522916 1001 86380 86390 1
523021 99523021 1001 86380 86390 1
522776 99522776 1001 86380 86390 1
522668 99522668 1001 86380 86390 1
522634 99522634 1001 86380 86390 1
522545 99522545 1001 86380 86390 1
523758 99523758 1001 86380 86390 1
523576 99523576 1001 86380 86390 1
523620 99523620 1001 86380 86390 1
523405 99523405 1001 86380 86390 1
523510 99523510 1001 86380 86390 1
523499 99523499 1001 86380 86390 1
524062 99524062 1001 86380 86390 1
524629 99524629 1001 86380 86390 1
524618 99524618 1001 86380 86390 1
524376 99524376 1001 86380 86390 1
524337 99524337 1001 86380 86390 1
524289 99524289 1001 86380 86390 1
524950 99524950 1001 86380 86390 1
525444 99525444 1001 86380 86390 1
525566 99525566 1001 86380 86390 1
525392 99525392 1001 86380 86390 1
525341 99525341 1001 86380 86390 1
525361 99525361 1001 86380 86390 1
525095 99525095 1001 86380 86390 1
524998 99524998 1001 86380 86390 1
525691 99525691 1001 86380 86390 1
526418 99526418 1001 86380 86390 1
526064 99526064 1001 86380 86390 1
525921 99525921 1001 86380 86390 1
525806 99525806 1001 86380 86390 1
525911 99525911 1001 86380 86390 1
525822 99525822 1001 86380 86390 1
525888 99525888 1001 86380 86390 1
525877 99525877 1001 86380 86390 1
526472 99526472 1001 86380 86390 1
527243 99527243 1001 86380 86390 1
526818 99526818 1001 86380 86390 1
526676 99526676 1001 86380 86390 1
527324 99527324 1001 86380 86390 1
527289 99527289 1001 86380 86390 1
528072 99528072 1001 86380 86390 1
527947 99527947 1001 86380 86390 1
527974 99527974 1001 86380 86390 1
527982 99527982 1001 86380 86390 1
528021 99528021 1001 86380 86390 1
527692 99527692 1001 86380 86390 1
527724 99527724 1001 86380 86390 1
527804 99527804 1001 86380 86390 1
527577 99527577 1001 86380 86390 1
527646 99527646 1001 86380 86390 1
528090 99528090 1001 86380 86390 1
528238 99528238 1001 86380 86390 1
528663 99528663 1001 86380 86390 1
528678 99528678 1001 86380 86390 1
528466 99528466 1001 86380 86390 1
528430 99528430 1001 86380 86390 1
529093 99529093 1001 86380 86390 1
529640 99529640 1001 86380 86390 1
529538 99529538 1001 86380 86390 1
529590 99529590 1001 86380 86390 1
529484 99529484 1001 86380 86390 1
529331 99529331 1001 86380 86390 1
529476 99529476 1001 86380 86390 1
529361 99529361 1001 86380 86390 1
529350 99529350 1001 86380 86390 1
529315 99529315 1001 86380 86390 1
529768 99529768 1001 86380 86390 1
530420 99530420 1001 86380 86390 1
530549 99530549 1001 86380 86390 1
530175 99530175 1001 86380 86390 1
530163 99530163 1001 86380 86390 1
530105 99530105 1001 86380 86390 1
529949 99529949 1001 86380 86390 1
530719 99530719 1001 86380 86390 1
530604 99530604 1001 86380 86390 1
530579 99530579 1001 86380 86390 1
531352 99531352 1001 86380 86390 1
531221 99531221 1001 86380 86390 1
531104 99531104 1001 86380 86390 1
530869 99530869 1001 86380 86390 1
530820 99530820 1001 86380 86390 1
531560 99531560 1001 86380 86390 1
531503 99531503 1001 86380 86390 1
531949 99531949 1001 86380 86390 1
531846 99531846 1001 86380 86390 1
531687 99531687 1001 86380 86390 1
532241 99532241 1001 86380 86390 1
532304 99532304 1001 86380 86390 1
532874 99532874 1001 86380 86390 1
532805 99532805 1001 86380 86390 1
532782 99532782 1001 86380 86390 1
532592 99532592 1001 86380 86390 1
532601 99532601 1001 86380 86390 1
532539 99532539 1001 86380 86390 1
533055 99533055 1001 86380 86390 1
533081 99533081 1001 86380 86390 1
533787 99533787 1001 86380 86390 1
533751 99533751 1001 86380 86390 1
533591 99533591 1001 86380 86390 1
533579 99533579 1001 86380 86390 1
533465 99533465 1001 86380 86390 1
533522 99533522 1001 86380 86390 1
533334 99533334 1001 86380 86390 1
533337 99533337 1001 86380 86390 1
533415 99533415 1001 86380 86390 1
533999 99533999 1001 86380 86390 1
534888 99534888 1001 86380 86390 1
534759 99534759 1001 86380 86390 1
534841 99534841 1001 86380 86390 1
534830 99534830 1001 86380 86390 1
534690 99534690 1001 86380 86390 1
534835 99534835 1001 86380 86390 1
535411 99535411 1001 86380 86390 1
535442 99535442 1001 86380 86390 1
535162 99535162 1001 86380 86390 1
535107 99535107 1001 86380 86390 1
534919 99534919 1001 86380 86390 1
535540 99535540 1001 86380 86390 1
535545 99535545 1001 86380 86390 1
536185 99536185 1001 86380 86390 1
536279 99536279 1001 86380 86390 1
536281 99536281 1001 86380 86390 1
536080 99536080 1001 86380 86390 1
535807 99535807 1001 86380 86390 1
535822 99535822 1001 86380 86390 1
537138 99537138 1001 86380 86390 1
536981 99536981 1001 86380 86390 1
536802 99536802 1001 86380 86390 1
536706 99536706 1001 86380 86390 1
536642 99536642 1001 86380 86390 1
537341 99537341 1001 86380 86390 1
537201 99537201 1001 86380 86390 1
537209 99537209 1001 86380 86390 1
537819 99537819 1001 86380 86390 1
537643 99537643 1001 86380 86390 1
537450 99537450 1001 86380 86390 1
537545 99537545 1001 86380 86390 1
538186 99538186 1001 86380 86390 1
538949 99538949 1001 86380 86390 1
539460 99539460 1001 86380 86390 1
539516 99539516 1001 86380 86390 1
539371 99539371 1001 86380 86390 1
539045 99539045 1001 86380 86390 1
539190 99539190 1001 86380 86390 1
539684 99539684 1001 86380 86390 1
539892 99539892 1001 86380 86390 1
540505 99540505 1001 86380 86390 1
540631 99540631 1001 86380 86390 1
541250 99541250 1001 86380 86390 1
541278 99541278 1001 86380 86390 1
541109 99541109 1001 86380 86390 1
540780 99540780 1001 86380 86390 1
541437 99541437 1001 86380 86390 1
542089 99542089 1001 86380 86390 1
541949 99541949 1001 86380 86390 1
541881 99541881 1001 86380 86390 1
542155 99542155 1001 86380 86390 1
542120 99542120 1001 86380 86390 1
542753 99542753 1001 86380 86390 1
542500 99542500 1001 86380 86390 1
542451 99542451 1001 86380 86390 1
542982 99542982 1001 86380 86390 1
542978 99542978 1001 86380 86390 1
543648 99543648 1001 86380 86390 1
543505 99543505 1001 86380 86390 1
543419 99543419 1001 86380 86390 1
543307 99543307 1001 86380 86390 1
543337 99543337 1001 86380 86390 1
543965 99543965 1001 86380 86390 1
544535 99544535 1001 86380 86390 1
544581 99544581 1001 86380 86390 1
544152 99544152 1001 86380 86390 1
544116 99544116 1001 86380 86390 1
544698 99544698 1001 86380 86390 1
544680 99544680 1001 86380 86390 1
412285 1146 1001 27960 28677 1
522417 736 1001 62446 62745 1
400123 99400123 1001 86380 86390 1
400135 99400135 1001 86380 86390 1
400345 99400345 1001 86380 86390 1
400435 99400435 1001 86380 86390 1
400534 99400534 1001 86380 86390 1
400599 99400599 1001 86380 86390 1
400663 99400663 1001 86380 86390 1
401044 99401044 1001 86380 86390 1
401482 99401482 1001 86380 86390 1
401926 99401926 1001 86380 86390 1
401898 99401898 1001 86380 86390 1
401986 99401986 1001 86380 86390 1
402113 99402113 1001 86380 86390 1
402274 99402274 1001 86380 86390 1
402858 99402858 1001 86380 86390 1
403728 99403728 1001 86380 86390 1
404544 99404544 1001 86380 86390 1
404761 99404761 1001 86380 86390 1
405139 99405139 1001 86380 86390 1
405942 99405942 1001 86380 86390 1
407262 99407262 1001 86380 86390 1
407605 99407605 1001 86380 86390 1
407708 99407708 1001 86380 86390 1
408356 99408356 1001 86380 86390 1
408590 99408590 1001 86380 86390 1
408818 99408818 1001 86380 86390 1
409064 99409064 1001 86380 86390 1
409484 99409484 1001 86380 86390 1
409430 99409430 1001 86380 86390 1
409630 99409630 1001 86380 86390 1
409817 99409817 1001 86380 86390 1
409806 99409806 1001 86380 86390 1
409980 99409980 1001 86380 86390 1
410189 99410189 1001 86380 86390 1
410536 99410536 1001 86380 86390 1
410576 99410576 1001 86380 86390 1
411102 99411102 1001 86380 86390 1
411290 99411290 1001 86380 86390 1
411383 99411383 1001 86380 86390 1
411337 99411337 1001 86380 86390 1
412094 99412094 1001 86380 86390 1
412265 99412265 1001 86380 86390 1
412288 99412288 1001 86380 86390 1
413549 99413549 1001 86380 86390 1
413678 99413678 1001 86380 86390 1
413167 99413167 1001 86380 86390 1
412638 99412638 1001 86380 86390 1
412723 99412723 1001 86380 86390 1
412688 99412688 1001 86380 86390 1
413758 99413758 1001 86380 86390 1
413794 99413794 1001 86380 86390 1
413877 99413877 1001 86380 86390 1
415141 99415141 1001 86380 86390 1
414531 99414531 1001 86380 86390 1
414690 99414690 1001 86380 86390 1
414584 99414584 1001 86380 86390 1
415659 99415659 1001 86380 86390 1
415363 99415363 1001 86380 86390 1
416897 99416897 1001 86380 86390 1
416620 99416620 1001 86380 86390 1
416551 99416551 1001 86380 86390 1
416181 99416181 1001 86380 86390 1
415991 99415991 1001 86380 86390 1
415997 99415997 1001 86380 86390 1
417009 99417009 1001 86380 86390 1
417156 99417156 1001 86380 86390 1
417042 99417042 1001 86380 86390 1
417562 99417562 1001 86380 86390 1
418744 99418744 1001 86380 86390 1
418611 99418611 1001 86380 86390 1
419074 99419074 1001 86380 86390 1
418828 99418828 1001 86380 86390 1
420011 99420011 1001 86380 86390 1
420710 99420710 1001 86380 86390 1
420568 99420568 1001 86380 86390 1
421872 99421872 1001 86380 86390 1
421935 99421935 1001 86380 86390 1
421384 99421384 1001 86380 86390 1
422136 99422136 1001 86380 86390 1
423167 99423167 1001 86380 86390 1
423798 99423798 1001 86380 86390 1
424073 99424073 1001 86380 86390 1
425321 99425321 1001 86380 86390 1
425326 99425326 1001 86380 86390 1
425037 99425037 1001 86380 86390 1
424614 99424614 1001 86380 86390 1
424943 99424943 1001 86380 86390 1
424604 99424604 1001 86380 86390 1
424635 99424635 1001 86380 86390 1
425581 99425581 1001 86380 86390 1
426445 99426445 1001 86380 86390 1
426649 99426649 1001 86380 86390 1
425987 99425987 1001 86380 86390 1
426097 99426097 1001 86380 86390 1
427416 99427416 1001 86380 86390 1
427448 99427448 1001 86380 86390 1
428670 99428670 1001 86380 86390 1
428577 99428577 1001 86380 86390 1
429076 99429076 1001 86380 86390 1
428829 99428829 1001 86380 86390 1
430161 99430161 1001 86380 86390 1
429564 99429564 1001 86380 86390 1
429390 99429390 1001 86380 86390 1
429434 99429434 1001 86380 86390 1
430487 99430487 1001 86380 86390 1
430785 99430785 1001 86380 86390 1
430570 99430570 1001 86380 86390 1
431955 99431955 1001 86380 86390 1
431853 99431853 1001 86380 86390 1
431410 99431410 1001 86380 86390 1
431470 99431470 1001 86380 86390 1
431023 99431023 1001 86380 86390 1
430855 99430855 1001 86380 86390 1
432234 99432234 1001 86380 86390 1
433329 99433329 1001 86380 86390 1
432981 99432981 1001 86380 86390 1
432659 99432659 1001 86380 86390 1
435025 99435025 1001 86380 86390 1
434637 99434637 1001 86380 86390 1
434602 99434602 1001 86380 86390 1
434726 99434726 1001 86380 86390 1
434518 99434518 1001 86380 86390 1
434571 99434571 1001 86380 86390 1
437033 99437033 1001 86380 86390 1
437117 99437117 1001 86380 86390 1
436393 99436393 1001 86380 86390 1
300008 99300008 1001 86380 86390 1
437253 99437253 1001 86380 86390 1
301551 99301551 1001 86380 86390 1
301507 99301507 1001 86380 86390 1
301525 99301525 1001 86380 86390 1
301395 99301395 1001 86380 86390 1
301302 99301302 1001 86380 86390 1
301268 99301268 1001 86380 86390 1
301117 99301117 1001 86380 86390 1
300976 99300976 1001 86380 86390 1
300990 99300990 1001 86380 86390 1
301749 99301749 1001 86380 86390 1
302259 99302259 1001 86380 86390 1
302316 99302316 1001 86380 86390 1
301994 99301994 1001 86380 86390 1
301778 99301778 1001 86380 86390 1
301927 99301927 1001 86380 86390 1
303145 99303145 1001 86380 86390 1
302690 99302690 1001 86380 86390 1
302630 99302630 1001 86380 86390 1
303369 99303369 1001 86380 86390 1
304198 99304198 1001 86380 86390 1
304381 99304381 1001 86380 86390 1
305064 99305064 1001 86380 86390 1
305487 99305487 1001 86380 86390 1
305435 99305435 1001 86380 86390 1
305225 99305225 1001 86380 86390 1
305135 99305135 1001 86380 86390 1
305206 99305206 1001 86380 86390 1
500143 99500143 1001 86380 86390 1
500067 99500067 1001 86380 86390 1
500634 99500634 1001 86380 86390 1
500407 99500407 1001 86380 86390 1
500310 99500310 1001 86380 86390 1
501010 99501010 1001 86380 86390 1
501618 99501618 1001 86380 86390 1
501496 99501496 1001 86380 86390 1
501218 99501218 1001 86380 86390 1
501052 99501052 1001 86380 86390 1
501197 99501197 1001 86380 86390 1
502082 99502082 1001 86380 86390 1
502059 99502059 1001 86380 86390 1
502230 99502230 1001 86380 86390 1
502090 99502090 1001 86380 86390 1
501985 99501985 1001 86380 86390 1
502536 99502536 1001 86380 86390 1
503258 99503258 1001 86380 86390 1
503089 99503089 1001 86380 86390 1
502945 99502945 1001 86380 86390 1
502947 99502947 1001 86380 86390 1
503066 99503066 1001 86380 86390 1
502904 99502904 1001 86380 86390 1
503326 99503326 1001 86380 86390 1
503378 99503378 1001 86380 86390 1
504053 99504053 1001 86380 86390 1
503824 99503824 1001 86380 86390 1
503816 99503816 1001 86380 86390 1
503819 99503819 1001 86380 86390 1
504911 99504911 1001 86380 86390 1
504818 99504818 1001 86380 86390 1
504726 99504726 1001 86380 86390 1
504666 99504666 1001 86380 86390 1
504732 99504732 1001 86380 86390 1
504461 99504461 1001 86380 86390 1
504974 99504974 1001 86380 86390 1
505667 99505667 1001 86380 86390 1
505571 99505571 1001 86380 86390 1
505203 99505203 1001 86380 86390 1
505213 99505213 1001 86380 86390 1
505784 99505784 1001 86380 86390 1
505824 99505824 1001 86380 86390 1
506558 99506558 1001 86380 86390 1
506576 99506576 1001 86380 86390 1
506449 99506449 1001 86380 86390 1
506262 99506262 1001 86380 86390 1
506317 99506317 1001 86380 86390 1
506279 99506279 1001 86380 86390 1
506205 99506205 1001 86380 86390 1
506158 99506158 1001 86380 86390 1
506652 99506652 1001 86380 86390 1
506744 99506744 1001 86380 86390 1
507268 99507268 1001 86380 86390 1
507308 99507308 1001 86380 86390 1
507407 99507407 1001 86380 86390 1
507197 99507197 1001 86380 86390 1
506859 99506859 1001 86380 86390 1
507467 99507467 1001 86380 86390 1
507586 99507586 1001 86380 86390 1
508121 99508121 1001 86380 86390 1
507898 99507898 1001 86380 86390 1
507686 99507686 1001 86380 86390 1
508346 99508346 1001 86380 86390 1
509007 99509007 1001 86380 86390 1
508739 99508739 1001 86380 86390 1
508677 99508677 1001 86380 86390 1
508835 99508835 1001 86380 86390 1
508460 99508460 1001 86380 86390 1
508579 99508579 1001 86380 86390 1
508529 99508529 1001 86380 86390 1
509087 99509087 1001 86380 86390 1
509248 99509248 1001 86380 86390 1
509159 99509159 1001 86380 86390 1
509734 99509734 1001 86380 86390 1
509807 99509807 1001 86380 86390 1
509299 99509299 1001 86380 86390 1
509303 99509303 1001 86380 86390 1
509433 99509433 1001 86380 86390 1
510578 99510578 1001 86380 86390 1
510158 99510158 1001 86380 86390 1
510159 99510159 1001 86380 86390 1
510929 99510929 1001 86380 86390 1
511502 99511502 1001 86380 86390 1
511522 99511522 1001 86380 86390 1
511548 99511548 1001 86380 86390 1
511410 99511410 1001 86380 86390 1
511284 99511284 1001 86380 86390 1
511275 99511275 1001 86380 86390 1
511201 99511201 1001 86380 86390 1
510947 99510947 1001 86380 86390 1
511693 99511693 1001 86380 86390 1
511749 99511749 1001 86380 86390 1
511698 99511698 1001 86380 86390 1
512213 99512213 1001 86380 86390 1
512279 99512279 1001 86380 86390 1
512243 99512243 1001 86380 86390 1
512057 99512057 1001 86380 86390 1
511765 99511765 1001 86380 86390 1
512433 99512433 1001 86380 86390 1
512486 99512486 1001 86380 86390 1
512400 99512400 1001 86380 86390 1
512388 99512388 1001 86380 86390 1
513169 99513169 1001 86380 86390 1
513171 99513171 1001 86380 86390 1
512688 99512688 1001 86380 86390 1
512668 99512668 1001 86380 86390 1
513241 99513241 1001 86380 86390 1
513231 99513231 1001 86380 86390 1
513322 99513322 1001 86380 86390 1
513233 99513233 1001 86380 86390 1
513995 99513995 1001 86380 86390 1
513932 99513932 1001 86380 86390 1
513696 99513696 1001 86380 86390 1
513705 99513705 1001 86380 86390 1
513808 99513808 1001 86380 86390 1
513523 99513523 1001 86380 86390 1
514149 99514149 1001 86380 86390 1
514512 99514512 1001 86380 86390 1
514519 99514519 1001 86380 86390 1
514384 99514384 1001 86380 86390 1
514261 99514261 1001 86380 86390 1
515543 99515543 1001 86380 86390 1
515349 99515349 1001 86380 86390 1
515288 99515288 1001 86380 86390 1
515150 99515150 1001 86380 86390 1
516396 99516396 1001 86380 86390 1
516320 99516320 1001 86380 86390 1
516253 99516253 1001 86380 86390 1
516243 99516243 1001 86380 86390 1
516236 99516236 1001 86380 86390 1
517122 99517122 1001 86380 86390 1
517008 99517008 1001 86380 86390 1
517063 99517063 1001 86380 86390 1
516857 99516857 1001 86380 86390 1
516774 99516774 1001 86380 86390 1
517404 99517404 1001 86380 86390 1
517482 99517482 1001 86380 86390 1
517458 99517458 1001 86380 86390 1
517842 99517842 1001 86380 86390 1
517938 99517938 1001 86380 86390 1
517633 99517633 1001 86380 86390 1
517628 99517628 1001 86380 86390 1
518941 99518941 1001 86380 86390 1
518919 99518919 1001 86380 86390 1
518583 99518583 1001 86380 86390 1
518688 99518688 1001 86380 86390 1
518383 99518383 1001 86380 86390 1
518494 99518494 1001 86380 86390 1
518404 99518404 1001 86380 86390 1
519182 99519182 1001 86380 86390 1
519109 99519109 1001 86380 86390 1
519149 99519149 1001 86380 86390 1
519708 99519708 1001 86380 86390 1
519519 99519519 1001 86380 86390 1
519573 99519573 1001 86380 86390 1
519986 99519986 1001 86380 86390 1
519862 99519862 1001 86380 86390 1
520593 99520593 1001 86380 86390 1
520618 99520618 1001 86380 86390 1
520484 99520484 1001 86380 86390 1
520281 99520281 1001 86380 86390 1
520362 99520362 1001 86380 86390 1
520731 99520731 1001 86380 86390 1
520739 99520739 1001 86380 86390 1
521337 99521337 1001 86380 86390 1
521417 99521417 1001 86380 86390 1
521408 99521408 1001 86380 86390 1
521453 99521453 1001 86380 86390 1
521199 99521199 1001 86380 86390 1
520858 99520858 1001 86380 86390 1
521034 99521034 1001 86380 86390 1
521594 99521594 1001 86380 86390 1
522138 99522138 1001 86380 86390 1
522133 99522133 1001 86380 86390 1
522124 99522124 1001 86380 86390 1
521853 99521853 1001 86380 86390 1
521780 99521780 1001 86380 86390 1
521860 99521860 1001 86380 86390 1
521837 99521837 1001 86380 86390 1
522480 99522480 1001 86380 86390 1
523068 99523068 1001 86380 86390 1
522983 99522983 1001 86380 86390 1
523078 99523078 1001 86380 86390 1
522715 99522715 1001 86380 86390 1
522687 99522687 1001 86380 86390 1
522561 99522561 1001 86380 86390 1
523309 99523309 1001 86380 86390 1
523816 99523816 1001 86380 86390 1
523888 99523888 1001 86380 86390 1
523750 99523750 1001 86380 86390 1
523623 99523623 1001 86380 86390 1
523705 99523705 1001 86380 86390 1
523660 99523660 1001 86380 86390 1
523495 99523495 1001 86380 86390 1
524004 99524004 1001 86380 86390 1
524720 99524720 1001 86380 86390 1
524412 99524412 1001 86380 86390 1
524375 99524375 1001 86380 86390 1
524481 99524481 1001 86380 86390 1
525539 99525539 1001 86380 86390 1
525307 99525307 1001 86380 86390 1
525122 99525122 1001 86380 86390 1
525175 99525175 1001 86380 86390 1
525139 99525139 1001 86380 86390 1
525622 99525622 1001 86380 86390 1
525743 99525743 1001 86380 86390 1
526347 99526347 1001 86380 86390 1
526408 99526408 1001 86380 86390 1
526192 99526192 1001 86380 86390 1
527172 99527172 1001 86380 86390 1
527200 99527200 1001 86380 86390 1
527087 99527087 1001 86380 86390 1
527182 99527182 1001 86380 86390 1
527144 99527144 1001 86380 86390 1
526710 99526710 1001 86380 86390 1
526827 99526827 1001 86380 86390 1
527313 99527313 1001 86380 86390 1
528000 99528000 1001 86380 86390 1
527898 99527898 1001 86380 86390 1
528023 99528023 1001 86380 86390 1
527846 99527846 1001 86380 86390 1
527797 99527797 1001 86380 86390 1
527711 99527711 1001 86380 86390 1
527726 99527726 1001 86380 86390 1
527483 99527483 1001 86380 86390 1
528152 99528152 1001 86380 86390 1
528169 99528169 1001 86380 86390 1
528084 99528084 1001 86380 86390 1
528508 99528508 1001 86380 86390 1
528691 99528691 1001 86380 86390 1
528927 99528927 1001 86380 86390 1
529687 99529687 1001 86380 86390 1
529126 99529126 1001 86380 86390 1
529283 99529283 1001 86380 86390 1
529920 99529920 1001 86380 86390 1
530518 99530518 1001 86380 86390 1
530440 99530440 1001 86380 86390 1
530526 99530526 1001 86380 86390 1
530481 99530481 1001 86380 86390 1
530371 99530371 1001 86380 86390 1
530241 99530241 1001 86380 86390 1
530321 99530321 1001 86380 86390 1
529974 99529974 1001 86380 86390 1
530734 99530734 1001 86380 86390 1
530715 99530715 1001 86380 86390 1
530560 99530560 1001 86380 86390 1
530651 99530651 1001 86380 86390 1
530703 99530703 1001 86380 86390 1
531329 99531329 1001 86380 86390 1
531345 99531345 1001 86380 86390 1
530982 99530982 1001 86380 86390 1
530850 99530850 1001 86380 86390 1
530931 99530931 1001 86380 86390 1
531382 99531382 1001 86380 86390 1
532013 99532013 1001 86380 86390 1
532171 99532171 1001 86380 86390 1
531963 99531963 1001 86380 86390 1
531902 99531902 1001 86380 86390 1
531967 99531967 1001 86380 86390 1
531745 99531745 1001 86380 86390 1
531633 99531633 1001 86380 86390 1
531698 99531698 1001 86380 86390 1
532310 99532310 1001 86380 86390 1
532312 99532312 1001 86380 86390 1
532929 99532929 1001 86380 86390 1
532680 99532680 1001 86380 86390 1
532503 99532503 1001 86380 86390 1
533088 99533088 1001 86380 86390 1
533308 99533308 1001 86380 86390 1
533988 99533988 1001 86380 86390 1
534648 99534648 1001 86380 86390 1
534663 99534663 1001 86380 86390 1
534323 99534323 1001 86380 86390 1
534356 99534356 1001 86380 86390 1
534166 99534166 1001 86380 86390 1
534722 99534722 1001 86380 86390 1
534792 99534792 1001 86380 86390 1
535324 99535324 1001 86380 86390 1
535214 99535214 1001 86380 86390 1
535291 99535291 1001 86380 86390 1
535210 99535210 1001 86380 86390 1
535262 99535262 1001 86380 86390 1
535061 99535061 1001 86380 86390 1
535088 99535088 1001 86380 86390 1
535037 99535037 1001 86380 86390 1
534961 99534961 1001 86380 86390 1
536151 99536151 1001 86380 86390 1
536190 99536190 1001 86380 86390 1
536028 99536028 1001 86380 86390 1
536061 99536061 1001 86380 86390 1
535835 99535835 1001 86380 86390 1
535803 99535803 1001 86380 86390 1
537058 99537058 1001 86380 86390 1
536951 99536951 1001 86380 86390 1
536697 99536697 1001 86380 86390 1
537315 99537315 1001 86380 86390 1
537246 99537246 1001 86380 86390 1
537247 99537247 1001 86380 86390 1
537845 99537845 1001 86380 86390 1
537770 99537770 1001 86380 86390 1
537781 99537781 1001 86380 86390 1
537538 99537538 1001 86380 86390 1
538055 99538055 1001 86380 86390 1
538084 99538084 1001 86380 86390 1
538702 99538702 1001 86380 86390 1
538447 99538447 1001 86380 86390 1
538486 99538486 1001 86380 86390 1
538527 99538527 1001 86380 86390 1
538530 99538530 1001 86380 86390 1
538915 99538915 1001 86380 86390 1
539614 99539614 1001 86380 86390 1
539481 99539481 1001 86380 86390 1
539398 99539398 1001 86380 86390 1
539234 99539234 1001 86380 86390 1
539184 99539184 1001 86380 86390 1
539807 99539807 1001 86380 86390 1
540383 99540383 1001 86380 86390 1
540294 99540294 1001 86380 86390 1
540157 99540157 1001 86380 86390 1
540202 99540202 1001 86380 86390 1
540208 99540208 1001 86380 86390 1
541256 99541256 1001 86380 86390 1
541090 99541090 1001 86380 86390 1
541219 99541219 1001 86380 86390 1
540958 99540958 1001 86380 86390 1
540994 99540994 1001 86380 86390 1
540753 99540753 1001 86380 86390 1
540679 99540679 1001 86380 86390 1
540748 99540748 1001 86380 86390 1
541329 99541329 1001 86380 86390 1
541355 99541355 1001 86380 86390 1
542100 99542100 1001 86380 86390 1
541677 99541677 1001 86380 86390 1
541562 99541562 1001 86380 86390 1
542207 99542207 1001 86380 86390 1
542133 99542133 1001 86380 86390 1
542162 99542162 1001 86380 86390 1
542167 99542167 1001 86380 86390 1
542742 99542742 1001 86380 86390 1
542705 99542705 1001 86380 86390 1
542581 99542581 1001 86380 86390 1
542457 99542457 1001 86380 86390 1
542393 99542393 1001 86380 86390 1
543059 99543059 1001 86380 86390 1
543088 99543088 1001 86380 86390 1
543731 99543731 1001 86380 86390 1
543341 99543341 1001 86380 86390 1
543354 99543354 1001 86380 86390 1
543809 99543809 1001 86380 86390 1
544030 99544030 1001 86380 86390 1
513988 477 1002 30870 35662 1
530856 755 1001 55234 55534 1
400370 99400370 1001 86380 86390 1
401008 99401008 1001 86380 86390 1
401443 99401443 1001 86380 86390 1
401543 99401543 1001 86380 86390 1
401529 99401529 1001 86380 86390 1
401834 99401834 1001 86380 86390 1
402102 99402102 1001 86380 86390 1
402235 99402235 1001 86380 86390 1
402284 99402284 1001 86380 86390 1
402324 99402324 1001 86380 86390 1
402845 99402845 1001 86380 86390 1
402863 99402863 1001 86380 86390 1
402891 99402891 1001 86380 86390 1
403170 99403170 1001 86380 86390 1
403440 99403440 1001 86380 86390 1
403338 99403338 1001 86380 86390 1
403833 99403833 1001 86380 86390 1
404017 99404017 1001 86380 86390 1
404583 99404583 1001 86380 86390 1
404702 99404702 1001 86380 86390 1
405077 99405077 1001 86380 86390 1
405031 99405031 1001 86380 86390 1
405399 99405399 1001 86380 86390 1
405550 99405550 1001 86380 86390 1
405738 99405738 1001 86380 86390 1
405783 99405783 1001 86380 86390 1
405832 99405832 1001 86380 86390 1
405895 99405895 1001 86380 86390 1
406028 99406028 1001 86380 86390 1
406161 99406161 1001 86380 86390 1
406411 99406411 1001 86380 86390 1
406739 99406739 1001 86380 86390 1
407185 99407185 1001 86380 86390 1
407604 99407604 1001 86380 86390 1
407590 99407590 1001 86380 86390 1
407729 99407729 1001 86380 86390 1
407713 99407713 1001 86380 86390 1
408172 99408172 1001 86380 86390 1
408203 99408203 1001 86380 86390 1
408488 99408488 1001 86380 86390 1
408696 99408696 1001 86380 86390 1
409041 99409041 1001 86380 86390 1
409208 99409208 1001 86380 86390 1
409881 99409881 1001 86380 86390 1
410159 99410159 1001 86380 86390 1
410258 99410258 1001 86380 86390 1
410620 99410620 1001 86380 86390 1
410937 99410937 1001 86380 86390 1
411750 99411750 1001 86380 86390 1
412453 99412453 1001 86380 86390 1
413500 99413500 1001 86380 86390 1
413459 99413459 1001 86380 86390 1
413158 99413158 1001 86380 86390 1
413222 99413222 1001 86380 86390 1
412652 99412652 1001 86380 86390 1
413971 99413971 1001 86380 86390 1
413876 99413876 1001 86380 86390 1
413778 99413778 1001 86380 86390 1
415147 99415147 1001 86380 86390 1
415205 99415205 1001 86380 86390 1
414188 99414188 1001 86380 86390 1
414468 99414468 1001 86380 86390 1
415626 99415626 1001 86380 86390 1
415587 99415587 1001 86380 86390 1
416720 99416720 1001 86380 86390 1
416878 99416878 1001 86380 86390 1
416492 99416492 1001 86380 86390 1
416126 99416126 1001 86380 86390 1
415788 99415788 1001 86380 86390 1
417094 99417094 1001 86380 86390 1
417100 99417100 1001 86380 86390 1
417083 99417083 1001 86380 86390 1
417500 99417500 1001 86380 86390 1
417480 99417480 1001 86380 86390 1
418447 99418447 1001 86380 86390 1
418303 99418303 1001 86380 86390 1
417820 99417820 1001 86380 86390 1
417846 99417846 1001 86380 86390 1
418827 99418827 1001 86380 86390 1
419006 99419006 1001 86380 86390 1
420217 99420217 1001 86380 86390 1
420431 99420431 1001 86380 86390 1
419745 99419745 1001 86380 86390 1
419267 99419267 1001 86380 86390 1
421604 99421604 1001 86380 86390 1
420910 99420910 1001 86380 86390 1
421106 99421106 1001 86380 86390 1
422511 99422511 1001 86380 86390 1
422317 99422317 1001 86380 86390 1
422452 99422452 1001 86380 86390 1
423630 99423630 1001 86380 86390 1
423320 99423320 1001 86380 86390 1
423452 99423452 1001 86380 86390 1
423594 99423594 1001 86380 86390 1
422971 99422971 1001 86380 86390 1
422798 99422798 1001 86380 86390 1
423926 99423926 1001 86380 86390 1
425018 99425018 1001 86380 86390 1
424732 99424732 1001 86380 86390 1
424993 99424993 1001 86380 86390 1
424329 99424329 1001 86380 86390 1
425559 99425559 1001 86380 86390 1
425410 99425410 1001 86380 86390 1
425577 99425577 1001 86380 86390 1
426748 99426748 1001 86380 86390 1
426800 99426800 1001 86380 86390 1
426369 99426369 1001 86380 86390 1
425955 99425955 1001 86380 86390 1
426235 99426235 1001 86380 86390 1
427146 99427146 1001 86380 86390 1
427157 99427157 1001 86380 86390 1
427366 99427366 1001 86380 86390 1
427135 99427135 1001 86380 86390 1
428353 99428353 1001 86380 86390 1
428489 99428489 1001 86380 86390 1
428275 99428275 1001 86380 86390 1
427765 99427765 1001 86380 86390 1
429134 99429134 1001 86380 86390 1
430001 99430001 1001 86380 86390 1
430340 99430340 1001 86380 86390 1
430653 99430653 1001 86380 86390 1
431981 99431981 1001 86380 86390 1
432052 99432052 1001 86380 86390 1
432006 99432006 1001 86380 86390 1
431701 99431701 1001 86380 86390 1
431144 99431144 1001 86380 86390 1
430947 99430947 1001 86380 86390 1
431068 99431068 1001 86380 86390 1
431077 99431077 1001 86380 86390 1
432454 99432454 1001 86380 86390 1
432996 99432996 1001 86380 86390 1
433220 99433220 1001 86380 86390 1
433304 99433304 1001 86380 86390 1
433134 99433134 1001 86380 86390 1
432928 99432928 1001 86380 86390 1
434134 99434134 1001 86380 86390 1
434017 99434017 1001 86380 86390 1
434115 99434115 1001 86380 86390 1
434082 99434082 1001 86380 86390 1
435159 99435159 1001 86380 86390 1
434877 99434877 1001 86380 86390 1
434673 99434673 1001 86380 86390 1
435636 99435636 1001 86380 86390 1
436769 99436769 1001 86380 86390 1
437144 99437144 1001 86380 86390 1
437072 99437072 1001 86380 86390 1
436508 99436508 1001 86380 86390 1
436578 99436578 1001 86380 86390 1
436339 99436339 1001 86380 86390 1
436026 99436026 1001 86380 86390 1
300640 99300640 1001 86380 86390 1
300702 99300702 1001 86380 86390 1
300437 99300437 1001 86380 86390 1
300374 99300374 1001 86380 86390 1
300214 99300214 1001 86380 86390 1
300166 99300166 1001 86380 86390 1
300818 99300818 1001 86380 86390 1
300796 99300796 1001 86380 86390 1
301456 99301456 1001 86380 86390 1
301469 99301469 1001 86380 86390 1
301448 99301448 1001 86380 86390 1
301204 99301204 1001 86380 86390 1
300937 99300937 1001 86380 86390 1
301661 99301661 1001 86380 86390 1
302200 99302200 1001 86380 86390 1
302247 99302247 1001 86380 86390 1
302098 99302098 1001 86380 86390 1
301951 99301951 1001 86380 86390 1
302453 99302453 1001 86380 86390 1
302492 99302492 1001 86380 86390 1
303176 99303176 1001 86380 86390 1
303108 99303108 1001 86380 86390 1
303011 99303011 1001 86380 86390 1
303090 99303090 1001 86380 86390 1
303168 99303168 1001 86380 86390 1
302902 99302902 1001 86380 86390 1
302633 99302633 1001 86380 86390 1
303405 99303405 1001 86380 86390 1
303834 99303834 1001 86380 86390 1
303978 99303978 1001 86380 86390 1
303622 99303622 1001 86380 86390 1
303717 99303717 1001 86380 86390 1
303826 99303826 1001 86380 86390 1
304092 99304092 1001 86380 86390 1
304720 99304720 1001 86380 86390 1
304711 99304711 1001 86380 86390 1
304621 99304621 1001 86380 86390 1
304547 99304547 1001 86380 86390 1
304951 99304951 1001 86380 86390 1
305624 99305624 1001 86380 86390 1
305515 99305515 1001 86380 86390 1
305326 99305326 1001 86380 86390 1
305460 99305460 1001 86380 86390 1
305280 99305280 1001 86380 86390 1
305335 99305335 1001 86380 86390 1
305082 99305082 1001 86380 86390 1
305201 99305201 1001 86380 86390 1
500036 99500036 1001 86380 86390 1
500063 99500063 1001 86380 86390 1
500029 99500029 1001 86380 86390 1
500465 99500465 1001 86380 86390 1
500570 99500570 1001 86380 86390 1
500591 99500591 1001 86380 86390 1
500839 99500839 1001 86380 86390 1
501575 99501575 1001 86380 86390 1
501460 99501460 1001 86380 86390 1
501436 99501436 1001 86380 86390 1
501114 99501114 1001 86380 86390 1
501221 99501221 1001 86380 86390 1
502397 99502397 1001 86380 86390 1
502401 99502401 1001 86380 86390 1
502210 99502210 1001 86380 86390 1
502172 99502172 1001 86380 86390 1
501901 99501901 1001 86380 86390 1
501892 99501892 1001 86380 86390 1
502009 99502009 1001 86380 86390 1
503167 99503167 1001 86380 86390 1
503157 99503157 1001 86380 86390 1
503024 99503024 1001 86380 86390 1
503002 99503002 1001 86380 86390 1
502900 99502900 1001 86380 86390 1
502749 99502749 1001 86380 86390 1
502767 99502767 1001 86380 86390 1
503444 99503444 1001 86380 86390 1
503406 99503406 1001 86380 86390 1
503453 99503453 1001 86380 86390 1
503325 99503325 1001 86380 86390 1
503921 99503921 1001 86380 86390 1
504013 99504013 1001 86380 86390 1
504065 99504065 1001 86380 86390 1
503732 99503732 1001 86380 86390 1
503876 99503876 1001 86380 86390 1
503780 99503780 1001 86380 86390 1
503588 99503588 1001 86380 86390 1
503603 99503603 1001 86380 86390 1
503528 99503528 1001 86380 86390 1
503699 99503699 1001 86380 86390 1
504168 99504168 1001 86380 86390 1
504288 99504288 1001 86380 86390 1
504934 99504934 1001 86380 86390 1
504612 99504612 1001 86380 86390 1
504670 99504670 1001 86380 86390 1
504522 99504522 1001 86380 86390 1
504954 99504954 1001 86380 86390 1
504985 99504985 1001 86380 86390 1
505706 99505706 1001 86380 86390 1
505738 99505738 1001 86380 86390 1
505570 99505570 1001 86380 86390 1
505731 99505731 1001 86380 86390 1
505501 99505501 1001 86380 86390 1
505504 99505504 1001 86380 86390 1
505480 99505480 1001 86380 86390 1
505282 99505282 1001 86380 86390 1
505193 99505193 1001 86380 86390 1
505160 99505160 1001 86380 86390 1
505827 99505827 1001 86380 86390 1
505956 99505956 1001 86380 86390 1
506390 99506390 1001 86380 86390 1
506283 99506283 1001 86380 86390 1
506220 99506220 1001 86380 86390 1
506036 99506036 1001 86380 86390 1
506658 99506658 1001 86380 86390 1
507320 99507320 1001 86380 86390 1
507322 99507322 1001 86380 86390 1
507368 99507368 1001 86380 86390 1
506977 99506977 1001 86380 86390 1
506876 99506876 1001 86380 86390 1
507551 99507551 1001 86380 86390 1
508064 99508064 1001 86380 86390 1
508891 99508891 1001 86380 86390 1
508701 99508701 1001 86380 86390 1
508792 99508792 1001 86380 86390 1
508457 99508457 1001 86380 86390 1
508484 99508484 1001 86380 86390 1
508471 99508471 1001 86380 86390 1
508643 99508643 1001 86380 86390 1
508556 99508556 1001 86380 86390 1
509131 99509131 1001 86380 86390 1
509235 99509235 1001 86380 86390 1
509092 99509092 1001 86380 86390 1
509831 99509831 1001 86380 86390 1
509542 99509542 1001 86380 86390 1
509687 99509687 1001 86380 86390 1
509487 99509487 1001 86380 86390 1
510589 99510589 1001 86380 86390 1
510701 99510701 1001 86380 86390 1
510529 99510529 1001 86380 86390 1
510619 99510619 1001 86380 86390 1
510316 99510316 1001 86380 86390 1
510169 99510169 1001 86380 86390 1
510312 99510312 1001 86380 86390 1
510775 99510775 1001 86380 86390 1
510808 99510808 1001 86380 86390 1
510915 99510915 1001 86380 86390 1
510787 99510787 1001 86380 86390 1
511476 99511476 1001 86380 86390 1
511489 99511489 1001 86380 86390 1
511519 99511519 1001 86380 86390 1
511377 99511377 1001 86380 86390 1
511527 99511527 1001 86380 86390 1
511446 99511446 1001 86380 86390 1
511501 99511501 1001 86380 86390 1
511206 99511206 1001 86380 86390 1
511032 99511032 1001 86380 86390 1
512103 99512103 1001 86380 86390 1
512026 99512026 1001 86380 86390 1
511813 99511813 1001 86380 86390 1
511829 99511829 1001 86380 86390 1
511909 99511909 1001 86380 86390 1
512385 99512385 1001 86380 86390 1
513017 99513017 1001 86380 86390 1
513109 99513109 1001 86380 86390 1
512914 99512914 1001 86380 86390 1
512972 99512972 1001 86380 86390 1
513311 99513311 1001 86380 86390 1
513966 99513966 1001 86380 86390 1
513679 99513679 1001 86380 86390 1
513786 99513786 1001 86380 86390 1
513540 99513540 1001 86380 86390 1
514162 99514162 1001 86380 86390 1
514046 99514046 1001 86380 86390 1
514672 99514672 1001 86380 86390 1
514594 99514594 1001 86380 86390 1
515636 99515636 1001 86380 86390 1
515537 99515537 1001 86380 86390 1
515286 99515286 1001 86380 86390 1
515395 99515395 1001 86380 86390 1
515168 99515168 1001 86380 86390 1
515250 99515250 1001 86380 86390 1
516466 99516466 1001 86380 86390 1
516263 99516263 1001 86380 86390 1
516013 99516013 1001 86380 86390 1
517158 99517158 1001 86380 86390 1
517149 99517149 1001 86380 86390 1
516969 99516969 1001 86380 86390 1
517047 99517047 1001 86380 86390 1
517363 99517363 1001 86380 86390 1
517406 99517406 1001 86380 86390 1
518153 99518153 1001 86380 86390 1
517815 99517815 1001 86380 86390 1
517909 99517909 1001 86380 86390 1
517657 99517657 1001 86380 86390 1
518864 99518864 1001 86380 86390 1
518748 99518748 1001 86380 86390 1
518723 99518723 1001 86380 86390 1
518562 99518562 1001 86380 86390 1
518545 99518545 1001 86380 86390 1
519022 99519022 1001 86380 86390 1
519695 99519695 1001 86380 86390 1
519619 99519619 1001 86380 86390 1
519528 99519528 1001 86380 86390 1
519478 99519478 1001 86380 86390 1
519258 99519258 1001 86380 86390 1
519220 99519220 1001 86380 86390 1
519326 99519326 1001 86380 86390 1
519392 99519392 1001 86380 86390 1
519857 99519857 1001 86380 86390 1
519987 99519987 1001 86380 86390 1
520613 99520613 1001 86380 86390 1
520364 99520364 1001 86380 86390 1
520367 99520367 1001 86380 86390 1
520219 99520219 1001 86380 86390 1
520116 99520116 1001 86380 86390 1
520818 99520818 1001 86380 86390 1
520756 99520756 1001 86380 86390 1
520693 99520693 1001 86380 86390 1
520668 99520668 1001 86380 86390 1
521424 99521424 1001 86380 86390 1
521256 99521256 1001 86380 86390 1
520984 99520984 1001 86380 86390 1
521024 99521024 1001 86380 86390 1
522167 99522167 1001 86380 86390 1
522264 99522264 1001 86380 86390 1
522278 99522278 1001 86380 86390 1
522109 99522109 1001 86380 86390 1
522066 99522066 1001 86380 86390 1
522439 99522439 1001 86380 86390 1
522379 99522379 1001 86380 86390 1
522747 99522747 1001 86380 86390 1
522726 99522726 1001 86380 86390 1
522502 99522502 1001 86380 86390 1
522608 99522608 1001 86380 86390 1
523207 99523207 1001 86380 86390 1
523216 99523216 1001 86380 86390 1
523295 99523295 1001 86380 86390 1
523257 99523257 1001 86380 86390 1
523933 99523933 1001 86380 86390 1
523893 99523893 1001 86380 86390 1
523479 99523479 1001 86380 86390 1
523376 99523376 1001 86380 86390 1
523364 99523364 1001 86380 86390 1
523359 99523359 1001 86380 86390 1
524011 99524011 1001 86380 86390 1
524108 99524108 1001 86380 86390 1
524693 99524693 1001 86380 86390 1
524643 99524643 1001 86380 86390 1
524723 99524723 1001 86380 86390 1
524731 99524731 1001 86380 86390 1
524175 99524175 1001 86380 86390 1
524219 99524219 1001 86380 86390 1
524317 99524317 1001 86380 86390 1
524343 99524343 1001 86380 86390 1
524783 99524783 1001 86380 86390 1
524900 99524900 1001 86380 86390 1
525579 99525579 1001 86380 86390 1
525191 99525191 1001 86380 86390 1
526298 99526298 1001 86380 86390 1
526260 99526260 1001 86380 86390 1
525850 99525850 1001 86380 86390 1
527218 99527218 1001 86380 86390 1
527206 99527206 1001 86380 86390 1
527066 99527066 1001 86380 86390 1
526879 99526879 1001 86380 86390 1
526843 99526843 1001 86380 86390 1
526845 99526845 1001 86380 86390 1
526689 99526689 1001 86380 86390 1
527260 99527260 1001 86380 86390 1
527571 99527571 1001 86380 86390 1
527603 99527603 1001 86380 86390 1
528088 99528088 1001 86380 86390 1
528118 99528118 1001 86380 86390 1
528080 99528080 1001 86380 86390 1
528121 99528121 1001 86380 86390 1
528789 99528789 1001 86380 86390 1
528730 99528730 1001 86380 86390 1
528664 99528664 1001 86380 86390 1
528613 99528613 1001 86380 86390 1
528498 99528498 1001 86380 86390 1
528296 99528296 1001 86380 86390 1
529058 99529058 1001 86380 86390 1
528948 99528948 1001 86380 86390 1
529592 99529592 1001 86380 86390 1
529595 99529595 1001 86380 86390 1
529544 99529544 1001 86380 86390 1
529448 99529448 1001 86380 86390 1
529301 99529301 1001 86380 86390 1
529113 99529113 1001 86380 86390 1
529738 99529738 1001 86380 86390 1
529900 99529900 1001 86380 86390 1
529774 99529774 1001 86380 86390 1
530430 99530430 1001 86380 86390 1
530497 99530497 1001 86380 86390 1
530342 99530342 1001 86380 86390 1
530217 99530217 1001 86380 86390 1
530347 99530347 1001 86380 86390 1
530067 99530067 1001 86380 86390 1
529977 99529977 1001 86380 86390 1
529938 99529938 1001 86380 86390 1
530643 99530643 1001 86380 86390 1
530618 99530618 1001 86380 86390 1
530646 99530646 1001 86380 86390 1
531215 99531215 1001 86380 86390 1
531354 99531354 1001 86380 86390 1
531030 99531030 1001 86380 86390 1
530806 99530806 1001 86380 86390 1
530923 99530923 1001 86380 86390 1
530886 99530886 1001 86380 86390 1
531394 99531394 1001 86380 86390 1
532034 99532034 1001 86380 86390 1
531675 99531675 1001 86380 86390 1
531701 99531701 1001 86380 86390 1
531785 99531785 1001 86380 86390 1
531683 99531683 1001 86380 86390 1
531711 99531711 1001 86380 86390 1
531596 99531596 1001 86380 86390 1
533009 99533009 1001 86380 86390 1
532449 99532449 1001 86380 86390 1
533077 99533077 1001 86380 86390 1
533831 99533831 1001 86380 86390 1
533658 99533658 1001 86380 86390 1
533793 99533793 1001 86380 86390 1
533600 99533600 1001 86380 86390 1
533493 99533493 1001 86380 86390 1
533481 99533481 1001 86380 86390 1
533392 99533392 1001 86380 86390 1
533952 99533952 1001 86380 86390 1
534420 99534420 1001 86380 86390 1
534209 99534209 1001 86380 86390 1
534145 99534145 1001 86380 86390 1
534135 99534135 1001 86380 86390 1
534803 99534803 1001 86380 86390 1
534881 99534881 1001 86380 86390 1
535466 99535466 1001 86380 86390 1
535286 99535286 1001 86380 86390 1
535572 99535572 1001 86380 86390 1
535598 99535598 1001 86380 86390 1
535678 99535678 1001 86380 86390 1
535696 99535696 1001 86380 86390 1
535710 99535710 1001 86380 86390 1
536249 99536249 1001 86380 86390 1
535791 99535791 1001 86380 86390 1
536132 99536132 1001 86380 86390 1
536389 99536389 1001 86380 86390 1
536337 99536337 1001 86380 86390 1
536467 99536467 1001 86380 86390 1
536393 99536393 1001 86380 86390 1
537137 99537137 1001 86380 86390 1
536899 99536899 1001 86380 86390 1
536728 99536728 1001 86380 86390 1
537267 99537267 1001 86380 86390 1
537634 99537634 1001 86380 86390 1
537661 99537661 1001 86380 86390 1
537421 99537421 1001 86380 86390 1
537505 99537505 1001 86380 86390 1
537469 99537469 1001 86380 86390 1
537573 99537573 1001 86380 86390 1
538076 99538076 1001 86380 86390 1
538000 99538000 1001 86380 86390 1
538081 99538081 1001 86380 86390 1
538731 99538731 1001 86380 86390 1
538454 99538454 1001 86380 86390 1
538196 99538196 1001 86380 86390 1
538216 99538216 1001 86380 86390 1
538956 99538956 1001 86380 86390 1
538995 99538995 1001 86380 86390 1
539448 99539448 1001 86380 86390 1
539552 99539552 1001 86380 86390 1
539411 99539411 1001 86380 86390 1
539419 99539419 1001 86380 86390 1
539203 99539203 1001 86380 86390 1
539709 99539709 1001 86380 86390 1
539697 99539697 1001 86380 86390 1
540455 99540455 1001 86380 86390 1
540118 99540118 1001 86380 86390 1
539924 99539924 1001 86380 86390 1
540047 99540047 1001 86380 86390 1
540607 99540607 1001 86380 86390 1
540596 99540596 1001 86380 86390 1
540615 99540615 1001 86380 86390 1
540604 99540604 1001 86380 86390 1
541205 99541205 1001 86380 86390 1
541224 99541224 1001 86380 86390 1
541237 99541237 1001 86380 86390 1
540921 99540921 1001 86380 86390 1
540949 99540949 1001 86380 86390 1
540887 99540887 1001 86380 86390 1
541402 99541402 1001 86380 86390 1
541869 99541869 1001 86380 86390 1
541820 99541820 1001 86380 86390 1
541551 99541551 1001 86380 86390 1
541619 99541619 1001 86380 86390 1
542169 99542169 1001 86380 86390 1
542256 99542256 1001 86380 86390 1
542807 99542807 1001 86380 86390 1
542563 99542563 1001 86380 86390 1
542579 99542579 1001 86380 86390 1
542495 99542495 1001 86380 86390 1
543024 99543024 1001 86380 86390 1
543095 99543095 1001 86380 86390 1
543070 99543070 1001 86380 86390 1
542993 99542993 1001 86380 86390 1
543597 99543597 1001 86380 86390 1
543625 99543625 1001 86380 86390 1
543393 99543393 1001 86380 86390 1
543163 99543163 1001 86380 86390 1
543332 99543332 1001 86380 86390 1
543232 99543232 1001 86380 86390 1
543236 99543236 1001 86380 86390 1
543944 99543944 1001 86380 86390 1
544443 99544443 1001 86380 86390 1
544569 99544569 1001 86380 86390 1
544403 99544403 1001 86380 86390 1
544382 99544382 1001 86380 86390 1
544146 99544146 1001 86380 86390 1
544638 99544638 1001 86380 86390 1
418255 692 1001 43860 47697 1
511290 794 1002 32073 44684 1
530848 770 1002 64700 69844 1
400533 99400533 1001 86380 86390 1
400933 99400933 1001 86380 86390 1
400853 99400853 1001 86380 86390 1
402314 99402314 1001 86380 86390 1
402481 99402481 1001 86380 86390 1
402378 99402378 1001 86380 86390 1
403150 99403150 1001 86380 86390 1
403212 99403212 1001 86380 86390 1
403551 99403551 1001 86380 86390 1
403583 99403583 1001 86380 86390 1
404367 99404367 1001 86380 86390 1
404412 99404412 1001 86380 86390 1
405259 99405259 1001 86380 86390 1
405494 99405494 1001 86380 86390 1
405493 99405493 1001 86380 86390 1
405600 99405600 1001 86380 86390 1
405709 99405709 1001 86380 86390 1
406064 99406064 1001 86380 86390 1
406632 99406632 1001 86380 86390 1
407238 99407238 1001 86380 86390 1
407194 99407194 1001 86380 86390 1
407261 99407261 1001 86380 86390 1
407659 99407659 1001 86380 86390 1
407616 99407616 1001 86380 86390 1
408280 99408280 1001 86380 86390 1
408543 99408543 1001 86380 86390 1
408741 99408741 1001 86380 86390 1
408861 99408861 1001 86380 86390 1
408863 99408863 1001 86380 86390 1
409121 99409121 1001 86380 86390 1
409353 99409353 1001 86380 86390 1
409532 99409532 1001 86380 86390 1
409637 99409637 1001 86380 86390 1
410193 99410193 1001 86380 86390 1
410956 99410956 1001 86380 86390 1
411408 99411408 1001 86380 86390 1
411443 99411443 1001 86380 86390 1
411863 99411863 1001 86380 86390 1
412074 99412074 1001 86380 86390 1
412979 99412979 1001 86380 86390 1
412508 99412508 1001 86380 86390 1
413806 99413806 1001 86380 86390 1
413990 99413990 1001 86380 86390 1
415093 99415093 1001 86380 86390 1
415256 99415256 1001 86380 86390 1
415036 99415036 1001 86380 86390 1
414703 99414703 1001 86380 86390 1
414237 99414237 1001 86380 86390 1
416636 99416636 1001 86380 86390 1
416231 99416231 1001 86380 86390 1
416574 99416574 1001 86380 86390 1
416098 99416098 1001 86380 86390 1
417078 99417078 1001 86380 86390 1
417522 99417522 1001 86380 86390 1
418535 99418535 1001 86380 86390 1
418716 99418716 1001 86380 86390 1
418719 99418719 1001 86380 86390 1
418767 99418767 1001 86380 86390 1
418412 99418412 1001 86380 86390 1
418162 99418162 1001 86380 86390 1
418164 99418164 1001 86380 86390 1
418183 99418183 1001 86380 86390 1
418263 99418263 1001 86380 86390 1
418298 99418298 1001 86380 86390 1
418126 99418126 1001 86380 86390 1
420144 99420144 1001 86380 86390 1
419991 99419991 1001 86380 86390 1
419819 99419819 1001 86380 86390 1
419689 99419689 1001 86380 86390 1
420509 99420509 1001 86380 86390 1
420507 99420507 1001 86380 86390 1
421456 99421456 1001 86380 86390 1
421628 99421628 1001 86380 86390 1
421038 99421038 1001 86380 86390 1
421139 99421139 1001 86380 86390 1
422397 99422397 1001 86380 86390 1
422498 99422498 1001 86380 86390 1
423576 99423576 1001 86380 86390 1
423337 99423337 1001 86380 86390 1
423239 99423239 1001 86380 86390 1
422628 99422628 1001 86380 86390 1
422697 99422697 1001 86380 86390 1
422534 99422534 1001 86380 86390 1
424036 99424036 1001 86380 86390 1
425369 99425369 1001 86380 86390 1
424341 99424341 1001 86380 86390 1
424407 99424407 1001 86380 86390 1
424336 99424336 1001 86380 86390 1
424528 99424528 1001 86380 86390 1
425515 99425515 1001 86380 86390 1
425760 99425760 1001 86380 86390 1
426420 99426420 1001 86380 86390 1
426581 99426581 1001 86380 86390 1
426572 99426572 1001 86380 86390 1
425897 99425897 1001 86380 86390 1
426017 99426017 1001 86380 86390 1
425932 99425932 1001 86380 86390 1
427433 99427433 1001 86380 86390 1
427523 99427523 1001 86380 86390 1
427973 99427973 1001 86380 86390 1
428041 99428041 1001 86380 86390 1
428332 99428332 1001 86380 86390 1
427806 99427806 1001 86380 86390 1
427791 99427791 1001 86380 86390 1
429108 99429108 1001 86380 86390 1
430338 99430338 1001 86380 86390 1
429269 99429269 1001 86380 86390 1
430545 99430545 1001 86380 86390 1
430654 99430654 1001 86380 86390 1
431905 99431905 1001 86380 86390 1
431445 99431445 1001 86380 86390 1
431188 99431188 1001 86380 86390 1
432212 99432212 1001 86380 86390 1
433692 99433692 1001 86380 86390 1
433387 99433387 1001 86380 86390 1
433127 99433127 1001 86380 86390 1
432802 99432802 1001 86380 86390 1
432565 99432565 1001 86380 86390 1
434035 99434035 1001 86380 86390 1
434038 99434038 1001 86380 86390 1
435366 99435366 1001 86380 86390 1
434967 99434967 1001 86380 86390 1
434655 99434655 1001 86380 86390 1
434289 99434289 1001 86380 86390 1
434497 99434497 1001 86380 86390 1
436893 99436893 1001 86380 86390 1
437063 99437063 1001 86380 86390 1
436950 99436950 1001 86380 86390 1
436511 99436511 1001 86380 86390 1
436699 99436699 1001 86380 86390 1
436192 99436192 1001 86380 86390 1
436149 99436149 1001 86380 86390 1
435921 99435921 1001 86380 86390 1
300068 99300068 1001 86380 86390 1
300084 99300084 1001 86380 86390 1
437356 99437356 1001 86380 86390 1
300012 99300012 1001 86380 86390 1
300555 99300555 1001 86380 86390 1
300419 99300419 1001 86380 86390 1
300448 99300448 1001 86380 86390 1
300352 99300352 1001 86380 86390 1
300162 99300162 1001 86380 86390 1
300301 99300301 1001 86380 86390 1
300812 99300812 1001 86380 86390 1
301402 99301402 1001 86380 86390 1
301461 99301461 1001 86380 86390 1
301516 99301516 1001 86380 86390 1
301275 99301275 1001 86380 86390 1
301079 99301079 1001 86380 86390 1
301071 99301071 1001 86380 86390 1
301565 99301565 1001 86380 86390 1
301711 99301711 1001 86380 86390 1
302359 99302359 1001 86380 86390 1
302336 99302336 1001 86380 86390 1
302162 99302162 1001 86380 86390 1
302125 99302125 1001 86380 86390 1
302164 99302164 1001 86380 86390 1
302090 99302090 1001 86380 86390 1
301928 99301928 1001 86380 86390 1
302455 99302455 1001 86380 86390 1
302514 99302514 1001 86380 86390 1
302989 99302989 1001 86380 86390 1
302860 99302860 1001 86380 86390 1
302661 99302661 1001 86380 86390 1
302596 99302596 1001 86380 86390 1
303276 99303276 1001 86380 86390 1
303847 99303847 1001 86380 86390 1
303875 99303875 1001 86380 86390 1
303632 99303632 1001 86380 86390 1
303480 99303480 1001 86380 86390 1
303456 99303456 1001 86380 86390 1
303613 99303613 1001 86380 86390 1
304161 99304161 1001 86380 86390 1
304100 99304100 1001 86380 86390 1
304152 99304152 1001 86380 86390 1
304153 99304153 1001 86380 86390 1
304192 99304192 1001 86380 86390 1
304738 99304738 1001 86380 86390 1
304255 99304255 1001 86380 86390 1
304287 99304287 1001 86380 86390 1
304910 99304910 1001 86380 86390 1
304861 99304861 1001 86380 86390 1
305685 99305685 1001 86380 86390 1
305614 99305614 1001 86380 86390 1
305629 99305629 1001 86380 86390 1
305445 99305445 1001 86380 86390 1
305105 99305105 1001 86380 86390 1
305167 99305167 1001 86380 86390 1
500091 99500091 1001 86380 86390 1
500182 99500182 1001 86380 86390 1
500041 99500041 1001 86380 86390 1
500163 99500163 1001 86380 86390 1
305694 99305694 1001 86380 86390 1
500529 99500529 1001 86380 86390 1
500252 99500252 1001 86380 86390 1
500242 99500242 1001 86380 86390 1
500984 99500984 1001 86380 86390 1
500883 99500883 1001 86380 86390 1
500987 99500987 1001 86380 86390 1
501500 99501500 1001 86380 86390 1
501558 99501558 1001 86380 86390 1
501320 99501320 1001 86380 86390 1
501386 99501386 1001 86380 86390 1
501297 99501297 1001 86380 86390 1
501263 99501263 1001 86380 86390 1
501237 99501237 1001 86380 86390 1
501818 99501818 1001 86380 86390 1
501823 99501823 1001 86380 86390 1
501669 99501669 1001 86380 86390 1
501698 99501698 1001 86380 86390 1
502461 99502461 1001 86380 86390 1
502222 99502222 1001 86380 86390 1
501940 99501940 1001 86380 86390 1
501869 99501869 1001 86380 86390 1
502606 99502606 1001 86380 86390 1
503000 99503000 1001 86380 86390 1
502955 99502955 1001 86380 86390 1
503007 99503007 1001 86380 86390 1
502731 99502731 1001 86380 86390 1
503410 99503410 1001 86380 86390 1
503347 99503347 1001 86380 86390 1
503362 99503362 1001 86380 86390 1
503337 99503337 1001 86380 86390 1
504005 99504005 1001 86380 86390 1
504020 99504020 1001 86380 86390 1
503986 99503986 1001 86380 86390 1
504076 99504076 1001 86380 86390 1
503924 99503924 1001 86380 86390 1
503782 99503782 1001 86380 86390 1
503567 99503567 1001 86380 86390 1
503593 99503593 1001 86380 86390 1
504674 99504674 1001 86380 86390 1
505063 99505063 1001 86380 86390 1
505115 99505115 1001 86380 86390 1
505668 99505668 1001 86380 86390 1
505707 99505707 1001 86380 86390 1
505646 99505646 1001 86380 86390 1
505351 99505351 1001 86380 86390 1
505186 99505186 1001 86380 86390 1
505935 99505935 1001 86380 86390 1
505949 99505949 1001 86380 86390 1
505885 99505885 1001 86380 86390 1
505771 99505771 1001 86380 86390 1
506476 99506476 1001 86380 86390 1
506368 99506368 1001 86380 86390 1
506738 99506738 1001 86380 86390 1
507310 99507310 1001 86380 86390 1
507379 99507379 1001 86380 86390 1
507302 99507302 1001 86380 86390 1
507328 99507328 1001 86380 86390 1
506809 99506809 1001 86380 86390 1
506965 99506965 1001 86380 86390 1
506839 99506839 1001 86380 86390 1
507563 99507563 1001 86380 86390 1
507533 99507533 1001 86380 86390 1
508059 99508059 1001 86380 86390 1
508162 99508162 1001 86380 86390 1
508206 99508206 1001 86380 86390 1
507939 99507939 1001 86380 86390 1
507994 99507994 1001 86380 86390 1
507947 99507947 1001 86380 86390 1
507949 99507949 1001 86380 86390 1
507774 99507774 1001 86380 86390 1
508408 99508408 1001 86380 86390 1
508254 99508254 1001 86380 86390 1
508974 99508974 1001 86380 86390 1
508963 99508963 1001 86380 86390 1
508902 99508902 1001 86380 86390 1
508726 99508726 1001 86380 86390 1
508729 99508729 1001 86380 86390 1
508735 99508735 1001 86380 86390 1
508481 99508481 1001 86380 86390 1
508513 99508513 1001 86380 86390 1
508542 99508542 1001 86380 86390 1
508504 99508504 1001 86380 86390 1
509234 99509234 1001 86380 86390 1
509742 99509742 1001 86380 86390 1
509706 99509706 1001 86380 86390 1
509475 99509475 1001 86380 86390 1
509438 99509438 1001 86380 86390 1
509468 99509468 1001 86380 86390 1
510049 99510049 1001 86380 86390 1
510459 99510459 1001 86380 86390 1
510893 99510893 1001 86380 86390 1
511282 99511282 1001 86380 86390 1
511014 99511014 1001 86380 86390 1
511607 99511607 1001 86380 86390 1
511714 99511714 1001 86380 86390 1
511740 99511740 1001 86380 86390 1
512350 99512350 1001 86380 86390 1
512351 99512351 1001 86380 86390 1
512262 99512262 1001 86380 86390 1
512152 99512152 1001 86380 86390 1
511800 99511800 1001 86380 86390 1
513030 99513030 1001 86380 86390 1
513123 99513123 1001 86380 86390 1
512955 99512955 1001 86380 86390 1
512957 99512957 1001 86380 86390 1
512741 99512741 1001 86380 86390 1
513410 99513410 1001 86380 86390 1
513386 99513386 1001 86380 86390 1
513896 99513896 1001 86380 86390 1
513911 99513911 1001 86380 86390 1
513672 99513672 1001 86380 86390 1
513789 99513789 1001 86380 86390 1
513717 99513717 1001 86380 86390 1
513628 99513628 1001 86380 86390 1
513483 99513483 1001 86380 86390 1
513522 99513522 1001 86380 86390 1
514703 99514703 1001 86380 86390 1
514710 99514710 1001 86380 86390 1
514751 99514751 1001 86380 86390 1
514550 99514550 1001 86380 86390 1
514354 99514354 1001 86380 86390 1
514433 99514433 1001 86380 86390 1
514939 99514939 1001 86380 86390 1
515482 99515482 1001 86380 86390 1
515534 99515534 1001 86380 86390 1
515509 99515509 1001 86380 86390 1
515335 99515335 1001 86380 86390 1
515736 99515736 1001 86380 86390 1
515730 99515730 1001 86380 86390 1
516395 99516395 1001 86380 86390 1
516316 99516316 1001 86380 86390 1
516116 99516116 1001 86380 86390 1
516234 99516234 1001 86380 86390 1
516107 99516107 1001 86380 86390 1
516186 99516186 1001 86380 86390 1
516028 99516028 1001 86380 86390 1
516681 99516681 1001 86380 86390 1
517302 99517302 1001 86380 86390 1
517145 99517145 1001 86380 86390 1
517262 99517262 1001 86380 86390 1
517328 99517328 1001 86380 86390 1
517044 99517044 1001 86380 86390 1
516954 99516954 1001 86380 86390 1
516996 99516996 1001 86380 86390 1
518134 99518134 1001 86380 86390 1
518115 99518115 1001 86380 86390 1
517942 99517942 1001 86380 86390 1
517702 99517702 1001 86380 86390 1
518256 99518256 1001 86380 86390 1
518308 99518308 1001 86380 86390 1
518194 99518194 1001 86380 86390 1
518915 99518915 1001 86380 86390 1
518845 99518845 1001 86380 86390 1
518759 99518759 1001 86380 86390 1
518652 99518652 1001 86380 86390 1
518755 99518755 1001 86380 86390 1
518570 99518570 1001 86380 86390 1
518572 99518572 1001 86380 86390 1
519147 99519147 1001 86380 86390 1
519521 99519521 1001 86380 86390 1
519358 99519358 1001 86380 86390 1
519386 99519386 1001 86380 86390 1
519399 99519399 1001 86380 86390 1
519829 99519829 1001 86380 86390 1
520574 99520574 1001 86380 86390 1
520384 99520384 1001 86380 86390 1
520424 99520424 1001 86380 86390 1
520427 99520427 1001 86380 86390 1
520249 99520249 1001 86380 86390 1
520125 99520125 1001 86380 86390 1
520147 99520147 1001 86380 86390 1
520838 99520838 1001 86380 86390 1
521457 99521457 1001 86380 86390 1
521108 99521108 1001 86380 86390 1
521111 99521111 1001 86380 86390 1
520957 99520957 1001 86380 86390 1
520922 99520922 1001 86380 86390 1
521605 99521605 1001 86380 86390 1
522210 99522210 1001 86380 86390 1
521912 99521912 1001 86380 86390 1
521725 99521725 1001 86380 86390 1
521715 99521715 1001 86380 86390 1
521703 99521703 1001 86380 86390 1
522354 99522354 1001 86380 86390 1
522361 99522361 1001 86380 86390 1
522327 99522327 1001 86380 86390 1
523087 99523087 1001 86380 86390 1
522929 99522929 1001 86380 86390 1
522910 99522910 1001 86380 86390 1
522609 99522609 1001 86380 86390 1
523941 99523941 1001 86380 86390 1
523931 99523931 1001 86380 86390 1
523497 99523497 1001 86380 86390 1
524149 99524149 1001 86380 86390 1
524680 99524680 1001 86380 86390 1
524732 99524732 1001 86380 86390 1
524730 99524730 1001 86380 86390 1
524506 99524506 1001 86380 86390 1
524433 99524433 1001 86380 86390 1
524382 99524382 1001 86380 86390 1
524957 99524957 1001 86380 86390 1
525562 99525562 1001 86380 86390 1
525397 99525397 1001 86380 86390 1
525739 99525739 1001 86380 86390 1
525655 99525655 1001 86380 86390 1
526359 99526359 1001 86380 86390 1
526130 99526130 1001 86380 86390 1
526132 99526132 1001 86380 86390 1
526094 99526094 1001 86380 86390 1
525868 99525868 1001 86380 86390 1
526625 99526625 1001 86380 86390 1
527120 99527120 1001 86380 86390 1
527109 99527109 1001 86380 86390 1
527020 99527020 1001 86380 86390 1
527285 99527285 1001 86380 86390 1
527254 99527254 1001 86380 86390 1
527874 99527874 1001 86380 86390 1
527893 99527893 1001 86380 86390 1
527733 99527733 1001 86380 86390 1
527695 99527695 1001 86380 86390 1
527840 99527840 1001 86380 86390 1
528214 99528214 1001 86380 86390 1
528791 99528791 1001 86380 86390 1
528619 99528619 1001 86380 86390 1
528597 99528597 1001 86380 86390 1
528385 99528385 1001 86380 86390 1
528919 99528919 1001 86380 86390 1
529614 99529614 1001 86380 86390 1
529648 99529648 1001 86380 86390 1
529559 99529559 1001 86380 86390 1
529351 99529351 1001 86380 86390 1
529307 99529307 1001 86380 86390 1
529116 99529116 1001 86380 86390 1
529907 99529907 1001 86380 86390 1
530510 99530510 1001 86380 86390 1
530511 99530511 1001 86380 86390 1
530546 99530546 1001 86380 86390 1
530158 99530158 1001 86380 86390 1
530308 99530308 1001 86380 86390 1
530708 99530708 1001 86380 86390 1
530805 99530805 1001 86380 86390 1
532120 99532120 1001 86380 86390 1
532187 99532187 1001 86380 86390 1
532046 99532046 1001 86380 86390 1
532112 99532112 1001 86380 86390 1
532000 99532000 1001 86380 86390 1
531858 99531858 1001 86380 86390 1
531622 99531622 1001 86380 86390 1
532230 99532230 1001 86380 86390 1
532348 99532348 1001 86380 86390 1
532948 99532948 1001 86380 86390 1
532735 99532735 1001 86380 86390 1
532710 99532710 1001 86380 86390 1
532746 99532746 1001 86380 86390 1
533188 99533188 1001 86380 86390 1
533124 99533124 1001 86380 86390 1
533073 99533073 1001 86380 86390 1
533040 99533040 1001 86380 86390 1
533718 99533718 1001 86380 86390 1
533826 99533826 1001 86380 86390 1
533741 99533741 1001 86380 86390 1
533374 99533374 1001 86380 86390 1
533919 99533919 1001 86380 86390 1
533986 99533986 1001 86380 86390 1
533910 99533910 1001 86380 86390 1
533975 99533975 1001 86380 86390 1
534056 99534056 1001 86380 86390 1
534564 99534564 1001 86380 86390 1
534672 99534672 1001 86380 86390 1
534566 99534566 1001 86380 86390 1
534412 99534412 1001 86380 86390 1
534091 99534091 1001 86380 86390 1
534250 99534250 1001 86380 86390 1
535112 99535112 1001 86380 86390 1
534947 99534947 1001 86380 86390 1
535042 99535042 1001 86380 86390 1
535055 99535055 1001 86380 86390 1
536115 99536115 1001 86380 86390 1
536476 99536476 1001 86380 86390 1
536427 99536427 1001 86380 86390 1
537040 99537040 1001 86380 86390 1
536909 99536909 1001 86380 86390 1
536885 99536885 1001 86380 86390 1
536796 99536796 1001 86380 86390 1
536658 99536658 1001 86380 86390 1
536712 99536712 1001 86380 86390 1
537294 99537294 1001 86380 86390 1
537751 99537751 1001 86380 86390 1
537611 99537611 1001 86380 86390 1
537612 99537612 1001 86380 86390 1
537565 99537565 1001 86380 86390 1
537502 99537502 1001 86380 86390 1
538165 99538165 1001 86380 86390 1
538532 99538532 1001 86380 86390 1
538465 99538465 1001 86380 86390 1
538230 99538230 1001 86380 86390 1
538941 99538941 1001 86380 86390 1
538853 99538853 1001 86380 86390 1
539463 99539463 1001 86380 86390 1
539531 99539531 1001 86380 86390 1
539314 99539314 1001 86380 86390 1
539124 99539124 1001 86380 86390 1
539180 99539180 1001 86380 86390 1
539090 99539090 1001 86380 86390 1
539042 99539042 1001 86380 86390 1
539781 99539781 1001 86380 86390 1
540439 99540439 1001 86380 86390 1
540346 99540346 1001 86380 86390 1
540359 99540359 1001 86380 86390 1
540198 99540198 1001 86380 86390 1
540182 99540182 1001 86380 86390 1
539849 99539849 1001 86380 86390 1
540587 99540587 1001 86380 86390 1
540500 99540500 1001 86380 86390 1
541255 99541255 1001 86380 86390 1
541100 99541100 1001 86380 86390 1
541068 99541068 1001 86380 86390 1
540890 99540890 1001 86380 86390 1
540725 99540725 1001 86380 86390 1
541497 99541497 1001 86380 86390 1
541401 99541401 1001 86380 86390 1
541364 99541364 1001 86380 86390 1
541977 99541977 1001 86380 86390 1
541838 99541838 1001 86380 86390 1
541777 99541777 1001 86380 86390 1
541579 99541579 1001 86380 86390 1
541558 99541558 1001 86380 86390 1
542293 99542293 1001 86380 86390 1
542544 99542544 1001 86380 86390 1
542741 99542741 1001 86380 86390 1
543148 99543148 1001 86380 86390 1
543524 99543524 1001 86380 86390 1
543281 99543281 1001 86380 86390 1
543169 99543169 1001 86380 86390 1
543237 99543237 1001 86380 86390 1
543238 99543238 1001 86380 86390 1
543823 99543823 1001 86380 86390 1
543972 99543972 1001 86380 86390 1
544343 99544343 1001 86380 86390 1
544194 99544194 1001 86380 86390 1
544067 99544067 1001 86380 86390 1
544047 99544047 1001 86380 86390 1
544024 99544024 1001 86380 86390 1
544690 99544690 1001 86380 86390 1
544612 99544612 1001 86380 86390 1
426899 211 1001 6060 6957 1
503092 966 1002 70144 70672 1
505667 756 1001 30810 31109 1
400153 99400153 1001 86380 86390 1
400326 99400326 1001 86380 86390 1
400648 99400648 1001 86380 86390 1
401033 99401033 1001 86380 86390 1
401090 99401090 1001 86380 86390 1
401466 99401466 1001 86380 86390 1
401620 99401620 1001 86380 86390 1
401890 99401890 1001 86380 86390 1
402216 99402216 1001 86380 86390 1
403146 99403146 1001 86380 86390 1
403434 99403434 1001 86380 86390 1
403526 99403526 1001 86380 86390 1
403569 99403569 1001 86380 86390 1
403991 99403991 1001 86380 86390 1
404466 99404466 1001 86380 86390 1
404542 99404542 1001 86380 86390 1
404669 99404669 1001 86380 86390 1
405049 99405049 1001 86380 86390 1
405232 99405232 1001 86380 86390 1
405627 99405627 1001 86380 86390 1
405906 99405906 1001 86380 86390 1
406571 99406571 1001 86380 86390 1
406668 99406668 1001 86380 86390 1
406741 99406741 1001 86380 86390 1
406925 99406925 1001 86380 86390 1
407218 99407218 1001 86380 86390 1
407190 99407190 1001 86380 86390 1
407549 99407549 1001 86380 86390 1
409261 99409261 1001 86380 86390 1
409469 99409469 1001 86380 86390 1
409518 99409518 1001 86380 86390 1
409708 99409708 1001 86380 86390 1
409713 99409713 1001 86380 86390 1
409843 99409843 1001 86380 86390 1
410732 99410732 1001 86380 86390 1
411044 99411044 1001 86380 86390 1
411144 99411144 1001 86380 86390 1
411187 99411187 1001 86380 86390 1
411723 99411723 1001 86380 86390 1
411937 99411937 1001 86380 86390 1
411972 99411972 1001 86380 86390 1
412952 99412952 1001 86380 86390 1
413230 99413230 1001 86380 86390 1
412606 99412606 1001 86380 86390 1
413861 99413861 1001 86380 86390 1
414088 99414088 1001 86380 86390 1
413812 99413812 1001 86380 86390 1
415195 99415195 1001 86380 86390 1
415154 99415154 1001 86380 86390 1
415289 99415289 1001 86380 86390 1
415087 99415087 1001 86380 86390 1
414707 99414707 1001 86380 86390 1
414120 99414120 1001 86380 86390 1
414334 99414334 1001 86380 86390 1
415550 99415550 1001 86380 86390 1
415509 99415509 1001 86380 86390 1
416831 99416831 1001 86380 86390 1
416256 99416256 1001 86380 86390 1
416327 99416327 1001 86380 86390 1
416432 99416432 1001 86380 86390 1
416003 99416003 1001 86380 86390 1
417544 99417544 1001 86380 86390 1
417475 99417475 1001 86380 86390 1
417531 99417531 1001 86380 86390 1
417571 99417571 1001 86380 86390 1
418439 99418439 1001 86380 86390 1
417695 99417695 1001 86380 86390 1
418842 99418842 1001 86380 86390 1
418965 99418965 1001 86380 86390 1
420087 99420087 1001 86380 86390 1
419833 99419833 1001 86380 86390 1
419578 99419578 1001 86380 86390 1
419554 99419554 1001 86380 86390 1
419558 99419558 1001 86380 86390 1
420574 99420574 1001 86380 86390 1
421568 99421568 1001 86380 86390 1
420905 99420905 1001 86380 86390 1
420937 99420937 1001 86380 86390 1
421171 99421171 1001 86380 86390 1
422269 99422269 1001 86380 86390 1
422703 99422703 1001 86380 86390 1
423837 99423837 1001 86380 86390 1
425282 99425282 1001 86380 86390 1
425349 99425349 1001 86380 86390 1
425186 99425186 1001 86380 86390 1
424894 99424894 1001 86380 86390 1
424223 99424223 1001 86380 86390 1
425499 99425499 1001 86380 86390 1
425539 99425539 1001 86380 86390 1
426776 99426776 1001 86380 86390 1
426907 99426907 1001 86380 86390 1
426596 99426596 1001 86380 86390 1
426605 99426605 1001 86380 86390 1
425981 99425981 1001 86380 86390 1
426096 99426096 1001 86380 86390 1
425870 99425870 1001 86380 86390 1
426060 99426060 1001 86380 86390 1
428441 99428441 1001 86380 86390 1
428530 99428530 1001 86380 86390 1
428662 99428662 1001 86380 86390 1
428235 99428235 1001 86380 86390 1
428101 99428101 1001 86380 86390 1
427752 99427752 1001 86380 86390 1
429751 99429751 1001 86380 86390 1
429203 99429203 1001 86380 86390 1
429472 99429472 1001 86380 86390 1
429402 99429402 1001 86380 86390 1
430641 99430641 1001 86380 86390 1
431777 99431777 1001 86380 86390 1
431900 99431900 1001 86380 86390 1
430991 99430991 1001 86380 86390 1
432068 99432068 1001 86380 86390 1
432476 99432476 1001 86380 86390 1
432316 99432316 1001 86380 86390 1
433507 99433507 1001 86380 86390 1
433018 99433018 1001 86380 86390 1
432971 99432971 1001 86380 86390 1
433107 99433107 1001 86380 86390 1
433300 99433300 1001 86380 86390 1
432530 99432530 1001 86380 86390 1
432767 99432767 1001 86380 86390 1
433953 99433953 1001 86380 86390 1
435178 99435178 1001 86380 86390 1
435044 99435044 1001 86380 86390 1
435332 99435332 1001 86380 86390 1
435356 99435356 1001 86380 86390 1
434895 99434895 1001 86380 86390 1
434736 99434736 1001 86380 86390 1
434885 99434885 1001 86380 86390 1
435445 99435445 1001 86380 86390 1
435586 99435586 1001 86380 86390 1
436827 99436827 1001 86380 86390 1
437153 99437153 1001 86380 86390 1
437080 99437080 1001 86380 86390 1
437090 99437090 1001 86380 86390 1
437102 99437102 1001 86380 86390 1
300074 99300074 1001 86380 86390 1
437209 99437209 1001 86380 86390 1
300675 99300675 1001 86380 86390 1
300498 99300498 1001 86380 86390 1
300173 99300173 1001 86380 86390 1
300855 99300855 1001 86380 86390 1
300763 99300763 1001 86380 86390 1
301457 99301457 1001 86380 86390 1
301486 99301486 1001 86380 86390 1
301450 99301450 1001 86380 86390 1
301323 99301323 1001 86380 86390 1
301197 99301197 1001 86380 86390 1
301264 99301264 1001 86380 86390 1
301148 99301148 1001 86380 86390 1
300940 99300940 1001 86380 86390 1
301597 99301597 1001 86380 86390 1
301741 99301741 1001 86380 86390 1
302243 99302243 1001 86380 86390 1
302101 99302101 1001 86380 86390 1
302052 99302052 1001 86380 86390 1
301877 99301877 1001 86380 86390 1
301795 99301795 1001 86380 86390 1
301873 99301873 1001 86380 86390 1
302396 99302396 1001 86380 86390 1
303140 99303140 1001 86380 86390 1
302717 99302717 1001 86380 86390 1
302674 99302674 1001 86380 86390 1
303249 99303249 1001 86380 86390 1
303943 99303943 1001 86380 86390 1
303881 99303881 1001 86380 86390 1
303691 99303691 1001 86380 86390 1
303603 99303603 1001 86380 86390 1
304168 99304168 1001 86380 86390 1
304757 99304757 1001 86380 86390 1
304758 99304758 1001 86380 86390 1
304849 99304849 1001 86380 86390 1
304500 99304500 1001 86380 86390 1
304455 99304455 1001 86380 86390 1
304248 99304248 1001 86380 86390 1
305051 99305051 1001 86380 86390 1
305559 99305559 1001 86380 86390 1
305521 99305521 1001 86380 86390 1
305391 99305391 1001 86380 86390 1
305291 99305291 1001 86380 86390 1
305240 99305240 1001 86380 86390 1
500618 99500618 1001 86380 86390 1
500446 99500446 1001 86380 86390 1
500271 99500271 1001 86380 86390 1
500369 99500369 1001 86380 86390 1
500946 99500946 1001 86380 86390 1
500959 99500959 1001 86380 86390 1
500882 99500882 1001 86380 86390 1
501570 99501570 1001 86380 86390 1
501597 99501597 1001 86380 86390 1
501627 99501627 1001 86380 86390 1
501362 99501362 1001 86380 86390 1
501234 99501234 1001 86380 86390 1
501206 99501206 1001 86380 86390 1
501080 99501080 1001 86380 86390 1
501746 99501746 1001 86380 86390 1
501824 99501824 1001 86380 86390 1
501789 99501789 1001 86380 86390 1
502432 99502432 1001 86380 86390 1
502276 99502276 1001 86380 86390 1
502201 99502201 1001 86380 86390 1
502071 99502071 1001 86380 86390 1
502075 99502075 1001 86380 86390 1
501948 99501948 1001 86380 86390 1
502002 99502002 1001 86380 86390 1
501919 99501919 1001 86380 86390 1
501972 99501972 1001 86380 86390 1
502554 99502554 1001 86380 86390 1
502657 99502657 1001 86380 86390 1
502595 99502595 1001 86380 86390 1
503241 99503241 1001 86380 86390 1
503091 99503091 1001 86380 86390 1
503267 99503267 1001 86380 86390 1
503200 99503200 1001 86380 86390 1
503061 99503061 1001 86380 86390 1
503065 99503065 1001 86380 86390 1
502744 99502744 1001 86380 86390 1
503474 99503474 1001 86380 86390 1
503452 99503452 1001 86380 86390 1
504061 99504061 1001 86380 86390 1
503827 99503827 1001 86380 86390 1
504943 99504943 1001 86380 86390 1
504908 99504908 1001 86380 86390 1
504723 99504723 1001 86380 86390 1
504374 99504374 1001 86380 86390 1
505000 99505000 1001 86380 86390 1
505617 99505617 1001 86380 86390 1
505721 99505721 1001 86380 86390 1
505568 99505568 1001 86380 86390 1
505622 99505622 1001 86380 86390 1
505598 99505598 1001 86380 86390 1
505704 99505704 1001 86380 86390 1
505451 99505451 1001 86380 86390 1
505320 99505320 1001 86380 86390 1
505870 99505870 1001 86380 86390 1
506208 99506208 1001 86380 86390 1
506051 99506051 1001 86380 86390 1
507061 99507061 1001 86380 86390 1
507206 99507206 1001 86380 86390 1
506950 99506950 1001 86380 86390 1
506980 99506980 1001 86380 86390 1
508115 99508115 1001 86380 86390 1
507922 99507922 1001 86380 86390 1
507679 99507679 1001 86380 86390 1
507795 99507795 1001 86380 86390 1
508378 99508378 1001 86380 86390 1
508279 99508279 1001 86380 86390 1
509038 99509038 1001 86380 86390 1
509043 99509043 1001 86380 86390 1
508939 99508939 1001 86380 86390 1
509021 99509021 1001 86380 86390 1
508844 99508844 1001 86380 86390 1
508681 99508681 1001 86380 86390 1
508863 99508863 1001 86380 86390 1
508682 99508682 1001 86380 86390 1
508829 99508829 1001 86380 86390 1
509269 99509269 1001 86380 86390 1
509270 99509270 1001 86380 86390 1
509129 99509129 1001 86380 86390 1
509260 99509260 1001 86380 86390 1
509120 99509120 1001 86380 86390 1
509780 99509780 1001 86380 86390 1
509514 99509514 1001 86380 86390 1
509670 99509670 1001 86380 86390 1
509532 99509532 1001 86380 86390 1
509308 99509308 1001 86380 86390 1
509401 99509401 1001 86380 86390 1
510615 99510615 1001 86380 86390 1
510715 99510715 1001 86380 86390 1
510448 99510448 1001 86380 86390 1
510210 99510210 1001 86380 86390 1
510124 99510124 1001 86380 86390 1
510895 99510895 1001 86380 86390 1
510784 99510784 1001 86380 86390 1
511504 99511504 1001 86380 86390 1
511497 99511497 1001 86380 86390 1
510942 99510942 1001 86380 86390 1
511750 99511750 1001 86380 86390 1
512364 99512364 1001 86380 86390 1
512158 99512158 1001 86380 86390 1
511761 99511761 1001 86380 86390 1
511910 99511910 1001 86380 86390 1
512407 99512407 1001 86380 86390 1
513134 99513134 1001 86380 86390 1
512977 99512977 1001 86380 86390 1
512765 99512765 1001 86380 86390 1
512703 99512703 1001 86380 86390 1
512655 99512655 1001 86380 86390 1
512695 99512695 1001 86380 86390 1
512735 99512735 1001 86380 86390 1
512619 99512619 1001 86380 86390 1
514014 99514014 1001 86380 86390 1
513684 99513684 1001 86380 86390 1
513810 99513810 1001 86380 86390 1
514037 99514037 1001 86380 86390 1
514103 99514103 1001 86380 86390 1
515011 99515011 1001 86380 86390 1
514882 99514882 1001 86380 86390 1
514986 99514986 1001 86380 86390 1
515017 99515017 1001 86380 86390 1
515659 99515659 1001 86380 86390 1
515630 99515630 1001 86380 86390 1
515336 99515336 1001 86380 86390 1
515225 99515225 1001 86380 86390 1
515732 99515732 1001 86380 86390 1
516460 99516460 1001 86380 86390 1
516308 99516308 1001 86380 86390 1
516488 99516488 1001 86380 86390 1
516380 99516380 1001 86380 86390 1
516123 99516123 1001 86380 86390 1
516266 99516266 1001 86380 86390 1
516181 99516181 1001 86380 86390 1
516223 99516223 1001 86380 86390 1
516288 99516288 1001 86380 86390 1
516665 99516665 1001 86380 86390 1
516570 99516570 1001 86380 86390 1
516531 99516531 1001 86380 86390 1
517125 99517125 1001 86380 86390 1
516778 99516778 1001 86380 86390 1
517531 99517531 1001 86380 86390 1
517343 99517343 1001 86380 86390 1
518030 99518030 1001 86380 86390 1
517968 99517968 1001 86380 86390 1
517917 99517917 1001 86380 86390 1
517930 99517930 1001 86380 86390 1
517769 99517769 1001 86380 86390 1
517761 99517761 1001 86380 86390 1
517555 99517555 1001 86380 86390 1
517595 99517595 1001 86380 86390 1
517698 99517698 1001 86380 86390 1
517597 99517597 1001 86380 86390 1
518211 99518211 1001 86380 86390 1
518260 99518260 1001 86380 86390 1
518891 99518891 1001 86380 86390 1
518969 99518969 1001 86380 86390 1
518736 99518736 1001 86380 86390 1
518664 99518664 1001 86380 86390 1
518539 99518539 1001 86380 86390 1
518530 99518530 1001 86380 86390 1
518430 99518430 1001 86380 86390 1
519175 99519175 1001 86380 86390 1
519086 99519086 1001 86380 86390 1
519766 99519766 1001 86380 86390 1
519717 99519717 1001 86380 86390 1
519518 99519518 1001 86380 86390 1
519374 99519374 1001 86380 86390 1
520349 99520349 1001 86380 86390 1
520776 99520776 1001 86380 86390 1
520740 99520740 1001 86380 86390 1
521363 99521363 1001 86380 86390 1
521237 99521237 1001 86380 86390 1
521071 99521071 1001 86380 86390 1
520938 99520938 1001 86380 86390 1
520868 99520868 1001 86380 86390 1
522228 99522228 1001 86380 86390 1
522181 99522181 1001 86380 86390 1
522272 99522272 1001 86380 86390 1
522185 99522185 1001 86380 86390 1
522285 99522285 1001 86380 86390 1
521970 99521970 1001 86380 86390 1
521913 99521913 1001 86380 86390 1
522008 99522008 1001 86380 86390 1
521738 99521738 1001 86380 86390 1
521748 99521748 1001 86380 86390 1
522367 99522367 1001 86380 86390 1
522396 99522396 1001 86380 86390 1
522311 99522311 1001 86380 86390 1
522986 99522986 1001 86380 86390 1
522989 99522989 1001 86380 86390 1
522720 99522720 1001 86380 86390 1
522804 99522804 1001 86380 86390 1
522883 99522883 1001 86380 86390 1
522555 99522555 1001 86380 86390 1
522558 99522558 1001 86380 86390 1
523181 99523181 1001 86380 86390 1
523156 99523156 1001 86380 86390 1
523212 99523212 1001 86380 86390 1
523819 99523819 1001 86380 86390 1
523759 99523759 1001 86380 86390 1
524021 99524021 1001 86380 86390 1
524016 99524016 1001 86380 86390 1
524668 99524668 1001 86380 86390 1
524358 99524358 1001 86380 86390 1
524231 99524231 1001 86380 86390 1
524263 99524263 1001 86380 86390 1
524887 99524887 1001 86380 86390 1
525472 99525472 1001 86380 86390 1
525411 99525411 1001 86380 86390 1
525555 99525555 1001 86380 86390 1
525382 99525382 1001 86380 86390 1
525054 99525054 1001 86380 86390 1
526407 99526407 1001 86380 86390 1
526060 99526060 1001 86380 86390 1
526536 99526536 1001 86380 86390 1
527364 99527364 1001 86380 86390 1
528050 99528050 1001 86380 86390 1
527951 99527951 1001 86380 86390 1
528059 99528059 1001 86380 86390 1
527723 99527723 1001 86380 86390 1
527802 99527802 1001 86380 86390 1
527480 99527480 1001 86380 86390 1
527648 99527648 1001 86380 86390 1
528194 99528194 1001 86380 86390 1
528742 99528742 1001 86380 86390 1
528834 99528834 1001 86380 86390 1
528720 99528720 1001 86380 86390 1
528514 99528514 1001 86380 86390 1
528544 99528544 1001 86380 86390 1
528637 99528637 1001 86380 86390 1
528372 99528372 1001 86380 86390 1
528394 99528394 1001 86380 86390 1
529661 99529661 1001 86380 86390 1
529488 99529488 1001 86380 86390 1
529854 99529854 1001 86380 86390 1
529765 99529765 1001 86380 86390 1
529843 99529843 1001 86380 86390 1
529857 99529857 1001 86380 86390 1
529758 99529758 1001 86380 86390 1
530285 99530285 1001 86380 86390 1
530654 99530654 1001 86380 86390 1
530686 99530686 1001 86380 86390 1
530648 99530648 1001 86380 86390 1
530689 99530689 1001 86380 86390 1
531312 99531312 1001 86380 86390 1
531039 99531039 1001 86380 86390 1
530890 99530890 1001 86380 86390 1
531502 99531502 1001 86380 86390 1
532069 99532069 1001 86380 86390 1
532794 99532794 1001 86380 86390 1
532507 99532507 1001 86380 86390 1
532485 99532485 1001 86380 86390 1
533135 99533135 1001 86380 86390 1
533075 99533075 1001 86380 86390 1
533770 99533770 1001 86380 86390 1
533697 99533697 1001 86380 86390 1
533749 99533749 1001 86380 86390 1
533702 99533702 1001 86380 86390 1
533320 99533320 1001 86380 86390 1
533960 99533960 1001 86380 86390 1
534019 99534019 1001 86380 86390 1
534471 99534471 1001 86380 86390 1
534411 99534411 1001 86380 86390 1
534222 99534222 1001 86380 86390 1
535435 99535435 1001 86380 86390 1
535494 99535494 1001 86380 86390 1
535122 99535122 1001 86380 86390 1
534983 99534983 1001 86380 86390 1
535614 99535614 1001 86380 86390 1
536321 99536321 1001 86380 86390 1
536046 99536046 1001 86380 86390 1
535736 99535736 1001 86380 86390 1
537023 99537023 1001 86380 86390 1
536839 99536839 1001 86380 86390 1
536738 99536738 1001 86380 86390 1
536653 99536653 1001 86380 86390 1
537200 99537200 1001 86380 86390 1
537178 99537178 1001 86380 86390 1
537309 99537309 1001 86380 86390 1
537284 99537284 1001 86380 86390 1
537195 99537195 1001 86380 86390 1
537184 99537184 1001 86380 86390 1
537627 99537627 1001 86380 86390 1
537662 99537662 1001 86380 86390 1
537497 99537497 1001 86380 86390 1
538736 99538736 1001 86380 86390 1
538500 99538500 1001 86380 86390 1
538378 99538378 1001 86380 86390 1
538898 99538898 1001 86380 86390 1
538821 99538821 1001 86380 86390 1
539542 99539542 1001 86380 86390 1
539561 99539561 1001 86380 86390 1
539196 99539196 1001 86380 86390 1
539095 99539095 1001 86380 86390 1
539752 99539752 1001 86380 86390 1
540312 99540312 1001 86380 86390 1
540386 99540386 1001 86380 86390 1
540457 99540457 1001 86380 86390 1
539887 99539887 1001 86380 86390 1
540052 99540052 1001 86380 86390 1
541052 99541052 1001 86380 86390 1
540900 99540900 1001 86380 86390 1
540674 99540674 1001 86380 86390 1
540707 99540707 1001 86380 86390 1
541440 99541440 1001 86380 86390 1
541298 99541298 1001 86380 86390 1
541990 99541990 1001 86380 86390 1
542020 99542020 1001 86380 86390 1
542076 99542076 1001 86380 86390 1
541814 99541814 1001 86380 86390 1
541567 99541567 1001 86380 86390 1
542170 99542170 1001 86380 86390 1
542255 99542255 1001 86380 86390 1
542773 99542773 1001 86380 86390 1
542461 99542461 1001 86380 86390 1
542361 99542361 1001 86380 86390 1
542985 99542985 1001 86380 86390 1
543748 99543748 1001 86380 86390 1
543730 99543730 1001 86380 86390 1
543577 99543577 1001 86380 86390 1
543536 99543536 1001 86380 86390 1
543293 99543293 1001 86380 86390 1
543325 99543325 1001 86380 86390 1
543779 99543779 1001 86380 86390 1
544522 99544522 1001 86380 86390 1
544568 99544568 1001 86380 86390 1
544505 99544505 1001 86380 86390 1
544263 99544263 1001 86380 86390 1
544198 99544198 1001 86380 86390 1
544306 99544306 1001 86380 86390 1
544299 99544299 1001 86380 86390 1
544686 99544686 1001 86380 86390 1
536464 733 1002 54275 58113 1
400086 99400086 1001 86380 86390 1
400034 99400034 1001 86380 86390 1
401484 99401484 1001 86380 86390 1
401681 99401681 1001 86380 86390 1
402423 99402423 1001 86380 86390 1
402595 99402595 1001 86380 86390 1
402671 99402671 1001 86380 86390 1
402807 99402807 1001 86380 86390 1
402896 99402896 1001 86380 86390 1
403121 99403121 1001 86380 86390 1
403311 99403311 1001 86380 86390 1
403449 99403449 1001 86380 86390 1
403643 99403643 1001 86380 86390 1
403788 99403788 1001 86380 86390 1
403776 99403776 1001 86380 86390 1
404065 99404065 1001 86380 86390 1
404126 99404126 1001 86380 86390 1
404475 99404475 1001 86380 86390 1
404566 99404566 1001 86380 86390 1
404560 99404560 1001 86380 86390 1
404868 99404868 1001 86380 86390 1
404974 99404974 1001 86380 86390 1
405552 99405552 1001 86380 86390 1
406088 99406088 1001 86380 86390 1
407739 99407739 1001 86380 86390 1
407887 99407887 1001 86380 86390 1
408441 99408441 1001 86380 86390 1
408606 99408606 1001 86380 86390 1
408769 99408769 1001 86380 86390 1
409083 99409083 1001 86380 86390 1
409296 99409296 1001 86380 86390 1
409583 99409583 1001 86380 86390 1
410002 99410002 1001 86380 86390 1
410851 99410851 1001 86380 86390 1
410885 99410885 1001 86380 86390 1
411442 99411442 1001 86380 86390 1
411683 99411683 1001 86380 86390 1
411799 99411799 1001 86380 86390 1
411838 99411838 1001 86380 86390 1
411965 99411965 1001 86380 86390 1
412163 99412163 1001 86380 86390 1
412189 99412189 1001 86380 86390 1
413700 99413700 1001 86380 86390 1
413599 99413599 1001 86380 86390 1
413579 99413579 1001 86380 86390 1
413539 99413539 1001 86380 86390 1
412909 99412909 1001 86380 86390 1
413272 99413272 1001 86380 86390 1
412902 99412902 1001 86380 86390 1
415222 99415222 1001 86380 86390 1
414677 99414677 1001 86380 86390 1
414822 99414822 1001 86380 86390 1
414647 99414647 1001 86380 86390 1
414585 99414585 1001 86380 86390 1
414445 99414445 1001 86380 86390 1
415443 99415443 1001 86380 86390 1
415643 99415643 1001 86380 86390 1
416744 99416744 1001 86380 86390 1
416310 99416310 1001 86380 86390 1
416543 99416543 1001 86380 86390 1
415748 99415748 1001 86380 86390 1
415869 99415869 1001 86380 86390 1
416045 99416045 1001 86380 86390 1
417397 99417397 1001 86380 86390 1
418766 99418766 1001 86380 86390 1
418721 99418721 1001 86380 86390 1
417799 99417799 1001 86380 86390 1
417805 99417805 1001 86380 86390 1
418938 99418938 1001 86380 86390 1
418945 99418945 1001 86380 86390 1
420263 99420263 1001 86380 86390 1
419852 99419852 1001 86380 86390 1
420820 99420820 1001 86380 86390 1
422053 99422053 1001 86380 86390 1
420940 99420940 1001 86380 86390 1
421083 99421083 1001 86380 86390 1
421111 99421111 1001 86380 86390 1
423329 99423329 1001 86380 86390 1
423295 99423295 1001 86380 86390 1
422976 99422976 1001 86380 86390 1
425376 99425376 1001 86380 86390 1
424912 99424912 1001 86380 86390 1
424661 99424661 1001 86380 86390 1
424431 99424431 1001 86380 86390 1
425460 99425460 1001 86380 86390 1
426790 99426790 1001 86380 86390 1
426825 99426825 1001 86380 86390 1
427022 99427022 1001 86380 86390 1
426668 99426668 1001 86380 86390 1
426629 99426629 1001 86380 86390 1
425986 99425986 1001 86380 86390 1
425931 99425931 1001 86380 86390 1
426241 99426241 1001 86380 86390 1
427436 99427436 1001 86380 86390 1
427168 99427168 1001 86380 86390 1
427292 99427292 1001 86380 86390 1
427219 99427219 1001 86380 86390 1
428554 99428554 1001 86380 86390 1
428488 99428488 1001 86380 86390 1
428226 99428226 1001 86380 86390 1
427777 99427777 1001 86380 86390 1
428763 99428763 1001 86380 86390 1
430012 99430012 1001 86380 86390 1
430197 99430197 1001 86380 86390 1
430006 99430006 1001 86380 86390 1
430293 99430293 1001 86380 86390 1
429928 99429928 1001 86380 86390 1
429745 99429745 1001 86380 86390 1
429520 99429520 1001 86380 86390 1
430609 99430609 1001 86380 86390 1
430492 99430492 1001 86380 86390 1
430415 99430415 1001 86380 86390 1
431961 99431961 1001 86380 86390 1
431627 99431627 1001 86380 86390 1
431024 99431024 1001 86380 86390 1
433604 99433604 1001 86380 86390 1
432946 99432946 1001 86380 86390 1
433232 99433232 1001 86380 86390 1
432881 99432881 1001 86380 86390 1
433749 99433749 1001 86380 86390 1
433863 99433863 1001 86380 86390 1
433826 99433826 1001 86380 86390 1
435368 99435368 1001 86380 86390 1
435319 99435319 1001 86380 86390 1
435193 99435193 1001 86380 86390 1
434706 99434706 1001 86380 86390 1
434640 99434640 1001 86380 86390 1
434201 99434201 1001 86380 86390 1
434276 99434276 1001 86380 86390 1
435868 99435868 1001 86380 86390 1
435490 99435490 1001 86380 86390 1
436999 99436999 1001 86380 86390 1
436490 99436490 1001 86380 86390 1
436695 99436695 1001 86380 86390 1
435960 99435960 1001 86380 86390 1
437232 99437232 1001 86380 86390 1
300647 99300647 1001 86380 86390 1
300402 99300402 1001 86380 86390 1
300493 99300493 1001 86380 86390 1
300303 99300303 1001 86380 86390 1
300137 99300137 1001 86380 86390 1
300881 99300881 1001 86380 86390 1
301313 99301313 1001 86380 86390 1
301236 99301236 1001 86380 86390 1
301186 99301186 1001 86380 86390 1
301090 99301090 1001 86380 86390 1
301065 99301065 1001 86380 86390 1
301651 99301651 1001 86380 86390 1
302313 99302313 1001 86380 86390 1
302369 99302369 1001 86380 86390 1
301999 99301999 1001 86380 86390 1
302119 99302119 1001 86380 86390 1
301815 99301815 1001 86380 86390 1
302438 99302438 1001 86380 86390 1
303060 99303060 1001 86380 86390 1
302879 99302879 1001 86380 86390 1
302922 99302922 1001 86380 86390 1
302653 99302653 1001 86380 86390 1
303327 99303327 1001 86380 86390 1
303253 99303253 1001 86380 86390 1
303919 99303919 1001 86380 86390 1
303945 99303945 1001 86380 86390 1
303966 99303966 1001 86380 86390 1
303714 99303714 1001 86380 86390 1
303580 99303580 1001 86380 86390 1
303619 99303619 1001 86380 86390 1
303490 99303490 1001 86380 86390 1
303482 99303482 1001 86380 86390 1
304749 99304749 1001 86380 86390 1
304577 99304577 1001 86380 86390 1
305038 99305038 1001 86380 86390 1
500011 99500011 1001 86380 86390 1
500024 99500024 1001 86380 86390 1
500008 99500008 1001 86380 86390 1
500642 99500642 1001 86380 86390 1
500510 99500510 1001 86380 86390 1
500460 99500460 1001 86380 86390 1
500279 99500279 1001 86380 86390 1
500280 99500280 1001 86380 86390 1
500294 99500294 1001 86380 86390 1
501585 99501585 1001 86380 86390 1
501331 99501331 1001 86380 86390 1
501663 99501663 1001 86380 86390 1
501809 99501809 1001 86380 86390 1
501645 99501645 1001 86380 86390 1
501739 99501739 1001 86380 86390 1
502311 99502311 1001 86380 86390 1
502300 99502300 1001 86380 86390 1
502450 99502450 1001 86380 86390 1
502294 99502294 1001 86380 86390 1
502183 99502183 1001 86380 86390 1
502103 99502103 1001 86380 86390 1
502491 99502491 1001 86380 86390 1
502623 99502623 1001 86380 86390 1
502585 99502585 1001 86380 86390 1
503269 99503269 1001 86380 86390 1
503159 99503159 1001 86380 86390 1
503070 99503070 1001 86380 86390 1
503083 99503083 1001 86380 86390 1
503085 99503085 1001 86380 86390 1
503368 99503368 1001 86380 86390 1
503324 99503324 1001 86380 86390 1
504041 99504041 1001 86380 86390 1
503915 99503915 1001 86380 86390 1
503943 99503943 1001 86380 86390 1
504038 99504038 1001 86380 86390 1
504000 99504000 1001 86380 86390 1
504039 99504039 1001 86380 86390 1
504181 99504181 1001 86380 86390 1
504389 99504389 1001 86380 86390 1
504430 99504430 1001 86380 86390 1
505139 99505139 1001 86380 86390 1
505133 99505133 1001 86380 86390 1
505593 99505593 1001 86380 86390 1
505575 99505575 1001 86380 86390 1
505360 99505360 1001 86380 86390 1
505470 99505470 1001 86380 86390 1
505395 99505395 1001 86380 86390 1
505180 99505180 1001 86380 86390 1
505928 99505928 1001 86380 86390 1
505826 99505826 1001 86380 86390 1
506418 99506418 1001 86380 86390 1
506318 99506318 1001 86380 86390 1
506259 99506259 1001 86380 86390 1
506034 99506034 1001 86380 86390 1
506138 99506138 1001 86380 86390 1
507409 99507409 1001 86380 86390 1
507127 99507127 1001 86380 86390 1
506905 99506905 1001 86380 86390 1
506869 99506869 1001 86380 86390 1
506898 99506898 1001 86380 86390 1
507621 99507621 1001 86380 86390 1
508068 99508068 1001 86380 86390 1
507910 99507910 1001 86380 86390 1
509032 99509032 1001 86380 86390 1
508741 99508741 1001 86380 86390 1
509274 99509274 1001 86380 86390 1
509096 99509096 1001 86380 86390 1
509830 99509830 1001 86380 86390 1
509847 99509847 1001 86380 86390 1
509568 99509568 1001 86380 86390 1
509284 99509284 1001 86380 86390 1
509391 99509391 1001 86380 86390 1
509381 99509381 1001 86380 86390 1
510029 99510029 1001 86380 86390 1
509946 99509946 1001 86380 86390 1
510596 99510596 1001 86380 86390 1
510346 99510346 1001 86380 86390 1
510119 99510119 1001 86380 86390 1
510296 99510296 1001 86380 86390 1
510285 99510285 1001 86380 86390 1
510912 99510912 1001 86380 86390 1
511542 99511542 1001 86380 86390 1
511252 99511252 1001 86380 86390 1
511023 99511023 1001 86380 86390 1
511057 99511057 1001 86380 86390 1
510982 99510982 1001 86380 86390 1
511656 99511656 1001 86380 86390 1
512341 99512341 1001 86380 86390 1
512177 99512177 1001 86380 86390 1
512179 99512179 1001 86380 86390 1
512034 99512034 1001 86380 86390 1
512155 99512155 1001 86380 86390 1
512094 99512094 1001 86380 86390 1
511836 99511836 1001 86380 86390 1
511895 99511895 1001 86380 86390 1
512573 99512573 1001 86380 86390 1
512579 99512579 1001 86380 86390 1
513072 99513072 1001 86380 86390 1
513201 99513201 1001 86380 86390 1
512962 99512962 1001 86380 86390 1
512898 99512898 1001 86380 86390 1
512968 99512968 1001 86380 86390 1
513232 99513232 1001 86380 86390 1
513361 99513361 1001 86380 86390 1
514030 99514030 1001 86380 86390 1
513774 99513774 1001 86380 86390 1
513493 99513493 1001 86380 86390 1
514172 99514172 1001 86380 86390 1
514459 99514459 1001 86380 86390 1
514634 99514634 1001 86380 86390 1
514570 99514570 1001 86380 86390 1
514332 99514332 1001 86380 86390 1
514321 99514321 1001 86380 86390 1
514237 99514237 1001 86380 86390 1
514861 99514861 1001 86380 86390 1
514889 99514889 1001 86380 86390 1
515568 99515568 1001 86380 86390 1
515565 99515565 1001 86380 86390 1
515299 99515299 1001 86380 86390 1
515317 99515317 1001 86380 86390 1
515423 99515423 1001 86380 86390 1
515140 99515140 1001 86380 86390 1
515844 99515844 1001 86380 86390 1
516474 99516474 1001 86380 86390 1
516457 99516457 1001 86380 86390 1
516121 99516121 1001 86380 86390 1
516075 99516075 1001 86380 86390 1
516091 99516091 1001 86380 86390 1
515988 99515988 1001 86380 86390 1
516027 99516027 1001 86380 86390 1
516567 99516567 1001 86380 86390 1
517159 99517159 1001 86380 86390 1
517226 99517226 1001 86380 86390 1
517059 99517059 1001 86380 86390 1
517414 99517414 1001 86380 86390 1
518066 99518066 1001 86380 86390 1
517894 99517894 1001 86380 86390 1
518204 99518204 1001 86380 86390 1
518259 99518259 1001 86380 86390 1
518840 99518840 1001 86380 86390 1
518719 99518719 1001 86380 86390 1
518774 99518774 1001 86380 86390 1
518463 99518463 1001 86380 86390 1
519026 99519026 1001 86380 86390 1
519055 99519055 1001 86380 86390 1
519072 99519072 1001 86380 86390 1
519637 99519637 1001 86380 86390 1
519718 99519718 1001 86380 86390 1
520007 99520007 1001 86380 86390 1
520524 99520524 1001 86380 86390 1
520280 99520280 1001 86380 86390 1
520794 99520794 1001 86380 86390 1
520697 99520697 1001 86380 86390 1
520751 99520751 1001 86380 86390 1
521373 99521373 1001 86380 86390 1
521208 99521208 1001 86380 86390 1
520849 99520849 1001 86380 86390 1
520954 99520954 1001 86380 86390 1
520920 99520920 1001 86380 86390 1
520946 99520946 1001 86380 86390 1
521842 99521842 1001 86380 86390 1
521799 99521799 1001 86380 86390 1
522406 99522406 1001 86380 86390 1
522316 99522316 1001 86380 86390 1
522783 99522783 1001 86380 86390 1
522752 99522752 1001 86380 86390 1
522794 99522794 1001 86380 86390 1
523306 99523306 1001 86380 86390 1
523803 99523803 1001 86380 86390 1
523851 99523851 1001 86380 86390 1
523904 99523904 1001 86380 86390 1
523739 99523739 1001 86380 86390 1
523662 99523662 1001 86380 86390 1
523956 99523956 1001 86380 86390 1
524053 99524053 1001 86380 86390 1
524079 99524079 1001 86380 86390 1
524649 99524649 1001 86380 86390 1
524557 99524557 1001 86380 86390 1
524404 99524404 1001 86380 86390 1
524485 99524485 1001 86380 86390 1
524254 99524254 1001 86380 86390 1
524261 99524261 1001 86380 86390 1
524898 99524898 1001 86380 86390 1
524930 99524930 1001 86380 86390 1
525450 99525450 1001 86380 86390 1
525427 99525427 1001 86380 86390 1
525365 99525365 1001 86380 86390 1
525216 99525216 1001 86380 86390 1
525951 99525951 1001 86380 86390 1
526563 99526563 1001 86380 86390 1
526434 99526434 1001 86380 86390 1
526503 99526503 1001 86380 86390 1
527241 99527241 1001 86380 86390 1
527244 99527244 1001 86380 86390 1
526978 99526978 1001 86380 86390 1
527017 99527017 1001 86380 86390 1
526967 99526967 1001 86380 86390 1
526930 99526930 1001 86380 86390 1
527272 99527272 1001 86380 86390 1
527288 99527288 1001 86380 86390 1
527293 99527293 1001 86380 86390 1
527374 99527374 1001 86380 86390 1
528003 99528003 1001 86380 86390 1
527880 99527880 1001 86380 86390 1
527678 99527678 1001 86380 86390 1
527545 99527545 1001 86380 86390 1
528715 99528715 1001 86380 86390 1
528793 99528793 1001 86380 86390 1
528886 99528886 1001 86380 86390 1
528769 99528769 1001 86380 86390 1
528570 99528570 1001 86380 86390 1
528598 99528598 1001 86380 86390 1
528653 99528653 1001 86380 86390 1
528692 99528692 1001 86380 86390 1
528465 99528465 1001 86380 86390 1
528377 99528377 1001 86380 86390 1
528368 99528368 1001 86380 86390 1
528343 99528343 1001 86380 86390 1
528331 99528331 1001 86380 86390 1
529129 99529129 1001 86380 86390 1
529259 99529259 1001 86380 86390 1
529272 99529272 1001 86380 86390 1
529855 99529855 1001 86380 86390 1
530514 99530514 1001 86380 86390 1
530076 99530076 1001 86380 86390 1
530048 99530048 1001 86380 86390 1
530723 99530723 1001 86380 86390 1
530663 99530663 1001 86380 86390 1
531186 99531186 1001 86380 86390 1
531263 99531263 1001 86380 86390 1
531415 99531415 1001 86380 86390 1
531442 99531442 1001 86380 86390 1
531533 99531533 1001 86380 86390 1
531392 99531392 1001 86380 86390 1
531498 99531498 1001 86380 86390 1
531475 99531475 1001 86380 86390 1
532182 99532182 1001 86380 86390 1
532197 99532197 1001 86380 86390 1
531855 99531855 1001 86380 86390 1
531792 99531792 1001 86380 86390 1
532378 99532378 1001 86380 86390 1
532905 99532905 1001 86380 86390 1
533017 99533017 1001 86380 86390 1
532803 99532803 1001 86380 86390 1
532765 99532765 1001 86380 86390 1
532817 99532817 1001 86380 86390 1
532796 99532796 1001 86380 86390 1
532571 99532571 1001 86380 86390 1
532520 99532520 1001 86380 86390 1
532828 99532828 1001 86380 86390 1
533049 99533049 1001 86380 86390 1
533828 99533828 1001 86380 86390 1
533283 99533283 1001 86380 86390 1
533886 99533886 1001 86380 86390 1
534456 99534456 1001 86380 86390 1
534141 99534141 1001 86380 86390 1
534215 99534215 1001 86380 86390 1
535315 99535315 1001 86380 86390 1
535367 99535367 1001 86380 86390 1
535240 99535240 1001 86380 86390 1
535161 99535161 1001 86380 86390 1
535551 99535551 1001 86380 86390 1
536186 99536186 1001 86380 86390 1
536332 99536332 1001 86380 86390 1
536032 99536032 1001 86380 86390 1
535767 99535767 1001 86380 86390 1
535731 99535731 1001 86380 86390 1
536454 99536454 1001 86380 86390 1
536507 99536507 1001 86380 86390 1
536513 99536513 1001 86380 86390 1
537114 99537114 1001 86380 86390 1
536987 99536987 1001 86380 86390 1
536862 99536862 1001 86380 86390 1
536572 99536572 1001 86380 86390 1
536677 99536677 1001 86380 86390 1
536605 99536605 1001 86380 86390 1
537926 99537926 1001 86380 86390 1
537827 99537827 1001 86380 86390 1
537924 99537924 1001 86380 86390 1
537718 99537718 1001 86380 86390 1
537460 99537460 1001 86380 86390 1
537553 99537553 1001 86380 86390 1
537568 99537568 1001 86380 86390 1
537415 99537415 1001 86380 86390 1
537467 99537467 1001 86380 86390 1
538079 99538079 1001 86380 86390 1
538098 99538098 1001 86380 86390 1
538687 99538687 1001 86380 86390 1
538662 99538662 1001 86380 86390 1
538470 99538470 1001 86380 86390 1
538458 99538458 1001 86380 86390 1
538577 99538577 1001 86380 86390 1
538343 99538343 1001 86380 86390 1
538201 99538201 1001 86380 86390 1
538996 99538996 1001 86380 86390 1
539570 99539570 1001 86380 86390 1
539520 99539520 1001 86380 86390 1
539321 99539321 1001 86380 86390 1
539259 99539259 1001 86380 86390 1
539233 99539233 1001 86380 86390 1
539312 99539312 1001 86380 86390 1
539315 99539315 1001 86380 86390 1
539033 99539033 1001 86380 86390 1
539022 99539022 1001 86380 86390 1
539842 99539842 1001 86380 86390 1
540418 99540418 1001 86380 86390 1
540251 99540251 1001 86380 86390 1
540257 99540257 1001 86380 86390 1
540066 99540066 1001 86380 86390 1
540038 99540038 1001 86380 86390 1
540581 99540581 1001 86380 86390 1
540635 99540635 1001 86380 86390 1
541257 99541257 1001 86380 86390 1
541233 99541233 1001 86380 86390 1
541267 99541267 1001 86380 86390 1
541009 99541009 1001 86380 86390 1
541445 99541445 1001 86380 86390 1
541414 99541414 1001 86380 86390 1
541390 99541390 1001 86380 86390 1
541801 99541801 1001 86380 86390 1
541886 99541886 1001 86380 86390 1
542733 99542733 1001 86380 86390 1
542968 99542968 1001 86380 86390 1
543732 99543732 1001 86380 86390 1
543553 99543553 1001 86380 86390 1
543520 99543520 1001 86380 86390 1
543338 99543338 1001 86380 86390 1
543249 99543249 1001 86380 86390 1
543826 99543826 1001 86380 86390 1
544357 99544357 1001 86380 86390 1
544359 99544359 1001 86380 86390 1
544361 99544361 1001 86380 86390 1
543990 99543990 1001 86380 86390 1
544127 99544127 1001 86380 86390 1
544660 99544660 1001 86380 86390 1
544691 99544691 1001 86380 86390 1
544617 99544617 1001 86380 86390 1
513980 905 1001 53631 53930 1
528052 1046 1001 33752 34052 1
400017 99400017 1001 86380 86390 1
400044 99400044 1001 86380 86390 1
400208 99400208 1001 86380 86390 1
400300 99400300 1001 86380 86390 1
400564 99400564 1001 86380 86390 1
401101 99401101 1001 86380 86390 1
401407 99401407 1001 86380 86390 1
401547 99401547 1001 86380 86390 1
402110 99402110 1001 86380 86390 1
402181 99402181 1001 86380 86390 1
402358 99402358 1001 86380 86390 1
402382 99402382 1001 86380 86390 1
403079 99403079 1001 86380 86390 1
403052 99403052 1001 86380 86390 1
403266 99403266 1001 86380 86390 1
403384 99403384 1001 86380 86390 1
403837 99403837 1001 86380 86390 1
404276 99404276 1001 86380 86390 1
404292 99404292 1001 86380 86390 1
404456 99404456 1001 86380 86390 1
404900 99404900 1001 86380 86390 1
404991 99404991 1001 86380 86390 1
405384 99405384 1001 86380 86390 1
405568 99405568 1001 86380 86390 1
405546 99405546 1001 86380 86390 1
405501 99405501 1001 86380 86390 1
405728 99405728 1001 86380 86390 1
405785 99405785 1001 86380 86390 1
405962 99405962 1001 86380 86390 1
406040 99406040 1001 86380 86390 1
406001 99406001 1001 86380 86390 1
406076 99406076 1001 86380 86390 1
406131 99406131 1001 86380 86390 1
406111 99406111 1001 86380 86390 1
406328 99406328 1001 86380 86390 1
406796 99406796 1001 86380 86390 1
406803 99406803 1001 86380 86390 1
406760 99406760 1001 86380 86390 1
407355 99407355 1001 86380 86390 1
407741 99407741 1001 86380 86390 1
407744 99407744 1001 86380 86390 1
408564 99408564 1001 86380 86390 1
409105 99409105 1001 86380 86390 1
409561 99409561 1001 86380 86390 1
409571 99409571 1001 86380 86390 1
409611 99409611 1001 86380 86390 1
409994 99409994 1001 86380 86390 1
410265 99410265 1001 86380 86390 1
410305 99410305 1001 86380 86390 1
410653 99410653 1001 86380 86390 1
410930 99410930 1001 86380 86390 1
411085 99411085 1001 86380 86390 1
411068 99411068 1001 86380 86390 1
411261 99411261 1001 86380 86390 1
411236 99411236 1001 86380 86390 1
411725 99411725 1001 86380 86390 1
411730 99411730 1001 86380 86390 1
412083 99412083 1001 86380 86390 1
412114 99412114 1001 86380 86390 1
412149 99412149 1001 86380 86390 1
412294 99412294 1001 86380 86390 1
413521 99413521 1001 86380 86390 1
413636 99413636 1001 86380 86390 1
413647 99413647 1001 86380 86390 1
413324 99413324 1001 86380 86390 1
413171 99413171 1001 86380 86390 1
412613 99412613 1001 86380 86390 1
414930 99414930 1001 86380 86390 1
414866 99414866 1001 86380 86390 1
414741 99414741 1001 86380 86390 1
414311 99414311 1001 86380 86390 1
415545 99415545 1001 86380 86390 1
416869 99416869 1001 86380 86390 1
416882 99416882 1001 86380 86390 1
416488 99416488 1001 86380 86390 1
416313 99416313 1001 86380 86390 1
415905 99415905 1001 86380 86390 1
416122 99416122 1001 86380 86390 1
415921 99415921 1001 86380 86390 1
416102 99416102 1001 86380 86390 1
417328 99417328 1001 86380 86390 1
417166 99417166 1001 86380 86390 1
417304 99417304 1001 86380 86390 1
417548 99417548 1001 86380 86390 1
417532 99417532 1001 86380 86390 1
418703 99418703 1001 86380 86390 1
418513 99418513 1001 86380 86390 1
417661 99417661 1001 86380 86390 1
417874 99417874 1001 86380 86390 1
419201 99419201 1001 86380 86390 1
420276 99420276 1001 86380 86390 1
420307 99420307 1001 86380 86390 1
420089 99420089 1001 86380 86390 1
420021 99420021 1001 86380 86390 1
421589 99421589 1001 86380 86390 1
421473 99421473 1001 86380 86390 1
421609 99421609 1001 86380 86390 1
421097 99421097 1001 86380 86390 1
420899 99420899 1001 86380 86390 1
420999 99420999 1001 86380 86390 1
421023 99421023 1001 86380 86390 1
422520 99422520 1001 86380 86390 1
423844 99423844 1001 86380 86390 1
423829 99423829 1001 86380 86390 1
424090 99424090 1001 86380 86390 1
425248 99425248 1001 86380 86390 1
425107 99425107 1001 86380 86390 1
424782 99424782 1001 86380 86390 1
424615 99424615 1001 86380 86390 1
424740 99424740 1001 86380 86390 1
425446 99425446 1001 86380 86390 1
425490 99425490 1001 86380 86390 1
427039 99427039 1001 86380 86390 1
427073 99427073 1001 86380 86390 1
426888 99426888 1001 86380 86390 1
426628 99426628 1001 86380 86390 1
426616 99426616 1001 86380 86390 1
425950 99425950 1001 86380 86390 1
426106 99426106 1001 86380 86390 1
427236 99427236 1001 86380 86390 1
426274 99426274 1001 86380 86390 1
427248 99427248 1001 86380 86390 1
428504 99428504 1001 86380 86390 1
427631 99427631 1001 86380 86390 1
427807 99427807 1001 86380 86390 1
428955 99428955 1001 86380 86390 1
429934 99429934 1001 86380 86390 1
429585 99429585 1001 86380 86390 1
430454 99430454 1001 86380 86390 1
430713 99430713 1001 86380 86390 1
430534 99430534 1001 86380 86390 1
430452 99430452 1001 86380 86390 1
431994 99431994 1001 86380 86390 1
431718 99431718 1001 86380 86390 1
431272 99431272 1001 86380 86390 1
430897 99430897 1001 86380 86390 1
431248 99431248 1001 86380 86390 1
430833 99430833 1001 86380 86390 1
430882 99430882 1001 86380 86390 1
432127 99432127 1001 86380 86390 1
433677 99433677 1001 86380 86390 1
433071 99433071 1001 86380 86390 1
433165 99433165 1001 86380 86390 1
435203 99435203 1001 86380 86390 1
435414 99435414 1001 86380 86390 1
434909 99434909 1001 86380 86390 1
434200 99434200 1001 86380 86390 1
434524 99434524 1001 86380 86390 1
434460 99434460 1001 86380 86390 1
435644 99435644 1001 86380 86390 1
435522 99435522 1001 86380 86390 1
435446 99435446 1001 86380 86390 1
435593 99435593 1001 86380 86390 1
436990 99436990 1001 86380 86390 1
436507 99436507 1001 86380 86390 1
436647 99436647 1001 86380 86390 1
436357 99436357 1001 86380 86390 1
436193 99436193 1001 86380 86390 1
436016 99436016 1001 86380 86390 1
436240 99436240 1001 86380 86390 1
436141 99436141 1001 86380 86390 1
436173 99436173 1001 86380 86390 1
436280 99436280 1001 86380 86390 1
300589 99300589 1001 86380 86390 1
300513 99300513 1001 86380 86390 1
300503 99300503 1001 86380 86390 1
300443 99300443 1001 86380 86390 1
300160 99300160 1001 86380 86390 1
300255 99300255 1001 86380 86390 1
300310 99300310 1001 86380 86390 1
300894 99300894 1001 86380 86390 1
300809 99300809 1001 86380 86390 1
301473 99301473 1001 86380 86390 1
301331 99301331 1001 86380 86390 1
301064 99301064 1001 86380 86390 1
301035 99301035 1001 86380 86390 1
301699 99301699 1001 86380 86390 1
301675 99301675 1001 86380 86390 1
301589 99301589 1001 86380 86390 1
301693 99301693 1001 86380 86390 1
302315 99302315 1001 86380 86390 1
302009 99302009 1001 86380 86390 1
302095 99302095 1001 86380 86390 1
301929 99301929 1001 86380 86390 1
301879 99301879 1001 86380 86390 1
301913 99301913 1001 86380 86390 1
302627 99302627 1001 86380 86390 1
303256 99303256 1001 86380 86390 1
303277 99303277 1001 86380 86390 1
303821 99303821 1001 86380 86390 1
303612 99303612 1001 86380 86390 1
304230 99304230 1001 86380 86390 1
304209 99304209 1001 86380 86390 1
304081 99304081 1001 86380 86390 1
304750 99304750 1001 86380 86390 1
304753 99304753 1001 86380 86390 1
304586 99304586 1001 86380 86390 1
304936 99304936 1001 86380 86390 1
304992 99304992 1001 86380 86390 1
304946 99304946 1001 86380 86390 1
305639 99305639 1001 86380 86390 1
305398 99305398 1001 86380 86390 1
305388 99305388 1001 86380 86390 1
305197 99305197 1001 86380 86390 1
305070 99305070 1001 86380 86390 1
500053 99500053 1001 86380 86390 1
500148 99500148 1001 86380 86390 1
500437 99500437 1001 86380 86390 1
501005 99501005 1001 86380 86390 1
501006 99501006 1001 86380 86390 1
501619 99501619 1001 86380 86390 1
501495 99501495 1001 86380 86390 1
501215 99501215 1001 86380 86390 1
501155 99501155 1001 86380 86390 1
501104 99501104 1001 86380 86390 1
501770 99501770 1001 86380 86390 1
502321 99502321 1001 86380 86390 1
502123 99502123 1001 86380 86390 1
502136 99502136 1001 86380 86390 1
502605 99502605 1001 86380 86390 1
502477 99502477 1001 86380 86390 1
502656 99502656 1001 86380 86390 1
503128 99503128 1001 86380 86390 1
503086 99503086 1001 86380 86390 1
503026 99503026 1001 86380 86390 1
503028 99503028 1001 86380 86390 1
502846 99502846 1001 86380 86390 1
503394 99503394 1001 86380 86390 1
503996 99503996 1001 86380 86390 1
503557 99503557 1001 86380 86390 1
504268 99504268 1001 86380 86390 1
504308 99504308 1001 86380 86390 1
504880 99504880 1001 86380 86390 1
504891 99504891 1001 86380 86390 1
504941 99504941 1001 86380 86390 1
504507 99504507 1001 86380 86390 1
504508 99504508 1001 86380 86390 1
505119 99505119 1001 86380 86390 1
505577 99505577 1001 86380 86390 1
505516 99505516 1001 86380 86390 1
505241 99505241 1001 86380 86390 1
505311 99505311 1001 86380 86390 1
505161 99505161 1001 86380 86390 1
505849 99505849 1001 86380 86390 1
506583 99506583 1001 86380 86390 1
506003 99506003 1001 86380 86390 1
506068 99506068 1001 86380 86390 1
506087 99506087 1001 86380 86390 1
505976 99505976 1001 86380 86390 1
506757 99506757 1001 86380 86390 1
507387 99507387 1001 86380 86390 1
507179 99507179 1001 86380 86390 1
507039 99507039 1001 86380 86390 1
507183 99507183 1001 86380 86390 1
506988 99506988 1001 86380 86390 1
506953 99506953 1001 86380 86390 1
507471 99507471 1001 86380 86390 1
507433 99507433 1001 86380 86390 1
507498 99507498 1001 86380 86390 1
507477 99507477 1001 86380 86390 1
508092 99508092 1001 86380 86390 1
507838 99507838 1001 86380 86390 1
508003 99508003 1001 86380 86390 1
508391 99508391 1001 86380 86390 1
508306 99508306 1001 86380 86390 1
508959 99508959 1001 86380 86390 1
508923 99508923 1001 86380 86390 1
508878 99508878 1001 86380 86390 1
508981 99508981 1001 86380 86390 1
508845 99508845 1001 86380 86390 1
509526 99509526 1001 86380 86390 1
509582 99509582 1001 86380 86390 1
509354 99509354 1001 86380 86390 1
510580 99510580 1001 86380 86390 1
510571 99510571 1001 86380 86390 1
510371 99510371 1001 86380 86390 1
510475 99510475 1001 86380 86390 1
510160 99510160 1001 86380 86390 1
510108 99510108 1001 86380 86390 1
510242 99510242 1001 86380 86390 1
510106 99510106 1001 86380 86390 1
510897 99510897 1001 86380 86390 1
511327 99511327 1001 86380 86390 1
511203 99511203 1001 86380 86390 1
511668 99511668 1001 86380 86390 1
511567 99511567 1001 86380 86390 1
511704 99511704 1001 86380 86390 1
512378 99512378 1001 86380 86390 1
512362 99512362 1001 86380 86390 1
512234 99512234 1001 86380 86390 1
511986 99511986 1001 86380 86390 1
511850 99511850 1001 86380 86390 1
511803 99511803 1001 86380 86390 1
511818 99511818 1001 86380 86390 1
512885 99512885 1001 86380 86390 1
512848 99512848 1001 86380 86390 1
512696 99512696 1001 86380 86390 1
513371 99513371 1001 86380 86390 1
513974 99513974 1001 86380 86390 1
513848 99513848 1001 86380 86390 1
513519 99513519 1001 86380 86390 1
513507 99513507 1001 86380 86390 1
513585 99513585 1001 86380 86390 1
514228 99514228 1001 86380 86390 1
514817 99514817 1001 86380 86390 1
514701 99514701 1001 86380 86390 1
514517 99514517 1001 86380 86390 1
514349 99514349 1001 86380 86390 1
514388 99514388 1001 86380 86390 1
514891 99514891 1001 86380 86390 1
515400 99515400 1001 86380 86390 1
515310 99515310 1001 86380 86390 1
515277 99515277 1001 86380 86390 1
515085 99515085 1001 86380 86390 1
515825 99515825 1001 86380 86390 1
516111 99516111 1001 86380 86390 1
516277 99516277 1001 86380 86390 1
516612 99516612 1001 86380 86390 1
516556 99516556 1001 86380 86390 1
517070 99517070 1001 86380 86390 1
517034 99517034 1001 86380 86390 1
516840 99516840 1001 86380 86390 1
517526 99517526 1001 86380 86390 1
517809 99517809 1001 86380 86390 1
517584 99517584 1001 86380 86390 1
517716 99517716 1001 86380 86390 1
517639 99517639 1001 86380 86390 1
518212 99518212 1001 86380 86390 1
518795 99518795 1001 86380 86390 1
518802 99518802 1001 86380 86390 1
518601 99518601 1001 86380 86390 1
518597 99518597 1001 86380 86390 1
518639 99518639 1001 86380 86390 1
519615 99519615 1001 86380 86390 1
519616 99519616 1001 86380 86390 1
519645 99519645 1001 86380 86390 1
519606 99519606 1001 86380 86390 1
519348 99519348 1001 86380 86390 1
519362 99519362 1001 86380 86390 1
519341 99519341 1001 86380 86390 1
519265 99519265 1001 86380 86390 1
520279 99520279 1001 86380 86390 1
520065 99520065 1001 86380 86390 1
520689 99520689 1001 86380 86390 1
521248 99521248 1001 86380 86390 1
521068 99521068 1001 86380 86390 1
521172 99521172 1001 86380 86390 1
521586 99521586 1001 86380 86390 1
522215 99522215 1001 86380 86390 1
522179 99522179 1001 86380 86390 1
521985 99521985 1001 86380 86390 1
521908 99521908 1001 86380 86390 1
521999 99521999 1001 86380 86390 1
522038 99522038 1001 86380 86390 1
521896 99521896 1001 86380 86390 1
521798 99521798 1001 86380 86390 1
522471 99522471 1001 86380 86390 1
522331 99522331 1001 86380 86390 1
522314 99522314 1001 86380 86390 1
523082 99523082 1001 86380 86390 1
522850 99522850 1001 86380 86390 1
522895 99522895 1001 86380 86390 1
522515 99522515 1001 86380 86390 1
523189 99523189 1001 86380 86390 1
523628 99523628 1001 86380 86390 1
523537 99523537 1001 86380 86390 1
523568 99523568 1001 86380 86390 1
523367 99523367 1001 86380 86390 1
523988 99523988 1001 86380 86390 1
524015 99524015 1001 86380 86390 1
524096 99524096 1001 86380 86390 1
524641 99524641 1001 86380 86390 1
524697 99524697 1001 86380 86390 1
524716 99524716 1001 86380 86390 1
524806 99524806 1001 86380 86390 1
525526 99525526 1001 86380 86390 1
525398 99525398 1001 86380 86390 1
525587 99525587 1001 86380 86390 1
525278 99525278 1001 86380 86390 1
525308 99525308 1001 86380 86390 1
525260 99525260 1001 86380 86390 1
525158 99525158 1001 86380 86390 1
525737 99525737 1001 86380 86390 1
525608 99525608 1001 86380 86390 1
525720 99525720 1001 86380 86390 1
526333 99526333 1001 86380 86390 1
526312 99526312 1001 86380 86390 1
526397 99526397 1001 86380 86390 1
526301 99526301 1001 86380 86390 1
526278 99526278 1001 86380 86390 1
526210 99526210 1001 86380 86390 1
525816 99525816 1001 86380 86390 1
526579 99526579 1001 86380 86390 1
527135 99527135 1001 86380 86390 1
526953 99526953 1001 86380 86390 1
526728 99526728 1001 86380 86390 1
527353 99527353 1001 86380 86390 1
528041 99528041 1001 86380 86390 1
528015 99528015 1001 86380 86390 1
527861 99527861 1001 86380 86390 1
527812 99527812 1001 86380 86390 1
528241 99528241 1001 86380 86390 1
527871 99527871 1001 86380 86390 1
528129 99528129 1001 86380 86390 1
528144 99528144 1001 86380 86390 1
528825 99528825 1001 86380 86390 1
528714 99528714 1001 86380 86390 1
528780 99528780 1001 86380 86390 1
528807 99528807 1001 86380 86390 1
528684 99528684 1001 86380 86390 1
528610 99528610 1001 86380 86390 1
528361 99528361 1001 86380 86390 1
528442 99528442 1001 86380 86390 1
528352 99528352 1001 86380 86390 1
528964 99528964 1001 86380 86390 1
528913 99528913 1001 86380 86390 1
529065 99529065 1001 86380 86390 1
529660 99529660 1001 86380 86390 1
529501 99529501 1001 86380 86390 1
529425 99529425 1001 86380 86390 1
530527 99530527 1001 86380 86390 1
530354 99530354 1001 86380 86390 1
530286 99530286 1001 86380 86390 1
530862 99530862 1001 86380 86390 1
530959 99530959 1001 86380 86390 1
530926 99530926 1001 86380 86390 1
532131 99532131 1001 86380 86390 1
532127 99532127 1001 86380 86390 1
531819 99531819 1001 86380 86390 1
531964 99531964 1001 86380 86390 1
531737 99531737 1001 86380 86390 1
532283 99532283 1001 86380 86390 1
532318 99532318 1001 86380 86390 1
532891 99532891 1001 86380 86390 1
532957 99532957 1001 86380 86390 1
532481 99532481 1001 86380 86390 1
532611 99532611 1001 86380 86390 1
533114 99533114 1001 86380 86390 1
533116 99533116 1001 86380 86390 1
533825 99533825 1001 86380 86390 1
533750 99533750 1001 86380 86390 1
533727 99533727 1001 86380 86390 1
533381 99533381 1001 86380 86390 1
533372 99533372 1001 86380 86390 1
533287 99533287 1001 86380 86390 1
534496 99534496 1001 86380 86390 1
534418 99534418 1001 86380 86390 1
534470 99534470 1001 86380 86390 1
534354 99534354 1001 86380 86390 1
534433 99534433 1001 86380 86390 1
534344 99534344 1001 86380 86390 1
534373 99534373 1001 86380 86390 1
534361 99534361 1001 86380 86390 1
535342 99535342 1001 86380 86390 1
535224 99535224 1001 86380 86390 1
534958 99534958 1001 86380 86390 1
535078 99535078 1001 86380 86390 1
534977 99534977 1001 86380 86390 1
535715 99535715 1001 86380 86390 1
535697 99535697 1001 86380 86390 1
535686 99535686 1001 86380 86390 1
535544 99535544 1001 86380 86390 1
535978 99535978 1001 86380 86390 1
536017 99536017 1001 86380 86390 1
537142 99537142 1001 86380 86390 1
537028 99537028 1001 86380 86390 1
537033 99537033 1001 86380 86390 1
537177 99537177 1001 86380 86390 1
537359 99537359 1001 86380 86390 1
537857 99537857 1001 86380 86390 1
537667 99537667 1001 86380 86390 1
537583 99537583 1001 86380 86390 1
537713 99537713 1001 86380 86390 1
537664 99537664 1001 86380 86390 1
537410 99537410 1001 86380 86390 1
537451 99537451 1001 86380 86390 1
537387 99537387 1001 86380 86390 1
538520 99538520 1001 86380 86390 1
538443 99538443 1001 86380 86390 1
538281 99538281 1001 86380 86390 1
539388 99539388 1001 86380 86390 1
539136 99539136 1001 86380 86390 1
539073 99539073 1001 86380 86390 1
539226 99539226 1001 86380 86390 1
539776 99539776 1001 86380 86390 1
540432 99540432 1001 86380 86390 1
540298 99540298 1001 86380 86390 1
540224 99540224 1001 86380 86390 1
540199 99540199 1001 86380 86390 1
540150 99540150 1001 86380 86390 1
540255 99540255 1001 86380 86390 1
540205 99540205 1001 86380 86390 1
540603 99540603 1001 86380 86390 1
541174 99541174 1001 86380 86390 1
540815 99540815 1001 86380 86390 1
540870 99540870 1001 86380 86390 1
540861 99540861 1001 86380 86390 1
540735 99540735 1001 86380 86390 1
541472 99541472 1001 86380 86390 1
541438 99541438 1001 86380 86390 1
542029 99542029 1001 86380 86390 1
541559 99541559 1001 86380 86390 1
543150 99543150 1001 86380 86390 1
543126 99543126 1001 86380 86390 1
543014 99543014 1001 86380 86390 1
543028 99543028 1001 86380 86390 1
543552 99543552 1001 86380 86390 1
543349 99543349 1001 86380 86390 1
543201 99543201 1001 86380 86390 1
543906 99543906 1001 86380 86390 1
544405 99544405 1001 86380 86390 1
544187 99544187 1001 86380 86390 1
544344 99544344 1001 86380 86390 1
544100 99544100 1001 86380 86390 1
544705 99544705 1001 86380 86390 1
544667 99544667 1001 86380 86390 1
544630 99544630 1001 86380 86390 1
423558 830 1001 11400 11757 1
400179 99400179 1001 86380 86390 1
400487 99400487 1001 86380 86390 1
400749 99400749 1001 86380 86390 1
400929 99400929 1001 86380 86390 1
401343 99401343 1001 86380 86390 1
401661 99401661 1001 86380 86390 1
401892 99401892 1001 86380 86390 1
402018 99402018 1001 86380 86390 1
402811 99402811 1001 86380 86390 1
403048 99403048 1001 86380 86390 1
403462 99403462 1001 86380 86390 1
403690 99403690 1001 86380 86390 1
403741 99403741 1001 86380 86390 1
403894 99403894 1001 86380 86390 1
404734 99404734 1001 86380 86390 1
404926 99404926 1001 86380 86390 1
405085 99405085 1001 86380 86390 1
406313 99406313 1001 86380 86390 1
406643 99406643 1001 86380 86390 1
408147 99408147 1001 86380 86390 1
408388 99408388 1001 86380 86390 1
408371 99408371 1001 86380 86390 1
408556 99408556 1001 86380 86390 1
408998 99408998 1001 86380 86390 1
408983 99408983 1001 86380 86390 1
409270 99409270 1001 86380 86390 1
409747 99409747 1001 86380 86390 1
409887 99409887 1001 86380 86390 1
410259 99410259 1001 86380 86390 1
410684 99410684 1001 86380 86390 1
410818 99410818 1001 86380 86390 1
411057 99411057 1001 86380 86390 1
411405 99411405 1001 86380 86390 1
411688 99411688 1001 86380 86390 1
411796 99411796 1001 86380 86390 1
412108 99412108 1001 86380 86390 1
412415 99412415 1001 86380 86390 1
413015 99413015 1001 86380 86390 1
413039 99413039 1001 86380 86390 1
412814 99412814 1001 86380 86390 1
413937 99413937 1001 86380 86390 1
415576 99415576 1001 86380 86390 1
416832 99416832 1001 86380 86390 1
416909 99416909 1001 86380 86390 1
416686 99416686 1001 86380 86390 1
416852 99416852 1001 86380 86390 1
416203 99416203 1001 86380 86390 1
415939 99415939 1001 86380 86390 1
417101 99417101 1001 86380 86390 1
417445 99417445 1001 86380 86390 1
418068 99418068 1001 86380 86390 1
418907 99418907 1001 86380 86390 1
419058 99419058 1001 86380 86390 1
420238 99420238 1001 86380 86390 1
420133 99420133 1001 86380 86390 1
419670 99419670 1001 86380 86390 1
419451 99419451 1001 86380 86390 1
419596 99419596 1001 86380 86390 1
419478 99419478 1001 86380 86390 1
419482 99419482 1001 86380 86390 1
420760 99420760 1001 86380 86390 1
421801 99421801 1001 86380 86390 1
421700 99421700 1001 86380 86390 1
421393 99421393 1001 86380 86390 1
420925 99420925 1001 86380 86390 1
421223 99421223 1001 86380 86390 1
421168 99421168 1001 86380 86390 1
422502 99422502 1001 86380 86390 1
423563 99423563 1001 86380 86390 1
423215 99423215 1001 86380 86390 1
423856 99423856 1001 86380 86390 1
425298 99425298 1001 86380 86390 1
425316 99425316 1001 86380 86390 1
425120 99425120 1001 86380 86390 1
424959 99424959 1001 86380 86390 1
424625 99424625 1001 86380 86390 1
425571 99425571 1001 86380 86390 1
425523 99425523 1001 86380 86390 1
426898 99426898 1001 86380 86390 1
425889 99425889 1001 86380 86390 1
426268 99426268 1001 86380 86390 1
427148 99427148 1001 86380 86390 1
427469 99427469 1001 86380 86390 1
427184 99427184 1001 86380 86390 1
428390 99428390 1001 86380 86390 1
428575 99428575 1001 86380 86390 1
428594 99428594 1001 86380 86390 1
428289 99428289 1001 86380 86390 1
427692 99427692 1001 86380 86390 1
427769 99427769 1001 86380 86390 1
428974 99428974 1001 86380 86390 1
429607 99429607 1001 86380 86390 1
429555 99429555 1001 86380 86390 1
429456 99429456 1001 86380 86390 1
431660 99431660 1001 86380 86390 1
431126 99431126 1001 86380 86390 1
430873 99430873 1001 86380 86390 1
431088 99431088 1001 86380 86390 1
432252 99432252 1001 86380 86390 1
432359 99432359 1001 86380 86390 1
432312 99432312 1001 86380 86390 1
433344 99433344 1001 86380 86390 1
433191 99433191 1001 86380 86390 1
433092 99433092 1001 86380 86390 1
432894 99432894 1001 86380 86390 1
432872 99432872 1001 86380 86390 1
432642 99432642 1001 86380 86390 1
433793 99433793 1001 86380 86390 1
435134 99435134 1001 86380 86390 1
435224 99435224 1001 86380 86390 1
435392 99435392 1001 86380 86390 1
435311 99435311 1001 86380 86390 1
434789 99434789 1001 86380 86390 1
434689 99434689 1001 86380 86390 1
434715 99434715 1001 86380 86390 1
434914 99434914 1001 86380 86390 1
434269 99434269 1001 86380 86390 1
434279 99434279 1001 86380 86390 1
434255 99434255 1001 86380 86390 1
435483 99435483 1001 86380 86390 1
435620 99435620 1001 86380 86390 1
437093 99437093 1001 86380 86390 1
436302 99436302 1001 86380 86390 1
435965 99435965 1001 86380 86390 1
437206 99437206 1001 86380 86390 1
300052 99300052 1001 86380 86390 1
300518 99300518 1001 86380 86390 1
300164 99300164 1001 86380 86390 1
300119 99300119 1001 86380 86390 1
300898 99300898 1001 86380 86390 1
300854 99300854 1001 86380 86390 1
301520 99301520 1001 86380 86390 1
301352 99301352 1001 86380 86390 1
301409 99301409 1001 86380 86390 1
301164 99301164 1001 86380 86390 1
301103 99301103 1001 86380 86390 1
301032 99301032 1001 86380 86390 1
302296 99302296 1001 86380 86390 1
302286 99302286 1001 86380 86390 1
302328 99302328 1001 86380 86390 1
301786 99301786 1001 86380 86390 1
302499 99302499 1001 86380 86390 1
302506 99302506 1001 86380 86390 1
302924 99302924 1001 86380 86390 1
302900 99302900 1001 86380 86390 1
302799 99302799 1001 86380 86390 1
302867 99302867 1001 86380 86390 1
302999 99302999 1001 86380 86390 1
303360 99303360 1001 86380 86390 1
303386 99303386 1001 86380 86390 1
303225 99303225 1001 86380 86390 1
303986 99303986 1001 86380 86390 1
303871 99303871 1001 86380 86390 1
303672 99303672 1001 86380 86390 1
303689 99303689 1001 86380 86390 1
303767 99303767 1001 86380 86390 1
303756 99303756 1001 86380 86390 1
303452 99303452 1001 86380 86390 1
303530 99303530 1001 86380 86390 1
303431 99303431 1001 86380 86390 1
304075 99304075 1001 86380 86390 1
304688 99304688 1001 86380 86390 1
304690 99304690 1001 86380 86390 1
304498 99304498 1001 86380 86390 1
304643 99304643 1001 86380 86390 1
304635 99304635 1001 86380 86390 1
304445 99304445 1001 86380 86390 1
304304 99304304 1001 86380 86390 1
304387 99304387 1001 86380 86390 1
304957 99304957 1001 86380 86390 1
304933 99304933 1001 86380 86390 1
305220 99305220 1001 86380 86390 1
305145 99305145 1001 86380 86390 1
500102 99500102 1001 86380 86390 1
500736 99500736 1001 86380 86390 1
500745 99500745 1001 86380 86390 1
500656 99500656 1001 86380 86390 1
500439 99500439 1001 86380 86390 1
500518 99500518 1001 86380 86390 1
500559 99500559 1001 86380 86390 1
500599 99500599 1001 86380 86390 1
500475 99500475 1001 86380 86390 1
500293 99500293 1001 86380 86390 1
500905 99500905 1001 86380 86390 1
501015 99501015 1001 86380 86390 1
500978 99500978 1001 86380 86390 1
501628 99501628 1001 86380 86390 1
501383 99501383 1001 86380 86390 1
501284 99501284 1001 86380 86390 1
501415 99501415 1001 86380 86390 1
501085 99501085 1001 86380 86390 1
501040 99501040 1001 86380 86390 1
501804 99501804 1001 86380 86390 1
502596 99502596 1001 86380 86390 1
503242 99503242 1001 86380 86390 1
503104 99503104 1001 86380 86390 1
502941 99502941 1001 86380 86390 1
503071 99503071 1001 86380 86390 1
502705 99502705 1001 86380 86390 1
503473 99503473 1001 86380 86390 1
503403 99503403 1001 86380 86390 1
503950 99503950 1001 86380 86390 1
504003 99504003 1001 86380 86390 1
504105 99504105 1001 86380 86390 1
503823 99503823 1001 86380 86390 1
503811 99503811 1001 86380 86390 1
503881 99503881 1001 86380 86390 1
503766 99503766 1001 86380 86390 1
503648 99503648 1001 86380 86390 1
503664 99503664 1001 86380 86390 1
504184 99504184 1001 86380 86390 1
504147 99504147 1001 86380 86390 1
504202 99504202 1001 86380 86390 1
504400 99504400 1001 86380 86390 1
504456 99504456 1001 86380 86390 1
505137 99505137 1001 86380 86390 1
505100 99505100 1001 86380 86390 1
504987 99504987 1001 86380 86390 1
505078 99505078 1001 86380 86390 1
505095 99505095 1001 86380 86390 1
505624 99505624 1001 86380 86390 1
505439 99505439 1001 86380 86390 1
505263 99505263 1001 86380 86390 1
505239 99505239 1001 86380 86390 1
505329 99505329 1001 86380 86390 1
506486 99506486 1001 86380 86390 1
506586 99506586 1001 86380 86390 1
506313 99506313 1001 86380 86390 1
506352 99506352 1001 86380 86390 1
506369 99506369 1001 86380 86390 1
506298 99506298 1001 86380 86390 1
506044 99506044 1001 86380 86390 1
506155 99506155 1001 86380 86390 1
506669 99506669 1001 86380 86390 1
506695 99506695 1001 86380 86390 1
506708 99506708 1001 86380 86390 1
507256 99507256 1001 86380 86390 1
507374 99507374 1001 86380 86390 1
507154 99507154 1001 86380 86390 1
507044 99507044 1001 86380 86390 1
506804 99506804 1001 86380 86390 1
506922 99506922 1001 86380 86390 1
[truncated: 4,103,015 more chars]
