# Supplementary material for: Fast and near-optimal monitoring for healthcare acquired infection outbreaks
Source: PLoS Comput Biol. 2019 Sep 16;15(9):e1007284. doi: 10.1371/journal.pcbi.1007284 (PMC6762212; doi:10.1371/journal.pcbi.1007284)
Supplement: S1 Data — (ZIP) [file pcbi.1007284.s006.zip › MobilityLogs1/HAISE_Carilion_all_visits_day_44.txt]

#Person location Sublocation StartTime EndTime Type
431328 498 1001 21900 22557 1
418761 218 1001 37140 37737 1
514095 515 1002 45478 47827 1
530817 657 1001 64560 64859 1
536519 829 1002 27947 40712 1
400104 99400104 1001 86380 86390 1
400233 99400233 1001 86380 86390 1
400801 99400801 1001 86380 86390 1
401224 99401224 1001 86380 86390 1
401440 99401440 1001 86380 86390 1
402372 99402372 1001 86380 86390 1
402965 99402965 1001 86380 86390 1
402896 99402896 1001 86380 86390 1
403037 99403037 1001 86380 86390 1
403475 99403475 1001 86380 86390 1
404237 99404237 1001 86380 86390 1
404324 99404324 1001 86380 86390 1
404369 99404369 1001 86380 86390 1
405175 99405175 1001 86380 86390 1
405515 99405515 1001 86380 86390 1
405606 99405606 1001 86380 86390 1
405686 99405686 1001 86380 86390 1
405780 99405780 1001 86380 86390 1
406422 99406422 1001 86380 86390 1
406596 99406596 1001 86380 86390 1
406932 99406932 1001 86380 86390 1
407010 99407010 1001 86380 86390 1
407302 99407302 1001 86380 86390 1
407424 99407424 1001 86380 86390 1
407549 99407549 1001 86380 86390 1
407714 99407714 1001 86380 86390 1
407957 99407957 1001 86380 86390 1
408111 99408111 1001 86380 86390 1
408208 99408208 1001 86380 86390 1
408159 99408159 1001 86380 86390 1
408224 99408224 1001 86380 86390 1
408355 99408355 1001 86380 86390 1
408762 99408762 1001 86380 86390 1
409333 99409333 1001 86380 86390 1
409495 99409495 1001 86380 86390 1
410060 99410060 1001 86380 86390 1
410523 99410523 1001 86380 86390 1
410846 99410846 1001 86380 86390 1
410959 99410959 1001 86380 86390 1
411084 99411084 1001 86380 86390 1
411592 99411592 1001 86380 86390 1
411991 99411991 1001 86380 86390 1
413417 99413417 1001 86380 86390 1
412931 99412931 1001 86380 86390 1
413108 99413108 1001 86380 86390 1
413703 99413703 1001 86380 86390 1
414048 99414048 1001 86380 86390 1
413917 99413917 1001 86380 86390 1
414465 99414465 1001 86380 86390 1
415381 99415381 1001 86380 86390 1
416616 99416616 1001 86380 86390 1
416717 99416717 1001 86380 86390 1
416344 99416344 1001 86380 86390 1
415861 99415861 1001 86380 86390 1
415932 99415932 1001 86380 86390 1
416062 99416062 1001 86380 86390 1
416072 99416072 1001 86380 86390 1
417183 99417183 1001 86380 86390 1
417454 99417454 1001 86380 86390 1
418169 99418169 1001 86380 86390 1
417796 99417796 1001 86380 86390 1
418938 99418938 1001 86380 86390 1
419118 99419118 1001 86380 86390 1
418838 99418838 1001 86380 86390 1
420167 99420167 1001 86380 86390 1
421841 99421841 1001 86380 86390 1
420988 99420988 1001 86380 86390 1
422232 99422232 1001 86380 86390 1
423391 99423391 1001 86380 86390 1
422780 99422780 1001 86380 86390 1
422638 99422638 1001 86380 86390 1
425282 99425282 1001 86380 86390 1
424174 99424174 1001 86380 86390 1
425429 99425429 1001 86380 86390 1
425800 99425800 1001 86380 86390 1
426801 99426801 1001 86380 86390 1
425937 99425937 1001 86380 86390 1
426243 99426243 1001 86380 86390 1
428611 99428611 1001 86380 86390 1
428374 99428374 1001 86380 86390 1
428420 99428420 1001 86380 86390 1
428191 99428191 1001 86380 86390 1
428070 99428070 1001 86380 86390 1
427547 99427547 1001 86380 86390 1
427914 99427914 1001 86380 86390 1
427550 99427550 1001 86380 86390 1
430237 99430237 1001 86380 86390 1
429711 99429711 1001 86380 86390 1
429433 99429433 1001 86380 86390 1
429566 99429566 1001 86380 86390 1
429444 99429444 1001 86380 86390 1
430633 99430633 1001 86380 86390 1
430486 99430486 1001 86380 86390 1
430609 99430609 1001 86380 86390 1
430402 99430402 1001 86380 86390 1
430756 99430756 1001 86380 86390 1
432004 99432004 1001 86380 86390 1
431868 99431868 1001 86380 86390 1
431660 99431660 1001 86380 86390 1
431686 99431686 1001 86380 86390 1
431525 99431525 1001 86380 86390 1
432174 99432174 1001 86380 86390 1
432363 99432363 1001 86380 86390 1
433202 99433202 1001 86380 86390 1
432709 99432709 1001 86380 86390 1
433913 99433913 1001 86380 86390 1
433806 99433806 1001 86380 86390 1
435401 99435401 1001 86380 86390 1
435488 99435488 1001 86380 86390 1
435566 99435566 1001 86380 86390 1
436568 99436568 1001 86380 86390 1
436269 99436269 1001 86380 86390 1
300716 99300716 1001 86380 86390 1
300664 99300664 1001 86380 86390 1
300445 99300445 1001 86380 86390 1
300336 99300336 1001 86380 86390 1
300483 99300483 1001 86380 86390 1
300279 99300279 1001 86380 86390 1
300869 99300869 1001 86380 86390 1
300524 99300524 1001 86380 86390 1
301494 99301494 1001 86380 86390 1
301299 99301299 1001 86380 86390 1
301343 99301343 1001 86380 86390 1
301152 99301152 1001 86380 86390 1
301065 99301065 1001 86380 86390 1
300996 99300996 1001 86380 86390 1
301675 99301675 1001 86380 86390 1
301665 99301665 1001 86380 86390 1
302316 99302316 1001 86380 86390 1
302027 99302027 1001 86380 86390 1
302015 99302015 1001 86380 86390 1
301992 99301992 1001 86380 86390 1
301802 99301802 1001 86380 86390 1
301843 99301843 1001 86380 86390 1
301792 99301792 1001 86380 86390 1
302536 99302536 1001 86380 86390 1
302422 99302422 1001 86380 86390 1
302387 99302387 1001 86380 86390 1
303055 99303055 1001 86380 86390 1
303019 99303019 1001 86380 86390 1
303088 99303088 1001 86380 86390 1
302967 99302967 1001 86380 86390 1
302814 99302814 1001 86380 86390 1
302996 99302996 1001 86380 86390 1
302932 99302932 1001 86380 86390 1
303331 99303331 1001 86380 86390 1
303396 99303396 1001 86380 86390 1
303909 99303909 1001 86380 86390 1
303757 99303757 1001 86380 86390 1
303416 99303416 1001 86380 86390 1
303497 99303497 1001 86380 86390 1
303510 99303510 1001 86380 86390 1
303485 99303485 1001 86380 86390 1
304070 99304070 1001 86380 86390 1
304054 99304054 1001 86380 86390 1
304715 99304715 1001 86380 86390 1
304622 99304622 1001 86380 86390 1
304281 99304281 1001 86380 86390 1
304333 99304333 1001 86380 86390 1
304896 99304896 1001 86380 86390 1
304923 99304923 1001 86380 86390 1
305047 99305047 1001 86380 86390 1
305585 99305585 1001 86380 86390 1
305563 99305563 1001 86380 86390 1
305567 99305567 1001 86380 86390 1
305290 99305290 1001 86380 86390 1
500180 99500180 1001 86380 86390 1
500172 99500172 1001 86380 86390 1
500714 99500714 1001 86380 86390 1
500766 99500766 1001 86380 86390 1
500426 99500426 1001 86380 86390 1
500478 99500478 1001 86380 86390 1
500434 99500434 1001 86380 86390 1
500209 99500209 1001 86380 86390 1
500197 99500197 1001 86380 86390 1
500816 99500816 1001 86380 86390 1
500831 99500831 1001 86380 86390 1
501448 99501448 1001 86380 86390 1
501500 99501500 1001 86380 86390 1
501084 99501084 1001 86380 86390 1
501078 99501078 1001 86380 86390 1
501091 99501091 1001 86380 86390 1
501780 99501780 1001 86380 86390 1
501819 99501819 1001 86380 86390 1
501654 99501654 1001 86380 86390 1
501824 99501824 1001 86380 86390 1
501684 99501684 1001 86380 86390 1
502218 99502218 1001 86380 86390 1
503202 99503202 1001 86380 86390 1
503142 99503142 1001 86380 86390 1
503249 99503249 1001 86380 86390 1
503187 99503187 1001 86380 86390 1
502701 99502701 1001 86380 86390 1
503392 99503392 1001 86380 86390 1
503983 99503983 1001 86380 86390 1
504107 99504107 1001 86380 86390 1
503875 99503875 1001 86380 86390 1
503678 99503678 1001 86380 86390 1
503566 99503566 1001 86380 86390 1
503636 99503636 1001 86380 86390 1
504229 99504229 1001 86380 86390 1
504916 99504916 1001 86380 86390 1
504884 99504884 1001 86380 86390 1
504917 99504917 1001 86380 86390 1
504822 99504822 1001 86380 86390 1
504940 99504940 1001 86380 86390 1
504571 99504571 1001 86380 86390 1
504534 99504534 1001 86380 86390 1
504387 99504387 1001 86380 86390 1
504487 99504487 1001 86380 86390 1
504488 99504488 1001 86380 86390 1
505104 99505104 1001 86380 86390 1
505004 99505004 1001 86380 86390 1
505389 99505389 1001 86380 86390 1
505562 99505562 1001 86380 86390 1
505244 99505244 1001 86380 86390 1
505226 99505226 1001 86380 86390 1
506456 99506456 1001 86380 86390 1
506269 99506269 1001 86380 86390 1
506309 99506309 1001 86380 86390 1
506323 99506323 1001 86380 86390 1
506105 99506105 1001 86380 86390 1
506788 99506788 1001 86380 86390 1
507177 99507177 1001 86380 86390 1
506985 99506985 1001 86380 86390 1
506952 99506952 1001 86380 86390 1
507600 99507600 1001 86380 86390 1
507613 99507613 1001 86380 86390 1
508210 99508210 1001 86380 86390 1
508223 99508223 1001 86380 86390 1
508017 99508017 1001 86380 86390 1
507894 99507894 1001 86380 86390 1
507858 99507858 1001 86380 86390 1
507949 99507949 1001 86380 86390 1
507658 99507658 1001 86380 86390 1
508310 99508310 1001 86380 86390 1
508382 99508382 1001 86380 86390 1
509071 99509071 1001 86380 86390 1
508793 99508793 1001 86380 86390 1
508535 99508535 1001 86380 86390 1
508486 99508486 1001 86380 86390 1
509894 99509894 1001 86380 86390 1
509672 99509672 1001 86380 86390 1
509532 99509532 1001 86380 86390 1
509627 99509627 1001 86380 86390 1
509380 99509380 1001 86380 86390 1
510040 99510040 1001 86380 86390 1
510069 99510069 1001 86380 86390 1
509931 99509931 1001 86380 86390 1
510022 99510022 1001 86380 86390 1
509932 99509932 1001 86380 86390 1
510051 99510051 1001 86380 86390 1
510620 99510620 1001 86380 86390 1
510496 99510496 1001 86380 86390 1
510445 99510445 1001 86380 86390 1
510108 99510108 1001 86380 86390 1
510112 99510112 1001 86380 86390 1
510203 99510203 1001 86380 86390 1
510912 99510912 1001 86380 86390 1
510797 99510797 1001 86380 86390 1
511428 99511428 1001 86380 86390 1
511353 99511353 1001 86380 86390 1
511494 99511494 1001 86380 86390 1
511512 99511512 1001 86380 86390 1
511348 99511348 1001 86380 86390 1
511263 99511263 1001 86380 86390 1
511012 99511012 1001 86380 86390 1
511104 99511104 1001 86380 86390 1
512333 99512333 1001 86380 86390 1
512221 99512221 1001 86380 86390 1
511893 99511893 1001 86380 86390 1
512405 99512405 1001 86380 86390 1
512730 99512730 1001 86380 86390 1
512724 99512724 1001 86380 86390 1
512661 99512661 1001 86380 86390 1
513206 99513206 1001 86380 86390 1
513970 99513970 1001 86380 86390 1
513714 99513714 1001 86380 86390 1
513528 99513528 1001 86380 86390 1
513464 99513464 1001 86380 86390 1
513453 99513453 1001 86380 86390 1
513575 99513575 1001 86380 86390 1
513524 99513524 1001 86380 86390 1
514093 99514093 1001 86380 86390 1
514828 99514828 1001 86380 86390 1
514686 99514686 1001 86380 86390 1
514848 99514848 1001 86380 86390 1
514852 99514852 1001 86380 86390 1
514664 99514664 1001 86380 86390 1
514577 99514577 1001 86380 86390 1
514651 99514651 1001 86380 86390 1
514973 99514973 1001 86380 86390 1
514964 99514964 1001 86380 86390 1
515488 99515488 1001 86380 86390 1
515554 99515554 1001 86380 86390 1
515428 99515428 1001 86380 86390 1
515403 99515403 1001 86380 86390 1
515291 99515291 1001 86380 86390 1
515153 99515153 1001 86380 86390 1
515221 99515221 1001 86380 86390 1
515209 99515209 1001 86380 86390 1
515072 99515072 1001 86380 86390 1
515828 99515828 1001 86380 86390 1
516191 99516191 1001 86380 86390 1
516133 99516133 1001 86380 86390 1
516662 99516662 1001 86380 86390 1
516651 99516651 1001 86380 86390 1
516680 99516680 1001 86380 86390 1
517177 99517177 1001 86380 86390 1
517022 99517022 1001 86380 86390 1
516755 99516755 1001 86380 86390 1
516910 99516910 1001 86380 86390 1
516726 99516726 1001 86380 86390 1
517525 99517525 1001 86380 86390 1
517538 99517538 1001 86380 86390 1
517963 99517963 1001 86380 86390 1
517752 99517752 1001 86380 86390 1
517908 99517908 1001 86380 86390 1
517547 99517547 1001 86380 86390 1
518826 99518826 1001 86380 86390 1
518934 99518934 1001 86380 86390 1
518691 99518691 1001 86380 86390 1
518574 99518574 1001 86380 86390 1
518441 99518441 1001 86380 86390 1
518367 99518367 1001 86380 86390 1
519181 99519181 1001 86380 86390 1
519043 99519043 1001 86380 86390 1
519678 99519678 1001 86380 86390 1
519732 99519732 1001 86380 86390 1
519446 99519446 1001 86380 86390 1
519439 99519439 1001 86380 86390 1
519891 99519891 1001 86380 86390 1
519879 99519879 1001 86380 86390 1
519975 99519975 1001 86380 86390 1
519872 99519872 1001 86380 86390 1
520497 99520497 1001 86380 86390 1
520421 99520421 1001 86380 86390 1
520257 99520257 1001 86380 86390 1
520124 99520124 1001 86380 86390 1
520020 99520020 1001 86380 86390 1
520077 99520077 1001 86380 86390 1
520107 99520107 1001 86380 86390 1
520748 99520748 1001 86380 86390 1
520684 99520684 1001 86380 86390 1
521327 99521327 1001 86380 86390 1
521296 99521296 1001 86380 86390 1
521222 99521222 1001 86380 86390 1
520915 99520915 1001 86380 86390 1
521621 99521621 1001 86380 86390 1
521559 99521559 1001 86380 86390 1
521637 99521637 1001 86380 86390 1
521655 99521655 1001 86380 86390 1
521473 99521473 1001 86380 86390 1
521984 99521984 1001 86380 86390 1
521910 99521910 1001 86380 86390 1
522068 99522068 1001 86380 86390 1
521700 99521700 1001 86380 86390 1
521874 99521874 1001 86380 86390 1
522435 99522435 1001 86380 86390 1
522373 99522373 1001 86380 86390 1
522452 99522452 1001 86380 86390 1
522491 99522491 1001 86380 86390 1
522455 99522455 1001 86380 86390 1
522732 99522732 1001 86380 86390 1
522845 99522845 1001 86380 86390 1
522539 99522539 1001 86380 86390 1
523247 99523247 1001 86380 86390 1
523211 99523211 1001 86380 86390 1
523561 99523561 1001 86380 86390 1
523492 99523492 1001 86380 86390 1
524073 99524073 1001 86380 86390 1
524048 99524048 1001 86380 86390 1
524023 99524023 1001 86380 86390 1
524044 99524044 1001 86380 86390 1
523966 99523966 1001 86380 86390 1
524615 99524615 1001 86380 86390 1
524697 99524697 1001 86380 86390 1
524360 99524360 1001 86380 86390 1
524503 99524503 1001 86380 86390 1
524229 99524229 1001 86380 86390 1
524345 99524345 1001 86380 86390 1
524315 99524315 1001 86380 86390 1
524187 99524187 1001 86380 86390 1
525305 99525305 1001 86380 86390 1
525283 99525283 1001 86380 86390 1
525080 99525080 1001 86380 86390 1
526207 99526207 1001 86380 86390 1
526563 99526563 1001 86380 86390 1
526590 99526590 1001 86380 86390 1
526516 99526516 1001 86380 86390 1
526904 99526904 1001 86380 86390 1
527037 99527037 1001 86380 86390 1
526857 99526857 1001 86380 86390 1
526951 99526951 1001 86380 86390 1
526732 99526732 1001 86380 86390 1
526715 99526715 1001 86380 86390 1
527307 99527307 1001 86380 86390 1
527425 99527425 1001 86380 86390 1
528038 99528038 1001 86380 86390 1
527780 99527780 1001 86380 86390 1
527752 99527752 1001 86380 86390 1
527468 99527468 1001 86380 86390 1
528803 99528803 1001 86380 86390 1
528755 99528755 1001 86380 86390 1
528808 99528808 1001 86380 86390 1
528579 99528579 1001 86380 86390 1
529095 99529095 1001 86380 86390 1
528928 99528928 1001 86380 86390 1
529678 99529678 1001 86380 86390 1
529404 99529404 1001 86380 86390 1
529138 99529138 1001 86380 86390 1
530477 99530477 1001 86380 86390 1
530523 99530523 1001 86380 86390 1
530155 99530155 1001 86380 86390 1
530252 99530252 1001 86380 86390 1
529953 99529953 1001 86380 86390 1
531352 99531352 1001 86380 86390 1
531359 99531359 1001 86380 86390 1
531060 99531060 1001 86380 86390 1
530990 99530990 1001 86380 86390 1
530932 99530932 1001 86380 86390 1
531550 99531550 1001 86380 86390 1
531501 99531501 1001 86380 86390 1
532067 99532067 1001 86380 86390 1
532004 99532004 1001 86380 86390 1
531809 99531809 1001 86380 86390 1
531919 99531919 1001 86380 86390 1
531831 99531831 1001 86380 86390 1
531677 99531677 1001 86380 86390 1
531700 99531700 1001 86380 86390 1
532312 99532312 1001 86380 86390 1
532790 99532790 1001 86380 86390 1
532506 99532506 1001 86380 86390 1
533631 99533631 1001 86380 86390 1
533612 99533612 1001 86380 86390 1
533246 99533246 1001 86380 86390 1
534052 99534052 1001 86380 86390 1
534560 99534560 1001 86380 86390 1
534550 99534550 1001 86380 86390 1
534400 99534400 1001 86380 86390 1
534270 99534270 1001 86380 86390 1
535363 99535363 1001 86380 86390 1
535377 99535377 1001 86380 86390 1
535162 99535162 1001 86380 86390 1
535211 99535211 1001 86380 86390 1
535239 99535239 1001 86380 86390 1
535686 99535686 1001 86380 86390 1
536246 99536246 1001 86380 86390 1
536133 99536133 1001 86380 86390 1
536068 99536068 1001 86380 86390 1
535942 99535942 1001 86380 86390 1
535768 99535768 1001 86380 86390 1
535803 99535803 1001 86380 86390 1
536983 99536983 1001 86380 86390 1
537056 99537056 1001 86380 86390 1
537033 99537033 1001 86380 86390 1
536896 99536896 1001 86380 86390 1
536839 99536839 1001 86380 86390 1
536695 99536695 1001 86380 86390 1
537857 99537857 1001 86380 86390 1
537672 99537672 1001 86380 86390 1
537662 99537662 1001 86380 86390 1
537780 99537780 1001 86380 86390 1
537432 99537432 1001 86380 86390 1
537563 99537563 1001 86380 86390 1
537450 99537450 1001 86380 86390 1
537427 99537427 1001 86380 86390 1
538011 99538011 1001 86380 86390 1
538636 99538636 1001 86380 86390 1
538757 99538757 1001 86380 86390 1
538582 99538582 1001 86380 86390 1
538365 99538365 1001 86380 86390 1
538957 99538957 1001 86380 86390 1
538985 99538985 1001 86380 86390 1
539612 99539612 1001 86380 86390 1
539276 99539276 1001 86380 86390 1
539303 99539303 1001 86380 86390 1
539266 99539266 1001 86380 86390 1
539169 99539169 1001 86380 86390 1
539825 99539825 1001 86380 86390 1
539725 99539725 1001 86380 86390 1
540446 99540446 1001 86380 86390 1
540111 99540111 1001 86380 86390 1
539972 99539972 1001 86380 86390 1
540510 99540510 1001 86380 86390 1
541104 99541104 1001 86380 86390 1
540934 99540934 1001 86380 86390 1
541051 99541051 1001 86380 86390 1
540949 99540949 1001 86380 86390 1
541067 99541067 1001 86380 86390 1
540965 99540965 1001 86380 86390 1
540968 99540968 1001 86380 86390 1
540812 99540812 1001 86380 86390 1
541331 99541331 1001 86380 86390 1
541455 99541455 1001 86380 86390 1
541921 99541921 1001 86380 86390 1
541709 99541709 1001 86380 86390 1
541911 99541911 1001 86380 86390 1
541653 99541653 1001 86380 86390 1
542303 99542303 1001 86380 86390 1
542599 99542599 1001 86380 86390 1
542704 99542704 1001 86380 86390 1
542481 99542481 1001 86380 86390 1
542326 99542326 1001 86380 86390 1
542490 99542490 1001 86380 86390 1
543145 99543145 1001 86380 86390 1
543668 99543668 1001 86380 86390 1
543670 99543670 1001 86380 86390 1
543650 99543650 1001 86380 86390 1
543409 99543409 1001 86380 86390 1
543859 99543859 1001 86380 86390 1
543899 99543899 1001 86380 86390 1
543938 99543938 1001 86380 86390 1
543784 99543784 1001 86380 86390 1
543876 99543876 1001 86380 86390 1
543915 99543915 1001 86380 86390 1
544550 99544550 1001 86380 86390 1
544453 99544453 1001 86380 86390 1
544557 99544557 1001 86380 86390 1
544225 99544225 1001 86380 86390 1
544007 99544007 1001 86380 86390 1
544115 99544115 1001 86380 86390 1
543985 99543985 1001 86380 86390 1
544000 99544000 1001 86380 86390 1
544737 99544737 1001 86380 86390 1
400073 99400073 1001 86380 86390 1
400216 99400216 1001 86380 86390 1
400290 99400290 1001 86380 86390 1
400776 99400776 1001 86380 86390 1
401293 99401293 1001 86380 86390 1
401663 99401663 1001 86380 86390 1
401855 99401855 1001 86380 86390 1
402125 99402125 1001 86380 86390 1
403211 99403211 1001 86380 86390 1
403692 99403692 1001 86380 86390 1
403992 99403992 1001 86380 86390 1
404774 99404774 1001 86380 86390 1
405066 99405066 1001 86380 86390 1
405152 99405152 1001 86380 86390 1
405412 99405412 1001 86380 86390 1
406076 99406076 1001 86380 86390 1
406657 99406657 1001 86380 86390 1
406632 99406632 1001 86380 86390 1
406739 99406739 1001 86380 86390 1
406873 99406873 1001 86380 86390 1
406843 99406843 1001 86380 86390 1
407208 99407208 1001 86380 86390 1
407375 99407375 1001 86380 86390 1
407630 99407630 1001 86380 86390 1
407662 99407662 1001 86380 86390 1
407586 99407586 1001 86380 86390 1
407797 99407797 1001 86380 86390 1
407817 99407817 1001 86380 86390 1
407857 99407857 1001 86380 86390 1
408374 99408374 1001 86380 86390 1
409105 99409105 1001 86380 86390 1
409281 99409281 1001 86380 86390 1
409522 99409522 1001 86380 86390 1
409592 99409592 1001 86380 86390 1
411158 99411158 1001 86380 86390 1
411482 99411482 1001 86380 86390 1
412979 99412979 1001 86380 86390 1
413171 99413171 1001 86380 86390 1
412736 99412736 1001 86380 86390 1
414059 99414059 1001 86380 86390 1
415057 99415057 1001 86380 86390 1
415258 99415258 1001 86380 86390 1
414943 99414943 1001 86380 86390 1
414744 99414744 1001 86380 86390 1
414573 99414573 1001 86380 86390 1
415509 99415509 1001 86380 86390 1
416514 99416514 1001 86380 86390 1
416484 99416484 1001 86380 86390 1
416047 99416047 1001 86380 86390 1
417327 99417327 1001 86380 86390 1
417532 99417532 1001 86380 86390 1
418639 99418639 1001 86380 86390 1
418103 99418103 1001 86380 86390 1
418288 99418288 1001 86380 86390 1
417866 99417866 1001 86380 86390 1
419021 99419021 1001 86380 86390 1
418936 99418936 1001 86380 86390 1
420075 99420075 1001 86380 86390 1
420309 99420309 1001 86380 86390 1
420338 99420338 1001 86380 86390 1
419634 99419634 1001 86380 86390 1
419873 99419873 1001 86380 86390 1
419497 99419497 1001 86380 86390 1
419330 99419330 1001 86380 86390 1
420697 99420697 1001 86380 86390 1
420526 99420526 1001 86380 86390 1
421629 99421629 1001 86380 86390 1
421104 99421104 1001 86380 86390 1
421052 99421052 1001 86380 86390 1
420960 99420960 1001 86380 86390 1
422488 99422488 1001 86380 86390 1
423563 99423563 1001 86380 86390 1
423724 99423724 1001 86380 86390 1
423009 99423009 1001 86380 86390 1
423015 99423015 1001 86380 86390 1
422910 99422910 1001 86380 86390 1
422542 99422542 1001 86380 86390 1
423844 99423844 1001 86380 86390 1
423902 99423902 1001 86380 86390 1
424030 99424030 1001 86380 86390 1
425337 99425337 1001 86380 86390 1
425260 99425260 1001 86380 86390 1
425352 99425352 1001 86380 86390 1
424904 99424904 1001 86380 86390 1
424715 99424715 1001 86380 86390 1
424528 99424528 1001 86380 86390 1
425768 99425768 1001 86380 86390 1
427049 99427049 1001 86380 86390 1
426825 99426825 1001 86380 86390 1
426526 99426526 1001 86380 86390 1
426611 99426611 1001 86380 86390 1
426046 99426046 1001 86380 86390 1
426247 99426247 1001 86380 86390 1
427137 99427137 1001 86380 86390 1
427341 99427341 1001 86380 86390 1
428388 99428388 1001 86380 86390 1
427974 99427974 1001 86380 86390 1
427762 99427762 1001 86380 86390 1
427818 99427818 1001 86380 86390 1
429024 99429024 1001 86380 86390 1
430124 99430124 1001 86380 86390 1
429747 99429747 1001 86380 86390 1
429179 99429179 1001 86380 86390 1
430584 99430584 1001 86380 86390 1
430556 99430556 1001 86380 86390 1
432022 99432022 1001 86380 86390 1
431311 99431311 1001 86380 86390 1
431636 99431636 1001 86380 86390 1
431422 99431422 1001 86380 86390 1
431130 99431130 1001 86380 86390 1
431098 99431098 1001 86380 86390 1
431194 99431194 1001 86380 86390 1
430866 99430866 1001 86380 86390 1
432414 99432414 1001 86380 86390 1
432161 99432161 1001 86380 86390 1
433447 99433447 1001 86380 86390 1
433623 99433623 1001 86380 86390 1
433247 99433247 1001 86380 86390 1
433297 99433297 1001 86380 86390 1
432938 99432938 1001 86380 86390 1
432822 99432822 1001 86380 86390 1
433995 99433995 1001 86380 86390 1
433840 99433840 1001 86380 86390 1
434011 99434011 1001 86380 86390 1
434906 99434906 1001 86380 86390 1
435560 99435560 1001 86380 86390 1
437074 99437074 1001 86380 86390 1
436792 99436792 1001 86380 86390 1
436485 99436485 1001 86380 86390 1
436213 99436213 1001 86380 86390 1
436238 99436238 1001 86380 86390 1
436324 99436324 1001 86380 86390 1
436342 99436342 1001 86380 86390 1
300605 99300605 1001 86380 86390 1
300308 99300308 1001 86380 86390 1
300310 99300310 1001 86380 86390 1
300222 99300222 1001 86380 86390 1
300249 99300249 1001 86380 86390 1
300745 99300745 1001 86380 86390 1
300812 99300812 1001 86380 86390 1
301521 99301521 1001 86380 86390 1
301539 99301539 1001 86380 86390 1
301475 99301475 1001 86380 86390 1
301232 99301232 1001 86380 86390 1
301272 99301272 1001 86380 86390 1
301326 99301326 1001 86380 86390 1
301290 99301290 1001 86380 86390 1
301242 99301242 1001 86380 86390 1
301283 99301283 1001 86380 86390 1
301650 99301650 1001 86380 86390 1
301654 99301654 1001 86380 86390 1
302152 99302152 1001 86380 86390 1
301984 99301984 1001 86380 86390 1
301841 99301841 1001 86380 86390 1
301845 99301845 1001 86380 86390 1
301822 99301822 1001 86380 86390 1
302459 99302459 1001 86380 86390 1
302505 99302505 1001 86380 86390 1
302584 99302584 1001 86380 86390 1
303085 99303085 1001 86380 86390 1
303272 99303272 1001 86380 86390 1
303342 99303342 1001 86380 86390 1
303382 99303382 1001 86380 86390 1
303647 99303647 1001 86380 86390 1
303764 99303764 1001 86380 86390 1
303464 99303464 1001 86380 86390 1
303503 99303503 1001 86380 86390 1
304774 99304774 1001 86380 86390 1
304640 99304640 1001 86380 86390 1
304474 99304474 1001 86380 86390 1
304608 99304608 1001 86380 86390 1
304519 99304519 1001 86380 86390 1
304304 99304304 1001 86380 86390 1
305041 99305041 1001 86380 86390 1
304864 99304864 1001 86380 86390 1
305510 99305510 1001 86380 86390 1
305677 99305677 1001 86380 86390 1
305646 99305646 1001 86380 86390 1
305380 99305380 1001 86380 86390 1
305319 99305319 1001 86380 86390 1
305686 99305686 1001 86380 86390 1
500146 99500146 1001 86380 86390 1
500613 99500613 1001 86380 86390 1
500731 99500731 1001 86380 86390 1
500598 99500598 1001 86380 86390 1
500592 99500592 1001 86380 86390 1
500822 99500822 1001 86380 86390 1
501371 99501371 1001 86380 86390 1
501405 99501405 1001 86380 86390 1
501099 99501099 1001 86380 86390 1
501023 99501023 1001 86380 86390 1
501196 99501196 1001 86380 86390 1
501727 99501727 1001 86380 86390 1
501665 99501665 1001 86380 86390 1
501789 99501789 1001 86380 86390 1
502224 99502224 1001 86380 86390 1
502008 99502008 1001 86380 86390 1
503012 99503012 1001 86380 86390 1
502776 99502776 1001 86380 86390 1
502729 99502729 1001 86380 86390 1
503383 99503383 1001 86380 86390 1
503887 99503887 1001 86380 86390 1
503749 99503749 1001 86380 86390 1
503513 99503513 1001 86380 86390 1
503683 99503683 1001 86380 86390 1
503533 99503533 1001 86380 86390 1
504806 99504806 1001 86380 86390 1
505630 99505630 1001 86380 86390 1
505556 99505556 1001 86380 86390 1
505505 99505505 1001 86380 86390 1
505432 99505432 1001 86380 86390 1
505382 99505382 1001 86380 86390 1
505252 99505252 1001 86380 86390 1
505205 99505205 1001 86380 86390 1
505219 99505219 1001 86380 86390 1
505850 99505850 1001 86380 86390 1
505876 99505876 1001 86380 86390 1
505877 99505877 1001 86380 86390 1
505843 99505843 1001 86380 86390 1
506533 99506533 1001 86380 86390 1
506531 99506531 1001 86380 86390 1
506390 99506390 1001 86380 86390 1
506227 99506227 1001 86380 86390 1
506271 99506271 1001 86380 86390 1
506130 99506130 1001 86380 86390 1
506058 99506058 1001 86380 86390 1
506140 99506140 1001 86380 86390 1
506000 99506000 1001 86380 86390 1
506635 99506635 1001 86380 86390 1
506726 99506726 1001 86380 86390 1
506668 99506668 1001 86380 86390 1
507255 99507255 1001 86380 86390 1
506844 99506844 1001 86380 86390 1
506865 99506865 1001 86380 86390 1
508146 99508146 1001 86380 86390 1
508123 99508123 1001 86380 86390 1
508033 99508033 1001 86380 86390 1
507984 99507984 1001 86380 86390 1
507925 99507925 1001 86380 86390 1
508889 99508889 1001 86380 86390 1
508809 99508809 1001 86380 86390 1
508841 99508841 1001 86380 86390 1
508651 99508651 1001 86380 86390 1
509232 99509232 1001 86380 86390 1
509104 99509104 1001 86380 86390 1
509584 99509584 1001 86380 86390 1
509628 99509628 1001 86380 86390 1
509301 99509301 1001 86380 86390 1
510412 99510412 1001 86380 86390 1
510841 99510841 1001 86380 86390 1
510314 99510314 1001 86380 86390 1
510799 99510799 1001 86380 86390 1
510915 99510915 1001 86380 86390 1
510852 99510852 1001 86380 86390 1
511337 99511337 1001 86380 86390 1
511160 99511160 1001 86380 86390 1
511277 99511277 1001 86380 86390 1
511342 99511342 1001 86380 86390 1
511050 99511050 1001 86380 86390 1
511630 99511630 1001 86380 86390 1
511687 99511687 1001 86380 86390 1
512324 99512324 1001 86380 86390 1
511974 99511974 1001 86380 86390 1
511786 99511786 1001 86380 86390 1
513029 99513029 1001 86380 86390 1
513189 99513189 1001 86380 86390 1
512808 99512808 1001 86380 86390 1
512735 99512735 1001 86380 86390 1
513284 99513284 1001 86380 86390 1
513236 99513236 1001 86380 86390 1
513239 99513239 1001 86380 86390 1
513928 99513928 1001 86380 86390 1
514017 99514017 1001 86380 86390 1
513644 99513644 1001 86380 86390 1
513709 99513709 1001 86380 86390 1
513812 99513812 1001 86380 86390 1
513636 99513636 1001 86380 86390 1
513792 99513792 1001 86380 86390 1
513546 99513546 1001 86380 86390 1
513550 99513550 1001 86380 86390 1
513486 99513486 1001 86380 86390 1
514098 99514098 1001 86380 86390 1
514773 99514773 1001 86380 86390 1
514522 99514522 1001 86380 86390 1
514647 99514647 1001 86380 86390 1
514433 99514433 1001 86380 86390 1
514245 99514245 1001 86380 86390 1
514299 99514299 1001 86380 86390 1
515010 99515010 1001 86380 86390 1
514933 99514933 1001 86380 86390 1
514925 99514925 1001 86380 86390 1
514978 99514978 1001 86380 86390 1
515581 99515581 1001 86380 86390 1
515375 99515375 1001 86380 86390 1
515144 99515144 1001 86380 86390 1
515223 99515223 1001 86380 86390 1
515148 99515148 1001 86380 86390 1
516413 99516413 1001 86380 86390 1
516349 99516349 1001 86380 86390 1
516266 99516266 1001 86380 86390 1
516215 99516215 1001 86380 86390 1
516231 99516231 1001 86380 86390 1
516104 99516104 1001 86380 86390 1
516511 99516511 1001 86380 86390 1
516619 99516619 1001 86380 86390 1
516544 99516544 1001 86380 86390 1
517209 99517209 1001 86380 86390 1
517330 99517330 1001 86380 86390 1
517046 99517046 1001 86380 86390 1
516758 99516758 1001 86380 86390 1
516738 99516738 1001 86380 86390 1
516816 99516816 1001 86380 86390 1
516894 99516894 1001 86380 86390 1
517406 99517406 1001 86380 86390 1
517512 99517512 1001 86380 86390 1
517970 99517970 1001 86380 86390 1
518162 99518162 1001 86380 86390 1
517767 99517767 1001 86380 86390 1
517924 99517924 1001 86380 86390 1
517549 99517549 1001 86380 86390 1
518245 99518245 1001 86380 86390 1
518874 99518874 1001 86380 86390 1
518978 99518978 1001 86380 86390 1
518737 99518737 1001 86380 86390 1
518513 99518513 1001 86380 86390 1
518556 99518556 1001 86380 86390 1
518993 99518993 1001 86380 86390 1
519741 99519741 1001 86380 86390 1
519787 99519787 1001 86380 86390 1
519238 99519238 1001 86380 86390 1
519962 99519962 1001 86380 86390 1
520582 99520582 1001 86380 86390 1
520562 99520562 1001 86380 86390 1
520371 99520371 1001 86380 86390 1
520217 99520217 1001 86380 86390 1
520820 99520820 1001 86380 86390 1
520693 99520693 1001 86380 86390 1
521352 99521352 1001 86380 86390 1
521333 99521333 1001 86380 86390 1
521335 99521335 1001 86380 86390 1
521086 99521086 1001 86380 86390 1
521233 99521233 1001 86380 86390 1
521234 99521234 1001 86380 86390 1
520984 99520984 1001 86380 86390 1
520895 99520895 1001 86380 86390 1
522254 99522254 1001 86380 86390 1
522216 99522216 1001 86380 86390 1
522277 99522277 1001 86380 86390 1
522198 99522198 1001 86380 86390 1
522108 99522108 1001 86380 86390 1
521932 99521932 1001 86380 86390 1
521834 99521834 1001 86380 86390 1
522328 99522328 1001 86380 86390 1
522753 99522753 1001 86380 86390 1
522625 99522625 1001 86380 86390 1
522914 99522914 1001 86380 86390 1
523237 99523237 1001 86380 86390 1
523730 99523730 1001 86380 86390 1
523551 99523551 1001 86380 86390 1
523411 99523411 1001 86380 86390 1
523360 99523360 1001 86380 86390 1
524075 99524075 1001 86380 86390 1
524383 99524383 1001 86380 86390 1
524281 99524281 1001 86380 86390 1
524303 99524303 1001 86380 86390 1
524791 99524791 1001 86380 86390 1
525459 99525459 1001 86380 86390 1
525252 99525252 1001 86380 86390 1
525611 99525611 1001 86380 86390 1
525784 99525784 1001 86380 86390 1
525696 99525696 1001 86380 86390 1
526337 99526337 1001 86380 86390 1
526248 99526248 1001 86380 86390 1
526106 99526106 1001 86380 86390 1
525823 99525823 1001 86380 86390 1
525851 99525851 1001 86380 86390 1
525825 99525825 1001 86380 86390 1
526625 99526625 1001 86380 86390 1
527047 99527047 1001 86380 86390 1
527163 99527163 1001 86380 86390 1
527204 99527204 1001 86380 86390 1
527192 99527192 1001 86380 86390 1
527232 99527232 1001 86380 86390 1
526981 99526981 1001 86380 86390 1
527039 99527039 1001 86380 86390 1
527042 99527042 1001 86380 86390 1
526824 99526824 1001 86380 86390 1
527411 99527411 1001 86380 86390 1
527922 99527922 1001 86380 86390 1
527994 99527994 1001 86380 86390 1
528070 99528070 1001 86380 86390 1
527870 99527870 1001 86380 86390 1
527532 99527532 1001 86380 86390 1
527482 99527482 1001 86380 86390 1
528143 99528143 1001 86380 86390 1
528734 99528734 1001 86380 86390 1
528761 99528761 1001 86380 86390 1
528878 99528878 1001 86380 86390 1
528705 99528705 1001 86380 86390 1
528673 99528673 1001 86380 86390 1
528492 99528492 1001 86380 86390 1
528507 99528507 1001 86380 86390 1
528639 99528639 1001 86380 86390 1
528652 99528652 1001 86380 86390 1
528509 99528509 1001 86380 86390 1
528450 99528450 1001 86380 86390 1
528976 99528976 1001 86380 86390 1
528697 99528697 1001 86380 86390 1
529052 99529052 1001 86380 86390 1
529702 99529702 1001 86380 86390 1
529540 99529540 1001 86380 86390 1
529383 99529383 1001 86380 86390 1
529371 99529371 1001 86380 86390 1
529305 99529305 1001 86380 86390 1
529744 99529744 1001 86380 86390 1
529734 99529734 1001 86380 86390 1
530342 99530342 1001 86380 86390 1
530243 99530243 1001 86380 86390 1
530634 99530634 1001 86380 86390 1
531237 99531237 1001 86380 86390 1
530907 99530907 1001 86380 86390 1
530960 99530960 1001 86380 86390 1
531507 99531507 1001 86380 86390 1
532150 99532150 1001 86380 86390 1
532151 99532151 1001 86380 86390 1
532194 99532194 1001 86380 86390 1
531885 99531885 1001 86380 86390 1
531786 99531786 1001 86380 86390 1
532345 99532345 1001 86380 86390 1
532255 99532255 1001 86380 86390 1
532404 99532404 1001 86380 86390 1
532315 99532315 1001 86380 86390 1
532969 99532969 1001 86380 86390 1
532722 99532722 1001 86380 86390 1
532710 99532710 1001 86380 86390 1
532754 99532754 1001 86380 86390 1
532515 99532515 1001 86380 86390 1
533705 99533705 1001 86380 86390 1
533829 99533829 1001 86380 86390 1
533560 99533560 1001 86380 86390 1
533368 99533368 1001 86380 86390 1
533287 99533287 1001 86380 86390 1
533945 99533945 1001 86380 86390 1
533977 99533977 1001 86380 86390 1
534033 99534033 1001 86380 86390 1
534622 99534622 1001 86380 86390 1
534329 99534329 1001 86380 86390 1
534262 99534262 1001 86380 86390 1
534842 99534842 1001 86380 86390 1
534806 99534806 1001 86380 86390 1
534770 99534770 1001 86380 86390 1
535348 99535348 1001 86380 86390 1
535337 99535337 1001 86380 86390 1
535116 99535116 1001 86380 86390 1
535195 99535195 1001 86380 86390 1
535096 99535096 1001 86380 86390 1
534908 99534908 1001 86380 86390 1
535026 99535026 1001 86380 86390 1
535545 99535545 1001 86380 86390 1
535927 99535927 1001 86380 86390 1
536110 99536110 1001 86380 86390 1
536088 99536088 1001 86380 86390 1
536064 99536064 1001 86380 86390 1
536444 99536444 1001 86380 86390 1
537008 99537008 1001 86380 86390 1
537124 99537124 1001 86380 86390 1
536985 99536985 1001 86380 86390 1
536776 99536776 1001 86380 86390 1
536862 99536862 1001 86380 86390 1
536799 99536799 1001 86380 86390 1
536713 99536713 1001 86380 86390 1
536726 99536726 1001 86380 86390 1
536613 99536613 1001 86380 86390 1
537267 99537267 1001 86380 86390 1
537337 99537337 1001 86380 86390 1
537810 99537810 1001 86380 86390 1
537928 99537928 1001 86380 86390 1
537408 99537408 1001 86380 86390 1
537448 99537448 1001 86380 86390 1
538032 99538032 1001 86380 86390 1
538086 99538086 1001 86380 86390 1
538162 99538162 1001 86380 86390 1
538560 99538560 1001 86380 86390 1
538567 99538567 1001 86380 86390 1
538424 99538424 1001 86380 86390 1
538271 99538271 1001 86380 86390 1
538855 99538855 1001 86380 86390 1
538830 99538830 1001 86380 86390 1
538992 99538992 1001 86380 86390 1
539442 99539442 1001 86380 86390 1
539429 99539429 1001 86380 86390 1
539278 99539278 1001 86380 86390 1
539143 99539143 1001 86380 86390 1
540309 99540309 1001 86380 86390 1
540186 99540186 1001 86380 86390 1
540103 99540103 1001 86380 86390 1
541165 99541165 1001 86380 86390 1
541182 99541182 1001 86380 86390 1
541184 99541184 1001 86380 86390 1
541223 99541223 1001 86380 86390 1
541173 99541173 1001 86380 86390 1
541285 99541285 1001 86380 86390 1
541099 99541099 1001 86380 86390 1
540959 99540959 1001 86380 86390 1
541050 99541050 1001 86380 86390 1
540975 99540975 1001 86380 86390 1
540926 99540926 1001 86380 86390 1
540942 99540942 1001 86380 86390 1
540724 99540724 1001 86380 86390 1
541361 99541361 1001 86380 86390 1
541388 99541388 1001 86380 86390 1
542086 99542086 1001 86380 86390 1
542008 99542008 1001 86380 86390 1
542080 99542080 1001 86380 86390 1
541866 99541866 1001 86380 86390 1
541869 99541869 1001 86380 86390 1
541567 99541567 1001 86380 86390 1
542189 99542189 1001 86380 86390 1
542293 99542293 1001 86380 86390 1
542402 99542402 1001 86380 86390 1
542470 99542470 1001 86380 86390 1
542432 99542432 1001 86380 86390 1
543147 99543147 1001 86380 86390 1
543604 99543604 1001 86380 86390 1
543695 99543695 1001 86380 86390 1
543368 99543368 1001 86380 86390 1
543836 99543836 1001 86380 86390 1
543866 99543866 1001 86380 86390 1
543869 99543869 1001 86380 86390 1
543896 99543896 1001 86380 86390 1
543936 99543936 1001 86380 86390 1
544446 99544446 1001 86380 86390 1
544475 99544475 1001 86380 86390 1
544226 99544226 1001 86380 86390 1
544044 99544044 1001 86380 86390 1
436086 372 1001 25260 25617 1
426358 553 1001 65760 70677 1
500202 604 1002 55068 62956 1
400154 99400154 1001 86380 86390 1
400294 99400294 1001 86380 86390 1
400818 99400818 1001 86380 86390 1
401050 99401050 1001 86380 86390 1
401207 99401207 1001 86380 86390 1
401300 99401300 1001 86380 86390 1
401484 99401484 1001 86380 86390 1
401676 99401676 1001 86380 86390 1
401995 99401995 1001 86380 86390 1
402191 99402191 1001 86380 86390 1
402345 99402345 1001 86380 86390 1
402569 99402569 1001 86380 86390 1
402539 99402539 1001 86380 86390 1
403062 99403062 1001 86380 86390 1
403381 99403381 1001 86380 86390 1
403355 99403355 1001 86380 86390 1
403726 99403726 1001 86380 86390 1
404120 99404120 1001 86380 86390 1
404246 99404246 1001 86380 86390 1
404367 99404367 1001 86380 86390 1
404476 99404476 1001 86380 86390 1
404575 99404575 1001 86380 86390 1
404688 99404688 1001 86380 86390 1
404595 99404595 1001 86380 86390 1
404989 99404989 1001 86380 86390 1
405187 99405187 1001 86380 86390 1
405125 99405125 1001 86380 86390 1
405645 99405645 1001 86380 86390 1
405912 99405912 1001 86380 86390 1
405988 99405988 1001 86380 86390 1
406307 99406307 1001 86380 86390 1
407021 99407021 1001 86380 86390 1
407039 99407039 1001 86380 86390 1
407335 99407335 1001 86380 86390 1
408075 99408075 1001 86380 86390 1
408174 99408174 1001 86380 86390 1
408692 99408692 1001 86380 86390 1
408743 99408743 1001 86380 86390 1
408799 99408799 1001 86380 86390 1
408818 99408818 1001 86380 86390 1
409256 99409256 1001 86380 86390 1
409364 99409364 1001 86380 86390 1
409472 99409472 1001 86380 86390 1
410438 99410438 1001 86380 86390 1
410524 99410524 1001 86380 86390 1
411167 99411167 1001 86380 86390 1
411838 99411838 1001 86380 86390 1
412149 99412149 1001 86380 86390 1
412155 99412155 1001 86380 86390 1
412355 99412355 1001 86380 86390 1
413549 99413549 1001 86380 86390 1
413302 99413302 1001 86380 86390 1
412850 99412850 1001 86380 86390 1
413969 99413969 1001 86380 86390 1
413817 99413817 1001 86380 86390 1
414618 99414618 1001 86380 86390 1
414880 99414880 1001 86380 86390 1
414133 99414133 1001 86380 86390 1
415338 99415338 1001 86380 86390 1
415536 99415536 1001 86380 86390 1
416184 99416184 1001 86380 86390 1
416370 99416370 1001 86380 86390 1
416078 99416078 1001 86380 86390 1
417351 99417351 1001 86380 86390 1
418188 99418188 1001 86380 86390 1
417853 99417853 1001 86380 86390 1
417875 99417875 1001 86380 86390 1
417911 99417911 1001 86380 86390 1
420147 99420147 1001 86380 86390 1
420150 99420150 1001 86380 86390 1
419449 99419449 1001 86380 86390 1
420481 99420481 1001 86380 86390 1
422026 99422026 1001 86380 86390 1
421848 99421848 1001 86380 86390 1
421493 99421493 1001 86380 86390 1
421150 99421150 1001 86380 86390 1
421092 99421092 1001 86380 86390 1
421009 99421009 1001 86380 86390 1
423340 99423340 1001 86380 86390 1
423422 99423422 1001 86380 86390 1
422657 99422657 1001 86380 86390 1
422896 99422896 1001 86380 86390 1
423788 99423788 1001 86380 86390 1
424913 99424913 1001 86380 86390 1
424895 99424895 1001 86380 86390 1
424159 99424159 1001 86380 86390 1
424425 99424425 1001 86380 86390 1
425776 99425776 1001 86380 86390 1
425672 99425672 1001 86380 86390 1
425791 99425791 1001 86380 86390 1
427039 99427039 1001 86380 86390 1
427001 99427001 1001 86380 86390 1
426569 99426569 1001 86380 86390 1
427318 99427318 1001 86380 86390 1
427419 99427419 1001 86380 86390 1
427422 99427422 1001 86380 86390 1
427180 99427180 1001 86380 86390 1
427123 99427123 1001 86380 86390 1
428410 99428410 1001 86380 86390 1
428616 99428616 1001 86380 86390 1
428579 99428579 1001 86380 86390 1
428361 99428361 1001 86380 86390 1
428137 99428137 1001 86380 86390 1
428322 99428322 1001 86380 86390 1
427975 99427975 1001 86380 86390 1
428253 99428253 1001 86380 86390 1
427968 99427968 1001 86380 86390 1
428924 99428924 1001 86380 86390 1
429134 99429134 1001 86380 86390 1
429064 99429064 1001 86380 86390 1
430345 99430345 1001 86380 86390 1
429785 99429785 1001 86380 86390 1
429919 99429919 1001 86380 86390 1
429293 99429293 1001 86380 86390 1
429231 99429231 1001 86380 86390 1
429220 99429220 1001 86380 86390 1
430683 99430683 1001 86380 86390 1
431858 99431858 1001 86380 86390 1
432008 99432008 1001 86380 86390 1
431874 99431874 1001 86380 86390 1
431959 99431959 1001 86380 86390 1
431608 99431608 1001 86380 86390 1
430870 99430870 1001 86380 86390 1
432164 99432164 1001 86380 86390 1
433467 99433467 1001 86380 86390 1
433298 99433298 1001 86380 86390 1
432553 99432553 1001 86380 86390 1
432772 99432772 1001 86380 86390 1
432854 99432854 1001 86380 86390 1
432736 99432736 1001 86380 86390 1
432765 99432765 1001 86380 86390 1
433871 99433871 1001 86380 86390 1
433846 99433846 1001 86380 86390 1
435311 99435311 1001 86380 86390 1
434509 99434509 1001 86380 86390 1
435564 99435564 1001 86380 86390 1
436822 99436822 1001 86380 86390 1
436653 99436653 1001 86380 86390 1
436725 99436725 1001 86380 86390 1
300092 99300092 1001 86380 86390 1
300606 99300606 1001 86380 86390 1
300326 99300326 1001 86380 86390 1
300264 99300264 1001 86380 86390 1
300248 99300248 1001 86380 86390 1
301542 99301542 1001 86380 86390 1
301730 99301730 1001 86380 86390 1
302179 99302179 1001 86380 86390 1
302164 99302164 1001 86380 86390 1
302000 99302000 1001 86380 86390 1
302003 99302003 1001 86380 86390 1
301905 99301905 1001 86380 86390 1
301945 99301945 1001 86380 86390 1
301849 99301849 1001 86380 86390 1
302398 99302398 1001 86380 86390 1
302528 99302528 1001 86380 86390 1
303128 99303128 1001 86380 86390 1
302872 99302872 1001 86380 86390 1
302828 99302828 1001 86380 86390 1
302763 99302763 1001 86380 86390 1
303557 99303557 1001 86380 86390 1
303571 99303571 1001 86380 86390 1
304128 99304128 1001 86380 86390 1
304090 99304090 1001 86380 86390 1
304654 99304654 1001 86380 86390 1
304595 99304595 1001 86380 86390 1
304638 99304638 1001 86380 86390 1
304955 99304955 1001 86380 86390 1
305023 99305023 1001 86380 86390 1
305531 99305531 1001 86380 86390 1
305532 99305532 1001 86380 86390 1
305560 99305560 1001 86380 86390 1
305468 99305468 1001 86380 86390 1
305423 99305423 1001 86380 86390 1
305149 99305149 1001 86380 86390 1
305088 99305088 1001 86380 86390 1
500680 99500680 1001 86380 86390 1
500452 99500452 1001 86380 86390 1
500443 99500443 1001 86380 86390 1
500521 99500521 1001 86380 86390 1
500999 99500999 1001 86380 86390 1
500909 99500909 1001 86380 86390 1
500937 99500937 1001 86380 86390 1
500861 99500861 1001 86380 86390 1
501442 99501442 1001 86380 86390 1
501628 99501628 1001 86380 86390 1
501292 99501292 1001 86380 86390 1
501037 99501037 1001 86380 86390 1
501211 99501211 1001 86380 86390 1
501224 99501224 1001 86380 86390 1
501709 99501709 1001 86380 86390 1
501813 99501813 1001 86380 86390 1
501712 99501712 1001 86380 86390 1
502299 99502299 1001 86380 86390 1
502083 99502083 1001 86380 86390 1
501872 99501872 1001 86380 86390 1
501988 99501988 1001 86380 86390 1
502015 99502015 1001 86380 86390 1
501912 99501912 1001 86380 86390 1
501895 99501895 1001 86380 86390 1
502582 99502582 1001 86380 86390 1
503215 99503215 1001 86380 86390 1
503151 99503151 1001 86380 86390 1
502931 99502931 1001 86380 86390 1
503013 99503013 1001 86380 86390 1
503447 99503447 1001 86380 86390 1
503348 99503348 1001 86380 86390 1
503939 99503939 1001 86380 86390 1
503802 99503802 1001 86380 86390 1
503764 99503764 1001 86380 86390 1
503620 99503620 1001 86380 86390 1
504300 99504300 1001 86380 86390 1
504314 99504314 1001 86380 86390 1
504817 99504817 1001 86380 86390 1
504741 99504741 1001 86380 86390 1
504833 99504833 1001 86380 86390 1
504873 99504873 1001 86380 86390 1
504939 99504939 1001 86380 86390 1
504700 99504700 1001 86380 86390 1
504706 99504706 1001 86380 86390 1
504455 99504455 1001 86380 86390 1
504346 99504346 1001 86380 86390 1
504980 99504980 1001 86380 86390 1
505140 99505140 1001 86380 86390 1
505118 99505118 1001 86380 86390 1
505028 99505028 1001 86380 86390 1
505763 99505763 1001 86380 86390 1
505500 99505500 1001 86380 86390 1
505481 99505481 1001 86380 86390 1
505172 99505172 1001 86380 86390 1
505186 99505186 1001 86380 86390 1
505238 99505238 1001 86380 86390 1
505957 99505957 1001 86380 86390 1
506276 99506276 1001 86380 86390 1
506289 99506289 1001 86380 86390 1
506231 99506231 1001 86380 86390 1
506310 99506310 1001 86380 86390 1
506016 99506016 1001 86380 86390 1
506018 99506018 1001 86380 86390 1
506037 99506037 1001 86380 86390 1
507081 99507081 1001 86380 86390 1
507574 99507574 1001 86380 86390 1
508188 99508188 1001 86380 86390 1
508231 99508231 1001 86380 86390 1
508005 99508005 1001 86380 86390 1
508018 99508018 1001 86380 86390 1
507866 99507866 1001 86380 86390 1
507757 99507757 1001 86380 86390 1
507768 99507768 1001 86380 86390 1
507639 99507639 1001 86380 86390 1
508338 99508338 1001 86380 86390 1
508328 99508328 1001 86380 86390 1
508341 99508341 1001 86380 86390 1
508875 99508875 1001 86380 86390 1
508900 99508900 1001 86380 86390 1
508991 99508991 1001 86380 86390 1
508893 99508893 1001 86380 86390 1
508778 99508778 1001 86380 86390 1
508780 99508780 1001 86380 86390 1
508848 99508848 1001 86380 86390 1
508695 99508695 1001 86380 86390 1
508683 99508683 1001 86380 86390 1
509201 99509201 1001 86380 86390 1
509099 99509099 1001 86380 86390 1
509762 99509762 1001 86380 86390 1
509406 99509406 1001 86380 86390 1
509957 99509957 1001 86380 86390 1
509934 99509934 1001 86380 86390 1
509921 99509921 1001 86380 86390 1
510598 99510598 1001 86380 86390 1
510715 99510715 1001 86380 86390 1
510498 99510498 1001 86380 86390 1
510424 99510424 1001 86380 86390 1
510339 99510339 1001 86380 86390 1
510303 99510303 1001 86380 86390 1
510213 99510213 1001 86380 86390 1
511404 99511404 1001 86380 86390 1
511533 99511533 1001 86380 86390 1
511475 99511475 1001 86380 86390 1
511309 99511309 1001 86380 86390 1
511249 99511249 1001 86380 86390 1
511327 99511327 1001 86380 86390 1
511214 99511214 1001 86380 86390 1
511035 99511035 1001 86380 86390 1
511076 99511076 1001 86380 86390 1
510976 99510976 1001 86380 86390 1
511590 99511590 1001 86380 86390 1
512348 99512348 1001 86380 86390 1
512281 99512281 1001 86380 86390 1
512071 99512071 1001 86380 86390 1
512136 99512136 1001 86380 86390 1
511980 99511980 1001 86380 86390 1
511904 99511904 1001 86380 86390 1
511841 99511841 1001 86380 86390 1
511951 99511951 1001 86380 86390 1
512444 99512444 1001 86380 86390 1
512550 99512550 1001 86380 86390 1
513046 99513046 1001 86380 86390 1
512951 99512951 1001 86380 86390 1
512954 99512954 1001 86380 86390 1
512971 99512971 1001 86380 86390 1
512882 99512882 1001 86380 86390 1
512635 99512635 1001 86380 86390 1
513892 99513892 1001 86380 86390 1
514019 99514019 1001 86380 86390 1
513979 99513979 1001 86380 86390 1
513579 99513579 1001 86380 86390 1
513541 99513541 1001 86380 86390 1
513421 99513421 1001 86380 86390 1
514739 99514739 1001 86380 86390 1
514513 99514513 1001 86380 86390 1
514554 99514554 1001 86380 86390 1
514490 99514490 1001 86380 86390 1
514883 99514883 1001 86380 86390 1
515260 99515260 1001 86380 86390 1
515197 99515197 1001 86380 86390 1
515198 99515198 1001 86380 86390 1
515199 99515199 1001 86380 86390 1
516508 99516508 1001 86380 86390 1
516423 99516423 1001 86380 86390 1
516436 99516436 1001 86380 86390 1
516470 99516470 1001 86380 86390 1
516209 99516209 1001 86380 86390 1
515976 99515976 1001 86380 86390 1
517239 99517239 1001 86380 86390 1
517319 99517319 1001 86380 86390 1
517039 99517039 1001 86380 86390 1
517027 99517027 1001 86380 86390 1
517401 99517401 1001 86380 86390 1
517390 99517390 1001 86380 86390 1
517880 99517880 1001 86380 86390 1
517896 99517896 1001 86380 86390 1
517649 99517649 1001 86380 86390 1
517573 99517573 1001 86380 86390 1
518275 99518275 1001 86380 86390 1
518320 99518320 1001 86380 86390 1
518804 99518804 1001 86380 86390 1
518697 99518697 1001 86380 86390 1
518710 99518710 1001 86380 86390 1
518518 99518518 1001 86380 86390 1
519045 99519045 1001 86380 86390 1
519149 99519149 1001 86380 86390 1
519644 99519644 1001 86380 86390 1
519775 99519775 1001 86380 86390 1
519406 99519406 1001 86380 86390 1
519205 99519205 1001 86380 86390 1
519861 99519861 1001 86380 86390 1
520613 99520613 1001 86380 86390 1
520614 99520614 1001 86380 86390 1
520595 99520595 1001 86380 86390 1
520570 99520570 1001 86380 86390 1
520383 99520383 1001 86380 86390 1
520300 99520300 1001 86380 86390 1
520236 99520236 1001 86380 86390 1
520203 99520203 1001 86380 86390 1
520048 99520048 1001 86380 86390 1
520753 99520753 1001 86380 86390 1
520747 99520747 1001 86380 86390 1
521316 99521316 1001 86380 86390 1
521381 99521381 1001 86380 86390 1
521395 99521395 1001 86380 86390 1
521345 99521345 1001 86380 86390 1
521164 99521164 1001 86380 86390 1
521247 99521247 1001 86380 86390 1
521477 99521477 1001 86380 86390 1
521881 99521881 1001 86380 86390 1
521765 99521765 1001 86380 86390 1
522359 99522359 1001 86380 86390 1
523082 99523082 1001 86380 86390 1
523074 99523074 1001 86380 86390 1
523013 99523013 1001 86380 86390 1
522950 99522950 1001 86380 86390 1
522582 99522582 1001 86380 86390 1
523199 99523199 1001 86380 86390 1
523762 99523762 1001 86380 86390 1
523547 99523547 1001 86380 86390 1
523368 99523368 1001 86380 86390 1
523344 99523344 1001 86380 86390 1
524517 99524517 1001 86380 86390 1
524279 99524279 1001 86380 86390 1
524212 99524212 1001 86380 86390 1
524849 99524849 1001 86380 86390 1
524966 99524966 1001 86380 86390 1
524916 99524916 1001 86380 86390 1
524944 99524944 1001 86380 86390 1
525293 99525293 1001 86380 86390 1
525321 99525321 1001 86380 86390 1
525053 99525053 1001 86380 86390 1
525647 99525647 1001 86380 86390 1
526282 99526282 1001 86380 86390 1
526290 99526290 1001 86380 86390 1
526157 99526157 1001 86380 86390 1
525816 99525816 1001 86380 86390 1
526512 99526512 1001 86380 86390 1
526617 99526617 1001 86380 86390 1
526505 99526505 1001 86380 86390 1
526441 99526441 1001 86380 86390 1
526770 99526770 1001 86380 86390 1
527350 99527350 1001 86380 86390 1
527431 99527431 1001 86380 86390 1
527978 99527978 1001 86380 86390 1
528055 99528055 1001 86380 86390 1
527849 99527849 1001 86380 86390 1
527798 99527798 1001 86380 86390 1
527596 99527596 1001 86380 86390 1
527474 99527474 1001 86380 86390 1
527569 99527569 1001 86380 86390 1
528076 99528076 1001 86380 86390 1
528559 99528559 1001 86380 86390 1
528355 99528355 1001 86380 86390 1
528989 99528989 1001 86380 86390 1
529071 99529071 1001 86380 86390 1
529571 99529571 1001 86380 86390 1
529675 99529675 1001 86380 86390 1
529456 99529456 1001 86380 86390 1
529216 99529216 1001 86380 86390 1
529142 99529142 1001 86380 86390 1
530402 99530402 1001 86380 86390 1
530507 99530507 1001 86380 86390 1
530272 99530272 1001 86380 86390 1
529959 99529959 1001 86380 86390 1
530027 99530027 1001 86380 86390 1
530048 99530048 1001 86380 86390 1
530710 99530710 1001 86380 86390 1
531225 99531225 1001 86380 86390 1
531047 99531047 1001 86380 86390 1
531467 99531467 1001 86380 86390 1
531508 99531508 1001 86380 86390 1
532124 99532124 1001 86380 86390 1
531832 99531832 1001 86380 86390 1
531905 99531905 1001 86380 86390 1
531727 99531727 1001 86380 86390 1
531781 99531781 1001 86380 86390 1
531647 99531647 1001 86380 86390 1
532632 99532632 1001 86380 86390 1
533154 99533154 1001 86380 86390 1
533053 99533053 1001 86380 86390 1
533657 99533657 1001 86380 86390 1
533835 99533835 1001 86380 86390 1
533750 99533750 1001 86380 86390 1
533715 99533715 1001 86380 86390 1
533251 99533251 1001 86380 86390 1
533257 99533257 1001 86380 86390 1
533326 99533326 1001 86380 86390 1
534492 99534492 1001 86380 86390 1
534337 99534337 1001 86380 86390 1
534115 99534115 1001 86380 86390 1
534234 99534234 1001 86380 86390 1
534066 99534066 1001 86380 86390 1
534164 99534164 1001 86380 86390 1
534785 99534785 1001 86380 86390 1
535190 99535190 1001 86380 86390 1
535120 99535120 1001 86380 86390 1
535276 99535276 1001 86380 86390 1
535038 99535038 1001 86380 86390 1
534938 99534938 1001 86380 86390 1
535611 99535611 1001 86380 86390 1
536303 99536303 1001 86380 86390 1
536157 99536157 1001 86380 86390 1
536035 99536035 1001 86380 86390 1
535777 99535777 1001 86380 86390 1
536975 99536975 1001 86380 86390 1
536907 99536907 1001 86380 86390 1
536759 99536759 1001 86380 86390 1
536596 99536596 1001 86380 86390 1
536714 99536714 1001 86380 86390 1
536679 99536679 1001 86380 86390 1
536683 99536683 1001 86380 86390 1
537936 99537936 1001 86380 86390 1
537624 99537624 1001 86380 86390 1
538064 99538064 1001 86380 86390 1
538052 99538052 1001 86380 86390 1
538138 99538138 1001 86380 86390 1
538630 99538630 1001 86380 86390 1
538812 99538812 1001 86380 86390 1
538633 99538633 1001 86380 86390 1
538574 99538574 1001 86380 86390 1
538543 99538543 1001 86380 86390 1
538335 99538335 1001 86380 86390 1
538871 99538871 1001 86380 86390 1
539014 99539014 1001 86380 86390 1
539603 99539603 1001 86380 86390 1
539453 99539453 1001 86380 86390 1
539292 99539292 1001 86380 86390 1
539282 99539282 1001 86380 86390 1
539382 99539382 1001 86380 86390 1
539201 99539201 1001 86380 86390 1
539677 99539677 1001 86380 86390 1
539020 99539020 1001 86380 86390 1
539655 99539655 1001 86380 86390 1
540378 99540378 1001 86380 86390 1
540245 99540245 1001 86380 86390 1
539848 99539848 1001 86380 86390 1
539943 99539943 1001 86380 86390 1
539865 99539865 1001 86380 86390 1
540480 99540480 1001 86380 86390 1
540482 99540482 1001 86380 86390 1
540574 99540574 1001 86380 86390 1
540489 99540489 1001 86380 86390 1
541208 99541208 1001 86380 86390 1
540946 99540946 1001 86380 86390 1
540973 99540973 1001 86380 86390 1
540964 99540964 1001 86380 86390 1
540886 99540886 1001 86380 86390 1
540979 99540979 1001 86380 86390 1
540686 99540686 1001 86380 86390 1
540693 99540693 1001 86380 86390 1
540710 99540710 1001 86380 86390 1
541459 99541459 1001 86380 86390 1
541490 99541490 1001 86380 86390 1
541308 99541308 1001 86380 86390 1
542115 99542115 1001 86380 86390 1
541512 99541512 1001 86380 86390 1
542258 99542258 1001 86380 86390 1
542227 99542227 1001 86380 86390 1
542889 99542889 1001 86380 86390 1
542607 99542607 1001 86380 86390 1
542356 99542356 1001 86380 86390 1
543685 99543685 1001 86380 86390 1
543600 99543600 1001 86380 86390 1
543451 99543451 1001 86380 86390 1
543441 99543441 1001 86380 86390 1
543523 99543523 1001 86380 86390 1
543307 99543307 1001 86380 86390 1
543272 99543272 1001 86380 86390 1
543888 99543888 1001 86380 86390 1
544482 99544482 1001 86380 86390 1
544398 99544398 1001 86380 86390 1
544276 99544276 1001 86380 86390 1
544384 99544384 1001 86380 86390 1
544163 99544163 1001 86380 86390 1
544634 99544634 1001 86380 86390 1
544636 99544636 1001 86380 86390 1
544741 99544741 1001 86380 86390 1
544671 99544671 1001 86380 86390 1
430932 251 1001 70920 72237 1
400109 99400109 1001 86380 86390 1
400932 99400932 1001 86380 86390 1
400999 99400999 1001 86380 86390 1
401216 99401216 1001 86380 86390 1
401510 99401510 1001 86380 86390 1
401884 99401884 1001 86380 86390 1
402452 99402452 1001 86380 86390 1
402824 99402824 1001 86380 86390 1
402964 99402964 1001 86380 86390 1
404561 99404561 1001 86380 86390 1
404654 99404654 1001 86380 86390 1
405072 99405072 1001 86380 86390 1
405699 99405699 1001 86380 86390 1
406041 99406041 1001 86380 86390 1
406123 99406123 1001 86380 86390 1
406689 99406689 1001 86380 86390 1
406827 99406827 1001 86380 86390 1
407893 99407893 1001 86380 86390 1
409271 99409271 1001 86380 86390 1
409664 99409664 1001 86380 86390 1
409958 99409958 1001 86380 86390 1
410099 99410099 1001 86380 86390 1
410261 99410261 1001 86380 86390 1
410665 99410665 1001 86380 86390 1
410866 99410866 1001 86380 86390 1
410931 99410931 1001 86380 86390 1
411287 99411287 1001 86380 86390 1
411619 99411619 1001 86380 86390 1
412152 99412152 1001 86380 86390 1
413543 99413543 1001 86380 86390 1
413657 99413657 1001 86380 86390 1
413303 99413303 1001 86380 86390 1
413145 99413145 1001 86380 86390 1
413027 99413027 1001 86380 86390 1
413792 99413792 1001 86380 86390 1
413794 99413794 1001 86380 86390 1
415061 99415061 1001 86380 86390 1
414897 99414897 1001 86380 86390 1
414396 99414396 1001 86380 86390 1
415555 99415555 1001 86380 86390 1
415494 99415494 1001 86380 86390 1
416612 99416612 1001 86380 86390 1
416955 99416955 1001 86380 86390 1
416957 99416957 1001 86380 86390 1
416913 99416913 1001 86380 86390 1
416663 99416663 1001 86380 86390 1
416600 99416600 1001 86380 86390 1
416721 99416721 1001 86380 86390 1
416212 99416212 1001 86380 86390 1
416203 99416203 1001 86380 86390 1
415847 99415847 1001 86380 86390 1
417384 99417384 1001 86380 86390 1
417011 99417011 1001 86380 86390 1
417012 99417012 1001 86380 86390 1
417193 99417193 1001 86380 86390 1
417738 99417738 1001 86380 86390 1
417626 99417626 1001 86380 86390 1
420251 99420251 1001 86380 86390 1
420413 99420413 1001 86380 86390 1
420342 99420342 1001 86380 86390 1
419978 99419978 1001 86380 86390 1
419687 99419687 1001 86380 86390 1
419327 99419327 1001 86380 86390 1
419488 99419488 1001 86380 86390 1
420574 99420574 1001 86380 86390 1
421743 99421743 1001 86380 86390 1
421979 99421979 1001 86380 86390 1
421803 99421803 1001 86380 86390 1
423584 99423584 1001 86380 86390 1
423190 99423190 1001 86380 86390 1
423131 99423131 1001 86380 86390 1
423097 99423097 1001 86380 86390 1
422862 99422862 1001 86380 86390 1
422758 99422758 1001 86380 86390 1
423864 99423864 1001 86380 86390 1
424042 99424042 1001 86380 86390 1
425335 99425335 1001 86380 86390 1
425206 99425206 1001 86380 86390 1
424782 99424782 1001 86380 86390 1
424592 99424592 1001 86380 86390 1
424974 99424974 1001 86380 86390 1
424691 99424691 1001 86380 86390 1
424488 99424488 1001 86380 86390 1
425387 99425387 1001 86380 86390 1
425537 99425537 1001 86380 86390 1
426345 99426345 1001 86380 86390 1
427268 99427268 1001 86380 86390 1
428680 99428680 1001 86380 86390 1
428428 99428428 1001 86380 86390 1
427970 99427970 1001 86380 86390 1
427943 99427943 1001 86380 86390 1
427587 99427587 1001 86380 86390 1
427808 99427808 1001 86380 86390 1
427833 99427833 1001 86380 86390 1
429124 99429124 1001 86380 86390 1
428789 99428789 1001 86380 86390 1
430149 99430149 1001 86380 86390 1
430458 99430458 1001 86380 86390 1
431940 99431940 1001 86380 86390 1
431862 99431862 1001 86380 86390 1
431016 99431016 1001 86380 86390 1
432383 99432383 1001 86380 86390 1
433518 99433518 1001 86380 86390 1
433290 99433290 1001 86380 86390 1
433021 99433021 1001 86380 86390 1
432532 99432532 1001 86380 86390 1
433866 99433866 1001 86380 86390 1
435106 99435106 1001 86380 86390 1
435434 99435434 1001 86380 86390 1
434851 99434851 1001 86380 86390 1
434227 99434227 1001 86380 86390 1
434564 99434564 1001 86380 86390 1
434173 99434173 1001 86380 86390 1
434572 99434572 1001 86380 86390 1
434149 99434149 1001 86380 86390 1
434311 99434311 1001 86380 86390 1
434420 99434420 1001 86380 86390 1
435567 99435567 1001 86380 86390 1
435525 99435525 1001 86380 86390 1
436710 99436710 1001 86380 86390 1
436393 99436393 1001 86380 86390 1
436507 99436507 1001 86380 86390 1
436738 99436738 1001 86380 86390 1
436466 99436466 1001 86380 86390 1
435930 99435930 1001 86380 86390 1
435915 99435915 1001 86380 86390 1
300030 99300030 1001 86380 86390 1
300616 99300616 1001 86380 86390 1
300290 99300290 1001 86380 86390 1
300207 99300207 1001 86380 86390 1
300274 99300274 1001 86380 86390 1
300889 99300889 1001 86380 86390 1
301427 99301427 1001 86380 86390 1
301509 99301509 1001 86380 86390 1
301445 99301445 1001 86380 86390 1
301341 99301341 1001 86380 86390 1
301213 99301213 1001 86380 86390 1
301019 99301019 1001 86380 86390 1
302248 99302248 1001 86380 86390 1
302376 99302376 1001 86380 86390 1
302013 99302013 1001 86380 86390 1
301800 99301800 1001 86380 86390 1
301789 99301789 1001 86380 86390 1
301810 99301810 1001 86380 86390 1
302405 99302405 1001 86380 86390 1
302490 99302490 1001 86380 86390 1
303135 99303135 1001 86380 86390 1
302952 99302952 1001 86380 86390 1
304680 99304680 1001 86380 86390 1
304409 99304409 1001 86380 86390 1
304972 99304972 1001 86380 86390 1
304999 99304999 1001 86380 86390 1
304866 99304866 1001 86380 86390 1
305573 99305573 1001 86380 86390 1
305589 99305589 1001 86380 86390 1
305395 99305395 1001 86380 86390 1
305222 99305222 1001 86380 86390 1
500021 99500021 1001 86380 86390 1
500776 99500776 1001 86380 86390 1
500448 99500448 1001 86380 86390 1
500361 99500361 1001 86380 86390 1
500198 99500198 1001 86380 86390 1
500240 99500240 1001 86380 86390 1
500281 99500281 1001 86380 86390 1
500961 99500961 1001 86380 86390 1
501367 99501367 1001 86380 86390 1
501290 99501290 1001 86380 86390 1
501178 99501178 1001 86380 86390 1
502268 99502268 1001 86380 86390 1
502133 99502133 1001 86380 86390 1
502194 99502194 1001 86380 86390 1
502466 99502466 1001 86380 86390 1
503100 99503100 1001 86380 86390 1
503270 99503270 1001 86380 86390 1
502942 99502942 1001 86380 86390 1
503496 99503496 1001 86380 86390 1
503924 99503924 1001 86380 86390 1
503897 99503897 1001 86380 86390 1
503589 99503589 1001 86380 86390 1
503554 99503554 1001 86380 86390 1
504869 99504869 1001 86380 86390 1
504585 99504585 1001 86380 86390 1
504721 99504721 1001 86380 86390 1
504422 99504422 1001 86380 86390 1
505137 99505137 1001 86380 86390 1
505064 99505064 1001 86380 86390 1
505744 99505744 1001 86380 86390 1
505650 99505650 1001 86380 86390 1
505677 99505677 1001 86380 86390 1
505600 99505600 1001 86380 86390 1
505437 99505437 1001 86380 86390 1
505292 99505292 1001 86380 86390 1
505251 99505251 1001 86380 86390 1
505890 99505890 1001 86380 86390 1
505880 99505880 1001 86380 86390 1
505906 99505906 1001 86380 86390 1
506386 99506386 1001 86380 86390 1
506142 99506142 1001 86380 86390 1
506769 99506769 1001 86380 86390 1
507311 99507311 1001 86380 86390 1
507341 99507341 1001 86380 86390 1
507213 99507213 1001 86380 86390 1
506918 99506918 1001 86380 86390 1
506974 99506974 1001 86380 86390 1
507459 99507459 1001 86380 86390 1
507604 99507604 1001 86380 86390 1
507586 99507586 1001 86380 86390 1
508220 99508220 1001 86380 86390 1
507969 99507969 1001 86380 86390 1
507960 99507960 1001 86380 86390 1
507657 99507657 1001 86380 86390 1
509028 99509028 1001 86380 86390 1
508774 99508774 1001 86380 86390 1
508505 99508505 1001 86380 86390 1
509273 99509273 1001 86380 86390 1
509852 99509852 1001 86380 86390 1
509500 99509500 1001 86380 86390 1
509619 99509619 1001 86380 86390 1
510099 99510099 1001 86380 86390 1
509983 99509983 1001 86380 86390 1
510369 99510369 1001 86380 86390 1
510434 99510434 1001 86380 86390 1
510411 99510411 1001 86380 86390 1
510123 99510123 1001 86380 86390 1
510254 99510254 1001 86380 86390 1
510867 99510867 1001 86380 86390 1
510880 99510880 1001 86380 86390 1
510906 99510906 1001 86380 86390 1
510894 99510894 1001 86380 86390 1
510914 99510914 1001 86380 86390 1
510903 99510903 1001 86380 86390 1
511430 99511430 1001 86380 86390 1
511431 99511431 1001 86380 86390 1
511147 99511147 1001 86380 86390 1
511216 99511216 1001 86380 86390 1
511129 99511129 1001 86380 86390 1
511705 99511705 1001 86380 86390 1
511743 99511743 1001 86380 86390 1
512314 99512314 1001 86380 86390 1
512087 99512087 1001 86380 86390 1
511807 99511807 1001 86380 86390 1
511795 99511795 1001 86380 86390 1
512469 99512469 1001 86380 86390 1
512515 99512515 1001 86380 86390 1
512426 99512426 1001 86380 86390 1
513172 99513172 1001 86380 86390 1
513199 99513199 1001 86380 86390 1
512776 99512776 1001 86380 86390 1
513255 99513255 1001 86380 86390 1
513868 99513868 1001 86380 86390 1
513921 99513921 1001 86380 86390 1
513496 99513496 1001 86380 86390 1
514077 99514077 1001 86380 86390 1
514361 99514361 1001 86380 86390 1
514913 99514913 1001 86380 86390 1
515613 99515613 1001 86380 86390 1
515154 99515154 1001 86380 86390 1
515189 99515189 1001 86380 86390 1
515126 99515126 1001 86380 86390 1
515867 99515867 1001 86380 86390 1
515804 99515804 1001 86380 86390 1
515702 99515702 1001 86380 86390 1
515692 99515692 1001 86380 86390 1
516422 99516422 1001 86380 86390 1
516338 99516338 1001 86380 86390 1
516611 99516611 1001 86380 86390 1
516665 99516665 1001 86380 86390 1
517312 99517312 1001 86380 86390 1
517130 99517130 1001 86380 86390 1
517108 99517108 1001 86380 86390 1
517099 99517099 1001 86380 86390 1
516831 99516831 1001 86380 86390 1
516828 99516828 1001 86380 86390 1
517410 99517410 1001 86380 86390 1
517418 99517418 1001 86380 86390 1
517775 99517775 1001 86380 86390 1
517884 99517884 1001 86380 86390 1
517586 99517586 1001 86380 86390 1
517563 99517563 1001 86380 86390 1
517590 99517590 1001 86380 86390 1
518201 99518201 1001 86380 86390 1
518682 99518682 1001 86380 86390 1
518688 99518688 1001 86380 86390 1
518742 99518742 1001 86380 86390 1
518423 99518423 1001 86380 86390 1
518495 99518495 1001 86380 86390 1
519163 99519163 1001 86380 86390 1
519639 99519639 1001 86380 86390 1
519627 99519627 1001 86380 86390 1
519482 99519482 1001 86380 86390 1
519484 99519484 1001 86380 86390 1
519920 99519920 1001 86380 86390 1
519874 99519874 1001 86380 86390 1
520523 99520523 1001 86380 86390 1
520332 99520332 1001 86380 86390 1
520258 99520258 1001 86380 86390 1
520091 99520091 1001 86380 86390 1
520082 99520082 1001 86380 86390 1
520819 99520819 1001 86380 86390 1
520692 99520692 1001 86380 86390 1
521263 99521263 1001 86380 86390 1
520975 99520975 1001 86380 86390 1
521542 99521542 1001 86380 86390 1
521629 99521629 1001 86380 86390 1
522102 99522102 1001 86380 86390 1
522148 99522148 1001 86380 86390 1
522022 99522022 1001 86380 86390 1
521690 99521690 1001 86380 86390 1
522472 99522472 1001 86380 86390 1
522337 99522337 1001 86380 86390 1
522978 99522978 1001 86380 86390 1
523106 99523106 1001 86380 86390 1
522891 99522891 1001 86380 86390 1
523170 99523170 1001 86380 86390 1
523184 99523184 1001 86380 86390 1
523228 99523228 1001 86380 86390 1
523944 99523944 1001 86380 86390 1
523860 99523860 1001 86380 86390 1
523867 99523867 1001 86380 86390 1
523647 99523647 1001 86380 86390 1
524739 99524739 1001 86380 86390 1
524222 99524222 1001 86380 86390 1
524810 99524810 1001 86380 86390 1
525461 99525461 1001 86380 86390 1
525588 99525588 1001 86380 86390 1
525357 99525357 1001 86380 86390 1
525132 99525132 1001 86380 86390 1
525055 99525055 1001 86380 86390 1
525110 99525110 1001 86380 86390 1
525737 99525737 1001 86380 86390 1
525649 99525649 1001 86380 86390 1
526365 99526365 1001 86380 86390 1
526144 99526144 1001 86380 86390 1
526613 99526613 1001 86380 86390 1
527174 99527174 1001 86380 86390 1
527102 99527102 1001 86380 86390 1
527454 99527454 1001 86380 86390 1
527335 99527335 1001 86380 86390 1
527929 99527929 1001 86380 86390 1
527529 99527529 1001 86380 86390 1
528706 99528706 1001 86380 86390 1
528644 99528644 1001 86380 86390 1
528543 99528543 1001 86380 86390 1
528459 99528459 1001 86380 86390 1
528383 99528383 1001 86380 86390 1
528905 99528905 1001 86380 86390 1
528998 99528998 1001 86380 86390 1
529667 99529667 1001 86380 86390 1
529533 99529533 1001 86380 86390 1
529662 99529662 1001 86380 86390 1
529328 99529328 1001 86380 86390 1
529331 99529331 1001 86380 86390 1
529347 99529347 1001 86380 86390 1
529136 99529136 1001 86380 86390 1
529162 99529162 1001 86380 86390 1
529112 99529112 1001 86380 86390 1
529869 99529869 1001 86380 86390 1
529838 99529838 1001 86380 86390 1
530524 99530524 1001 86380 86390 1
530224 99530224 1001 86380 86390 1
530746 99530746 1001 86380 86390 1
530756 99530756 1001 86380 86390 1
530744 99530744 1001 86380 86390 1
531238 99531238 1001 86380 86390 1
531360 99531360 1001 86380 86390 1
531302 99531302 1001 86380 86390 1
531151 99531151 1001 86380 86390 1
531050 99531050 1001 86380 86390 1
531077 99531077 1001 86380 86390 1
531078 99531078 1001 86380 86390 1
530825 99530825 1001 86380 86390 1
530937 99530937 1001 86380 86390 1
531548 99531548 1001 86380 86390 1
531394 99531394 1001 86380 86390 1
531538 99531538 1001 86380 86390 1
531557 99531557 1001 86380 86390 1
532081 99532081 1001 86380 86390 1
531637 99531637 1001 86380 86390 1
532293 99532293 1001 86380 86390 1
532358 99532358 1001 86380 86390 1
533006 99533006 1001 86380 86390 1
532909 99532909 1001 86380 86390 1
532777 99532777 1001 86380 86390 1
532557 99532557 1001 86380 86390 1
533042 99533042 1001 86380 86390 1
533039 99533039 1001 86380 86390 1
533842 99533842 1001 86380 86390 1
533630 99533630 1001 86380 86390 1
533529 99533529 1001 86380 86390 1
533610 99533610 1001 86380 86390 1
533947 99533947 1001 86380 86390 1
533987 99533987 1001 86380 86390 1
534022 99534022 1001 86380 86390 1
534061 99534061 1001 86380 86390 1
534618 99534618 1001 86380 86390 1
534391 99534391 1001 86380 86390 1
534366 99534366 1001 86380 86390 1
534422 99534422 1001 86380 86390 1
534225 99534225 1001 86380 86390 1
534256 99534256 1001 86380 86390 1
534799 99534799 1001 86380 86390 1
534716 99534716 1001 86380 86390 1
535397 99535397 1001 86380 86390 1
535412 99535412 1001 86380 86390 1
535208 99535208 1001 86380 86390 1
535105 99535105 1001 86380 86390 1
534925 99534925 1001 86380 86390 1
535614 99535614 1001 86380 86390 1
535578 99535578 1001 86380 86390 1
536273 99536273 1001 86380 86390 1
535911 99535911 1001 86380 86390 1
535839 99535839 1001 86380 86390 1
536378 99536378 1001 86380 86390 1
536391 99536391 1001 86380 86390 1
536999 99536999 1001 86380 86390 1
536884 99536884 1001 86380 86390 1
536781 99536781 1001 86380 86390 1
536668 99536668 1001 86380 86390 1
537946 99537946 1001 86380 86390 1
537650 99537650 1001 86380 86390 1
537387 99537387 1001 86380 86390 1
538764 99538764 1001 86380 86390 1
538795 99538795 1001 86380 86390 1
538684 99538684 1001 86380 86390 1
538533 99538533 1001 86380 86390 1
538423 99538423 1001 86380 86390 1
538328 99538328 1001 86380 86390 1
538307 99538307 1001 86380 86390 1
538993 99538993 1001 86380 86390 1
538936 99538936 1001 86380 86390 1
538951 99538951 1001 86380 86390 1
539449 99539449 1001 86380 86390 1
539502 99539502 1001 86380 86390 1
539467 99539467 1001 86380 86390 1
539511 99539511 1001 86380 86390 1
539350 99539350 1001 86380 86390 1
539378 99539378 1001 86380 86390 1
539355 99539355 1001 86380 86390 1
539052 99539052 1001 86380 86390 1
539028 99539028 1001 86380 86390 1
539681 99539681 1001 86380 86390 1
539830 99539830 1001 86380 86390 1
540293 99540293 1001 86380 86390 1
540370 99540370 1001 86380 86390 1
540269 99540269 1001 86380 86390 1
540076 99540076 1001 86380 86390 1
539989 99539989 1001 86380 86390 1
539966 99539966 1001 86380 86390 1
540671 99540671 1001 86380 86390 1
541218 99541218 1001 86380 86390 1
541245 99541245 1001 86380 86390 1
540739 99540739 1001 86380 86390 1
540797 99540797 1001 86380 86390 1
540825 99540825 1001 86380 86390 1
541387 99541387 1001 86380 86390 1
542090 99542090 1001 86380 86390 1
542097 99542097 1001 86380 86390 1
541897 99541897 1001 86380 86390 1
542159 99542159 1001 86380 86390 1
542153 99542153 1001 86380 86390 1
542931 99542931 1001 86380 86390 1
542554 99542554 1001 86380 86390 1
543009 99543009 1001 86380 86390 1
543738 99543738 1001 86380 86390 1
543714 99543714 1001 86380 86390 1
543651 99543651 1001 86380 86390 1
543544 99543544 1001 86380 86390 1
543194 99543194 1001 86380 86390 1
543797 99543797 1001 86380 86390 1
543838 99543838 1001 86380 86390 1
544428 99544428 1001 86380 86390 1
544262 99544262 1001 86380 86390 1
544360 99544360 1001 86380 86390 1
434173 281 1001 57000 57357 1
429335 442 1001 35700 36057 1
402015 986 1001 57960 59817 1
503078 987 1002 48454 53580 1
400063 99400063 1001 86380 86390 1
400624 99400624 1001 86380 86390 1
400834 99400834 1001 86380 86390 1
401049 99401049 1001 86380 86390 1
401529 99401529 1001 86380 86390 1
401888 99401888 1001 86380 86390 1
402006 99402006 1001 86380 86390 1
402011 99402011 1001 86380 86390 1
402068 99402068 1001 86380 86390 1
402095 99402095 1001 86380 86390 1
402504 99402504 1001 86380 86390 1
403215 99403215 1001 86380 86390 1
403833 99403833 1001 86380 86390 1
403845 99403845 1001 86380 86390 1
404706 99404706 1001 86380 86390 1
405714 99405714 1001 86380 86390 1
405974 99405974 1001 86380 86390 1
406131 99406131 1001 86380 86390 1
406280 99406280 1001 86380 86390 1
406553 99406553 1001 86380 86390 1
406751 99406751 1001 86380 86390 1
406904 99406904 1001 86380 86390 1
406860 99406860 1001 86380 86390 1
407297 99407297 1001 86380 86390 1
407406 99407406 1001 86380 86390 1
407688 99407688 1001 86380 86390 1
407720 99407720 1001 86380 86390 1
407919 99407919 1001 86380 86390 1
408083 99408083 1001 86380 86390 1
408406 99408406 1001 86380 86390 1
409640 99409640 1001 86380 86390 1
409708 99409708 1001 86380 86390 1
410725 99410725 1001 86380 86390 1
411291 99411291 1001 86380 86390 1
411276 99411276 1001 86380 86390 1
411376 99411376 1001 86380 86390 1
411506 99411506 1001 86380 86390 1
411587 99411587 1001 86380 86390 1
411741 99411741 1001 86380 86390 1
412281 99412281 1001 86380 86390 1
413478 99413478 1001 86380 86390 1
413143 99413143 1001 86380 86390 1
413835 99413835 1001 86380 86390 1
413770 99413770 1001 86380 86390 1
413878 99413878 1001 86380 86390 1
414984 99414984 1001 86380 86390 1
415305 99415305 1001 86380 86390 1
415090 99415090 1001 86380 86390 1
414624 99414624 1001 86380 86390 1
414628 99414628 1001 86380 86390 1
414647 99414647 1001 86380 86390 1
414290 99414290 1001 86380 86390 1
414142 99414142 1001 86380 86390 1
414241 99414241 1001 86380 86390 1
415363 99415363 1001 86380 86390 1
416963 99416963 1001 86380 86390 1
416688 99416688 1001 86380 86390 1
416369 99416369 1001 86380 86390 1
417336 99417336 1001 86380 86390 1
417371 99417371 1001 86380 86390 1
417583 99417583 1001 86380 86390 1
418760 99418760 1001 86380 86390 1
417864 99417864 1001 86380 86390 1
419100 99419100 1001 86380 86390 1
420392 99420392 1001 86380 86390 1
420415 99420415 1001 86380 86390 1
420325 99420325 1001 86380 86390 1
420350 99420350 1001 86380 86390 1
420781 99420781 1001 86380 86390 1
421853 99421853 1001 86380 86390 1
421521 99421521 1001 86380 86390 1
420987 99420987 1001 86380 86390 1
421121 99421121 1001 86380 86390 1
421155 99421155 1001 86380 86390 1
420985 99420985 1001 86380 86390 1
423386 99423386 1001 86380 86390 1
423658 99423658 1001 86380 86390 1
423523 99423523 1001 86380 86390 1
423736 99423736 1001 86380 86390 1
423402 99423402 1001 86380 86390 1
423127 99423127 1001 86380 86390 1
422608 99422608 1001 86380 86390 1
423919 99423919 1001 86380 86390 1
423952 99423952 1001 86380 86390 1
425345 99425345 1001 86380 86390 1
425184 99425184 1001 86380 86390 1
424166 99424166 1001 86380 86390 1
424335 99424335 1001 86380 86390 1
424451 99424451 1001 86380 86390 1
425478 99425478 1001 86380 86390 1
425735 99425735 1001 86380 86390 1
426972 99426972 1001 86380 86390 1
425851 99425851 1001 86380 86390 1
425930 99425930 1001 86380 86390 1
425854 99425854 1001 86380 86390 1
427256 99427256 1001 86380 86390 1
428486 99428486 1001 86380 86390 1
428629 99428629 1001 86380 86390 1
428282 99428282 1001 86380 86390 1
428321 99428321 1001 86380 86390 1
428270 99428270 1001 86380 86390 1
428766 99428766 1001 86380 86390 1
430065 99430065 1001 86380 86390 1
430163 99430163 1001 86380 86390 1
430357 99430357 1001 86380 86390 1
429670 99429670 1001 86380 86390 1
429741 99429741 1001 86380 86390 1
429564 99429564 1001 86380 86390 1
429204 99429204 1001 86380 86390 1
429529 99429529 1001 86380 86390 1
429532 99429532 1001 86380 86390 1
429185 99429185 1001 86380 86390 1
429356 99429356 1001 86380 86390 1
431966 99431966 1001 86380 86390 1
432002 99432002 1001 86380 86390 1
431955 99431955 1001 86380 86390 1
431385 99431385 1001 86380 86390 1
431612 99431612 1001 86380 86390 1
430956 99430956 1001 86380 86390 1
430984 99430984 1001 86380 86390 1
431157 99431157 1001 86380 86390 1
431141 99431141 1001 86380 86390 1
432373 99432373 1001 86380 86390 1
432156 99432156 1001 86380 86390 1
433678 99433678 1001 86380 86390 1
433387 99433387 1001 86380 86390 1
433483 99433483 1001 86380 86390 1
432646 99432646 1001 86380 86390 1
435134 99435134 1001 86380 86390 1
435379 99435379 1001 86380 86390 1
434629 99434629 1001 86380 86390 1
434146 99434146 1001 86380 86390 1
436950 99436950 1001 86380 86390 1
436328 99436328 1001 86380 86390 1
300655 99300655 1001 86380 86390 1
300571 99300571 1001 86380 86390 1
300500 99300500 1001 86380 86390 1
300470 99300470 1001 86380 86390 1
300806 99300806 1001 86380 86390 1
300872 99300872 1001 86380 86390 1
301352 99301352 1001 86380 86390 1
301472 99301472 1001 86380 86390 1
301259 99301259 1001 86380 86390 1
301350 99301350 1001 86380 86390 1
301138 99301138 1001 86380 86390 1
301613 99301613 1001 86380 86390 1
301745 99301745 1001 86380 86390 1
302077 99302077 1001 86380 86390 1
302144 99302144 1001 86380 86390 1
301856 99301856 1001 86380 86390 1
302525 99302525 1001 86380 86390 1
302580 99302580 1001 86380 86390 1
303054 99303054 1001 86380 86390 1
303022 99303022 1001 86380 86390 1
303198 99303198 1001 86380 86390 1
303089 99303089 1001 86380 86390 1
302655 99302655 1001 86380 86390 1
303397 99303397 1001 86380 86390 1
303725 99303725 1001 86380 86390 1
303417 99303417 1001 86380 86390 1
304211 99304211 1001 86380 86390 1
304584 99304584 1001 86380 86390 1
304368 99304368 1001 86380 86390 1
304987 99304987 1001 86380 86390 1
304873 99304873 1001 86380 86390 1
304878 99304878 1001 86380 86390 1
305416 99305416 1001 86380 86390 1
305343 99305343 1001 86380 86390 1
500037 99500037 1001 86380 86390 1
500090 99500090 1001 86380 86390 1
500093 99500093 1001 86380 86390 1
500132 99500132 1001 86380 86390 1
500661 99500661 1001 86380 86390 1
500612 99500612 1001 86380 86390 1
500619 99500619 1001 86380 86390 1
500903 99500903 1001 86380 86390 1
500959 99500959 1001 86380 86390 1
500975 99500975 1001 86380 86390 1
501002 99501002 1001 86380 86390 1
500925 99500925 1001 86380 86390 1
501468 99501468 1001 86380 86390 1
501471 99501471 1001 86380 86390 1
501304 99501304 1001 86380 86390 1
501421 99501421 1001 86380 86390 1
501256 99501256 1001 86380 86390 1
501288 99501288 1001 86380 86390 1
501277 99501277 1001 86380 86390 1
501022 99501022 1001 86380 86390 1
501131 99501131 1001 86380 86390 1
501662 99501662 1001 86380 86390 1
501839 99501839 1001 86380 86390 1
501751 99501751 1001 86380 86390 1
502403 99502403 1001 86380 86390 1
502353 99502353 1001 86380 86390 1
502320 99502320 1001 86380 86390 1
502424 99502424 1001 86380 86390 1
502386 99502386 1001 86380 86390 1
502075 99502075 1001 86380 86390 1
501949 99501949 1001 86380 86390 1
501965 99501965 1001 86380 86390 1
502551 99502551 1001 86380 86390 1
503024 99503024 1001 86380 86390 1
503004 99503004 1001 86380 86390 1
502759 99502759 1001 86380 86390 1
503394 99503394 1001 86380 86390 1
503409 99503409 1001 86380 86390 1
503371 99503371 1001 86380 86390 1
503951 99503951 1001 86380 86390 1
504117 99504117 1001 86380 86390 1
503929 99503929 1001 86380 86390 1
503536 99503536 1001 86380 86390 1
503640 99503640 1001 86380 86390 1
504154 99504154 1001 86380 86390 1
504180 99504180 1001 86380 86390 1
504135 99504135 1001 86380 86390 1
504795 99504795 1001 86380 86390 1
504720 99504720 1001 86380 86390 1
504735 99504735 1001 86380 86390 1
504342 99504342 1001 86380 86390 1
505125 99505125 1001 86380 86390 1
505740 99505740 1001 86380 86390 1
505548 99505548 1001 86380 86390 1
505343 99505343 1001 86380 86390 1
505357 99505357 1001 86380 86390 1
505349 99505349 1001 86380 86390 1
505964 99505964 1001 86380 86390 1
506465 99506465 1001 86380 86390 1
506215 99506215 1001 86380 86390 1
506242 99506242 1001 86380 86390 1
506133 99506133 1001 86380 86390 1
506627 99506627 1001 86380 86390 1
507312 99507312 1001 86380 86390 1
506835 99506835 1001 86380 86390 1
506850 99506850 1001 86380 86390 1
507465 99507465 1001 86380 86390 1
507480 99507480 1001 86380 86390 1
507597 99507597 1001 86380 86390 1
508045 99508045 1001 86380 86390 1
508217 99508217 1001 86380 86390 1
508228 99508228 1001 86380 86390 1
508241 99508241 1001 86380 86390 1
507943 99507943 1001 86380 86390 1
507842 99507842 1001 86380 86390 1
509025 99509025 1001 86380 86390 1
509055 99509055 1001 86380 86390 1
508748 99508748 1001 86380 86390 1
508498 99508498 1001 86380 86390 1
509218 99509218 1001 86380 86390 1
509234 99509234 1001 86380 86390 1
509741 99509741 1001 86380 86390 1
509834 99509834 1001 86380 86390 1
509693 99509693 1001 86380 86390 1
509681 99509681 1001 86380 86390 1
509451 99509451 1001 86380 86390 1
509377 99509377 1001 86380 86390 1
509418 99509418 1001 86380 86390 1
509288 99509288 1001 86380 86390 1
510582 99510582 1001 86380 86390 1
510461 99510461 1001 86380 86390 1
510149 99510149 1001 86380 86390 1
510753 99510753 1001 86380 86390 1
511340 99511340 1001 86380 86390 1
511159 99511159 1001 86380 86390 1
511164 99511164 1001 86380 86390 1
511115 99511115 1001 86380 86390 1
511627 99511627 1001 86380 86390 1
510932 99510932 1001 86380 86390 1
511754 99511754 1001 86380 86390 1
512100 99512100 1001 86380 86390 1
512068 99512068 1001 86380 86390 1
511948 99511948 1001 86380 86390 1
512452 99512452 1001 86380 86390 1
513082 99513082 1001 86380 86390 1
513108 99513108 1001 86380 86390 1
512829 99512829 1001 86380 86390 1
512670 99512670 1001 86380 86390 1
513207 99513207 1001 86380 86390 1
513913 99513913 1001 86380 86390 1
513683 99513683 1001 86380 86390 1
513463 99513463 1001 86380 86390 1
513515 99513515 1001 86380 86390 1
514038 99514038 1001 86380 86390 1
514143 99514143 1001 86380 86390 1
514801 99514801 1001 86380 86390 1
514711 99514711 1001 86380 86390 1
514263 99514263 1001 86380 86390 1
514354 99514354 1001 86380 86390 1
515619 99515619 1001 86380 86390 1
515610 99515610 1001 86380 86390 1
515565 99515565 1001 86380 86390 1
515409 99515409 1001 86380 86390 1
515093 99515093 1001 86380 86390 1
515082 99515082 1001 86380 86390 1
515073 99515073 1001 86380 86390 1
515761 99515761 1001 86380 86390 1
515739 99515739 1001 86380 86390 1
516504 99516504 1001 86380 86390 1
516658 99516658 1001 86380 86390 1
517138 99517138 1001 86380 86390 1
517254 99517254 1001 86380 86390 1
517193 99517193 1001 86380 86390 1
517219 99517219 1001 86380 86390 1
517232 99517232 1001 86380 86390 1
517119 99517119 1001 86380 86390 1
517005 99517005 1001 86380 86390 1
517047 99517047 1001 86380 86390 1
516886 99516886 1001 86380 86390 1
517481 99517481 1001 86380 86390 1
517982 99517982 1001 86380 86390 1
518127 99518127 1001 86380 86390 1
518096 99518096 1001 86380 86390 1
517968 99517968 1001 86380 86390 1
517852 99517852 1001 86380 86390 1
517789 99517789 1001 86380 86390 1
517870 99517870 1001 86380 86390 1
517916 99517916 1001 86380 86390 1
517647 99517647 1001 86380 86390 1
518329 99518329 1001 86380 86390 1
518294 99518294 1001 86380 86390 1
518182 99518182 1001 86380 86390 1
518744 99518744 1001 86380 86390 1
518445 99518445 1001 86380 86390 1
518435 99518435 1001 86380 86390 1
518386 99518386 1001 86380 86390 1
519140 99519140 1001 86380 86390 1
519019 99519019 1001 86380 86390 1
519713 99519713 1001 86380 86390 1
519396 99519396 1001 86380 86390 1
519858 99519858 1001 86380 86390 1
520451 99520451 1001 86380 86390 1
520600 99520600 1001 86380 86390 1
520202 99520202 1001 86380 86390 1
520127 99520127 1001 86380 86390 1
520219 99520219 1001 86380 86390 1
520742 99520742 1001 86380 86390 1
521366 99521366 1001 86380 86390 1
521278 99521278 1001 86380 86390 1
521397 99521397 1001 86380 86390 1
521398 99521398 1001 86380 86390 1
521460 99521460 1001 86380 86390 1
520934 99520934 1001 86380 86390 1
522176 99522176 1001 86380 86390 1
522154 99522154 1001 86380 86390 1
522206 99522206 1001 86380 86390 1
522077 99522077 1001 86380 86390 1
522344 99522344 1001 86380 86390 1
523068 99523068 1001 86380 86390 1
523092 99523092 1001 86380 86390 1
522868 99522868 1001 86380 86390 1
522743 99522743 1001 86380 86390 1
522873 99522873 1001 86380 86390 1
522520 99522520 1001 86380 86390 1
523175 99523175 1001 86380 86390 1
523856 99523856 1001 86380 86390 1
523776 99523776 1001 86380 86390 1
523597 99523597 1001 86380 86390 1
523535 99523535 1001 86380 86390 1
523486 99523486 1001 86380 86390 1
524098 99524098 1001 86380 86390 1
523998 99523998 1001 86380 86390 1
524756 99524756 1001 86380 86390 1
524400 99524400 1001 86380 86390 1
524834 99524834 1001 86380 86390 1
524875 99524875 1001 86380 86390 1
524957 99524957 1001 86380 86390 1
524972 99524972 1001 86380 86390 1
524948 99524948 1001 86380 86390 1
525439 99525439 1001 86380 86390 1
525557 99525557 1001 86380 86390 1
525371 99525371 1001 86380 86390 1
525189 99525189 1001 86380 86390 1
525035 99525035 1001 86380 86390 1
525658 99525658 1001 86380 86390 1
525729 99525729 1001 86380 86390 1
525653 99525653 1001 86380 86390 1
525656 99525656 1001 86380 86390 1
526415 99526415 1001 86380 86390 1
526034 99526034 1001 86380 86390 1
526978 99526978 1001 86380 86390 1
527038 99527038 1001 86380 86390 1
526872 99526872 1001 86380 86390 1
526728 99526728 1001 86380 86390 1
526795 99526795 1001 86380 86390 1
527336 99527336 1001 86380 86390 1
527339 99527339 1001 86380 86390 1
527992 99527992 1001 86380 86390 1
527711 99527711 1001 86380 86390 1
527483 99527483 1001 86380 86390 1
527589 99527589 1001 86380 86390 1
527463 99527463 1001 86380 86390 1
528094 99528094 1001 86380 86390 1
528774 99528774 1001 86380 86390 1
528842 99528842 1001 86380 86390 1
528452 99528452 1001 86380 86390 1
528336 99528336 1001 86380 86390 1
528302 99528302 1001 86380 86390 1
528972 99528972 1001 86380 86390 1
529691 99529691 1001 86380 86390 1
529670 99529670 1001 86380 86390 1
529722 99529722 1001 86380 86390 1
529534 99529534 1001 86380 86390 1
529431 99529431 1001 86380 86390 1
529375 99529375 1001 86380 86390 1
529268 99529268 1001 86380 86390 1
529179 99529179 1001 86380 86390 1
529311 99529311 1001 86380 86390 1
529286 99529286 1001 86380 86390 1
529810 99529810 1001 86380 86390 1
529773 99529773 1001 86380 86390 1
530515 99530515 1001 86380 86390 1
530244 99530244 1001 86380 86390 1
530162 99530162 1001 86380 86390 1
530093 99530093 1001 86380 86390 1
530615 99530615 1001 86380 86390 1
530708 99530708 1001 86380 86390 1
530661 99530661 1001 86380 86390 1
531322 99531322 1001 86380 86390 1
531185 99531185 1001 86380 86390 1
531148 99531148 1001 86380 86390 1
531455 99531455 1001 86380 86390 1
532192 99532192 1001 86380 86390 1
531927 99531927 1001 86380 86390 1
531817 99531817 1001 86380 86390 1
531597 99531597 1001 86380 86390 1
531728 99531728 1001 86380 86390 1
531737 99531737 1001 86380 86390 1
531622 99531622 1001 86380 86390 1
532337 99532337 1001 86380 86390 1
532882 99532882 1001 86380 86390 1
532975 99532975 1001 86380 86390 1
533029 99533029 1001 86380 86390 1
532801 99532801 1001 86380 86390 1
532547 99532547 1001 86380 86390 1
533076 99533076 1001 86380 86390 1
533664 99533664 1001 86380 86390 1
533587 99533587 1001 86380 86390 1
533602 99533602 1001 86380 86390 1
533590 99533590 1001 86380 86390 1
533611 99533611 1001 86380 86390 1
533357 99533357 1001 86380 86390 1
533438 99533438 1001 86380 86390 1
533871 99533871 1001 86380 86390 1
534326 99534326 1001 86380 86390 1
534405 99534405 1001 86380 86390 1
534170 99534170 1001 86380 86390 1
534212 99534212 1001 86380 86390 1
535425 99535425 1001 86380 86390 1
535203 99535203 1001 86380 86390 1
534935 99534935 1001 86380 86390 1
535602 99535602 1001 86380 86390 1
535967 99535967 1001 86380 86390 1
536112 99536112 1001 86380 86390 1
536048 99536048 1001 86380 86390 1
536075 99536075 1001 86380 86390 1
535933 99535933 1001 86380 86390 1
535887 99535887 1001 86380 86390 1
535918 99535918 1001 86380 86390 1
536339 99536339 1001 86380 86390 1
537072 99537072 1001 86380 86390 1
537043 99537043 1001 86380 86390 1
537122 99537122 1001 86380 86390 1
537059 99537059 1001 86380 86390 1
536897 99536897 1001 86380 86390 1
536571 99536571 1001 86380 86390 1
536741 99536741 1001 86380 86390 1
537350 99537350 1001 86380 86390 1
537840 99537840 1001 86380 86390 1
537645 99537645 1001 86380 86390 1
537514 99537514 1001 86380 86390 1
537555 99537555 1001 86380 86390 1
537991 99537991 1001 86380 86390 1
538166 99538166 1001 86380 86390 1
538431 99538431 1001 86380 86390 1
538435 99538435 1001 86380 86390 1
538461 99538461 1001 86380 86390 1
538297 99538297 1001 86380 86390 1
538364 99538364 1001 86380 86390 1
538251 99538251 1001 86380 86390 1
538980 99538980 1001 86380 86390 1
538919 99538919 1001 86380 86390 1
538939 99538939 1001 86380 86390 1
539607 99539607 1001 86380 86390 1
539305 99539305 1001 86380 86390 1
539310 99539310 1001 86380 86390 1
539783 99539783 1001 86380 86390 1
540287 99540287 1001 86380 86390 1
540288 99540288 1001 86380 86390 1
540369 99540369 1001 86380 86390 1
540358 99540358 1001 86380 86390 1
540410 99540410 1001 86380 86390 1
540294 99540294 1001 86380 86390 1
540210 99540210 1001 86380 86390 1
540229 99540229 1001 86380 86390 1
540074 99540074 1001 86380 86390 1
540054 99540054 1001 86380 86390 1
539873 99539873 1001 86380 86390 1
540010 99540010 1001 86380 86390 1
539973 99539973 1001 86380 86390 1
540550 99540550 1001 86380 86390 1
540525 99540525 1001 86380 86390 1
541025 99541025 1001 86380 86390 1
540819 99540819 1001 86380 86390 1
540862 99540862 1001 86380 86390 1
541303 99541303 1001 86380 86390 1
541480 99541480 1001 86380 86390 1
541990 99541990 1001 86380 86390 1
542069 99542069 1001 86380 86390 1
541885 99541885 1001 86380 86390 1
541524 99541524 1001 86380 86390 1
541701 99541701 1001 86380 86390 1
542779 99542779 1001 86380 86390 1
542746 99542746 1001 86380 86390 1
542761 99542761 1001 86380 86390 1
542516 99542516 1001 86380 86390 1
543042 99543042 1001 86380 86390 1
543629 99543629 1001 86380 86390 1
543527 99543527 1001 86380 86390 1
543532 99543532 1001 86380 86390 1
543545 99543545 1001 86380 86390 1
543446 99543446 1001 86380 86390 1
543937 99543937 1001 86380 86390 1
543790 99543790 1001 86380 86390 1
544551 99544551 1001 86380 86390 1
544205 99544205 1001 86380 86390 1
544107 99544107 1001 86380 86390 1
544083 99544083 1001 86380 86390 1
544090 99544090 1001 86380 86390 1
544627 99544627 1001 86380 86390 1
544709 99544709 1001 86380 86390 1
434162 632 1001 73620 75117 1
508501 954 1001 40534 40833 1
400108 99400108 1001 86380 86390 1
400907 99400907 1001 86380 86390 1
401627 99401627 1001 86380 86390 1
402721 99402721 1001 86380 86390 1
402981 99402981 1001 86380 86390 1
402955 99402955 1001 86380 86390 1
403555 99403555 1001 86380 86390 1
403868 99403868 1001 86380 86390 1
403924 99403924 1001 86380 86390 1
403970 99403970 1001 86380 86390 1
404075 99404075 1001 86380 86390 1
404384 99404384 1001 86380 86390 1
404956 99404956 1001 86380 86390 1
405418 99405418 1001 86380 86390 1
405752 99405752 1001 86380 86390 1
406302 99406302 1001 86380 86390 1
407003 99407003 1001 86380 86390 1
407226 99407226 1001 86380 86390 1
407370 99407370 1001 86380 86390 1
408178 99408178 1001 86380 86390 1
408875 99408875 1001 86380 86390 1
409121 99409121 1001 86380 86390 1
409674 99409674 1001 86380 86390 1
409752 99409752 1001 86380 86390 1
409863 99409863 1001 86380 86390 1
410789 99410789 1001 86380 86390 1
411007 99411007 1001 86380 86390 1
411133 99411133 1001 86380 86390 1
411141 99411141 1001 86380 86390 1
411502 99411502 1001 86380 86390 1
411560 99411560 1001 86380 86390 1
411778 99411778 1001 86380 86390 1
413227 99413227 1001 86380 86390 1
412774 99412774 1001 86380 86390 1
412822 99412822 1001 86380 86390 1
412848 99412848 1001 86380 86390 1
413805 99413805 1001 86380 86390 1
413992 99413992 1001 86380 86390 1
413933 99413933 1001 86380 86390 1
414952 99414952 1001 86380 86390 1
414881 99414881 1001 86380 86390 1
414789 99414789 1001 86380 86390 1
414501 99414501 1001 86380 86390 1
414387 99414387 1001 86380 86390 1
414486 99414486 1001 86380 86390 1
415450 99415450 1001 86380 86390 1
415504 99415504 1001 86380 86390 1
417000 99417000 1001 86380 86390 1
416863 99416863 1001 86380 86390 1
416437 99416437 1001 86380 86390 1
416266 99416266 1001 86380 86390 1
417484 99417484 1001 86380 86390 1
417491 99417491 1001 86380 86390 1
418442 99418442 1001 86380 86390 1
418586 99418586 1001 86380 86390 1
418572 99418572 1001 86380 86390 1
418342 99418342 1001 86380 86390 1
418117 99418117 1001 86380 86390 1
418092 99418092 1001 86380 86390 1
418385 99418385 1001 86380 86390 1
417914 99417914 1001 86380 86390 1
420178 99420178 1001 86380 86390 1
420070 99420070 1001 86380 86390 1
420210 99420210 1001 86380 86390 1
419984 99419984 1001 86380 86390 1
419293 99419293 1001 86380 86390 1
419433 99419433 1001 86380 86390 1
419365 99419365 1001 86380 86390 1
421449 99421449 1001 86380 86390 1
420859 99420859 1001 86380 86390 1
421033 99421033 1001 86380 86390 1
422131 99422131 1001 86380 86390 1
423459 99423459 1001 86380 86390 1
423398 99423398 1001 86380 86390 1
423019 99423019 1001 86380 86390 1
422903 99422903 1001 86380 86390 1
423937 99423937 1001 86380 86390 1
425298 99425298 1001 86380 86390 1
425150 99425150 1001 86380 86390 1
425227 99425227 1001 86380 86390 1
425134 99425134 1001 86380 86390 1
425023 99425023 1001 86380 86390 1
425374 99425374 1001 86380 86390 1
424799 99424799 1001 86380 86390 1
424242 99424242 1001 86380 86390 1
425555 99425555 1001 86380 86390 1
426740 99426740 1001 86380 86390 1
426437 99426437 1001 86380 86390 1
426222 99426222 1001 86380 86390 1
425842 99425842 1001 86380 86390 1
426139 99426139 1001 86380 86390 1
427334 99427334 1001 86380 86390 1
427361 99427361 1001 86380 86390 1
428318 99428318 1001 86380 86390 1
428092 99428092 1001 86380 86390 1
427746 99427746 1001 86380 86390 1
427747 99427747 1001 86380 86390 1
428794 99428794 1001 86380 86390 1
428748 99428748 1001 86380 86390 1
429963 99429963 1001 86380 86390 1
430324 99430324 1001 86380 86390 1
430109 99430109 1001 86380 86390 1
429937 99429937 1001 86380 86390 1
429619 99429619 1001 86380 86390 1
429344 99429344 1001 86380 86390 1
429261 99429261 1001 86380 86390 1
430434 99430434 1001 86380 86390 1
430470 99430470 1001 86380 86390 1
430788 99430788 1001 86380 86390 1
431910 99431910 1001 86380 86390 1
431762 99431762 1001 86380 86390 1
431441 99431441 1001 86380 86390 1
431246 99431246 1001 86380 86390 1
432176 99432176 1001 86380 86390 1
432224 99432224 1001 86380 86390 1
433549 99433549 1001 86380 86390 1
433411 99433411 1001 86380 86390 1
433384 99433384 1001 86380 86390 1
433003 99433003 1001 86380 86390 1
432757 99432757 1001 86380 86390 1
432659 99432659 1001 86380 86390 1
434029 99434029 1001 86380 86390 1
435195 99435195 1001 86380 86390 1
434627 99434627 1001 86380 86390 1
435712 99435712 1001 86380 86390 1
435444 99435444 1001 86380 86390 1
437102 99437102 1001 86380 86390 1
436592 99436592 1001 86380 86390 1
436554 99436554 1001 86380 86390 1
436140 99436140 1001 86380 86390 1
436079 99436079 1001 86380 86390 1
435993 99435993 1001 86380 86390 1
300627 99300627 1001 86380 86390 1
300701 99300701 1001 86380 86390 1
300595 99300595 1001 86380 86390 1
300355 99300355 1001 86380 86390 1
300138 99300138 1001 86380 86390 1
300767 99300767 1001 86380 86390 1
300836 99300836 1001 86380 86390 1
301480 99301480 1001 86380 86390 1
301516 99301516 1001 86380 86390 1
301196 99301196 1001 86380 86390 1
301230 99301230 1001 86380 86390 1
301021 99301021 1001 86380 86390 1
301584 99301584 1001 86380 86390 1
301889 99301889 1001 86380 86390 1
301774 99301774 1001 86380 86390 1
301779 99301779 1001 86380 86390 1
301832 99301832 1001 86380 86390 1
302578 99302578 1001 86380 86390 1
303205 99303205 1001 86380 86390 1
303145 99303145 1001 86380 86390 1
302694 99302694 1001 86380 86390 1
302604 99302604 1001 86380 86390 1
303255 99303255 1001 86380 86390 1
303316 99303316 1001 86380 86390 1
303356 99303356 1001 86380 86390 1
303921 99303921 1001 86380 86390 1
303950 99303950 1001 86380 86390 1
303471 99303471 1001 86380 86390 1
303484 99303484 1001 86380 86390 1
304037 99304037 1001 86380 86390 1
304180 99304180 1001 86380 86390 1
304209 99304209 1001 86380 86390 1
304197 99304197 1001 86380 86390 1
304635 99304635 1001 86380 86390 1
304295 99304295 1001 86380 86390 1
304392 99304392 1001 86380 86390 1
304289 99304289 1001 86380 86390 1
305475 99305475 1001 86380 86390 1
305231 99305231 1001 86380 86390 1
500402 99500402 1001 86380 86390 1
500511 99500511 1001 86380 86390 1
500590 99500590 1001 86380 86390 1
500555 99500555 1001 86380 86390 1
500968 99500968 1001 86380 86390 1
500910 99500910 1001 86380 86390 1
500835 99500835 1001 86380 86390 1
501459 99501459 1001 86380 86390 1
501563 99501563 1001 86380 86390 1
501583 99501583 1001 86380 86390 1
501388 99501388 1001 86380 86390 1
501126 99501126 1001 86380 86390 1
501735 99501735 1001 86380 86390 1
502379 99502379 1001 86380 86390 1
502058 99502058 1001 86380 86390 1
502202 99502202 1001 86380 86390 1
501873 99501873 1001 86380 86390 1
502612 99502612 1001 86380 86390 1
502510 99502510 1001 86380 86390 1
503169 99503169 1001 86380 86390 1
502947 99502947 1001 86380 86390 1
503065 99503065 1001 86380 86390 1
502981 99502981 1001 86380 86390 1
502802 99502802 1001 86380 86390 1
503474 99503474 1001 86380 86390 1
503990 99503990 1001 86380 86390 1
504018 99504018 1001 86380 86390 1
503945 99503945 1001 86380 86390 1
503884 99503884 1001 86380 86390 1
503563 99503563 1001 86380 86390 1
504223 99504223 1001 86380 86390 1
504146 99504146 1001 86380 86390 1
504763 99504763 1001 86380 86390 1
504819 99504819 1001 86380 86390 1
504544 99504544 1001 86380 86390 1
504546 99504546 1001 86380 86390 1
504619 99504619 1001 86380 86390 1
504555 99504555 1001 86380 86390 1
504416 99504416 1001 86380 86390 1
504353 99504353 1001 86380 86390 1
504473 99504473 1001 86380 86390 1
504386 99504386 1001 86380 86390 1
504412 99504412 1001 86380 86390 1
504985 99504985 1001 86380 86390 1
505077 99505077 1001 86380 86390 1
504951 99504951 1001 86380 86390 1
505579 99505579 1001 86380 86390 1
505296 99505296 1001 86380 86390 1
505193 99505193 1001 86380 86390 1
505325 99505325 1001 86380 86390 1
505896 99505896 1001 86380 86390 1
505948 99505948 1001 86380 86390 1
505872 99505872 1001 86380 86390 1
505849 99505849 1001 86380 86390 1
505902 99505902 1001 86380 86390 1
505920 99505920 1001 86380 86390 1
506185 99506185 1001 86380 86390 1
506097 99506097 1001 86380 86390 1
506184 99506184 1001 86380 86390 1
506692 99506692 1001 86380 86390 1
507380 99507380 1001 86380 86390 1
507290 99507290 1001 86380 86390 1
507292 99507292 1001 86380 86390 1
507012 99507012 1001 86380 86390 1
507032 99507032 1001 86380 86390 1
507033 99507033 1001 86380 86390 1
507536 99507536 1001 86380 86390 1
508184 99508184 1001 86380 86390 1
508224 99508224 1001 86380 86390 1
507796 99507796 1001 86380 86390 1
507688 99507688 1001 86380 86390 1
508946 99508946 1001 86380 86390 1
508951 99508951 1001 86380 86390 1
508992 99508992 1001 86380 86390 1
509068 99509068 1001 86380 86390 1
508769 99508769 1001 86380 86390 1
508814 99508814 1001 86380 86390 1
508599 99508599 1001 86380 86390 1
508590 99508590 1001 86380 86390 1
508644 99508644 1001 86380 86390 1
509746 99509746 1001 86380 86390 1
509643 99509643 1001 86380 86390 1
509507 99509507 1001 86380 86390 1
509429 99509429 1001 86380 86390 1
509486 99509486 1001 86380 86390 1
510035 99510035 1001 86380 86390 1
510087 99510087 1001 86380 86390 1
510038 99510038 1001 86380 86390 1
510637 99510637 1001 86380 86390 1
510548 99510548 1001 86380 86390 1
510641 99510641 1001 86380 86390 1
510462 99510462 1001 86380 86390 1
510118 99510118 1001 86380 86390 1
510874 99510874 1001 86380 86390 1
511412 99511412 1001 86380 86390 1
511474 99511474 1001 86380 86390 1
511172 99511172 1001 86380 86390 1
511227 99511227 1001 86380 86390 1
511074 99511074 1001 86380 86390 1
510990 99510990 1001 86380 86390 1
511016 99511016 1001 86380 86390 1
510940 99510940 1001 86380 86390 1
511732 99511732 1001 86380 86390 1
511587 99511587 1001 86380 86390 1
512241 99512241 1001 86380 86390 1
511812 99511812 1001 86380 86390 1
512523 99512523 1001 86380 86390 1
512490 99512490 1001 86380 86390 1
513106 99513106 1001 86380 86390 1
512722 99512722 1001 86380 86390 1
513984 99513984 1001 86380 86390 1
513813 99513813 1001 86380 86390 1
513581 99513581 1001 86380 86390 1
514159 99514159 1001 86380 86390 1
514096 99514096 1001 86380 86390 1
514221 99514221 1001 86380 86390 1
514770 99514770 1001 86380 86390 1
514840 99514840 1001 86380 86390 1
514594 99514594 1001 86380 86390 1
514596 99514596 1001 86380 86390 1
514495 99514495 1001 86380 86390 1
514363 99514363 1001 86380 86390 1
514286 99514286 1001 86380 86390 1
515024 99515024 1001 86380 86390 1
514937 99514937 1001 86380 86390 1
514861 99514861 1001 86380 86390 1
515646 99515646 1001 86380 86390 1
515655 99515655 1001 86380 86390 1
515592 99515592 1001 86380 86390 1
515454 99515454 1001 86380 86390 1
515071 99515071 1001 86380 86390 1
516417 99516417 1001 86380 86390 1
516340 99516340 1001 86380 86390 1
516166 99516166 1001 86380 86390 1
516072 99516072 1001 86380 86390 1
516577 99516577 1001 86380 86390 1
516633 99516633 1001 86380 86390 1
517327 99517327 1001 86380 86390 1
516940 99516940 1001 86380 86390 1
516994 99516994 1001 86380 86390 1
516984 99516984 1001 86380 86390 1
517075 99517075 1001 86380 86390 1
516734 99516734 1001 86380 86390 1
517371 99517371 1001 86380 86390 1
517457 99517457 1001 86380 86390 1
517445 99517445 1001 86380 86390 1
518079 99518079 1001 86380 86390 1
517919 99517919 1001 86380 86390 1
518210 99518210 1001 86380 86390 1
518248 99518248 1001 86380 86390 1
518519 99518519 1001 86380 86390 1
519054 99519054 1001 86380 86390 1
519617 99519617 1001 86380 86390 1
519501 99519501 1001 86380 86390 1
519360 99519360 1001 86380 86390 1
519915 99519915 1001 86380 86390 1
520541 99520541 1001 86380 86390 1
520625 99520625 1001 86380 86390 1
520629 99520629 1001 86380 86390 1
520630 99520630 1001 86380 86390 1
520149 99520149 1001 86380 86390 1
520046 99520046 1001 86380 86390 1
520047 99520047 1001 86380 86390 1
520021 99520021 1001 86380 86390 1
521150 99521150 1001 86380 86390 1
521215 99521215 1001 86380 86390 1
521028 99521028 1001 86380 86390 1
521032 99521032 1001 86380 86390 1
522131 99522131 1001 86380 86390 1
522173 99522173 1001 86380 86390 1
522045 99522045 1001 86380 86390 1
521790 99521790 1001 86380 86390 1
521702 99521702 1001 86380 86390 1
522446 99522446 1001 86380 86390 1
522331 99522331 1001 86380 86390 1
522361 99522361 1001 86380 86390 1
522431 99522431 1001 86380 86390 1
522939 99522939 1001 86380 86390 1
523069 99523069 1001 86380 86390 1
523020 99523020 1001 86380 86390 1
522918 99522918 1001 86380 86390 1
523108 99523108 1001 86380 86390 1
523079 99523079 1001 86380 86390 1
522794 99522794 1001 86380 86390 1
522566 99522566 1001 86380 86390 1
522514 99522514 1001 86380 86390 1
522587 99522587 1001 86380 86390 1
523135 99523135 1001 86380 86390 1
523874 99523874 1001 86380 86390 1
523749 99523749 1001 86380 86390 1
523623 99523623 1001 86380 86390 1
523680 99523680 1001 86380 86390 1
523643 99523643 1001 86380 86390 1
523505 99523505 1001 86380 86390 1
523521 99523521 1001 86380 86390 1
523471 99523471 1001 86380 86390 1
523955 99523955 1001 86380 86390 1
524066 99524066 1001 86380 86390 1
524729 99524729 1001 86380 86390 1
524465 99524465 1001 86380 86390 1
524346 99524346 1001 86380 86390 1
524195 99524195 1001 86380 86390 1
524950 99524950 1001 86380 86390 1
524823 99524823 1001 86380 86390 1
525406 99525406 1001 86380 86390 1
525502 99525502 1001 86380 86390 1
525387 99525387 1001 86380 86390 1
525220 99525220 1001 86380 86390 1
525389 99525389 1001 86380 86390 1
525135 99525135 1001 86380 86390 1
525779 99525779 1001 86380 86390 1
525665 99525665 1001 86380 86390 1
526303 99526303 1001 86380 86390 1
526413 99526413 1001 86380 86390 1
526345 99526345 1001 86380 86390 1
525828 99525828 1001 86380 86390 1
526449 99526449 1001 86380 86390 1
527121 99527121 1001 86380 86390 1
527078 99527078 1001 86380 86390 1
527132 99527132 1001 86380 86390 1
527412 99527412 1001 86380 86390 1
527961 99527961 1001 86380 86390 1
527977 99527977 1001 86380 86390 1
527952 99527952 1001 86380 86390 1
528023 99528023 1001 86380 86390 1
527727 99527727 1001 86380 86390 1
527725 99527725 1001 86380 86390 1
527628 99527628 1001 86380 86390 1
528580 99528580 1001 86380 86390 1
528545 99528545 1001 86380 86390 1
528551 99528551 1001 86380 86390 1
528512 99528512 1001 86380 86390 1
528400 99528400 1001 86380 86390 1
528327 99528327 1001 86380 86390 1
529006 99529006 1001 86380 86390 1
528982 99528982 1001 86380 86390 1
529668 99529668 1001 86380 86390 1
529543 99529543 1001 86380 86390 1
529175 99529175 1001 86380 86390 1
529281 99529281 1001 86380 86390 1
529790 99529790 1001 86380 86390 1
529817 99529817 1001 86380 86390 1
529924 99529924 1001 86380 86390 1
530221 99530221 1001 86380 86390 1
530239 99530239 1001 86380 86390 1
530090 99530090 1001 86380 86390 1
530725 99530725 1001 86380 86390 1
530587 99530587 1001 86380 86390 1
531243 99531243 1001 86380 86390 1
530957 99530957 1001 86380 86390 1
530830 99530830 1001 86380 86390 1
530961 99530961 1001 86380 86390 1
530924 99530924 1001 86380 86390 1
531396 99531396 1001 86380 86390 1
531847 99531847 1001 86380 86390 1
531795 99531795 1001 86380 86390 1
531684 99531684 1001 86380 86390 1
532340 99532340 1001 86380 86390 1
532395 99532395 1001 86380 86390 1
532875 99532875 1001 86380 86390 1
532736 99532736 1001 86380 86390 1
532425 99532425 1001 86380 86390 1
532582 99532582 1001 86380 86390 1
532570 99532570 1001 86380 86390 1
532589 99532589 1001 86380 86390 1
532603 99532603 1001 86380 86390 1
533180 99533180 1001 86380 86390 1
533755 99533755 1001 86380 86390 1
533537 99533537 1001 86380 86390 1
533345 99533345 1001 86380 86390 1
533946 99533946 1001 86380 86390 1
533865 99533865 1001 86380 86390 1
534681 99534681 1001 86380 86390 1
534588 99534588 1001 86380 86390 1
534604 99534604 1001 86380 86390 1
534449 99534449 1001 86380 86390 1
534235 99534235 1001 86380 86390 1
534721 99534721 1001 86380 86390 1
534851 99534851 1001 86380 86390 1
534725 99534725 1001 86380 86390 1
535228 99535228 1001 86380 86390 1
535032 99535032 1001 86380 86390 1
535046 99535046 1001 86380 86390 1
535094 99535094 1001 86380 86390 1
534952 99534952 1001 86380 86390 1
535706 99535706 1001 86380 86390 1
536184 99536184 1001 86380 86390 1
536280 99536280 1001 86380 86390 1
535964 99535964 1001 86380 86390 1
535938 99535938 1001 86380 86390 1
535917 99535917 1001 86380 86390 1
535737 99535737 1001 86380 86390 1
536432 99536432 1001 86380 86390 1
537100 99537100 1001 86380 86390 1
536821 99536821 1001 86380 86390 1
536873 99536873 1001 86380 86390 1
536576 99536576 1001 86380 86390 1
537211 99537211 1001 86380 86390 1
537303 99537303 1001 86380 86390 1
537216 99537216 1001 86380 86390 1
537307 99537307 1001 86380 86390 1
537631 99537631 1001 86380 86390 1
537767 99537767 1001 86380 86390 1
537536 99537536 1001 86380 86390 1
537386 99537386 1001 86380 86390 1
537374 99537374 1001 86380 86390 1
537388 99537388 1001 86380 86390 1
537430 99537430 1001 86380 86390 1
538759 99538759 1001 86380 86390 1
538762 99538762 1001 86380 86390 1
538672 99538672 1001 86380 86390 1
538521 99538521 1001 86380 86390 1
538550 99538550 1001 86380 86390 1
538500 99538500 1001 86380 86390 1
538490 99538490 1001 86380 86390 1
538377 99538377 1001 86380 86390 1
538306 99538306 1001 86380 86390 1
538865 99538865 1001 86380 86390 1
538971 99538971 1001 86380 86390 1
538881 99538881 1001 86380 86390 1
538966 99538966 1001 86380 86390 1
539018 99539018 1001 86380 86390 1
539259 99539259 1001 86380 86390 1
539298 99539298 1001 86380 86390 1
539127 99539127 1001 86380 86390 1
539120 99539120 1001 86380 86390 1
539809 99539809 1001 86380 86390 1
540133 99540133 1001 86380 86390 1
539872 99539872 1001 86380 86390 1
540661 99540661 1001 86380 86390 1
541170 99541170 1001 86380 86390 1
541097 99541097 1001 86380 86390 1
541028 99541028 1001 86380 86390 1
540900 99540900 1001 86380 86390 1
541056 99541056 1001 86380 86390 1
541058 99541058 1001 86380 86390 1
540753 99540753 1001 86380 86390 1
540744 99540744 1001 86380 86390 1
540771 99540771 1001 86380 86390 1
540813 99540813 1001 86380 86390 1
541372 99541372 1001 86380 86390 1
541348 99541348 1001 86380 86390 1
542089 99542089 1001 86380 86390 1
542096 99542096 1001 86380 86390 1
541730 99541730 1001 86380 86390 1
541680 99541680 1001 86380 86390 1
541642 99541642 1001 86380 86390 1
542767 99542767 1001 86380 86390 1
542330 99542330 1001 86380 86390 1
542344 99542344 1001 86380 86390 1
543101 99543101 1001 86380 86390 1
543610 99543610 1001 86380 86390 1
543577 99543577 1001 86380 86390 1
543553 99543553 1001 86380 86390 1
543504 99543504 1001 86380 86390 1
543520 99543520 1001 86380 86390 1
543199 99543199 1001 86380 86390 1
543174 99543174 1001 86380 86390 1
543802 99543802 1001 86380 86390 1
543921 99543921 1001 86380 86390 1
544437 99544437 1001 86380 86390 1
544517 99544517 1001 86380 86390 1
544206 99544206 1001 86380 86390 1
544150 99544150 1001 86380 86390 1
544087 99544087 1001 86380 86390 1
544701 99544701 1001 86380 86390 1
544601 99544601 1001 86380 86390 1
436518 206 1001 22620 23277 1
505639 891 1001 30575 30874 1
536534 973 1001 68908 69208 1
400012 99400012 1001 86380 86390 1
400052 99400052 1001 86380 86390 1
400925 99400925 1001 86380 86390 1
400946 99400946 1001 86380 86390 1
400947 99400947 1001 86380 86390 1
401744 99401744 1001 86380 86390 1
401911 99401911 1001 86380 86390 1
401919 99401919 1001 86380 86390 1
402657 99402657 1001 86380 86390 1
403847 99403847 1001 86380 86390 1
404020 99404020 1001 86380 86390 1
404076 99404076 1001 86380 86390 1
404542 99404542 1001 86380 86390 1
405085 99405085 1001 86380 86390 1
405371 99405371 1001 86380 86390 1
405421 99405421 1001 86380 86390 1
406061 99406061 1001 86380 86390 1
406484 99406484 1001 86380 86390 1
406457 99406457 1001 86380 86390 1
406410 99406410 1001 86380 86390 1
406819 99406819 1001 86380 86390 1
406842 99406842 1001 86380 86390 1
407469 99407469 1001 86380 86390 1
407446 99407446 1001 86380 86390 1
407692 99407692 1001 86380 86390 1
407845 99407845 1001 86380 86390 1
407830 99407830 1001 86380 86390 1
407986 99407986 1001 86380 86390 1
408746 99408746 1001 86380 86390 1
408944 99408944 1001 86380 86390 1
409336 99409336 1001 86380 86390 1
409320 99409320 1001 86380 86390 1
409872 99409872 1001 86380 86390 1
409935 99409935 1001 86380 86390 1
410098 99410098 1001 86380 86390 1
410229 99410229 1001 86380 86390 1
410784 99410784 1001 86380 86390 1
410810 99410810 1001 86380 86390 1
410744 99410744 1001 86380 86390 1
410858 99410858 1001 86380 86390 1
410879 99410879 1001 86380 86390 1
411094 99411094 1001 86380 86390 1
411217 99411217 1001 86380 86390 1
411232 99411232 1001 86380 86390 1
411364 99411364 1001 86380 86390 1
411491 99411491 1001 86380 86390 1
411456 99411456 1001 86380 86390 1
411841 99411841 1001 86380 86390 1
412018 99412018 1001 86380 86390 1
412251 99412251 1001 86380 86390 1
412291 99412291 1001 86380 86390 1
413312 99413312 1001 86380 86390 1
413459 99413459 1001 86380 86390 1
413460 99413460 1001 86380 86390 1
413241 99413241 1001 86380 86390 1
413260 99413260 1001 86380 86390 1
413163 99413163 1001 86380 86390 1
413172 99413172 1001 86380 86390 1
412950 99412950 1001 86380 86390 1
413212 99413212 1001 86380 86390 1
412930 99412930 1001 86380 86390 1
412645 99412645 1001 86380 86390 1
412590 99412590 1001 86380 86390 1
414376 99414376 1001 86380 86390 1
415600 99415600 1001 86380 86390 1
416820 99416820 1001 86380 86390 1
416527 99416527 1001 86380 86390 1
417220 99417220 1001 86380 86390 1
417063 99417063 1001 86380 86390 1
418594 99418594 1001 86380 86390 1
418688 99418688 1001 86380 86390 1
418056 99418056 1001 86380 86390 1
418035 99418035 1001 86380 86390 1
418310 99418310 1001 86380 86390 1
419102 99419102 1001 86380 86390 1
419113 99419113 1001 86380 86390 1
420311 99420311 1001 86380 86390 1
420074 99420074 1001 86380 86390 1
419851 99419851 1001 86380 86390 1
419662 99419662 1001 86380 86390 1
419623 99419623 1001 86380 86390 1
420506 99420506 1001 86380 86390 1
420610 99420610 1001 86380 86390 1
421763 99421763 1001 86380 86390 1
421507 99421507 1001 86380 86390 1
421419 99421419 1001 86380 86390 1
421102 99421102 1001 86380 86390 1
421168 99421168 1001 86380 86390 1
422493 99422493 1001 86380 86390 1
422432 99422432 1001 86380 86390 1
423585 99423585 1001 86380 86390 1
423418 99423418 1001 86380 86390 1
423586 99423586 1001 86380 86390 1
423085 99423085 1001 86380 86390 1
423123 99423123 1001 86380 86390 1
423089 99423089 1001 86380 86390 1
422853 99422853 1001 86380 86390 1
423780 99423780 1001 86380 86390 1
425346 99425346 1001 86380 86390 1
425189 99425189 1001 86380 86390 1
424888 99424888 1001 86380 86390 1
424456 99424456 1001 86380 86390 1
424588 99424588 1001 86380 86390 1
425711 99425711 1001 86380 86390 1
425639 99425639 1001 86380 86390 1
425644 99425644 1001 86380 86390 1
426388 99426388 1001 86380 86390 1
426539 99426539 1001 86380 86390 1
427216 99427216 1001 86380 86390 1
428550 99428550 1001 86380 86390 1
428226 99428226 1001 86380 86390 1
427561 99427561 1001 86380 86390 1
427884 99427884 1001 86380 86390 1
427838 99427838 1001 86380 86390 1
429108 99429108 1001 86380 86390 1
430147 99430147 1001 86380 86390 1
430236 99430236 1001 86380 86390 1
430240 99430240 1001 86380 86390 1
429910 99429910 1001 86380 86390 1
429412 99429412 1001 86380 86390 1
429555 99429555 1001 86380 86390 1
429460 99429460 1001 86380 86390 1
430436 99430436 1001 86380 86390 1
430713 99430713 1001 86380 86390 1
431978 99431978 1001 86380 86390 1
431980 99431980 1001 86380 86390 1
431352 99431352 1001 86380 86390 1
431144 99431144 1001 86380 86390 1
431058 99431058 1001 86380 86390 1
433344 99433344 1001 86380 86390 1
433533 99433533 1001 86380 86390 1
433620 99433620 1001 86380 86390 1
433600 99433600 1001 86380 86390 1
433331 99433331 1001 86380 86390 1
433212 99433212 1001 86380 86390 1
433020 99433020 1001 86380 86390 1
433253 99433253 1001 86380 86390 1
434097 99434097 1001 86380 86390 1
434079 99434079 1001 86380 86390 1
435397 99435397 1001 86380 86390 1
434700 99434700 1001 86380 86390 1
434408 99434408 1001 86380 86390 1
434366 99434366 1001 86380 86390 1
434593 99434593 1001 86380 86390 1
435618 99435618 1001 86380 86390 1
437095 99437095 1001 86380 86390 1
436898 99436898 1001 86380 86390 1
436779 99436779 1001 86380 86390 1
300096 99300096 1001 86380 86390 1
300045 99300045 1001 86380 86390 1
300009 99300009 1001 86380 86390 1
300572 99300572 1001 86380 86390 1
300726 99300726 1001 86380 86390 1
300433 99300433 1001 86380 86390 1
300475 99300475 1001 86380 86390 1
300346 99300346 1001 86380 86390 1
300198 99300198 1001 86380 86390 1
300302 99300302 1001 86380 86390 1
300112 99300112 1001 86380 86390 1
300269 99300269 1001 86380 86390 1
300231 99300231 1001 86380 86390 1
300894 99300894 1001 86380 86390 1
300847 99300847 1001 86380 86390 1
300815 99300815 1001 86380 86390 1
301482 99301482 1001 86380 86390 1
301549 99301549 1001 86380 86390 1
301550 99301550 1001 86380 86390 1
301182 99301182 1001 86380 86390 1
302226 99302226 1001 86380 86390 1
302216 99302216 1001 86380 86390 1
302310 99302310 1001 86380 86390 1
302338 99302338 1001 86380 86390 1
302131 99302131 1001 86380 86390 1
301948 99301948 1001 86380 86390 1
302547 99302547 1001 86380 86390 1
302483 99302483 1001 86380 86390 1
302486 99302486 1001 86380 86390 1
303207 99303207 1001 86380 86390 1
303020 99303020 1001 86380 86390 1
303099 99303099 1001 86380 86390 1
303165 99303165 1001 86380 86390 1
303193 99303193 1001 86380 86390 1
302958 99302958 1001 86380 86390 1
302831 99302831 1001 86380 86390 1
302742 99302742 1001 86380 86390 1
302681 99302681 1001 86380 86390 1
302764 99302764 1001 86380 86390 1
302713 99302713 1001 86380 86390 1
303213 99303213 1001 86380 86390 1
303904 99303904 1001 86380 86390 1
303918 99303918 1001 86380 86390 1
304021 99304021 1001 86380 86390 1
303941 99303941 1001 86380 86390 1
303994 99303994 1001 86380 86390 1
303743 99303743 1001 86380 86390 1
303809 99303809 1001 86380 86390 1
304161 99304161 1001 86380 86390 1
304857 99304857 1001 86380 86390 1
304692 99304692 1001 86380 86390 1
304695 99304695 1001 86380 86390 1
304806 99304806 1001 86380 86390 1
304571 99304571 1001 86380 86390 1
304536 99304536 1001 86380 86390 1
304382 99304382 1001 86380 86390 1
304312 99304312 1001 86380 86390 1
304429 99304429 1001 86380 86390 1
304447 99304447 1001 86380 86390 1
305547 99305547 1001 86380 86390 1
305453 99305453 1001 86380 86390 1
305132 99305132 1001 86380 86390 1
500141 99500141 1001 86380 86390 1
500183 99500183 1001 86380 86390 1
500158 99500158 1001 86380 86390 1
305690 99305690 1001 86380 86390 1
500827 99500827 1001 86380 86390 1
500906 99500906 1001 86380 86390 1
500907 99500907 1001 86380 86390 1
500922 99500922 1001 86380 86390 1
501528 99501528 1001 86380 86390 1
501321 99501321 1001 86380 86390 1
501302 99501302 1001 86380 86390 1
501174 99501174 1001 86380 86390 1
501103 99501103 1001 86380 86390 1
502453 99502453 1001 86380 86390 1
502283 99502283 1001 86380 86390 1
502195 99502195 1001 86380 86390 1
501971 99501971 1001 86380 86390 1
502639 99502639 1001 86380 86390 1
503255 99503255 1001 86380 86390 1
503218 99503218 1001 86380 86390 1
503156 99503156 1001 86380 86390 1
503131 99503131 1001 86380 86390 1
502902 99502902 1001 86380 86390 1
502891 99502891 1001 86380 86390 1
502752 99502752 1001 86380 86390 1
502778 99502778 1001 86380 86390 1
502823 99502823 1001 86380 86390 1
503408 99503408 1001 86380 86390 1
503308 99503308 1001 86380 86390 1
503443 99503443 1001 86380 86390 1
504095 99504095 1001 86380 86390 1
503591 99503591 1001 86380 86390 1
503604 99503604 1001 86380 86390 1
503649 99503649 1001 86380 86390 1
504220 99504220 1001 86380 86390 1
504199 99504199 1001 86380 86390 1
504742 99504742 1001 86380 86390 1
504419 99504419 1001 86380 86390 1
505769 99505769 1001 86380 86390 1
505658 99505658 1001 86380 86390 1
505651 99505651 1001 86380 86390 1
505705 99505705 1001 86380 86390 1
505974 99505974 1001 86380 86390 1
505875 99505875 1001 86380 86390 1
506471 99506471 1001 86380 86390 1
506537 99506537 1001 86380 86390 1
506341 99506341 1001 86380 86390 1
506741 99506741 1001 86380 86390 1
507372 99507372 1001 86380 86390 1
507277 99507277 1001 86380 86390 1
507061 99507061 1001 86380 86390 1
506827 99506827 1001 86380 86390 1
506838 99506838 1001 86380 86390 1
507503 99507503 1001 86380 86390 1
507478 99507478 1001 86380 86390 1
507882 99507882 1001 86380 86390 1
507672 99507672 1001 86380 86390 1
507647 99507647 1001 86380 86390 1
507793 99507793 1001 86380 86390 1
507781 99507781 1001 86380 86390 1
508258 99508258 1001 86380 86390 1
508312 99508312 1001 86380 86390 1
508255 99508255 1001 86380 86390 1
508361 99508361 1001 86380 86390 1
509013 99509013 1001 86380 86390 1
508904 99508904 1001 86380 86390 1
508754 99508754 1001 86380 86390 1
508494 99508494 1001 86380 86390 1
508584 99508584 1001 86380 86390 1
508588 99508588 1001 86380 86390 1
508654 99508654 1001 86380 86390 1
508643 99508643 1001 86380 86390 1
508659 99508659 1001 86380 86390 1
508504 99508504 1001 86380 86390 1
508530 99508530 1001 86380 86390 1
509781 99509781 1001 86380 86390 1
509745 99509745 1001 86380 86390 1
509537 99509537 1001 86380 86390 1
509525 99509525 1001 86380 86390 1
509564 99509564 1001 86380 86390 1
509435 99509435 1001 86380 86390 1
509474 99509474 1001 86380 86390 1
509487 99509487 1001 86380 86390 1
509364 99509364 1001 86380 86390 1
509962 99509962 1001 86380 86390 1
509965 99509965 1001 86380 86390 1
510589 99510589 1001 86380 86390 1
510565 99510565 1001 86380 86390 1
510621 99510621 1001 86380 86390 1
510157 99510157 1001 86380 86390 1
510114 99510114 1001 86380 86390 1
510813 99510813 1001 86380 86390 1
511486 99511486 1001 86380 86390 1
511013 99511013 1001 86380 86390 1
512345 99512345 1001 86380 86390 1
512129 99512129 1001 86380 86390 1
512028 99512028 1001 86380 86390 1
512003 99512003 1001 86380 86390 1
511914 99511914 1001 86380 86390 1
512415 99512415 1001 86380 86390 1
512902 99512902 1001 86380 86390 1
512756 99512756 1001 86380 86390 1
512719 99512719 1001 86380 86390 1
512785 99512785 1001 86380 86390 1
513271 99513271 1001 86380 86390 1
513310 99513310 1001 86380 86390 1
513210 99513210 1001 86380 86390 1
513975 99513975 1001 86380 86390 1
513697 99513697 1001 86380 86390 1
513740 99513740 1001 86380 86390 1
513462 99513462 1001 86380 86390 1
513613 99513613 1001 86380 86390 1
513537 99513537 1001 86380 86390 1
514163 99514163 1001 86380 86390 1
514207 99514207 1001 86380 86390 1
514780 99514780 1001 86380 86390 1
514523 99514523 1001 86380 86390 1
514277 99514277 1001 86380 86390 1
514306 99514306 1001 86380 86390 1
514945 99514945 1001 86380 86390 1
515578 99515578 1001 86380 86390 1
515468 99515468 1001 86380 86390 1
515380 99515380 1001 86380 86390 1
515398 99515398 1001 86380 86390 1
515200 99515200 1001 86380 86390 1
515778 99515778 1001 86380 86390 1
516477 99516477 1001 86380 86390 1
516492 99516492 1001 86380 86390 1
516277 99516277 1001 86380 86390 1
516059 99516059 1001 86380 86390 1
516091 99516091 1001 86380 86390 1
515913 99515913 1001 86380 86390 1
516549 99516549 1001 86380 86390 1
516621 99516621 1001 86380 86390 1
517145 99517145 1001 86380 86390 1
517159 99517159 1001 86380 86390 1
516949 99516949 1001 86380 86390 1
516931 99516931 1001 86380 86390 1
516751 99516751 1001 86380 86390 1
517556 99517556 1001 86380 86390 1
518786 99518786 1001 86380 86390 1
518984 99518984 1001 86380 86390 1
518598 99518598 1001 86380 86390 1
518511 99518511 1001 86380 86390 1
518396 99518396 1001 86380 86390 1
518401 99518401 1001 86380 86390 1
519124 99519124 1001 86380 86390 1
519572 99519572 1001 86380 86390 1
519447 99519447 1001 86380 86390 1
519363 99519363 1001 86380 86390 1
519261 99519261 1001 86380 86390 1
519288 99519288 1001 86380 86390 1
519216 99519216 1001 86380 86390 1
519321 99519321 1001 86380 86390 1
519825 99519825 1001 86380 86390 1
520526 99520526 1001 86380 86390 1
520519 99520519 1001 86380 86390 1
520362 99520362 1001 86380 86390 1
520381 99520381 1001 86380 86390 1
520071 99520071 1001 86380 86390 1
520703 99520703 1001 86380 86390 1
520716 99520716 1001 86380 86390 1
520823 99520823 1001 86380 86390 1
520670 99520670 1001 86380 86390 1
521003 99521003 1001 86380 86390 1
520944 99520944 1001 86380 86390 1
520921 99520921 1001 86380 86390 1
521654 99521654 1001 86380 86390 1
522274 99522274 1001 86380 86390 1
522162 99522162 1001 86380 86390 1
523085 99523085 1001 86380 86390 1
523024 99523024 1001 86380 86390 1
522577 99522577 1001 86380 86390 1
522578 99522578 1001 86380 86390 1
522644 99522644 1001 86380 86390 1
523124 99523124 1001 86380 86390 1
523924 99523924 1001 86380 86390 1
523929 99523929 1001 86380 86390 1
523840 99523840 1001 86380 86390 1
523584 99523584 1001 86380 86390 1
523618 99523618 1001 86380 86390 1
523372 99523372 1001 86380 86390 1
524110 99524110 1001 86380 86390 1
524043 99524043 1001 86380 86390 1
524745 99524745 1001 86380 86390 1
524154 99524154 1001 86380 86390 1
524836 99524836 1001 86380 86390 1
524867 99524867 1001 86380 86390 1
525514 99525514 1001 86380 86390 1
525590 99525590 1001 86380 86390 1
525241 99525241 1001 86380 86390 1
525285 99525285 1001 86380 86390 1
525364 99525364 1001 86380 86390 1
525096 99525096 1001 86380 86390 1
525177 99525177 1001 86380 86390 1
525697 99525697 1001 86380 86390 1
525652 99525652 1001 86380 86390 1
526390 99526390 1001 86380 86390 1
526341 99526341 1001 86380 86390 1
525939 99525939 1001 86380 86390 1
525890 99525890 1001 86380 86390 1
526520 99526520 1001 86380 86390 1
526612 99526612 1001 86380 86390 1
527189 99527189 1001 86380 86390 1
527171 99527171 1001 86380 86390 1
526993 99526993 1001 86380 86390 1
526865 99526865 1001 86380 86390 1
526796 99526796 1001 86380 86390 1
526733 99526733 1001 86380 86390 1
526828 99526828 1001 86380 86390 1
527962 99527962 1001 86380 86390 1
527712 99527712 1001 86380 86390 1
527816 99527816 1001 86380 86390 1
527700 99527700 1001 86380 86390 1
527493 99527493 1001 86380 86390 1
527523 99527523 1001 86380 86390 1
527620 99527620 1001 86380 86390 1
528186 99528186 1001 86380 86390 1
528765 99528765 1001 86380 86390 1
528797 99528797 1001 86380 86390 1
528586 99528586 1001 86380 86390 1
528373 99528373 1001 86380 86390 1
528369 99528369 1001 86380 86390 1
529597 99529597 1001 86380 86390 1
529213 99529213 1001 86380 86390 1
530423 99530423 1001 86380 86390 1
530228 99530228 1001 86380 86390 1
529987 99529987 1001 86380 86390 1
530083 99530083 1001 86380 86390 1
530691 99530691 1001 86380 86390 1
531227 99531227 1001 86380 86390 1
531163 99531163 1001 86380 86390 1
530983 99530983 1001 86380 86390 1
530916 99530916 1001 86380 86390 1
530930 99530930 1001 86380 86390 1
531566 99531566 1001 86380 86390 1
532123 99532123 1001 86380 86390 1
531821 99531821 1001 86380 86390 1
531780 99531780 1001 86380 86390 1
531588 99531588 1001 86380 86390 1
531748 99531748 1001 86380 86390 1
532864 99532864 1001 86380 86390 1
532999 99532999 1001 86380 86390 1
532966 99532966 1001 86380 86390 1
532789 99532789 1001 86380 86390 1
532766 99532766 1001 86380 86390 1
532677 99532677 1001 86380 86390 1
532597 99532597 1001 86380 86390 1
532522 99532522 1001 86380 86390 1
533211 99533211 1001 86380 86390 1
533056 99533056 1001 86380 86390 1
533207 99533207 1001 86380 86390 1
533169 99533169 1001 86380 86390 1
533726 99533726 1001 86380 86390 1
533754 99533754 1001 86380 86390 1
533492 99533492 1001 86380 86390 1
533373 99533373 1001 86380 86390 1
533884 99533884 1001 86380 86390 1
534458 99534458 1001 86380 86390 1
534075 99534075 1001 86380 86390 1
534813 99534813 1001 86380 86390 1
534867 99534867 1001 86380 86390 1
535375 99535375 1001 86380 86390 1
535100 99535100 1001 86380 86390 1
535158 99535158 1001 86380 86390 1
535302 99535302 1001 86380 86390 1
536266 99536266 1001 86380 86390 1
536202 99536202 1001 86380 86390 1
536003 99536003 1001 86380 86390 1
536108 99536108 1001 86380 86390 1
536012 99536012 1001 86380 86390 1
535819 99535819 1001 86380 86390 1
535842 99535842 1001 86380 86390 1
536514 99536514 1001 86380 86390 1
536540 99536540 1001 86380 86390 1
536487 99536487 1001 86380 86390 1
536371 99536371 1001 86380 86390 1
536972 99536972 1001 86380 86390 1
537077 99537077 1001 86380 86390 1
537151 99537151 1001 86380 86390 1
537018 99537018 1001 86380 86390 1
536863 99536863 1001 86380 86390 1
536676 99536676 1001 86380 86390 1
536728 99536728 1001 86380 86390 1
537939 99537939 1001 86380 86390 1
537859 99537859 1001 86380 86390 1
537763 99537763 1001 86380 86390 1
537752 99537752 1001 86380 86390 1
537485 99537485 1001 86380 86390 1
537999 99537999 1001 86380 86390 1
538083 99538083 1001 86380 86390 1
538033 99538033 1001 86380 86390 1
538784 99538784 1001 86380 86390 1
538618 99538618 1001 86380 86390 1
538427 99538427 1001 86380 86390 1
538588 99538588 1001 86380 86390 1
538607 99538607 1001 86380 86390 1
538491 99538491 1001 86380 86390 1
538311 99538311 1001 86380 86390 1
538848 99538848 1001 86380 86390 1
539357 99539357 1001 86380 86390 1
539386 99539386 1001 86380 86390 1
539284 99539284 1001 86380 86390 1
539021 99539021 1001 86380 86390 1
539131 99539131 1001 86380 86390 1
539070 99539070 1001 86380 86390 1
539651 99539651 1001 86380 86390 1
539732 99539732 1001 86380 86390 1
540306 99540306 1001 86380 86390 1
540199 99540199 1001 86380 86390 1
540155 99540155 1001 86380 86390 1
539883 99539883 1001 86380 86390 1
540613 99540613 1001 86380 86390 1
540961 99540961 1001 86380 86390 1
540884 99540884 1001 86380 86390 1
540863 99540863 1001 86380 86390 1
541412 99541412 1001 86380 86390 1
541415 99541415 1001 86380 86390 1
541932 99541932 1001 86380 86390 1
542024 99542024 1001 86380 86390 1
541913 99541913 1001 86380 86390 1
541824 99541824 1001 86380 86390 1
541591 99541591 1001 86380 86390 1
541658 99541658 1001 86380 86390 1
541689 99541689 1001 86380 86390 1
542299 99542299 1001 86380 86390 1
542785 99542785 1001 86380 86390 1
542839 99542839 1001 86380 86390 1
542557 99542557 1001 86380 86390 1
542389 99542389 1001 86380 86390 1
542454 99542454 1001 86380 86390 1
542971 99542971 1001 86380 86390 1
543055 99543055 1001 86380 86390 1
543655 99543655 1001 86380 86390 1
543740 99543740 1001 86380 86390 1
543463 99543463 1001 86380 86390 1
543227 99543227 1001 86380 86390 1
544187 99544187 1001 86380 86390 1
544257 99544257 1001 86380 86390 1
544068 99544068 1001 86380 86390 1
544180 99544180 1001 86380 86390 1
503057 470 1001 35647 35947 1
533710 947 1002 44958 48926 1
400152 99400152 1001 86380 86390 1
401235 99401235 1001 86380 86390 1
401185 99401185 1001 86380 86390 1
401437 99401437 1001 86380 86390 1
401564 99401564 1001 86380 86390 1
401798 99401798 1001 86380 86390 1
402040 99402040 1001 86380 86390 1
402155 99402155 1001 86380 86390 1
402340 99402340 1001 86380 86390 1
402418 99402418 1001 86380 86390 1
402655 99402655 1001 86380 86390 1
402747 99402747 1001 86380 86390 1
403455 99403455 1001 86380 86390 1
403703 99403703 1001 86380 86390 1
403822 99403822 1001 86380 86390 1
403911 99403911 1001 86380 86390 1
403981 99403981 1001 86380 86390 1
404077 99404077 1001 86380 86390 1
404432 99404432 1001 86380 86390 1
404609 99404609 1001 86380 86390 1
404875 99404875 1001 86380 86390 1
404821 99404821 1001 86380 86390 1
405101 99405101 1001 86380 86390 1
405290 99405290 1001 86380 86390 1
405368 99405368 1001 86380 86390 1
405462 99405462 1001 86380 86390 1
405578 99405578 1001 86380 86390 1
405582 99405582 1001 86380 86390 1
405692 99405692 1001 86380 86390 1
405976 99405976 1001 86380 86390 1
406024 99406024 1001 86380 86390 1
406212 99406212 1001 86380 86390 1
406709 99406709 1001 86380 86390 1
406930 99406930 1001 86380 86390 1
407360 99407360 1001 86380 86390 1
407804 99407804 1001 86380 86390 1
407927 99407927 1001 86380 86390 1
407905 99407905 1001 86380 86390 1
408069 99408069 1001 86380 86390 1
408076 99408076 1001 86380 86390 1
408100 99408100 1001 86380 86390 1
408396 99408396 1001 86380 86390 1
408712 99408712 1001 86380 86390 1
409007 99409007 1001 86380 86390 1
409348 99409348 1001 86380 86390 1
409575 99409575 1001 86380 86390 1
409650 99409650 1001 86380 86390 1
410280 99410280 1001 86380 86390 1
410374 99410374 1001 86380 86390 1
410458 99410458 1001 86380 86390 1
411336 99411336 1001 86380 86390 1
411746 99411746 1001 86380 86390 1
411681 99411681 1001 86380 86390 1
411688 99411688 1001 86380 86390 1
413311 99413311 1001 86380 86390 1
413428 99413428 1001 86380 86390 1
413550 99413550 1001 86380 86390 1
413308 99413308 1001 86380 86390 1
413001 99413001 1001 86380 86390 1
413111 99413111 1001 86380 86390 1
412584 99412584 1001 86380 86390 1
412677 99412677 1001 86380 86390 1
413986 99413986 1001 86380 86390 1
413902 99413902 1001 86380 86390 1
415183 99415183 1001 86380 86390 1
414849 99414849 1001 86380 86390 1
414643 99414643 1001 86380 86390 1
414883 99414883 1001 86380 86390 1
414170 99414170 1001 86380 86390 1
414493 99414493 1001 86380 86390 1
416669 99416669 1001 86380 86390 1
416706 99416706 1001 86380 86390 1
416599 99416599 1001 86380 86390 1
416850 99416850 1001 86380 86390 1
416010 99416010 1001 86380 86390 1
416102 99416102 1001 86380 86390 1
417372 99417372 1001 86380 86390 1
416138 99416138 1001 86380 86390 1
417035 99417035 1001 86380 86390 1
417392 99417392 1001 86380 86390 1
417197 99417197 1001 86380 86390 1
417522 99417522 1001 86380 86390 1
417608 99417608 1001 86380 86390 1
418462 99418462 1001 86380 86390 1
418391 99418391 1001 86380 86390 1
418090 99418090 1001 86380 86390 1
417917 99417917 1001 86380 86390 1
417935 99417935 1001 86380 86390 1
417846 99417846 1001 86380 86390 1
418982 99418982 1001 86380 86390 1
419114 99419114 1001 86380 86390 1
420001 99420001 1001 86380 86390 1
420798 99420798 1001 86380 86390 1
421907 99421907 1001 86380 86390 1
421579 99421579 1001 86380 86390 1
421334 99421334 1001 86380 86390 1
422162 99422162 1001 86380 86390 1
422168 99422168 1001 86380 86390 1
422130 99422130 1001 86380 86390 1
423449 99423449 1001 86380 86390 1
423261 99423261 1001 86380 86390 1
422551 99422551 1001 86380 86390 1
423983 99423983 1001 86380 86390 1
425244 99425244 1001 86380 86390 1
424740 99424740 1001 86380 86390 1
424252 99424252 1001 86380 86390 1
425689 99425689 1001 86380 86390 1
426898 99426898 1001 86380 86390 1
426824 99426824 1001 86380 86390 1
427075 99427075 1001 86380 86390 1
426557 99426557 1001 86380 86390 1
426220 99426220 1001 86380 86390 1
427389 99427389 1001 86380 86390 1
427932 99427932 1001 86380 86390 1
428017 99428017 1001 86380 86390 1
427850 99427850 1001 86380 86390 1
427544 99427544 1001 86380 86390 1
429123 99429123 1001 86380 86390 1
430074 99430074 1001 86380 86390 1
429902 99429902 1001 86380 86390 1
430733 99430733 1001 86380 86390 1
431736 99431736 1001 86380 86390 1
431798 99431798 1001 86380 86390 1
431679 99431679 1001 86380 86390 1
430921 99430921 1001 86380 86390 1
430977 99430977 1001 86380 86390 1
430829 99430829 1001 86380 86390 1
432345 99432345 1001 86380 86390 1
432260 99432260 1001 86380 86390 1
433400 99433400 1001 86380 86390 1
433075 99433075 1001 86380 86390 1
432971 99432971 1001 86380 86390 1
433080 99433080 1001 86380 86390 1
433127 99433127 1001 86380 86390 1
432696 99432696 1001 86380 86390 1
434094 99434094 1001 86380 86390 1
435039 99435039 1001 86380 86390 1
435428 99435428 1001 86380 86390 1
434817 99434817 1001 86380 86390 1
434638 99434638 1001 86380 86390 1
434819 99434819 1001 86380 86390 1
434778 99434778 1001 86380 86390 1
434890 99434890 1001 86380 86390 1
434255 99434255 1001 86380 86390 1
435490 99435490 1001 86380 86390 1
435747 99435747 1001 86380 86390 1
435965 99435965 1001 86380 86390 1
300057 99300057 1001 86380 86390 1
300033 99300033 1001 86380 86390 1
300320 99300320 1001 86380 86390 1
300240 99300240 1001 86380 86390 1
301377 99301377 1001 86380 86390 1
301510 99301510 1001 86380 86390 1
301425 99301425 1001 86380 86390 1
301085 99301085 1001 86380 86390 1
301124 99301124 1001 86380 86390 1
302279 99302279 1001 86380 86390 1
302184 99302184 1001 86380 86390 1
301974 99301974 1001 86380 86390 1
301920 99301920 1001 86380 86390 1
302462 99302462 1001 86380 86390 1
303090 99303090 1001 86380 86390 1
302920 99302920 1001 86380 86390 1
302816 99302816 1001 86380 86390 1
302771 99302771 1001 86380 86390 1
302682 99302682 1001 86380 86390 1
302658 99302658 1001 86380 86390 1
303363 99303363 1001 86380 86390 1
303253 99303253 1001 86380 86390 1
303883 99303883 1001 86380 86390 1
303756 99303756 1001 86380 86390 1
303580 99303580 1001 86380 86390 1
303591 99303591 1001 86380 86390 1
303463 99303463 1001 86380 86390 1
304058 99304058 1001 86380 86390 1
304150 99304150 1001 86380 86390 1
304115 99304115 1001 86380 86390 1
304231 99304231 1001 86380 86390 1
304193 99304193 1001 86380 86390 1
304206 99304206 1001 86380 86390 1
304079 99304079 1001 86380 86390 1
304105 99304105 1001 86380 86390 1
304273 99304273 1001 86380 86390 1
305028 99305028 1001 86380 86390 1
304913 99304913 1001 86380 86390 1
305049 99305049 1001 86380 86390 1
305613 99305613 1001 86380 86390 1
305555 99305555 1001 86380 86390 1
305068 99305068 1001 86380 86390 1
305083 99305083 1001 86380 86390 1
305137 99305137 1001 86380 86390 1
500175 99500175 1001 86380 86390 1
500712 99500712 1001 86380 86390 1
500792 99500792 1001 86380 86390 1
500668 99500668 1001 86380 86390 1
500656 99500656 1001 86380 86390 1
500412 99500412 1001 86380 86390 1
500400 99500400 1001 86380 86390 1
500964 99500964 1001 86380 86390 1
501434 99501434 1001 86380 86390 1
501416 99501416 1001 86380 86390 1
501190 99501190 1001 86380 86390 1
501054 99501054 1001 86380 86390 1
501717 99501717 1001 86380 86390 1
501666 99501666 1001 86380 86390 1
501679 99501679 1001 86380 86390 1
501687 99501687 1001 86380 86390 1
501830 99501830 1001 86380 86390 1
502415 99502415 1001 86380 86390 1
502438 99502438 1001 86380 86390 1
502442 99502442 1001 86380 86390 1
502130 99502130 1001 86380 86390 1
502095 99502095 1001 86380 86390 1
502087 99502087 1001 86380 86390 1
502244 99502244 1001 86380 86390 1
502047 99502047 1001 86380 86390 1
501944 99501944 1001 86380 86390 1
502503 99502503 1001 86380 86390 1
502539 99502539 1001 86380 86390 1
502474 99502474 1001 86380 86390 1
502959 99502959 1001 86380 86390 1
502961 99502961 1001 86380 86390 1
503052 99503052 1001 86380 86390 1
503387 99503387 1001 86380 86390 1
503440 99503440 1001 86380 86390 1
503300 99503300 1001 86380 86390 1
504116 99504116 1001 86380 86390 1
504059 99504059 1001 86380 86390 1
504061 99504061 1001 86380 86390 1
503771 99503771 1001 86380 86390 1
503888 99503888 1001 86380 86390 1
503803 99503803 1001 86380 86390 1
504144 99504144 1001 86380 86390 1
504210 99504210 1001 86380 86390 1
504850 99504850 1001 86380 86390 1
504774 99504774 1001 86380 86390 1
504716 99504716 1001 86380 86390 1
504365 99504365 1001 86380 86390 1
504508 99504508 1001 86380 86390 1
504379 99504379 1001 86380 86390 1
504997 99504997 1001 86380 86390 1
505679 99505679 1001 86380 86390 1
505530 99505530 1001 86380 86390 1
505493 99505493 1001 86380 86390 1
505242 99505242 1001 86380 86390 1
505313 99505313 1001 86380 86390 1
505197 99505197 1001 86380 86390 1
505887 99505887 1001 86380 86390 1
505900 99505900 1001 86380 86390 1
506562 99506562 1001 86380 86390 1
506464 99506464 1001 86380 86390 1
506503 99506503 1001 86380 86390 1
506256 99506256 1001 86380 86390 1
506093 99506093 1001 86380 86390 1
506688 99506688 1001 86380 86390 1
506640 99506640 1001 86380 86390 1
507186 99507186 1001 86380 86390 1
507190 99507190 1001 86380 86390 1
506857 99506857 1001 86380 86390 1
506936 99506936 1001 86380 86390 1
507472 99507472 1001 86380 86390 1
507423 99507423 1001 86380 86390 1
507489 99507489 1001 86380 86390 1
507451 99507451 1001 86380 86390 1
507491 99507491 1001 86380 86390 1
507584 99507584 1001 86380 86390 1
507660 99507660 1001 86380 86390 1
508311 99508311 1001 86380 86390 1
508442 99508442 1001 86380 86390 1
508267 99508267 1001 86380 86390 1
508921 99508921 1001 86380 86390 1
509030 99509030 1001 86380 86390 1
508915 99508915 1001 86380 86390 1
509019 99509019 1001 86380 86390 1
508721 99508721 1001 86380 86390 1
508522 99508522 1001 86380 86390 1
509217 99509217 1001 86380 86390 1
509106 99509106 1001 86380 86390 1
509278 99509278 1001 86380 86390 1
509596 99509596 1001 86380 86390 1
509497 99509497 1001 86380 86390 1
509347 99509347 1001 86380 86390 1
509362 99509362 1001 86380 86390 1
509923 99509923 1001 86380 86390 1
509947 99509947 1001 86380 86390 1
510657 99510657 1001 86380 86390 1
510472 99510472 1001 86380 86390 1
510519 99510519 1001 86380 86390 1
510231 99510231 1001 86380 86390 1
510921 99510921 1001 86380 86390 1
510757 99510757 1001 86380 86390 1
511087 99511087 1001 86380 86390 1
510993 99510993 1001 86380 86390 1
512263 99512263 1001 86380 86390 1
512350 99512350 1001 86380 86390 1
512242 99512242 1001 86380 86390 1
512192 99512192 1001 86380 86390 1
512197 99512197 1001 86380 86390 1
511981 99511981 1001 86380 86390 1
512116 99512116 1001 86380 86390 1
511888 99511888 1001 86380 86390 1
511779 99511779 1001 86380 86390 1
511831 99511831 1001 86380 86390 1
512493 99512493 1001 86380 86390 1
512396 99512396 1001 86380 86390 1
512463 99512463 1001 86380 86390 1
513184 99513184 1001 86380 86390 1
512967 99512967 1001 86380 86390 1
512687 99512687 1001 86380 86390 1
512645 99512645 1001 86380 86390 1
512658 99512658 1001 86380 86390 1
512686 99512686 1001 86380 86390 1
513969 99513969 1001 86380 86390 1
513705 99513705 1001 86380 86390 1
514784 99514784 1001 86380 86390 1
514762 99514762 1001 86380 86390 1
514814 99514814 1001 86380 86390 1
514589 99514589 1001 86380 86390 1
514532 99514532 1001 86380 86390 1
514412 99514412 1001 86380 86390 1
514258 99514258 1001 86380 86390 1
514350 99514350 1001 86380 86390 1
514952 99514952 1001 86380 86390 1
514940 99514940 1001 86380 86390 1
515647 99515647 1001 86380 86390 1
515531 99515531 1001 86380 86390 1
515631 99515631 1001 86380 86390 1
515387 99515387 1001 86380 86390 1
515465 99515465 1001 86380 86390 1
515203 99515203 1001 86380 86390 1
515797 99515797 1001 86380 86390 1
515759 99515759 1001 86380 86390 1
515851 99515851 1001 86380 86390 1
515856 99515856 1001 86380 86390 1
515859 99515859 1001 86380 86390 1
516309 99516309 1001 86380 86390 1
516214 99516214 1001 86380 86390 1
516184 99516184 1001 86380 86390 1
515918 99515918 1001 86380 86390 1
516534 99516534 1001 86380 86390 1
516527 99516527 1001 86380 86390 1
516529 99516529 1001 86380 86390 1
516543 99516543 1001 86380 86390 1
517196 99517196 1001 86380 86390 1
517278 99517278 1001 86380 86390 1
517065 99517065 1001 86380 86390 1
516964 99516964 1001 86380 86390 1
516933 99516933 1001 86380 86390 1
516986 99516986 1001 86380 86390 1
516849 99516849 1001 86380 86390 1
518033 99518033 1001 86380 86390 1
518066 99518066 1001 86380 86390 1
517837 99517837 1001 86380 86390 1
517597 99517597 1001 86380 86390 1
518274 99518274 1001 86380 86390 1
518665 99518665 1001 86380 86390 1
518717 99518717 1001 86380 86390 1
518592 99518592 1001 86380 86390 1
518563 99518563 1001 86380 86390 1
518479 99518479 1001 86380 86390 1
518403 99518403 1001 86380 86390 1
519020 99519020 1001 86380 86390 1
519786 99519786 1001 86380 86390 1
519690 99519690 1001 86380 86390 1
519657 99519657 1001 86380 86390 1
519454 99519454 1001 86380 86390 1
519477 99519477 1001 86380 86390 1
519824 99519824 1001 86380 86390 1
520335 99520335 1001 86380 86390 1
520271 99520271 1001 86380 86390 1
520364 99520364 1001 86380 86390 1
520027 99520027 1001 86380 86390 1
520118 99520118 1001 86380 86390 1
520735 99520735 1001 86380 86390 1
520674 99520674 1001 86380 86390 1
521338 99521338 1001 86380 86390 1
521394 99521394 1001 86380 86390 1
520927 99520927 1001 86380 86390 1
520904 99520904 1001 86380 86390 1
520893 99520893 1001 86380 86390 1
521486 99521486 1001 86380 86390 1
522195 99522195 1001 86380 86390 1
522247 99522247 1001 86380 86390 1
522002 99522002 1001 86380 86390 1
522005 99522005 1001 86380 86390 1
522296 99522296 1001 86380 86390 1
523050 99523050 1001 86380 86390 1
523113 99523113 1001 86380 86390 1
522829 99522829 1001 86380 86390 1
522870 99522870 1001 86380 86390 1
522780 99522780 1001 86380 86390 1
522699 99522699 1001 86380 86390 1
522600 99522600 1001 86380 86390 1
523309 99523309 1001 86380 86390 1
523782 99523782 1001 86380 86390 1
523852 99523852 1001 86380 86390 1
523698 99523698 1001 86380 86390 1
523488 99523488 1001 86380 86390 1
524020 99524020 1001 86380 86390 1
524623 99524623 1001 86380 86390 1
524692 99524692 1001 86380 86390 1
524405 99524405 1001 86380 86390 1
524511 99524511 1001 86380 86390 1
524325 99524325 1001 86380 86390 1
524920 99524920 1001 86380 86390 1
525234 99525234 1001 86380 86390 1
525058 99525058 1001 86380 86390 1
525024 99525024 1001 86380 86390 1
525663 99525663 1001 86380 86390 1
525772 99525772 1001 86380 86390 1
526366 99526366 1001 86380 86390 1
526264 99526264 1001 86380 86390 1
526109 99526109 1001 86380 86390 1
525889 99525889 1001 86380 86390 1
526591 99526591 1001 86380 86390 1
526670 99526670 1001 86380 86390 1
526685 99526685 1001 86380 86390 1
526790 99526790 1001 86380 86390 1
527325 99527325 1001 86380 86390 1
527953 99527953 1001 86380 86390 1
527980 99527980 1001 86380 86390 1
527781 99527781 1001 86380 86390 1
528745 99528745 1001 86380 86390 1
528960 99528960 1001 86380 86390 1
528988 99528988 1001 86380 86390 1
529690 99529690 1001 86380 86390 1
529574 99529574 1001 86380 86390 1
529602 99529602 1001 86380 86390 1
529642 99529642 1001 86380 86390 1
529411 99529411 1001 86380 86390 1
529236 99529236 1001 86380 86390 1
529173 99529173 1001 86380 86390 1
529188 99529188 1001 86380 86390 1
529124 99529124 1001 86380 86390 1
529844 99529844 1001 86380 86390 1
530361 99530361 1001 86380 86390 1
530463 99530463 1001 86380 86390 1
530295 99530295 1001 86380 86390 1
530018 99530018 1001 86380 86390 1
530044 99530044 1001 86380 86390 1
530591 99530591 1001 86380 86390 1
530698 99530698 1001 86380 86390 1
531347 99531347 1001 86380 86390 1
531197 99531197 1001 86380 86390 1
531006 99531006 1001 86380 86390 1
530811 99530811 1001 86380 86390 1
530844 99530844 1001 86380 86390 1
530897 99530897 1001 86380 86390 1
530900 99530900 1001 86380 86390 1
531494 99531494 1001 86380 86390 1
531418 99531418 1001 86380 86390 1
531549 99531549 1001 86380 86390 1
532180 99532180 1001 86380 86390 1
531689 99531689 1001 86380 86390 1
531729 99531729 1001 86380 86390 1
531696 99531696 1001 86380 86390 1
531723 99531723 1001 86380 86390 1
532284 99532284 1001 86380 86390 1
532972 99532972 1001 86380 86390 1
533005 99533005 1001 86380 86390 1
533012 99533012 1001 86380 86390 1
532847 99532847 1001 86380 86390 1
532595 99532595 1001 86380 86390 1
532466 99532466 1001 86380 86390 1
532524 99532524 1001 86380 86390 1
533672 99533672 1001 86380 86390 1
533329 99533329 1001 86380 86390 1
533309 99533309 1001 86380 86390 1
533388 99533388 1001 86380 86390 1
534056 99534056 1001 86380 86390 1
533995 99533995 1001 86380 86390 1
534526 99534526 1001 86380 86390 1
534464 99534464 1001 86380 86390 1
534155 99534155 1001 86380 86390 1
534746 99534746 1001 86380 86390 1
535417 99535417 1001 86380 86390 1
535111 99535111 1001 86380 86390 1
535193 99535193 1001 86380 86390 1
535161 99535161 1001 86380 86390 1
536226 99536226 1001 86380 86390 1
536291 99536291 1001 86380 86390 1
536103 99536103 1001 86380 86390 1
535852 99535852 1001 86380 86390 1
536524 99536524 1001 86380 86390 1
536537 99536537 1001 86380 86390 1
537007 99537007 1001 86380 86390 1
536552 99536552 1001 86380 86390 1
536630 99536630 1001 86380 86390 1
537250 99537250 1001 86380 86390 1
537671 99537671 1001 86380 86390 1
537775 99537775 1001 86380 86390 1
537390 99537390 1001 86380 86390 1
538129 99538129 1001 86380 86390 1
538181 99538181 1001 86380 86390 1
538184 99538184 1001 86380 86390 1
538544 99538544 1001 86380 86390 1
538245 99538245 1001 86380 86390 1
538366 99538366 1001 86380 86390 1
538238 99538238 1001 86380 86390 1
538345 99538345 1001 86380 86390 1
538915 99538915 1001 86380 86390 1
538878 99538878 1001 86380 86390 1
538895 99538895 1001 86380 86390 1
539527 99539527 1001 86380 86390 1
539550 99539550 1001 86380 86390 1
539319 99539319 1001 86380 86390 1
539229 99539229 1001 86380 86390 1
539404 99539404 1001 86380 86390 1
539167 99539167 1001 86380 86390 1
539069 99539069 1001 86380 86390 1
539174 99539174 1001 86380 86390 1
539703 99539703 1001 86380 86390 1
539747 99539747 1001 86380 86390 1
539787 99539787 1001 86380 86390 1
540308 99540308 1001 86380 86390 1
540230 99540230 1001 86380 86390 1
539850 99539850 1001 86380 86390 1
539894 99539894 1001 86380 86390 1
539895 99539895 1001 86380 86390 1
541101 99541101 1001 86380 86390 1
541116 99541116 1001 86380 86390 1
541119 99541119 1001 86380 86390 1
540760 99540760 1001 86380 86390 1
541482 99541482 1001 86380 86390 1
541986 99541986 1001 86380 86390 1
541805 99541805 1001 86380 86390 1
541568 99541568 1001 86380 86390 1
541634 99541634 1001 86380 86390 1
541535 99541535 1001 86380 86390 1
542156 99542156 1001 86380 86390 1
542819 99542819 1001 86380 86390 1
542743 99542743 1001 86380 86390 1
542943 99542943 1001 86380 86390 1
542664 99542664 1001 86380 86390 1
542550 99542550 1001 86380 86390 1
542609 99542609 1001 86380 86390 1
542484 99542484 1001 86380 86390 1
542451 99542451 1001 86380 86390 1
543102 99543102 1001 86380 86390 1
543142 99543142 1001 86380 86390 1
543646 99543646 1001 86380 86390 1
543508 99543508 1001 86380 86390 1
543205 99543205 1001 86380 86390 1
543351 99543351 1001 86380 86390 1
543237 99543237 1001 86380 86390 1
544327 99544327 1001 86380 86390 1
544041 99544041 1001 86380 86390 1
544070 99544070 1001 86380 86390 1
544142 99544142 1001 86380 86390 1
544693 99544693 1001 86380 86390 1
544644 99544644 1001 86380 86390 1
400825 99400825 1001 86380 86390 1
400970 99400970 1001 86380 86390 1
401145 99401145 1001 86380 86390 1
401123 99401123 1001 86380 86390 1
401407 99401407 1001 86380 86390 1
401519 99401519 1001 86380 86390 1
401541 99401541 1001 86380 86390 1
401721 99401721 1001 86380 86390 1
401866 99401866 1001 86380 86390 1
401854 99401854 1001 86380 86390 1
402475 99402475 1001 86380 86390 1
402275 99402275 1001 86380 86390 1
402684 99402684 1001 86380 86390 1
402944 99402944 1001 86380 86390 1
403155 99403155 1001 86380 86390 1
403519 99403519 1001 86380 86390 1
404139 99404139 1001 86380 86390 1
404155 99404155 1001 86380 86390 1
404256 99404256 1001 86380 86390 1
404294 99404294 1001 86380 86390 1
404983 99404983 1001 86380 86390 1
405107 99405107 1001 86380 86390 1
405494 99405494 1001 86380 86390 1
405837 99405837 1001 86380 86390 1
406070 99406070 1001 86380 86390 1
406316 99406316 1001 86380 86390 1
406793 99406793 1001 86380 86390 1
406925 99406925 1001 86380 86390 1
407612 99407612 1001 86380 86390 1
408723 99408723 1001 86380 86390 1
408848 99408848 1001 86380 86390 1
408971 99408971 1001 86380 86390 1
408921 99408921 1001 86380 86390 1
408899 99408899 1001 86380 86390 1
408960 99408960 1001 86380 86390 1
409217 99409217 1001 86380 86390 1
409299 99409299 1001 86380 86390 1
410191 99410191 1001 86380 86390 1
410528 99410528 1001 86380 86390 1
410714 99410714 1001 86380 86390 1
410724 99410724 1001 86380 86390 1
411353 99411353 1001 86380 86390 1
411845 99411845 1001 86380 86390 1
412196 99412196 1001 86380 86390 1
412480 99412480 1001 86380 86390 1
412412 99412412 1001 86380 86390 1
413245 99413245 1001 86380 86390 1
413079 99413079 1001 86380 86390 1
412579 99412579 1001 86380 86390 1
412641 99412641 1001 86380 86390 1
413961 99413961 1001 86380 86390 1
415312 99415312 1001 86380 86390 1
415062 99415062 1001 86380 86390 1
415080 99415080 1001 86380 86390 1
414843 99414843 1001 86380 86390 1
414577 99414577 1001 86380 86390 1
414700 99414700 1001 86380 86390 1
414436 99414436 1001 86380 86390 1
414207 99414207 1001 86380 86390 1
414233 99414233 1001 86380 86390 1
415389 99415389 1001 86380 86390 1
415553 99415553 1001 86380 86390 1
416732 99416732 1001 86380 86390 1
416745 99416745 1001 86380 86390 1
416872 99416872 1001 86380 86390 1
416231 99416231 1001 86380 86390 1
416187 99416187 1001 86380 86390 1
416294 99416294 1001 86380 86390 1
416175 99416175 1001 86380 86390 1
416276 99416276 1001 86380 86390 1
416277 99416277 1001 86380 86390 1
415749 99415749 1001 86380 86390 1
415816 99415816 1001 86380 86390 1
415941 99415941 1001 86380 86390 1
415879 99415879 1001 86380 86390 1
417078 99417078 1001 86380 86390 1
417441 99417441 1001 86380 86390 1
418712 99418712 1001 86380 86390 1
418434 99418434 1001 86380 86390 1
418172 99418172 1001 86380 86390 1
417964 99417964 1001 86380 86390 1
417895 99417895 1001 86380 86390 1
417826 99417826 1001 86380 86390 1
420182 99420182 1001 86380 86390 1
420139 99420139 1001 86380 86390 1
419967 99419967 1001 86380 86390 1
420051 99420051 1001 86380 86390 1
419576 99419576 1001 86380 86390 1
419529 99419529 1001 86380 86390 1
419397 99419397 1001 86380 86390 1
419311 99419311 1001 86380 86390 1
420456 99420456 1001 86380 86390 1
420760 99420760 1001 86380 86390 1
422004 99422004 1001 86380 86390 1
421909 99421909 1001 86380 86390 1
421589 99421589 1001 86380 86390 1
421658 99421658 1001 86380 86390 1
420885 99420885 1001 86380 86390 1
422507 99422507 1001 86380 86390 1
422256 99422256 1001 86380 86390 1
422226 99422226 1001 86380 86390 1
423333 99423333 1001 86380 86390 1
423293 99423293 1001 86380 86390 1
422648 99422648 1001 86380 86390 1
425066 99425066 1001 86380 86390 1
424343 99424343 1001 86380 86390 1
424468 99424468 1001 86380 86390 1
425499 99425499 1001 86380 86390 1
425561 99425561 1001 86380 86390 1
425539 99425539 1001 86380 86390 1
425524 99425524 1001 86380 86390 1
426793 99426793 1001 86380 86390 1
426771 99426771 1001 86380 86390 1
427016 99427016 1001 86380 86390 1
426532 99426532 1001 86380 86390 1
425897 99425897 1001 86380 86390 1
425995 99425995 1001 86380 86390 1
426237 99426237 1001 86380 86390 1
426264 99426264 1001 86380 86390 1
427295 99427295 1001 86380 86390 1
427518 99427518 1001 86380 86390 1
427446 99427446 1001 86380 86390 1
427189 99427189 1001 86380 86390 1
427988 99427988 1001 86380 86390 1
428272 99428272 1001 86380 86390 1
427895 99427895 1001 86380 86390 1
429085 99429085 1001 86380 86390 1
430206 99430206 1001 86380 86390 1
429983 99429983 1001 86380 86390 1
429899 99429899 1001 86380 86390 1
431941 99431941 1001 86380 86390 1
431661 99431661 1001 86380 86390 1
431317 99431317 1001 86380 86390 1
430950 99430950 1001 86380 86390 1
432143 99432143 1001 86380 86390 1
432279 99432279 1001 86380 86390 1
433193 99433193 1001 86380 86390 1
433261 99433261 1001 86380 86390 1
433188 99433188 1001 86380 86390 1
432788 99432788 1001 86380 86390 1
435054 99435054 1001 86380 86390 1
434974 99434974 1001 86380 86390 1
434914 99434914 1001 86380 86390 1
434186 99434186 1001 86380 86390 1
435584 99435584 1001 86380 86390 1
437156 99437156 1001 86380 86390 1
436784 99436784 1001 86380 86390 1
436833 99436833 1001 86380 86390 1
436811 99436811 1001 86380 86390 1
437028 99437028 1001 86380 86390 1
436996 99436996 1001 86380 86390 1
436556 99436556 1001 86380 86390 1
436376 99436376 1001 86380 86390 1
436442 99436442 1001 86380 86390 1
436024 99436024 1001 86380 86390 1
435939 99435939 1001 86380 86390 1
436032 99436032 1001 86380 86390 1
300032 99300032 1001 86380 86390 1
300002 99300002 1001 86380 86390 1
300067 99300067 1001 86380 86390 1
300582 99300582 1001 86380 86390 1
300371 99300371 1001 86380 86390 1
300304 99300304 1001 86380 86390 1
301524 99301524 1001 86380 86390 1
301207 99301207 1001 86380 86390 1
301155 99301155 1001 86380 86390 1
300961 99300961 1001 86380 86390 1
301110 99301110 1001 86380 86390 1
300971 99300971 1001 86380 86390 1
301681 99301681 1001 86380 86390 1
301686 99301686 1001 86380 86390 1
302186 99302186 1001 86380 86390 1
302075 99302075 1001 86380 86390 1
303109 99303109 1001 86380 86390 1
303111 99303111 1001 86380 86390 1
303037 99303037 1001 86380 86390 1
303360 99303360 1001 86380 86390 1
303362 99303362 1001 86380 86390 1
304024 99304024 1001 86380 86390 1
303567 99303567 1001 86380 86390 1
304046 99304046 1001 86380 86390 1
304400 99304400 1001 86380 86390 1
304310 99304310 1001 86380 86390 1
304314 99304314 1001 86380 86390 1
304990 99304990 1001 86380 86390 1
304941 99304941 1001 86380 86390 1
304865 99304865 1001 86380 86390 1
305511 99305511 1001 86380 86390 1
305490 99305490 1001 86380 86390 1
305129 99305129 1001 86380 86390 1
500161 99500161 1001 86380 86390 1
500046 99500046 1001 86380 86390 1
500614 99500614 1001 86380 86390 1
500799 99500799 1001 86380 86390 1
500632 99500632 1001 86380 86390 1
500427 99500427 1001 86380 86390 1
500480 99500480 1001 86380 86390 1
500296 99500296 1001 86380 86390 1
500314 99500314 1001 86380 86390 1
500875 99500875 1001 86380 86390 1
500929 99500929 1001 86380 86390 1
501488 99501488 1001 86380 86390 1
501492 99501492 1001 86380 86390 1
501343 99501343 1001 86380 86390 1
501044 99501044 1001 86380 86390 1
501128 99501128 1001 86380 86390 1
501802 99501802 1001 86380 86390 1
501815 99501815 1001 86380 86390 1
501842 99501842 1001 86380 86390 1
502285 99502285 1001 86380 86390 1
502436 99502436 1001 86380 86390 1
502383 99502383 1001 86380 86390 1
502187 99502187 1001 86380 86390 1
501858 99501858 1001 86380 86390 1
501924 99501924 1001 86380 86390 1
501953 99501953 1001 86380 86390 1
503160 99503160 1001 86380 86390 1
503063 99503063 1001 86380 86390 1
503082 99503082 1001 86380 86390 1
502736 99502736 1001 86380 86390 1
503487 99503487 1001 86380 86390 1
503438 99503438 1001 86380 86390 1
504060 99504060 1001 86380 86390 1
503962 99503962 1001 86380 86390 1
503860 99503860 1001 86380 86390 1
503825 99503825 1001 86380 86390 1
503791 99503791 1001 86380 86390 1
503755 99503755 1001 86380 86390 1
504309 99504309 1001 86380 86390 1
504322 99504322 1001 86380 86390 1
504186 99504186 1001 86380 86390 1
504909 99504909 1001 86380 86390 1
504824 99504824 1001 86380 86390 1
505052 99505052 1001 86380 86390 1
505667 99505667 1001 86380 86390 1
505669 99505669 1001 86380 86390 1
505453 99505453 1001 86380 86390 1
505254 99505254 1001 86380 86390 1
505949 99505949 1001 86380 86390 1
505927 99505927 1001 86380 86390 1
505818 99505818 1001 86380 86390 1
506485 99506485 1001 86380 86390 1
506204 99506204 1001 86380 86390 1
506192 99506192 1001 86380 86390 1
506234 99506234 1001 86380 86390 1
506015 99506015 1001 86380 86390 1
506171 99506171 1001 86380 86390 1
506085 99506085 1001 86380 86390 1
506061 99506061 1001 86380 86390 1
506063 99506063 1001 86380 86390 1
506693 99506693 1001 86380 86390 1
507306 99507306 1001 86380 86390 1
507139 99507139 1001 86380 86390 1
507166 99507166 1001 86380 86390 1
507109 99507109 1001 86380 86390 1
506882 99506882 1001 86380 86390 1
506928 99506928 1001 86380 86390 1
506813 99506813 1001 86380 86390 1
508185 99508185 1001 86380 86390 1
508134 99508134 1001 86380 86390 1
508181 99508181 1001 86380 86390 1
508065 99508065 1001 86380 86390 1
508093 99508093 1001 86380 86390 1
508027 99508027 1001 86380 86390 1
508002 99508002 1001 86380 86390 1
507783 99507783 1001 86380 86390 1
507772 99507772 1001 86380 86390 1
507670 99507670 1001 86380 86390 1
508986 99508986 1001 86380 86390 1
508965 99508965 1001 86380 86390 1
508630 99508630 1001 86380 86390 1
509126 99509126 1001 86380 86390 1
509079 99509079 1001 86380 86390 1
509711 99509711 1001 86380 86390 1
509744 99509744 1001 86380 86390 1
509648 99509648 1001 86380 86390 1
509441 99509441 1001 86380 86390 1
509289 99509289 1001 86380 86390 1
510012 99510012 1001 86380 86390 1
510615 99510615 1001 86380 86390 1
510712 99510712 1001 86380 86390 1
510477 99510477 1001 86380 86390 1
510225 99510225 1001 86380 86390 1
510232 99510232 1001 86380 86390 1
510247 99510247 1001 86380 86390 1
510920 99510920 1001 86380 86390 1
511522 99511522 1001 86380 86390 1
511416 99511416 1001 86380 86390 1
511535 99511535 1001 86380 86390 1
511462 99511462 1001 86380 86390 1
511514 99511514 1001 86380 86390 1
510988 99510988 1001 86380 86390 1
511107 99511107 1001 86380 86390 1
511634 99511634 1001 86380 86390 1
512237 99512237 1001 86380 86390 1
512450 99512450 1001 86380 86390 1
513013 99513013 1001 86380 86390 1
513079 99513079 1001 86380 86390 1
513075 99513075 1001 86380 86390 1
512978 99512978 1001 86380 86390 1
512940 99512940 1001 86380 86390 1
514015 99514015 1001 86380 86390 1
513901 99513901 1001 86380 86390 1
513532 99513532 1001 86380 86390 1
514100 99514100 1001 86380 86390 1
514669 99514669 1001 86380 86390 1
514561 99514561 1001 86380 86390 1
514449 99514449 1001 86380 86390 1
514557 99514557 1001 86380 86390 1
514480 99514480 1001 86380 86390 1
514610 99514610 1001 86380 86390 1
514481 99514481 1001 86380 86390 1
514249 99514249 1001 86380 86390 1
515029 99515029 1001 86380 86390 1
515034 99515034 1001 86380 86390 1
514996 99514996 1001 86380 86390 1
515382 99515382 1001 86380 86390 1
515163 99515163 1001 86380 86390 1
515074 99515074 1001 86380 86390 1
515771 99515771 1001 86380 86390 1
515830 99515830 1001 86380 86390 1
515742 99515742 1001 86380 86390 1
515861 99515861 1001 86380 86390 1
516487 99516487 1001 86380 86390 1
516373 99516373 1001 86380 86390 1
516111 99516111 1001 86380 86390 1
516179 99516179 1001 86380 86390 1
516273 99516273 1001 86380 86390 1
516121 99516121 1001 86380 86390 1
516026 99516026 1001 86380 86390 1
516700 99516700 1001 86380 86390 1
516716 99516716 1001 86380 86390 1
516865 99516865 1001 86380 86390 1
517375 99517375 1001 86380 86390 1
517865 99517865 1001 86380 86390 1
517932 99517932 1001 86380 86390 1
517787 99517787 1001 86380 86390 1
517679 99517679 1001 86380 86390 1
517668 99517668 1001 86380 86390 1
519003 99519003 1001 86380 86390 1
519030 99519030 1001 86380 86390 1
519147 99519147 1001 86380 86390 1
519187 99519187 1001 86380 86390 1
519765 99519765 1001 86380 86390 1
519784 99519784 1001 86380 86390 1
519472 99519472 1001 86380 86390 1
519498 99519498 1001 86380 86390 1
519527 99519527 1001 86380 86390 1
519464 99519464 1001 86380 86390 1
519232 99519232 1001 86380 86390 1
519399 99519399 1001 86380 86390 1
520620 99520620 1001 86380 86390 1
520557 99520557 1001 86380 86390 1
520458 99520458 1001 86380 86390 1
520484 99520484 1001 86380 86390 1
520294 99520294 1001 86380 86390 1
520033 99520033 1001 86380 86390 1
520065 99520065 1001 86380 86390 1
520792 99520792 1001 86380 86390 1
520758 99520758 1001 86380 86390 1
520720 99520720 1001 86380 86390 1
520658 99520658 1001 86380 86390 1
521294 99521294 1001 86380 86390 1
520858 99520858 1001 86380 86390 1
521631 99521631 1001 86380 86390 1
521964 99521964 1001 86380 86390 1
521697 99521697 1001 86380 86390 1
522428 99522428 1001 86380 86390 1
523016 99523016 1001 86380 86390 1
522967 99522967 1001 86380 86390 1
523036 99523036 1001 86380 86390 1
522854 99522854 1001 86380 86390 1
522727 99522727 1001 86380 86390 1
522602 99522602 1001 86380 86390 1
522672 99522672 1001 86380 86390 1
522522 99522522 1001 86380 86390 1
523810 99523810 1001 86380 86390 1
523610 99523610 1001 86380 86390 1
523377 99523377 1001 86380 86390 1
523438 99523438 1001 86380 86390 1
524617 99524617 1001 86380 86390 1
524582 99524582 1001 86380 86390 1
524385 99524385 1001 86380 86390 1
524489 99524489 1001 86380 86390 1
524379 99524379 1001 86380 86390 1
524367 99524367 1001 86380 86390 1
524381 99524381 1001 86380 86390 1
524237 99524237 1001 86380 86390 1
524786 99524786 1001 86380 86390 1
524969 99524969 1001 86380 86390 1
525547 99525547 1001 86380 86390 1
525159 99525159 1001 86380 86390 1
525061 99525061 1001 86380 86390 1
525062 99525062 1001 86380 86390 1
525781 99525781 1001 86380 86390 1
526265 99526265 1001 86380 86390 1
526139 99526139 1001 86380 86390 1
526193 99526193 1001 86380 86390 1
526194 99526194 1001 86380 86390 1
526138 99526138 1001 86380 86390 1
525960 99525960 1001 86380 86390 1
526499 99526499 1001 86380 86390 1
526440 99526440 1001 86380 86390 1
527165 99527165 1001 86380 86390 1
527144 99527144 1001 86380 86390 1
526849 99526849 1001 86380 86390 1
526936 99526936 1001 86380 86390 1
526860 99526860 1001 86380 86390 1
527743 99527743 1001 86380 86390 1
527765 99527765 1001 86380 86390 1
527653 99527653 1001 86380 86390 1
528099 99528099 1001 86380 86390 1
528800 99528800 1001 86380 86390 1
528822 99528822 1001 86380 86390 1
528588 99528588 1001 86380 86390 1
528513 99528513 1001 86380 86390 1
528488 99528488 1001 86380 86390 1
528438 99528438 1001 86380 86390 1
528310 99528310 1001 86380 86390 1
529053 99529053 1001 86380 86390 1
528969 99528969 1001 86380 86390 1
529646 99529646 1001 86380 86390 1
529647 99529647 1001 86380 86390 1
529372 99529372 1001 86380 86390 1
529514 99529514 1001 86380 86390 1
529203 99529203 1001 86380 86390 1
529906 99529906 1001 86380 86390 1
529746 99529746 1001 86380 86390 1
529749 99529749 1001 86380 86390 1
530451 99530451 1001 86380 86390 1
530497 99530497 1001 86380 86390 1
530547 99530547 1001 86380 86390 1
530062 99530062 1001 86380 86390 1
530130 99530130 1001 86380 86390 1
529969 99529969 1001 86380 86390 1
530684 99530684 1001 86380 86390 1
530729 99530729 1001 86380 86390 1
531307 99531307 1001 86380 86390 1
531363 99531363 1001 86380 86390 1
531327 99531327 1001 86380 86390 1
531142 99531142 1001 86380 86390 1
530787 99530787 1001 86380 86390 1
531486 99531486 1001 86380 86390 1
531452 99531452 1001 86380 86390 1
532003 99532003 1001 86380 86390 1
531866 99531866 1001 86380 86390 1
531997 99531997 1001 86380 86390 1
531639 99531639 1001 86380 86390 1
532346 99532346 1001 86380 86390 1
532309 99532309 1001 86380 86390 1
532982 99532982 1001 86380 86390 1
532932 99532932 1001 86380 86390 1
533153 99533153 1001 86380 86390 1
533781 99533781 1001 86380 86390 1
533708 99533708 1001 86380 86390 1
533985 99533985 1001 86380 86390 1
533899 99533899 1001 86380 86390 1
534017 99534017 1001 86380 86390 1
534582 99534582 1001 86380 86390 1
534663 99534663 1001 86380 86390 1
534499 99534499 1001 86380 86390 1
534431 99534431 1001 86380 86390 1
534222 99534222 1001 86380 86390 1
534790 99534790 1001 86380 86390 1
534701 99534701 1001 86380 86390 1
534743 99534743 1001 86380 86390 1
534808 99534808 1001 86380 86390 1
535431 99535431 1001 86380 86390 1
535101 99535101 1001 86380 86390 1
535285 99535285 1001 86380 86390 1
535172 99535172 1001 86380 86390 1
535048 99535048 1001 86380 86390 1
534936 99534936 1001 86380 86390 1
536285 99536285 1001 86380 86390 1
535986 99535986 1001 86380 86390 1
535948 99535948 1001 86380 86390 1
535794 99535794 1001 86380 86390 1
535881 99535881 1001 86380 86390 1
536450 99536450 1001 86380 86390 1
536389 99536389 1001 86380 86390 1
536480 99536480 1001 86380 86390 1
536483 99536483 1001 86380 86390 1
536446 99536446 1001 86380 86390 1
537126 99537126 1001 86380 86390 1
537062 99537062 1001 86380 86390 1
537131 99537131 1001 86380 86390 1
536969 99536969 1001 86380 86390 1
536837 99536837 1001 86380 86390 1
536646 99536646 1001 86380 86390 1
536687 99536687 1001 86380 86390 1
536664 99536664 1001 86380 86390 1
537191 99537191 1001 86380 86390 1
537312 99537312 1001 86380 86390 1
537274 99537274 1001 86380 86390 1
537938 99537938 1001 86380 86390 1
537884 99537884 1001 86380 86390 1
537605 99537605 1001 86380 86390 1
537593 99537593 1001 86380 86390 1
537458 99537458 1001 86380 86390 1
538049 99538049 1001 86380 86390 1
538674 99538674 1001 86380 86390 1
538726 99538726 1001 86380 86390 1
538728 99538728 1001 86380 86390 1
538797 99538797 1001 86380 86390 1
538593 99538593 1001 86380 86390 1
538556 99538556 1001 86380 86390 1
538397 99538397 1001 86380 86390 1
538281 99538281 1001 86380 86390 1
538194 99538194 1001 86380 86390 1
538920 99538920 1001 86380 86390 1
538816 99538816 1001 86380 86390 1
538832 99538832 1001 86380 86390 1
538989 99538989 1001 86380 86390 1
539610 99539610 1001 86380 86390 1
539371 99539371 1001 86380 86390 1
539322 99539322 1001 86380 86390 1
539845 99539845 1001 86380 86390 1
539718 99539718 1001 86380 86390 1
540419 99540419 1001 86380 86390 1
540267 99540267 1001 86380 86390 1
539898 99539898 1001 86380 86390 1
539847 99539847 1001 86380 86390 1
539983 99539983 1001 86380 86390 1
539884 99539884 1001 86380 86390 1
540666 99540666 1001 86380 86390 1
541114 99541114 1001 86380 86390 1
541232 99541232 1001 86380 86390 1
541198 99541198 1001 86380 86390 1
541214 99541214 1001 86380 86390 1
541035 99541035 1001 86380 86390 1
540971 99540971 1001 86380 86390 1
541064 99541064 1001 86380 86390 1
540904 99540904 1001 86380 86390 1
540807 99540807 1001 86380 86390 1
540756 99540756 1001 86380 86390 1
540847 99540847 1001 86380 86390 1
540734 99540734 1001 86380 86390 1
541312 99541312 1001 86380 86390 1
541938 99541938 1001 86380 86390 1
541993 99541993 1001 86380 86390 1
541918 99541918 1001 86380 86390 1
541937 99541937 1001 86380 86390 1
541825 99541825 1001 86380 86390 1
541742 99541742 1001 86380 86390 1
541539 99541539 1001 86380 86390 1
541663 99541663 1001 86380 86390 1
542324 99542324 1001 86380 86390 1
542748 99542748 1001 86380 86390 1
542657 99542657 1001 86380 86390 1
542674 99542674 1001 86380 86390 1
542327 99542327 1001 86380 86390 1
543669 99543669 1001 86380 86390 1
543388 99543388 1001 86380 86390 1
543362 99543362 1001 86380 86390 1
543376 99543376 1001 86380 86390 1
543495 99543495 1001 86380 86390 1
543184 99543184 1001 86380 86390 1
543927 99543927 1001 86380 86390 1
543830 99543830 1001 86380 86390 1
544523 99544523 1001 86380 86390 1
544554 99544554 1001 86380 86390 1
544216 99544216 1001 86380 86390 1
544347 99544347 1001 86380 86390 1
544622 99544622 1001 86380 86390 1
544653 99544653 1001 86380 86390 1
544708 99544708 1001 86380 86390 1
544697 99544697 1001 86380 86390 1
430449 375 1001 33420 33837 1
402015 995 1001 59820 61797 1
400067 99400067 1001 86380 86390 1
400111 99400111 1001 86380 86390 1
400193 99400193 1001 86380 86390 1
400268 99400268 1001 86380 86390 1
400720 99400720 1001 86380 86390 1
400757 99400757 1001 86380 86390 1
400870 99400870 1001 86380 86390 1
400992 99400992 1001 86380 86390 1
401360 99401360 1001 86380 86390 1
401445 99401445 1001 86380 86390 1
401733 99401733 1001 86380 86390 1
402003 99402003 1001 86380 86390 1
402135 99402135 1001 86380 86390 1
402446 99402446 1001 86380 86390 1
402380 99402380 1001 86380 86390 1
402811 99402811 1001 86380 86390 1
403296 99403296 1001 86380 86390 1
403589 99403589 1001 86380 86390 1
403610 99403610 1001 86380 86390 1
404264 99404264 1001 86380 86390 1
404572 99404572 1001 86380 86390 1
404610 99404610 1001 86380 86390 1
404969 99404969 1001 86380 86390 1
405080 99405080 1001 86380 86390 1
405129 99405129 1001 86380 86390 1
405211 99405211 1001 86380 86390 1
405163 99405163 1001 86380 86390 1
405314 99405314 1001 86380 86390 1
405435 99405435 1001 86380 86390 1
405927 99405927 1001 86380 86390 1
406328 99406328 1001 86380 86390 1
406549 99406549 1001 86380 86390 1
407038 99407038 1001 86380 86390 1
407077 99407077 1001 86380 86390 1
407197 99407197 1001 86380 86390 1
407149 99407149 1001 86380 86390 1
407326 99407326 1001 86380 86390 1
407411 99407411 1001 86380 86390 1
407428 99407428 1001 86380 86390 1
407552 99407552 1001 86380 86390 1
407572 99407572 1001 86380 86390 1
407728 99407728 1001 86380 86390 1
407899 99407899 1001 86380 86390 1
408156 99408156 1001 86380 86390 1
408282 99408282 1001 86380 86390 1
408447 99408447 1001 86380 86390 1
408421 99408421 1001 86380 86390 1
408568 99408568 1001 86380 86390 1
408896 99408896 1001 86380 86390 1
409829 99409829 1001 86380 86390 1
410133 99410133 1001 86380 86390 1
410308 99410308 1001 86380 86390 1
411611 99411611 1001 86380 86390 1
411790 99411790 1001 86380 86390 1
411963 99411963 1001 86380 86390 1
412157 99412157 1001 86380 86390 1
412265 99412265 1001 86380 86390 1
413590 99413590 1001 86380 86390 1
412537 99412537 1001 86380 86390 1
412566 99412566 1001 86380 86390 1
415277 99415277 1001 86380 86390 1
414757 99414757 1001 86380 86390 1
414714 99414714 1001 86380 86390 1
414357 99414357 1001 86380 86390 1
414350 99414350 1001 86380 86390 1
415714 99415714 1001 86380 86390 1
416615 99416615 1001 86380 86390 1
416852 99416852 1001 86380 86390 1
416004 99416004 1001 86380 86390 1
415998 99415998 1001 86380 86390 1
417013 99417013 1001 86380 86390 1
417500 99417500 1001 86380 86390 1
417582 99417582 1001 86380 86390 1
418519 99418519 1001 86380 86390 1
418302 99418302 1001 86380 86390 1
417927 99417927 1001 86380 86390 1
417624 99417624 1001 86380 86390 1
419174 99419174 1001 86380 86390 1
419045 99419045 1001 86380 86390 1
420383 99420383 1001 86380 86390 1
420099 99420099 1001 86380 86390 1
420638 99420638 1001 86380 86390 1
421999 99421999 1001 86380 86390 1
421935 99421935 1001 86380 86390 1
421395 99421395 1001 86380 86390 1
421576 99421576 1001 86380 86390 1
420905 99420905 1001 86380 86390 1
420936 99420936 1001 86380 86390 1
422436 99422436 1001 86380 86390 1
422277 99422277 1001 86380 86390 1
422498 99422498 1001 86380 86390 1
423412 99423412 1001 86380 86390 1
423720 99423720 1001 86380 86390 1
422550 99422550 1001 86380 86390 1
422598 99422598 1001 86380 86390 1
422690 99422690 1001 86380 86390 1
423784 99423784 1001 86380 86390 1
423963 99423963 1001 86380 86390 1
425268 99425268 1001 86380 86390 1
424625 99424625 1001 86380 86390 1
425388 99425388 1001 86380 86390 1
427036 99427036 1001 86380 86390 1
426895 99426895 1001 86380 86390 1
426765 99426765 1001 86380 86390 1
426425 99426425 1001 86380 86390 1
426119 99426119 1001 86380 86390 1
425993 99425993 1001 86380 86390 1
427504 99427504 1001 86380 86390 1
428601 99428601 1001 86380 86390 1
428723 99428723 1001 86380 86390 1
428087 99428087 1001 86380 86390 1
428155 99428155 1001 86380 86390 1
428124 99428124 1001 86380 86390 1
428044 99428044 1001 86380 86390 1
428265 99428265 1001 86380 86390 1
428132 99428132 1001 86380 86390 1
427802 99427802 1001 86380 86390 1
427904 99427904 1001 86380 86390 1
430283 99430283 1001 86380 86390 1
429981 99429981 1001 86380 86390 1
429681 99429681 1001 86380 86390 1
429269 99429269 1001 86380 86390 1
429369 99429369 1001 86380 86390 1
429536 99429536 1001 86380 86390 1
430495 99430495 1001 86380 86390 1
430564 99430564 1001 86380 86390 1
431979 99431979 1001 86380 86390 1
430845 99430845 1001 86380 86390 1
431099 99431099 1001 86380 86390 1
432095 99432095 1001 86380 86390 1
433684 99433684 1001 86380 86390 1
433504 99433504 1001 86380 86390 1
432918 99432918 1001 86380 86390 1
433133 99433133 1001 86380 86390 1
432649 99432649 1001 86380 86390 1
432664 99432664 1001 86380 86390 1
435214 99435214 1001 86380 86390 1
435339 99435339 1001 86380 86390 1
434738 99434738 1001 86380 86390 1
434790 99434790 1001 86380 86390 1
434608 99434608 1001 86380 86390 1
434856 99434856 1001 86380 86390 1
434283 99434283 1001 86380 86390 1
434518 99434518 1001 86380 86390 1
435744 99435744 1001 86380 86390 1
436544 99436544 1001 86380 86390 1
436357 99436357 1001 86380 86390 1
436295 99436295 1001 86380 86390 1
436251 99436251 1001 86380 86390 1
437298 99437298 1001 86380 86390 1
300074 99300074 1001 86380 86390 1
437255 99437255 1001 86380 86390 1
300604 99300604 1001 86380 86390 1
300596 99300596 1001 86380 86390 1
300499 99300499 1001 86380 86390 1
300456 99300456 1001 86380 86390 1
300798 99300798 1001 86380 86390 1
300891 99300891 1001 86380 86390 1
300854 99300854 1001 86380 86390 1
301280 99301280 1001 86380 86390 1
301203 99301203 1001 86380 86390 1
301093 99301093 1001 86380 86390 1
301008 99301008 1001 86380 86390 1
301100 99301100 1001 86380 86390 1
301643 99301643 1001 86380 86390 1
301645 99301645 1001 86380 86390 1
302072 99302072 1001 86380 86390 1
302409 99302409 1001 86380 86390 1
302544 99302544 1001 86380 86390 1
303141 99303141 1001 86380 86390 1
302988 99302988 1001 86380 86390 1
302838 99302838 1001 86380 86390 1
302826 99302826 1001 86380 86390 1
302802 99302802 1001 86380 86390 1
302946 99302946 1001 86380 86390 1
303386 99303386 1001 86380 86390 1
303220 99303220 1001 86380 86390 1
303350 99303350 1001 86380 86390 1
303897 99303897 1001 86380 86390 1
303992 99303992 1001 86380 86390 1
303828 99303828 1001 86380 86390 1
304753 99304753 1001 86380 86390 1
304618 99304618 1001 86380 86390 1
304518 99304518 1001 86380 86390 1
304532 99304532 1001 86380 86390 1
305027 99305027 1001 86380 86390 1
305045 99305045 1001 86380 86390 1
304877 99304877 1001 86380 86390 1
305407 99305407 1001 86380 86390 1
305330 99305330 1001 86380 86390 1
305169 99305169 1001 86380 86390 1
305146 99305146 1001 86380 86390 1
305177 99305177 1001 86380 86390 1
500102 99500102 1001 86380 86390 1
500746 99500746 1001 86380 86390 1
500805 99500805 1001 86380 86390 1
500774 99500774 1001 86380 86390 1
500505 99500505 1001 86380 86390 1
500222 99500222 1001 86380 86390 1
500878 99500878 1001 86380 86390 1
500883 99500883 1001 86380 86390 1
500978 99500978 1001 86380 86390 1
501627 99501627 1001 86380 86390 1
501330 99501330 1001 86380 86390 1
501307 99501307 1001 86380 86390 1
501399 99501399 1001 86380 86390 1
501038 99501038 1001 86380 86390 1
501835 99501835 1001 86380 86390 1
502331 99502331 1001 86380 86390 1
502110 99502110 1001 86380 86390 1
502086 99502086 1001 86380 86390 1
503204 99503204 1001 86380 86390 1
503245 99503245 1001 86380 86390 1
503210 99503210 1001 86380 86390 1
502839 99502839 1001 86380 86390 1
502706 99502706 1001 86380 86390 1
502721 99502721 1001 86380 86390 1
503332 99503332 1001 86380 86390 1
503307 99503307 1001 86380 86390 1
504082 99504082 1001 86380 86390 1
503864 99503864 1001 86380 86390 1
503866 99503866 1001 86380 86390 1
503790 99503790 1001 86380 86390 1
503713 99503713 1001 86380 86390 1
503714 99503714 1001 86380 86390 1
503741 99503741 1001 86380 86390 1
504831 99504831 1001 86380 86390 1
504800 99504800 1001 86380 86390 1
504327 99504327 1001 86380 86390 1
504516 99504516 1001 86380 86390 1
505034 99505034 1001 86380 86390 1
505065 99505065 1001 86380 86390 1
505241 99505241 1001 86380 86390 1
505257 99505257 1001 86380 86390 1
505169 99505169 1001 86380 86390 1
505299 99505299 1001 86380 86390 1
505865 99505865 1001 86380 86390 1
506492 99506492 1001 86380 86390 1
506264 99506264 1001 86380 86390 1
506357 99506357 1001 86380 86390 1
506371 99506371 1001 86380 86390 1
506001 99506001 1001 86380 86390 1
506106 99506106 1001 86380 86390 1
505981 99505981 1001 86380 86390 1
506791 99506791 1001 86380 86390 1
506759 99506759 1001 86380 86390 1
507246 99507246 1001 86380 86390 1
507275 99507275 1001 86380 86390 1
507143 99507143 1001 86380 86390 1
507164 99507164 1001 86380 86390 1
507471 99507471 1001 86380 86390 1
507627 99507627 1001 86380 86390 1
508187 99508187 1001 86380 86390 1
508132 99508132 1001 86380 86390 1
507987 99507987 1001 86380 86390 1
507715 99507715 1001 86380 86390 1
508387 99508387 1001 86380 86390 1
508805 99508805 1001 86380 86390 1
508820 99508820 1001 86380 86390 1
508723 99508723 1001 86380 86390 1
508626 99508626 1001 86380 86390 1
508540 99508540 1001 86380 86390 1
509228 99509228 1001 86380 86390 1
509271 99509271 1001 86380 86390 1
509158 99509158 1001 86380 86390 1
509133 99509133 1001 86380 86390 1
509586 99509586 1001 86380 86390 1
509420 99509420 1001 86380 86390 1
509977 99509977 1001 86380 86390 1
510300 99510300 1001 86380 86390 1
510164 99510164 1001 86380 86390 1
510283 99510283 1001 86380 86390 1
510741 99510741 1001 86380 86390 1
511195 99511195 1001 86380 86390 1
510975 99510975 1001 86380 86390 1
511727 99511727 1001 86380 86390 1
512247 99512247 1001 86380 86390 1
512027 99512027 1001 86380 86390 1
511957 99511957 1001 86380 86390 1
513096 99513096 1001 86380 86390 1
512956 99512956 1001 86380 86390 1
512598 99512598 1001 86380 86390 1
512742 99512742 1001 86380 86390 1
512790 99512790 1001 86380 86390 1
513360 99513360 1001 86380 86390 1
513945 99513945 1001 86380 86390 1
514009 99514009 1001 86380 86390 1
513964 99513964 1001 86380 86390 1
513953 99513953 1001 86380 86390 1
513478 99513478 1001 86380 86390 1
513493 99513493 1001 86380 86390 1
514132 99514132 1001 86380 86390 1
514236 99514236 1001 86380 86390 1
514069 99514069 1001 86380 86390 1
514710 99514710 1001 86380 86390 1
515037 99515037 1001 86380 86390 1
514874 99514874 1001 86380 86390 1
515516 99515516 1001 86380 86390 1
515600 99515600 1001 86380 86390 1
515449 99515449 1001 86380 86390 1
515262 99515262 1001 86380 86390 1
515838 99515838 1001 86380 86390 1
515882 99515882 1001 86380 86390 1
516450 99516450 1001 86380 86390 1
516134 99516134 1001 86380 86390 1
515962 99515962 1001 86380 86390 1
516027 99516027 1001 86380 86390 1
516678 99516678 1001 86380 86390 1
516523 99516523 1001 86380 86390 1
517323 99517323 1001 86380 86390 1
517001 99517001 1001 86380 86390 1
516924 99516924 1001 86380 86390 1
517042 99517042 1001 86380 86390 1
517101 99517101 1001 86380 86390 1
516909 99516909 1001 86380 86390 1
516782 99516782 1001 86380 86390 1
516774 99516774 1001 86380 86390 1
516804 99516804 1001 86380 86390 1
517403 99517403 1001 86380 86390 1
517338 99517338 1001 86380 86390 1
517434 99517434 1001 86380 86390 1
518005 99518005 1001 86380 86390 1
518084 99518084 1001 86380 86390 1
517544 99517544 1001 86380 86390 1
518918 99518918 1001 86380 86390 1
518975 99518975 1001 86380 86390 1
518936 99518936 1001 86380 86390 1
518759 99518759 1001 86380 86390 1
519104 99519104 1001 86380 86390 1
519130 99519130 1001 86380 86390 1
519029 99519029 1001 86380 86390 1
519526 99519526 1001 86380 86390 1
519210 99519210 1001 86380 86390 1
519294 99519294 1001 86380 86390 1
519359 99519359 1001 86380 86390 1
520009 99520009 1001 86380 86390 1
520459 99520459 1001 86380 86390 1
520524 99520524 1001 86380 86390 1
520476 99520476 1001 86380 86390 1
520434 99520434 1001 86380 86390 1
520143 99520143 1001 86380 86390 1
520769 99520769 1001 86380 86390 1
520643 99520643 1001 86380 86390 1
520656 99520656 1001 86380 86390 1
520646 99520646 1001 86380 86390 1
520661 99520661 1001 86380 86390 1
520649 99520649 1001 86380 86390 1
521342 99521342 1001 86380 86390 1
521410 99521410 1001 86380 86390 1
521094 99521094 1001 86380 86390 1
521060 99521060 1001 86380 86390 1
521618 99521618 1001 86380 86390 1
521481 99521481 1001 86380 86390 1
521641 99521641 1001 86380 86390 1
521540 99521540 1001 86380 86390 1
521566 99521566 1001 86380 86390 1
522112 99522112 1001 86380 86390 1
522141 99522141 1001 86380 86390 1
521732 99521732 1001 86380 86390 1
522315 99522315 1001 86380 86390 1
522418 99522418 1001 86380 86390 1
523062 99523062 1001 86380 86390 1
522856 99522856 1001 86380 86390 1
522705 99522705 1001 86380 86390 1
522501 99522501 1001 86380 86390 1
522597 99522597 1001 86380 86390 1
523295 99523295 1001 86380 86390 1
523816 99523816 1001 86380 86390 1
523326 99523326 1001 86380 86390 1
523431 99523431 1001 86380 86390 1
523327 99523327 1001 86380 86390 1
523394 99523394 1001 86380 86390 1
523514 99523514 1001 86380 86390 1
524033 99524033 1001 86380 86390 1
523971 99523971 1001 86380 86390 1
524103 99524103 1001 86380 86390 1
524762 99524762 1001 86380 86390 1
524717 99524717 1001 86380 86390 1
524447 99524447 1001 86380 86390 1
524486 99524486 1001 86380 86390 1
524502 99524502 1001 86380 86390 1
524432 99524432 1001 86380 86390 1
524155 99524155 1001 86380 86390 1
524795 99524795 1001 86380 86390 1
524943 99524943 1001 86380 86390 1
524918 99524918 1001 86380 86390 1
525579 99525579 1001 86380 86390 1
525239 99525239 1001 86380 86390 1
525160 99525160 1001 86380 86390 1
525020 99525020 1001 86380 86390 1
525607 99525607 1001 86380 86390 1
525794 99525794 1001 86380 86390 1
525799 99525799 1001 86380 86390 1
526297 99526297 1001 86380 86390 1
526327 99526327 1001 86380 86390 1
526417 99526417 1001 86380 86390 1
526416 99526416 1001 86380 86390 1
525961 99525961 1001 86380 86390 1
525927 99525927 1001 86380 86390 1
525955 99525955 1001 86380 86390 1
525814 99525814 1001 86380 86390 1
526585 99526585 1001 86380 86390 1
526892 99526892 1001 86380 86390 1
526988 99526988 1001 86380 86390 1
526798 99526798 1001 86380 86390 1
526639 99526639 1001 86380 86390 1
527371 99527371 1001 86380 86390 1
527911 99527911 1001 86380 86390 1
527900 99527900 1001 86380 86390 1
527815 99527815 1001 86380 86390 1
527578 99527578 1001 86380 86390 1
527527 99527527 1001 86380 86390 1
528670 99528670 1001 86380 86390 1
528529 99528529 1001 86380 86390 1
528411 99528411 1001 86380 86390 1
528334 99528334 1001 86380 86390 1
528404 99528404 1001 86380 86390 1
528951 99528951 1001 86380 86390 1
529588 99529588 1001 86380 86390 1
529563 99529563 1001 86380 86390 1
529714 99529714 1001 86380 86390 1
529470 99529470 1001 86380 86390 1
529357 99529357 1001 86380 86390 1
529518 99529518 1001 86380 86390 1
529174 99529174 1001 86380 86390 1
529231 99529231 1001 86380 86390 1
529257 99529257 1001 86380 86390 1
529923 99529923 1001 86380 86390 1
530415 99530415 1001 86380 86390 1
530445 99530445 1001 86380 86390 1
530170 99530170 1001 86380 86390 1
530274 99530274 1001 86380 86390 1
530333 99530333 1001 86380 86390 1
530739 99530739 1001 86380 86390 1
531117 99531117 1001 86380 86390 1
530859 99530859 1001 86380 86390 1
531402 99531402 1001 86380 86390 1
531577 99531577 1001 86380 86390 1
531517 99531517 1001 86380 86390 1
532205 99532205 1001 86380 86390 1
531909 99531909 1001 86380 86390 1
531983 99531983 1001 86380 86390 1
531616 99531616 1001 86380 86390 1
531590 99531590 1001 86380 86390 1
532332 99532332 1001 86380 86390 1
532295 99532295 1001 86380 86390 1
532956 99532956 1001 86380 86390 1
532907 99532907 1001 86380 86390 1
532883 99532883 1001 86380 86390 1
532973 99532973 1001 86380 86390 1
532645 99532645 1001 86380 86390 1
533070 99533070 1001 86380 86390 1
533117 99533117 1001 86380 86390 1
533774 99533774 1001 86380 86390 1
533849 99533849 1001 86380 86390 1
533852 99533852 1001 86380 86390 1
533510 99533510 1001 86380 86390 1
533243 99533243 1001 86380 86390 1
534010 99534010 1001 86380 86390 1
533988 99533988 1001 86380 86390 1
534544 99534544 1001 86380 86390 1
534570 99534570 1001 86380 86390 1
534625 99534625 1001 86380 86390 1
534414 99534414 1001 86380 86390 1
534330 99534330 1001 86380 86390 1
534108 99534108 1001 86380 86390 1
534082 99534082 1001 86380 86390 1
534227 99534227 1001 86380 86390 1
534747 99534747 1001 86380 86390 1
534830 99534830 1001 86380 86390 1
535394 99535394 1001 86380 86390 1
535388 99535388 1001 86380 86390 1
534967 99534967 1001 86380 86390 1
534933 99534933 1001 86380 86390 1
535077 99535077 1001 86380 86390 1
535663 99535663 1001 86380 86390 1
535566 99535566 1001 86380 86390 1
536288 99536288 1001 86380 86390 1
536137 99536137 1001 86380 86390 1
536054 99536054 1001 86380 86390 1
535990 99535990 1001 86380 86390 1
536094 99536094 1001 86380 86390 1
536120 99536120 1001 86380 86390 1
535864 99535864 1001 86380 86390 1
536529 99536529 1001 86380 86390 1
536504 99536504 1001 86380 86390 1
536510 99536510 1001 86380 86390 1
536892 99536892 1001 86380 86390 1
536637 99536637 1001 86380 86390 1
537233 99537233 1001 86380 86390 1
537325 99537325 1001 86380 86390 1
537913 99537913 1001 86380 86390 1
537802 99537802 1001 86380 86390 1
537923 99537923 1001 86380 86390 1
537692 99537692 1001 86380 86390 1
537487 99537487 1001 86380 86390 1
538173 99538173 1001 86380 86390 1
538493 99538493 1001 86380 86390 1
538351 99538351 1001 86380 86390 1
539275 99539275 1001 86380 86390 1
539140 99539140 1001 86380 86390 1
539745 99539745 1001 86380 86390 1
539772 99539772 1001 86380 86390 1
539811 99539811 1001 86380 86390 1
539802 99539802 1001 86380 86390 1
540104 99540104 1001 86380 86390 1
539949 99539949 1001 86380 86390 1
539979 99539979 1001 86380 86390 1
541171 99541171 1001 86380 86390 1
541241 99541241 1001 86380 86390 1
541023 99541023 1001 86380 86390 1
540972 99540972 1001 86380 86390 1
540940 99540940 1001 86380 86390 1
540982 99540982 1001 86380 86390 1
540790 99540790 1001 86380 86390 1
540700 99540700 1001 86380 86390 1
540838 99540838 1001 86380 86390 1
541979 99541979 1001 86380 86390 1
541797 99541797 1001 86380 86390 1
541724 99541724 1001 86380 86390 1
542194 99542194 1001 86380 86390 1
542184 99542184 1001 86380 86390 1
542922 99542922 1001 86380 86390 1
542823 99542823 1001 86380 86390 1
542701 99542701 1001 86380 86390 1
542500 99542500 1001 86380 86390 1
542528 99542528 1001 86380 86390 1
543756 99543756 1001 86380 86390 1
543763 99543763 1001 86380 86390 1
543562 99543562 1001 86380 86390 1
543295 99543295 1001 86380 86390 1
543347 99543347 1001 86380 86390 1
543299 99543299 1001 86380 86390 1
543292 99543292 1001 86380 86390 1
544510 99544510 1001 86380 86390 1
544568 99544568 1001 86380 86390 1
544575 99544575 1001 86380 86390 1
544250 99544250 1001 86380 86390 1
544183 99544183 1001 86380 86390 1
544688 99544688 1001 86380 86390 1
544704 99544704 1001 86380 86390 1
544718 99544718 1001 86380 86390 1
413830 229 1001 49800 50217 1
434958 645 1001 36060 38877 1
522431 476 1001 69390 69689 1
400140 99400140 1001 86380 86390 1
400386 99400386 1001 86380 86390 1
400325 99400325 1001 86380 86390 1
400429 99400429 1001 86380 86390 1
400689 99400689 1001 86380 86390 1
400766 99400766 1001 86380 86390 1
400735 99400735 1001 86380 86390 1
400840 99400840 1001 86380 86390 1
400883 99400883 1001 86380 86390 1
400860 99400860 1001 86380 86390 1
401075 99401075 1001 86380 86390 1
401525 99401525 1001 86380 86390 1
401677 99401677 1001 86380 86390 1
402063 99402063 1001 86380 86390 1
402102 99402102 1001 86380 86390 1
402670 99402670 1001 86380 86390 1
402898 99402898 1001 86380 86390 1
402916 99402916 1001 86380 86390 1
403526 99403526 1001 86380 86390 1
403921 99403921 1001 86380 86390 1
403862 99403862 1001 86380 86390 1
404104 99404104 1001 86380 86390 1
404206 99404206 1001 86380 86390 1
404363 99404363 1001 86380 86390 1
404876 99404876 1001 86380 86390 1
404952 99404952 1001 86380 86390 1
405015 99405015 1001 86380 86390 1
405534 99405534 1001 86380 86390 1
405535 99405535 1001 86380 86390 1
405869 99405869 1001 86380 86390 1
405997 99405997 1001 86380 86390 1
406073 99406073 1001 86380 86390 1
406092 99406092 1001 86380 86390 1
406213 99406213 1001 86380 86390 1
406296 99406296 1001 86380 86390 1
406473 99406473 1001 86380 86390 1
406715 99406715 1001 86380 86390 1
406881 99406881 1001 86380 86390 1
406907 99406907 1001 86380 86390 1
407026 99407026 1001 86380 86390 1
406956 99406956 1001 86380 86390 1
407639 99407639 1001 86380 86390 1
407858 99407858 1001 86380 86390 1
408277 99408277 1001 86380 86390 1
408294 99408294 1001 86380 86390 1
408369 99408369 1001 86380 86390 1
408790 99408790 1001 86380 86390 1
408883 99408883 1001 86380 86390 1
409018 99409018 1001 86380 86390 1
408983 99408983 1001 86380 86390 1
409210 99409210 1001 86380 86390 1
409243 99409243 1001 86380 86390 1
410071 99410071 1001 86380 86390 1
410022 99410022 1001 86380 86390 1
410117 99410117 1001 86380 86390 1
410192 99410192 1001 86380 86390 1
410582 99410582 1001 86380 86390 1
410496 99410496 1001 86380 86390 1
410979 99410979 1001 86380 86390 1
411003 99411003 1001 86380 86390 1
411173 99411173 1001 86380 86390 1
411375 99411375 1001 86380 86390 1
411444 99411444 1001 86380 86390 1
411564 99411564 1001 86380 86390 1
411676 99411676 1001 86380 86390 1
412029 99412029 1001 86380 86390 1
412106 99412106 1001 86380 86390 1
412409 99412409 1001 86380 86390 1
413189 99413189 1001 86380 86390 1
412680 99412680 1001 86380 86390 1
412788 99412788 1001 86380 86390 1
413921 99413921 1001 86380 86390 1
414097 99414097 1001 86380 86390 1
415287 99415287 1001 86380 86390 1
414761 99414761 1001 86380 86390 1
414788 99414788 1001 86380 86390 1
414529 99414529 1001 86380 86390 1
414362 99414362 1001 86380 86390 1
415341 99415341 1001 86380 86390 1
415689 99415689 1001 86380 86390 1
416909 99416909 1001 86380 86390 1
416572 99416572 1001 86380 86390 1
417173 99417173 1001 86380 86390 1
417228 99417228 1001 86380 86390 1
418155 99418155 1001 86380 86390 1
417619 99417619 1001 86380 86390 1
417779 99417779 1001 86380 86390 1
420273 99420273 1001 86380 86390 1
419805 99419805 1001 86380 86390 1
419401 99419401 1001 86380 86390 1
420694 99420694 1001 86380 86390 1
420500 99420500 1001 86380 86390 1
420661 99420661 1001 86380 86390 1
420821 99420821 1001 86380 86390 1
422033 99422033 1001 86380 86390 1
422007 99422007 1001 86380 86390 1
421695 99421695 1001 86380 86390 1
421672 99421672 1001 86380 86390 1
421417 99421417 1001 86380 86390 1
421249 99421249 1001 86380 86390 1
422468 99422468 1001 86380 86390 1
422396 99422396 1001 86380 86390 1
423751 99423751 1001 86380 86390 1
422803 99422803 1001 86380 86390 1
422650 99422650 1001 86380 86390 1
423846 99423846 1001 86380 86390 1
425336 99425336 1001 86380 86390 1
425002 99425002 1001 86380 86390 1
424261 99424261 1001 86380 86390 1
425450 99425450 1001 86380 86390 1
425816 99425816 1001 86380 86390 1
427089 99427089 1001 86380 86390 1
426941 99426941 1001 86380 86390 1
426323 99426323 1001 86380 86390 1
426312 99426312 1001 86380 86390 1
425917 99425917 1001 86380 86390 1
425855 99425855 1001 86380 86390 1
428426 99428426 1001 86380 86390 1
428457 99428457 1001 86380 86390 1
428627 99428627 1001 86380 86390 1
428562 99428562 1001 86380 86390 1
427744 99427744 1001 86380 86390 1
428943 99428943 1001 86380 86390 1
428968 99428968 1001 86380 86390 1
430111 99430111 1001 86380 86390 1
429954 99429954 1001 86380 86390 1
430500 99430500 1001 86380 86390 1
430579 99430579 1001 86380 86390 1
430531 99430531 1001 86380 86390 1
431597 99431597 1001 86380 86390 1
431397 99431397 1001 86380 86390 1
431088 99431088 1001 86380 86390 1
430911 99430911 1001 86380 86390 1
432412 99432412 1001 86380 86390 1
432134 99432134 1001 86380 86390 1
432072 99432072 1001 86380 86390 1
433661 99433661 1001 86380 86390 1
433301 99433301 1001 86380 86390 1
433043 99433043 1001 86380 86390 1
433158 99433158 1001 86380 86390 1
432789 99432789 1001 86380 86390 1
432863 99432863 1001 86380 86390 1
432767 99432767 1001 86380 86390 1
434065 99434065 1001 86380 86390 1
433990 99433990 1001 86380 86390 1
435380 99435380 1001 86380 86390 1
434741 99434741 1001 86380 86390 1
434378 99434378 1001 86380 86390 1
437078 99437078 1001 86380 86390 1
436899 99436899 1001 86380 86390 1
437000 99437000 1001 86380 86390 1
436671 99436671 1001 86380 86390 1
436703 99436703 1001 86380 86390 1
436208 99436208 1001 86380 86390 1
300072 99300072 1001 86380 86390 1
300053 99300053 1001 86380 86390 1
300041 99300041 1001 86380 86390 1
300676 99300676 1001 86380 86390 1
300159 99300159 1001 86380 86390 1
300805 99300805 1001 86380 86390 1
300926 99300926 1001 86380 86390 1
301376 99301376 1001 86380 86390 1
301337 99301337 1001 86380 86390 1
301218 99301218 1001 86380 86390 1
300947 99300947 1001 86380 86390 1
300965 99300965 1001 86380 86390 1
301120 99301120 1001 86380 86390 1
301083 99301083 1001 86380 86390 1
301659 99301659 1001 86380 86390 1
301674 99301674 1001 86380 86390 1
301743 99301743 1001 86380 86390 1
302270 99302270 1001 86380 86390 1
302043 99302043 1001 86380 86390 1
302473 99302473 1001 86380 86390 1
302499 99302499 1001 86380 86390 1
302570 99302570 1001 86380 86390 1
303181 99303181 1001 86380 86390 1
303101 99303101 1001 86380 86390 1
302859 99302859 1001 86380 86390 1
303338 99303338 1001 86380 86390 1
303289 99303289 1001 86380 86390 1
304004 99304004 1001 86380 86390 1
303862 99303862 1001 86380 86390 1
303724 99303724 1001 86380 86390 1
303649 99303649 1001 86380 86390 1
303656 99303656 1001 86380 86390 1
303799 99303799 1001 86380 86390 1
303645 99303645 1001 86380 86390 1
303443 99303443 1001 86380 86390 1
304100 99304100 1001 86380 86390 1
304707 99304707 1001 86380 86390 1
304746 99304746 1001 86380 86390 1
304828 99304828 1001 86380 86390 1
304847 99304847 1001 86380 86390 1
304502 99304502 1001 86380 86390 1
304623 99304623 1001 86380 86390 1
304509 99304509 1001 86380 86390 1
305614 99305614 1001 86380 86390 1
305333 99305333 1001 86380 86390 1
305164 99305164 1001 86380 86390 1
500064 99500064 1001 86380 86390 1
500137 99500137 1001 86380 86390 1
500073 99500073 1001 86380 86390 1
500725 99500725 1001 86380 86390 1
500790 99500790 1001 86380 86390 1
500760 99500760 1001 86380 86390 1
500496 99500496 1001 86380 86390 1
500463 99500463 1001 86380 86390 1
500502 99500502 1001 86380 86390 1
500258 99500258 1001 86380 86390 1
501012 99501012 1001 86380 86390 1
501550 99501550 1001 86380 86390 1
501449 99501449 1001 86380 86390 1
501438 99501438 1001 86380 86390 1
501592 99501592 1001 86380 86390 1
501452 99501452 1001 86380 86390 1
501317 99501317 1001 86380 86390 1
501384 99501384 1001 86380 86390 1
501258 99501258 1001 86380 86390 1
501245 99501245 1001 86380 86390 1
501262 99501262 1001 86380 86390 1
501032 99501032 1001 86380 86390 1
501185 99501185 1001 86380 86390 1
501695 99501695 1001 86380 86390 1
501711 99501711 1001 86380 86390 1
502039 99502039 1001 86380 86390 1
502024 99502024 1001 86380 86390 1
503290 99503290 1001 86380 86390 1
503212 99503212 1001 86380 86390 1
503213 99503213 1001 86380 86390 1
502871 99502871 1001 86380 86390 1
502847 99502847 1001 86380 86390 1
503448 99503448 1001 86380 86390 1
503965 99503965 1001 86380 86390 1
504110 99504110 1001 86380 86390 1
503881 99503881 1001 86380 86390 1
503805 99503805 1001 86380 86390 1
503717 99503717 1001 86380 86390 1
503699 99503699 1001 86380 86390 1
503609 99503609 1001 86380 86390 1
504883 99504883 1001 86380 86390 1
504887 99504887 1001 86380 86390 1
504710 99504710 1001 86380 86390 1
504408 99504408 1001 86380 86390 1
505156 99505156 1001 86380 86390 1
505825 99505825 1001 86380 86390 1
506535 99506535 1001 86380 86390 1
506572 99506572 1001 86380 86390 1
506460 99506460 1001 86380 86390 1
506551 99506551 1001 86380 86390 1
506581 99506581 1001 86380 86390 1
506261 99506261 1001 86380 86390 1
506049 99506049 1001 86380 86390 1
506649 99506649 1001 86380 86390 1
506768 99506768 1001 86380 86390 1
506655 99506655 1001 86380 86390 1
507345 99507345 1001 86380 86390 1
507263 99507263 1001 86380 86390 1
507049 99507049 1001 86380 86390 1
507133 99507133 1001 86380 86390 1
507031 99507031 1001 86380 86390 1
507436 99507436 1001 86380 86390 1
507506 99507506 1001 86380 86390 1
507913 99507913 1001 86380 86390 1
507889 99507889 1001 86380 86390 1
507827 99507827 1001 86380 86390 1
508291 99508291 1001 86380 86390 1
508999 99508999 1001 86380 86390 1
509031 99509031 1001 86380 86390 1
508509 99508509 1001 86380 86390 1
508511 99508511 1001 86380 86390 1
509151 99509151 1001 86380 86390 1
509900 99509900 1001 86380 86390 1
509750 99509750 1001 86380 86390 1
509680 99509680 1001 86380 86390 1
509299 99509299 1001 86380 86390 1
509447 99509447 1001 86380 86390 1
510016 99510016 1001 86380 86390 1
510549 99510549 1001 86380 86390 1
510405 99510405 1001 86380 86390 1
510380 99510380 1001 86380 86390 1
510356 99510356 1001 86380 86390 1
510387 99510387 1001 86380 86390 1
510362 99510362 1001 86380 86390 1
510838 99510838 1001 86380 86390 1
511454 99511454 1001 86380 86390 1
511528 99511528 1001 86380 86390 1
511206 99511206 1001 86380 86390 1
511030 99511030 1001 86380 86390 1
511123 99511123 1001 86380 86390 1
511680 99511680 1001 86380 86390 1
512372 99512372 1001 86380 86390 1
512223 99512223 1001 86380 86390 1
512075 99512075 1001 86380 86390 1
512141 99512141 1001 86380 86390 1
512000 99512000 1001 86380 86390 1
512067 99512067 1001 86380 86390 1
511872 99511872 1001 86380 86390 1
513077 99513077 1001 86380 86390 1
513016 99513016 1001 86380 86390 1
512887 99512887 1001 86380 86390 1
512992 99512992 1001 86380 86390 1
513228 99513228 1001 86380 86390 1
513280 99513280 1001 86380 86390 1
513290 99513290 1001 86380 86390 1
513855 99513855 1001 86380 86390 1
514011 99514011 1001 86380 86390 1
513990 99513990 1001 86380 86390 1
513477 99513477 1001 86380 86390 1
513571 99513571 1001 86380 86390 1
514192 99514192 1001 86380 86390 1
514670 99514670 1001 86380 86390 1
514470 99514470 1001 86380 86390 1
514602 99514602 1001 86380 86390 1
514564 99514564 1001 86380 86390 1
514431 99514431 1001 86380 86390 1
514257 99514257 1001 86380 86390 1
514974 99514974 1001 86380 86390 1
515352 99515352 1001 86380 86390 1
515306 99515306 1001 86380 86390 1
515067 99515067 1001 86380 86390 1
515869 99515869 1001 86380 86390 1
516152 99516152 1001 86380 86390 1
516165 99516165 1001 86380 86390 1
516236 99516236 1001 86380 86390 1
515988 99515988 1001 86380 86390 1
516687 99516687 1001 86380 86390 1
517316 99517316 1001 86380 86390 1
516961 99516961 1001 86380 86390 1
516731 99516731 1001 86380 86390 1
516772 99516772 1001 86380 86390 1
516760 99516760 1001 86380 86390 1
516876 99516876 1001 86380 86390 1
517450 99517450 1001 86380 86390 1
517513 99517513 1001 86380 86390 1
517969 99517969 1001 86380 86390 1
517914 99517914 1001 86380 86390 1
517583 99517583 1001 86380 86390 1
517610 99517610 1001 86380 86390 1
518230 99518230 1001 86380 86390 1
518194 99518194 1001 86380 86390 1
518286 99518286 1001 86380 86390 1
518851 99518851 1001 86380 86390 1
518595 99518595 1001 86380 86390 1
518492 99518492 1001 86380 86390 1
519041 99519041 1001 86380 86390 1
519007 99519007 1001 86380 86390 1
519677 99519677 1001 86380 86390 1
519516 99519516 1001 86380 86390 1
519256 99519256 1001 86380 86390 1
519856 99519856 1001 86380 86390 1
519961 99519961 1001 86380 86390 1
520284 99520284 1001 86380 86390 1
520147 99520147 1001 86380 86390 1
520743 99520743 1001 86380 86390 1
520697 99520697 1001 86380 86390 1
520787 99520787 1001 86380 86390 1
521173 99521173 1001 86380 86390 1
521199 99521199 1001 86380 86390 1
521213 99521213 1001 86380 86390 1
521487 99521487 1001 86380 86390 1
521488 99521488 1001 86380 86390 1
521777 99521777 1001 86380 86390 1
521742 99521742 1001 86380 86390 1
521735 99521735 1001 86380 86390 1
522486 99522486 1001 86380 86390 1
522365 99522365 1001 86380 86390 1
522788 99522788 1001 86380 86390 1
522853 99522853 1001 86380 86390 1
522880 99522880 1001 86380 86390 1
522830 99522830 1001 86380 86390 1
522508 99522508 1001 86380 86390 1
523197 99523197 1001 86380 86390 1
523780 99523780 1001 86380 86390 1
523849 99523849 1001 86380 86390 1
523540 99523540 1001 86380 86390 1
523527 99523527 1001 86380 86390 1
524122 99524122 1001 86380 86390 1
524595 99524595 1001 86380 86390 1
524662 99524662 1001 86380 86390 1
524451 99524451 1001 86380 86390 1
524523 99524523 1001 86380 86390 1
524283 99524283 1001 86380 86390 1
524234 99524234 1001 86380 86390 1
524886 99524886 1001 86380 86390 1
524797 99524797 1001 86380 86390 1
524776 99524776 1001 86380 86390 1
524868 99524868 1001 86380 86390 1
525442 99525442 1001 86380 86390 1
525420 99525420 1001 86380 86390 1
525304 99525304 1001 86380 86390 1
525332 99525332 1001 86380 86390 1
525312 99525312 1001 86380 86390 1
524990 99524990 1001 86380 86390 1
525167 99525167 1001 86380 86390 1
525699 99525699 1001 86380 86390 1
526399 99526399 1001 86380 86390 1
526080 99526080 1001 86380 86390 1
526212 99526212 1001 86380 86390 1
525919 99525919 1001 86380 86390 1
525938 99525938 1001 86380 86390 1
526582 99526582 1001 86380 86390 1
527182 99527182 1001 86380 86390 1
526863 99526863 1001 86380 86390 1
526918 99526918 1001 86380 86390 1
526641 99526641 1001 86380 86390 1
526772 99526772 1001 86380 86390 1
526754 99526754 1001 86380 86390 1
528000 99528000 1001 86380 86390 1
528075 99528075 1001 86380 86390 1
528041 99528041 1001 86380 86390 1
527955 99527955 1001 86380 86390 1
527515 99527515 1001 86380 86390 1
527621 99527621 1001 86380 86390 1
528178 99528178 1001 86380 86390 1
528195 99528195 1001 86380 86390 1
528092 99528092 1001 86380 86390 1
528265 99528265 1001 86380 86390 1
528762 99528762 1001 86380 86390 1
528614 99528614 1001 86380 86390 1
528423 99528423 1001 86380 86390 1
528930 99528930 1001 86380 86390 1
528931 99528931 1001 86380 86390 1
529539 99529539 1001 86380 86390 1
529605 99529605 1001 86380 86390 1
529342 99529342 1001 86380 86390 1
529227 99529227 1001 86380 86390 1
529889 99529889 1001 86380 86390 1
529840 99529840 1001 86380 86390 1
530550 99530550 1001 86380 86390 1
530504 99530504 1001 86380 86390 1
530496 99530496 1001 86380 86390 1
530367 99530367 1001 86380 86390 1
530150 99530150 1001 86380 86390 1
531095 99531095 1001 86380 86390 1
530866 99530866 1001 86380 86390 1
531462 99531462 1001 86380 86390 1
532017 99532017 1001 86380 86390 1
532161 99532161 1001 86380 86390 1
531937 99531937 1001 86380 86390 1
531956 99531956 1001 86380 86390 1
532324 99532324 1001 86380 86390 1
532951 99532951 1001 86380 86390 1
532876 99532876 1001 86380 86390 1
532733 99532733 1001 86380 86390 1
532772 99532772 1001 86380 86390 1
532541 99532541 1001 86380 86390 1
532554 99532554 1001 86380 86390 1
532567 99532567 1001 86380 86390 1
533200 99533200 1001 86380 86390 1
533808 99533808 1001 86380 86390 1
533681 99533681 1001 86380 86390 1
533776 99533776 1001 86380 86390 1
533545 99533545 1001 86380 86390 1
534051 99534051 1001 86380 86390 1
533990 99533990 1001 86380 86390 1
533915 99533915 1001 86380 86390 1
534646 99534646 1001 86380 86390 1
534360 99534360 1001 86380 86390 1
534249 99534249 1001 86380 86390 1
534769 99534769 1001 86380 86390 1
535185 99535185 1001 86380 86390 1
534954 99534954 1001 86380 86390 1
535087 99535087 1001 86380 86390 1
534926 99534926 1001 86380 86390 1
535306 99535306 1001 86380 86390 1
535617 99535617 1001 86380 86390 1
535658 99535658 1001 86380 86390 1
536207 99536207 1001 86380 86390 1
536149 99536149 1001 86380 86390 1
536177 99536177 1001 86380 86390 1
536123 99536123 1001 86380 86390 1
535996 99535996 1001 86380 86390 1
536348 99536348 1001 86380 86390 1
537089 99537089 1001 86380 86390 1
537117 99537117 1001 86380 86390 1
537003 99537003 1001 86380 86390 1
536764 99536764 1001 86380 86390 1
536688 99536688 1001 86380 86390 1
536958 99536958 1001 86380 86390 1
537944 99537944 1001 86380 86390 1
537772 99537772 1001 86380 86390 1
537729 99537729 1001 86380 86390 1
537400 99537400 1001 86380 86390 1
537413 99537413 1001 86380 86390 1
537495 99537495 1001 86380 86390 1
538066 99538066 1001 86380 86390 1
538405 99538405 1001 86380 86390 1
538289 99538289 1001 86380 86390 1
538968 99538968 1001 86380 86390 1
538970 99538970 1001 86380 86390 1
538972 99538972 1001 86380 86390 1
538961 99538961 1001 86380 86390 1
538845 99538845 1001 86380 86390 1
538910 99538910 1001 86380 86390 1
539235 99539235 1001 86380 86390 1
539121 99539121 1001 86380 86390 1
539678 99539678 1001 86380 86390 1
540132 99540132 1001 86380 86390 1
540087 99540087 1001 86380 86390 1
539982 99539982 1001 86380 86390 1
539871 99539871 1001 86380 86390 1
540542 99540542 1001 86380 86390 1
541163 99541163 1001 86380 86390 1
540935 99540935 1001 86380 86390 1
540910 99540910 1001 86380 86390 1
540707 99540707 1001 86380 86390 1
541471 99541471 1001 86380 86390 1
541493 99541493 1001 86380 86390 1
541750 99541750 1001 86380 86390 1
541880 99541880 1001 86380 86390 1
541607 99541607 1001 86380 86390 1
541609 99541609 1001 86380 86390 1
541639 99541639 1001 86380 86390 1
542169 99542169 1001 86380 86390 1
542911 99542911 1001 86380 86390 1
542715 99542715 1001 86380 86390 1
542444 99542444 1001 86380 86390 1
542341 99542341 1001 86380 86390 1
542461 99542461 1001 86380 86390 1
543064 99543064 1001 86380 86390 1
543082 99543082 1001 86380 86390 1
543568 99543568 1001 86380 86390 1
543608 99543608 1001 86380 86390 1
543477 99543477 1001 86380 86390 1
543511 99543511 1001 86380 86390 1
543209 99543209 1001 86380 86390 1
543943 99543943 1001 86380 86390 1
544592 99544592 1001 86380 86390 1
544197 99544197 1001 86380 86390 1
544295 99544295 1001 86380 86390 1
544337 99544337 1001 86380 86390 1
544017 99544017 1001 86380 86390 1
544053 99544053 1001 86380 86390 1
544727 99544727 1001 86380 86390 1
544730 99544730 1001 86380 86390 1
544603 99544603 1001 86380 86390 1
544643 99544643 1001 86380 86390 1
431328 553 1001 22560 35517 1
511295 789 1002 59007 64595 1
400267 99400267 1001 86380 86390 1
401105 99401105 1001 86380 86390 1
401374 99401374 1001 86380 86390 1
402220 99402220 1001 86380 86390 1
402373 99402373 1001 86380 86390 1
402752 99402752 1001 86380 86390 1
403007 99403007 1001 86380 86390 1
403648 99403648 1001 86380 86390 1
403711 99403711 1001 86380 86390 1
403927 99403927 1001 86380 86390 1
404031 99404031 1001 86380 86390 1
404103 99404103 1001 86380 86390 1
404192 99404192 1001 86380 86390 1
404578 99404578 1001 86380 86390 1
405262 99405262 1001 86380 86390 1
405395 99405395 1001 86380 86390 1
405544 99405544 1001 86380 86390 1
405859 99405859 1001 86380 86390 1
405821 99405821 1001 86380 86390 1
405973 99405973 1001 86380 86390 1
406573 99406573 1001 86380 86390 1
406820 99406820 1001 86380 86390 1
406889 99406889 1001 86380 86390 1
406918 99406918 1001 86380 86390 1
407009 99407009 1001 86380 86390 1
407876 99407876 1001 86380 86390 1
407959 99407959 1001 86380 86390 1
408010 99408010 1001 86380 86390 1
408014 99408014 1001 86380 86390 1
409714 99409714 1001 86380 86390 1
409954 99409954 1001 86380 86390 1
410143 99410143 1001 86380 86390 1
410584 99410584 1001 86380 86390 1
410553 99410553 1001 86380 86390 1
410701 99410701 1001 86380 86390 1
410803 99410803 1001 86380 86390 1
410793 99410793 1001 86380 86390 1
410865 99410865 1001 86380 86390 1
411713 99411713 1001 86380 86390 1
412267 99412267 1001 86380 86390 1
412288 99412288 1001 86380 86390 1
413353 99413353 1001 86380 86390 1
413583 99413583 1001 86380 86390 1
413612 99413612 1001 86380 86390 1
413032 99413032 1001 86380 86390 1
412909 99412909 1001 86380 86390 1
412796 99412796 1001 86380 86390 1
412601 99412601 1001 86380 86390 1
412690 99412690 1001 86380 86390 1
413776 99413776 1001 86380 86390 1
415058 99415058 1001 86380 86390 1
415234 99415234 1001 86380 86390 1
414543 99414543 1001 86380 86390 1
414294 99414294 1001 86380 86390 1
415550 99415550 1001 86380 86390 1
416811 99416811 1001 86380 86390 1
416756 99416756 1001 86380 86390 1
416817 99416817 1001 86380 86390 1
415864 99415864 1001 86380 86390 1
416098 99416098 1001 86380 86390 1
415772 99415772 1001 86380 86390 1
417222 99417222 1001 86380 86390 1
417185 99417185 1001 86380 86390 1
417593 99417593 1001 86380 86390 1
418801 99418801 1001 86380 86390 1
418689 99418689 1001 86380 86390 1
418107 99418107 1001 86380 86390 1
418138 99418138 1001 86380 86390 1
417634 99417634 1001 86380 86390 1
417798 99417798 1001 86380 86390 1
417666 99417666 1001 86380 86390 1
417611 99417611 1001 86380 86390 1
418994 99418994 1001 86380 86390 1
420409 99420409 1001 86380 86390 1
419704 99419704 1001 86380 86390 1
420015 99420015 1001 86380 86390 1
419993 99419993 1001 86380 86390 1
419796 99419796 1001 86380 86390 1
419470 99419470 1001 86380 86390 1
419510 99419510 1001 86380 86390 1
421966 99421966 1001 86380 86390 1
421476 99421476 1001 86380 86390 1
421267 99421267 1001 86380 86390 1
421118 99421118 1001 86380 86390 1
421135 99421135 1001 86380 86390 1
421034 99421034 1001 86380 86390 1
422206 99422206 1001 86380 86390 1
422298 99422298 1001 86380 86390 1
423110 99423110 1001 86380 86390 1
422883 99422883 1001 86380 86390 1
424069 99424069 1001 86380 86390 1
423966 99423966 1001 86380 86390 1
424905 99424905 1001 86380 86390 1
424681 99424681 1001 86380 86390 1
424792 99424792 1001 86380 86390 1
424899 99424899 1001 86380 86390 1
424526 99424526 1001 86380 86390 1
424409 99424409 1001 86380 86390 1
427048 99427048 1001 86380 86390 1
426568 99426568 1001 86380 86390 1
426368 99426368 1001 86380 86390 1
425889 99425889 1001 86380 86390 1
426025 99426025 1001 86380 86390 1
427524 99427524 1001 86380 86390 1
428350 99428350 1001 86380 86390 1
427829 99427829 1001 86380 86390 1
429152 99429152 1001 86380 86390 1
430036 99430036 1001 86380 86390 1
430685 99430685 1001 86380 86390 1
430569 99430569 1001 86380 86390 1
431674 99431674 1001 86380 86390 1
431854 99431854 1001 86380 86390 1
431536 99431536 1001 86380 86390 1
430985 99430985 1001 86380 86390 1
430969 99430969 1001 86380 86390 1
432225 99432225 1001 86380 86390 1
432340 99432340 1001 86380 86390 1
433320 99433320 1001 86380 86390 1
433717 99433717 1001 86380 86390 1
432974 99432974 1001 86380 86390 1
432963 99432963 1001 86380 86390 1
432535 99432535 1001 86380 86390 1
432744 99432744 1001 86380 86390 1
433912 99433912 1001 86380 86390 1
433918 99433918 1001 86380 86390 1
435077 99435077 1001 86380 86390 1
435315 99435315 1001 86380 86390 1
434931 99434931 1001 86380 86390 1
435695 99435695 1001 86380 86390 1
435724 99435724 1001 86380 86390 1
437147 99437147 1001 86380 86390 1
436993 99436993 1001 86380 86390 1
436967 99436967 1001 86380 86390 1
436683 99436683 1001 86380 86390 1
436356 99436356 1001 86380 86390 1
436469 99436469 1001 86380 86390 1
436008 99436008 1001 86380 86390 1
437179 99437179 1001 86380 86390 1
300014 99300014 1001 86380 86390 1
437235 99437235 1001 86380 86390 1
300679 99300679 1001 86380 86390 1
300525 99300525 1001 86380 86390 1
300547 99300547 1001 86380 86390 1
300406 99300406 1001 86380 86390 1
300377 99300377 1001 86380 86390 1
300173 99300173 1001 86380 86390 1
300277 99300277 1001 86380 86390 1
300193 99300193 1001 86380 86390 1
300287 99300287 1001 86380 86390 1
300834 99300834 1001 86380 86390 1
300905 99300905 1001 86380 86390 1
301375 99301375 1001 86380 86390 1
301456 99301456 1001 86380 86390 1
300953 99300953 1001 86380 86390 1
301127 99301127 1001 86380 86390 1
301741 99301741 1001 86380 86390 1
301652 99301652 1001 86380 86390 1
301561 99301561 1001 86380 86390 1
302214 99302214 1001 86380 86390 1
302297 99302297 1001 86380 86390 1
301997 99301997 1001 86380 86390 1
302166 99302166 1001 86380 86390 1
302420 99302420 1001 86380 86390 1
303124 99303124 1001 86380 86390 1
302845 99302845 1001 86380 86390 1
302656 99302656 1001 86380 86390 1
303381 99303381 1001 86380 86390 1
303407 99303407 1001 86380 86390 1
303844 99303844 1001 86380 86390 1
303834 99303834 1001 86380 86390 1
303478 99303478 1001 86380 86390 1
304134 99304134 1001 86380 86390 1
304136 99304136 1001 86380 86390 1
304704 99304704 1001 86380 86390 1
304668 99304668 1001 86380 86390 1
304485 99304485 1001 86380 86390 1
304456 99304456 1001 86380 86390 1
304394 99304394 1001 86380 86390 1
304308 99304308 1001 86380 86390 1
304403 99304403 1001 86380 86390 1
304966 99304966 1001 86380 86390 1
305285 99305285 1001 86380 86390 1
305347 99305347 1001 86380 86390 1
305373 99305373 1001 86380 86390 1
305399 99305399 1001 86380 86390 1
500081 99500081 1001 86380 86390 1
500642 99500642 1001 86380 86390 1
500806 99500806 1001 86380 86390 1
500275 99500275 1001 86380 86390 1
500393 99500393 1001 86380 86390 1
500957 99500957 1001 86380 86390 1
501571 99501571 1001 86380 86390 1
501418 99501418 1001 86380 86390 1
501072 99501072 1001 86380 86390 1
501150 99501150 1001 86380 86390 1
501181 99501181 1001 86380 86390 1
501844 99501844 1001 86380 86390 1
501757 99501757 1001 86380 86390 1
501838 99501838 1001 86380 86390 1
502446 99502446 1001 86380 86390 1
502359 99502359 1001 86380 86390 1
502150 99502150 1001 86380 86390 1
501901 99501901 1001 86380 86390 1
502638 99502638 1001 86380 86390 1
503166 99503166 1001 86380 86390 1
503252 99503252 1001 86380 86390 1
502951 99502951 1001 86380 86390 1
502993 99502993 1001 86380 86390 1
502805 99502805 1001 86380 86390 1
502747 99502747 1001 86380 86390 1
502879 99502879 1001 86380 86390 1
503489 99503489 1001 86380 86390 1
503360 99503360 1001 86380 86390 1
503453 99503453 1001 86380 86390 1
503874 99503874 1001 86380 86390 1
503723 99503723 1001 86380 86390 1
503682 99503682 1001 86380 86390 1
503515 99503515 1001 86380 86390 1
504209 99504209 1001 86380 86390 1
504266 99504266 1001 86380 86390 1
504844 99504844 1001 86380 86390 1
504793 99504793 1001 86380 86390 1
504745 99504745 1001 86380 86390 1
504796 99504796 1001 86380 86390 1
504888 99504888 1001 86380 86390 1
504801 99504801 1001 86380 86390 1
504879 99504879 1001 86380 86390 1
504553 99504553 1001 86380 86390 1
505008 99505008 1001 86380 86390 1
505641 99505641 1001 86380 86390 1
505640 99505640 1001 86380 86390 1
505502 99505502 1001 86380 86390 1
505468 99505468 1001 86380 86390 1
505347 99505347 1001 86380 86390 1
505271 99505271 1001 86380 86390 1
506565 99506565 1001 86380 86390 1
506422 99506422 1001 86380 86390 1
506592 99506592 1001 86380 86390 1
506346 99506346 1001 86380 86390 1
506755 99506755 1001 86380 86390 1
507236 99507236 1001 86380 86390 1
507355 99507355 1001 86380 86390 1
507168 99507168 1001 86380 86390 1
507108 99507108 1001 86380 86390 1
506848 99506848 1001 86380 86390 1
507512 99507512 1001 86380 86390 1
507467 99507467 1001 86380 86390 1
508074 99508074 1001 86380 86390 1
507812 99507812 1001 86380 86390 1
507751 99507751 1001 86380 86390 1
507727 99507727 1001 86380 86390 1
508376 99508376 1001 86380 86390 1
508424 99508424 1001 86380 86390 1
508718 99508718 1001 86380 86390 1
508658 99508658 1001 86380 86390 1
509177 99509177 1001 86380 86390 1
509076 99509076 1001 86380 86390 1
509089 99509089 1001 86380 86390 1
509738 99509738 1001 86380 86390 1
509828 99509828 1001 86380 86390 1
509856 99509856 1001 86380 86390 1
509891 99509891 1001 86380 86390 1
509743 99509743 1001 86380 86390 1
509411 99509411 1001 86380 86390 1
509439 99509439 1001 86380 86390 1
509363 99509363 1001 86380 86390 1
509430 99509430 1001 86380 86390 1
510090 99510090 1001 86380 86390 1
510568 99510568 1001 86380 86390 1
510509 99510509 1001 86380 86390 1
510159 99510159 1001 86380 86390 1
510142 99510142 1001 86380 86390 1
510870 99510870 1001 86380 86390 1
510825 99510825 1001 86380 86390 1
511374 99511374 1001 86380 86390 1
511485 99511485 1001 86380 86390 1
511317 99511317 1001 86380 86390 1
511009 99511009 1001 86380 86390 1
511061 99511061 1001 86380 86390 1
511001 99511001 1001 86380 86390 1
510977 99510977 1001 86380 86390 1
510955 99510955 1001 86380 86390 1
511575 99511575 1001 86380 86390 1
512190 99512190 1001 86380 86390 1
512286 99512286 1001 86380 86390 1
512101 99512101 1001 86380 86390 1
511768 99511768 1001 86380 86390 1
511860 99511860 1001 86380 86390 1
512509 99512509 1001 86380 86390 1
512563 99512563 1001 86380 86390 1
512435 99512435 1001 86380 86390 1
512387 99512387 1001 86380 86390 1
513119 99513119 1001 86380 86390 1
513010 99513010 1001 86380 86390 1
512858 99512858 1001 86380 86390 1
512656 99512656 1001 86380 86390 1
512712 99512712 1001 86380 86390 1
513321 99513321 1001 86380 86390 1
513285 99513285 1001 86380 86390 1
513356 99513356 1001 86380 86390 1
513852 99513852 1001 86380 86390 1
514004 99514004 1001 86380 86390 1
513544 99513544 1001 86380 86390 1
513601 99513601 1001 86380 86390 1
514112 99514112 1001 86380 86390 1
514720 99514720 1001 86380 86390 1
514588 99514588 1001 86380 86390 1
514595 99514595 1001 86380 86390 1
514456 99514456 1001 86380 86390 1
514399 99514399 1001 86380 86390 1
514376 99514376 1001 86380 86390 1
514300 99514300 1001 86380 86390 1
515522 99515522 1001 86380 86390 1
515640 99515640 1001 86380 86390 1
515602 99515602 1001 86380 86390 1
515526 99515526 1001 86380 86390 1
515290 99515290 1001 86380 86390 1
515451 99515451 1001 86380 86390 1
515245 99515245 1001 86380 86390 1
515248 99515248 1001 86380 86390 1
515799 99515799 1001 86380 86390 1
515764 99515764 1001 86380 86390 1
516409 99516409 1001 86380 86390 1
516453 99516453 1001 86380 86390 1
516497 99516497 1001 86380 86390 1
516117 99516117 1001 86380 86390 1
515950 99515950 1001 86380 86390 1
516573 99516573 1001 86380 86390 1
517260 99517260 1001 86380 86390 1
517280 99517280 1001 86380 86390 1
517325 99517325 1001 86380 86390 1
516919 99516919 1001 86380 86390 1
518071 99518071 1001 86380 86390 1
517937 99517937 1001 86380 86390 1
518328 99518328 1001 86380 86390 1
518282 99518282 1001 86380 86390 1
518914 99518914 1001 86380 86390 1
518686 99518686 1001 86380 86390 1
518562 99518562 1001 86380 86390 1
518368 99518368 1001 86380 86390 1
519158 99519158 1001 86380 86390 1
519123 99519123 1001 86380 86390 1
519151 99519151 1001 86380 86390 1
519778 99519778 1001 86380 86390 1
519783 99519783 1001 86380 86390 1
519705 99519705 1001 86380 86390 1
519744 99519744 1001 86380 86390 1
519466 99519466 1001 86380 86390 1
519605 99519605 1001 86380 86390 1
519389 99519389 1001 86380 86390 1
519921 99519921 1001 86380 86390 1
520489 99520489 1001 86380 86390 1
520508 99520508 1001 86380 86390 1
520352 99520352 1001 86380 86390 1
520239 99520239 1001 86380 86390 1
520215 99520215 1001 86380 86390 1
520721 99520721 1001 86380 86390 1
521439 99521439 1001 86380 86390 1
520891 99520891 1001 86380 86390 1
520922 99520922 1001 86380 86390 1
521503 99521503 1001 86380 86390 1
522139 99522139 1001 86380 86390 1
522199 99522199 1001 86380 86390 1
521937 99521937 1001 86380 86390 1
521815 99521815 1001 86380 86390 1
522406 99522406 1001 86380 86390 1
522463 99522463 1001 86380 86390 1
522440 99522440 1001 86380 86390 1
523055 99523055 1001 86380 86390 1
523038 99523038 1001 86380 86390 1
522975 99522975 1001 86380 86390 1
522590 99522590 1001 86380 86390 1
523289 99523289 1001 86380 86390 1
523152 99523152 1001 86380 86390 1
523794 99523794 1001 86380 86390 1
523879 99523879 1001 86380 86390 1
523707 99523707 1001 86380 86390 1
523696 99523696 1001 86380 86390 1
523341 99523341 1001 86380 86390 1
523459 99523459 1001 86380 86390 1
523500 99523500 1001 86380 86390 1
524017 99524017 1001 86380 86390 1
524594 99524594 1001 86380 86390 1
524744 99524744 1001 86380 86390 1
524572 99524572 1001 86380 86390 1
524718 99524718 1001 86380 86390 1
524365 99524365 1001 86380 86390 1
524830 99524830 1001 86380 86390 1
525454 99525454 1001 86380 86390 1
525215 99525215 1001 86380 86390 1
525260 99525260 1001 86380 86390 1
525768 99525768 1001 86380 86390 1
525614 99525614 1001 86380 86390 1
525694 99525694 1001 86380 86390 1
526169 99526169 1001 86380 86390 1
526131 99526131 1001 86380 86390 1
526122 99526122 1001 86380 86390 1
526616 99526616 1001 86380 86390 1
527229 99527229 1001 86380 86390 1
526838 99526838 1001 86380 86390 1
526965 99526965 1001 86380 86390 1
526740 99526740 1001 86380 86390 1
526742 99526742 1001 86380 86390 1
527364 99527364 1001 86380 86390 1
528033 99528033 1001 86380 86390 1
527539 99527539 1001 86380 86390 1
528864 99528864 1001 86380 86390 1
528777 99528777 1001 86380 86390 1
528752 99528752 1001 86380 86390 1
528741 99528741 1001 86380 86390 1
528858 99528858 1001 86380 86390 1
528637 99528637 1001 86380 86390 1
528615 99528615 1001 86380 86390 1
528346 99528346 1001 86380 86390 1
528451 99528451 1001 86380 86390 1
529698 99529698 1001 86380 86390 1
529400 99529400 1001 86380 86390 1
529862 99529862 1001 86380 86390 1
530480 99530480 1001 86380 86390 1
530457 99530457 1001 86380 86390 1
530313 99530313 1001 86380 86390 1
530267 99530267 1001 86380 86390 1
529988 99529988 1001 86380 86390 1
530662 99530662 1001 86380 86390 1
530665 99530665 1001 86380 86390 1
531345 99531345 1001 86380 86390 1
531310 99531310 1001 86380 86390 1
531126 99531126 1001 86380 86390 1
531121 99531121 1001 86380 86390 1
530936 99530936 1001 86380 86390 1
531481 99531481 1001 86380 86390 1
531540 99531540 1001 86380 86390 1
531518 99531518 1001 86380 86390 1
531812 99531812 1001 86380 86390 1
531920 99531920 1001 86380 86390 1
531604 99531604 1001 86380 86390 1
531747 99531747 1001 86380 86390 1
531752 99531752 1001 86380 86390 1
533021 99533021 1001 86380 86390 1
532633 99532633 1001 86380 86390 1
532751 99532751 1001 86380 86390 1
532708 99532708 1001 86380 86390 1
532581 99532581 1001 86380 86390 1
533839 99533839 1001 86380 86390 1
533461 99533461 1001 86380 86390 1
533427 99533427 1001 86380 86390 1
533339 99533339 1001 86380 86390 1
533935 99533935 1001 86380 86390 1
534684 99534684 1001 86380 86390 1
534612 99534612 1001 86380 86390 1
534484 99534484 1001 86380 86390 1
534315 99534315 1001 86380 86390 1
534294 99534294 1001 86380 86390 1
534296 99534296 1001 86380 86390 1
534099 99534099 1001 86380 86390 1
534740 99534740 1001 86380 86390 1
535331 99535331 1001 86380 86390 1
535037 99535037 1001 86380 86390 1
534986 99534986 1001 86380 86390 1
535025 99535025 1001 86380 86390 1
534974 99534974 1001 86380 86390 1
535592 99535592 1001 86380 86390 1
535697 99535697 1001 86380 86390 1
535687 99535687 1001 86380 86390 1
535518 99535518 1001 86380 86390 1
536314 99536314 1001 86380 86390 1
536214 99536214 1001 86380 86390 1
536203 99536203 1001 86380 86390 1
536142 99536142 1001 86380 86390 1
536155 99536155 1001 86380 86390 1
536111 99536111 1001 86380 86390 1
535903 99535903 1001 86380 86390 1
535831 99535831 1001 86380 86390 1
536492 99536492 1001 86380 86390 1
536405 99536405 1001 86380 86390 1
536423 99536423 1001 86380 86390 1
537153 99537153 1001 86380 86390 1
536841 99536841 1001 86380 86390 1
536894 99536894 1001 86380 86390 1
536699 99536699 1001 86380 86390 1
537164 99537164 1001 86380 86390 1
537282 99537282 1001 86380 86390 1
537219 99537219 1001 86380 86390 1
537945 99537945 1001 86380 86390 1
537844 99537844 1001 86380 86390 1
537760 99537760 1001 86380 86390 1
537618 99537618 1001 86380 86390 1
537600 99537600 1001 86380 86390 1
537406 99537406 1001 86380 86390 1
537498 99537498 1001 86380 86390 1
537429 99537429 1001 86380 86390 1
538040 99538040 1001 86380 86390 1
538006 99538006 1001 86380 86390 1
538624 99538624 1001 86380 86390 1
538805 99538805 1001 86380 86390 1
538479 99538479 1001 86380 86390 1
538526 99538526 1001 86380 86390 1
538252 99538252 1001 86380 86390 1
538357 99538357 1001 86380 86390 1
538203 99538203 1001 86380 86390 1
538827 99538827 1001 86380 86390 1
538882 99538882 1001 86380 86390 1
538860 99538860 1001 86380 86390 1
539500 99539500 1001 86380 86390 1
539501 99539501 1001 86380 86390 1
539503 99539503 1001 86380 86390 1
539619 99539619 1001 86380 86390 1
539267 99539267 1001 86380 86390 1
539125 99539125 1001 86380 86390 1
539198 99539198 1001 86380 86390 1
539692 99539692 1001 86380 86390 1
539710 99539710 1001 86380 86390 1
540390 99540390 1001 86380 86390 1
540291 99540291 1001 86380 86390 1
541185 99541185 1001 86380 86390 1
541084 99541084 1001 86380 86390 1
540955 99540955 1001 86380 86390 1
540794 99540794 1001 86380 86390 1
541344 99541344 1001 86380 86390 1
541426 99541426 1001 86380 86390 1
541315 99541315 1001 86380 86390 1
542038 99542038 1001 86380 86390 1
541976 99541976 1001 86380 86390 1
541791 99541791 1001 86380 86390 1
541629 99541629 1001 86380 86390 1
542146 99542146 1001 86380 86390 1
542317 99542317 1001 86380 86390 1
542308 99542308 1001 86380 86390 1
542908 99542908 1001 86380 86390 1
542860 99542860 1001 86380 86390 1
542827 99542827 1001 86380 86390 1
542698 99542698 1001 86380 86390 1
543116 99543116 1001 86380 86390 1
543000 99543000 1001 86380 86390 1
542977 99542977 1001 86380 86390 1
543710 99543710 1001 86380 86390 1
543418 99543418 1001 86380 86390 1
543483 99543483 1001 86380 86390 1
543154 99543154 1001 86380 86390 1
543972 99543972 1001 86380 86390 1
544594 99544594 1001 86380 86390 1
544460 99544460 1001 86380 86390 1
544423 99544423 1001 86380 86390 1
544492 99544492 1001 86380 86390 1
544199 99544199 1001 86380 86390 1
544268 99544268 1001 86380 86390 1
544221 99544221 1001 86380 86390 1
544026 99544026 1001 86380 86390 1
544735 99544735 1001 86380 86390 1
435755 385 1001 75240 75657 1
530843 949 1001 29636 29936 1
400300 99400300 1001 86380 86390 1
400511 99400511 1001 86380 86390 1
400807 99400807 1001 86380 86390 1
400955 99400955 1001 86380 86390 1
401121 99401121 1001 86380 86390 1
401928 99401928 1001 86380 86390 1
402847 99402847 1001 86380 86390 1
402961 99402961 1001 86380 86390 1
403460 99403460 1001 86380 86390 1
403467 99403467 1001 86380 86390 1
403717 99403717 1001 86380 86390 1
403702 99403702 1001 86380 86390 1
403792 99403792 1001 86380 86390 1
404274 99404274 1001 86380 86390 1
404338 99404338 1001 86380 86390 1
404597 99404597 1001 86380 86390 1
404747 99404747 1001 86380 86390 1
405120 99405120 1001 86380 86390 1
405540 99405540 1001 86380 86390 1
405574 99405574 1001 86380 86390 1
405636 99405636 1001 86380 86390 1
406281 99406281 1001 86380 86390 1
406233 99406233 1001 86380 86390 1
406391 99406391 1001 86380 86390 1
406465 99406465 1001 86380 86390 1
406539 99406539 1001 86380 86390 1
406680 99406680 1001 86380 86390 1
406782 99406782 1001 86380 86390 1
407213 99407213 1001 86380 86390 1
407281 99407281 1001 86380 86390 1
407350 99407350 1001 86380 86390 1
407404 99407404 1001 86380 86390 1
407422 99407422 1001 86380 86390 1
407546 99407546 1001 86380 86390 1
408370 99408370 1001 86380 86390 1
408642 99408642 1001 86380 86390 1
408711 99408711 1001 86380 86390 1
408998 99408998 1001 86380 86390 1
409035 99409035 1001 86380 86390 1
409586 99409586 1001 86380 86390 1
409572 99409572 1001 86380 86390 1
409888 99409888 1001 86380 86390 1
410115 99410115 1001 86380 86390 1
410965 99410965 1001 86380 86390 1
411091 99411091 1001 86380 86390 1
411355 99411355 1001 86380 86390 1
411565 99411565 1001 86380 86390 1
412055 99412055 1001 86380 86390 1
412036 99412036 1001 86380 86390 1
412308 99412308 1001 86380 86390 1
413684 99413684 1001 86380 86390 1
413105 99413105 1001 86380 86390 1
412613 99412613 1001 86380 86390 1
414061 99414061 1001 86380 86390 1
412482 99412482 1001 86380 86390 1
413788 99413788 1001 86380 86390 1
413873 99413873 1001 86380 86390 1
413930 99413930 1001 86380 86390 1
415191 99415191 1001 86380 86390 1
415100 99415100 1001 86380 86390 1
414983 99414983 1001 86380 86390 1
415179 99415179 1001 86380 86390 1
414701 99414701 1001 86380 86390 1
414381 99414381 1001 86380 86390 1
415480 99415480 1001 86380 86390 1
415529 99415529 1001 86380 86390 1
415704 99415704 1001 86380 86390 1
415333 99415333 1001 86380 86390 1
415694 99415694 1001 86380 86390 1
416613 99416613 1001 86380 86390 1
416079 99416079 1001 86380 86390 1
418449 99418449 1001 86380 86390 1
418165 99418165 1001 86380 86390 1
418399 99418399 1001 86380 86390 1
418149 99418149 1001 86380 86390 1
417690 99417690 1001 86380 86390 1
418873 99418873 1001 86380 86390 1
418822 99418822 1001 86380 86390 1
418869 99418869 1001 86380 86390 1
420068 99420068 1001 86380 86390 1
419827 99419827 1001 86380 86390 1
419963 99419963 1001 86380 86390 1
419405 99419405 1001 86380 86390 1
420568 99420568 1001 86380 86390 1
420547 99420547 1001 86380 86390 1
421771 99421771 1001 86380 86390 1
422017 99422017 1001 86380 86390 1
421613 99421613 1001 86380 86390 1
420976 99420976 1001 86380 86390 1
423540 99423540 1001 86380 86390 1
423269 99423269 1001 86380 86390 1
423227 99423227 1001 86380 86390 1
423101 99423101 1001 86380 86390 1
422864 99422864 1001 86380 86390 1
423306 99423306 1001 86380 86390 1
423910 99423910 1001 86380 86390 1
425165 99425165 1001 86380 86390 1
424821 99424821 1001 86380 86390 1
424839 99424839 1001 86380 86390 1
424661 99424661 1001 86380 86390 1
425684 99425684 1001 86380 86390 1
427113 99427113 1001 86380 86390 1
427038 99427038 1001 86380 86390 1
426799 99426799 1001 86380 86390 1
427095 99427095 1001 86380 86390 1
426299 99426299 1001 86380 86390 1
426637 99426637 1001 86380 86390 1
426187 99426187 1001 86380 86390 1
425951 99425951 1001 86380 86390 1
426239 99426239 1001 86380 86390 1
426213 99426213 1001 86380 86390 1
427352 99427352 1001 86380 86390 1
427304 99427304 1001 86380 86390 1
427161 99427161 1001 86380 86390 1
427367 99427367 1001 86380 86390 1
427453 99427453 1001 86380 86390 1
428377 99428377 1001 86380 86390 1
428197 99428197 1001 86380 86390 1
428221 99428221 1001 86380 86390 1
427828 99427828 1001 86380 86390 1
428980 99428980 1001 86380 86390 1
430150 99430150 1001 86380 86390 1
430005 99430005 1001 86380 86390 1
430010 99430010 1001 86380 86390 1
429466 99429466 1001 86380 86390 1
429307 99429307 1001 86380 86390 1
430797 99430797 1001 86380 86390 1
430626 99430626 1001 86380 86390 1
431717 99431717 1001 86380 86390 1
431669 99431669 1001 86380 86390 1
432396 99432396 1001 86380 86390 1
432210 99432210 1001 86380 86390 1
432263 99432263 1001 86380 86390 1
433466 99433466 1001 86380 86390 1
432980 99432980 1001 86380 86390 1
432552 99432552 1001 86380 86390 1
433789 99433789 1001 86380 86390 1
433977 99433977 1001 86380 86390 1
435416 99435416 1001 86380 86390 1
434887 99434887 1001 86380 86390 1
435539 99435539 1001 86380 86390 1
436769 99436769 1001 86380 86390 1
436965 99436965 1001 86380 86390 1
436456 99436456 1001 86380 86390 1
436428 99436428 1001 86380 86390 1
436172 99436172 1001 86380 86390 1
436325 99436325 1001 86380 86390 1
436056 99436056 1001 86380 86390 1
300626 99300626 1001 86380 86390 1
300403 99300403 1001 86380 86390 1
300250 99300250 1001 86380 86390 1
300187 99300187 1001 86380 86390 1
300140 99300140 1001 86380 86390 1
300166 99300166 1001 86380 86390 1
300875 99300875 1001 86380 86390 1
300839 99300839 1001 86380 86390 1
301410 99301410 1001 86380 86390 1
301437 99301437 1001 86380 86390 1
301064 99301064 1001 86380 86390 1
301592 99301592 1001 86380 86390 1
301698 99301698 1001 86380 86390 1
301595 99301595 1001 86380 86390 1
302202 99302202 1001 86380 86390 1
302292 99302292 1001 86380 86390 1
302372 99302372 1001 86380 86390 1
301990 99301990 1001 86380 86390 1
301817 99301817 1001 86380 86390 1
303206 99303206 1001 86380 86390 1
303186 99303186 1001 86380 86390 1
303154 99303154 1001 86380 86390 1
302936 99302936 1001 86380 86390 1
302856 99302856 1001 86380 86390 1
303336 99303336 1001 86380 86390 1
303279 99303279 1001 86380 86390 1
303988 99303988 1001 86380 86390 1
303937 99303937 1001 86380 86390 1
303976 99303976 1001 86380 86390 1
303979 99303979 1001 86380 86390 1
303746 99303746 1001 86380 86390 1
303566 99303566 1001 86380 86390 1
304113 99304113 1001 86380 86390 1
304065 99304065 1001 86380 86390 1
304803 99304803 1001 86380 86390 1
304242 99304242 1001 86380 86390 1
304379 99304379 1001 86380 86390 1
304993 99304993 1001 86380 86390 1
305584 99305584 1001 86380 86390 1
305337 99305337 1001 86380 86390 1
500147 99500147 1001 86380 86390 1
500637 99500637 1001 86380 86390 1
500615 99500615 1001 86380 86390 1
500561 99500561 1001 86380 86390 1
500566 99500566 1001 86380 86390 1
500239 99500239 1001 86380 86390 1
500320 99500320 1001 86380 86390 1
500820 99500820 1001 86380 86390 1
500886 99500886 1001 86380 86390 1
501467 99501467 1001 86380 86390 1
501241 99501241 1001 86380 86390 1
501180 99501180 1001 86380 86390 1
501225 99501225 1001 86380 86390 1
501706 99501706 1001 86380 86390 1
501800 99501800 1001 86380 86390 1
501764 99501764 1001 86380 86390 1
502312 99502312 1001 86380 86390 1
502390 99502390 1001 86380 86390 1
502371 99502371 1001 86380 86390 1
502397 99502397 1001 86380 86390 1
502151 99502151 1001 86380 86390 1
501939 99501939 1001 86380 86390 1
501958 99501958 1001 86380 86390 1
502646 99502646 1001 86380 86390 1
503260 99503260 1001 86380 86390 1
503129 99503129 1001 86380 86390 1
503196 99503196 1001 86380 86390 1
502958 99502958 1001 86380 86390 1
502908 99502908 1001 86380 86390 1
502940 99502940 1001 86380 86390 1
502714 99502714 1001 86380 86390 1
502757 99502757 1001 86380 86390 1
503456 99503456 1001 86380 86390 1
503908 99503908 1001 86380 86390 1
504138 99504138 1001 86380 86390 1
504897 99504897 1001 86380 86390 1
504738 99504738 1001 86380 86390 1
504669 99504669 1001 86380 86390 1
504568 99504568 1001 86380 86390 1
504351 99504351 1001 86380 86390 1
505123 99505123 1001 86380 86390 1
504984 99504984 1001 86380 86390 1
504999 99504999 1001 86380 86390 1
504975 99504975 1001 86380 86390 1
505423 99505423 1001 86380 86390 1
505836 99505836 1001 86380 86390 1
505879 99505879 1001 86380 86390 1
505830 99505830 1001 86380 86390 1
506433 99506433 1001 86380 86390 1
506505 99506505 1001 86380 86390 1
506351 99506351 1001 86380 86390 1
506697 99506697 1001 86380 86390 1
507296 99507296 1001 86380 86390 1
507310 99507310 1001 86380 86390 1
507035 99507035 1001 86380 86390 1
507090 99507090 1001 86380 86390 1
506803 99506803 1001 86380 86390 1
507547 99507547 1001 86380 86390 1
508213 99508213 1001 86380 86390 1
508206 99508206 1001 86380 86390 1
508157 99508157 1001 86380 86390 1
507719 99507719 1001 86380 86390 1
508259 99508259 1001 86380 86390 1
508348 99508348 1001 86380 86390 1
508506 99508506 1001 86380 86390 1
508545 99508545 1001 86380 86390 1
508456 99508456 1001 86380 86390 1
509127 99509127 1001 86380 86390 1
509260 99509260 1001 86380 86390 1
509237 99509237 1001 86380 86390 1
509698 99509698 1001 86380 86390 1
509384 99509384 1001 86380 86390 1
510527 99510527 1001 86380 86390 1
510330 99510330 1001 86380 86390 1
510427 99510427 1001 86380 86390 1
510351 99510351 1001 86380 86390 1
510148 99510148 1001 86380 86390 1
510116 99510116 1001 86380 86390 1
510848 99510848 1001 86380 86390 1
511390 99511390 1001 86380 86390 1
510964 99510964 1001 86380 86390 1
511692 99511692 1001 86380 86390 1
511605 99511605 1001 86380 86390 1
511621 99511621 1001 86380 86390 1
512092 99512092 1001 86380 86390 1
511879 99511879 1001 86380 86390 1
511803 99511803 1001 86380 86390 1
511924 99511924 1001 86380 86390 1
512467 99512467 1001 86380 86390 1
512506 99512506 1001 86380 86390 1
512578 99512578 1001 86380 86390 1
513203 99513203 1001 86380 86390 1
513012 99513012 1001 86380 86390 1
513026 99513026 1001 86380 86390 1
513112 99513112 1001 86380 86390 1
513101 99513101 1001 86380 86390 1
512828 99512828 1001 86380 86390 1
512869 99512869 1001 86380 86390 1
512680 99512680 1001 86380 86390 1
512671 99512671 1001 86380 86390 1
512725 99512725 1001 86380 86390 1
512764 99512764 1001 86380 86390 1
513264 99513264 1001 86380 86390 1
513407 99513407 1001 86380 86390 1
513983 99513983 1001 86380 86390 1
513960 99513960 1001 86380 86390 1
513805 99513805 1001 86380 86390 1
513638 99513638 1001 86380 86390 1
513653 99513653 1001 86380 86390 1
513501 99513501 1001 86380 86390 1
513523 99513523 1001 86380 86390 1
514060 99514060 1001 86380 86390 1
514064 99514064 1001 86380 86390 1
514233 99514233 1001 86380 86390 1
514117 99514117 1001 86380 86390 1
514659 99514659 1001 86380 86390 1
514579 99514579 1001 86380 86390 1
514582 99514582 1001 86380 86390 1
514634 99514634 1001 86380 86390 1
514547 99514547 1001 86380 86390 1
514301 99514301 1001 86380 86390 1
514319 99514319 1001 86380 86390 1
514338 99514338 1001 86380 86390 1
514985 99514985 1001 86380 86390 1
514876 99514876 1001 86380 86390 1
514995 99514995 1001 86380 86390 1
515652 99515652 1001 86380 86390 1
515314 99515314 1001 86380 86390 1
515329 99515329 1001 86380 86390 1
515097 99515097 1001 86380 86390 1
515719 99515719 1001 86380 86390 1
515798 99515798 1001 86380 86390 1
516374 99516374 1001 86380 86390 1
516241 99516241 1001 86380 86390 1
516259 99516259 1001 86380 86390 1
516042 99516042 1001 86380 86390 1
516043 99516043 1001 86380 86390 1
517233 99517233 1001 86380 86390 1
516952 99516952 1001 86380 86390 1
516756 99516756 1001 86380 86390 1
517540 99517540 1001 86380 86390 1
517518 99517518 1001 86380 86390 1
517454 99517454 1001 86380 86390 1
517486 99517486 1001 86380 86390 1
518151 99518151 1001 86380 86390 1
518095 99518095 1001 86380 86390 1
517946 99517946 1001 86380 86390 1
517859 99517859 1001 86380 86390 1
517755 99517755 1001 86380 86390 1
517912 99517912 1001 86380 86390 1
517812 99517812 1001 86380 86390 1
517623 99517623 1001 86380 86390 1
517707 99517707 1001 86380 86390 1
517695 99517695 1001 86380 86390 1
517541 99517541 1001 86380 86390 1
518291 99518291 1001 86380 86390 1
518326 99518326 1001 86380 86390 1
518945 99518945 1001 86380 86390 1
518624 99518624 1001 86380 86390 1
519101 99519101 1001 86380 86390 1
519103 99519103 1001 86380 86390 1
519061 99519061 1001 86380 86390 1
519582 99519582 1001 86380 86390 1
519468 99519468 1001 86380 86390 1
519295 99519295 1001 86380 86390 1
519995 99519995 1001 86380 86390 1
520535 99520535 1001 86380 86390 1
520321 99520321 1001 86380 86390 1
520412 99520412 1001 86380 86390 1
520652 99520652 1001 86380 86390 1
520822 99520822 1001 86380 86390 1
520668 99520668 1001 86380 86390 1
520750 99520750 1001 86380 86390 1
522111 99522111 1001 86380 86390 1
522066 99522066 1001 86380 86390 1
522032 99522032 1001 86380 86390 1
521673 99521673 1001 86380 86390 1
521816 99521816 1001 86380 86390 1
521740 99521740 1001 86380 86390 1
521755 99521755 1001 86380 86390 1
522370 99522370 1001 86380 86390 1
522475 99522475 1001 86380 86390 1
523018 99523018 1001 86380 86390 1
522878 99522878 1001 86380 86390 1
522752 99522752 1001 86380 86390 1
522846 99522846 1001 86380 86390 1
523302 99523302 1001 86380 86390 1
523121 99523121 1001 86380 86390 1
523164 99523164 1001 86380 86390 1
523892 99523892 1001 86380 86390 1
523662 99523662 1001 86380 86390 1
523552 99523552 1001 86380 86390 1
524105 99524105 1001 86380 86390 1
524770 99524770 1001 86380 86390 1
524736 99524736 1001 86380 86390 1
524758 99524758 1001 86380 86390 1
524525 99524525 1001 86380 86390 1
524399 99524399 1001 86380 86390 1
524176 99524176 1001 86380 86390 1
524293 99524293 1001 86380 86390 1
524152 99524152 1001 86380 86390 1
524181 99524181 1001 86380 86390 1
524239 99524239 1001 86380 86390 1
525595 99525595 1001 86380 86390 1
525511 99525511 1001 86380 86390 1
525541 99525541 1001 86380 86390 1
525377 99525377 1001 86380 86390 1
524992 99524992 1001 86380 86390 1
526311 99526311 1001 86380 86390 1
526351 99526351 1001 86380 86390 1
526033 99526033 1001 86380 86390 1
525970 99525970 1001 86380 86390 1
525882 99525882 1001 86380 86390 1
525897 99525897 1001 86380 86390 1
525930 99525930 1001 86380 86390 1
526578 99526578 1001 86380 86390 1
526595 99526595 1001 86380 86390 1
527112 99527112 1001 86380 86390 1
527156 99527156 1001 86380 86390 1
526841 99526841 1001 86380 86390 1
527023 99527023 1001 86380 86390 1
526659 99526659 1001 86380 86390 1
527376 99527376 1001 86380 86390 1
527289 99527289 1001 86380 86390 1
527541 99527541 1001 86380 86390 1
528227 99528227 1001 86380 86390 1
528262 99528262 1001 86380 86390 1
528780 99528780 1001 86380 86390 1
528720 99528720 1001 86380 86390 1
528823 99528823 1001 86380 86390 1
528645 99528645 1001 86380 86390 1
528685 99528685 1001 86380 86390 1
528394 99528394 1001 86380 86390 1
529535 99529535 1001 86380 86390 1
529529 99529529 1001 86380 86390 1
529283 99529283 1001 86380 86390 1
529909 99529909 1001 86380 86390 1
530419 99530419 1001 86380 86390 1
530514 99530514 1001 86380 86390 1
530157 99530157 1001 86380 86390 1
530306 99530306 1001 86380 86390 1
530065 99530065 1001 86380 86390 1
530060 99530060 1001 86380 86390 1
530734 99530734 1001 86380 86390 1
531213 99531213 1001 86380 86390 1
531329 99531329 1001 86380 86390 1
531335 99531335 1001 86380 86390 1
531236 99531236 1001 86380 86390 1
531044 99531044 1001 86380 86390 1
530814 99530814 1001 86380 86390 1
530776 99530776 1001 86380 86390 1
530870 99530870 1001 86380 86390 1
530874 99530874 1001 86380 86390 1
531475 99531475 1001 86380 86390 1
532002 99532002 1001 86380 86390 1
532122 99532122 1001 86380 86390 1
532189 99532189 1001 86380 86390 1
531827 99531827 1001 86380 86390 1
531868 99531868 1001 86380 86390 1
531785 99531785 1001 86380 86390 1
532263 99532263 1001 86380 86390 1
532277 99532277 1001 86380 86390 1
532226 99532226 1001 86380 86390 1
532968 99532968 1001 86380 86390 1
532886 99532886 1001 86380 86390 1
532913 99532913 1001 86380 86390 1
532770 99532770 1001 86380 86390 1
532464 99532464 1001 86380 86390 1
532602 99532602 1001 86380 86390 1
532421 99532421 1001 86380 86390 1
533799 99533799 1001 86380 86390 1
533832 99533832 1001 86380 86390 1
533622 99533622 1001 86380 86390 1
533321 99533321 1001 86380 86390 1
533922 99533922 1001 86380 86390 1
534044 99534044 1001 86380 86390 1
534649 99534649 1001 86380 86390 1
534549 99534549 1001 86380 86390 1
534641 99534641 1001 86380 86390 1
534467 99534467 1001 86380 86390 1
534357 99534357 1001 86380 86390 1
534098 99534098 1001 86380 86390 1
534267 99534267 1001 86380 86390 1
534204 99534204 1001 86380 86390 1
534739 99534739 1001 86380 86390 1
534741 99534741 1001 86380 86390 1
535149 99535149 1001 86380 86390 1
535229 99535229 1001 86380 86390 1
535559 99535559 1001 86380 86390 1
535695 99535695 1001 86380 86390 1
535711 99535711 1001 86380 86390 1
535674 99535674 1001 86380 86390 1
536217 99536217 1001 86380 86390 1
535931 99535931 1001 86380 86390 1
536114 99536114 1001 86380 86390 1
535744 99535744 1001 86380 86390 1
535771 99535771 1001 86380 86390 1
535721 99535721 1001 86380 86390 1
536455 99536455 1001 86380 86390 1
536484 99536484 1001 86380 86390 1
536818 99536818 1001 86380 86390 1
536612 99536612 1001 86380 86390 1
537316 99537316 1001 86380 86390 1
537207 99537207 1001 86380 86390 1
537931 99537931 1001 86380 86390 1
537705 99537705 1001 86380 86390 1
537739 99537739 1001 86380 86390 1
537525 99537525 1001 86380 86390 1
538068 99538068 1001 86380 86390 1
538030 99538030 1001 86380 86390 1
538637 99538637 1001 86380 86390 1
538803 99538803 1001 86380 86390 1
538447 99538447 1001 86380 86390 1
538414 99538414 1001 86380 86390 1
538303 99538303 1001 86380 86390 1
538304 99538304 1001 86380 86390 1
538996 99538996 1001 86380 86390 1
538896 99538896 1001 86380 86390 1
539002 99539002 1001 86380 86390 1
539518 99539518 1001 86380 86390 1
539520 99539520 1001 86380 86390 1
539330 99539330 1001 86380 86390 1
539239 99539239 1001 86380 86390 1
539149 99539149 1001 86380 86390 1
539124 99539124 1001 86380 86390 1
539200 99539200 1001 86380 86390 1
540463 99540463 1001 86380 86390 1
540585 99540585 1001 86380 86390 1
540513 99540513 1001 86380 86390 1
541261 99541261 1001 86380 86390 1
541281 99541281 1001 86380 86390 1
540685 99540685 1001 86380 86390 1
540831 99540831 1001 86380 86390 1
540746 99540746 1001 86380 86390 1
541364 99541364 1001 86380 86390 1
541905 99541905 1001 86380 86390 1
541846 99541846 1001 86380 86390 1
541557 99541557 1001 86380 86390 1
542260 99542260 1001 86380 86390 1
542202 99542202 1001 86380 86390 1
542151 99542151 1001 86380 86390 1
542270 99542270 1001 86380 86390 1
542791 99542791 1001 86380 86390 1
542915 99542915 1001 86380 86390 1
542862 99542862 1001 86380 86390 1
542762 99542762 1001 86380 86390 1
542716 99542716 1001 86380 86390 1
542590 99542590 1001 86380 86390 1
542456 99542456 1001 86380 86390 1
542412 99542412 1001 86380 86390 1
543021 99543021 1001 86380 86390 1
543117 99543117 1001 86380 86390 1
543080 99543080 1001 86380 86390 1
542991 99542991 1001 86380 86390 1
543069 99543069 1001 86380 86390 1
543614 99543614 1001 86380 86390 1
543503 99543503 1001 86380 86390 1
543516 99543516 1001 86380 86390 1
543325 99543325 1001 86380 86390 1
543316 99543316 1001 86380 86390 1
543329 99543329 1001 86380 86390 1
543862 99543862 1001 86380 86390 1
543969 99543969 1001 86380 86390 1
543854 99543854 1001 86380 86390 1
544419 99544419 1001 86380 86390 1
544536 99544536 1001 86380 86390 1
544214 99544214 1001 86380 86390 1
544293 99544293 1001 86380 86390 1
544189 99544189 1001 86380 86390 1
544269 99544269 1001 86380 86390 1
544311 99544311 1001 86380 86390 1
544261 99544261 1001 86380 86390 1
544073 99544073 1001 86380 86390 1
544637 99544637 1001 86380 86390 1
544666 99544666 1001 86380 86390 1
544705 99544705 1001 86380 86390 1
522431 476 1002 33996 36463 1
400015 99400015 1001 86380 86390 1
400538 99400538 1001 86380 86390 1
401255 99401255 1001 86380 86390 1
401749 99401749 1001 86380 86390 1
402234 99402234 1001 86380 86390 1
402509 99402509 1001 86380 86390 1
402586 99402586 1001 86380 86390 1
402743 99402743 1001 86380 86390 1
403104 99403104 1001 86380 86390 1
403953 99403953 1001 86380 86390 1
404234 99404234 1001 86380 86390 1
404477 99404477 1001 86380 86390 1
404437 99404437 1001 86380 86390 1
404557 99404557 1001 86380 86390 1
404965 99404965 1001 86380 86390 1
405132 99405132 1001 86380 86390 1
405650 99405650 1001 86380 86390 1
405846 99405846 1001 86380 86390 1
405852 99405852 1001 86380 86390 1
406404 99406404 1001 86380 86390 1
406718 99406718 1001 86380 86390 1
406796 99406796 1001 86380 86390 1
407222 99407222 1001 86380 86390 1
407256 99407256 1001 86380 86390 1
407324 99407324 1001 86380 86390 1
407385 99407385 1001 86380 86390 1
407417 99407417 1001 86380 86390 1
407439 99407439 1001 86380 86390 1
407892 99407892 1001 86380 86390 1
408706 99408706 1001 86380 86390 1
409346 99409346 1001 86380 86390 1
409599 99409599 1001 86380 86390 1
409723 99409723 1001 86380 86390 1
409598 99409598 1001 86380 86390 1
409911 99409911 1001 86380 86390 1
410869 99410869 1001 86380 86390 1
411026 99411026 1001 86380 86390 1
411157 99411157 1001 86380 86390 1
411493 99411493 1001 86380 86390 1
411498 99411498 1001 86380 86390 1
411628 99411628 1001 86380 86390 1
411634 99411634 1001 86380 86390 1
411710 99411710 1001 86380 86390 1
411661 99411661 1001 86380 86390 1
412150 99412150 1001 86380 86390 1
412311 99412311 1001 86380 86390 1
413698 99413698 1001 86380 86390 1
413415 99413415 1001 86380 86390 1
412960 99412960 1001 86380 86390 1
412896 99412896 1001 86380 86390 1
412820 99412820 1001 86380 86390 1
412652 99412652 1001 86380 86390 1
414947 99414947 1001 86380 86390 1
414703 99414703 1001 86380 86390 1
414293 99414293 1001 86380 86390 1
415534 99415534 1001 86380 86390 1
416938 99416938 1001 86380 86390 1
416646 99416646 1001 86380 86390 1
416415 99416415 1001 86380 86390 1
416389 99416389 1001 86380 86390 1
415902 99415902 1001 86380 86390 1
415869 99415869 1001 86380 86390 1
415790 99415790 1001 86380 86390 1
417114 99417114 1001 86380 86390 1
417010 99417010 1001 86380 86390 1
418534 99418534 1001 86380 86390 1
417615 99417615 1001 86380 86390 1
417836 99417836 1001 86380 86390 1
419144 99419144 1001 86380 86390 1
420063 99420063 1001 86380 86390 1
420288 99420288 1001 86380 86390 1
419703 99419703 1001 86380 86390 1
419678 99419678 1001 86380 86390 1
419819 99419819 1001 86380 86390 1
419478 99419478 1001 86380 86390 1
420707 99420707 1001 86380 86390 1
421950 99421950 1001 86380 86390 1
421805 99421805 1001 86380 86390 1
422020 99422020 1001 86380 86390 1
421515 99421515 1001 86380 86390 1
421285 99421285 1001 86380 86390 1
421080 99421080 1001 86380 86390 1
421128 99421128 1001 86380 86390 1
422334 99422334 1001 86380 86390 1
422291 99422291 1001 86380 86390 1
423596 99423596 1001 86380 86390 1
422965 99422965 1001 86380 86390 1
423163 99423163 1001 86380 86390 1
422579 99422579 1001 86380 86390 1
422795 99422795 1001 86380 86390 1
423794 99423794 1001 86380 86390 1
423926 99423926 1001 86380 86390 1
424025 99424025 1001 86380 86390 1
423879 99423879 1001 86380 86390 1
425330 99425330 1001 86380 86390 1
425033 99425033 1001 86380 86390 1
424623 99424623 1001 86380 86390 1
425774 99425774 1001 86380 86390 1
426739 99426739 1001 86380 86390 1
426351 99426351 1001 86380 86390 1
426008 99426008 1001 86380 86390 1
425949 99425949 1001 86380 86390 1
428425 99428425 1001 86380 86390 1
428414 99428414 1001 86380 86390 1
428563 99428563 1001 86380 86390 1
428262 99428262 1001 86380 86390 1
427730 99427730 1001 86380 86390 1
427602 99427602 1001 86380 86390 1
429157 99429157 1001 86380 86390 1
430331 99430331 1001 86380 86390 1
430286 99430286 1001 86380 86390 1
430188 99430188 1001 86380 86390 1
429740 99429740 1001 86380 86390 1
429790 99429790 1001 86380 86390 1
429585 99429585 1001 86380 86390 1
429177 99429177 1001 86380 86390 1
429395 99429395 1001 86380 86390 1
429262 99429262 1001 86380 86390 1
431965 99431965 1001 86380 86390 1
431678 99431678 1001 86380 86390 1
431684 99431684 1001 86380 86390 1
431900 99431900 1001 86380 86390 1
431357 99431357 1001 86380 86390 1
431331 99431331 1001 86380 86390 1
430907 99430907 1001 86380 86390 1
433378 99433378 1001 86380 86390 1
433093 99433093 1001 86380 86390 1
432518 99432518 1001 86380 86390 1
432899 99432899 1001 86380 86390 1
434334 99434334 1001 86380 86390 1
437059 99437059 1001 86380 86390 1
436890 99436890 1001 86380 86390 1
436560 99436560 1001 86380 86390 1
300368 99300368 1001 86380 86390 1
300501 99300501 1001 86380 86390 1
300476 99300476 1001 86380 86390 1
300298 99300298 1001 86380 86390 1
300878 99300878 1001 86380 86390 1
301535 99301535 1001 86380 86390 1
301515 99301515 1001 86380 86390 1
301610 99301610 1001 86380 86390 1
302333 99302333 1001 86380 86390 1
302312 99302312 1001 86380 86390 1
302032 99302032 1001 86380 86390 1
302167 99302167 1001 86380 86390 1
301977 99301977 1001 86380 86390 1
301851 99301851 1001 86380 86390 1
302550 99302550 1001 86380 86390 1
303159 99303159 1001 86380 86390 1
302941 99302941 1001 86380 86390 1
302757 99302757 1001 86380 86390 1
303257 99303257 1001 86380 86390 1
303352 99303352 1001 86380 86390 1
303355 99303355 1001 86380 86390 1
303357 99303357 1001 86380 86390 1
303850 99303850 1001 86380 86390 1
303643 99303643 1001 86380 86390 1
303452 99303452 1001 86380 86390 1
303599 99303599 1001 86380 86390 1
303433 99303433 1001 86380 86390 1
303524 99303524 1001 86380 86390 1
303539 99303539 1001 86380 86390 1
304063 99304063 1001 86380 86390 1
304052 99304052 1001 86380 86390 1
304785 99304785 1001 86380 86390 1
304722 99304722 1001 86380 86390 1
304713 99304713 1001 86380 86390 1
304407 99304407 1001 86380 86390 1
304412 99304412 1001 86380 86390 1
304985 99304985 1001 86380 86390 1
305662 99305662 1001 86380 86390 1
305279 99305279 1001 86380 86390 1
305133 99305133 1001 86380 86390 1
305256 99305256 1001 86380 86390 1
500622 99500622 1001 86380 86390 1
500640 99500640 1001 86380 86390 1
500465 99500465 1001 86380 86390 1
500583 99500583 1001 86380 86390 1
500286 99500286 1001 86380 86390 1
500876 99500876 1001 86380 86390 1
501415 99501415 1001 86380 86390 1
501200 99501200 1001 86380 86390 1
501152 99501152 1001 86380 86390 1
501077 99501077 1001 86380 86390 1
501680 99501680 1001 86380 86390 1
501682 99501682 1001 86380 86390 1
501774 99501774 1001 86380 86390 1
502398 99502398 1001 86380 86390 1
502174 99502174 1001 86380 86390 1
502193 99502193 1001 86380 86390 1
501883 99501883 1001 86380 86390 1
502040 99502040 1001 86380 86390 1
501889 99501889 1001 86380 86390 1
502031 99502031 1001 86380 86390 1
501852 99501852 1001 86380 86390 1
501931 99501931 1001 86380 86390 1
502560 99502560 1001 86380 86390 1
503150 99503150 1001 86380 86390 1
503184 99503184 1001 86380 86390 1
503062 99503062 1001 86380 86390 1
502935 99502935 1001 86380 86390 1
502991 99502991 1001 86380 86390 1
502841 99502841 1001 86380 86390 1
503405 99503405 1001 86380 86390 1
503317 99503317 1001 86380 86390 1
503343 99503343 1001 86380 86390 1
503298 99503298 1001 86380 86390 1
503416 99503416 1001 86380 86390 1
503798 99503798 1001 86380 86390 1
503841 99503841 1001 86380 86390 1
504248 99504248 1001 86380 86390 1
504792 99504792 1001 86380 86390 1
504919 99504919 1001 86380 86390 1
504890 99504890 1001 86380 86390 1
504626 99504626 1001 86380 86390 1
504722 99504722 1001 86380 86390 1
504372 99504372 1001 86380 86390 1
504987 99504987 1001 86380 86390 1
505635 99505635 1001 86380 86390 1
505665 99505665 1001 86380 86390 1
505422 99505422 1001 86380 86390 1
505440 99505440 1001 86380 86390 1
505520 99505520 1001 86380 86390 1
505367 99505367 1001 86380 86390 1
505873 99505873 1001 86380 86390 1
505938 99505938 1001 86380 86390 1
506563 99506563 1001 86380 86390 1
506095 99506095 1001 86380 86390 1
506742 99506742 1001 86380 86390 1
507294 99507294 1001 86380 86390 1
507307 99507307 1001 86380 86390 1
507048 99507048 1001 86380 86390 1
507217 99507217 1001 86380 86390 1
507054 99507054 1001 86380 86390 1
507163 99507163 1001 86380 86390 1
506893 99506893 1001 86380 86390 1
507552 99507552 1001 86380 86390 1
508079 99508079 1001 86380 86390 1
507927 99507927 1001 86380 86390 1
507929 99507929 1001 86380 86390 1
508011 99508011 1001 86380 86390 1
507974 99507974 1001 86380 86390 1
507733 99507733 1001 86380 86390 1
507754 99507754 1001 86380 86390 1
507819 99507819 1001 86380 86390 1
508299 99508299 1001 86380 86390 1
508295 99508295 1001 86380 86390 1
508929 99508929 1001 86380 86390 1
509065 99509065 1001 86380 86390 1
509010 99509010 1001 86380 86390 1
508838 99508838 1001 86380 86390 1
508566 99508566 1001 86380 86390 1
509254 99509254 1001 86380 86390 1
509540 99509540 1001 86380 86390 1
509612 99509612 1001 86380 86390 1
509466 99509466 1001 86380 86390 1
509379 99509379 1001 86380 86390 1
510028 99510028 1001 86380 86390 1
509945 99509945 1001 86380 86390 1
509909 99509909 1001 86380 86390 1
510613 99510613 1001 86380 86390 1
510342 99510342 1001 86380 86390 1
510513 99510513 1001 86380 86390 1
510132 99510132 1001 86380 86390 1
510738 99510738 1001 86380 86390 1
511440 99511440 1001 86380 86390 1
511470 99511470 1001 86380 86390 1
511497 99511497 1001 86380 86390 1
511217 99511217 1001 86380 86390 1
511193 99511193 1001 86380 86390 1
511246 99511246 1001 86380 86390 1
511098 99511098 1001 86380 86390 1
511757 99511757 1001 86380 86390 1
512229 99512229 1001 86380 86390 1
512170 99512170 1001 86380 86390 1
512042 99512042 1001 86380 86390 1
512498 99512498 1001 86380 86390 1
512530 99512530 1001 86380 86390 1
513185 99513185 1001 86380 86390 1
513191 99513191 1001 86380 86390 1
512913 99512913 1001 86380 86390 1
512914 99512914 1001 86380 86390 1
512959 99512959 1001 86380 86390 1
512817 99512817 1001 86380 86390 1
512675 99512675 1001 86380 86390 1
513234 99513234 1001 86380 86390 1
513287 99513287 1001 86380 86390 1
513378 99513378 1001 86380 86390 1
513275 99513275 1001 86380 86390 1
513343 99513343 1001 86380 86390 1
514000 99514000 1001 86380 86390 1
513932 99513932 1001 86380 86390 1
513991 99513991 1001 86380 86390 1
513671 99513671 1001 86380 86390 1
513676 99513676 1001 86380 86390 1
513677 99513677 1001 86380 86390 1
513747 99513747 1001 86380 86390 1
513595 99513595 1001 86380 86390 1
514055 99514055 1001 86380 86390 1
514166 99514166 1001 86380 86390 1
514091 99514091 1001 86380 86390 1
514725 99514725 1001 86380 86390 1
514850 99514850 1001 86380 86390 1
514514 99514514 1001 86380 86390 1
514580 99514580 1001 86380 86390 1
514621 99514621 1001 86380 86390 1
514507 99514507 1001 86380 86390 1
514369 99514369 1001 86380 86390 1
514240 99514240 1001 86380 86390 1
514373 99514373 1001 86380 86390 1
514960 99514960 1001 86380 86390 1
515051 99515051 1001 86380 86390 1
514445 99514445 1001 86380 86390 1
514898 99514898 1001 86380 86390 1
515632 99515632 1001 86380 86390 1
515583 99515583 1001 86380 86390 1
515514 99515514 1001 86380 86390 1
515400 99515400 1001 86380 86390 1
515426 99515426 1001 86380 86390 1
515406 99515406 1001 86380 86390 1
515320 99515320 1001 86380 86390 1
515308 99515308 1001 86380 86390 1
515146 99515146 1001 86380 86390 1
515773 99515773 1001 86380 86390 1
515779 99515779 1001 86380 86390 1
516399 99516399 1001 86380 86390 1
516429 99516429 1001 86380 86390 1
516234 99516234 1001 86380 86390 1
516173 99516173 1001 86380 86390 1
516012 99516012 1001 86380 86390 1
515990 99515990 1001 86380 86390 1
515939 99515939 1001 86380 86390 1
516601 99516601 1001 86380 86390 1
517175 99517175 1001 86380 86390 1
517153 99517153 1001 86380 86390 1
517035 99517035 1001 86380 86390 1
517443 99517443 1001 86380 86390 1
518145 99518145 1001 86380 86390 1
517990 99517990 1001 86380 86390 1
518070 99518070 1001 86380 86390 1
517817 99517817 1001 86380 86390 1
517796 99517796 1001 86380 86390 1
517887 99517887 1001 86380 86390 1
517608 99517608 1001 86380 86390 1
517726 99517726 1001 86380 86390 1
517642 99517642 1001 86380 86390 1
518818 99518818 1001 86380 86390 1
518603 99518603 1001 86380 86390 1
518535 99518535 1001 86380 86390 1
518553 99518553 1001 86380 86390 1
519119 99519119 1001 86380 86390 1
519096 99519096 1001 86380 86390 1
519495 99519495 1001 86380 86390 1
519522 99519522 1001 86380 86390 1
519485 99519485 1001 86380 86390 1
519924 99519924 1001 86380 86390 1
520537 99520537 1001 86380 86390 1
520360 99520360 1001 86380 86390 1
520415 99520415 1001 86380 86390 1
520366 99520366 1001 86380 86390 1
520125 99520125 1001 86380 86390 1
520178 99520178 1001 86380 86390 1
520066 99520066 1001 86380 86390 1
520030 99520030 1001 86380 86390 1
520798 99520798 1001 86380 86390 1
521211 99521211 1001 86380 86390 1
521147 99521147 1001 86380 86390 1
521013 99521013 1001 86380 86390 1
520848 99520848 1001 86380 86390 1
522100 99522100 1001 86380 86390 1
522186 99522186 1001 86380 86390 1
522124 99522124 1001 86380 86390 1
521692 99521692 1001 86380 86390 1
521706 99521706 1001 86380 86390 1
521880 99521880 1001 86380 86390 1
522294 99522294 1001 86380 86390 1
522347 99522347 1001 86380 86390 1
523096 99523096 1001 86380 86390 1
522823 99522823 1001 86380 86390 1
522777 99522777 1001 86380 86390 1
523805 99523805 1001 86380 86390 1
523756 99523756 1001 86380 86390 1
523661 99523661 1001 86380 86390 1
523667 99523667 1001 86380 86390 1
523721 99523721 1001 86380 86390 1
523724 99523724 1001 86380 86390 1
523446 99523446 1001 86380 86390 1
523515 99523515 1001 86380 86390 1
524102 99524102 1001 86380 86390 1
524674 99524674 1001 86380 86390 1
524396 99524396 1001 86380 86390 1
524457 99524457 1001 86380 86390 1
524498 99524498 1001 86380 86390 1
524924 99524924 1001 86380 86390 1
524838 99524838 1001 86380 86390 1
524959 99524959 1001 86380 86390 1
524869 99524869 1001 86380 86390 1
525494 99525494 1001 86380 86390 1
525555 99525555 1001 86380 86390 1
525289 99525289 1001 86380 86390 1
525383 99525383 1001 86380 86390 1
525047 99525047 1001 86380 86390 1
525748 99525748 1001 86380 86390 1
526262 99526262 1001 86380 86390 1
525987 99525987 1001 86380 86390 1
525819 99525819 1001 86380 86390 1
525862 99525862 1001 86380 86390 1
525837 99525837 1001 86380 86390 1
526465 99526465 1001 86380 86390 1
527120 99527120 1001 86380 86390 1
527055 99527055 1001 86380 86390 1
527119 99527119 1001 86380 86390 1
526757 99526757 1001 86380 86390 1
526689 99526689 1001 86380 86390 1
527327 99527327 1001 86380 86390 1
527409 99527409 1001 86380 86390 1
527360 99527360 1001 86380 86390 1
527510 99527510 1001 86380 86390 1
528194 99528194 1001 86380 86390 1
528246 99528246 1001 86380 86390 1
528200 99528200 1001 86380 86390 1
528786 99528786 1001 86380 86390 1
528883 99528883 1001 86380 86390 1
528892 99528892 1001 86380 86390 1
528377 99528377 1001 86380 86390 1
528977 99528977 1001 86380 86390 1
529526 99529526 1001 86380 86390 1
529559 99529559 1001 86380 86390 1
529341 99529341 1001 86380 86390 1
529447 99529447 1001 86380 86390 1
529473 99529473 1001 86380 86390 1
529500 99529500 1001 86380 86390 1
529332 99529332 1001 86380 86390 1
529140 99529140 1001 86380 86390 1
529246 99529246 1001 86380 86390 1
529873 99529873 1001 86380 86390 1
529926 99529926 1001 86380 86390 1
530485 99530485 1001 86380 86390 1
530411 99530411 1001 86380 86390 1
530321 99530321 1001 86380 86390 1
530061 99530061 1001 86380 86390 1
530672 99530672 1001 86380 86390 1
531066 99531066 1001 86380 86390 1
530762 99530762 1001 86380 86390 1
530958 99530958 1001 86380 86390 1
530779 99530779 1001 86380 86390 1
531473 99531473 1001 86380 86390 1
532050 99532050 1001 86380 86390 1
531992 99531992 1001 86380 86390 1
531892 99531892 1001 86380 86390 1
531705 99531705 1001 86380 86390 1
532336 99532336 1001 86380 86390 1
532275 99532275 1001 86380 86390 1
532370 99532370 1001 86380 86390 1
532991 99532991 1001 86380 86390 1
532695 99532695 1001 86380 86390 1
532480 99532480 1001 86380 86390 1
533163 99533163 1001 86380 86390 1
533170 99533170 1001 86380 86390 1
533830 99533830 1001 86380 86390 1
533570 99533570 1001 86380 86390 1
533342 99533342 1001 86380 86390 1
533252 99533252 1001 86380 86390 1
533436 99533436 1001 86380 86390 1
533286 99533286 1001 86380 86390 1
533249 99533249 1001 86380 86390 1
533889 99533889 1001 86380 86390 1
533879 99533879 1001 86380 86390 1
534493 99534493 1001 86380 86390 1
534631 99534631 1001 86380 86390 1
534428 99534428 1001 86380 86390 1
534826 99534826 1001 86380 86390 1
534764 99534764 1001 86380 86390 1
534757 99534757 1001 86380 86390 1
535385 99535385 1001 86380 86390 1
535110 99535110 1001 86380 86390 1
535254 99535254 1001 86380 86390 1
535270 99535270 1001 86380 86390 1
535102 99535102 1001 86380 86390 1
535055 99535055 1001 86380 86390 1
535847 99535847 1001 86380 86390 1
535799 99535799 1001 86380 86390 1
536760 99536760 1001 86380 86390 1
536631 99536631 1001 86380 86390 1
537289 99537289 1001 86380 86390 1
537226 99537226 1001 86380 86390 1
537291 99537291 1001 86380 86390 1
537306 99537306 1001 86380 86390 1
537281 99537281 1001 86380 86390 1
537917 99537917 1001 86380 86390 1
537943 99537943 1001 86380 86390 1
537745 99537745 1001 86380 86390 1
537529 99537529 1001 86380 86390 1
537468 99537468 1001 86380 86390 1
537404 99537404 1001 86380 86390 1
538096 99538096 1001 86380 86390 1
538429 99538429 1001 86380 86390 1
538540 99538540 1001 86380 86390 1
538852 99538852 1001 86380 86390 1
538918 99538918 1001 86380 86390 1
538983 99538983 1001 86380 86390 1
539004 99539004 1001 86380 86390 1
539622 99539622 1001 86380 86390 1
539481 99539481 1001 86380 86390 1
539537 99539537 1001 86380 86390 1
539033 99539033 1001 86380 86390 1
539191 99539191 1001 86380 86390 1
539065 99539065 1001 86380 86390 1
539709 99539709 1001 86380 86390 1
540274 99540274 1001 86380 86390 1
540453 99540453 1001 86380 86390 1
540284 99540284 1001 86380 86390 1
540428 99540428 1001 86380 86390 1
540197 99540197 1001 86380 86390 1
540094 99540094 1001 86380 86390 1
540123 99540123 1001 86380 86390 1
539962 99539962 1001 86380 86390 1
540485 99540485 1001 86380 86390 1
540922 99540922 1001 86380 86390 1
540776 99540776 1001 86380 86390 1
540723 99540723 1001 86380 86390 1
541371 99541371 1001 86380 86390 1
541774 99541774 1001 86380 86390 1
541820 99541820 1001 86380 86390 1
541782 99541782 1001 86380 86390 1
542182 99542182 1001 86380 86390 1
542197 99542197 1001 86380 86390 1
542223 99542223 1001 86380 86390 1
542883 99542883 1001 86380 86390 1
542846 99542846 1001 86380 86390 1
542559 99542559 1001 86380 86390 1
542548 99542548 1001 86380 86390 1
543001 99543001 1001 86380 86390 1
543018 99543018 1001 86380 86390 1
543581 99543581 1001 86380 86390 1
543634 99543634 1001 86380 86390 1
543540 99543540 1001 86380 86390 1
543500 99543500 1001 86380 86390 1
543270 99543270 1001 86380 86390 1
543953 99543953 1001 86380 86390 1
543955 99543955 1001 86380 86390 1
544405 99544405 1001 86380 86390 1
544217 99544217 1001 86380 86390 1
544359 99544359 1001 86380 86390 1
544196 99544196 1001 86380 86390 1
544352 99544352 1001 86380 86390 1
544648 99544648 1001 86380 86390 1
403223 1139 1001 61800 63057 1
400102 99400102 1001 86380 86390 1
400581 99400581 1001 86380 86390 1
400880 99400880 1001 86380 86390 1
401013 99401013 1001 86380 86390 1
401539 99401539 1001 86380 86390 1
402292 99402292 1001 86380 86390 1
402641 99402641 1001 86380 86390 1
402826 99402826 1001 86380 86390 1
402936 99402936 1001 86380 86390 1
403225 99403225 1001 86380 86390 1
403344 99403344 1001 86380 86390 1
403714 99403714 1001 86380 86390 1
404211 99404211 1001 86380 86390 1
404308 99404308 1001 86380 86390 1
404670 99404670 1001 86380 86390 1
404757 99404757 1001 86380 86390 1
404804 99404804 1001 86380 86390 1
404943 99404943 1001 86380 86390 1
405467 99405467 1001 86380 86390 1
405502 99405502 1001 86380 86390 1
405654 99405654 1001 86380 86390 1
406274 99406274 1001 86380 86390 1
406260 99406260 1001 86380 86390 1
406411 99406411 1001 86380 86390 1
406977 99406977 1001 86380 86390 1
407001 99407001 1001 86380 86390 1
407270 99407270 1001 86380 86390 1
407940 99407940 1001 86380 86390 1
408157 99408157 1001 86380 86390 1
408866 99408866 1001 86380 86390 1
408788 99408788 1001 86380 86390 1
409542 99409542 1001 86380 86390 1
409742 99409742 1001 86380 86390 1
409811 99409811 1001 86380 86390 1
410134 99410134 1001 86380 86390 1
410319 99410319 1001 86380 86390 1
410651 99410651 1001 86380 86390 1
410902 99410902 1001 86380 86390 1
411187 99411187 1001 86380 86390 1
411129 99411129 1001 86380 86390 1
411394 99411394 1001 86380 86390 1
411843 99411843 1001 86380 86390 1
412178 99412178 1001 86380 86390 1
412137 99412137 1001 86380 86390 1
412428 99412428 1001 86380 86390 1
412403 99412403 1001 86380 86390 1
412408 99412408 1001 86380 86390 1
412353 99412353 1001 86380 86390 1
413636 99413636 1001 86380 86390 1
413531 99413531 1001 86380 86390 1
413213 99413213 1001 86380 86390 1
412928 99412928 1001 86380 86390 1
412786 99412786 1001 86380 86390 1
413981 99413981 1001 86380 86390 1
414112 99414112 1001 86380 86390 1
415213 99415213 1001 86380 86390 1
415257 99415257 1001 86380 86390 1
414637 99414637 1001 86380 86390 1
414838 99414838 1001 86380 86390 1
414693 99414693 1001 86380 86390 1
414651 99414651 1001 86380 86390 1
414482 99414482 1001 86380 86390 1
415376 99415376 1001 86380 86390 1
416720 99416720 1001 86380 86390 1
416398 99416398 1001 86380 86390 1
416447 99416447 1001 86380 86390 1
416426 99416426 1001 86380 86390 1
415891 99415891 1001 86380 86390 1
415924 99415924 1001 86380 86390 1
417047 99417047 1001 86380 86390 1
417095 99417095 1001 86380 86390 1
417143 99417143 1001 86380 86390 1
417147 99417147 1001 86380 86390 1
417455 99417455 1001 86380 86390 1
418674 99418674 1001 86380 86390 1
418046 99418046 1001 86380 86390 1
418147 99418147 1001 86380 86390 1
418356 99418356 1001 86380 86390 1
417945 99417945 1001 86380 86390 1
420009 99420009 1001 86380 86390 1
419896 99419896 1001 86380 86390 1
419368 99419368 1001 86380 86390 1
420829 99420829 1001 86380 86390 1
422032 99422032 1001 86380 86390 1
422042 99422042 1001 86380 86390 1
421969 99421969 1001 86380 86390 1
422060 99422060 1001 86380 86390 1
421345 99421345 1001 86380 86390 1
421012 99421012 1001 86380 86390 1
420948 99420948 1001 86380 86390 1
422344 99422344 1001 86380 86390 1
423650 99423650 1001 86380 86390 1
423336 99423336 1001 86380 86390 1
423150 99423150 1001 86380 86390 1
423253 99423253 1001 86380 86390 1
422623 99422623 1001 86380 86390 1
422749 99422749 1001 86380 86390 1
422644 99422644 1001 86380 86390 1
423795 99423795 1001 86380 86390 1
424098 99424098 1001 86380 86390 1
422941 99422941 1001 86380 86390 1
425128 99425128 1001 86380 86390 1
425360 99425360 1001 86380 86390 1
424943 99424943 1001 86380 86390 1
425003 99425003 1001 86380 86390 1
424269 99424269 1001 86380 86390 1
424362 99424362 1001 86380 86390 1
425750 99425750 1001 86380 86390 1
425785 99425785 1001 86380 86390 1
425810 99425810 1001 86380 86390 1
425391 99425391 1001 86380 86390 1
427086 99427086 1001 86380 86390 1
426762 99426762 1001 86380 86390 1
426646 99426646 1001 86380 86390 1
426647 99426647 1001 86380 86390 1
426515 99426515 1001 86380 86390 1
427239 99427239 1001 86380 86390 1
427157 99427157 1001 86380 86390 1
427311 99427311 1001 86380 86390 1
428586 99428586 1001 86380 86390 1
428476 99428476 1001 86380 86390 1
428449 99428449 1001 86380 86390 1
428711 99428711 1001 86380 86390 1
428531 99428531 1001 86380 86390 1
428138 99428138 1001 86380 86390 1
427934 99427934 1001 86380 86390 1
428252 99428252 1001 86380 86390 1
429041 99429041 1001 86380 86390 1
428873 99428873 1001 86380 86390 1
429119 99429119 1001 86380 86390 1
430094 99430094 1001 86380 86390 1
430344 99430344 1001 86380 86390 1
430088 99430088 1001 86380 86390 1
429446 99429446 1001 86380 86390 1
429212 99429212 1001 86380 86390 1
432054 99432054 1001 86380 86390 1
431844 99431844 1001 86380 86390 1
431464 99431464 1001 86380 86390 1
431268 99431268 1001 86380 86390 1
431413 99431413 1001 86380 86390 1
431342 99431342 1001 86380 86390 1
431519 99431519 1001 86380 86390 1
431576 99431576 1001 86380 86390 1
431323 99431323 1001 86380 86390 1
431146 99431146 1001 86380 86390 1
430824 99430824 1001 86380 86390 1
430872 99430872 1001 86380 86390 1
430960 99430960 1001 86380 86390 1
432295 99432295 1001 86380 86390 1
432128 99432128 1001 86380 86390 1
432098 99432098 1001 86380 86390 1
432160 99432160 1001 86380 86390 1
433641 99433641 1001 86380 86390 1
433356 99433356 1001 86380 86390 1
433058 99433058 1001 86380 86390 1
432831 99432831 1001 86380 86390 1
432762 99432762 1001 86380 86390 1
434092 99434092 1001 86380 86390 1
435166 99435166 1001 86380 86390 1
435172 99435172 1001 86380 86390 1
435360 99435360 1001 86380 86390 1
434957 99434957 1001 86380 86390 1
434161 99434161 1001 86380 86390 1
434395 99434395 1001 86380 86390 1
435805 99435805 1001 86380 86390 1
436847 99436847 1001 86380 86390 1
436581 99436581 1001 86380 86390 1
436698 99436698 1001 86380 86390 1
436539 99436539 1001 86380 86390 1
435996 99435996 1001 86380 86390 1
437241 99437241 1001 86380 86390 1
437274 99437274 1001 86380 86390 1
300037 99300037 1001 86380 86390 1
300617 99300617 1001 86380 86390 1
300703 99300703 1001 86380 86390 1
300481 99300481 1001 86380 86390 1
300161 99300161 1001 86380 86390 1
300110 99300110 1001 86380 86390 1
300818 99300818 1001 86380 86390 1
300925 99300925 1001 86380 86390 1
300835 99300835 1001 86380 86390 1
300841 99300841 1001 86380 86390 1
301409 99301409 1001 86380 86390 1
301264 99301264 1001 86380 86390 1
301632 99301632 1001 86380 86390 1
301621 99301621 1001 86380 86390 1
301663 99301663 1001 86380 86390 1
302266 99302266 1001 86380 86390 1
302335 99302335 1001 86380 86390 1
302259 99302259 1001 86380 86390 1
302251 99302251 1001 86380 86390 1
302114 99302114 1001 86380 86390 1
302067 99302067 1001 86380 86390 1
301824 99301824 1001 86380 86390 1
301957 99301957 1001 86380 86390 1
301809 99301809 1001 86380 86390 1
303179 99303179 1001 86380 86390 1
303049 99303049 1001 86380 86390 1
302864 99302864 1001 86380 86390 1
302781 99302781 1001 86380 86390 1
302777 99302777 1001 86380 86390 1
304030 99304030 1001 86380 86390 1
303908 99303908 1001 86380 86390 1
303859 99303859 1001 86380 86390 1
304016 99304016 1001 86380 86390 1
303990 99303990 1001 86380 86390 1
303927 99303927 1001 86380 86390 1
303583 99303583 1001 86380 86390 1
304122 99304122 1001 86380 86390 1
304188 99304188 1001 86380 86390 1
304749 99304749 1001 86380 86390 1
304664 99304664 1001 86380 86390 1
304459 99304459 1001 86380 86390 1
304529 99304529 1001 86380 86390 1
305609 99305609 1001 86380 86390 1
305536 99305536 1001 86380 86390 1
305367 99305367 1001 86380 86390 1
305427 99305427 1001 86380 86390 1
305150 99305150 1001 86380 86390 1
305205 99305205 1001 86380 86390 1
305115 99305115 1001 86380 86390 1
500215 99500215 1001 86380 86390 1
501498 99501498 1001 86380 86390 1
501578 99501578 1001 86380 86390 1
501548 99501548 1001 86380 86390 1
501549 99501549 1001 86380 86390 1
501148 99501148 1001 86380 86390 1
501657 99501657 1001 86380 86390 1
502428 99502428 1001 86380 86390 1
502308 99502308 1001 86380 86390 1
502458 99502458 1001 86380 86390 1
502247 99502247 1001 86380 86390 1
501956 99501956 1001 86380 86390 1
501906 99501906 1001 86380 86390 1
501934 99501934 1001 86380 86390 1
502517 99502517 1001 86380 86390 1
502549 99502549 1001 86380 86390 1
502485 99502485 1001 86380 86390 1
502578 99502578 1001 86380 86390 1
503223 99503223 1001 86380 86390 1
502911 99502911 1001 86380 86390 1
503083 99503083 1001 86380 86390 1
502765 99502765 1001 86380 86390 1
502754 99502754 1001 86380 86390 1
502689 99502689 1001 86380 86390 1
502819 99502819 1001 86380 86390 1
503406 99503406 1001 86380 86390 1
503927 99503927 1001 86380 86390 1
504058 99504058 1001 86380 86390 1
504051 99504051 1001 86380 86390 1
504078 99504078 1001 86380 86390 1
503863 99503863 1001 86380 86390 1
503592 99503592 1001 86380 86390 1
504298 99504298 1001 86380 86390 1
504281 99504281 1001 86380 86390 1
504849 99504849 1001 86380 86390 1
504775 99504775 1001 86380 86390 1
504602 99504602 1001 86380 86390 1
504417 99504417 1001 86380 86390 1
505026 99505026 1001 86380 86390 1
505694 99505694 1001 86380 86390 1
505375 99505375 1001 86380 86390 1
505364 99505364 1001 86380 86390 1
505188 99505188 1001 86380 86390 1
505326 99505326 1001 86380 86390 1
505845 99505845 1001 86380 86390 1
506454 99506454 1001 86380 86390 1
506561 99506561 1001 86380 86390 1
506272 99506272 1001 86380 86390 1
505990 99505990 1001 86380 86390 1
506047 99506047 1001 86380 86390 1
505987 99505987 1001 86380 86390 1
506632 99506632 1001 86380 86390 1
507362 99507362 1001 86380 86390 1
507401 99507401 1001 86380 86390 1
507301 99507301 1001 86380 86390 1
507410 99507410 1001 86380 86390 1
507038 99507038 1001 86380 86390 1
507013 99507013 1001 86380 86390 1
507030 99507030 1001 86380 86390 1
506931 99506931 1001 86380 86390 1
507424 99507424 1001 86380 86390 1
508171 99508171 1001 86380 86390 1
508192 99508192 1001 86380 86390 1
507958 99507958 1001 86380 86390 1
507976 99507976 1001 86380 86390 1
507640 99507640 1001 86380 86390 1
507791 99507791 1001 86380 86390 1
508417 99508417 1001 86380 86390 1
508371 99508371 1001 86380 86390 1
509001 99509001 1001 86380 86390 1
508950 99508950 1001 86380 86390 1
508865 99508865 1001 86380 86390 1
508482 99508482 1001 86380 86390 1
508655 99508655 1001 86380 86390 1
508528 99508528 1001 86380 86390 1
509165 99509165 1001 86380 86390 1
509713 99509713 1001 86380 86390 1
509739 99509739 1001 86380 86390 1
509623 99509623 1001 86380 86390 1
509481 99509481 1001 86380 86390 1
510018 99510018 1001 86380 86390 1
509929 99509929 1001 86380 86390 1
510693 99510693 1001 86380 86390 1
510604 99510604 1001 86380 86390 1
510571 99510571 1001 86380 86390 1
510358 99510358 1001 86380 86390 1
510450 99510450 1001 86380 86390 1
510425 99510425 1001 86380 86390 1
510452 99510452 1001 86380 86390 1
510223 99510223 1001 86380 86390 1
510146 99510146 1001 86380 86390 1
510139 99510139 1001 86380 86390 1
510828 99510828 1001 86380 86390 1
510804 99510804 1001 86380 86390 1
510806 99510806 1001 86380 86390 1
510782 99510782 1001 86380 86390 1
511476 99511476 1001 86380 86390 1
511386 99511386 1001 86380 86390 1
511523 99511523 1001 86380 86390 1
511369 99511369 1001 86380 86390 1
510939 99510939 1001 86380 86390 1
511740 99511740 1001 86380 86390 1
512250 99512250 1001 86380 86390 1
512346 99512346 1001 86380 86390 1
512336 99512336 1001 86380 86390 1
512234 99512234 1001 86380 86390 1
512009 99512009 1001 86380 86390 1
512010 99512010 1001 86380 86390 1
512090 99512090 1001 86380 86390 1
512457 99512457 1001 86380 86390 1
513031 99513031 1001 86380 86390 1
513194 99513194 1001 86380 86390 1
513113 99513113 1001 86380 86390 1
512994 99512994 1001 86380 86390 1
512842 99512842 1001 86380 86390 1
512713 99512713 1001 86380 86390 1
512714 99512714 1001 86380 86390 1
513404 99513404 1001 86380 86390 1
513369 99513369 1001 86380 86390 1
513227 99513227 1001 86380 86390 1
514031 99514031 1001 86380 86390 1
513918 99513918 1001 86380 86390 1
513934 99513934 1001 86380 86390 1
513989 99513989 1001 86380 86390 1
513476 99513476 1001 86380 86390 1
514054 99514054 1001 86380 86390 1
514101 99514101 1001 86380 86390 1
514040 99514040 1001 86380 86390 1
514756 99514756 1001 86380 86390 1
514683 99514683 1001 86380 86390 1
514761 99514761 1001 86380 86390 1
514601 99514601 1001 86380 86390 1
514645 99514645 1001 86380 86390 1
514622 99514622 1001 86380 86390 1
514278 99514278 1001 86380 86390 1
514370 99514370 1001 86380 86390 1
514388 99514388 1001 86380 86390 1
514414 99514414 1001 86380 86390 1
514246 99514246 1001 86380 86390 1
514867 99514867 1001 86380 86390 1
515615 99515615 1001 86380 86390 1
515302 99515302 1001 86380 86390 1
515470 99515470 1001 86380 86390 1
515133 99515133 1001 86380 86390 1
515084 99515084 1001 86380 86390 1
515756 99515756 1001 86380 86390 1
516306 99516306 1001 86380 86390 1
516479 99516479 1001 86380 86390 1
516310 99516310 1001 86380 86390 1
516052 99516052 1001 86380 86390 1
516559 99516559 1001 86380 86390 1
516630 99516630 1001 86380 86390 1
516963 99516963 1001 86380 86390 1
516792 99516792 1001 86380 86390 1
516786 99516786 1001 86380 86390 1
517404 99517404 1001 86380 86390 1
517431 99517431 1001 86380 86390 1
517985 99517985 1001 86380 86390 1
518038 99518038 1001 86380 86390 1
518104 99518104 1001 86380 86390 1
517606 99517606 1001 86380 86390 1
517557 99517557 1001 86380 86390 1
517552 99517552 1001 86380 86390 1
518292 99518292 1001 86380 86390 1
518886 99518886 1001 86380 86390 1
518965 99518965 1001 86380 86390 1
518702 99518702 1001 86380 86390 1
518677 99518677 1001 86380 86390 1
518561 99518561 1001 86380 86390 1
518466 99518466 1001 86380 86390 1
519117 99519117 1001 86380 86390 1
519120 99519120 1001 86380 86390 1
519177 99519177 1001 86380 86390 1
519634 99519634 1001 86380 86390 1
519201 99519201 1001 86380 86390 1
519292 99519292 1001 86380 86390 1
519267 99519267 1001 86380 86390 1
519865 99519865 1001 86380 86390 1
519859 99519859 1001 86380 86390 1
520623 99520623 1001 86380 86390 1
520341 99520341 1001 86380 86390 1
520689 99520689 1001 86380 86390 1
520837 99520837 1001 86380 86390 1
521209 99521209 1001 86380 86390 1
521146 99521146 1001 86380 86390 1
521176 99521176 1001 86380 86390 1
521127 99521127 1001 86380 86390 1
521117 99521117 1001 86380 86390 1
521018 99521018 1001 86380 86390 1
521036 99521036 1001 86380 86390 1
521037 99521037 1001 86380 86390 1
521562 99521562 1001 86380 86390 1
522184 99522184 1001 86380 86390 1
522107 99522107 1001 86380 86390 1
521922 99521922 1001 86380 86390 1
521883 99521883 1001 86380 86390 1
522014 99522014 1001 86380 86390 1
521728 99521728 1001 86380 86390 1
521703 99521703 1001 86380 86390 1
521835 99521835 1001 86380 86390 1
522419 99522419 1001 86380 86390 1
522443 99522443 1001 86380 86390 1
523034 99523034 1001 86380 86390 1
522832 99522832 1001 86380 86390 1
522613 99522613 1001 86380 86390 1
523169 99523169 1001 86380 86390 1
523318 99523318 1001 86380 86390 1
523767 99523767 1001 86380 86390 1
523538 99523538 1001 86380 86390 1
524612 99524612 1001 86380 86390 1
524492 99524492 1001 86380 86390 1
524428 99524428 1001 86380 86390 1
525394 99525394 1001 86380 86390 1
525343 99525343 1001 86380 86390 1
525255 99525255 1001 86380 86390 1
525133 99525133 1001 86380 86390 1
525173 99525173 1001 86380 86390 1
525008 99525008 1001 86380 86390 1
525599 99525599 1001 86380 86390 1
526388 99526388 1001 86380 86390 1
526395 99526395 1001 86380 86390 1
526124 99526124 1001 86380 86390 1
525842 99525842 1001 86380 86390 1
525926 99525926 1001 86380 86390 1
526428 99526428 1001 86380 86390 1
526480 99526480 1001 86380 86390 1
526560 99526560 1001 86380 86390 1
527188 99527188 1001 86380 86390 1
527073 99527073 1001 86380 86390 1
527086 99527086 1001 86380 86390 1
527074 99527074 1001 86380 86390 1
527191 99527191 1001 86380 86390 1
526915 99526915 1001 86380 86390 1
527007 99527007 1001 86380 86390 1
526970 99526970 1001 86380 86390 1
526731 99526731 1001 86380 86390 1
528046 99528046 1001 86380 86390 1
527694 99527694 1001 86380 86390 1
528275 99528275 1001 86380 86390 1
528566 99528566 1001 86380 86390 1
528654 99528654 1001 86380 86390 1
528395 99528395 1001 86380 86390 1
529717 99529717 1001 86380 86390 1
529583 99529583 1001 86380 86390 1
529329 99529329 1001 86380 86390 1
529282 99529282 1001 86380 86390 1
529900 99529900 1001 86380 86390 1
529800 99529800 1001 86380 86390 1
530388 99530388 1001 86380 86390 1
530471 99530471 1001 86380 86390 1
530381 99530381 1001 86380 86390 1
530369 99530369 1001 86380 86390 1
530144 99530144 1001 86380 86390 1
530198 99530198 1001 86380 86390 1
530199 99530199 1001 86380 86390 1
530163 99530163 1001 86380 86390 1
529989 99529989 1001 86380 86390 1
530009 99530009 1001 86380 86390 1
531070 99531070 1001 86380 86390 1
530975 99530975 1001 86380 86390 1
531576 99531576 1001 86380 86390 1
531529 99531529 1001 86380 86390 1
531653 99531653 1001 86380 86390 1
531673 99531673 1001 86380 86390 1
532400 99532400 1001 86380 86390 1
532207 99532207 1001 86380 86390 1
532403 99532403 1001 86380 86390 1
532919 99532919 1001 86380 86390 1
532682 99532682 1001 86380 86390 1
532812 99532812 1001 86380 86390 1
532489 99532489 1001 86380 86390 1
532556 99532556 1001 86380 86390 1
532521 99532521 1001 86380 86390 1
532423 99532423 1001 86380 86390 1
533194 99533194 1001 86380 86390 1
533667 99533667 1001 86380 86390 1
533815 99533815 1001 86380 86390 1
533617 99533617 1001 86380 86390 1
533477 99533477 1001 86380 86390 1
533394 99533394 1001 86380 86390 1
533383 99533383 1001 86380 86390 1
533324 99533324 1001 86380 86390 1
533961 99533961 1001 86380 86390 1
533993 99533993 1001 86380 86390 1
534378 99534378 1001 86380 86390 1
534445 99534445 1001 86380 86390 1
534118 99534118 1001 86380 86390 1
534070 99534070 1001 86380 86390 1
534101 99534101 1001 86380 86390 1
534693 99534693 1001 86380 86390 1
535405 99535405 1001 86380 86390 1
535174 99535174 1001 86380 86390 1
534903 99534903 1001 86380 86390 1
535525 99535525 1001 86380 86390 1
535684 99535684 1001 86380 86390 1
536145 99536145 1001 86380 86390 1
536066 99536066 1001 86380 86390 1
536058 99536058 1001 86380 86390 1
536059 99536059 1001 86380 86390 1
535930 99535930 1001 86380 86390 1
535974 99535974 1001 86380 86390 1
535919 99535919 1001 86380 86390 1
536365 99536365 1001 86380 86390 1
536352 99536352 1001 86380 86390 1
536595 99536595 1001 86380 86390 1
536622 99536622 1001 86380 86390 1
537195 99537195 1001 86380 86390 1
537324 99537324 1001 86380 86390 1
537952 99537952 1001 86380 86390 1
537836 99537836 1001 86380 86390 1
537825 99537825 1001 86380 86390 1
537832 99537832 1001 86380 86390 1
537720 99537720 1001 86380 86390 1
537579 99537579 1001 86380 86390 1
537710 99537710 1001 86380 86390 1
537776 99537776 1001 86380 86390 1
537625 99537625 1001 86380 86390 1
537500 99537500 1001 86380 86390 1
538070 99538070 1001 86380 86390 1
537995 99537995 1001 86380 86390 1
538609 99538609 1001 86380 86390 1
538261 99538261 1001 86380 86390 1
538392 99538392 1001 86380 86390 1
538383 99538383 1001 86380 86390 1
538214 99538214 1001 86380 86390 1
538402 99538402 1001 86380 86390 1
539551 99539551 1001 86380 86390 1
539336 99539336 1001 86380 86390 1
539428 99539428 1001 86380 86390 1
539366 99539366 1001 86380 86390 1
539408 99539408 1001 86380 86390 1
539129 99539129 1001 86380 86390 1
539144 99539144 1001 86380 86390 1
539769 99539769 1001 86380 86390 1
540338 99540338 1001 86380 86390 1
540332 99540332 1001 86380 86390 1
539910 99539910 1001 86380 86390 1
539942 99539942 1001 86380 86390 1
540000 99540000 1001 86380 86390 1
540557 99540557 1001 86380 86390 1
540591 99540591 1001 86380 86390 1
540670 99540670 1001 86380 86390 1
541219 99541219 1001 86380 86390 1
541270 99541270 1001 86380 86390 1
541283 99541283 1001 86380 86390 1
540984 99540984 1001 86380 86390 1
540951 99540951 1001 86380 86390 1
540732 99540732 1001 86380 86390 1
540694 99540694 1001 86380 86390 1
540747 99540747 1001 86380 86390 1
541420 99541420 1001 86380 86390 1
541435 99541435 1001 86380 86390 1
541487 99541487 1001 86380 86390 1
542027 99542027 1001 86380 86390 1
541838 99541838 1001 86380 86390 1
541727 99541727 1001 86380 86390 1
541896 99541896 1001 86380 86390 1
541560 99541560 1001 86380 86390 1
542938 99542938 1001 86380 86390 1
542644 99542644 1001 86380 86390 1
542710 99542710 1001 86380 86390 1
542661 99542661 1001 86380 86390 1
542393 99542393 1001 86380 86390 1
542331 99542331 1001 86380 86390 1
542397 99542397 1001 86380 86390 1
543011 99543011 1001 86380 86390 1
543025 99543025 1001 86380 86390 1
543070 99543070 1001 86380 86390 1
543588 99543588 1001 86380 86390 1
543492 99543492 1001 86380 86390 1
543480 99543480 1001 86380 86390 1
543457 99543457 1001 86380 86390 1
543406 99543406 1001 86380 86390 1
543383 99543383 1001 86380 86390 1
543285 99543285 1001 86380 86390 1
543818 99543818 1001 86380 86390 1
543871 99543871 1001 86380 86390 1
544522 99544522 1001 86380 86390 1
544290 99544290 1001 86380 86390 1
544303 99544303 1001 86380 86390 1
544105 99544105 1001 86380 86390 1
544647 99544647 1001 86380 86390 1
544695 99544695 1001 86380 86390 1
434173 636 1001 57360 59697 1
400000 99400000 1001 86380 86390 1
400271 99400271 1001 86380 86390 1
400580 99400580 1001 86380 86390 1
401179 99401179 1001 86380 86390 1
401363 99401363 1001 86380 86390 1
401449 99401449 1001 86380 86390 1
401687 99401687 1001 86380 86390 1
401896 99401896 1001 86380 86390 1
402158 99402158 1001 86380 86390 1
402149 99402149 1001 86380 86390 1
402321 99402321 1001 86380 86390 1
402299 99402299 1001 86380 86390 1
402465 99402465 1001 86380 86390 1
402382 99402382 1001 86380 86390 1
403068 99403068 1001 86380 86390 1
403553 99403553 1001 86380 86390 1
403600 99403600 1001 86380 86390 1
403560 99403560 1001 86380 86390 1
404191 99404191 1001 86380 86390 1
404165 99404165 1001 86380 86390 1
404181 99404181 1001 86380 86390 1
404345 99404345 1001 86380 86390 1
405159 99405159 1001 86380 86390 1
405610 99405610 1001 86380 86390 1
405772 99405772 1001 86380 86390 1
405941 99405941 1001 86380 86390 1
406161 99406161 1001 86380 86390 1
406344 99406344 1001 86380 86390 1
406179 99406179 1001 86380 86390 1
406397 99406397 1001 86380 86390 1
406552 99406552 1001 86380 86390 1
407073 99407073 1001 86380 86390 1
407317 99407317 1001 86380 86390 1
407557 99407557 1001 86380 86390 1
407757 99407757 1001 86380 86390 1
407880 99407880 1001 86380 86390 1
407918 99407918 1001 86380 86390 1
409062 99409062 1001 86380 86390 1
409113 99409113 1001 86380 86390 1
409167 99409167 1001 86380 86390 1
409213 99409213 1001 86380 86390 1
409319 99409319 1001 86380 86390 1
409422 99409422 1001 86380 86390 1
409563 99409563 1001 86380 86390 1
409677 99409677 1001 86380 86390 1
409625 99409625 1001 86380 86390 1
409816 99409816 1001 86380 86390 1
410632 99410632 1001 86380 86390 1
411405 99411405 1001 86380 86390 1
411410 99411410 1001 86380 86390 1
411426 99411426 1001 86380 86390 1
411651 99411651 1001 86380 86390 1
411866 99411866 1001 86380 86390 1
412295 99412295 1001 86380 86390 1
412348 99412348 1001 86380 86390 1
413401 99413401 1001 86380 86390 1
413505 99413505 1001 86380 86390 1
412980 99412980 1001 86380 86390 1
412886 99412886 1001 86380 86390 1
412755 99412755 1001 86380 86390 1
412781 99412781 1001 86380 86390 1
413743 99413743 1001 86380 86390 1
415124 99415124 1001 86380 86390 1
415175 99415175 1001 86380 86390 1
414866 99414866 1001 86380 86390 1
414850 99414850 1001 86380 86390 1
414231 99414231 1001 86380 86390 1
414438 99414438 1001 86380 86390 1
415545 99415545 1001 86380 86390 1
415330 99415330 1001 86380 86390 1
416837 99416837 1001 86380 86390 1
416906 99416906 1001 86380 86390 1
416587 99416587 1001 86380 86390 1
416489 99416489 1001 86380 86390 1
416395 99416395 1001 86380 86390 1
416210 99416210 1001 86380 86390 1
416006 99416006 1001 86380 86390 1
416123 99416123 1001 86380 86390 1
417046 99417046 1001 86380 86390 1
417413 99417413 1001 86380 86390 1
418619 99418619 1001 86380 86390 1
418419 99418419 1001 86380 86390 1
417929 99417929 1001 86380 86390 1
419112 99419112 1001 86380 86390 1
418837 99418837 1001 86380 86390 1
420400 99420400 1001 86380 86390 1
419905 99419905 1001 86380 86390 1
419269 99419269 1001 86380 86390 1
419524 99419524 1001 86380 86390 1
419548 99419548 1001 86380 86390 1
419309 99419309 1001 86380 86390 1
420826 99420826 1001 86380 86390 1
420764 99420764 1001 86380 86390 1
421742 99421742 1001 86380 86390 1
421916 99421916 1001 86380 86390 1
421369 99421369 1001 86380 86390 1
421372 99421372 1001 86380 86390 1
421473 99421473 1001 86380 86390 1
421611 99421611 1001 86380 86390 1
420991 99420991 1001 86380 86390 1
422457 99422457 1001 86380 86390 1
422502 99422502 1001 86380 86390 1
422464 99422464 1001 86380 86390 1
422269 99422269 1001 86380 86390 1
423379 99423379 1001 86380 86390 1
423559 99423559 1001 86380 86390 1
423033 99423033 1001 86380 86390 1
422945 99422945 1001 86380 86390 1
422948 99422948 1001 86380 86390 1
423137 99423137 1001 86380 86390 1
423302 99423302 1001 86380 86390 1
424034 99424034 1001 86380 86390 1
425271 99425271 1001 86380 86390 1
424861 99424861 1001 86380 86390 1
425576 99425576 1001 86380 86390 1
425792 99425792 1001 86380 86390 1
426549 99426549 1001 86380 86390 1
426285 99426285 1001 86380 86390 1
426660 99426660 1001 86380 86390 1
426117 99426117 1001 86380 86390 1
425935 99425935 1001 86380 86390 1
427482 99427482 1001 86380 86390 1
425829 99425829 1001 86380 86390 1
427410 99427410 1001 86380 86390 1
428456 99428456 1001 86380 86390 1
428009 99428009 1001 86380 86390 1
427901 99427901 1001 86380 86390 1
427631 99427631 1001 86380 86390 1
427793 99427793 1001 86380 86390 1
429066 99429066 1001 86380 86390 1
429006 99429006 1001 86380 86390 1
430006 99430006 1001 86380 86390 1
429907 99429907 1001 86380 86390 1
429884 99429884 1001 86380 86390 1
429574 99429574 1001 86380 86390 1
429629 99429629 1001 86380 86390 1
429514 99429514 1001 86380 86390 1
430502 99430502 1001 86380 86390 1
430438 99430438 1001 86380 86390 1
430688 99430688 1001 86380 86390 1
431708 99431708 1001 86380 86390 1
431468 99431468 1001 86380 86390 1
431470 99431470 1001 86380 86390 1
430925 99430925 1001 86380 86390 1
430841 99430841 1001 86380 86390 1
430945 99430945 1001 86380 86390 1
432457 99432457 1001 86380 86390 1
431649 99431649 1001 86380 86390 1
432328 99432328 1001 86380 86390 1
432080 99432080 1001 86380 86390 1
433409 99433409 1001 86380 86390 1
433239 99433239 1001 86380 86390 1
432658 99432658 1001 86380 86390 1
433969 99433969 1001 86380 86390 1
434022 99434022 1001 86380 86390 1
435282 99435282 1001 86380 86390 1
435224 99435224 1001 86380 86390 1
435119 99435119 1001 86380 86390 1
434616 99434616 1001 86380 86390 1
434668 99434668 1001 86380 86390 1
434794 99434794 1001 86380 86390 1
434748 99434748 1001 86380 86390 1
434726 99434726 1001 86380 86390 1
434653 99434653 1001 86380 86390 1
434371 99434371 1001 86380 86390 1
434452 99434452 1001 86380 86390 1
434388 99434388 1001 86380 86390 1
434441 99434441 1001 86380 86390 1
434559 99434559 1001 86380 86390 1
434391 99434391 1001 86380 86390 1
437027 99437027 1001 86380 86390 1
436379 99436379 1001 86380 86390 1
436148 99436148 1001 86380 86390 1
436149 99436149 1001 86380 86390 1
435999 99435999 1001 86380 86390 1
436090 99436090 1001 86380 86390 1
300023 99300023 1001 86380 86390 1
300024 99300024 1001 86380 86390 1
437206 99437206 1001 86380 86390 1
437308 99437308 1001 86380 86390 1
300719 99300719 1001 86380 86390 1
300305 99300305 1001 86380 86390 1
300217 99300217 1001 86380 86390 1
300170 99300170 1001 86380 86390 1
300300 99300300 1001 86380 86390 1
301379 99301379 1001 86380 86390 1
301464 99301464 1001 86380 86390 1
301128 99301128 1001 86380 86390 1
301045 99301045 1001 86380 86390 1
302241 99302241 1001 86380 86390 1
302288 99302288 1001 86380 86390 1
301917 99301917 1001 86380 86390 1
302482 99302482 1001 86380 86390 1
302393 99302393 1001 86380 86390 1
302577 99302577 1001 86380 86390 1
302478 99302478 1001 86380 86390 1
302414 99302414 1001 86380 86390 1
303190 99303190 1001 86380 86390 1
303100 99303100 1001 86380 86390 1
302966 99302966 1001 86380 86390 1
302992 99302992 1001 86380 86390 1
302636 99302636 1001 86380 86390 1
303337 99303337 1001 86380 86390 1
303389 99303389 1001 86380 86390 1
303326 99303326 1001 86380 86390 1
303277 99303277 1001 86380 86390 1
303863 99303863 1001 86380 86390 1
303903 99303903 1001 86380 86390 1
303685 99303685 1001 86380 86390 1
303780 99303780 1001 86380 86390 1
303516 99303516 1001 86380 86390 1
303611 99303611 1001 86380 86390 1
304809 99304809 1001 86380 86390 1
304676 99304676 1001 86380 86390 1
304541 99304541 1001 86380 86390 1
304478 99304478 1001 86380 86390 1
304636 99304636 1001 86380 86390 1
304423 99304423 1001 86380 86390 1
304935 99304935 1001 86380 86390 1
305019 99305019 1001 86380 86390 1
304996 99304996 1001 86380 86390 1
305494 99305494 1001 86380 86390 1
305440 99305440 1001 86380 86390 1
305122 99305122 1001 86380 86390 1
500001 99500001 1001 86380 86390 1
500685 99500685 1001 86380 86390 1
500569 99500569 1001 86380 86390 1
500486 99500486 1001 86380 86390 1
500513 99500513 1001 86380 86390 1
500313 99500313 1001 86380 86390 1
500252 99500252 1001 86380 86390 1
500317 99500317 1001 86380 86390 1
500369 99500369 1001 86380 86390 1
500833 99500833 1001 86380 86390 1
501613 99501613 1001 86380 86390 1
501545 99501545 1001 86380 86390 1
501629 99501629 1001 86380 86390 1
501533 99501533 1001 86380 86390 1
501458 99501458 1001 86380 86390 1
501232 99501232 1001 86380 86390 1
501234 99501234 1001 86380 86390 1
501394 99501394 1001 86380 86390 1
501220 99501220 1001 86380 86390 1
502292 99502292 1001 86380 86390 1
502309 99502309 1001 86380 86390 1
502057 99502057 1001 86380 86390 1
502608 99502608 1001 86380 86390 1
502518 99502518 1001 86380 86390 1
502663 99502663 1001 86380 86390 1
503207 99503207 1001 86380 86390 1
503284 99503284 1001 86380 86390 1
503148 99503148 1001 86380 86390 1
503174 99503174 1001 86380 86390 1
502971 99502971 1001 86380 86390 1
502794 99502794 1001 86380 86390 1
504085 99504085 1001 86380 86390 1
503725 99503725 1001 86380 86390 1
503816 99503816 1001 86380 86390 1
503868 99503868 1001 86380 86390 1
503694 99503694 1001 86380 86390 1
503531 99503531 1001 86380 86390 1
503583 99503583 1001 86380 86390 1
504316 99504316 1001 86380 86390 1
504878 99504878 1001 86380 86390 1
504654 99504654 1001 86380 86390 1
504603 99504603 1001 86380 86390 1
504695 99504695 1001 86380 86390 1
504684 99504684 1001 86380 86390 1
504340 99504340 1001 86380 86390 1
504425 99504425 1001 86380 86390 1
505724 99505724 1001 86380 86390 1
506480 99506480 1001 86380 86390 1
506196 99506196 1001 86380 86390 1
506243 99506243 1001 86380 86390 1
506205 99506205 1001 86380 86390 1
506131 99506131 1001 86380 86390 1
506123 99506123 1001 86380 86390 1
506743 99506743 1001 86380 86390 1
506746 99506746 1001 86380 86390 1
507225 99507225 1001 86380 86390 1
507408 99507408 1001 86380 86390 1
507107 99507107 1001 86380 86390 1
506867 99506867 1001 86380 86390 1
506972 99506972 1001 86380 86390 1
506822 99506822 1001 86380 86390 1
507589 99507589 1001 86380 86390 1
507605 99507605 1001 86380 86390 1
508099 99508099 1001 86380 86390 1
508125 99508125 1001 86380 86390 1
507869 99507869 1001 86380 86390 1
507910 99507910 1001 86380 86390 1
508381 99508381 1001 86380 86390 1
508396 99508396 1001 86380 86390 1
508985 99508985 1001 86380 86390 1
508815 99508815 1001 86380 86390 1
508612 99508612 1001 86380 86390 1
509095 99509095 1001 86380 86390 1
509787 99509787 1001 86380 86390 1
509884 99509884 1001 86380 86390 1
509836 99509836 1001 86380 86390 1
509686 99509686 1001 86380 86390 1
509662 99509662 1001 86380 86390 1
509485 99509485 1001 86380 86390 1
510093 99510093 1001 86380 86390 1
510088 99510088 1001 86380 86390 1
510103 99510103 1001 86380 86390 1
510000 99510000 1001 86380 86390 1
510592 99510592 1001 86380 86390 1
510327 99510327 1001 86380 86390 1
510422 99510422 1001 86380 86390 1
510438 99510438 1001 86380 86390 1
510158 99510158 1001 86380 86390 1
510160 99510160 1001 86380 86390 1
510199 99510199 1001 86380 86390 1
510152 99510152 1001 86380 86390 1
510204 99510204 1001 86380 86390 1
510779 99510779 1001 86380 86390 1
510820 99510820 1001 86380 86390 1
510756 99510756 1001 86380 86390 1
510929 99510929 1001 86380 86390 1
511182 99511182 1001 86380 86390 1
511242 99511242 1001 86380 86390 1
511333 99511333 1001 86380 86390 1
511037 99511037 1001 86380 86390 1
511051 99511051 1001 86380 86390 1
511031 99511031 1001 86380 86390 1
511047 99511047 1001 86380 86390 1
511707 99511707 1001 86380 86390 1
511738 99511738 1001 86380 86390 1
511829 99511829 1001 86380 86390 1
511925 99511925 1001 86380 86390 1
512434 99512434 1001 86380 86390 1
513030 99513030 1001 86380 86390 1
513097 99513097 1001 86380 86390 1
512895 99512895 1001 86380 86390 1
512668 99512668 1001 86380 86390 1
513229 99513229 1001 86380 86390 1
513299 99513299 1001 86380 86390 1
514008 99514008 1001 86380 86390 1
513722 99513722 1001 86380 86390 1
513426 99513426 1001 86380 86390 1
514204 99514204 1001 86380 86390 1
514688 99514688 1001 86380 86390 1
514615 99514615 1001 86380 86390 1
514379 99514379 1001 86380 86390 1
514392 99514392 1001 86380 86390 1
514356 99514356 1001 86380 86390 1
514865 99514865 1001 86380 86390 1
515562 99515562 1001 86380 86390 1
515324 99515324 1001 86380 86390 1
515132 99515132 1001 86380 86390 1
515812 99515812 1001 86380 86390 1
516329 99516329 1001 86380 86390 1
516394 99516394 1001 86380 86390 1
516282 99516282 1001 86380 86390 1
516058 99516058 1001 86380 86390 1
515923 99515923 1001 86380 86390 1
516017 99516017 1001 86380 86390 1
515900 99515900 1001 86380 86390 1
517161 99517161 1001 86380 86390 1
517131 99517131 1001 86380 86390 1
516819 99516819 1001 86380 86390 1
516791 99516791 1001 86380 86390 1
517358 99517358 1001 86380 86390 1
517503 99517503 1001 86380 86390 1
517380 99517380 1001 86380 86390 1
518128 99518128 1001 86380 86390 1
517917 99517917 1001 86380 86390 1
517897 99517897 1001 86380 86390 1
517632 99517632 1001 86380 86390 1
517687 99517687 1001 86380 86390 1
518557 99518557 1001 86380 86390 1
519026 99519026 1001 86380 86390 1
519017 99519017 1001 86380 86390 1
519097 99519097 1001 86380 86390 1
519162 99519162 1001 86380 86390 1
519658 99519658 1001 86380 86390 1
519749 99519749 1001 86380 86390 1
519481 99519481 1001 86380 86390 1
519549 99519549 1001 86380 86390 1
519341 99519341 1001 86380 86390 1
519916 99519916 1001 86380 86390 1
519931 99519931 1001 86380 86390 1
519868 99519868 1001 86380 86390 1
520505 99520505 1001 86380 86390 1
520481 99520481 1001 86380 86390 1
520285 99520285 1001 86380 86390 1
520191 99520191 1001 86380 86390 1
520128 99520128 1001 86380 86390 1
520119 99520119 1001 86380 86390 1
520829 99520829 1001 86380 86390 1
520700 99520700 1001 86380 86390 1
521463 99521463 1001 86380 86390 1
521276 99521276 1001 86380 86390 1
521346 99521346 1001 86380 86390 1
521334 99521334 1001 86380 86390 1
521144 99521144 1001 86380 86390 1
521171 99521171 1001 86380 86390 1
520859 99520859 1001 86380 86390 1
521528 99521528 1001 86380 86390 1
521642 99521642 1001 86380 86390 1
522202 99522202 1001 86380 86390 1
522091 99522091 1001 86380 86390 1
522724 99522724 1001 86380 86390 1
522764 99522764 1001 86380 86390 1
522670 99522670 1001 86380 86390 1
522544 99522544 1001 86380 86390 1
522637 99522637 1001 86380 86390 1
523157 99523157 1001 86380 86390 1
523699 99523699 1001 86380 86390 1
523449 99523449 1001 86380 86390 1
524092 99524092 1001 86380 86390 1
524148 99524148 1001 86380 86390 1
524306 99524306 1001 86380 86390 1
524949 99524949 1001 86380 86390 1
524945 99524945 1001 86380 86390 1
524844 99524844 1001 86380 86390 1
525421 99525421 1001 86380 86390 1
525583 99525583 1001 86380 86390 1
525333 99525333 1001 86380 86390 1
525083 99525083 1001 86380 86390 1
525006 99525006 1001 86380 86390 1
525612 99525612 1001 86380 86390 1
525786 99525786 1001 86380 86390 1
526288 99526288 1001 86380 86390 1
526148 99526148 1001 86380 86390 1
527059 99527059 1001 86380 86390 1
527116 99527116 1001 86380 86390 1
527272 99527272 1001 86380 86390 1
527399 99527399 1001 86380 86390 1
528029 99528029 1001 86380 86390 1
527820 99527820 1001 86380 86390 1
527839 99527839 1001 86380 86390 1
527467 99527467 1001 86380 86390 1
527494 99527494 1001 86380 86390 1
527614 99527614 1001 86380 86390 1
528205 99528205 1001 86380 86390 1
528248 99528248 1001 86380 86390 1
528827 99528827 1001 86380 86390 1
528712 99528712 1001 86380 86390 1
528718 99528718 1001 86380 86390 1
528514 99528514 1001 86380 86390 1
528638 99528638 1001 86380 86390 1
528589 99528589 1001 86380 86390 1
528306 99528306 1001 86380 86390 1
528360 99528360 1001 86380 86390 1
529069 99529069 1001 86380 86390 1
529636 99529636 1001 86380 86390 1
529460 99529460 1001 86380 86390 1
529474 99529474 1001 86380 86390 1
529153 99529153 1001 86380 86390 1
529882 99529882 1001 86380 86390 1
530512 99530512 1001 86380 86390 1
530462 99530462 1001 86380 86390 1
530232 99530232 1001 86380 86390 1
530288 99530288 1001 86380 86390 1
530675 99530675 1001 86380 86390 1
530627 99530627 1001 86380 86390 1
531323 99531323 1001 86380 86390 1
531018 99531018 1001 86380 86390 1
531174 99531174 1001 86380 86390 1
531022 99531022 1001 86380 86390 1
531049 99531049 1001 86380 86390 1
531055 99531055 1001 86380 86390 1
531030 99531030 1001 86380 86390 1
531411 99531411 1001 86380 86390 1
531583 99531583 1001 86380 86390 1
532027 99532027 1001 86380 86390 1
532143 99532143 1001 86380 86390 1
532074 99532074 1001 86380 86390 1
531989 99531989 1001 86380 86390 1
531877 99531877 1001 86380 86390 1
531841 99531841 1001 86380 86390 1
531830 99531830 1001 86380 86390 1
531591 99531591 1001 86380 86390 1
531708 99531708 1001 86380 86390 1
532308 99532308 1001 86380 86390 1
532349 99532349 1001 86380 86390 1
532920 99532920 1001 86380 86390 1
532949 99532949 1001 86380 86390 1
532762 99532762 1001 86380 86390 1
532636 99532636 1001 86380 86390 1
532793 99532793 1001 86380 86390 1
532651 99532651 1001 86380 86390 1
532821 99532821 1001 86380 86390 1
532585 99532585 1001 86380 86390 1
533146 99533146 1001 86380 86390 1
533743 99533743 1001 86380 86390 1
533721 99533721 1001 86380 86390 1
533846 99533846 1001 86380 86390 1
533393 99533393 1001 86380 86390 1
533925 99533925 1001 86380 86390 1
534325 99534325 1001 86380 86390 1
534421 99534421 1001 86380 86390 1
534306 99534306 1001 86380 86390 1
534435 99534435 1001 86380 86390 1
534320 99534320 1001 86380 86390 1
534079 99534079 1001 86380 86390 1
535307 99535307 1001 86380 86390 1
535438 99535438 1001 86380 86390 1
535415 99535415 1001 86380 86390 1
535456 99535456 1001 86380 86390 1
535392 99535392 1001 86380 86390 1
535062 99535062 1001 86380 86390 1
534923 99534923 1001 86380 86390 1
535690 99535690 1001 86380 86390 1
535528 99535528 1001 86380 86390 1
536236 99536236 1001 86380 86390 1
536116 99536116 1001 86380 86390 1
535858 99535858 1001 86380 86390 1
536420 99536420 1001 86380 86390 1
537063 99537063 1001 86380 86390 1
536920 99536920 1001 86380 86390 1
536807 99536807 1001 86380 86390 1
536768 99536768 1001 86380 86390 1
536671 99536671 1001 86380 86390 1
536729 99536729 1001 86380 86390 1
536653 99536653 1001 86380 86390 1
537343 99537343 1001 86380 86390 1
537280 99537280 1001 86380 86390 1
537877 99537877 1001 86380 86390 1
537731 99537731 1001 86380 86390 1
537714 99537714 1001 86380 86390 1
537663 99537663 1001 86380 86390 1
537742 99537742 1001 86380 86390 1
537434 99537434 1001 86380 86390 1
537566 99537566 1001 86380 86390 1
537520 99537520 1001 86380 86390 1
538731 99538731 1001 86380 86390 1
538818 99538818 1001 86380 86390 1
538914 99538914 1001 86380 86390 1
539288 99539288 1001 86380 86390 1
539407 99539407 1001 86380 86390 1
539084 99539084 1001 86380 86390 1
539185 99539185 1001 86380 86390 1
540279 99540279 1001 86380 86390 1
540172 99540172 1001 86380 86390 1
540073 99540073 1001 86380 86390 1
539913 99539913 1001 86380 86390 1
539967 99539967 1001 86380 86390 1
539863 99539863 1001 86380 86390 1
541196 99541196 1001 86380 86390 1
541061 99541061 1001 86380 86390 1
541076 99541076 1001 86380 86390 1
540883 99540883 1001 86380 86390 1
541043 99541043 1001 86380 86390 1
540762 99540762 1001 86380 86390 1
540703 99540703 1001 86380 86390 1
541472 99541472 1001 86380 86390 1
541417 99541417 1001 86380 86390 1
542098 99542098 1001 86380 86390 1
542107 99542107 1001 86380 86390 1
541879 99541879 1001 86380 86390 1
541741 99541741 1001 86380 86390 1
541692 99541692 1001 86380 86390 1
541695 99541695 1001 86380 86390 1
541556 99541556 1001 86380 86390 1
542168 99542168 1001 86380 86390 1
542178 99542178 1001 86380 86390 1
542794 99542794 1001 86380 86390 1
542871 99542871 1001 86380 86390 1
542717 99542717 1001 86380 86390 1
542627 99542627 1001 86380 86390 1
542617 99542617 1001 86380 86390 1
542570 99542570 1001 86380 86390 1
542517 99542517 1001 86380 86390 1
543461 99543461 1001 86380 86390 1
543283 99543283 1001 86380 86390 1
543814 99543814 1001 86380 86390 1
543918 99543918 1001 86380 86390 1
544493 99544493 1001 86380 86390 1
544253 99544253 1001 86380 86390 1
544684 99544684 1001 86380 86390 1
544723 99544723 1001 86380 86390 1
533684 1017 1001 41764 42063 1
542201 1018 1002 27966 37182 1
400293 99400293 1001 86380 86390 1
400675 99400675 1001 86380 86390 1
400889 99400889 1001 86380 86390 1
400954 99400954 1001 86380 86390 1
401586 99401586 1001 86380 86390 1
402023 99402023 1001 86380 86390 1
402627 99402627 1001 86380 86390 1
402612 99402612 1001 86380 86390 1
402622 99402622 1001 86380 86390 1
402796 99402796 1001 86380 86390 1
402784 99402784 1001 86380 86390 1
402905 99402905 1001 86380 86390 1
403082 99403082 1001 86380 86390 1
403023 99403023 1001 86380 86390 1
403032 99403032 1001 86380 86390 1
403161 99403161 1001 86380 86390 1
403386 99403386 1001 86380 86390 1
403760 99403760 1001 86380 86390 1
404011 99404011 1001 86380 86390 1
404251 99404251 1001 86380 86390 1
404330 99404330 1001 86380 86390 1
404319 99404319 1001 86380 86390 1
404776 99404776 1001 86380 86390 1
404742 99404742 1001 86380 86390 1
404826 99404826 1001 86380 86390 1
405156 99405156 1001 86380 86390 1
405238 99405238 1001 86380 86390 1
405484 99405484 1001 86380 86390 1
405450 99405450 1001 86380 86390 1
405863 99405863 1001 86380 86390 1
405767 99405767 1001 86380 86390 1
405950 99405950 1001 86380 86390 1
406068 99406068 1001 86380 86390 1
406126 99406126 1001 86380 86390 1
406155 99406155 1001 86380 86390 1
406497 99406497 1001 86380 86390 1
407045 99407045 1001 86380 86390 1
407111 99407111 1001 86380 86390 1
407245 99407245 1001 86380 86390 1
407328 99407328 1001 86380 86390 1
407500 99407500 1001 86380 86390 1
408471 99408471 1001 86380 86390 1
408410 99408410 1001 86380 86390 1
408902 99408902 1001 86380 86390 1
408927 99408927 1001 86380 86390 1
409174 99409174 1001 86380 86390 1
409241 99409241 1001 86380 86390 1
409980 99409980 1001 86380 86390 1
410239 99410239 1001 86380 86390 1
410300 99410300 1001 86380 86390 1
411019 99411019 1001 86380 86390 1
411153 99411153 1001 86380 86390 1
411334 99411334 1001 86380 86390 1
413619 99413619 1001 86380 86390 1
413504 99413504 1001 86380 86390 1
413465 99413465 1001 86380 86390 1
413224 99413224 1001 86380 86390 1
412748 99412748 1001 86380 86390 1
412674 99412674 1001 86380 86390 1
412818 99412818 1001 86380 86390 1
414064 99414064 1001 86380 86390 1
414972 99414972 1001 86380 86390 1
415253 99415253 1001 86380 86390 1
415068 99415068 1001 86380 86390 1
415154 99415154 1001 86380 86390 1
414665 99414665 1001 86380 86390 1
414440 99414440 1001 86380 86390 1
414174 99414174 1001 86380 86390 1
415402 99415402 1001 86380 86390 1
416871 99416871 1001 86380 86390 1
416979 99416979 1001 86380 86390 1
416228 99416228 1001 86380 86390 1
416361 99416361 1001 86380 86390 1
416492 99416492 1001 86380 86390 1
415987 99415987 1001 86380 86390 1
415988 99415988 1001 86380 86390 1
415823 99415823 1001 86380 86390 1
417093 99417093 1001 86380 86390 1
417051 99417051 1001 86380 86390 1
417105 99417105 1001 86380 86390 1
417157 99417157 1001 86380 86390 1
417548 99417548 1001 86380 86390 1
417420 99417420 1001 86380 86390 1
418757 99418757 1001 86380 86390 1
418765 99418765 1001 86380 86390 1
418707 99418707 1001 86380 86390 1
418216 99418216 1001 86380 86390 1
418273 99418273 1001 86380 86390 1
417728 99417728 1001 86380 86390 1
417989 99417989 1001 86380 86390 1
418948 99418948 1001 86380 86390 1
420171 99420171 1001 86380 86390 1
420418 99420418 1001 86380 86390 1
419832 99419832 1001 86380 86390 1
419716 99419716 1001 86380 86390 1
419625 99419625 1001 86380 86390 1
419608 99419608 1001 86380 86390 1
420807 99420807 1001 86380 86390 1
420589 99420589 1001 86380 86390 1
420553 99420553 1001 86380 86390 1
420639 99420639 1001 86380 86390 1
421577 99421577 1001 86380 86390 1
421681 99421681 1001 86380 86390 1
421502 99421502 1001 86380 86390 1
421217 99421217 1001 86380 86390 1
421006 99421006 1001 86380 86390 1
421202 99421202 1001 86380 86390 1
422371 99422371 1001 86380 86390 1
423406 99423406 1001 86380 86390 1
423492 99423492 1001 86380 86390 1
423719 99423719 1001 86380 86390 1
423199 99423199 1001 86380 86390 1
423183 99423183 1001 86380 86390 1
422697 99422697 1001 86380 86390 1
422752 99422752 1001 86380 86390 1
423816 99423816 1001 86380 86390 1
425324 99425324 1001 86380 86390 1
425161 99425161 1001 86380 86390 1
425242 99425242 1001 86380 86390 1
425166 99425166 1001 86380 86390 1
425273 99425273 1001 86380 86390 1
424866 99424866 1001 86380 86390 1
424910 99424910 1001 86380 86390 1
424317 99424317 1001 86380 86390 1
424348 99424348 1001 86380 86390 1
424336 99424336 1001 86380 86390 1
425610 99425610 1001 86380 86390 1
425545 99425545 1001 86380 86390 1
425736 99425736 1001 86380 86390 1
426974 99426974 1001 86380 86390 1
426305 99426305 1001 86380 86390 1
426315 99426315 1001 86380 86390 1
426316 99426316 1001 86380 86390 1
425950 99425950 1001 86380 86390 1
427286 99427286 1001 86380 86390 1
427202 99427202 1001 86380 86390 1
427263 99427263 1001 86380 86390 1
427379 99427379 1001 86380 86390 1
428675 99428675 1001 86380 86390 1
428427 99428427 1001 86380 86390 1
428600 99428600 1001 86380 86390 1
427677 99427677 1001 86380 86390 1
427738 99427738 1001 86380 86390 1
428775 99428775 1001 86380 86390 1
428759 99428759 1001 86380 86390 1
430335 99430335 1001 86380 86390 1
429863 99429863 1001 86380 86390 1
429647 99429647 1001 86380 86390 1
429676 99429676 1001 86380 86390 1
429523 99429523 1001 86380 86390 1
429218 99429218 1001 86380 86390 1
430724 99430724 1001 86380 86390 1
430653 99430653 1001 86380 86390 1
431905 99431905 1001 86380 86390 1
431457 99431457 1001 86380 86390 1
431528 99431528 1001 86380 86390 1
431332 99431332 1001 86380 86390 1
431171 99431171 1001 86380 86390 1
430952 99430952 1001 86380 86390 1
431051 99431051 1001 86380 86390 1
431167 99431167 1001 86380 86390 1
433362 99433362 1001 86380 86390 1
433412 99433412 1001 86380 86390 1
433853 99433853 1001 86380 86390 1
435032 99435032 1001 86380 86390 1
435003 99435003 1001 86380 86390 1
434954 99434954 1001 86380 86390 1
434377 99434377 1001 86380 86390 1
434414 99434414 1001 86380 86390 1
435818 99435818 1001 86380 86390 1
436583 99436583 1001 86380 86390 1
436019 99436019 1001 86380 86390 1
436335 99436335 1001 86380 86390 1
300562 99300562 1001 86380 86390 1
300640 99300640 1001 86380 86390 1
300538 99300538 1001 86380 86390 1
300658 99300658 1001 86380 86390 1
300224 99300224 1001 86380 86390 1
300314 99300314 1001 86380 86390 1
300845 99300845 1001 86380 86390 1
300918 99300918 1001 86380 86390 1
301362 99301362 1001 86380 86390 1
301481 99301481 1001 86380 86390 1
301391 99301391 1001 86380 86390 1
301431 99301431 1001 86380 86390 1
301444 99301444 1001 86380 86390 1
301447 99301447 1001 86380 86390 1
301461 99301461 1001 86380 86390 1
301385 99301385 1001 86380 86390 1
301321 99301321 1001 86380 86390 1
301076 99301076 1001 86380 86390 1
300960 99300960 1001 86380 86390 1
301067 99301067 1001 86380 86390 1
301736 99301736 1001 86380 86390 1
301607 99301607 1001 86380 86390 1
302213 99302213 1001 86380 86390 1
302219 99302219 1001 86380 86390 1
302341 99302341 1001 86380 86390 1
302001 99302001 1001 86380 86390 1
302498 99302498 1001 86380 86390 1
302439 99302439 1001 86380 86390 1
303132 99303132 1001 86380 86390 1
303151 99303151 1001 86380 86390 1
303167 99303167 1001 86380 86390 1
302613 99302613 1001 86380 86390 1
302601 99302601 1001 86380 86390 1
302761 99302761 1001 86380 86390 1
302685 99302685 1001 86380 86390 1
303282 99303282 1001 86380 86390 1
303373 99303373 1001 86380 86390 1
303209 99303209 1001 86380 86390 1
303749 99303749 1001 86380 86390 1
303651 99303651 1001 86380 86390 1
304162 99304162 1001 86380 86390 1
304734 99304734 1001 86380 86390 1
304790 99304790 1001 86380 86390 1
304767 99304767 1001 86380 86390 1
304594 99304594 1001 86380 86390 1
304241 99304241 1001 86380 86390 1
305013 99305013 1001 86380 86390 1
304975 99304975 1001 86380 86390 1
304912 99304912 1001 86380 86390 1
304887 99304887 1001 86380 86390 1
305018 99305018 1001 86380 86390 1
305496 99305496 1001 86380 86390 1
305665 99305665 1001 86380 86390 1
305476 99305476 1001 86380 86390 1
305348 99305348 1001 86380 86390 1
305283 99305283 1001 86380 86390 1
305171 99305171 1001 86380 86390 1
305161 99305161 1001 86380 86390 1
500086 99500086 1001 86380 86390 1
500675 99500675 1001 86380 86390 1
500560 99500560 1001 86380 86390 1
500536 99500536 1001 86380 86390 1
500487 99500487 1001 86380 86390 1
500203 99500203 1001 86380 86390 1
500966 99500966 1001 86380 86390 1
500859 99500859 1001 86380 86390 1
501461 99501461 1001 86380 86390 1
501490 99501490 1001 86380 86390 1
501073 99501073 1001 86380 86390 1
501179 99501179 1001 86380 86390 1
501771 99501771 1001 86380 86390 1
502264 99502264 1001 86380 86390 1
502422 99502422 1001 86380 86390 1
502306 99502306 1001 86380 86390 1
502295 99502295 1001 86380 86390 1
502117 99502117 1001 86380 86390 1
502213 99502213 1001 86380 86390 1
502255 99502255 1001 86380 86390 1
502102 99502102 1001 86380 86390 1
501963 99501963 1001 86380 86390 1
501967 99501967 1001 86380 86390 1
501856 99501856 1001 86380 86390 1
503125 99503125 1001 86380 86390 1
502913 99502913 1001 86380 86390 1
502866 99502866 1001 86380 86390 1
504105 99504105 1001 86380 86390 1
503999 99503999 1001 86380 86390 1
503617 99503617 1001 86380 86390 1
504221 99504221 1001 86380 86390 1
504304 99504304 1001 86380 86390 1
504755 99504755 1001 86380 86390 1
504746 99504746 1001 86380 86390 1
504862 99504862 1001 86380 86390 1
504682 99504682 1001 86380 86390 1
504432 99504432 1001 86380 86390 1
504359 99504359 1001 86380 86390 1
504476 99504476 1001 86380 86390 1
504503 99504503 1001 86380 86390 1
505084 99505084 1001 86380 86390 1
505138 99505138 1001 86380 86390 1
505592 99505592 1001 86380 86390 1
505605 99505605 1001 86380 86390 1
505644 99505644 1001 86380 86390 1
505612 99505612 1001 86380 86390 1
505490 99505490 1001 86380 86390 1
505414 99505414 1001 86380 86390 1
505290 99505290 1001 86380 86390 1
505868 99505868 1001 86380 86390 1
506447 99506447 1001 86380 86390 1
506584 99506584 1001 86380 86390 1
506591 99506591 1001 86380 86390 1
506003 99506003 1001 86380 86390 1
506019 99506019 1001 86380 86390 1
506725 99506725 1001 86380 86390 1
506793 99506793 1001 86380 86390 1
506652 99506652 1001 86380 86390 1
507349 99507349 1001 86380 86390 1
507339 99507339 1001 86380 86390 1
507104 99507104 1001 86380 86390 1
507209 99507209 1001 86380 86390 1
507149 99507149 1001 86380 86390 1
506906 99506906 1001 86380 86390 1
506899 99506899 1001 86380 86390 1
506941 99506941 1001 86380 86390 1
507434 99507434 1001 86380 86390 1
507619 99507619 1001 86380 86390 1
507555 99507555 1001 86380 86390 1
508066 99508066 1001 86380 86390 1
508378 99508378 1001 86380 86390 1
508293 99508293 1001 86380 86390 1
509000 99509000 1001 86380 86390 1
508872 99508872 1001 86380 86390 1
509020 99509020 1001 86380 86390 1
509812 99509812 1001 86380 86390 1
509776 99509776 1001 86380 86390 1
509751 99509751 1001 86380 86390 1
509807 99509807 1001 86380 86390 1
509416 99509416 1001 86380 86390 1
510004 99510004 1001 86380 86390 1
510025 99510025 1001 86380 86390 1
510531 99510531 1001 86380 86390 1
510228 99510228 1001 86380 86390 1
510790 99510790 1001 86380 86390 1
511499 99511499 1001 86380 86390 1
511243 99511243 1001 86380 86390 1
511179 99511179 1001 86380 86390 1
511155 99511155 1001 86380 86390 1
511110 99511110 1001 86380 86390 1
511693 99511693 1001 86380 86390 1
511758 99511758 1001 86380 86390 1
511643 99511643 1001 86380 86390 1
512254 99512254 1001 86380 86390 1
512243 99512243 1001 86380 86390 1
512283 99512283 1001 86380 86390 1
511794 99511794 1001 86380 86390 1
511898 99511898 1001 86380 86390 1
512453 99512453 1001 86380 86390 1
512555 99512555 1001 86380 86390 1
513019 99513019 1001 86380 86390 1
512950 99512950 1001 86380 86390 1
512990 99512990 1001 86380 86390 1
512792 99512792 1001 86380 86390 1
512650 99512650 1001 86380 86390 1
512684 99512684 1001 86380 86390 1
513954 99513954 1001 86380 86390 1
513867 99513867 1001 86380 86390 1
513752 99513752 1001 86380 86390 1
514176 99514176 1001 86380 86390 1
514063 99514063 1001 86380 86390 1
514627 99514627 1001 86380 86390 1
514551 99514551 1001 86380 86390 1
514623 99514623 1001 86380 86390 1
514347 99514347 1001 86380 86390 1
515569 99515569 1001 86380 86390 1
515585 99515585 1001 86380 86390 1
515534 99515534 1001 86380 86390 1
515587 99515587 1001 86380 86390 1
515472 99515472 1001 86380 86390 1
515359 99515359 1001 86380 86390 1
515183 99515183 1001 86380 86390 1
515241 99515241 1001 86380 86390 1
515878 99515878 1001 86380 86390 1
516361 99516361 1001 86380 86390 1
516367 99516367 1001 86380 86390 1
516301 99516301 1001 86380 86390 1
516531 99516531 1001 86380 86390 1
517247 99517247 1001 86380 86390 1
517080 99517080 1001 86380 86390 1
516935 99516935 1001 86380 86390 1
516836 99516836 1001 86380 86390 1
518125 99518125 1001 86380 86390 1
518086 99518086 1001 86380 86390 1
518087 99518087 1001 86380 86390 1
518107 99518107 1001 86380 86390 1
518097 99518097 1001 86380 86390 1
517746 99517746 1001 86380 86390 1
518318 99518318 1001 86380 86390 1
518176 99518176 1001 86380 86390 1
518351 99518351 1001 86380 86390 1
518855 99518855 1001 86380 86390 1
518654 99518654 1001 86380 86390 1
518657 99518657 1001 86380 86390 1
519088 99519088 1001 86380 86390 1
519037 99519037 1001 86380 86390 1
519174 99519174 1001 86380 86390 1
519492 99519492 1001 86380 86390 1
519463 99519463 1001 86380 86390 1
519237 99519237 1001 86380 86390 1
519963 99519963 1001 86380 86390 1
520511 99520511 1001 86380 86390 1
520494 99520494 1001 86380 86390 1
520229 99520229 1001 86380 86390 1
520274 99520274 1001 86380 86390 1
520022 99520022 1001 86380 86390 1
520771 99520771 1001 86380 86390 1
521337 99521337 1001 86380 86390 1
521364 99521364 1001 86380 86390 1
521365 99521365 1001 86380 86390 1
521280 99521280 1001 86380 86390 1
521162 99521162 1001 86380 86390 1
520910 99520910 1001 86380 86390 1
520940 99520940 1001 86380 86390 1
520876 99520876 1001 86380 86390 1
522169 99522169 1001 86380 86390 1
522134 99522134 1001 86380 86390 1
521976 99521976 1001 86380 86390 1
522057 99522057 1001 86380 86390 1
522059 99522059 1001 86380 86390 1
521858 99521858 1001 86380 86390 1
521716 99521716 1001 86380 86390 1
521785 99521785 1001 86380 86390 1
523100 99523100 1001 86380 86390 1
522614 99522614 1001 86380 86390 1
522565 99522565 1001 86380 86390 1
522540 99522540 1001 86380 86390 1
522704 99522704 1001 86380 86390 1
523286 99523286 1001 86380 86390 1
523291 99523291 1001 86380 86390 1
523857 99523857 1001 86380 86390 1
523755 99523755 1001 86380 86390 1
523902 99523902 1001 86380 86390 1
523891 99523891 1001 86380 86390 1
523854 99523854 1001 86380 86390 1
523635 99523635 1001 86380 86390 1
523586 99523586 1001 86380 86390 1
523548 99523548 1001 86380 86390 1
524060 99524060 1001 86380 86390 1
524616 99524616 1001 86380 86390 1
524639 99524639 1001 86380 86390 1
524565 99524565 1001 86380 86390 1
524256 99524256 1001 86380 86390 1
524877 99524877 1001 86380 86390 1
524854 99524854 1001 86380 86390 1
525429 99525429 1001 86380 86390 1
525538 99525538 1001 86380 86390 1
525464 99525464 1001 86380 86390 1
525123 99525123 1001 86380 86390 1
525091 99525091 1001 86380 86390 1
525698 99525698 1001 86380 86390 1
526377 99526377 1001 86380 86390 1
526226 99526226 1001 86380 86390 1
526137 99526137 1001 86380 86390 1
525932 99525932 1001 86380 86390 1
525972 99525972 1001 86380 86390 1
525904 99525904 1001 86380 86390 1
526485 99526485 1001 86380 86390 1
526605 99526605 1001 86380 86390 1
526463 99526463 1001 86380 86390 1
527161 99527161 1001 86380 86390 1
527162 99527162 1001 86380 86390 1
526690 99526690 1001 86380 86390 1
527292 99527292 1001 86380 86390 1
527423 99527423 1001 86380 86390 1
527935 99527935 1001 86380 86390 1
528054 99528054 1001 86380 86390 1
527890 99527890 1001 86380 86390 1
528008 99528008 1001 86380 86390 1
527730 99527730 1001 86380 86390 1
527785 99527785 1001 86380 86390 1
527635 99527635 1001 86380 86390 1
527513 99527513 1001 86380 86390 1
527556 99527556 1001 86380 86390 1
528089 99528089 1001 86380 86390 1
528117 99528117 1001 86380 86390 1
528704 99528704 1001 86380 86390 1
528796 99528796 1001 86380 86390 1
528664 99528664 1001 86380 86390 1
528286 99528286 1001 86380 86390 1
529015 99529015 1001 86380 86390 1
528967 99528967 1001 86380 86390 1
529074 99529074 1001 86380 86390 1
529626 99529626 1001 86380 86390 1
529601 99529601 1001 86380 86390 1
529640 99529640 1001 86380 86390 1
529360 99529360 1001 86380 86390 1
529465 99529465 1001 86380 86390 1
529249 99529249 1001 86380 86390 1
529910 99529910 1001 86380 86390 1
529848 99529848 1001 86380 86390 1
530328 99530328 1001 86380 86390 1
530565 99530565 1001 86380 86390 1
530572 99530572 1001 86380 86390 1
530638 99530638 1001 86380 86390 1
531062 99531062 1001 86380 86390 1
530945 99530945 1001 86380 86390 1
530885 99530885 1001 86380 86390 1
531420 99531420 1001 86380 86390 1
532005 99532005 1001 86380 86390 1
532108 99532108 1001 86380 86390 1
532373 99532373 1001 86380 86390 1
532392 99532392 1001 86380 86390 1
532984 99532984 1001 86380 86390 1
532946 99532946 1001 86380 86390 1
532926 99532926 1001 86380 86390 1
533230 99533230 1001 86380 86390 1
533525 99533525 1001 86380 86390 1
533331 99533331 1001 86380 86390 1
534031 99534031 1001 86380 86390 1
534008 99534008 1001 86380 86390 1
533880 99533880 1001 86380 86390 1
534481 99534481 1001 86380 86390 1
534479 99534479 1001 86380 86390 1
534301 99534301 1001 86380 86390 1
534381 99534381 1001 86380 86390 1
534369 99534369 1001 86380 86390 1
534461 99534461 1001 86380 86390 1
534171 99534171 1001 86380 86390 1
534265 99534265 1001 86380 86390 1
534797 99534797 1001 86380 86390 1
535420 99535420 1001 86380 86390 1
535437 99535437 1001 86380 86390 1
535439 99535439 1001 86380 86390 1
535430 99535430 1001 86380 86390 1
535146 99535146 1001 86380 86390 1
535082 99535082 1001 86380 86390 1
535524 99535524 1001 86380 86390 1
536308 99536308 1001 86380 86390 1
536174 99536174 1001 86380 86390 1
535845 99535845 1001 86380 86390 1
535729 99535729 1001 86380 86390 1
535844 99535844 1001 86380 86390 1
536485 99536485 1001 86380 86390 1
537082 99537082 1001 86380 86390 1
537160 99537160 1001 86380 86390 1
537046 99537046 1001 86380 86390 1
537318 99537318 1001 86380 86390 1
537321 99537321 1001 86380 86390 1
537947 99537947 1001 86380 86390 1
537676 99537676 1001 86380 86390 1
538182 99538182 1001 86380 86390 1
538668 99538668 1001 86380 86390 1
538249 99538249 1001 86380 86390 1
538291 99538291 1001 86380 86390 1
538928 99538928 1001 86380 86390 1
538941 99538941 1001 86380 86390 1
538955 99538955 1001 86380 86390 1
539547 99539547 1001 86380 86390 1
539401 99539401 1001 86380 86390 1
539240 99539240 1001 86380 86390 1
539034 99539034 1001 86380 86390 1
539061 99539061 1001 86380 86390 1
539142 99539142 1001 86380 86390 1
539824 99539824 1001 86380 86390 1
539777 99539777 1001 86380 86390 1
540418 99540418 1001 86380 86390 1
540437 99540437 1001 86380 86390 1
540328 99540328 1001 86380 86390 1
540303 99540303 1001 86380 86390 1
540134 99540134 1001 86380 86390 1
540178 99540178 1001 86380 86390 1
540259 99540259 1001 86380 86390 1
540645 99540645 1001 86380 86390 1
540650 99540650 1001 86380 86390 1
540509 99540509 1001 86380 86390 1
541138 99541138 1001 86380 86390 1
541167 99541167 1001 86380 86390 1
541274 99541274 1001 86380 86390 1
541066 99541066 1001 86380 86390 1
540925 99540925 1001 86380 86390 1
540944 99540944 1001 86380 86390 1
540996 99540996 1001 86380 86390 1
540845 99540845 1001 86380 86390 1
541484 99541484 1001 86380 86390 1
541422 99541422 1001 86380 86390 1
541933 99541933 1001 86380 86390 1
541800 99541800 1001 86380 86390 1
541777 99541777 1001 86380 86390 1
541755 99541755 1001 86380 86390 1
541519 99541519 1001 86380 86390 1
541610 99541610 1001 86380 86390 1
542172 99542172 1001 86380 86390 1
542211 99542211 1001 86380 86390 1
542266 99542266 1001 86380 86390 1
542829 99542829 1001 86380 86390 1
542869 99542869 1001 86380 86390 1
542878 99542878 1001 86380 86390 1
542364 99542364 1001 86380 86390 1
543047 99543047 1001 86380 86390 1
543099 99543099 1001 86380 86390 1
543672 99543672 1001 86380 86390 1
543746 99543746 1001 86380 86390 1
543191 99543191 1001 86380 86390 1
543257 99543257 1001 86380 86390 1
543296 99543296 1001 86380 86390 1
543317 99543317 1001 86380 86390 1
544434 99544434 1001 86380 86390 1
544442 99544442 1001 86380 86390 1
544340 99544340 1001 86380 86390 1
544046 99544046 1001 86380 86390 1
427257 234 1001 74640 75717 1
407037 1146 1001 41280 41697 1
516849 888 1001 56470 56769 1
400394 99400394 1001 86380 86390 1
400425 99400425 1001 86380 86390 1
401102 99401102 1001 86380 86390 1
401200 99401200 1001 86380 86390 1
401323 99401323 1001 86380 86390 1
401725 99401725 1001 86380 86390 1
402195 99402195 1001 86380 86390 1
402435 99402435 1001 86380 86390 1
402498 99402498 1001 86380 86390 1
402825 99402825 1001 86380 86390 1
403124 99403124 1001 86380 86390 1
403300 99403300 1001 86380 86390 1
403385 99403385 1001 86380 86390 1
403488 99403488 1001 86380 86390 1
403496 99403496 1001 86380 86390 1
403602 99403602 1001 86380 86390 1
404078 99404078 1001 86380 86390 1
404743 99404743 1001 86380 86390 1
405310 99405310 1001 86380 86390 1
405763 99405763 1001 86380 86390 1
405848 99405848 1001 86380 86390 1
405913 99405913 1001 86380 86390 1
406401 99406401 1001 86380 86390 1
407588 99407588 1001 86380 86390 1
407744 99407744 1001 86380 86390 1
407848 99407848 1001 86380 86390 1
407911 99407911 1001 86380 86390 1
408349 99408349 1001 86380 86390 1
408518 99408518 1001 86380 86390 1
408622 99408622 1001 86380 86390 1
408965 99408965 1001 86380 86390 1
408915 99408915 1001 86380 86390 1
409042 99409042 1001 86380 86390 1
409335 99409335 1001 86380 86390 1
409734 99409734 1001 86380 86390 1
409906 99409906 1001 86380 86390 1
410108 99410108 1001 86380 86390 1
410246 99410246 1001 86380 86390 1
410329 99410329 1001 86380 86390 1
410929 99410929 1001 86380 86390 1
411608 99411608 1001 86380 86390 1
411697 99411697 1001 86380 86390 1
411686 99411686 1001 86380 86390 1
411760 99411760 1001 86380 86390 1
411901 99411901 1001 86380 86390 1
412079 99412079 1001 86380 86390 1
412089 99412089 1001 86380 86390 1
412404 99412404 1001 86380 86390 1
413599 99413599 1001 86380 86390 1
413394 99413394 1001 86380 86390 1
413031 99413031 1001 86380 86390 1
412946 99412946 1001 86380 86390 1
412702 99412702 1001 86380 86390 1
415093 99415093 1001 86380 86390 1
414557 99414557 1001 86380 86390 1
414236 99414236 1001 86380 86390 1
415408 99415408 1001 86380 86390 1
415566 99415566 1001 86380 86390 1
416812 99416812 1001 86380 86390 1
416932 99416932 1001 86380 86390 1
416703 99416703 1001 86380 86390 1
416551 99416551 1001 86380 86390 1
417380 99417380 1001 86380 86390 1
417469 99417469 1001 86380 86390 1
418722 99418722 1001 86380 86390 1
417937 99417937 1001 86380 86390 1
417938 99417938 1001 86380 86390 1
419121 99419121 1001 86380 86390 1
420216 99420216 1001 86380 86390 1
420428 99420428 1001 86380 86390 1
419923 99419923 1001 86380 86390 1
420609 99420609 1001 86380 86390 1
421814 99421814 1001 86380 86390 1
422025 99422025 1001 86380 86390 1
421795 99421795 1001 86380 86390 1
421945 99421945 1001 86380 86390 1
422081 99422081 1001 86380 86390 1
421856 99421856 1001 86380 86390 1
421986 99421986 1001 86380 86390 1
421519 99421519 1001 86380 86390 1
421258 99421258 1001 86380 86390 1
421188 99421188 1001 86380 86390 1
420955 99420955 1001 86380 86390 1
422304 99422304 1001 86380 86390 1
422196 99422196 1001 86380 86390 1
423685 99423685 1001 86380 86390 1
423456 99423456 1001 86380 86390 1
422982 99422982 1001 86380 86390 1
423115 99423115 1001 86380 86390 1
423166 99423166 1001 86380 86390 1
422788 99422788 1001 86380 86390 1
423868 99423868 1001 86380 86390 1
423818 99423818 1001 86380 86390 1
425300 99425300 1001 86380 86390 1
425651 99425651 1001 86380 86390 1
426817 99426817 1001 86380 86390 1
426854 99426854 1001 86380 86390 1
426645 99426645 1001 86380 86390 1
426414 99426414 1001 86380 86390 1
426231 99426231 1001 86380 86390 1
428608 99428608 1001 86380 86390 1
428722 99428722 1001 86380 86390 1
428489 99428489 1001 86380 86390 1
428182 99428182 1001 86380 86390 1
427791 99427791 1001 86380 86390 1
429156 99429156 1001 86380 86390 1
429055 99429055 1001 86380 86390 1
430012 99430012 1001 86380 86390 1
430217 99430217 1001 86380 86390 1
430101 99430101 1001 86380 86390 1
430082 99430082 1001 86380 86390 1
429278 99429278 1001 86380 86390 1
430552 99430552 1001 86380 86390 1
431998 99431998 1001 86380 86390 1
430843 99430843 1001 86380 86390 1
433278 99433278 1001 86380 86390 1
433860 99433860 1001 86380 86390 1
434072 99434072 1001 86380 86390 1
433741 99433741 1001 86380 86390 1
435408 99435408 1001 86380 86390 1
434620 99434620 1001 86380 86390 1
434416 99434416 1001 86380 86390 1
435806 99435806 1001 86380 86390 1
435839 99435839 1001 86380 86390 1
435465 99435465 1001 86380 86390 1
435530 99435530 1001 86380 86390 1
435783 99435783 1001 86380 86390 1
436482 99436482 1001 86380 86390 1
435989 99435989 1001 86380 86390 1
435912 99435912 1001 86380 86390 1
436210 99436210 1001 86380 86390 1
300069 99300069 1001 86380 86390 1
437197 99437197 1001 86380 86390 1
300700 99300700 1001 86380 86390 1
300328 99300328 1001 86380 86390 1
300423 99300423 1001 86380 86390 1
300280 99300280 1001 86380 86390 1
300284 99300284 1001 86380 86390 1
300195 99300195 1001 86380 86390 1
300117 99300117 1001 86380 86390 1
300299 99300299 1001 86380 86390 1
300262 99300262 1001 86380 86390 1
300898 99300898 1001 86380 86390 1
300876 99300876 1001 86380 86390 1
300786 99300786 1001 86380 86390 1
301518 99301518 1001 86380 86390 1
301370 99301370 1001 86380 86390 1
301258 99301258 1001 86380 86390 1
301316 99301316 1001 86380 86390 1
301050 99301050 1001 86380 86390 1
300946 99300946 1001 86380 86390 1
301105 99301105 1001 86380 86390 1
300989 99300989 1001 86380 86390 1
301041 99301041 1001 86380 86390 1
300950 99300950 1001 86380 86390 1
300990 99300990 1001 86380 86390 1
301122 99301122 1001 86380 86390 1
301583 99301583 1001 86380 86390 1
301649 99301649 1001 86380 86390 1
301729 99301729 1001 86380 86390 1
302256 99302256 1001 86380 86390 1
302047 99302047 1001 86380 86390 1
301793 99301793 1001 86380 86390 1
301938 99301938 1001 86380 86390 1
303072 99303072 1001 86380 86390 1
303010 99303010 1001 86380 86390 1
302906 99302906 1001 86380 86390 1
302588 99302588 1001 86380 86390 1
302633 99302633 1001 86380 86390 1
303339 99303339 1001 86380 86390 1
303870 99303870 1001 86380 86390 1
303961 99303961 1001 86380 86390 1
303470 99303470 1001 86380 86390 1
304047 99304047 1001 86380 86390 1
304061 99304061 1001 86380 86390 1
304077 99304077 1001 86380 86390 1
304169 99304169 1001 86380 86390 1
304696 99304696 1001 86380 86390 1
304476 99304476 1001 86380 86390 1
304593 99304593 1001 86380 86390 1
304606 99304606 1001 86380 86390 1
304619 99304619 1001 86380 86390 1
304482 99304482 1001 86380 86390 1
304497 99304497 1001 86380 86390 1
304257 99304257 1001 86380 86390 1
304300 99304300 1001 86380 86390 1
304870 99304870 1001 86380 86390 1
305682 99305682 1001 86380 86390 1
305622 99305622 1001 86380 86390 1
305604 99305604 1001 86380 86390 1
305426 99305426 1001 86380 86390 1
305086 99305086 1001 86380 86390 1
500179 99500179 1001 86380 86390 1
500063 99500063 1001 86380 86390 1
500092 99500092 1001 86380 86390 1
500701 99500701 1001 86380 86390 1
500678 99500678 1001 86380 86390 1
500517 99500517 1001 86380 86390 1
500518 99500518 1001 86380 86390 1
500586 99500586 1001 86380 86390 1
500392 99500392 1001 86380 86390 1
500227 99500227 1001 86380 86390 1
500971 99500971 1001 86380 86390 1
500951 99500951 1001 86380 86390 1
501593 99501593 1001 86380 86390 1
501417 99501417 1001 86380 86390 1
501812 99501812 1001 86380 86390 1
501686 99501686 1001 86380 86390 1
502364 99502364 1001 86380 86390 1
502092 99502092 1001 86380 86390 1
502173 99502173 1001 86380 86390 1
502103 99502103 1001 86380 86390 1
501922 99501922 1001 86380 86390 1
501974 99501974 1001 86380 86390 1
501861 99501861 1001 86380 86390 1
503140 99503140 1001 86380 86390 1
503104 99503104 1001 86380 86390 1
502984 99502984 1001 86380 86390 1
502889 99502889 1001 86380 86390 1
503364 99503364 1001 86380 86390 1
503469 99503469 1001 86380 86390 1
504071 99504071 1001 86380 86390 1
503844 99503844 1001 86380 86390 1
503614 99503614 1001 86380 86390 1
503501 99503501 1001 86380 86390 1
503651 99503651 1001 86380 86390 1
504318 99504318 1001 86380 86390 1
504872 99504872 1001 86380 86390 1
504771 99504771 1001 86380 86390 1
504814 99504814 1001 86380 86390 1
504382 99504382 1001 86380 86390 1
504396 99504396 1001 86380 86390 1
505626 99505626 1001 86380 86390 1
505359 99505359 1001 86380 86390 1
505376 99505376 1001 86380 86390 1
505560 99505560 1001 86380 86390 1
505496 99505496 1001 86380 86390 1
505537 99505537 1001 86380 86390 1
505246 99505246 1001 86380 86390 1
505351 99505351 1001 86380 86390 1
505867 99505867 1001 86380 86390 1
505908 99505908 1001 86380 86390 1
506501 99506501 1001 86380 86390 1
506197 99506197 1001 86380 86390 1
506359 99506359 1001 86380 86390 1
506336 99506336 1001 86380 86390 1
506104 99506104 1001 86380 86390 1
506035 99506035 1001 86380 86390 1
505985 99505985 1001 86380 86390 1
507393 99507393 1001 86380 86390 1
507298 99507298 1001 86380 86390 1
507299 99507299 1001 86380 86390 1
507053 99507053 1001 86380 86390 1
506971 99506971 1001 86380 86390 1
506949 99506949 1001 86380 86390 1
507448 99507448 1001 86380 86390 1
507598 99507598 1001 86380 86390 1
508209 99508209 1001 86380 86390 1
507887 99507887 1001 86380 86390 1
507875 99507875 1001 86380 86390 1
507838 99507838 1001 86380 86390 1
507666 99507666 1001 86380 86390 1
508357 99508357 1001 86380 86390 1
508971 99508971 1001 86380 86390 1
508818 99508818 1001 86380 86390 1
508839 99508839 1001 86380 86390 1
508738 99508738 1001 86380 86390 1
508751 99508751 1001 86380 86390 1
508596 99508596 1001 86380 86390 1
508551 99508551 1001 86380 86390 1
509181 99509181 1001 86380 86390 1
509169 99509169 1001 86380 86390 1
509651 99509651 1001 86380 86390 1
509308 99509308 1001 86380 86390 1
510082 99510082 1001 86380 86390 1
510097 99510097 1001 86380 86390 1
510713 99510713 1001 86380 86390 1
510433 99510433 1001 86380 86390 1
510371 99510371 1001 86380 86390 1
510464 99510464 1001 86380 86390 1
510414 99510414 1001 86380 86390 1
510155 99510155 1001 86380 86390 1
510866 99510866 1001 86380 86390 1
510871 99510871 1001 86380 86390 1
510833 99510833 1001 86380 86390 1
511508 99511508 1001 86380 86390 1
511245 99511245 1001 86380 86390 1
511289 99511289 1001 86380 86390 1
511594 99511594 1001 86380 86390 1
511570 99511570 1001 86380 86390 1
512295 99512295 1001 86380 86390 1
512185 99512185 1001 86380 86390 1
512126 99512126 1001 86380 86390 1
511952 99511952 1001 86380 86390 1
511966 99511966 1001 86380 86390 1
512449 99512449 1001 86380 86390 1
513114 99513114 1001 86380 86390 1
512755 99512755 1001 86380 86390 1
512773 99512773 1001 86380 86390 1
512619 99512619 1001 86380 86390 1
512697 99512697 1001 86380 86390 1
513248 99513248 1001 86380 86390 1
513634 99513634 1001 86380 86390 1
513754 99513754 1001 86380 86390 1
513652 99513652 1001 86380 86390 1
513504 99513504 1001 86380 86390 1
513427 99513427 1001 86380 86390 1
513570 99513570 1001 86380 86390 1
513467 99513467 1001 86380 86390 1
513612 99513612 1001 86380 86390 1
514042 99514042 1001 86380 86390 1
514061 99514061 1001 86380 86390 1
514220 99514220 1001 86380 86390 1
514169 99514169 1001 86380 86390 1
514743 99514743 1001 86380 86390 1
514472 99514472 1001 86380 86390 1
514617 99514617 1001 86380 86390 1
514451 99514451 1001 86380 86390 1
514254 99514254 1001 86380 86390 1
514410 99514410 1001 86380 86390 1
514886 99514886 1001 86380 86390 1
514888 99514888 1001 86380 86390 1
514966 99514966 1001 86380 86390 1
514929 99514929 1001 86380 86390 1
515620 99515620 1001 86380 86390 1
515642 99515642 1001 86380 86390 1
515473 99515473 1001 86380 86390 1
515166 99515166 1001 86380 86390 1
515083 99515083 1001 86380 86390 1
515821 99515821 1001 86380 86390 1
516426 99516426 1001 86380 86390 1
516494 99516494 1001 86380 86390 1
516132 99516132 1001 86380 86390 1
516624 99516624 1001 86380 86390 1
516570 99516570 1001 86380 86390 1
516609 99516609 1001 86380 86390 1
517155 99517155 1001 86380 86390 1
517289 99517289 1001 86380 86390 1
517058 99517058 1001 86380 86390 1
516922 99516922 1001 86380 86390 1
517961 99517961 1001 86380 86390 1
517920 99517920 1001 86380 86390 1
518251 99518251 1001 86380 86390 1
518299 99518299 1001 86380 86390 1
518809 99518809 1001 86380 86390 1
518925 99518925 1001 86380 86390 1
518887 99518887 1001 86380 86390 1
518883 99518883 1001 86380 86390 1
518483 99518483 1001 86380 86390 1
518422 99518422 1001 86380 86390 1
518391 99518391 1001 86380 86390 1
519062 99519062 1001 86380 86390 1
519650 99519650 1001 86380 86390 1
519768 99519768 1001 86380 86390 1
519430 99519430 1001 86380 86390 1
519289 99519289 1001 86380 86390 1
519225 99519225 1001 86380 86390 1
519356 99519356 1001 86380 86390 1
520005 99520005 1001 86380 86390 1
520485 99520485 1001 86380 86390 1
520578 99520578 1001 86380 86390 1
520608 99520608 1001 86380 86390 1
520482 99520482 1001 86380 86390 1
520334 99520334 1001 86380 86390 1
520363 99520363 1001 86380 86390 1
520378 99520378 1001 86380 86390 1
520054 99520054 1001 86380 86390 1
520762 99520762 1001 86380 86390 1
521418 99521418 1001 86380 86390 1
520968 99520968 1001 86380 86390 1
520919 99520919 1001 86380 86390 1
522273 99522273 1001 86380 86390 1
522225 99522225 1001 86380 86390 1
522188 99522188 1001 86380 86390 1
522082 99522082 1001 86380 86390 1
522044 99522044 1001 86380 86390 1
521750 99521750 1001 86380 86390 1
521779 99521779 1001 86380 86390 1
522488 99522488 1001 86380 86390 1
522956 99522956 1001 86380 86390 1
522814 99522814 1001 86380 86390 1
522768 99522768 1001 86380 86390 1
522541 99522541 1001 86380 86390 1
523119 99523119 1001 86380 86390 1
523319 99523319 1001 86380 86390 1
523761 99523761 1001 86380 86390 1
523599 99523599 1001 86380 86390 1
523581 99523581 1001 86380 86390 1
523634 99523634 1001 86380 86390 1
523426 99523426 1001 86380 86390 1
524015 99524015 1001 86380 86390 1
524590 99524590 1001 86380 86390 1
524635 99524635 1001 86380 86390 1
524376 99524376 1001 86380 86390 1
524562 99524562 1001 86380 86390 1
524310 99524310 1001 86380 86390 1
524862 99524862 1001 86380 86390 1
525395 99525395 1001 86380 86390 1
525575 99525575 1001 86380 86390 1
525337 99525337 1001 86380 86390 1
525057 99525057 1001 86380 86390 1
525009 99525009 1001 86380 86390 1
526100 99526100 1001 86380 86390 1
526000 99526000 1001 86380 86390 1
526473 99526473 1001 86380 86390 1
526502 99526502 1001 86380 86390 1
526445 99526445 1001 86380 86390 1
527246 99527246 1001 86380 86390 1
527095 99527095 1001 86380 86390 1
527196 99527196 1001 86380 86390 1
527018 99527018 1001 86380 86390 1
526876 99526876 1001 86380 86390 1
526954 99526954 1001 86380 86390 1
526977 99526977 1001 86380 86390 1
526823 99526823 1001 86380 86390 1
527373 99527373 1001 86380 86390 1
527912 99527912 1001 86380 86390 1
527693 99527693 1001 86380 86390 1
527823 99527823 1001 86380 86390 1
527776 99527776 1001 86380 86390 1
527612 99527612 1001 86380 86390 1
528211 99528211 1001 86380 86390 1
528097 99528097 1001 86380 86390 1
528758 99528758 1001 86380 86390 1
528535 99528535 1001 86380 86390 1
528294 99528294 1001 86380 86390 1
528359 99528359 1001 86380 86390 1
528457 99528457 1001 86380 86390 1
529041 99529041 1001 86380 86390 1
529010 99529010 1001 86380 86390 1
529567 99529567 1001 86380 86390 1
529119 99529119 1001 86380 86390 1
529183 99529183 1001 86380 86390 1
529792 99529792 1001 86380 86390 1
529742 99529742 1001 86380 86390 1
530373 99530373 1001 86380 86390 1
530298 99530298 1001 86380 86390 1
529997 99529997 1001 86380 86390 1
530042 99530042 1001 86380 86390 1
530107 99530107 1001 86380 86390 1
530596 99530596 1001 86380 86390 1
531266 99531266 1001 86380 86390 1
531215 99531215 1001 86380 86390 1
531348 99531348 1001 86380 86390 1
531058 99531058 1001 86380 86390 1
531140 99531140 1001 86380 86390 1
530799 99530799 1001 86380 86390 1
530954 99530954 1001 86380 86390 1
530896 99530896 1001 86380 86390 1
530962 99530962 1001 86380 86390 1
530782 99530782 1001 86380 86390 1
530926 99530926 1001 86380 86390 1
531388 99531388 1001 86380 86390 1
532069 99532069 1001 86380 86390 1
531859 99531859 1001 86380 86390 1
531908 99531908 1001 86380 86390 1
531610 99531610 1001 86380 86390 1
531733 99531733 1001 86380 86390 1
531620 99531620 1001 86380 86390 1
531790 99531790 1001 86380 86390 1
532931 99532931 1001 86380 86390 1
533114 99533114 1001 86380 86390 1
533235 99533235 1001 86380 86390 1
533827 99533827 1001 86380 86390 1
533524 99533524 1001 86380 86390 1
533404 99533404 1001 86380 86390 1
533900 99533900 1001 86380 86390 1
534019 99534019 1001 86380 86390 1
534058 99534058 1001 86380 86390 1
534715 99534715 1001 86380 86390 1
535453 99535453 1001 86380 86390 1
535268 99535268 1001 86380 86390 1
535118 99535118 1001 86380 86390 1
535264 99535264 1001 86380 86390 1
535121 99535121 1001 86380 86390 1
535265 99535265 1001 86380 86390 1
535058 99535058 1001 86380 86390 1
535020 99535020 1001 86380 86390 1
534906 99534906 1001 86380 86390 1
534987 99534987 1001 86380 86390 1
535018 99535018 1001 86380 86390 1
534901 99534901 1001 86380 86390 1
535594 99535594 1001 86380 86390 1
536298 99536298 1001 86380 86390 1
536330 99536330 1001 86380 86390 1
535987 99535987 1001 86380 86390 1
536493 99536493 1001 86380 86390 1
537127 99537127 1001 86380 86390 1
537087 99537087 1001 86380 86390 1
536791 99536791 1001 86380 86390 1
536823 99536823 1001 86380 86390 1
536902 99536902 1001 86380 86390 1
537300 99537300 1001 86380 86390 1
537925 99537925 1001 86380 86390 1
537800 99537800 1001 86380 86390 1
537711 99537711 1001 86380 86390 1
537463 99537463 1001 86380 86390 1
538704 99538704 1001 86380 86390 1
538666 99538666 1001 86380 86390 1
538529 99538529 1001 86380 86390 1
538321 99538321 1001 86380 86390 1
539013 99539013 1001 86380 86390 1
539539 99539539 1001 86380 86390 1
539416 99539416 1001 86380 86390 1
539341 99539341 1001 86380 86390 1
539279 99539279 1001 86380 86390 1
539056 99539056 1001 86380 86390 1
540350 99540350 1001 86380 86390 1
540041 99540041 1001 86380 86390 1
539995 99539995 1001 86380 86390 1
540617 99540617 1001 86380 86390 1
541287 99541287 1001 86380 86390 1
541082 99541082 1001 86380 86390 1
540832 99540832 1001 86380 86390 1
540860 99540860 1001 86380 86390 1
541477 99541477 1001 86380 86390 1
541453 99541453 1001 86380 86390 1
541593 99541593 1001 86380 86390 1
542234 99542234 1001 86380 86390 1
542255 99542255 1001 86380 86390 1
542820 99542820 1001 86380 86390 1
542879 99542879 1001 86380 86390 1
542636 99542636 1001 86380 86390 1
542679 99542679 1001 86380 86390 1
542563 99542563 1001 86380 86390 1
542405 99542405 1001 86380 86390 1
543570 99543570 1001 86380 86390 1
543673 99543673 1001 86380 86390 1
543677 99543677 1001 86380 86390 1
543603 99543603 1001 86380 86390 1
543462 99543462 1001 86380 86390 1
543429 99543429 1001 86380 86390 1
543534 99543534 1001 86380 86390 1
543345 99543345 1001 86380 86390 1
543235 99543235 1001 86380 86390 1
543173 99543173 1001 86380 86390 1
543919 99543919 1001 86380 86390 1
544490 99544490 1001 86380 86390 1
544455 99544455 1001 86380 86390 1
544333 99544333 1001 86380 86390 1
428509 1141 1001 75180 76197 1
421006 211 1001 28260 28857 1
400026 99400026 1001 86380 86390 1
400282 99400282 1001 86380 86390 1
400251 99400251 1001 86380 86390 1
400439 99400439 1001 86380 86390 1
400833 99400833 1001 86380 86390 1
401159 99401159 1001 86380 86390 1
401402 99401402 1001 86380 86390 1
401466 99401466 1001 86380 86390 1
401365 99401365 1001 86380 86390 1
401782 99401782 1001 86380 86390 1
401938 99401938 1001 86380 86390 1
401966 99401966 1001 86380 86390 1
401970 99401970 1001 86380 86390 1
402273 99402273 1001 86380 86390 1
402230 99402230 1001 86380 86390 1
402845 99402845 1001 86380 86390 1
403188 99403188 1001 86380 86390 1
403479 99403479 1001 86380 86390 1
403750 99403750 1001 86380 86390 1
403836 99403836 1001 86380 86390 1
403872 99403872 1001 86380 86390 1
404471 99404471 1001 86380 86390 1
404482 99404482 1001 86380 86390 1
404929 99404929 1001 86380 86390 1
405232 99405232 1001 86380 86390 1
405506 99405506 1001 86380 86390 1
405960 99405960 1001 86380 86390 1
407050 99407050 1001 86380 86390 1
407498 99407498 1001 86380 86390 1
407506 99407506 1001 86380 86390 1
407776 99407776 1001 86380 86390 1
407921 99407921 1001 86380 86390 1
407887 99407887 1001 86380 86390 1
408061 99408061 1001 86380 86390 1
409219 99409219 1001 86380 86390 1
409781 99409781 1001 86380 86390 1
409730 99409730 1001 86380 86390 1
409757 99409757 1001 86380 86390 1
409952 99409952 1001 86380 86390 1
410763 99410763 1001 86380 86390 1
410852 99410852 1001 86380 86390 1
410880 99410880 1001 86380 86390 1
410885 99410885 1001 86380 86390 1
410972 99410972 1001 86380 86390 1
411072 99411072 1001 86380 86390 1
411059 99411059 1001 86380 86390 1
411148 99411148 1001 86380 86390 1
411419 99411419 1001 86380 86390 1
413322 99413322 1001 86380 86390 1
413362 99413362 1001 86380 86390 1
412865 99412865 1001 86380 86390 1
413756 99413756 1001 86380 86390 1
413764 99413764 1001 86380 86390 1
415149 99415149 1001 86380 86390 1
415047 99415047 1001 86380 86390 1
414413 99414413 1001 86380 86390 1
414498 99414498 1001 86380 86390 1
415430 99415430 1001 86380 86390 1
416865 99416865 1001 86380 86390 1
416641 99416641 1001 86380 86390 1
415792 99415792 1001 86380 86390 1
415923 99415923 1001 86380 86390 1
417385 99417385 1001 86380 86390 1
417505 99417505 1001 86380 86390 1
418726 99418726 1001 86380 86390 1
418620 99418620 1001 86380 86390 1
418186 99418186 1001 86380 86390 1
417944 99417944 1001 86380 86390 1
417959 99417959 1001 86380 86390 1
420270 99420270 1001 86380 86390 1
420788 99420788 1001 86380 86390 1
420499 99420499 1001 86380 86390 1
420459 99420459 1001 86380 86390 1
422111 99422111 1001 86380 86390 1
421319 99421319 1001 86380 86390 1
421583 99421583 1001 86380 86390 1
421071 99421071 1001 86380 86390 1
421079 99421079 1001 86380 86390 1
421106 99421106 1001 86380 86390 1
421191 99421191 1001 86380 86390 1
421022 99421022 1001 86380 86390 1
422265 99422265 1001 86380 86390 1
423692 99423692 1001 86380 86390 1
423496 99423496 1001 86380 86390 1
423281 99423281 1001 86380 86390 1
422992 99422992 1001 86380 86390 1
423140 99423140 1001 86380 86390 1
422835 99422835 1001 86380 86390 1
422663 99422663 1001 86380 86390 1
422547 99422547 1001 86380 86390 1
425126 99425126 1001 86380 86390 1
425130 99425130 1001 86380 86390 1
425163 99425163 1001 86380 86390 1
425046 99425046 1001 86380 86390 1
424333 99424333 1001 86380 86390 1
424334 99424334 1001 86380 86390 1
425580 99425580 1001 86380 86390 1
425782 99425782 1001 86380 86390 1
427066 99427066 1001 86380 86390 1
426201 99426201 1001 86380 86390 1
427443 99427443 1001 86380 86390 1
428566 99428566 1001 86380 86390 1
428354 99428354 1001 86380 86390 1
428727 99428727 1001 86380 86390 1
428006 99428006 1001 86380 86390 1
428285 99428285 1001 86380 86390 1
429100 99429100 1001 86380 86390 1
428768 99428768 1001 86380 86390 1
429987 99429987 1001 86380 86390 1
430025 99430025 1001 86380 86390 1
429999 99429999 1001 86380 86390 1
429630 99429630 1001 86380 86390 1
429431 99429431 1001 86380 86390 1
429383 99429383 1001 86380 86390 1
429217 99429217 1001 86380 86390 1
430526 99430526 1001 86380 86390 1
430554 99430554 1001 86380 86390 1
430744 99430744 1001 86380 86390 1
430412 99430412 1001 86380 86390 1
430414 99430414 1001 86380 86390 1
431764 99431764 1001 86380 86390 1
431999 99431999 1001 86380 86390 1
431677 99431677 1001 86380 86390 1
431664 99431664 1001 86380 86390 1
432039 99432039 1001 86380 86390 1
431220 99431220 1001 86380 86390 1
433069 99433069 1001 86380 86390 1
432581 99432581 1001 86380 86390 1
432504 99432504 1001 86380 86390 1
433900 99433900 1001 86380 86390 1
433958 99433958 1001 86380 86390 1
435277 99435277 1001 86380 86390 1
435102 99435102 1001 86380 86390 1
434353 99434353 1001 86380 86390 1
434358 99434358 1001 86380 86390 1
434249 99434249 1001 86380 86390 1
435594 99435594 1001 86380 86390 1
435762 99435762 1001 86380 86390 1
435608 99435608 1001 86380 86390 1
437076 99437076 1001 86380 86390 1
436761 99436761 1001 86380 86390 1
436687 99436687 1001 86380 86390 1
300049 99300049 1001 86380 86390 1
437336 99437336 1001 86380 86390 1
300001 99300001 1001 86380 86390 1
300040 99300040 1001 86380 86390 1
300531 99300531 1001 86380 86390 1
300585 99300585 1001 86380 86390 1
300420 99300420 1001 86380 86390 1
300498 99300498 1001 86380 86390 1
300398 99300398 1001 86380 86390 1
300185 99300185 1001 86380 86390 1
300226 99300226 1001 86380 86390 1
300239 99300239 1001 86380 86390 1
301440 99301440 1001 86380 86390 1
301520 99301520 1001 86380 86390 1
301473 99301473 1001 86380 86390 1
301208 99301208 1001 86380 86390 1
301173 99301173 1001 86380 86390 1
301265 99301265 1001 86380 86390 1
301347 99301347 1001 86380 86390 1
300997 99300997 1001 86380 86390 1
302295 99302295 1001 86380 86390 1
302142 99302142 1001 86380 86390 1
302133 99302133 1001 86380 86390 1
301815 99301815 1001 86380 86390 1
301951 99301951 1001 86380 86390 1
302495 99302495 1001 86380 86390 1
302538 99302538 1001 86380 86390 1
303061 99303061 1001 86380 86390 1
302962 99302962 1001 86380 86390 1
302983 99302983 1001 86380 86390 1
302933 99302933 1001 86380 86390 1
302634 99302634 1001 86380 86390 1
302725 99302725 1001 86380 86390 1
303881 99303881 1001 86380 86390 1
303762 99303762 1001 86380 86390 1
303703 99303703 1001 86380 86390 1
303554 99303554 1001 86380 86390 1
303555 99303555 1001 86380 86390 1
303468 99303468 1001 86380 86390 1
303432 99303432 1001 86380 86390 1
303553 99303553 1001 86380 86390 1
304103 99304103 1001 86380 86390 1
304545 99304545 1001 86380 86390 1
304370 99304370 1001 86380 86390 1
305010 99305010 1001 86380 86390 1
305634 99305634 1001 86380 86390 1
305571 99305571 1001 86380 86390 1
305600 99305600 1001 86380 86390 1
305135 99305135 1001 86380 86390 1
305174 99305174 1001 86380 86390 1
500178 99500178 1001 86380 86390 1
500101 99500101 1001 86380 86390 1
500087 99500087 1001 86380 86390 1
500650 99500650 1001 86380 86390 1
500771 99500771 1001 86380 86390 1
500494 99500494 1001 86380 86390 1
500195 99500195 1001 86380 86390 1
500262 99500262 1001 86380 86390 1
500941 99500941 1001 86380 86390 1
501475 99501475 1001 86380 86390 1
501599 99501599 1001 86380 86390 1
501296 99501296 1001 86380 86390 1
501124 99501124 1001 86380 86390 1
501112 99501112 1001 86380 86390 1
501675 99501675 1001 86380 86390 1
501730 99501730 1001 86380 86390 1
501797 99501797 1001 86380 86390 1
502407 99502407 1001 86380 86390 1
502401 99502401 1001 86380 86390 1
502184 99502184 1001 86380 86390 1
501866 99501866 1001 86380 86390 1
501867 99501867 1001 86380 86390 1
502490 99502490 1001 86380 86390 1
502521 99502521 1001 86380 86390 1
502587 99502587 1001 86380 86390 1
502614 99502614 1001 86380 86390 1
502617 99502617 1001 86380 86390 1
503093 99503093 1001 86380 86390 1
503144 99503144 1001 86380 86390 1
503186 99503186 1001 86380 86390 1
502895 99502895 1001 86380 86390 1
502748 99502748 1001 86380 86390 1
502674 99502674 1001 86380 86390 1
502694 99502694 1001 86380 86390 1
503338 99503338 1001 86380 86390 1
503921 99503921 1001 86380 86390 1
503811 99503811 1001 86380 86390 1
503720 99503720 1001 86380 86390 1
503814 99503814 1001 86380 86390 1
504205 99504205 1001 86380 86390 1
504151 99504151 1001 86380 86390 1
504937 99504937 1001 86380 86390 1
504679 99504679 1001 86380 86390 1
504683 99504683 1001 86380 86390 1
505105 99505105 1001 86380 86390 1
505654 99505654 1001 86380 86390 1
505637 99505637 1001 86380 86390 1
505501 99505501 1001 86380 86390 1
505480 99505480 1001 86380 86390 1
505482 99505482 1001 86380 86390 1
505940 99505940 1001 86380 86390 1
505881 99505881 1001 86380 86390 1
506377 99506377 1001 86380 86390 1
506279 99506279 1001 86380 86390 1
506308 99506308 1001 86380 86390 1
506710 99506710 1001 86380 86390 1
506621 99506621 1001 86380 86390 1
507232 99507232 1001 86380 86390 1
507284 99507284 1001 86380 86390 1
507221 99507221 1001 86380 86390 1
507075 99507075 1001 86380 86390 1
507197 99507197 1001 86380 86390 1
506955 99506955 1001 86380 86390 1
507907 99507907 1001 86380 86390 1
507845 99507845 1001 86380 86390 1
507758 99507758 1001 86380 86390 1
507787 99507787 1001 86380 86390 1
508364 99508364 1001 86380 86390 1
508436 99508436 1001 86380 86390 1
508791 99508791 1001 86380 86390 1
508734 99508734 1001 86380 86390 1
508496 99508496 1001 86380 86390 1
508602 99508602 1001 86380 86390 1
508489 99508489 1001 86380 86390 1
509804 99509804 1001 86380 86390 1
509620 99509620 1001 86380 86390 1
509361 99509361 1001 86380 86390 1
509312 99509312 1001 86380 86390 1
510076 99510076 1001 86380 86390 1
510521 99510521 1001 86380 86390 1
510353 99510353 1001 86380 86390 1
510345 99510345 1001 86380 86390 1
510449 99510449 1001 86380 86390 1
510488 99510488 1001 86380 86390 1
510129 99510129 1001 86380 86390 1
511411 99511411 1001 86380 86390 1
511478 99511478 1001 86380 86390 1
511396 99511396 1001 86380 86390 1
511272 99511272 1001 86380 86390 1
511077 99511077 1001 86380 86390 1
511082 99511082 1001 86380 86390 1
511019 99511019 1001 86380 86390 1
511614 99511614 1001 86380 86390 1
511603 99511603 1001 86380 86390 1
511658 99511658 1001 86380 86390 1
511637 99511637 1001 86380 86390 1
512292 99512292 1001 86380 86390 1
512306 99512306 1001 86380 86390 1
512208 99512208 1001 86380 86390 1
512115 99512115 1001 86380 86390 1
511986 99511986 1001 86380 86390 1
511813 99511813 1001 86380 86390 1
511919 99511919 1001 86380 86390 1
511776 99511776 1001 86380 86390 1
512429 99512429 1001 86380 86390 1
512546 99512546 1001 86380 86390 1
512404 99512404 1001 86380 86390 1
513071 99513071 1001 86380 86390 1
512886 99512886 1001 86380 86390 1
512838 99512838 1001 86380 86390 1
512955 99512955 1001 86380 86390 1
512998 99512998 1001 86380 86390 1
513912 99513912 1001 86380 86390 1
513787 99513787 1001 86380 86390 1
513811 99513811 1001 86380 86390 1
513518 99513518 1001 86380 86390 1
513434 99513434 1001 86380 86390 1
514122 99514122 1001 86380 86390 1
514217 99514217 1001 86380 86390 1
514741 99514741 1001 86380 86390 1
514849 99514849 1001 86380 86390 1
514505 99514505 1001 86380 86390 1
514280 99514280 1001 86380 86390 1
514931 99514931 1001 86380 86390 1
515596 99515596 1001 86380 86390 1
515604 99515604 1001 86380 86390 1
515273 99515273 1001 86380 86390 1
515192 99515192 1001 86380 86390 1
515090 99515090 1001 86380 86390 1
515194 99515194 1001 86380 86390 1
515092 99515092 1001 86380 86390 1
515118 99515118 1001 86380 86390 1
516357 99516357 1001 86380 86390 1
516350 99516350 1001 86380 86390 1
516232 99516232 1001 86380 86390 1
516210 99516210 1001 86380 86390 1
516079 99516079 1001 86380 86390 1
516640 99516640 1001 86380 86390 1
516671 99516671 1001 86380 86390 1
516647 99516647 1001 86380 86390 1
517160 99517160 1001 86380 86390 1
517502 99517502 1001 86380 86390 1
518108 99518108 1001 86380 86390 1
518893 99518893 1001 86380 86390 1
518842 99518842 1001 86380 86390 1
518588 99518588 1001 86380 86390 1
518783 99518783 1001 86380 86390 1
518758 99518758 1001 86380 86390 1
518475 99518475 1001 86380 86390 1
518502 99518502 1001 86380 86390 1
519114 99519114 1001 86380 86390 1
519750 99519750 1001 86380 86390 1
519648 99519648 1001 86380 86390 1
519570 99519570 1001 86380 86390 1
519548 99519548 1001 86380 86390 1
519410 99519410 1001 86380 86390 1
519243 99519243 1001 86380 86390 1
519282 99519282 1001 86380 86390 1
519968 99519968 1001 86380 86390 1
519866 99519866 1001 86380 86390 1
519880 99519880 1001 86380 86390 1
519976 99519976 1001 86380 86390 1
520288 99520288 1001 86380 86390 1
520099 99520099 1001 86380 86390 1
520754 99520754 1001 86380 86390 1
520814 99520814 1001 86380 86390 1
521077 99521077 1001 86380 86390 1
520898 99520898 1001 86380 86390 1
520977 99520977 1001 86380 86390 1
520913 99520913 1001 86380 86390 1
520908 99520908 1001 86380 86390 1
522215 99522215 1001 86380 86390 1
522282 99522282 1001 86380 86390 1
522201 99522201 1001 86380 86390 1
521799 99521799 1001 86380 86390 1
523109 99523109 1001 86380 86390 1
522735 99522735 1001 86380 86390 1
523134 99523134 1001 86380 86390 1
523908 99523908 1001 86380 86390 1
523655 99523655 1001 86380 86390 1
523388 99523388 1001 86380 86390 1
523512 99523512 1001 86380 86390 1
523435 99523435 1001 86380 86390 1
523475 99523475 1001 86380 86390 1
524731 99524731 1001 86380 86390 1
524557 99524557 1001 86380 86390 1
524190 99524190 1001 86380 86390 1
524232 99524232 1001 86380 86390 1
524827 99524827 1001 86380 86390 1
524946 99524946 1001 86380 86390 1
525482 99525482 1001 86380 86390 1
525530 99525530 1001 86380 86390 1
525506 99525506 1001 86380 86390 1
525392 99525392 1001 86380 86390 1
525355 99525355 1001 86380 86390 1
524978 99524978 1001 86380 86390 1
525671 99525671 1001 86380 86390 1
526294 99526294 1001 86380 86390 1
526115 99526115 1001 86380 86390 1
526199 99526199 1001 86380 86390 1
526018 99526018 1001 86380 86390 1
525804 99525804 1001 86380 86390 1
526488 99526488 1001 86380 86390 1
526455 99526455 1001 86380 86390 1
526587 99526587 1001 86380 86390 1
527108 99527108 1001 86380 86390 1
526946 99526946 1001 86380 86390 1
527013 99527013 1001 86380 86390 1
526646 99526646 1001 86380 86390 1
526718 99526718 1001 86380 86390 1
527419 99527419 1001 86380 86390 1
527308 99527308 1001 86380 86390 1
527930 99527930 1001 86380 86390 1
527701 99527701 1001 86380 86390 1
527756 99527756 1001 86380 86390 1
527681 99527681 1001 86380 86390 1
527627 99527627 1001 86380 86390 1
527642 99527642 1001 86380 86390 1
528105 99528105 1001 86380 86390 1
528146 99528146 1001 86380 86390 1
529092 99529092 1001 86380 86390 1
528955 99528955 1001 86380 86390 1
529527 99529527 1001 86380 86390 1
529554 99529554 1001 86380 86390 1
529607 99529607 1001 86380 86390 1
529379 99529379 1001 86380 86390 1
529421 99529421 1001 86380 86390 1
529185 99529185 1001 86380 86390 1
530287 99530287 1001 86380 86390 1
530291 99530291 1001 86380 86390 1
530217 99530217 1001 86380 86390 1
530116 99530116 1001 86380 86390 1
530592 99530592 1001 86380 86390 1
530718 99530718 1001 86380 86390 1
531137 99531137 1001 86380 86390 1
531025 99531025 1001 86380 86390 1
530950 99530950 1001 86380 86390 1
531510 99531510 1001 86380 86390 1
532009 99532009 1001 86380 86390 1
532127 99532127 1001 86380 86390 1
531950 99531950 1001 86380 86390 1
531914 99531914 1001 86380 86390 1
531732 99531732 1001 86380 86390 1
532322 99532322 1001 86380 86390 1
532983 99532983 1001 86380 86390 1
532863 99532863 1001 86380 86390 1
532621 99532621 1001 86380 86390 1
532539 99532539 1001 86380 86390 1
533061 99533061 1001 86380 86390 1
533661 99533661 1001 86380 86390 1
533546 99533546 1001 86380 86390 1
533384 99533384 1001 86380 86390 1
534596 99534596 1001 86380 86390 1
534657 99534657 1001 86380 86390 1
534664 99534664 1001 86380 86390 1
534511 99534511 1001 86380 86390 1
534669 99534669 1001 86380 86390 1
534093 99534093 1001 86380 86390 1
534135 99534135 1001 86380 86390 1
534883 99534883 1001 86380 86390 1
535338 99535338 1001 86380 86390 1
535469 99535469 1001 86380 86390 1
535267 99535267 1001 86380 86390 1
535104 99535104 1001 86380 86390 1
534914 99534914 1001 86380 86390 1
535715 99535715 1001 86380 86390 1
535612 99535612 1001 86380 86390 1
535998 99535998 1001 86380 86390 1
535791 99535791 1001 86380 86390 1
536416 99536416 1001 86380 86390 1
536430 99536430 1001 86380 86390 1
536497 99536497 1001 86380 86390 1
537079 99537079 1001 86380 86390 1
536844 99536844 1001 86380 86390 1
536810 99536810 1001 86380 86390 1
536824 99536824 1001 86380 86390 1
536787 99536787 1001 86380 86390 1
536633 99536633 1001 86380 86390 1
536648 99536648 1001 86380 86390 1
536591 99536591 1001 86380 86390 1
537949 99537949 1001 86380 86390 1
537761 99537761 1001 86380 86390 1
537659 99537659 1001 86380 86390 1
537451 99537451 1001 86380 86390 1
537415 99537415 1001 86380 86390 1
538714 99538714 1001 86380 86390 1
538741 99538741 1001 86380 86390 1
538558 99538558 1001 86380 86390 1
538863 99538863 1001 86380 86390 1
538824 99538824 1001 86380 86390 1
538922 99538922 1001 86380 86390 1
539641 99539641 1001 86380 86390 1
539514 99539514 1001 86380 86390 1
539246 99539246 1001 86380 86390 1
539183 99539183 1001 86380 86390 1
539652 99539652 1001 86380 86390 1
539827 99539827 1001 86380 86390 1
539688 99539688 1001 86380 86390 1
540107 99540107 1001 86380 86390 1
540214 99540214 1001 86380 86390 1
540504 99540504 1001 86380 86390 1
540505 99540505 1001 86380 86390 1
540494 99540494 1001 86380 86390 1
541075 99541075 1001 86380 86390 1
540898 99540898 1001 86380 86390 1
540888 99540888 1001 86380 86390 1
540859 99540859 1001 86380 86390 1
540876 99540876 1001 86380 86390 1
540722 99540722 1001 86380 86390 1
540684 99540684 1001 86380 86390 1
541428 99541428 1001 86380 86390 1
541354 99541354 1001 86380 86390 1
541962 99541962 1001 86380 86390 1
541852 99541852 1001 86380 86390 1
541844 99541844 1001 86380 86390 1
541793 99541793 1001 86380 86390 1
541705 99541705 1001 86380 86390 1
541583 99541583 1001 86380 86390 1
542275 99542275 1001 86380 86390 1
542291 99542291 1001 86380 86390 1
542918 99542918 1001 86380 86390 1
542758 99542758 1001 86380 86390 1
542588 99542588 1001 86380 86390 1
542614 99542614 1001 86380 86390 1
542654 99542654 1001 86380 86390 1
542721 99542721 1001 86380 86390 1
542442 99542442 1001 86380 86390 1
542345 99542345 1001 86380 86390 1
542437 99542437 1001 86380 86390 1
543632 99543632 1001 86380 86390 1
543397 99543397 1001 86380 86390 1
543452 99543452 1001 86380 86390 1
543558 99543558 1001 86380 86390 1
543794 99543794 1001 86380 86390 1
543930 99543930 1001 86380 86390 1
543778 99543778 1001 86380 86390 1
544539 99544539 1001 86380 86390 1
544410 99544410 1001 86380 86390 1
544516 99544516 1001 86380 86390 1
544585 99544585 1001 86380 86390 1
544275 99544275 1001 86380 86390 1
544247 99544247 1001 86380 86390 1
544287 99544287 1001 86380 86390 1
420535 557 1001 43440 44877 1
406072 1140 1001 33600 34437 1
503063 864 1002 33864 40306 1
400068 99400068 1001 86380 86390 1
400075 99400075 1001 86380 86390 1
400510 99400510 1001 86380 86390 1
400802 99400802 1001 86380 86390 1
400743 99400743 1001 86380 86390 1
400873 99400873 1001 86380 86390 1
400957 99400957 1001 86380 86390 1
401156 99401156 1001 86380 86390 1
401702 99401702 1001 86380 86390 1
401890 99401890 1001 86380 86390 1
401962 99401962 1001 86380 86390 1
402585 99402585 1001 86380 86390 1
403841 99403841 1001 86380 86390 1
404135 99404135 1001 86380 86390 1
404455 99404455 1001 86380 86390 1
404647 99404647 1001 86380 86390 1
404835 99404835 1001 86380 86390 1
405082 99405082 1001 86380 86390 1
405294 99405294 1001 86380 86390 1
405576 99405576 1001 86380 86390 1
405652 99405652 1001 86380 86390 1
405788 99405788 1001 86380 86390 1
406182 99406182 1001 86380 86390 1
406331 99406331 1001 86380 86390 1
406568 99406568 1001 86380 86390 1
407205 99407205 1001 86380 86390 1
407157 99407157 1001 86380 86390 1
407296 99407296 1001 86380 86390 1
407932 99407932 1001 86380 86390 1
408013 99408013 1001 86380 86390 1
408857 99408857 1001 86380 86390 1
408950 99408950 1001 86380 86390 1
409360 99409360 1001 86380 86390 1
409315 99409315 1001 86380 86390 1
409964 99409964 1001 86380 86390 1
410107 99410107 1001 86380 86390 1
410147 99410147 1001 86380 86390 1
410227 99410227 1001 86380 86390 1
410247 99410247 1001 86380 86390 1
410333 99410333 1001 86380 86390 1
410364 99410364 1001 86380 86390 1
410369 99410369 1001 86380 86390 1
410404 99410404 1001 86380 86390 1
411198 99411198 1001 86380 86390 1
411378 99411378 1001 86380 86390 1
411480 99411480 1001 86380 86390 1
411835 99411835 1001 86380 86390 1
412000 99412000 1001 86380 86390 1
412092 99412092 1001 86380 86390 1
412387 99412387 1001 86380 86390 1
413653 99413653 1001 86380 86390 1
413678 99413678 1001 86380 86390 1
413276 99413276 1001 86380 86390 1
412900 99412900 1001 86380 86390 1
414088 99414088 1001 86380 86390 1
414074 99414074 1001 86380 86390 1
413919 99413919 1001 86380 86390 1
415256 99415256 1001 86380 86390 1
415005 99415005 1001 86380 86390 1
414985 99414985 1001 86380 86390 1
415303 99415303 1001 86380 86390 1
414690 99414690 1001 86380 86390 1
414217 99414217 1001 86380 86390 1
415431 99415431 1001 86380 86390 1
416698 99416698 1001 86380 86390 1
416534 99416534 1001 86380 86390 1
416181 99416181 1001 86380 86390 1
416015 99416015 1001 86380 86390 1
415820 99415820 1001 86380 86390 1
417030 99417030 1001 86380 86390 1
417534 99417534 1001 86380 86390 1
418798 99418798 1001 86380 86390 1
418746 99418746 1001 86380 86390 1
418538 99418538 1001 86380 86390 1
418078 99418078 1001 86380 86390 1
419207 99419207 1001 86380 86390 1
418953 99418953 1001 86380 86390 1
418829 99418829 1001 86380 86390 1
420446 99420446 1001 86380 86390 1
419698 99419698 1001 86380 86390 1
419746 99419746 1001 86380 86390 1
419324 99419324 1001 86380 86390 1
421783 99421783 1001 86380 86390 1
421532 99421532 1001 86380 86390 1
421225 99421225 1001 86380 86390 1
421010 99421010 1001 86380 86390 1
422222 99422222 1001 86380 86390 1
422489 99422489 1001 86380 86390 1
422179 99422179 1001 86380 86390 1
423489 99423489 1001 86380 86390 1
423255 99423255 1001 86380 86390 1
423282 99423282 1001 86380 86390 1
422958 99422958 1001 86380 86390 1
422939 99422939 1001 86380 86390 1
424021 99424021 1001 86380 86390 1
424135 99424135 1001 86380 86390 1
423840 99423840 1001 86380 86390 1
424889 99424889 1001 86380 86390 1
424809 99424809 1001 86380 86390 1
424586 99424586 1001 86380 86390 1
425495 99425495 1001 86380 86390 1
425604 99425604 1001 86380 86390 1
425629 99425629 1001 86380 86390 1
426897 99426897 1001 86380 86390 1
426307 99426307 1001 86380 86390 1
426386 99426386 1001 86380 86390 1
426412 99426412 1001 86380 86390 1
426069 99426069 1001 86380 86390 1
427255 99427255 1001 86380 86390 1
428109 99428109 1001 86380 86390 1
428134 99428134 1001 86380 86390 1
428335 99428335 1001 86380 86390 1
428275 99428275 1001 86380 86390 1
427851 99427851 1001 86380 86390 1
428878 99428878 1001 86380 86390 1
428922 99428922 1001 86380 86390 1
429974 99429974 1001 86380 86390 1
429829 99429829 1001 86380 86390 1
429614 99429614 1001 86380 86390 1
429727 99429727 1001 86380 86390 1
429824 99429824 1001 86380 86390 1
429292 99429292 1001 86380 86390 1
429384 99429384 1001 86380 86390 1
429515 99429515 1001 86380 86390 1
430787 99430787 1001 86380 86390 1
431912 99431912 1001 86380 86390 1
431657 99431657 1001 86380 86390 1
431946 99431946 1001 86380 86390 1
431784 99431784 1001 86380 86390 1
431095 99431095 1001 86380 86390 1
430897 99430897 1001 86380 86390 1
432123 99432123 1001 86380 86390 1
432476 99432476 1001 86380 86390 1
432334 99432334 1001 86380 86390 1
433392 99433392 1001 86380 86390 1
433721 99433721 1001 86380 86390 1
433358 99433358 1001 86380 86390 1
434013 99434013 1001 86380 86390 1
435036 99435036 1001 86380 86390 1
435066 99435066 1001 86380 86390 1
434688 99434688 1001 86380 86390 1
434850 99434850 1001 86380 86390 1
434460 99434460 1001 86380 86390 1
435454 99435454 1001 86380 86390 1
437039 99437039 1001 86380 86390 1
436361 99436361 1001 86380 86390 1
436214 99436214 1001 86380 86390 1
436018 99436018 1001 86380 86390 1
300580 99300580 1001 86380 86390 1
300581 99300581 1001 86380 86390 1
300646 99300646 1001 86380 86390 1
300335 99300335 1001 86380 86390 1
300350 99300350 1001 86380 86390 1
300153 99300153 1001 86380 86390 1
300257 99300257 1001 86380 86390 1
301545 99301545 1001 86380 86390 1
301151 99301151 1001 86380 86390 1
301007 99301007 1001 86380 86390 1
302201 99302201 1001 86380 86390 1
301936 99301936 1001 86380 86390 1
301784 99301784 1001 86380 86390 1
302406 99302406 1001 86380 86390 1
302539 99302539 1001 86380 86390 1
303015 99303015 1001 86380 86390 1
302885 99302885 1001 86380 86390 1
303003 99303003 1001 86380 86390 1
303364 99303364 1001 86380 86390 1
303866 99303866 1001 86380 86390 1
303776 99303776 1001 86380 86390 1
303494 99303494 1001 86380 86390 1
304048 99304048 1001 86380 86390 1
304759 99304759 1001 86380 86390 1
304665 99304665 1001 86380 86390 1
304527 99304527 1001 86380 86390 1
304647 99304647 1001 86380 86390 1
304268 99304268 1001 86380 86390 1
304389 99304389 1001 86380 86390 1
304364 99304364 1001 86380 86390 1
304911 99304911 1001 86380 86390 1
305004 99305004 1001 86380 86390 1
304992 99304992 1001 86380 86390 1
305467 99305467 1001 86380 86390 1
305300 99305300 1001 86380 86390 1
305157 99305157 1001 86380 86390 1
500399 99500399 1001 86380 86390 1
500389 99500389 1001 86380 86390 1
500325 99500325 1001 86380 86390 1
500249 99500249 1001 86380 86390 1
500365 99500365 1001 86380 86390 1
501581 99501581 1001 86380 86390 1
501445 99501445 1001 86380 86390 1
501252 99501252 1001 86380 86390 1
501398 99501398 1001 86380 86390 1
501300 99501300 1001 86380 86390 1
501329 99501329 1001 86380 86390 1
501149 99501149 1001 86380 86390 1
501064 99501064 1001 86380 86390 1
501673 99501673 1001 86380 86390 1
501932 99501932 1001 86380 86390 1
502477 99502477 1001 86380 86390 1
503128 99503128 1001 86380 86390 1
502903 99502903 1001 86380 86390 1
502855 99502855 1001 86380 86390 1
503398 99503398 1001 86380 86390 1
503413 99503413 1001 86380 86390 1
503955 99503955 1001 86380 86390 1
503982 99503982 1001 86380 86390 1
504036 99504036 1001 86380 86390 1
503935 99503935 1001 86380 86390 1
503913 99503913 1001 86380 86390 1
503857 99503857 1001 86380 86390 1
503697 99503697 1001 86380 86390 1
504219 99504219 1001 86380 86390 1
504137 99504137 1001 86380 86390 1
504781 99504781 1001 86380 86390 1
504611 99504611 1001 86380 86390 1
504599 99504599 1001 86380 86390 1
504993 99504993 1001 86380 86390 1
505050 99505050 1001 86380 86390 1
505754 99505754 1001 86380 86390 1
505519 99505519 1001 86380 86390 1
505429 99505429 1001 86380 86390 1
505442 99505442 1001 86380 86390 1
505227 99505227 1001 86380 86390 1
505308 99505308 1001 86380 86390 1
505911 99505911 1001 86380 86390 1
505912 99505912 1001 86380 86390 1
505925 99505925 1001 86380 86390 1
506547 99506547 1001 86380 86390 1
506540 99506540 1001 86380 86390 1
506440 99506440 1001 86380 86390 1
506216 99506216 1001 86380 86390 1
506260 99506260 1001 86380 86390 1
506033 99506033 1001 86380 86390 1
506062 99506062 1001 86380 86390 1
506727 99506727 1001 86380 86390 1
506717 99506717 1001 86380 86390 1
507377 99507377 1001 86380 86390 1
507383 99507383 1001 86380 86390 1
507040 99507040 1001 86380 86390 1
507015 99507015 1001 86380 86390 1
507111 99507111 1001 86380 86390 1
507125 99507125 1001 86380 86390 1
507203 99507203 1001 86380 86390 1
506913 99506913 1001 86380 86390 1
507004 99507004 1001 86380 86390 1
507563 99507563 1001 86380 86390 1
507504 99507504 1001 86380 86390 1
507558 99507558 1001 86380 86390 1
508142 99508142 1001 86380 86390 1
507890 99507890 1001 86380 86390 1
508028 99508028 1001 86380 86390 1
507964 99507964 1001 86380 86390 1
507809 99507809 1001 86380 86390 1
507774 99507774 1001 86380 86390 1
507648 99507648 1001 86380 86390 1
507637 99507637 1001 86380 86390 1
508441 99508441 1001 86380 86390 1
508261 99508261 1001 86380 86390 1
508263 99508263 1001 86380 86390 1
508320 99508320 1001 86380 86390 1
508346 99508346 1001 86380 86390 1
508952 99508952 1001 86380 86390 1
508699 99508699 1001 86380 86390 1
509086 99509086 1001 86380 86390 1
509220 99509220 1001 86380 86390 1
509841 99509841 1001 86380 86390 1
509695 99509695 1001 86380 86390 1
509618 99509618 1001 86380 86390 1
509684 99509684 1001 86380 86390 1
509624 99509624 1001 86380 86390 1
509472 99509472 1001 86380 86390 1
510007 99510007 1001 86380 86390 1
509995 99509995 1001 86380 86390 1
510595 99510595 1001 86380 86390 1
510382 99510382 1001 86380 86390 1
510440 99510440 1001 86380 86390 1
510807 99510807 1001 86380 86390 1
511437 99511437 1001 86380 86390 1
511413 99511413 1001 86380 86390 1
511441 99511441 1001 86380 86390 1
511422 99511422 1001 86380 86390 1
511211 99511211 1001 86380 86390 1
511329 99511329 1001 86380 86390 1
511203 99511203 1001 86380 86390 1
511092 99511092 1001 86380 86390 1
511006 99511006 1001 86380 86390 1
511566 99511566 1001 86380 86390 1
511650 99511650 1001 86380 86390 1
512186 99512186 1001 86380 86390 1
512031 99512031 1001 86380 86390 1
512111 99512111 1001 86380 86390 1
512152 99512152 1001 86380 86390 1
512088 99512088 1001 86380 86390 1
512024 99512024 1001 86380 86390 1
511990 99511990 1001 86380 86390 1
512030 99512030 1001 86380 86390 1
511823 99511823 1001 86380 86390 1
511907 99511907 1001 86380 86390 1
511858 99511858 1001 86380 86390 1
512544 99512544 1001 86380 86390 1
513186 99513186 1001 86380 86390 1
513138 99513138 1001 86380 86390 1
513140 99513140 1001 86380 86390 1
512593 99512593 1001 86380 86390 1
512775 99512775 1001 86380 86390 1
513267 99513267 1001 86380 86390 1
513371 99513371 1001 86380 86390 1
513326 99513326 1001 86380 86390 1
513781 99513781 1001 86380 86390 1
514235 99514235 1001 86380 86390 1
514184 99514184 1001 86380 86390 1
514034 99514034 1001 86380 86390 1
514065 99514065 1001 86380 86390 1
514656 99514656 1001 86380 86390 1
514389 99514389 1001 86380 86390 1
515650 99515650 1001 86380 86390 1
515603 99515603 1001 86380 86390 1
515366 99515366 1001 86380 86390 1
515315 99515315 1001 86380 86390 1
515278 99515278 1001 86380 86390 1
515862 99515862 1001 86380 86390 1
515881 99515881 1001 86380 86390 1
516495 99516495 1001 86380 86390 1
516501 99516501 1001 86380 86390 1
516419 99516419 1001 86380 86390 1
516192 99516192 1001 86380 86390 1
516155 99516155 1001 86380 86390 1
516071 99516071 1001 86380 86390 1
515994 99515994 1001 86380 86390 1
515909 99515909 1001 86380 86390 1
516014 99516014 1001 86380 86390 1
516003 99516003 1001 86380 86390 1
517298 99517298 1001 86380 86390 1
517211 99517211 1001 86380 86390 1
517174 99517174 1001 86380 86390 1
517524 99517524 1001 86380 86390 1
518156 99518156 1001 86380 86390 1
518019 99518019 1001 86380 86390 1
517847 99517847 1001 86380 86390 1
518240 99518240 1001 86380 86390 1
518309 99518309 1001 86380 86390 1
518365 99518365 1001 86380 86390 1
518972 99518972 1001 86380 86390 1
518830 99518830 1001 86380 86390 1
518634 99518634 1001 86380 86390 1
518637 99518637 1001 86380 86390 1
518478 99518478 1001 86380 86390 1
518376 99518376 1001 86380 86390 1
519049 99519049 1001 86380 86390 1
518999 99518999 1001 86380 86390 1
519013 99519013 1001 86380 86390 1
519035 99519035 1001 86380 86390 1
519633 99519633 1001 86380 86390 1
519623 99519623 1001 86380 86390 1
519760 99519760 1001 86380 86390 1
519748 99519748 1001 86380 86390 1
519596 99519596 1001 86380 86390 1
519580 99519580 1001 86380 86390 1
519276 99519276 1001 86380 86390 1
519269 99519269 1001 86380 86390 1
520452 99520452 1001 86380 86390 1
520559 99520559 1001 86380 86390 1
520457 99520457 1001 86380 86390 1
520549 99520549 1001 86380 86390 1
520110 99520110 1001 86380 86390 1
520189 99520189 1001 86380 86390 1
520049 99520049 1001 86380 86390 1
520712 99520712 1001 86380 86390 1
521457 99521457 1001 86380 86390 1
521153 99521153 1001 86380 86390 1
520997 99520997 1001 86380 86390 1
520985 99520985 1001 86380 86390 1
521516 99521516 1001 86380 86390 1
521648 99521648 1001 86380 86390 1
521579 99521579 1001 86380 86390 1
521962 99521962 1001 86380 86390 1
522081 99522081 1001 86380 86390 1
522043 99522043 1001 86380 86390 1
521992 99521992 1001 86380 86390 1
521802 99521802 1001 86380 86390 1
521843 99521843 1001 86380 86390 1
521744 99521744 1001 86380 86390 1
522464 99522464 1001 86380 86390 1
523057 99523057 1001 86380 86390 1
522641 99522641 1001 86380 86390 1
523194 99523194 1001 86380 86390 1
523276 99523276 1001 86380 86390 1
523178 99523178 1001 86380 86390 1
523925 99523925 1001 86380 86390 1
523626 99523626 1001 86380 86390 1
523606 99523606 1001 86380 86390 1
523362 99523362 1001 86380 86390 1
523445 99523445 1001 86380 86390 1
523328 99523328 1001 86380 86390 1
523524 99523524 1001 86380 86390 1
523951 99523951 1001 86380 86390 1
524601 99524601 1001 86380 86390 1
524552 99524552 1001 86380 86390 1
524178 99524178 1001 86380 86390 1
524153 99524153 1001 86380 86390 1
524323 99524323 1001 86380 86390 1
524299 99524299 1001 86380 86390 1
524902 99524902 1001 86380 86390 1
525407 99525407 1001 86380 86390 1
525298 99525298 1001 86380 86390 1
525066 99525066 1001 86380 86390 1
525762 99525762 1001 86380 86390 1
525620 99525620 1001 86380 86390 1
526386 99526386 1001 86380 86390 1
526274 99526274 1001 86380 86390 1
525896 99525896 1001 86380 86390 1
525834 99525834 1001 86380 86390 1
526541 99526541 1001 86380 86390 1
526517 99526517 1001 86380 86390 1
526599 99526599 1001 86380 86390 1
527096 99527096 1001 86380 86390 1
527122 99527122 1001 86380 86390 1
527058 99527058 1001 86380 86390 1
527125 99527125 1001 86380 86390 1
526826 99526826 1001 86380 86390 1
526663 99526663 1001 86380 86390 1
528028 99528028 1001 86380 86390 1
527925 99527925 1001 86380 86390 1
527719 99527719 1001 86380 86390 1
527850 99527850 1001 86380 86390 1
527603 99527603 1001 86380 86390 1
527487 99527487 1001 86380 86390 1
527591 99527591 1001 86380 86390 1
527656 99527656 1001 86380 86390 1
528193 99528193 1001 86380 86390 1
528108 99528108 1001 86380 86390 1
528874 99528874 1001 86380 86390 1
528886 99528886 1001 86380 86390 1
528733 99528733 1001 86380 86390 1
528620 99528620 1001 86380 86390 1
528439 99528439 1001 86380 86390 1
528484 99528484 1001 86380 86390 1
528460 99528460 1001 86380 86390 1
529541 99529541 1001 86380 86390 1
529580 99529580 1001 86380 86390 1
529718 99529718 1001 86380 86390 1
529487 99529487 1001 86380 86390 1
529264 99529264 1001 86380 86390 1
529229 99529229 1001 86380 86390 1
529152 99529152 1001 86380 86390 1
529812 99529812 1001 86380 86390 1
530353 99530353 1001 86380 86390 1
530082 99530082 1001 86380 86390 1
530134 99530134 1001 86380 86390 1
530623 99530623 1001 86380 86390 1
531171 99531171 1001 86380 86390 1
530955 99530955 1001 86380 86390 1
531458 99531458 1001 86380 86390 1
532014 99532014 1001 86380 86390 1
532008 99532008 1001 86380 86390 1
532010 99532010 1001 86380 86390 1
532200 99532200 1001 86380 86390 1
532012 99532012 1001 86380 86390 1
531872 99531872 1001 86380 86390 1
531864 99531864 1001 86380 86390 1
531707 99531707 1001 86380 86390 1
532378 99532378 1001 86380 86390 1
532843 99532843 1001 86380 86390 1
532993 99532993 1001 86380 86390 1
532618 99532618 1001 86380 86390 1
532446 99532446 1001 86380 86390 1
533098 99533098 1001 86380 86390 1
533166 99533166 1001 86380 86390 1
533041 99533041 1001 86380 86390 1
533807 99533807 1001 86380 86390 1
533680 99533680 1001 86380 86390 1
533738 99533738 1001 86380 86390 1
533766 99533766 1001 86380 86390 1
533620 99533620 1001 86380 86390 1
533649 99533649 1001 86380 86390 1
533379 99533379 1001 86380 86390 1
533323 99533323 1001 86380 86390 1
533885 99533885 1001 86380 86390 1
534547 99534547 1001 86380 86390 1
534368 99534368 1001 86380 86390 1
534293 99534293 1001 86380 86390 1
534239 99534239 1001 86380 86390 1
534201 99534201 1001 86380 86390 1
535233 99535233 1001 86380 86390 1
534969 99534969 1001 86380 86390 1
535624 99535624 1001 86380 86390 1
535573 99535573 1001 86380 86390 1
535692 99535692 1001 86380 86390 1
535606 99535606 1001 86380 86390 1
536259 99536259 1001 86380 86390 1
536164 99536164 1001 86380 86390 1
536254 99536254 1001 86380 86390 1
536101 99536101 1001 86380 86390 1
535743 99535743 1001 86380 86390 1
535730 99535730 1001 86380 86390 1
536418 99536418 1001 86380 86390 1
536814 99536814 1001 86380 86390 1
536769 99536769 1001 86380 86390 1
536956 99536956 1001 86380 86390 1
537176 99537176 1001 86380 86390 1
537262 99537262 1001 86380 86390 1
537904 99537904 1001 86380 86390 1
537827 99537827 1001 86380 86390 1
537843 99537843 1001 86380 86390 1
537693 99537693 1001 86380 86390 1
537670 99537670 1001 86380 86390 1
537648 99537648 1001 86380 86390 1
537769 99537769 1001 86380 86390 1
537397 99537397 1001 86380 86390 1
538496 99538496 1001 86380 86390 1
538325 99538325 1001 86380 86390 1
538276 99538276 1001 86380 86390 1
539482 99539482 1001 86380 86390 1
539524 99539524 1001 86380 86390 1
539383 99539383 1001 86380 86390 1
539393 99539393 1001 86380 86390 1
539058 99539058 1001 86380 86390 1
539220 99539220 1001 86380 86390 1
539829 99539829 1001 86380 86390 1
539831 99539831 1001 86380 86390 1
540206 99540206 1001 86380 86390 1
540064 99540064 1001 86380 86390 1
540091 99540091 1001 86380 86390 1
540234 99540234 1001 86380 86390 1
539877 99539877 1001 86380 86390 1
541190 99541190 1001 86380 86390 1
540987 99540987 1001 86380 86390 1
541034 99541034 1001 86380 86390 1
541370 99541370 1001 86380 86390 1
541430 99541430 1001 86380 86390 1
541849 99541849 1001 86380 86390 1
541888 99541888 1001 86380 86390 1
541763 99541763 1001 86380 86390 1
541563 99541563 1001 86380 86390 1
542285 99542285 1001 86380 86390 1
542821 99542821 1001 86380 86390 1
542927 99542927 1001 86380 86390 1
542750 99542750 1001 86380 86390 1
542549 99542549 1001 86380 86390 1
542337 99542337 1001 86380 86390 1
542392 99542392 1001 86380 86390 1
542522 99542522 1001 86380 86390 1
542357 99542357 1001 86380 86390 1
542488 99542488 1001 86380 86390 1
543139 99543139 1001 86380 86390 1
543049 99543049 1001 86380 86390 1
543051 99543051 1001 86380 86390 1
543574 99543574 1001 86380 86390 1
543730 99543730 1001 86380 86390 1
543519 99543519 1001 86380 86390 1
543155 99543155 1001 86380 86390 1
543301 99543301 1001 86380 86390 1
543331 99543331 1001 86380 86390 1
543822 99543822 1001 86380 86390 1
543783 99543783 1001 86380 86390 1
543960 99543960 1001 86380 86390 1
544476 99544476 1001 86380 86390 1
544296 99544296 1001 86380 86390 1
544072 99544072 1001 86380 86390 1
544164 99544164 1001 86380 86390 1
544726 99544726 1001 86380 86390 1
511261 956 1001 45869 46168 1
511317 662 1002 51032 55675 1
400029 99400029 1001 86380 86390 1
400137 99400137 1001 86380 86390 1
400938 99400938 1001 86380 86390 1
400950 99400950 1001 86380 86390 1
401132 99401132 1001 86380 86390 1
401547 99401547 1001 86380 86390 1
401534 99401534 1001 86380 86390 1
401567 99401567 1001 86380 86390 1
401589 99401589 1001 86380 86390 1
401789 99401789 1001 86380 86390 1
401840 99401840 1001 86380 86390 1
402106 99402106 1001 86380 86390 1
402277 99402277 1001 86380 86390 1
402497 99402497 1001 86380 86390 1
402835 99402835 1001 86380 86390 1
402917 99402917 1001 86380 86390 1
403218 99403218 1001 86380 86390 1
403986 99403986 1001 86380 86390 1
404259 99404259 1001 86380 86390 1
404664 99404664 1001 86380 86390 1
405241 99405241 1001 86380 86390 1
405334 99405334 1001 86380 86390 1
405316 99405316 1001 86380 86390 1
405350 99405350 1001 86380 86390 1
405453 99405453 1001 86380 86390 1
405729 99405729 1001 86380 86390 1
406007 99406007 1001 86380 86390 1
406272 99406272 1001 86380 86390 1
406578 99406578 1001 86380 86390 1
406676 99406676 1001 86380 86390 1
406840 99406840 1001 86380 86390 1
407012 99407012 1001 86380 86390 1
407493 99407493 1001 86380 86390 1
407671 99407671 1001 86380 86390 1
407587 99407587 1001 86380 86390 1
407941 99407941 1001 86380 86390 1
408250 99408250 1001 86380 86390 1
408533 99408533 1001 86380 86390 1
408570 99408570 1001 86380 86390 1
408823 99408823 1001 86380 86390 1
409006 99409006 1001 86380 86390 1
409337 99409337 1001 86380 86390 1
409448 99409448 1001 86380 86390 1
409403 99409403 1001 86380 86390 1
409967 99409967 1001 86380 86390 1
410072 99410072 1001 86380 86390 1
410203 99410203 1001 86380 86390 1
410745 99410745 1001 86380 86390 1
410795 99410795 1001 86380 86390 1
410949 99410949 1001 86380 86390 1
411384 99411384 1001 86380 86390 1
411447 99411447 1001 86380 86390 1
411614 99411614 1001 86380 86390 1
412470 99412470 1001 86380 86390 1
413649 99413649 1001 86380 86390 1
413357 99413357 1001 86380 86390 1
413695 99413695 1001 86380 86390 1
413309 99413309 1001 86380 86390 1
413874 99413874 1001 86380 86390 1
413815 99413815 1001 86380 86390 1
414964 99414964 1001 86380 86390 1
414920 99414920 1001 86380 86390 1
414638 99414638 1001 86380 86390 1
414599 99414599 1001 86380 86390 1
414171 99414171 1001 86380 86390 1
416579 99416579 1001 86380 86390 1
416180 99416180 1001 86380 86390 1
415963 99415963 1001 86380 86390 1
416065 99416065 1001 86380 86390 1
415895 99415895 1001 86380 86390 1
417325 99417325 1001 86380 86390 1
418800 99418800 1001 86380 86390 1
418037 99418037 1001 86380 86390 1
418048 99418048 1001 86380 86390 1
418265 99418265 1001 86380 86390 1
417969 99417969 1001 86380 86390 1
419084 99419084 1001 86380 86390 1
418830 99418830 1001 86380 86390 1
420174 99420174 1001 86380 86390 1
419749 99419749 1001 86380 86390 1
419792 99419792 1001 86380 86390 1
419491 99419491 1001 86380 86390 1
419295 99419295 1001 86380 86390 1
419471 99419471 1001 86380 86390 1
420762 99420762 1001 86380 86390 1
422040 99422040 1001 86380 86390 1
422077 99422077 1001 86380 86390 1
422086 99422086 1001 86380 86390 1
421391 99421391 1001 86380 86390 1
422409 99422409 1001 86380 86390 1
422338 99422338 1001 86380 86390 1
422454 99422454 1001 86380 86390 1
423581 99423581 1001 86380 86390 1
423646 99423646 1001 86380 86390 1
422943 99422943 1001 86380 86390 1
423201 99423201 1001 86380 86390 1
423278 99423278 1001 86380 86390 1
423118 99423118 1001 86380 86390 1
423102 99423102 1001 86380 86390 1
422722 99422722 1001 86380 86390 1
422852 99422852 1001 86380 86390 1
423949 99423949 1001 86380 86390 1
423972 99423972 1001 86380 86390 1
423959 99423959 1001 86380 86390 1
425283 99425283 1001 86380 86390 1
424978 99424978 1001 86380 86390 1
424651 99424651 1001 86380 86390 1
424794 99424794 1001 86380 86390 1
424590 99424590 1001 86380 86390 1
424156 99424156 1001 86380 86390 1
424346 99424346 1001 86380 86390 1
424446 99424446 1001 86380 86390 1
424205 99424205 1001 86380 86390 1
425467 99425467 1001 86380 86390 1
426966 99426966 1001 86380 86390 1
426836 99426836 1001 86380 86390 1
426377 99426377 1001 86380 86390 1
426623 99426623 1001 86380 86390 1
426392 99426392 1001 86380 86390 1
426053 99426053 1001 86380 86390 1
426210 99426210 1001 86380 86390 1
427206 99427206 1001 86380 86390 1
427337 99427337 1001 86380 86390 1
428440 99428440 1001 86380 86390 1
428530 99428530 1001 86380 86390 1
428718 99428718 1001 86380 86390 1
428079 99428079 1001 86380 86390 1
428135 99428135 1001 86380 86390 1
427966 99427966 1001 86380 86390 1
427867 99427867 1001 86380 86390 1
427574 99427574 1001 86380 86390 1
430196 99430196 1001 86380 86390 1
430227 99430227 1001 86380 86390 1
429689 99429689 1001 86380 86390 1
429690 99429690 1001 86380 86390 1
429387 99429387 1001 86380 86390 1
429224 99429224 1001 86380 86390 1
429375 99429375 1001 86380 86390 1
429487 99429487 1001 86380 86390 1
429264 99429264 1001 86380 86390 1
430555 99430555 1001 86380 86390 1
431756 99431756 1001 86380 86390 1
432388 99432388 1001 86380 86390 1
433647 99433647 1001 86380 86390 1
432909 99432909 1001 86380 86390 1
433233 99433233 1001 86380 86390 1
432792 99432792 1001 86380 86390 1
432528 99432528 1001 86380 86390 1
434128 99434128 1001 86380 86390 1
435162 99435162 1001 86380 86390 1
434678 99434678 1001 86380 86390 1
434634 99434634 1001 86380 86390 1
435739 99435739 1001 86380 86390 1
435716 99435716 1001 86380 86390 1
435778 99435778 1001 86380 86390 1
437024 99437024 1001 86380 86390 1
436860 99436860 1001 86380 86390 1
436657 99436657 1001 86380 86390 1
436646 99436646 1001 86380 86390 1
436100 99436100 1001 86380 86390 1
436086 99436086 1001 86380 86390 1
437289 99437289 1001 86380 86390 1
300680 99300680 1001 86380 86390 1
300567 99300567 1001 86380 86390 1
300633 99300633 1001 86380 86390 1
300340 99300340 1001 86380 86390 1
300263 99300263 1001 86380 86390 1
300214 99300214 1001 86380 86390 1
300125 99300125 1001 86380 86390 1
300235 99300235 1001 86380 86390 1
300753 99300753 1001 86380 86390 1
300809 99300809 1001 86380 86390 1
301429 99301429 1001 86380 86390 1
301011 99301011 1001 86380 86390 1
300949 99300949 1001 86380 86390 1
300979 99300979 1001 86380 86390 1
301098 99301098 1001 86380 86390 1
302332 99302332 1001 86380 86390 1
302007 99302007 1001 86380 86390 1
302046 99302046 1001 86380 86390 1
302079 99302079 1001 86380 86390 1
301782 99301782 1001 86380 86390 1
301760 99301760 1001 86380 86390 1
302436 99302436 1001 86380 86390 1
302519 99302519 1001 86380 86390 1
303008 99303008 1001 86380 86390 1
302953 99302953 1001 86380 86390 1
302702 99302702 1001 86380 86390 1
303287 99303287 1001 86380 86390 1
303224 99303224 1001 86380 86390 1
303879 99303879 1001 86380 86390 1
303520 99303520 1001 86380 86390 1
303521 99303521 1001 86380 86390 1
304650 99304650 1001 86380 86390 1
304362 99304362 1001 86380 86390 1
304974 99304974 1001 86380 86390 1
305650 99305650 1001 86380 86390 1
305598 99305598 1001 86380 86390 1
305294 99305294 1001 86380 86390 1
500148 99500148 1001 86380 86390 1
500697 99500697 1001 86380 86390 1
500462 99500462 1001 86380 86390 1
500242 99500242 1001 86380 86390 1
500902 99500902 1001 86380 86390 1
500867 99500867 1001 86380 86390 1
501450 99501450 1001 86380 86390 1
501637 99501637 1001 86380 86390 1
501291 99501291 1001 86380 86390 1
501677 99501677 1001 86380 86390 1
501836 99501836 1001 86380 86390 1
502106 99502106 1001 86380 86390 1
502249 99502249 1001 86380 86390 1
502135 99502135 1001 86380 86390 1
502179 99502179 1001 86380 86390 1
501992 99501992 1001 86380 86390 1
501954 99501954 1001 86380 86390 1
502021 99502021 1001 86380 86390 1
501893 99501893 1001 86380 86390 1
503154 99503154 1001 86380 86390 1
503235 99503235 1001 86380 86390 1
502854 99502854 1001 86380 86390 1
502728 99502728 1001 86380 86390 1
502744 99502744 1001 86380 86390 1
502810 99502810 1001 86380 86390 1
503391 99503391 1001 86380 86390 1
504047 99504047 1001 86380 86390 1
503754 99503754 1001 86380 86390 1
503504 99503504 1001 86380 86390 1
504238 99504238 1001 86380 86390 1
504265 99504265 1001 86380 86390 1
504253 99504253 1001 86380 86390 1
504254 99504254 1001 86380 86390 1
504713 99504713 1001 86380 86390 1
504584 99504584 1001 86380 86390 1
504559 99504559 1001 86380 86390 1
504485 99504485 1001 86380 86390 1
504436 99504436 1001 86380 86390 1
505121 99505121 1001 86380 86390 1
505729 99505729 1001 86380 86390 1
505704 99505704 1001 86380 86390 1
505396 99505396 1001 86380 86390 1
505454 99505454 1001 86380 86390 1
505179 99505179 1001 86380 86390 1
505353 99505353 1001 86380 86390 1
505931 99505931 1001 86380 86390 1
506396 99506396 1001 86380 86390 1
506475 99506475 1001 86380 86390 1
506239 99506239 1001 86380 86390 1
506195 99506195 1001 86380 86390 1
506108 99506108 1001 86380 86390 1
505976 99505976 1001 86380 86390 1
507274 99507274 1001 86380 86390 1
507352 99507352 1001 86380 86390 1
507327 99507327 1001 86380 86390 1
507024 99507024 1001 86380 86390 1
506930 99506930 1001 86380 86390 1
508098 99508098 1001 86380 86390 1
507924 99507924 1001 86380 86390 1
507744 99507744 1001 86380 86390 1
507741 99507741 1001 86380 86390 1
508428 99508428 1001 86380 86390 1
508426 99508426 1001 86380 86390 1
509043 99509043 1001 86380 86390 1
508771 99508771 1001 86380 86390 1
508680 99508680 1001 86380 86390 1
509176 99509176 1001 86380 86390 1
509178 99509178 1001 86380 86390 1
509248 99509248 1001 86380 86390 1
509842 99509842 1001 86380 86390 1
509898 99509898 1001 86380 86390 1
510454 99510454 1001 86380 86390 1
510140 99510140 1001 86380 86390 1
510130 99510130 1001 86380 86390 1
510728 99510728 1001 86380 86390 1
511274 99511274 1001 86380 86390 1
511165 99511165 1001 86380 86390 1
510934 99510934 1001 86380 86390 1
511014 99511014 1001 86380 86390 1
511616 99511616 1001 86380 86390 1
511670 99511670 1001 86380 86390 1
512325 99512325 1001 86380 86390 1
512096 99512096 1001 86380 86390 1
511774 99511774 1001 86380 86390 1
511867 99511867 1001 86380 86390 1
512403 99512403 1001 86380 86390 1
513156 99513156 1001 86380 86390 1
512968 99512968 1001 86380 86390 1
512641 99512641 1001 86380 86390 1
512733 99512733 1001 86380 86390 1
513379 99513379 1001 86380 86390 1
513840 99513840 1001 86380 86390 1
513992 99513992 1001 86380 86390 1
513775 99513775 1001 86380 86390 1
513703 99513703 1001 86380 86390 1
513717 99513717 1001 86380 86390 1
513551 99513551 1001 86380 86390 1
514157 99514157 1001 86380 86390 1
514838 99514838 1001 86380 86390 1
514529 99514529 1001 86380 86390 1
514303 99514303 1001 86380 86390 1
514273 99514273 1001 86380 86390 1
515666 99515666 1001 86380 86390 1
515321 99515321 1001 86380 86390 1
515114 99515114 1001 86380 86390 1
515190 99515190 1001 86380 86390 1
515688 99515688 1001 86380 86390 1
515782 99515782 1001 86380 86390 1
516485 99516485 1001 86380 86390 1
516388 99516388 1001 86380 86390 1
516491 99516491 1001 86380 86390 1
516281 99516281 1001 86380 86390 1
515966 99515966 1001 86380 86390 1
516048 99516048 1001 86380 86390 1
516088 99516088 1001 86380 86390 1
515998 99515998 1001 86380 86390 1
516608 99516608 1001 86380 86390 1
516745 99516745 1001 86380 86390 1
516733 99516733 1001 86380 86390 1
516815 99516815 1001 86380 86390 1
517523 99517523 1001 86380 86390 1
518088 99518088 1001 86380 86390 1
518064 99518064 1001 86380 86390 1
517854 99517854 1001 86380 86390 1
517849 99517849 1001 86380 86390 1
517704 99517704 1001 86380 86390 1
517614 99517614 1001 86380 86390 1
518196 99518196 1001 86380 86390 1
518853 99518853 1001 86380 86390 1
518705 99518705 1001 86380 86390 1
518398 99518398 1001 86380 86390 1
518503 99518503 1001 86380 86390 1
519190 99519190 1001 86380 86390 1
519779 99519779 1001 86380 86390 1
519642 99519642 1001 86380 86390 1
519746 99519746 1001 86380 86390 1
519456 99519456 1001 86380 86390 1
519515 99519515 1001 86380 86390 1
519503 99519503 1001 86380 86390 1
519362 99519362 1001 86380 86390 1
519198 99519198 1001 86380 86390 1
520012 99520012 1001 86380 86390 1
520448 99520448 1001 86380 86390 1
520514 99520514 1001 86380 86390 1
520520 99520520 1001 86380 86390 1
520483 99520483 1001 86380 86390 1
520374 99520374 1001 86380 86390 1
520260 99520260 1001 86380 86390 1
520238 99520238 1001 86380 86390 1
520146 99520146 1001 86380 86390 1
520134 99520134 1001 86380 86390 1
520805 99520805 1001 86380 86390 1
520706 99520706 1001 86380 86390 1
520671 99520671 1001 86380 86390 1
520739 99520739 1001 86380 86390 1
521282 99521282 1001 86380 86390 1
521414 99521414 1001 86380 86390 1
521122 99521122 1001 86380 86390 1
521138 99521138 1001 86380 86390 1
521048 99521048 1001 86380 86390 1
521012 99521012 1001 86380 86390 1
521656 99521656 1001 86380 86390 1
522292 99522292 1001 86380 86390 1
522011 99522011 1001 86380 86390 1
522026 99522026 1001 86380 86390 1
521772 99521772 1001 86380 86390 1
522394 99522394 1001 86380 86390 1
522451 99522451 1001 86380 86390 1
522429 99522429 1001 86380 86390 1
523070 99523070 1001 86380 86390 1
522783 99522783 1001 86380 86390 1
522538 99522538 1001 86380 86390 1
523223 99523223 1001 86380 86390 1
523186 99523186 1001 86380 86390 1
523140 99523140 1001 86380 86390 1
523884 99523884 1001 86380 86390 1
523710 99523710 1001 86380 86390 1
523373 99523373 1001 86380 86390 1
523967 99523967 1001 86380 86390 1
524140 99524140 1001 86380 86390 1
524118 99524118 1001 86380 86390 1
524069 99524069 1001 86380 86390 1
524668 99524668 1001 86380 86390 1
524507 99524507 1001 86380 86390 1
524431 99524431 1001 86380 86390 1
524420 99524420 1001 86380 86390 1
524336 99524336 1001 86380 86390 1
524927 99524927 1001 86380 86390 1
525550 99525550 1001 86380 86390 1
525272 99525272 1001 86380 86390 1
525044 99525044 1001 86380 86390 1
525070 99525070 1001 86380 86390 1
525150 99525150 1001 86380 86390 1
526340 99526340 1001 86380 86390 1
526030 99526030 1001 86380 86390 1
526098 99526098 1001 86380 86390 1
525948 99525948 1001 86380 86390 1
525949 99525949 1001 86380 86390 1
525968 99525968 1001 86380 86390 1
526536 99526536 1001 86380 86390 1
526446 99526446 1001 86380 86390 1
526553 99526553 1001 86380 86390 1
526466 99526466 1001 86380 86390 1
526623 99526623 1001 86380 86390 1
527197 99527197 1001 86380 86390 1
526923 99526923 1001 86380 86390 1
526695 99526695 1001 86380 86390 1
526776 99526776 1001 86380 86390 1
527326 99527326 1001 86380 86390 1
527990 99527990 1001 86380 86390 1
527879 99527879 1001 86380 86390 1
527489 99527489 1001 86380 86390 1
527566 99527566 1001 86380 86390 1
527554 99527554 1001 86380 86390 1
528267 99528267 1001 86380 86390 1
528767 99528767 1001 86380 86390 1
529084 99529084 1001 86380 86390 1
529406 99529406 1001 86380 86390 1
529522 99529522 1001 86380 86390 1
529258 99529258 1001 86380 86390 1
530356 99530356 1001 86380 86390 1
530205 99530205 1001 86380 86390 1
530034 99530034 1001 86380 86390 1
530564 99530564 1001 86380 86390 1
530743 99530743 1001 86380 86390 1
530692 99530692 1001 86380 86390 1
531289 99531289 1001 86380 86390 1
530928 99530928 1001 86380 86390 1
531562 99531562 1001 86380 86390 1
531806 99531806 1001 86380 86390 1
531924 99531924 1001 86380 86390 1
531876 99531876 1001 86380 86390 1
531718 99531718 1001 86380 86390 1
531628 99531628 1001 86380 86390 1
532212 99532212 1001 86380 86390 1
532908 99532908 1001 86380 86390 1
532838 99532838 1001 86380 86390 1
532637 99532637 1001 86380 86390 1
532794 99532794 1001 86380 86390 1
532707 99532707 1001 86380 86390 1
533093 99533093 1001 86380 86390 1
533108 99533108 1001 86380 86390 1
533058 99533058 1001 86380 86390 1
533762 99533762 1001 86380 86390 1
533614 99533614 1001 86380 86390 1
533642 99533642 1001 86380 86390 1
533992 99533992 1001 86380 86390 1
534575 99534575 1001 86380 86390 1
534630 99534630 1001 86380 86390 1
534299 99534299 1001 86380 86390 1
[truncated: 4,060,185 more chars]
