# Supplementary material for: Fast and near-optimal monitoring for healthcare acquired infection outbreaks
Source: PLoS Comput Biol. 2019 Sep 16;15(9):e1007284. doi: 10.1371/journal.pcbi.1007284 (PMC6762212; doi:10.1371/journal.pcbi.1007284)
Supplement: S1 Data — (ZIP) [file pcbi.1007284.s006.zip › MobilityLogs1/HAISE_Carilion_all_visits_day_45.txt]

#Person location Sublocation StartTime EndTime Type
422672 218 1001 29340 29877 1
429911 210 1001 39420 39897 1
505674 662 1001 44467 44566 1
519588 740 1001 49415 49714 1
522406 619 1002 53633 67163 1
542213 731 1002 38664 52074 1
400216 99400216 1001 86380 86390 1
400157 99400157 1001 86380 86390 1
400654 99400654 1001 86380 86390 1
400911 99400911 1001 86380 86390 1
400915 99400915 1001 86380 86390 1
400942 99400942 1001 86380 86390 1
401491 99401491 1001 86380 86390 1
402117 99402117 1001 86380 86390 1
402481 99402481 1001 86380 86390 1
403206 99403206 1001 86380 86390 1
403381 99403381 1001 86380 86390 1
403725 99403725 1001 86380 86390 1
404316 99404316 1001 86380 86390 1
404666 99404666 1001 86380 86390 1
405390 99405390 1001 86380 86390 1
405662 99405662 1001 86380 86390 1
405610 99405610 1001 86380 86390 1
405728 99405728 1001 86380 86390 1
405910 99405910 1001 86380 86390 1
406869 99406869 1001 86380 86390 1
407003 99407003 1001 86380 86390 1
407186 99407186 1001 86380 86390 1
407772 99407772 1001 86380 86390 1
407798 99407798 1001 86380 86390 1
408856 99408856 1001 86380 86390 1
408940 99408940 1001 86380 86390 1
409060 99409060 1001 86380 86390 1
409181 99409181 1001 86380 86390 1
409644 99409644 1001 86380 86390 1
409699 99409699 1001 86380 86390 1
409729 99409729 1001 86380 86390 1
410018 99410018 1001 86380 86390 1
410747 99410747 1001 86380 86390 1
410854 99410854 1001 86380 86390 1
410884 99410884 1001 86380 86390 1
413587 99413587 1001 86380 86390 1
413417 99413417 1001 86380 86390 1
413050 99413050 1001 86380 86390 1
414095 99414095 1001 86380 86390 1
414100 99414100 1001 86380 86390 1
413749 99413749 1001 86380 86390 1
415190 99415190 1001 86380 86390 1
415036 99415036 1001 86380 86390 1
414983 99414983 1001 86380 86390 1
414696 99414696 1001 86380 86390 1
414697 99414697 1001 86380 86390 1
414753 99414753 1001 86380 86390 1
414436 99414436 1001 86380 86390 1
414483 99414483 1001 86380 86390 1
414486 99414486 1001 86380 86390 1
416762 99416762 1001 86380 86390 1
416956 99416956 1001 86380 86390 1
416963 99416963 1001 86380 86390 1
416599 99416599 1001 86380 86390 1
416882 99416882 1001 86380 86390 1
416231 99416231 1001 86380 86390 1
416126 99416126 1001 86380 86390 1
416049 99416049 1001 86380 86390 1
418502 99418502 1001 86380 86390 1
418432 99418432 1001 86380 86390 1
417898 99417898 1001 86380 86390 1
417954 99417954 1001 86380 86390 1
418023 99418023 1001 86380 86390 1
419058 99419058 1001 86380 86390 1
420439 99420439 1001 86380 86390 1
420366 99420366 1001 86380 86390 1
420410 99420410 1001 86380 86390 1
420226 99420226 1001 86380 86390 1
419967 99419967 1001 86380 86390 1
420655 99420655 1001 86380 86390 1
420751 99420751 1001 86380 86390 1
420662 99420662 1001 86380 86390 1
420607 99420607 1001 86380 86390 1
420638 99420638 1001 86380 86390 1
422078 99422078 1001 86380 86390 1
421788 99421788 1001 86380 86390 1
421880 99421880 1001 86380 86390 1
421384 99421384 1001 86380 86390 1
421227 99421227 1001 86380 86390 1
421009 99421009 1001 86380 86390 1
422192 99422192 1001 86380 86390 1
422292 99422292 1001 86380 86390 1
423661 99423661 1001 86380 86390 1
423418 99423418 1001 86380 86390 1
423598 99423598 1001 86380 86390 1
422956 99422956 1001 86380 86390 1
423188 99423188 1001 86380 86390 1
422796 99422796 1001 86380 86390 1
422886 99422886 1001 86380 86390 1
422683 99422683 1001 86380 86390 1
424036 99424036 1001 86380 86390 1
424133 99424133 1001 86380 86390 1
424006 99424006 1001 86380 86390 1
424969 99424969 1001 86380 86390 1
424598 99424598 1001 86380 86390 1
424722 99424722 1001 86380 86390 1
425655 99425655 1001 86380 86390 1
425565 99425565 1001 86380 86390 1
425412 99425412 1001 86380 86390 1
426934 99426934 1001 86380 86390 1
426739 99426739 1001 86380 86390 1
426658 99426658 1001 86380 86390 1
426366 99426366 1001 86380 86390 1
428551 99428551 1001 86380 86390 1
428146 99428146 1001 86380 86390 1
428135 99428135 1001 86380 86390 1
428154 99428154 1001 86380 86390 1
427806 99427806 1001 86380 86390 1
430069 99430069 1001 86380 86390 1
430154 99430154 1001 86380 86390 1
430356 99430356 1001 86380 86390 1
429660 99429660 1001 86380 86390 1
429858 99429858 1001 86380 86390 1
429368 99429368 1001 86380 86390 1
429434 99429434 1001 86380 86390 1
429227 99429227 1001 86380 86390 1
429530 99429530 1001 86380 86390 1
430690 99430690 1001 86380 86390 1
431984 99431984 1001 86380 86390 1
431837 99431837 1001 86380 86390 1
431805 99431805 1001 86380 86390 1
431298 99431298 1001 86380 86390 1
431602 99431602 1001 86380 86390 1
433322 99433322 1001 86380 86390 1
433540 99433540 1001 86380 86390 1
433454 99433454 1001 86380 86390 1
433281 99433281 1001 86380 86390 1
433991 99433991 1001 86380 86390 1
433964 99433964 1001 86380 86390 1
433778 99433778 1001 86380 86390 1
434637 99434637 1001 86380 86390 1
434614 99434614 1001 86380 86390 1
434283 99434283 1001 86380 86390 1
434562 99434562 1001 86380 86390 1
434358 99434358 1001 86380 86390 1
434448 99434448 1001 86380 86390 1
435603 99435603 1001 86380 86390 1
436872 99436872 1001 86380 86390 1
436759 99436759 1001 86380 86390 1
437011 99437011 1001 86380 86390 1
436684 99436684 1001 86380 86390 1
436133 99436133 1001 86380 86390 1
435993 99435993 1001 86380 86390 1
436065 99436065 1001 86380 86390 1
300050 99300050 1001 86380 86390 1
300646 99300646 1001 86380 86390 1
300722 99300722 1001 86380 86390 1
300291 99300291 1001 86380 86390 1
300834 99300834 1001 86380 86390 1
300924 99300924 1001 86380 86390 1
300893 99300893 1001 86380 86390 1
301527 99301527 1001 86380 86390 1
301386 99301386 1001 86380 86390 1
301315 99301315 1001 86380 86390 1
301152 99301152 1001 86380 86390 1
300961 99300961 1001 86380 86390 1
301083 99301083 1001 86380 86390 1
301084 99301084 1001 86380 86390 1
301631 99301631 1001 86380 86390 1
301663 99301663 1001 86380 86390 1
301626 99301626 1001 86380 86390 1
301942 99301942 1001 86380 86390 1
301909 99301909 1001 86380 86390 1
301949 99301949 1001 86380 86390 1
301951 99301951 1001 86380 86390 1
302422 99302422 1001 86380 86390 1
303123 99303123 1001 86380 86390 1
303038 99303038 1001 86380 86390 1
302925 99302925 1001 86380 86390 1
302883 99302883 1001 86380 86390 1
302707 99302707 1001 86380 86390 1
302631 99302631 1001 86380 86390 1
302592 99302592 1001 86380 86390 1
303232 99303232 1001 86380 86390 1
303236 99303236 1001 86380 86390 1
303211 99303211 1001 86380 86390 1
303409 99303409 1001 86380 86390 1
303869 99303869 1001 86380 86390 1
303912 99303912 1001 86380 86390 1
303978 99303978 1001 86380 86390 1
304043 99304043 1001 86380 86390 1
304065 99304065 1001 86380 86390 1
304661 99304661 1001 86380 86390 1
304421 99304421 1001 86380 86390 1
304267 99304267 1001 86380 86390 1
304964 99304964 1001 86380 86390 1
304893 99304893 1001 86380 86390 1
305405 99305405 1001 86380 86390 1
305418 99305418 1001 86380 86390 1
305082 99305082 1001 86380 86390 1
500088 99500088 1001 86380 86390 1
500054 99500054 1001 86380 86390 1
500120 99500120 1001 86380 86390 1
500133 99500133 1001 86380 86390 1
500136 99500136 1001 86380 86390 1
500621 99500621 1001 86380 86390 1
500712 99500712 1001 86380 86390 1
500705 99500705 1001 86380 86390 1
500433 99500433 1001 86380 86390 1
500512 99500512 1001 86380 86390 1
500423 99500423 1001 86380 86390 1
500898 99500898 1001 86380 86390 1
501611 99501611 1001 86380 86390 1
501037 99501037 1001 86380 86390 1
501128 99501128 1001 86380 86390 1
501030 99501030 1001 86380 86390 1
501663 99501663 1001 86380 86390 1
501684 99501684 1001 86380 86390 1
501710 99501710 1001 86380 86390 1
502311 99502311 1001 86380 86390 1
502062 99502062 1001 86380 86390 1
502194 99502194 1001 86380 86390 1
502035 99502035 1001 86380 86390 1
502037 99502037 1001 86380 86390 1
502513 99502513 1001 86380 86390 1
503153 99503153 1001 86380 86390 1
502974 99502974 1001 86380 86390 1
502887 99502887 1001 86380 86390 1
503301 99503301 1001 86380 86390 1
503310 99503310 1001 86380 86390 1
503877 99503877 1001 86380 86390 1
503511 99503511 1001 86380 86390 1
504277 99504277 1001 86380 86390 1
504802 99504802 1001 86380 86390 1
504865 99504865 1001 86380 86390 1
504481 99504481 1001 86380 86390 1
505113 99505113 1001 86380 86390 1
505088 99505088 1001 86380 86390 1
504991 99504991 1001 86380 86390 1
504965 99504965 1001 86380 86390 1
505583 99505583 1001 86380 86390 1
505754 99505754 1001 86380 86390 1
505638 99505638 1001 86380 86390 1
505262 99505262 1001 86380 86390 1
505912 99505912 1001 86380 86390 1
506508 99506508 1001 86380 86390 1
506287 99506287 1001 86380 86390 1
506275 99506275 1001 86380 86390 1
505977 99505977 1001 86380 86390 1
506179 99506179 1001 86380 86390 1
505987 99505987 1001 86380 86390 1
506742 99506742 1001 86380 86390 1
506781 99506781 1001 86380 86390 1
506682 99506682 1001 86380 86390 1
507106 99507106 1001 86380 86390 1
507215 99507215 1001 86380 86390 1
507472 99507472 1001 86380 86390 1
507838 99507838 1001 86380 86390 1
507854 99507854 1001 86380 86390 1
507667 99507667 1001 86380 86390 1
507676 99507676 1001 86380 86390 1
507805 99507805 1001 86380 86390 1
508723 99508723 1001 86380 86390 1
508548 99508548 1001 86380 86390 1
508646 99508646 1001 86380 86390 1
508530 99508530 1001 86380 86390 1
509270 99509270 1001 86380 86390 1
509209 99509209 1001 86380 86390 1
509109 99509109 1001 86380 86390 1
509738 99509738 1001 86380 86390 1
509833 99509833 1001 86380 86390 1
509580 99509580 1001 86380 86390 1
509608 99509608 1001 86380 86390 1
509966 99509966 1001 86380 86390 1
510100 99510100 1001 86380 86390 1
510062 99510062 1001 86380 86390 1
510676 99510676 1001 86380 86390 1
510332 99510332 1001 86380 86390 1
510489 99510489 1001 86380 86390 1
510109 99510109 1001 86380 86390 1
510229 99510229 1001 86380 86390 1
510244 99510244 1001 86380 86390 1
510861 99510861 1001 86380 86390 1
511386 99511386 1001 86380 86390 1
511490 99511490 1001 86380 86390 1
511491 99511491 1001 86380 86390 1
511198 99511198 1001 86380 86390 1
511173 99511173 1001 86380 86390 1
510959 99510959 1001 86380 86390 1
511012 99511012 1001 86380 86390 1
511077 99511077 1001 86380 86390 1
511653 99511653 1001 86380 86390 1
511590 99511590 1001 86380 86390 1
511634 99511634 1001 86380 86390 1
511660 99511660 1001 86380 86390 1
511725 99511725 1001 86380 86390 1
512206 99512206 1001 86380 86390 1
512075 99512075 1001 86380 86390 1
511799 99511799 1001 86380 86390 1
511788 99511788 1001 86380 86390 1
511783 99511783 1001 86380 86390 1
512504 99512504 1001 86380 86390 1
512800 99512800 1001 86380 86390 1
512984 99512984 1001 86380 86390 1
512934 99512934 1001 86380 86390 1
512636 99512636 1001 86380 86390 1
513340 99513340 1001 86380 86390 1
513985 99513985 1001 86380 86390 1
513908 99513908 1001 86380 86390 1
513858 99513858 1001 86380 86390 1
513745 99513745 1001 86380 86390 1
514067 99514067 1001 86380 86390 1
514176 99514176 1001 86380 86390 1
514852 99514852 1001 86380 86390 1
514608 99514608 1001 86380 86390 1
514544 99514544 1001 86380 86390 1
514584 99514584 1001 86380 86390 1
514359 99514359 1001 86380 86390 1
514947 99514947 1001 86380 86390 1
515052 99515052 1001 86380 86390 1
514992 99514992 1001 86380 86390 1
515569 99515569 1001 86380 86390 1
515352 99515352 1001 86380 86390 1
515182 99515182 1001 86380 86390 1
515183 99515183 1001 86380 86390 1
515146 99515146 1001 86380 86390 1
515252 99515252 1001 86380 86390 1
515840 99515840 1001 86380 86390 1
516338 99516338 1001 86380 86390 1
516419 99516419 1001 86380 86390 1
516194 99516194 1001 86380 86390 1
516285 99516285 1001 86380 86390 1
516108 99516108 1001 86380 86390 1
516049 99516049 1001 86380 86390 1
516017 99516017 1001 86380 86390 1
516690 99516690 1001 86380 86390 1
516708 99516708 1001 86380 86390 1
516978 99516978 1001 86380 86390 1
516860 99516860 1001 86380 86390 1
517349 99517349 1001 86380 86390 1
518085 99518085 1001 86380 86390 1
518124 99518124 1001 86380 86390 1
518157 99518157 1001 86380 86390 1
518229 99518229 1001 86380 86390 1
518272 99518272 1001 86380 86390 1
518326 99518326 1001 86380 86390 1
518925 99518925 1001 86380 86390 1
518849 99518849 1001 86380 86390 1
518867 99518867 1001 86380 86390 1
518855 99518855 1001 86380 86390 1
518805 99518805 1001 86380 86390 1
518659 99518659 1001 86380 86390 1
518779 99518779 1001 86380 86390 1
518502 99518502 1001 86380 86390 1
518428 99518428 1001 86380 86390 1
518468 99518468 1001 86380 86390 1
519145 99519145 1001 86380 86390 1
519135 99519135 1001 86380 86390 1
519718 99519718 1001 86380 86390 1
519809 99519809 1001 86380 86390 1
519620 99519620 1001 86380 86390 1
519479 99519479 1001 86380 86390 1
519506 99519506 1001 86380 86390 1
519433 99519433 1001 86380 86390 1
519576 99519576 1001 86380 86390 1
519552 99519552 1001 86380 86390 1
519211 99519211 1001 86380 86390 1
520396 99520396 1001 86380 86390 1
520372 99520372 1001 86380 86390 1
520139 99520139 1001 86380 86390 1
520078 99520078 1001 86380 86390 1
520067 99520067 1001 86380 86390 1
520223 99520223 1001 86380 86390 1
521434 99521434 1001 86380 86390 1
521107 99521107 1001 86380 86390 1
521179 99521179 1001 86380 86390 1
520965 99520965 1001 86380 86390 1
520994 99520994 1001 86380 86390 1
521050 99521050 1001 86380 86390 1
521480 99521480 1001 86380 86390 1
521551 99521551 1001 86380 86390 1
522114 99522114 1001 86380 86390 1
522155 99522155 1001 86380 86390 1
522063 99522063 1001 86380 86390 1
522357 99522357 1001 86380 86390 1
522476 99522476 1001 86380 86390 1
523013 99523013 1001 86380 86390 1
522874 99522874 1001 86380 86390 1
522829 99522829 1001 86380 86390 1
522523 99522523 1001 86380 86390 1
522593 99522593 1001 86380 86390 1
522698 99522698 1001 86380 86390 1
522622 99522622 1001 86380 86390 1
523310 99523310 1001 86380 86390 1
523307 99523307 1001 86380 86390 1
523765 99523765 1001 86380 86390 1
523702 99523702 1001 86380 86390 1
523668 99523668 1001 86380 86390 1
523433 99523433 1001 86380 86390 1
523424 99523424 1001 86380 86390 1
524138 99524138 1001 86380 86390 1
524685 99524685 1001 86380 86390 1
524522 99524522 1001 86380 86390 1
524333 99524333 1001 86380 86390 1
524825 99524825 1001 86380 86390 1
525500 99525500 1001 86380 86390 1
525053 99525053 1001 86380 86390 1
525157 99525157 1001 86380 86390 1
525153 99525153 1001 86380 86390 1
525606 99525606 1001 86380 86390 1
525789 99525789 1001 86380 86390 1
525726 99525726 1001 86380 86390 1
526383 99526383 1001 86380 86390 1
525804 99525804 1001 86380 86390 1
526507 99526507 1001 86380 86390 1
527176 99527176 1001 86380 86390 1
526800 99526800 1001 86380 86390 1
528037 99528037 1001 86380 86390 1
527870 99527870 1001 86380 86390 1
527597 99527597 1001 86380 86390 1
527534 99527534 1001 86380 86390 1
528197 99528197 1001 86380 86390 1
528149 99528149 1001 86380 86390 1
528759 99528759 1001 86380 86390 1
528709 99528709 1001 86380 86390 1
528754 99528754 1001 86380 86390 1
528757 99528757 1001 86380 86390 1
528835 99528835 1001 86380 86390 1
528454 99528454 1001 86380 86390 1
528286 99528286 1001 86380 86390 1
528457 99528457 1001 86380 86390 1
528291 99528291 1001 86380 86390 1
529086 99529086 1001 86380 86390 1
529022 99529022 1001 86380 86390 1
529681 99529681 1001 86380 86390 1
529421 99529421 1001 86380 86390 1
529384 99529384 1001 86380 86390 1
529229 99529229 1001 86380 86390 1
529179 99529179 1001 86380 86390 1
530373 99530373 1001 86380 86390 1
529987 99529987 1001 86380 86390 1
530556 99530556 1001 86380 86390 1
531406 99531406 1001 86380 86390 1
531513 99531513 1001 86380 86390 1
532052 99532052 1001 86380 86390 1
532157 99532157 1001 86380 86390 1
532055 99532055 1001 86380 86390 1
532087 99532087 1001 86380 86390 1
532307 99532307 1001 86380 86390 1
532957 99532957 1001 86380 86390 1
533161 99533161 1001 86380 86390 1
533852 99533852 1001 86380 86390 1
533652 99533652 1001 86380 86390 1
533510 99533510 1001 86380 86390 1
533328 99533328 1001 86380 86390 1
533330 99533330 1001 86380 86390 1
534543 99534543 1001 86380 86390 1
534565 99534565 1001 86380 86390 1
534300 99534300 1001 86380 86390 1
534383 99534383 1001 86380 86390 1
534292 99534292 1001 86380 86390 1
534198 99534198 1001 86380 86390 1
534087 99534087 1001 86380 86390 1
534750 99534750 1001 86380 86390 1
534857 99534857 1001 86380 86390 1
535438 99535438 1001 86380 86390 1
535404 99535404 1001 86380 86390 1
534921 99534921 1001 86380 86390 1
535539 99535539 1001 86380 86390 1
535617 99535617 1001 86380 86390 1
536261 99536261 1001 86380 86390 1
536283 99536283 1001 86380 86390 1
536121 99536121 1001 86380 86390 1
535994 99535994 1001 86380 86390 1
536126 99536126 1001 86380 86390 1
535889 99535889 1001 86380 86390 1
535753 99535753 1001 86380 86390 1
536490 99536490 1001 86380 86390 1
536390 99536390 1001 86380 86390 1
536488 99536488 1001 86380 86390 1
536885 99536885 1001 86380 86390 1
536727 99536727 1001 86380 86390 1
537252 99537252 1001 86380 86390 1
537181 99537181 1001 86380 86390 1
537234 99537234 1001 86380 86390 1
537777 99537777 1001 86380 86390 1
537471 99537471 1001 86380 86390 1
537389 99537389 1001 86380 86390 1
537379 99537379 1001 86380 86390 1
538782 99538782 1001 86380 86390 1
538704 99538704 1001 86380 86390 1
538653 99538653 1001 86380 86390 1
538479 99538479 1001 86380 86390 1
538523 99538523 1001 86380 86390 1
538391 99538391 1001 86380 86390 1
538355 99538355 1001 86380 86390 1
538269 99538269 1001 86380 86390 1
539493 99539493 1001 86380 86390 1
539431 99539431 1001 86380 86390 1
539341 99539341 1001 86380 86390 1
539197 99539197 1001 86380 86390 1
539686 99539686 1001 86380 86390 1
540129 99540129 1001 86380 86390 1
540091 99540091 1001 86380 86390 1
540025 99540025 1001 86380 86390 1
540536 99540536 1001 86380 86390 1
540814 99540814 1001 86380 86390 1
540725 99540725 1001 86380 86390 1
540809 99540809 1001 86380 86390 1
540836 99540836 1001 86380 86390 1
540774 99540774 1001 86380 86390 1
541303 99541303 1001 86380 86390 1
541395 99541395 1001 86380 86390 1
541310 99541310 1001 86380 86390 1
541353 99541353 1001 86380 86390 1
542093 99542093 1001 86380 86390 1
541997 99541997 1001 86380 86390 1
542040 99542040 1001 86380 86390 1
541775 99541775 1001 86380 86390 1
542573 99542573 1001 86380 86390 1
542652 99542652 1001 86380 86390 1
542631 99542631 1001 86380 86390 1
542553 99542553 1001 86380 86390 1
542532 99542532 1001 86380 86390 1
542499 99542499 1001 86380 86390 1
543053 99543053 1001 86380 86390 1
543705 99543705 1001 86380 86390 1
543378 99543378 1001 86380 86390 1
543552 99543552 1001 86380 86390 1
543822 99543822 1001 86380 86390 1
543874 99543874 1001 86380 86390 1
543910 99543910 1001 86380 86390 1
543923 99543923 1001 86380 86390 1
544362 99544362 1001 86380 86390 1
544692 99544692 1001 86380 86390 1
419375 794 1001 8640 9117 1
433160 950 1001 62580 63357 1
519537 577 1001 57565 57864 1
400003 99400003 1001 86380 86390 1
400120 99400120 1001 86380 86390 1
400178 99400178 1001 86380 86390 1
400308 99400308 1001 86380 86390 1
400409 99400409 1001 86380 86390 1
400568 99400568 1001 86380 86390 1
400637 99400637 1001 86380 86390 1
401089 99401089 1001 86380 86390 1
401355 99401355 1001 86380 86390 1
402112 99402112 1001 86380 86390 1
402425 99402425 1001 86380 86390 1
403341 99403341 1001 86380 86390 1
403767 99403767 1001 86380 86390 1
403886 99403886 1001 86380 86390 1
404477 99404477 1001 86380 86390 1
404399 99404399 1001 86380 86390 1
404545 99404545 1001 86380 86390 1
404653 99404653 1001 86380 86390 1
404901 99404901 1001 86380 86390 1
404992 99404992 1001 86380 86390 1
405234 99405234 1001 86380 86390 1
405637 99405637 1001 86380 86390 1
405785 99405785 1001 86380 86390 1
405976 99405976 1001 86380 86390 1
406032 99406032 1001 86380 86390 1
406011 99406011 1001 86380 86390 1
406357 99406357 1001 86380 86390 1
406391 99406391 1001 86380 86390 1
406472 99406472 1001 86380 86390 1
406499 99406499 1001 86380 86390 1
406786 99406786 1001 86380 86390 1
406892 99406892 1001 86380 86390 1
406958 99406958 1001 86380 86390 1
407172 99407172 1001 86380 86390 1
407248 99407248 1001 86380 86390 1
407536 99407536 1001 86380 86390 1
407600 99407600 1001 86380 86390 1
407811 99407811 1001 86380 86390 1
408083 99408083 1001 86380 86390 1
408527 99408527 1001 86380 86390 1
408974 99408974 1001 86380 86390 1
410544 99410544 1001 86380 86390 1
410687 99410687 1001 86380 86390 1
410810 99410810 1001 86380 86390 1
410958 99410958 1001 86380 86390 1
411068 99411068 1001 86380 86390 1
411091 99411091 1001 86380 86390 1
411216 99411216 1001 86380 86390 1
412161 99412161 1001 86380 86390 1
413416 99413416 1001 86380 86390 1
413508 99413508 1001 86380 86390 1
412965 99412965 1001 86380 86390 1
412511 99412511 1001 86380 86390 1
413758 99413758 1001 86380 86390 1
414065 99414065 1001 86380 86390 1
414530 99414530 1001 86380 86390 1
414677 99414677 1001 86380 86390 1
414778 99414778 1001 86380 86390 1
414561 99414561 1001 86380 86390 1
417051 99417051 1001 86380 86390 1
418655 99418655 1001 86380 86390 1
418686 99418686 1001 86380 86390 1
418173 99418173 1001 86380 86390 1
417659 99417659 1001 86380 86390 1
417871 99417871 1001 86380 86390 1
417895 99417895 1001 86380 86390 1
417979 99417979 1001 86380 86390 1
419056 99419056 1001 86380 86390 1
418987 99418987 1001 86380 86390 1
419807 99419807 1001 86380 86390 1
419654 99419654 1001 86380 86390 1
420709 99420709 1001 86380 86390 1
422040 99422040 1001 86380 86390 1
421718 99421718 1001 86380 86390 1
422106 99422106 1001 86380 86390 1
420902 99420902 1001 86380 86390 1
423417 99423417 1001 86380 86390 1
423450 99423450 1001 86380 86390 1
423198 99423198 1001 86380 86390 1
423219 99423219 1001 86380 86390 1
423253 99423253 1001 86380 86390 1
422905 99422905 1001 86380 86390 1
422807 99422807 1001 86380 86390 1
422672 99422672 1001 86380 86390 1
423756 99423756 1001 86380 86390 1
424146 99424146 1001 86380 86390 1
425148 99425148 1001 86380 86390 1
425336 99425336 1001 86380 86390 1
425091 99425091 1001 86380 86390 1
425242 99425242 1001 86380 86390 1
425028 99425028 1001 86380 86390 1
424370 99424370 1001 86380 86390 1
424302 99424302 1001 86380 86390 1
424304 99424304 1001 86380 86390 1
424447 99424447 1001 86380 86390 1
425531 99425531 1001 86380 86390 1
425588 99425588 1001 86380 86390 1
425668 99425668 1001 86380 86390 1
427113 99427113 1001 86380 86390 1
426939 99426939 1001 86380 86390 1
426941 99426941 1001 86380 86390 1
426361 99426361 1001 86380 86390 1
427378 99427378 1001 86380 86390 1
428541 99428541 1001 86380 86390 1
428435 99428435 1001 86380 86390 1
427998 99427998 1001 86380 86390 1
428085 99428085 1001 86380 86390 1
427830 99427830 1001 86380 86390 1
429152 99429152 1001 86380 86390 1
428957 99428957 1001 86380 86390 1
428838 99428838 1001 86380 86390 1
430079 99430079 1001 86380 86390 1
429791 99429791 1001 86380 86390 1
429866 99429866 1001 86380 86390 1
429946 99429946 1001 86380 86390 1
429797 99429797 1001 86380 86390 1
429305 99429305 1001 86380 86390 1
430758 99430758 1001 86380 86390 1
431822 99431822 1001 86380 86390 1
431477 99431477 1001 86380 86390 1
430921 99430921 1001 86380 86390 1
432373 99432373 1001 86380 86390 1
432149 99432149 1001 86380 86390 1
433620 99433620 1001 86380 86390 1
433641 99433641 1001 86380 86390 1
433159 99433159 1001 86380 86390 1
433220 99433220 1001 86380 86390 1
433262 99433262 1001 86380 86390 1
432899 99432899 1001 86380 86390 1
435112 99435112 1001 86380 86390 1
435174 99435174 1001 86380 86390 1
434717 99434717 1001 86380 86390 1
434700 99434700 1001 86380 86390 1
434837 99434837 1001 86380 86390 1
437125 99437125 1001 86380 86390 1
436414 99436414 1001 86380 86390 1
436705 99436705 1001 86380 86390 1
436394 99436394 1001 86380 86390 1
436074 99436074 1001 86380 86390 1
436196 99436196 1001 86380 86390 1
436026 99436026 1001 86380 86390 1
300716 99300716 1001 86380 86390 1
300637 99300637 1001 86380 86390 1
300625 99300625 1001 86380 86390 1
301545 99301545 1001 86380 86390 1
301199 99301199 1001 86380 86390 1
300959 99300959 1001 86380 86390 1
300991 99300991 1001 86380 86390 1
301058 99301058 1001 86380 86390 1
301060 99301060 1001 86380 86390 1
301036 99301036 1001 86380 86390 1
301737 99301737 1001 86380 86390 1
301568 99301568 1001 86380 86390 1
301649 99301649 1001 86380 86390 1
301587 99301587 1001 86380 86390 1
301588 99301588 1001 86380 86390 1
301691 99301691 1001 86380 86390 1
301615 99301615 1001 86380 86390 1
301719 99301719 1001 86380 86390 1
302356 99302356 1001 86380 86390 1
302402 99302402 1001 86380 86390 1
303161 99303161 1001 86380 86390 1
303183 99303183 1001 86380 86390 1
302829 99302829 1001 86380 86390 1
303003 99303003 1001 86380 86390 1
303286 99303286 1001 86380 86390 1
303354 99303354 1001 86380 86390 1
303252 99303252 1001 86380 86390 1
304027 99304027 1001 86380 86390 1
303661 99303661 1001 86380 86390 1
303620 99303620 1001 86380 86390 1
304160 99304160 1001 86380 86390 1
304109 99304109 1001 86380 86390 1
304788 99304788 1001 86380 86390 1
304675 99304675 1001 86380 86390 1
304499 99304499 1001 86380 86390 1
304449 99304449 1001 86380 86390 1
304413 99304413 1001 86380 86390 1
304389 99304389 1001 86380 86390 1
305027 99305027 1001 86380 86390 1
305049 99305049 1001 86380 86390 1
305487 99305487 1001 86380 86390 1
305244 99305244 1001 86380 86390 1
500023 99500023 1001 86380 86390 1
500172 99500172 1001 86380 86390 1
500087 99500087 1001 86380 86390 1
500610 99500610 1001 86380 86390 1
500669 99500669 1001 86380 86390 1
500498 99500498 1001 86380 86390 1
500363 99500363 1001 86380 86390 1
500260 99500260 1001 86380 86390 1
500609 99500609 1001 86380 86390 1
501456 99501456 1001 86380 86390 1
501377 99501377 1001 86380 86390 1
501045 99501045 1001 86380 86390 1
501072 99501072 1001 86380 86390 1
501079 99501079 1001 86380 86390 1
501041 99501041 1001 86380 86390 1
501650 99501650 1001 86380 86390 1
501682 99501682 1001 86380 86390 1
501777 99501777 1001 86380 86390 1
502459 99502459 1001 86380 86390 1
502170 99502170 1001 86380 86390 1
502107 99502107 1001 86380 86390 1
502186 99502186 1001 86380 86390 1
501902 99501902 1001 86380 86390 1
502021 99502021 1001 86380 86390 1
502512 99502512 1001 86380 86390 1
503233 99503233 1001 86380 86390 1
503074 99503074 1001 86380 86390 1
502927 99502927 1001 86380 86390 1
503070 99503070 1001 86380 86390 1
503931 99503931 1001 86380 86390 1
504074 99504074 1001 86380 86390 1
503924 99503924 1001 86380 86390 1
503748 99503748 1001 86380 86390 1
503762 99503762 1001 86380 86390 1
503908 99503908 1001 86380 86390 1
503729 99503729 1001 86380 86390 1
504310 99504310 1001 86380 86390 1
504311 99504311 1001 86380 86390 1
504216 99504216 1001 86380 86390 1
504268 99504268 1001 86380 86390 1
504588 99504588 1001 86380 86390 1
504577 99504577 1001 86380 86390 1
504591 99504591 1001 86380 86390 1
504479 99504479 1001 86380 86390 1
504402 99504402 1001 86380 86390 1
505057 99505057 1001 86380 86390 1
504994 99504994 1001 86380 86390 1
505050 99505050 1001 86380 86390 1
504962 99504962 1001 86380 86390 1
505734 99505734 1001 86380 86390 1
505310 99505310 1001 86380 86390 1
505845 99505845 1001 86380 86390 1
505794 99505794 1001 86380 86390 1
505811 99505811 1001 86380 86390 1
505905 99505905 1001 86380 86390 1
505893 99505893 1001 86380 86390 1
506438 99506438 1001 86380 86390 1
506556 99506556 1001 86380 86390 1
506215 99506215 1001 86380 86390 1
506336 99506336 1001 86380 86390 1
506040 99506040 1001 86380 86390 1
506142 99506142 1001 86380 86390 1
506724 99506724 1001 86380 86390 1
506667 99506667 1001 86380 86390 1
506696 99506696 1001 86380 86390 1
507235 99507235 1001 86380 86390 1
507134 99507134 1001 86380 86390 1
507163 99507163 1001 86380 86390 1
506951 99506951 1001 86380 86390 1
508089 99508089 1001 86380 86390 1
507884 99507884 1001 86380 86390 1
507847 99507847 1001 86380 86390 1
508414 99508414 1001 86380 86390 1
508389 99508389 1001 86380 86390 1
509099 99509099 1001 86380 86390 1
509276 99509276 1001 86380 86390 1
509811 99509811 1001 86380 86390 1
509799 99509799 1001 86380 86390 1
509874 99509874 1001 86380 86390 1
509713 99509713 1001 86380 86390 1
509705 99509705 1001 86380 86390 1
509730 99509730 1001 86380 86390 1
509847 99509847 1001 86380 86390 1
509493 99509493 1001 86380 86390 1
509328 99509328 1001 86380 86390 1
510055 99510055 1001 86380 86390 1
509919 99509919 1001 86380 86390 1
510536 99510536 1001 86380 86390 1
510556 99510556 1001 86380 86390 1
510595 99510595 1001 86380 86390 1
510328 99510328 1001 86380 86390 1
510260 99510260 1001 86380 86390 1
510847 99510847 1001 86380 86390 1
510876 99510876 1001 86380 86390 1
510969 99510969 1001 86380 86390 1
512331 99512331 1001 86380 86390 1
512368 99512368 1001 86380 86390 1
512012 99512012 1001 86380 86390 1
512077 99512077 1001 86380 86390 1
511940 99511940 1001 86380 86390 1
511792 99511792 1001 86380 86390 1
512429 99512429 1001 86380 86390 1
512435 99512435 1001 86380 86390 1
513054 99513054 1001 86380 86390 1
512690 99512690 1001 86380 86390 1
512742 99512742 1001 86380 86390 1
512600 99512600 1001 86380 86390 1
512786 99512786 1001 86380 86390 1
512592 99512592 1001 86380 86390 1
513305 99513305 1001 86380 86390 1
513891 99513891 1001 86380 86390 1
513966 99513966 1001 86380 86390 1
513683 99513683 1001 86380 86390 1
513605 99513605 1001 86380 86390 1
513427 99513427 1001 86380 86390 1
513460 99513460 1001 86380 86390 1
514230 99514230 1001 86380 86390 1
514853 99514853 1001 86380 86390 1
514572 99514572 1001 86380 86390 1
514382 99514382 1001 86380 86390 1
515027 99515027 1001 86380 86390 1
515446 99515446 1001 86380 86390 1
515088 99515088 1001 86380 86390 1
515112 99515112 1001 86380 86390 1
515861 99515861 1001 86380 86390 1
516284 99516284 1001 86380 86390 1
516249 99516249 1001 86380 86390 1
516038 99516038 1001 86380 86390 1
515948 99515948 1001 86380 86390 1
516670 99516670 1001 86380 86390 1
517259 99517259 1001 86380 86390 1
517242 99517242 1001 86380 86390 1
516835 99516835 1001 86380 86390 1
516861 99516861 1001 86380 86390 1
516843 99516843 1001 86380 86390 1
518037 99518037 1001 86380 86390 1
518067 99518067 1001 86380 86390 1
517793 99517793 1001 86380 86390 1
517888 99517888 1001 86380 86390 1
517824 99517824 1001 86380 86390 1
518314 99518314 1001 86380 86390 1
518237 99518237 1001 86380 86390 1
518315 99518315 1001 86380 86390 1
518177 99518177 1001 86380 86390 1
518459 99518459 1001 86380 86390 1
518400 99518400 1001 86380 86390 1
519102 99519102 1001 86380 86390 1
519481 99519481 1001 86380 86390 1
519575 99519575 1001 86380 86390 1
519232 99519232 1001 86380 86390 1
519344 99519344 1001 86380 86390 1
520016 99520016 1001 86380 86390 1
520489 99520489 1001 86380 86390 1
520622 99520622 1001 86380 86390 1
520507 99520507 1001 86380 86390 1
520056 99520056 1001 86380 86390 1
520646 99520646 1001 86380 86390 1
520738 99520738 1001 86380 86390 1
521309 99521309 1001 86380 86390 1
521322 99521322 1001 86380 86390 1
521426 99521426 1001 86380 86390 1
521245 99521245 1001 86380 86390 1
521142 99521142 1001 86380 86390 1
521017 99521017 1001 86380 86390 1
520958 99520958 1001 86380 86390 1
521616 99521616 1001 86380 86390 1
521513 99521513 1001 86380 86390 1
521983 99521983 1001 86380 86390 1
521982 99521982 1001 86380 86390 1
521787 99521787 1001 86380 86390 1
522457 99522457 1001 86380 86390 1
522981 99522981 1001 86380 86390 1
523760 99523760 1001 86380 86390 1
523620 99523620 1001 86380 86390 1
523420 99523420 1001 86380 86390 1
523332 99523332 1001 86380 86390 1
524708 99524708 1001 86380 86390 1
524691 99524691 1001 86380 86390 1
524551 99524551 1001 86380 86390 1
524359 99524359 1001 86380 86390 1
524412 99524412 1001 86380 86390 1
524400 99524400 1001 86380 86390 1
524335 99524335 1001 86380 86390 1
524303 99524303 1001 86380 86390 1
525420 99525420 1001 86380 86390 1
525543 99525543 1001 86380 86390 1
525207 99525207 1001 86380 86390 1
525108 99525108 1001 86380 86390 1
525757 99525757 1001 86380 86390 1
526321 99526321 1001 86380 86390 1
526153 99526153 1001 86380 86390 1
525998 99525998 1001 86380 86390 1
525871 99525871 1001 86380 86390 1
525925 99525925 1001 86380 86390 1
526471 99526471 1001 86380 86390 1
526560 99526560 1001 86380 86390 1
526457 99526457 1001 86380 86390 1
526733 99526733 1001 86380 86390 1
526791 99526791 1001 86380 86390 1
527334 99527334 1001 86380 86390 1
527361 99527361 1001 86380 86390 1
527963 99527963 1001 86380 86390 1
527983 99527983 1001 86380 86390 1
528010 99528010 1001 86380 86390 1
527698 99527698 1001 86380 86390 1
527501 99527501 1001 86380 86390 1
527465 99527465 1001 86380 86390 1
528181 99528181 1001 86380 86390 1
528382 99528382 1001 86380 86390 1
528948 99528948 1001 86380 86390 1
529317 99529317 1001 86380 86390 1
529474 99529474 1001 86380 86390 1
529401 99529401 1001 86380 86390 1
529197 99529197 1001 86380 86390 1
529795 99529795 1001 86380 86390 1
530290 99530290 1001 86380 86390 1
530303 99530303 1001 86380 86390 1
530131 99530131 1001 86380 86390 1
529942 99529942 1001 86380 86390 1
530060 99530060 1001 86380 86390 1
530641 99530641 1001 86380 86390 1
530592 99530592 1001 86380 86390 1
530696 99530696 1001 86380 86390 1
530699 99530699 1001 86380 86390 1
531212 99531212 1001 86380 86390 1
531021 99531021 1001 86380 86390 1
531155 99531155 1001 86380 86390 1
530901 99530901 1001 86380 86390 1
530850 99530850 1001 86380 86390 1
531572 99531572 1001 86380 86390 1
531445 99531445 1001 86380 86390 1
532174 99532174 1001 86380 86390 1
531945 99531945 1001 86380 86390 1
531933 99531933 1001 86380 86390 1
531642 99531642 1001 86380 86390 1
531594 99531594 1001 86380 86390 1
533014 99533014 1001 86380 86390 1
532438 99532438 1001 86380 86390 1
532469 99532469 1001 86380 86390 1
532535 99532535 1001 86380 86390 1
532434 99532434 1001 86380 86390 1
533171 99533171 1001 86380 86390 1
533230 99533230 1001 86380 86390 1
533671 99533671 1001 86380 86390 1
533285 99533285 1001 86380 86390 1
533922 99533922 1001 86380 86390 1
533870 99533870 1001 86380 86390 1
534529 99534529 1001 86380 86390 1
534566 99534566 1001 86380 86390 1
534345 99534345 1001 86380 86390 1
534449 99534449 1001 86380 86390 1
534258 99534258 1001 86380 86390 1
534796 99534796 1001 86380 86390 1
534693 99534693 1001 86380 86390 1
534706 99534706 1001 86380 86390 1
535180 99535180 1001 86380 86390 1
535093 99535093 1001 86380 86390 1
535655 99535655 1001 86380 86390 1
536244 99536244 1001 86380 86390 1
535730 99535730 1001 86380 86390 1
535839 99535839 1001 86380 86390 1
536520 99536520 1001 86380 86390 1
536365 99536365 1001 86380 86390 1
536512 99536512 1001 86380 86390 1
536833 99536833 1001 86380 86390 1
536849 99536849 1001 86380 86390 1
536825 99536825 1001 86380 86390 1
536916 99536916 1001 86380 86390 1
536594 99536594 1001 86380 86390 1
536736 99536736 1001 86380 86390 1
537904 99537904 1001 86380 86390 1
537528 99537528 1001 86380 86390 1
538677 99538677 1001 86380 86390 1
538526 99538526 1001 86380 86390 1
538929 99538929 1001 86380 86390 1
538826 99538826 1001 86380 86390 1
538907 99538907 1001 86380 86390 1
539561 99539561 1001 86380 86390 1
539432 99539432 1001 86380 86390 1
539085 99539085 1001 86380 86390 1
539089 99539089 1001 86380 86390 1
539732 99539732 1001 86380 86390 1
540331 99540331 1001 86380 86390 1
539989 99539989 1001 86380 86390 1
539899 99539899 1001 86380 86390 1
540500 99540500 1001 86380 86390 1
541149 99541149 1001 86380 86390 1
540998 99540998 1001 86380 86390 1
540960 99540960 1001 86380 86390 1
541317 99541317 1001 86380 86390 1
541332 99541332 1001 86380 86390 1
541347 99541347 1001 86380 86390 1
541429 99541429 1001 86380 86390 1
542000 99542000 1001 86380 86390 1
541780 99541780 1001 86380 86390 1
541728 99541728 1001 86380 86390 1
541697 99541697 1001 86380 86390 1
541646 99541646 1001 86380 86390 1
541545 99541545 1001 86380 86390 1
542158 99542158 1001 86380 86390 1
542203 99542203 1001 86380 86390 1
542126 99542126 1001 86380 86390 1
542941 99542941 1001 86380 86390 1
542578 99542578 1001 86380 86390 1
542643 99542643 1001 86380 86390 1
542376 99542376 1001 86380 86390 1
542347 99542347 1001 86380 86390 1
543052 99543052 1001 86380 86390 1
543733 99543733 1001 86380 86390 1
543696 99543696 1001 86380 86390 1
543463 99543463 1001 86380 86390 1
543156 99543156 1001 86380 86390 1
543224 99543224 1001 86380 86390 1
543291 99543291 1001 86380 86390 1
543162 99543162 1001 86380 86390 1
544538 99544538 1001 86380 86390 1
544320 99544320 1001 86380 86390 1
544258 99544258 1001 86380 86390 1
544089 99544089 1001 86380 86390 1
544679 99544679 1001 86380 86390 1
519588 740 1002 49725 57494 1
522406 619 1001 53323 53623 1
533718 902 1002 33902 41729 1
536468 731 1001 38223 38523 1
400543 99400543 1001 86380 86390 1
400602 99400602 1001 86380 86390 1
401156 99401156 1001 86380 86390 1
401124 99401124 1001 86380 86390 1
402012 99402012 1001 86380 86390 1
402089 99402089 1001 86380 86390 1
402181 99402181 1001 86380 86390 1
402829 99402829 1001 86380 86390 1
403014 99403014 1001 86380 86390 1
403622 99403622 1001 86380 86390 1
403869 99403869 1001 86380 86390 1
404710 99404710 1001 86380 86390 1
405099 99405099 1001 86380 86390 1
405554 99405554 1001 86380 86390 1
407657 99407657 1001 86380 86390 1
407680 99407680 1001 86380 86390 1
408125 99408125 1001 86380 86390 1
408703 99408703 1001 86380 86390 1
408971 99408971 1001 86380 86390 1
409043 99409043 1001 86380 86390 1
409037 99409037 1001 86380 86390 1
409386 99409386 1001 86380 86390 1
409675 99409675 1001 86380 86390 1
409646 99409646 1001 86380 86390 1
410017 99410017 1001 86380 86390 1
410582 99410582 1001 86380 86390 1
410800 99410800 1001 86380 86390 1
411636 99411636 1001 86380 86390 1
413227 99413227 1001 86380 86390 1
412570 99412570 1001 86380 86390 1
413872 99413872 1001 86380 86390 1
413741 99413741 1001 86380 86390 1
413773 99413773 1001 86380 86390 1
415062 99415062 1001 86380 86390 1
414932 99414932 1001 86380 86390 1
415137 99415137 1001 86380 86390 1
414514 99414514 1001 86380 86390 1
414463 99414463 1001 86380 86390 1
415442 99415442 1001 86380 86390 1
416408 99416408 1001 86380 86390 1
416191 99416191 1001 86380 86390 1
416358 99416358 1001 86380 86390 1
415984 99415984 1001 86380 86390 1
415997 99415997 1001 86380 86390 1
417116 99417116 1001 86380 86390 1
417040 99417040 1001 86380 86390 1
417516 99417516 1001 86380 86390 1
418056 99418056 1001 86380 86390 1
418372 99418372 1001 86380 86390 1
417942 99417942 1001 86380 86390 1
417830 99417830 1001 86380 86390 1
417901 99417901 1001 86380 86390 1
418914 99418914 1001 86380 86390 1
418831 99418831 1001 86380 86390 1
420117 99420117 1001 86380 86390 1
419410 99419410 1001 86380 86390 1
420749 99420749 1001 86380 86390 1
420507 99420507 1001 86380 86390 1
421520 99421520 1001 86380 86390 1
423613 99423613 1001 86380 86390 1
423559 99423559 1001 86380 86390 1
423623 99423623 1001 86380 86390 1
422987 99422987 1001 86380 86390 1
422890 99422890 1001 86380 86390 1
424045 99424045 1001 86380 86390 1
423878 99423878 1001 86380 86390 1
424112 99424112 1001 86380 86390 1
425072 99425072 1001 86380 86390 1
425189 99425189 1001 86380 86390 1
424839 99424839 1001 86380 86390 1
424977 99424977 1001 86380 86390 1
425421 99425421 1001 86380 86390 1
427117 99427117 1001 86380 86390 1
426702 99426702 1001 86380 86390 1
426831 99426831 1001 86380 86390 1
426808 99426808 1001 86380 86390 1
426580 99426580 1001 86380 86390 1
426330 99426330 1001 86380 86390 1
426065 99426065 1001 86380 86390 1
425889 99425889 1001 86380 86390 1
425942 99425942 1001 86380 86390 1
425883 99425883 1001 86380 86390 1
427358 99427358 1001 86380 86390 1
427473 99427473 1001 86380 86390 1
428449 99428449 1001 86380 86390 1
428691 99428691 1001 86380 86390 1
428019 99428019 1001 86380 86390 1
428980 99428980 1001 86380 86390 1
430119 99430119 1001 86380 86390 1
430195 99430195 1001 86380 86390 1
430227 99430227 1001 86380 86390 1
430056 99430056 1001 86380 86390 1
429575 99429575 1001 86380 86390 1
429562 99429562 1001 86380 86390 1
430490 99430490 1001 86380 86390 1
430785 99430785 1001 86380 86390 1
430629 99430629 1001 86380 86390 1
431386 99431386 1001 86380 86390 1
431325 99431325 1001 86380 86390 1
431259 99431259 1001 86380 86390 1
430974 99430974 1001 86380 86390 1
431103 99431103 1001 86380 86390 1
431233 99431233 1001 86380 86390 1
432241 99432241 1001 86380 86390 1
432430 99432430 1001 86380 86390 1
433619 99433619 1001 86380 86390 1
433755 99433755 1001 86380 86390 1
433877 99433877 1001 86380 86390 1
435271 99435271 1001 86380 86390 1
434658 99434658 1001 86380 86390 1
434615 99434615 1001 86380 86390 1
434590 99434590 1001 86380 86390 1
434139 99434139 1001 86380 86390 1
435457 99435457 1001 86380 86390 1
436893 99436893 1001 86380 86390 1
436905 99436905 1001 86380 86390 1
436995 99436995 1001 86380 86390 1
436568 99436568 1001 86380 86390 1
436164 99436164 1001 86380 86390 1
436040 99436040 1001 86380 86390 1
436291 99436291 1001 86380 86390 1
436277 99436277 1001 86380 86390 1
300024 99300024 1001 86380 86390 1
300080 99300080 1001 86380 86390 1
300551 99300551 1001 86380 86390 1
300452 99300452 1001 86380 86390 1
300925 99300925 1001 86380 86390 1
300915 99300915 1001 86380 86390 1
301521 99301521 1001 86380 86390 1
301484 99301484 1001 86380 86390 1
301195 99301195 1001 86380 86390 1
300972 99300972 1001 86380 86390 1
301029 99301029 1001 86380 86390 1
301082 99301082 1001 86380 86390 1
301723 99301723 1001 86380 86390 1
301712 99301712 1001 86380 86390 1
301583 99301583 1001 86380 86390 1
301700 99301700 1001 86380 86390 1
302334 99302334 1001 86380 86390 1
302072 99302072 1001 86380 86390 1
302127 99302127 1001 86380 86390 1
302091 99302091 1001 86380 86390 1
301967 99301967 1001 86380 86390 1
301793 99301793 1001 86380 86390 1
301783 99301783 1001 86380 86390 1
302526 99302526 1001 86380 86390 1
302571 99302571 1001 86380 86390 1
303154 99303154 1001 86380 86390 1
302677 99302677 1001 86380 86390 1
302724 99302724 1001 86380 86390 1
303374 99303374 1001 86380 86390 1
303890 99303890 1001 86380 86390 1
303768 99303768 1001 86380 86390 1
303547 99303547 1001 86380 86390 1
304238 99304238 1001 86380 86390 1
304138 99304138 1001 86380 86390 1
304667 99304667 1001 86380 86390 1
304657 99304657 1001 86380 86390 1
304660 99304660 1001 86380 86390 1
304551 99304551 1001 86380 86390 1
304475 99304475 1001 86380 86390 1
304569 99304569 1001 86380 86390 1
304494 99304494 1001 86380 86390 1
304311 99304311 1001 86380 86390 1
304300 99304300 1001 86380 86390 1
304979 99304979 1001 86380 86390 1
304906 99304906 1001 86380 86390 1
305656 99305656 1001 86380 86390 1
305689 99305689 1001 86380 86390 1
500611 99500611 1001 86380 86390 1
500692 99500692 1001 86380 86390 1
500229 99500229 1001 86380 86390 1
500955 99500955 1001 86380 86390 1
500845 99500845 1001 86380 86390 1
501475 99501475 1001 86380 86390 1
501464 99501464 1001 86380 86390 1
501531 99501531 1001 86380 86390 1
501469 99501469 1001 86380 86390 1
501269 99501269 1001 86380 86390 1
501084 99501084 1001 86380 86390 1
501165 99501165 1001 86380 86390 1
501022 99501022 1001 86380 86390 1
501792 99501792 1001 86380 86390 1
501733 99501733 1001 86380 86390 1
501840 99501840 1001 86380 86390 1
502421 99502421 1001 86380 86390 1
502187 99502187 1001 86380 86390 1
502256 99502256 1001 86380 86390 1
502140 99502140 1001 86380 86390 1
501935 99501935 1001 86380 86390 1
502027 99502027 1001 86380 86390 1
502660 99502660 1001 86380 86390 1
502536 99502536 1001 86380 86390 1
502656 99502656 1001 86380 86390 1
503163 99503163 1001 86380 86390 1
502950 99502950 1001 86380 86390 1
503015 99503015 1001 86380 86390 1
502994 99502994 1001 86380 86390 1
502725 99502725 1001 86380 86390 1
502756 99502756 1001 86380 86390 1
503327 99503327 1001 86380 86390 1
503442 99503442 1001 86380 86390 1
503916 99503916 1001 86380 86390 1
503826 99503826 1001 86380 86390 1
503605 99503605 1001 86380 86390 1
504232 99504232 1001 86380 86390 1
504130 99504130 1001 86380 86390 1
504135 99504135 1001 86380 86390 1
504254 99504254 1001 86380 86390 1
504307 99504307 1001 86380 86390 1
504854 99504854 1001 86380 86390 1
504913 99504913 1001 86380 86390 1
504928 99504928 1001 86380 86390 1
504937 99504937 1001 86380 86390 1
504628 99504628 1001 86380 86390 1
504594 99504594 1001 86380 86390 1
504737 99504737 1001 86380 86390 1
504466 99504466 1001 86380 86390 1
505101 99505101 1001 86380 86390 1
504999 99504999 1001 86380 86390 1
505570 99505570 1001 86380 86390 1
505601 99505601 1001 86380 86390 1
505487 99505487 1001 86380 86390 1
505887 99505887 1001 86380 86390 1
506566 99506566 1001 86380 86390 1
506262 99506262 1001 86380 86390 1
506143 99506143 1001 86380 86390 1
506165 99506165 1001 86380 86390 1
506749 99506749 1001 86380 86390 1
506634 99506634 1001 86380 86390 1
506746 99506746 1001 86380 86390 1
507246 99507246 1001 86380 86390 1
507357 99507357 1001 86380 86390 1
507024 99507024 1001 86380 86390 1
507013 99507013 1001 86380 86390 1
507132 99507132 1001 86380 86390 1
506823 99506823 1001 86380 86390 1
506929 99506929 1001 86380 86390 1
507513 99507513 1001 86380 86390 1
507625 99507625 1001 86380 86390 1
508072 99508072 1001 86380 86390 1
508053 99508053 1001 86380 86390 1
507901 99507901 1001 86380 86390 1
507718 99507718 1001 86380 86390 1
507790 99507790 1001 86380 86390 1
507647 99507647 1001 86380 86390 1
508353 99508353 1001 86380 86390 1
509063 99509063 1001 86380 86390 1
508811 99508811 1001 86380 86390 1
508800 99508800 1001 86380 86390 1
508498 99508498 1001 86380 86390 1
509263 99509263 1001 86380 86390 1
509700 99509700 1001 86380 86390 1
509643 99509643 1001 86380 86390 1
509675 99509675 1001 86380 86390 1
509601 99509601 1001 86380 86390 1
509378 99509378 1001 86380 86390 1
509342 99509342 1001 86380 86390 1
509917 99509917 1001 86380 86390 1
510598 99510598 1001 86380 86390 1
510629 99510629 1001 86380 86390 1
510607 99510607 1001 86380 86390 1
510370 99510370 1001 86380 86390 1
510337 99510337 1001 86380 86390 1
510390 99510390 1001 86380 86390 1
510853 99510853 1001 86380 86390 1
510791 99510791 1001 86380 86390 1
510793 99510793 1001 86380 86390 1
510845 99510845 1001 86380 86390 1
510859 99510859 1001 86380 86390 1
511477 99511477 1001 86380 86390 1
511468 99511468 1001 86380 86390 1
511488 99511488 1001 86380 86390 1
511261 99511261 1001 86380 86390 1
511749 99511749 1001 86380 86390 1
511624 99511624 1001 86380 86390 1
512355 99512355 1001 86380 86390 1
512369 99512369 1001 86380 86390 1
512376 99512376 1001 86380 86390 1
513052 99513052 1001 86380 86390 1
513041 99513041 1001 86380 86390 1
513047 99513047 1001 86380 86390 1
512755 99512755 1001 86380 86390 1
512693 99512693 1001 86380 86390 1
512655 99512655 1001 86380 86390 1
513210 99513210 1001 86380 86390 1
513314 99513314 1001 86380 86390 1
513289 99513289 1001 86380 86390 1
513368 99513368 1001 86380 86390 1
513877 99513877 1001 86380 86390 1
513988 99513988 1001 86380 86390 1
513991 99513991 1001 86380 86390 1
513622 99513622 1001 86380 86390 1
513619 99513619 1001 86380 86390 1
514745 99514745 1001 86380 86390 1
514803 99514803 1001 86380 86390 1
514766 99514766 1001 86380 86390 1
514486 99514486 1001 86380 86390 1
514279 99514279 1001 86380 86390 1
514310 99514310 1001 86380 86390 1
514988 99514988 1001 86380 86390 1
515007 99515007 1001 86380 86390 1
515596 99515596 1001 86380 86390 1
515495 99515495 1001 86380 86390 1
515574 99515574 1001 86380 86390 1
515455 99515455 1001 86380 86390 1
515319 99515319 1001 86380 86390 1
515461 99515461 1001 86380 86390 1
515220 99515220 1001 86380 86390 1
515850 99515850 1001 86380 86390 1
516467 99516467 1001 86380 86390 1
516122 99516122 1001 86380 86390 1
516188 99516188 1001 86380 86390 1
516254 99516254 1001 86380 86390 1
516298 99516298 1001 86380 86390 1
515992 99515992 1001 86380 86390 1
515928 99515928 1001 86380 86390 1
517294 99517294 1001 86380 86390 1
517243 99517243 1001 86380 86390 1
517153 99517153 1001 86380 86390 1
516944 99516944 1001 86380 86390 1
517391 99517391 1001 86380 86390 1
517513 99517513 1001 86380 86390 1
517833 99517833 1001 86380 86390 1
518318 99518318 1001 86380 86390 1
518350 99518350 1001 86380 86390 1
518299 99518299 1001 86380 86390 1
518851 99518851 1001 86380 86390 1
518881 99518881 1001 86380 86390 1
518533 99518533 1001 86380 86390 1
518560 99518560 1001 86380 86390 1
519130 99519130 1001 86380 86390 1
518990 99518990 1001 86380 86390 1
519098 99519098 1001 86380 86390 1
519807 99519807 1001 86380 86390 1
519441 99519441 1001 86380 86390 1
519318 99519318 1001 86380 86390 1
519906 99519906 1001 86380 86390 1
519958 99519958 1001 86380 86390 1
519846 99519846 1001 86380 86390 1
520564 99520564 1001 86380 86390 1
520095 99520095 1001 86380 86390 1
520824 99520824 1001 86380 86390 1
521415 99521415 1001 86380 86390 1
521096 99521096 1001 86380 86390 1
521113 99521113 1001 86380 86390 1
520867 99520867 1001 86380 86390 1
520882 99520882 1001 86380 86390 1
521619 99521619 1001 86380 86390 1
522110 99522110 1001 86380 86390 1
522175 99522175 1001 86380 86390 1
521997 99521997 1001 86380 86390 1
522033 99522033 1001 86380 86390 1
521728 99521728 1001 86380 86390 1
521690 99521690 1001 86380 86390 1
521773 99521773 1001 86380 86390 1
521696 99521696 1001 86380 86390 1
522434 99522434 1001 86380 86390 1
522890 99522890 1001 86380 86390 1
522904 99522904 1001 86380 86390 1
522725 99522725 1001 86380 86390 1
522499 99522499 1001 86380 86390 1
522670 99522670 1001 86380 86390 1
523294 99523294 1001 86380 86390 1
523296 99523296 1001 86380 86390 1
523731 99523731 1001 86380 86390 1
523604 99523604 1001 86380 86390 1
523630 99523630 1001 86380 86390 1
523734 99523734 1001 86380 86390 1
523951 99523951 1001 86380 86390 1
524724 99524724 1001 86380 86390 1
524718 99524718 1001 86380 86390 1
524426 99524426 1001 86380 86390 1
524524 99524524 1001 86380 86390 1
524220 99524220 1001 86380 86390 1
524246 99524246 1001 86380 86390 1
524566 99524566 1001 86380 86390 1
524877 99524877 1001 86380 86390 1
524896 99524896 1001 86380 86390 1
525461 99525461 1001 86380 86390 1
525541 99525541 1001 86380 86390 1
525588 99525588 1001 86380 86390 1
525238 99525238 1001 86380 86390 1
525217 99525217 1001 86380 86390 1
525045 99525045 1001 86380 86390 1
525037 99525037 1001 86380 86390 1
526274 99526274 1001 86380 86390 1
526047 99526047 1001 86380 86390 1
525896 99525896 1001 86380 86390 1
525976 99525976 1001 86380 86390 1
525967 99525967 1001 86380 86390 1
527046 99527046 1001 86380 86390 1
526695 99526695 1001 86380 86390 1
528042 99528042 1001 86380 86390 1
527936 99527936 1001 86380 86390 1
528054 99528054 1001 86380 86390 1
527997 99527997 1001 86380 86390 1
527773 99527773 1001 86380 86390 1
528122 99528122 1001 86380 86390 1
528527 99528527 1001 86380 86390 1
528529 99528529 1001 86380 86390 1
528672 99528672 1001 86380 86390 1
528548 99528548 1001 86380 86390 1
528398 99528398 1001 86380 86390 1
528347 99528347 1001 86380 86390 1
528376 99528376 1001 86380 86390 1
529632 99529632 1001 86380 86390 1
529330 99529330 1001 86380 86390 1
529389 99529389 1001 86380 86390 1
529339 99529339 1001 86380 86390 1
529236 99529236 1001 86380 86390 1
529228 99529228 1001 86380 86390 1
529737 99529737 1001 86380 86390 1
529821 99529821 1001 86380 86390 1
530418 99530418 1001 86380 86390 1
530357 99530357 1001 86380 86390 1
530309 99530309 1001 86380 86390 1
530195 99530195 1001 86380 86390 1
530209 99530209 1001 86380 86390 1
530177 99530177 1001 86380 86390 1
530050 99530050 1001 86380 86390 1
530076 99530076 1001 86380 86390 1
530120 99530120 1001 86380 86390 1
530705 99530705 1001 86380 86390 1
531252 99531252 1001 86380 86390 1
531363 99531363 1001 86380 86390 1
531338 99531338 1001 86380 86390 1
531012 99531012 1001 86380 86390 1
530786 99530786 1001 86380 86390 1
530891 99530891 1001 86380 86390 1
530944 99530944 1001 86380 86390 1
530869 99530869 1001 86380 86390 1
531415 99531415 1001 86380 86390 1
530967 99530967 1001 86380 86390 1
531562 99531562 1001 86380 86390 1
531580 99531580 1001 86380 86390 1
532091 99532091 1001 86380 86390 1
532075 99532075 1001 86380 86390 1
531860 99531860 1001 86380 86390 1
531836 99531836 1001 86380 86390 1
531689 99531689 1001 86380 86390 1
531712 99531712 1001 86380 86390 1
532871 99532871 1001 86380 86390 1
532732 99532732 1001 86380 86390 1
532492 99532492 1001 86380 86390 1
532499 99532499 1001 86380 86390 1
533730 99533730 1001 86380 86390 1
533660 99533660 1001 86380 86390 1
533851 99533851 1001 86380 86390 1
533481 99533481 1001 86380 86390 1
533359 99533359 1001 86380 86390 1
533414 99533414 1001 86380 86390 1
533890 99533890 1001 86380 86390 1
534625 99534625 1001 86380 86390 1
534603 99534603 1001 86380 86390 1
534490 99534490 1001 86380 86390 1
534401 99534401 1001 86380 86390 1
534419 99534419 1001 86380 86390 1
534372 99534372 1001 86380 86390 1
534260 99534260 1001 86380 86390 1
534839 99534839 1001 86380 86390 1
535317 99535317 1001 86380 86390 1
535308 99535308 1001 86380 86390 1
535304 99535304 1001 86380 86390 1
535041 99535041 1001 86380 86390 1
536152 99536152 1001 86380 86390 1
536127 99536127 1001 86380 86390 1
535974 99535974 1001 86380 86390 1
536078 99536078 1001 86380 86390 1
536517 99536517 1001 86380 86390 1
537069 99537069 1001 86380 86390 1
536596 99536596 1001 86380 86390 1
536610 99536610 1001 86380 86390 1
536616 99536616 1001 86380 86390 1
537321 99537321 1001 86380 86390 1
537860 99537860 1001 86380 86390 1
537785 99537785 1001 86380 86390 1
537881 99537881 1001 86380 86390 1
537883 99537883 1001 86380 86390 1
537935 99537935 1001 86380 86390 1
537733 99537733 1001 86380 86390 1
537645 99537645 1001 86380 86390 1
537662 99537662 1001 86380 86390 1
537423 99537423 1001 86380 86390 1
537464 99537464 1001 86380 86390 1
538082 99538082 1001 86380 86390 1
538034 99538034 1001 86380 86390 1
538185 99538185 1001 86380 86390 1
538705 99538705 1001 86380 86390 1
538746 99538746 1001 86380 86390 1
538366 99538366 1001 86380 86390 1
538354 99538354 1001 86380 86390 1
538227 99538227 1001 86380 86390 1
538876 99538876 1001 86380 86390 1
539426 99539426 1001 86380 86390 1
539314 99539314 1001 86380 86390 1
539022 99539022 1001 86380 86390 1
539127 99539127 1001 86380 86390 1
539742 99539742 1001 86380 86390 1
540158 99540158 1001 86380 86390 1
540228 99540228 1001 86380 86390 1
540241 99540241 1001 86380 86390 1
540128 99540128 1001 86380 86390 1
539990 99539990 1001 86380 86390 1
541246 99541246 1001 86380 86390 1
541289 99541289 1001 86380 86390 1
540920 99540920 1001 86380 86390 1
540762 99540762 1001 86380 86390 1
540738 99540738 1001 86380 86390 1
540748 99540748 1001 86380 86390 1
542100 99542100 1001 86380 86390 1
541634 99541634 1001 86380 86390 1
541523 99541523 1001 86380 86390 1
542207 99542207 1001 86380 86390 1
542225 99542225 1001 86380 86390 1
542240 99542240 1001 86380 86390 1
542154 99542154 1001 86380 86390 1
542826 99542826 1001 86380 86390 1
542482 99542482 1001 86380 86390 1
542406 99542406 1001 86380 86390 1
542439 99542439 1001 86380 86390 1
543639 99543639 1001 86380 86390 1
543969 99543969 1001 86380 86390 1
543946 99543946 1001 86380 86390 1
543778 99543778 1001 86380 86390 1
544565 99544565 1001 86380 86390 1
544423 99544423 1001 86380 86390 1
544381 99544381 1001 86380 86390 1
544332 99544332 1001 86380 86390 1
544111 99544111 1001 86380 86390 1
544076 99544076 1001 86380 86390 1
544614 99544614 1001 86380 86390 1
404929 351 1001 18120 19017 1
505686 981 1002 52358 53668 1
522430 476 1002 29731 39326 1
533695 697 1002 56549 69225 1
533718 902 1001 33592 33891 1
542213 731 1001 38354 38653 1
400907 99400907 1001 86380 86390 1
401212 99401212 1001 86380 86390 1
401455 99401455 1001 86380 86390 1
401505 99401505 1001 86380 86390 1
401731 99401731 1001 86380 86390 1
401900 99401900 1001 86380 86390 1
401854 99401854 1001 86380 86390 1
402295 99402295 1001 86380 86390 1
402381 99402381 1001 86380 86390 1
402559 99402559 1001 86380 86390 1
402809 99402809 1001 86380 86390 1
403110 99403110 1001 86380 86390 1
403288 99403288 1001 86380 86390 1
403850 99403850 1001 86380 86390 1
403925 99403925 1001 86380 86390 1
404018 99404018 1001 86380 86390 1
404126 99404126 1001 86380 86390 1
404423 99404423 1001 86380 86390 1
405323 99405323 1001 86380 86390 1
405501 99405501 1001 86380 86390 1
405753 99405753 1001 86380 86390 1
406485 99406485 1001 86380 86390 1
406736 99406736 1001 86380 86390 1
407467 99407467 1001 86380 86390 1
407479 99407479 1001 86380 86390 1
407605 99407605 1001 86380 86390 1
408090 99408090 1001 86380 86390 1
408206 99408206 1001 86380 86390 1
408359 99408359 1001 86380 86390 1
408599 99408599 1001 86380 86390 1
409261 99409261 1001 86380 86390 1
409353 99409353 1001 86380 86390 1
409364 99409364 1001 86380 86390 1
409460 99409460 1001 86380 86390 1
409469 99409469 1001 86380 86390 1
409437 99409437 1001 86380 86390 1
409567 99409567 1001 86380 86390 1
409838 99409838 1001 86380 86390 1
410278 99410278 1001 86380 86390 1
410455 99410455 1001 86380 86390 1
410516 99410516 1001 86380 86390 1
410496 99410496 1001 86380 86390 1
410665 99410665 1001 86380 86390 1
411230 99411230 1001 86380 86390 1
411853 99411853 1001 86380 86390 1
411954 99411954 1001 86380 86390 1
412269 99412269 1001 86380 86390 1
412364 99412364 1001 86380 86390 1
412404 99412404 1001 86380 86390 1
413619 99413619 1001 86380 86390 1
412892 99412892 1001 86380 86390 1
413081 99413081 1001 86380 86390 1
412723 99412723 1001 86380 86390 1
413815 99413815 1001 86380 86390 1
413798 99413798 1001 86380 86390 1
413745 99413745 1001 86380 86390 1
415241 99415241 1001 86380 86390 1
415101 99415101 1001 86380 86390 1
414233 99414233 1001 86380 86390 1
414473 99414473 1001 86380 86390 1
415410 99415410 1001 86380 86390 1
416323 99416323 1001 86380 86390 1
416411 99416411 1001 86380 86390 1
416445 99416445 1001 86380 86390 1
416248 99416248 1001 86380 86390 1
417583 99417583 1001 86380 86390 1
418532 99418532 1001 86380 86390 1
418468 99418468 1001 86380 86390 1
418154 99418154 1001 86380 86390 1
417716 99417716 1001 86380 86390 1
417700 99417700 1001 86380 86390 1
419130 99419130 1001 86380 86390 1
419174 99419174 1001 86380 86390 1
420303 99420303 1001 86380 86390 1
420061 99420061 1001 86380 86390 1
420386 99420386 1001 86380 86390 1
420401 99420401 1001 86380 86390 1
419657 99419657 1001 86380 86390 1
419531 99419531 1001 86380 86390 1
420821 99420821 1001 86380 86390 1
422017 99422017 1001 86380 86390 1
421878 99421878 1001 86380 86390 1
421729 99421729 1001 86380 86390 1
421504 99421504 1001 86380 86390 1
423607 99423607 1001 86380 86390 1
423352 99423352 1001 86380 86390 1
423570 99423570 1001 86380 86390 1
423331 99423331 1001 86380 86390 1
422696 99422696 1001 86380 86390 1
422854 99422854 1001 86380 86390 1
425102 99425102 1001 86380 86390 1
425013 99425013 1001 86380 86390 1
424851 99424851 1001 86380 86390 1
424962 99424962 1001 86380 86390 1
424533 99424533 1001 86380 86390 1
424564 99424564 1001 86380 86390 1
424278 99424278 1001 86380 86390 1
424418 99424418 1001 86380 86390 1
424203 99424203 1001 86380 86390 1
425570 99425570 1001 86380 86390 1
425597 99425597 1001 86380 86390 1
426872 99426872 1001 86380 86390 1
426629 99426629 1001 86380 86390 1
425986 99425986 1001 86380 86390 1
427274 99427274 1001 86380 86390 1
428518 99428518 1001 86380 86390 1
428188 99428188 1001 86380 86390 1
428074 99428074 1001 86380 86390 1
427702 99427702 1001 86380 86390 1
429019 99429019 1001 86380 86390 1
429831 99429831 1001 86380 86390 1
429809 99429809 1001 86380 86390 1
430783 99430783 1001 86380 86390 1
431917 99431917 1001 86380 86390 1
431678 99431678 1001 86380 86390 1
431359 99431359 1001 86380 86390 1
431433 99431433 1001 86380 86390 1
431295 99431295 1001 86380 86390 1
431537 99431537 1001 86380 86390 1
431007 99431007 1001 86380 86390 1
431019 99431019 1001 86380 86390 1
431260 99431260 1001 86380 86390 1
432081 99432081 1001 86380 86390 1
433358 99433358 1001 86380 86390 1
432657 99432657 1001 86380 86390 1
432781 99432781 1001 86380 86390 1
434066 99434066 1001 86380 86390 1
433813 99433813 1001 86380 86390 1
433835 99433835 1001 86380 86390 1
433734 99433734 1001 86380 86390 1
433819 99433819 1001 86380 86390 1
435365 99435365 1001 86380 86390 1
435039 99435039 1001 86380 86390 1
434789 99434789 1001 86380 86390 1
434604 99434604 1001 86380 86390 1
434828 99434828 1001 86380 86390 1
434328 99434328 1001 86380 86390 1
437078 99437078 1001 86380 86390 1
436529 99436529 1001 86380 86390 1
436066 99436066 1001 86380 86390 1
436110 99436110 1001 86380 86390 1
436212 99436212 1001 86380 86390 1
300098 99300098 1001 86380 86390 1
300525 99300525 1001 86380 86390 1
300595 99300595 1001 86380 86390 1
300408 99300408 1001 86380 86390 1
300502 99300502 1001 86380 86390 1
300504 99300504 1001 86380 86390 1
300401 99300401 1001 86380 86390 1
300752 99300752 1001 86380 86390 1
300830 99300830 1001 86380 86390 1
301551 99301551 1001 86380 86390 1
301531 99301531 1001 86380 86390 1
301544 99301544 1001 86380 86390 1
301285 99301285 1001 86380 86390 1
301278 99301278 1001 86380 86390 1
302228 99302228 1001 86380 86390 1
302296 99302296 1001 86380 86390 1
302309 99302309 1001 86380 86390 1
302368 99302368 1001 86380 86390 1
302047 99302047 1001 86380 86390 1
301846 99301846 1001 86380 86390 1
302483 99302483 1001 86380 86390 1
302512 99302512 1001 86380 86390 1
303068 99303068 1001 86380 86390 1
303058 99303058 1001 86380 86390 1
303061 99303061 1001 86380 86390 1
303199 99303199 1001 86380 86390 1
302911 99302911 1001 86380 86390 1
302940 99302940 1001 86380 86390 1
302864 99302864 1001 86380 86390 1
302841 99302841 1001 86380 86390 1
302880 99302880 1001 86380 86390 1
302920 99302920 1001 86380 86390 1
302664 99302664 1001 86380 86390 1
302627 99302627 1001 86380 86390 1
302657 99302657 1001 86380 86390 1
303338 99303338 1001 86380 86390 1
303227 99303227 1001 86380 86390 1
303280 99303280 1001 86380 86390 1
303840 99303840 1001 86380 86390 1
303777 99303777 1001 86380 86390 1
304855 99304855 1001 86380 86390 1
304580 99304580 1001 86380 86390 1
304635 99304635 1001 86380 86390 1
304649 99304649 1001 86380 86390 1
304470 99304470 1001 86380 86390 1
304383 99304383 1001 86380 86390 1
304362 99304362 1001 86380 86390 1
304429 99304429 1001 86380 86390 1
305508 99305508 1001 86380 86390 1
305641 99305641 1001 86380 86390 1
305395 99305395 1001 86380 86390 1
305331 99305331 1001 86380 86390 1
305427 99305427 1001 86380 86390 1
305209 99305209 1001 86380 86390 1
500029 99500029 1001 86380 86390 1
500017 99500017 1001 86380 86390 1
500699 99500699 1001 86380 86390 1
500476 99500476 1001 86380 86390 1
500292 99500292 1001 86380 86390 1
500382 99500382 1001 86380 86390 1
500988 99500988 1001 86380 86390 1
501473 99501473 1001 86380 86390 1
501506 99501506 1001 86380 86390 1
501507 99501507 1001 86380 86390 1
501171 99501171 1001 86380 86390 1
501653 99501653 1001 86380 86390 1
501830 99501830 1001 86380 86390 1
502379 99502379 1001 86380 86390 1
502441 99502441 1001 86380 86390 1
502358 99502358 1001 86380 86390 1
502196 99502196 1001 86380 86390 1
502197 99502197 1001 86380 86390 1
502120 99502120 1001 86380 86390 1
502084 99502084 1001 86380 86390 1
502085 99502085 1001 86380 86390 1
502228 99502228 1001 86380 86390 1
502031 99502031 1001 86380 86390 1
502048 99502048 1001 86380 86390 1
502476 99502476 1001 86380 86390 1
502658 99502658 1001 86380 86390 1
502637 99502637 1001 86380 86390 1
503279 99503279 1001 86380 86390 1
503003 99503003 1001 86380 86390 1
503005 99503005 1001 86380 86390 1
502915 99502915 1001 86380 86390 1
502814 99502814 1001 86380 86390 1
502724 99502724 1001 86380 86390 1
502848 99502848 1001 86380 86390 1
502745 99502745 1001 86380 86390 1
504062 99504062 1001 86380 86390 1
503767 99503767 1001 86380 86390 1
503516 99503516 1001 86380 86390 1
504161 99504161 1001 86380 86390 1
504794 99504794 1001 86380 86390 1
504849 99504849 1001 86380 86390 1
504339 99504339 1001 86380 86390 1
505656 99505656 1001 86380 86390 1
505662 99505662 1001 86380 86390 1
505441 99505441 1001 86380 86390 1
505242 99505242 1001 86380 86390 1
505350 99505350 1001 86380 86390 1
505183 99505183 1001 86380 86390 1
505784 99505784 1001 86380 86390 1
505864 99505864 1001 86380 86390 1
506185 99506185 1001 86380 86390 1
506204 99506204 1001 86380 86390 1
506373 99506373 1001 86380 86390 1
506093 99506093 1001 86380 86390 1
506008 99506008 1001 86380 86390 1
506021 99506021 1001 86380 86390 1
506392 99506392 1001 86380 86390 1
506720 99506720 1001 86380 86390 1
507419 99507419 1001 86380 86390 1
507084 99507084 1001 86380 86390 1
507189 99507189 1001 86380 86390 1
508247 99508247 1001 86380 86390 1
507864 99507864 1001 86380 86390 1
507846 99507846 1001 86380 86390 1
507796 99507796 1001 86380 86390 1
508273 99508273 1001 86380 86390 1
508278 99508278 1001 86380 86390 1
509040 99509040 1001 86380 86390 1
508544 99508544 1001 86380 86390 1
508458 99508458 1001 86380 86390 1
508590 99508590 1001 86380 86390 1
508595 99508595 1001 86380 86390 1
509865 99509865 1001 86380 86390 1
509769 99509769 1001 86380 86390 1
509597 99509597 1001 86380 86390 1
509603 99509603 1001 86380 86390 1
509396 99509396 1001 86380 86390 1
509319 99509319 1001 86380 86390 1
509320 99509320 1001 86380 86390 1
509377 99509377 1001 86380 86390 1
509291 99509291 1001 86380 86390 1
509989 99509989 1001 86380 86390 1
510665 99510665 1001 86380 86390 1
510467 99510467 1001 86380 86390 1
510176 99510176 1001 86380 86390 1
510825 99510825 1001 86380 86390 1
511372 99511372 1001 86380 86390 1
511521 99511521 1001 86380 86390 1
511365 99511365 1001 86380 86390 1
511534 99511534 1001 86380 86390 1
511368 99511368 1001 86380 86390 1
511359 99511359 1001 86380 86390 1
511277 99511277 1001 86380 86390 1
511161 99511161 1001 86380 86390 1
511117 99511117 1001 86380 86390 1
511134 99511134 1001 86380 86390 1
510953 99510953 1001 86380 86390 1
511628 99511628 1001 86380 86390 1
511603 99511603 1001 86380 86390 1
511709 99511709 1001 86380 86390 1
511739 99511739 1001 86380 86390 1
511652 99511652 1001 86380 86390 1
512187 99512187 1001 86380 86390 1
512181 99512181 1001 86380 86390 1
512083 99512083 1001 86380 86390 1
512062 99512062 1001 86380 86390 1
512101 99512101 1001 86380 86390 1
512051 99512051 1001 86380 86390 1
511837 99511837 1001 86380 86390 1
511856 99511856 1001 86380 86390 1
511960 99511960 1001 86380 86390 1
512492 99512492 1001 86380 86390 1
512496 99512496 1001 86380 86390 1
512548 99512548 1001 86380 86390 1
512514 99512514 1001 86380 86390 1
512400 99512400 1001 86380 86390 1
513094 99513094 1001 86380 86390 1
513127 99513127 1001 86380 86390 1
512914 99512914 1001 86380 86390 1
512815 99512815 1001 86380 86390 1
512662 99512662 1001 86380 86390 1
512682 99512682 1001 86380 86390 1
512644 99512644 1001 86380 86390 1
512621 99512621 1001 86380 86390 1
513939 99513939 1001 86380 86390 1
513709 99513709 1001 86380 86390 1
513722 99513722 1001 86380 86390 1
513797 99513797 1001 86380 86390 1
513491 99513491 1001 86380 86390 1
514215 99514215 1001 86380 86390 1
514092 99514092 1001 86380 86390 1
514682 99514682 1001 86380 86390 1
514750 99514750 1001 86380 86390 1
514562 99514562 1001 86380 86390 1
514453 99514453 1001 86380 86390 1
514506 99514506 1001 86380 86390 1
515353 99515353 1001 86380 86390 1
515477 99515477 1001 86380 86390 1
515077 99515077 1001 86380 86390 1
516496 99516496 1001 86380 86390 1
516123 99516123 1001 86380 86390 1
516105 99516105 1001 86380 86390 1
515997 99515997 1001 86380 86390 1
515906 99515906 1001 86380 86390 1
516065 99516065 1001 86380 86390 1
515910 99515910 1001 86380 86390 1
516093 99516093 1001 86380 86390 1
515939 99515939 1001 86380 86390 1
516714 99516714 1001 86380 86390 1
516691 99516691 1001 86380 86390 1
517216 99517216 1001 86380 86390 1
517218 99517218 1001 86380 86390 1
517206 99517206 1001 86380 86390 1
517053 99517053 1001 86380 86390 1
516862 99516862 1001 86380 86390 1
517347 99517347 1001 86380 86390 1
518129 99518129 1001 86380 86390 1
517993 99517993 1001 86380 86390 1
517934 99517934 1001 86380 86390 1
517823 99517823 1001 86380 86390 1
517928 99517928 1001 86380 86390 1
517677 99517677 1001 86380 86390 1
518778 99518778 1001 86380 86390 1
518566 99518566 1001 86380 86390 1
519036 99519036 1001 86380 86390 1
519167 99519167 1001 86380 86390 1
519682 99519682 1001 86380 86390 1
519456 99519456 1001 86380 86390 1
519432 99519432 1001 86380 86390 1
519490 99519490 1001 86380 86390 1
520449 99520449 1001 86380 86390 1
520317 99520317 1001 86380 86390 1
520149 99520149 1001 86380 86390 1
520141 99520141 1001 86380 86390 1
520766 99520766 1001 86380 86390 1
520807 99520807 1001 86380 86390 1
520655 99520655 1001 86380 86390 1
521330 99521330 1001 86380 86390 1
521345 99521345 1001 86380 86390 1
521412 99521412 1001 86380 86390 1
521199 99521199 1001 86380 86390 1
521114 99521114 1001 86380 86390 1
521168 99521168 1001 86380 86390 1
522122 99522122 1001 86380 86390 1
522010 99522010 1001 86380 86390 1
521750 99521750 1001 86380 86390 1
522460 99522460 1001 86380 86390 1
522416 99522416 1001 86380 86390 1
522980 99522980 1001 86380 86390 1
522925 99522925 1001 86380 86390 1
522512 99522512 1001 86380 86390 1
522545 99522545 1001 86380 86390 1
523142 99523142 1001 86380 86390 1
523317 99523317 1001 86380 86390 1
523868 99523868 1001 86380 86390 1
523492 99523492 1001 86380 86390 1
523448 99523448 1001 86380 86390 1
523966 99523966 1001 86380 86390 1
524615 99524615 1001 86380 86390 1
524714 99524714 1001 86380 86390 1
524529 99524529 1001 86380 86390 1
524454 99524454 1001 86380 86390 1
524247 99524247 1001 86380 86390 1
524795 99524795 1001 86380 86390 1
525522 99525522 1001 86380 86390 1
525563 99525563 1001 86380 86390 1
525245 99525245 1001 86380 86390 1
525299 99525299 1001 86380 86390 1
525196 99525196 1001 86380 86390 1
525085 99525085 1001 86380 86390 1
525690 99525690 1001 86380 86390 1
525729 99525729 1001 86380 86390 1
525614 99525614 1001 86380 86390 1
526378 99526378 1001 86380 86390 1
526128 99526128 1001 86380 86390 1
525879 99525879 1001 86380 86390 1
525935 99525935 1001 86380 86390 1
525938 99525938 1001 86380 86390 1
526616 99526616 1001 86380 86390 1
526501 99526501 1001 86380 86390 1
526543 99526543 1001 86380 86390 1
526428 99526428 1001 86380 86390 1
527047 99527047 1001 86380 86390 1
526964 99526964 1001 86380 86390 1
526752 99526752 1001 86380 86390 1
526678 99526678 1001 86380 86390 1
527275 99527275 1001 86380 86390 1
527367 99527367 1001 86380 86390 1
527426 99527426 1001 86380 86390 1
527816 99527816 1001 86380 86390 1
527830 99527830 1001 86380 86390 1
528113 99528113 1001 86380 86390 1
528856 99528856 1001 86380 86390 1
528805 99528805 1001 86380 86390 1
528887 99528887 1001 86380 86390 1
528668 99528668 1001 86380 86390 1
528449 99528449 1001 86380 86390 1
528334 99528334 1001 86380 86390 1
528442 99528442 1001 86380 86390 1
528365 99528365 1001 86380 86390 1
529096 99529096 1001 86380 86390 1
529448 99529448 1001 86380 86390 1
529132 99529132 1001 86380 86390 1
529254 99529254 1001 86380 86390 1
529283 99529283 1001 86380 86390 1
529309 99529309 1001 86380 86390 1
529209 99529209 1001 86380 86390 1
529753 99529753 1001 86380 86390 1
529757 99529757 1001 86380 86390 1
529784 99529784 1001 86380 86390 1
529864 99529864 1001 86380 86390 1
530451 99530451 1001 86380 86390 1
530199 99530199 1001 86380 86390 1
530162 99530162 1001 86380 86390 1
530051 99530051 1001 86380 86390 1
530085 99530085 1001 86380 86390 1
530008 99530008 1001 86380 86390 1
530737 99530737 1001 86380 86390 1
530560 99530560 1001 86380 86390 1
531357 99531357 1001 86380 86390 1
531087 99531087 1001 86380 86390 1
531169 99531169 1001 86380 86390 1
531028 99531028 1001 86380 86390 1
532133 99532133 1001 86380 86390 1
532184 99532184 1001 86380 86390 1
531978 99531978 1001 86380 86390 1
531838 99531838 1001 86380 86390 1
531972 99531972 1001 86380 86390 1
531645 99531645 1001 86380 86390 1
531777 99531777 1001 86380 86390 1
532345 99532345 1001 86380 86390 1
532231 99532231 1001 86380 86390 1
532318 99532318 1001 86380 86390 1
532916 99532916 1001 86380 86390 1
532923 99532923 1001 86380 86390 1
532674 99532674 1001 86380 86390 1
532704 99532704 1001 86380 86390 1
532719 99532719 1001 86380 86390 1
532459 99532459 1001 86380 86390 1
533060 99533060 1001 86380 86390 1
533822 99533822 1001 86380 86390 1
533693 99533693 1001 86380 86390 1
533591 99533591 1001 86380 86390 1
533381 99533381 1001 86380 86390 1
533404 99533404 1001 86380 86390 1
534062 99534062 1001 86380 86390 1
534024 99534024 1001 86380 86390 1
534053 99534053 1001 86380 86390 1
533938 99533938 1001 86380 86390 1
534503 99534503 1001 86380 86390 1
534657 99534657 1001 86380 86390 1
534427 99534427 1001 86380 86390 1
534429 99534429 1001 86380 86390 1
534331 99534331 1001 86380 86390 1
534066 99534066 1001 86380 86390 1
534885 99534885 1001 86380 86390 1
535215 99535215 1001 86380 86390 1
535012 99535012 1001 86380 86390 1
535657 99535657 1001 86380 86390 1
536224 99536224 1001 86380 86390 1
535798 99535798 1001 86380 86390 1
537080 99537080 1001 86380 86390 1
536765 99536765 1001 86380 86390 1
536817 99536817 1001 86380 86390 1
536806 99536806 1001 86380 86390 1
536572 99536572 1001 86380 86390 1
536631 99536631 1001 86380 86390 1
537185 99537185 1001 86380 86390 1
537190 99537190 1001 86380 86390 1
537825 99537825 1001 86380 86390 1
537745 99537745 1001 86380 86390 1
537622 99537622 1001 86380 86390 1
537754 99537754 1001 86380 86390 1
537382 99537382 1001 86380 86390 1
537507 99537507 1001 86380 86390 1
538143 99538143 1001 86380 86390 1
538654 99538654 1001 86380 86390 1
538302 99538302 1001 86380 86390 1
538825 99538825 1001 86380 86390 1
538817 99538817 1001 86380 86390 1
539012 99539012 1001 86380 86390 1
538896 99538896 1001 86380 86390 1
538951 99538951 1001 86380 86390 1
539167 99539167 1001 86380 86390 1
539808 99539808 1001 86380 86390 1
539779 99539779 1001 86380 86390 1
540235 99540235 1001 86380 86390 1
540229 99540229 1001 86380 86390 1
540076 99540076 1001 86380 86390 1
540079 99540079 1001 86380 86390 1
540008 99540008 1001 86380 86390 1
541116 99541116 1001 86380 86390 1
541249 99541249 1001 86380 86390 1
541099 99541099 1001 86380 86390 1
540862 99540862 1001 86380 86390 1
541486 99541486 1001 86380 86390 1
541350 99541350 1001 86380 86390 1
542072 99542072 1001 86380 86390 1
541759 99541759 1001 86380 86390 1
541736 99541736 1001 86380 86390 1
541726 99541726 1001 86380 86390 1
541885 99541885 1001 86380 86390 1
541730 99541730 1001 86380 86390 1
542913 99542913 1001 86380 86390 1
542943 99542943 1001 86380 86390 1
542492 99542492 1001 86380 86390 1
542388 99542388 1001 86380 86390 1
543082 99543082 1001 86380 86390 1
543663 99543663 1001 86380 86390 1
543416 99543416 1001 86380 86390 1
543798 99543798 1001 86380 86390 1
543930 99543930 1001 86380 86390 1
543882 99543882 1001 86380 86390 1
544411 99544411 1001 86380 86390 1
544241 99544241 1001 86380 86390 1
544310 99544310 1001 86380 86390 1
544727 99544727 1001 86380 86390 1
542291 825 1002 32502 40032 1
400075 99400075 1001 86380 86390 1
400279 99400279 1001 86380 86390 1
400459 99400459 1001 86380 86390 1
400565 99400565 1001 86380 86390 1
401078 99401078 1001 86380 86390 1
401260 99401260 1001 86380 86390 1
401503 99401503 1001 86380 86390 1
401534 99401534 1001 86380 86390 1
401584 99401584 1001 86380 86390 1
401597 99401597 1001 86380 86390 1
401721 99401721 1001 86380 86390 1
401847 99401847 1001 86380 86390 1
402509 99402509 1001 86380 86390 1
402579 99402579 1001 86380 86390 1
402708 99402708 1001 86380 86390 1
403091 99403091 1001 86380 86390 1
403536 99403536 1001 86380 86390 1
404022 99404022 1001 86380 86390 1
404155 99404155 1001 86380 86390 1
404378 99404378 1001 86380 86390 1
404664 99404664 1001 86380 86390 1
404738 99404738 1001 86380 86390 1
404971 99404971 1001 86380 86390 1
405460 99405460 1001 86380 86390 1
405574 99405574 1001 86380 86390 1
405693 99405693 1001 86380 86390 1
407315 99407315 1001 86380 86390 1
407370 99407370 1001 86380 86390 1
407805 99407805 1001 86380 86390 1
407876 99407876 1001 86380 86390 1
408282 99408282 1001 86380 86390 1
408257 99408257 1001 86380 86390 1
408757 99408757 1001 86380 86390 1
409451 99409451 1001 86380 86390 1
409616 99409616 1001 86380 86390 1
409626 99409626 1001 86380 86390 1
410138 99410138 1001 86380 86390 1
410260 99410260 1001 86380 86390 1
410357 99410357 1001 86380 86390 1
410791 99410791 1001 86380 86390 1
411251 99411251 1001 86380 86390 1
411337 99411337 1001 86380 86390 1
411611 99411611 1001 86380 86390 1
411605 99411605 1001 86380 86390 1
411725 99411725 1001 86380 86390 1
411737 99411737 1001 86380 86390 1
412035 99412035 1001 86380 86390 1
412103 99412103 1001 86380 86390 1
412280 99412280 1001 86380 86390 1
413424 99413424 1001 86380 86390 1
413663 99413663 1001 86380 86390 1
413387 99413387 1001 86380 86390 1
412668 99412668 1001 86380 86390 1
412801 99412801 1001 86380 86390 1
412680 99412680 1001 86380 86390 1
413983 99413983 1001 86380 86390 1
415275 99415275 1001 86380 86390 1
415157 99415157 1001 86380 86390 1
414880 99414880 1001 86380 86390 1
414748 99414748 1001 86380 86390 1
414584 99414584 1001 86380 86390 1
414733 99414733 1001 86380 86390 1
414474 99414474 1001 86380 86390 1
414166 99414166 1001 86380 86390 1
414269 99414269 1001 86380 86390 1
414418 99414418 1001 86380 86390 1
416751 99416751 1001 86380 86390 1
416232 99416232 1001 86380 86390 1
416370 99416370 1001 86380 86390 1
416471 99416471 1001 86380 86390 1
416162 99416162 1001 86380 86390 1
416355 99416355 1001 86380 86390 1
415790 99415790 1001 86380 86390 1
415874 99415874 1001 86380 86390 1
417009 99417009 1001 86380 86390 1
417607 99417607 1001 86380 86390 1
418107 99418107 1001 86380 86390 1
418165 99418165 1001 86380 86390 1
419193 99419193 1001 86380 86390 1
418870 99418870 1001 86380 86390 1
419851 99419851 1001 86380 86390 1
419726 99419726 1001 86380 86390 1
419950 99419950 1001 86380 86390 1
420049 99420049 1001 86380 86390 1
419381 99419381 1001 86380 86390 1
421391 99421391 1001 86380 86390 1
421681 99421681 1001 86380 86390 1
421285 99421285 1001 86380 86390 1
421241 99421241 1001 86380 86390 1
420920 99420920 1001 86380 86390 1
422150 99422150 1001 86380 86390 1
422395 99422395 1001 86380 86390 1
423405 99423405 1001 86380 86390 1
423336 99423336 1001 86380 86390 1
423274 99423274 1001 86380 86390 1
423156 99423156 1001 86380 86390 1
423255 99423255 1001 86380 86390 1
422560 99422560 1001 86380 86390 1
425124 99425124 1001 86380 86390 1
425107 99425107 1001 86380 86390 1
425143 99425143 1001 86380 86390 1
424243 99424243 1001 86380 86390 1
425775 99425775 1001 86380 86390 1
426413 99426413 1001 86380 86390 1
426337 99426337 1001 86380 86390 1
425886 99425886 1001 86380 86390 1
426250 99426250 1001 86380 86390 1
426073 99426073 1001 86380 86390 1
428547 99428547 1001 86380 86390 1
428270 99428270 1001 86380 86390 1
427714 99427714 1001 86380 86390 1
427799 99427799 1001 86380 86390 1
430118 99430118 1001 86380 86390 1
429844 99429844 1001 86380 86390 1
429268 99429268 1001 86380 86390 1
429261 99429261 1001 86380 86390 1
430424 99430424 1001 86380 86390 1
431991 99431991 1001 86380 86390 1
431376 99431376 1001 86380 86390 1
431305 99431305 1001 86380 86390 1
430928 99430928 1001 86380 86390 1
430985 99430985 1001 86380 86390 1
431099 99431099 1001 86380 86390 1
430969 99430969 1001 86380 86390 1
433515 99433515 1001 86380 86390 1
432909 99432909 1001 86380 86390 1
433209 99433209 1001 86380 86390 1
432721 99432721 1001 86380 86390 1
432804 99432804 1001 86380 86390 1
433945 99433945 1001 86380 86390 1
433823 99433823 1001 86380 86390 1
436779 99436779 1001 86380 86390 1
436270 99436270 1001 86380 86390 1
435963 99435963 1001 86380 86390 1
436149 99436149 1001 86380 86390 1
300084 99300084 1001 86380 86390 1
300644 99300644 1001 86380 86390 1
300454 99300454 1001 86380 86390 1
300493 99300493 1001 86380 86390 1
300908 99300908 1001 86380 86390 1
300742 99300742 1001 86380 86390 1
301514 99301514 1001 86380 86390 1
301303 99301303 1001 86380 86390 1
301226 99301226 1001 86380 86390 1
300998 99300998 1001 86380 86390 1
301091 99301091 1001 86380 86390 1
301094 99301094 1001 86380 86390 1
301574 99301574 1001 86380 86390 1
301732 99301732 1001 86380 86390 1
302008 99302008 1001 86380 86390 1
301841 99301841 1001 86380 86390 1
303054 99303054 1001 86380 86390 1
302941 99302941 1001 86380 86390 1
302687 99302687 1001 86380 86390 1
303333 99303333 1001 86380 86390 1
303373 99303373 1001 86380 86390 1
303350 99303350 1001 86380 86390 1
303949 99303949 1001 86380 86390 1
303638 99303638 1001 86380 86390 1
303704 99303704 1001 86380 86390 1
303429 99303429 1001 86380 86390 1
304064 99304064 1001 86380 86390 1
304206 99304206 1001 86380 86390 1
304067 99304067 1001 86380 86390 1
304093 99304093 1001 86380 86390 1
304223 99304223 1001 86380 86390 1
304735 99304735 1001 86380 86390 1
304673 99304673 1001 86380 86390 1
304391 99304391 1001 86380 86390 1
305025 99305025 1001 86380 86390 1
305031 99305031 1001 86380 86390 1
304916 99304916 1001 86380 86390 1
305559 99305559 1001 86380 86390 1
305672 99305672 1001 86380 86390 1
305680 99305680 1001 86380 86390 1
305096 99305096 1001 86380 86390 1
305269 99305269 1001 86380 86390 1
500150 99500150 1001 86380 86390 1
500164 99500164 1001 86380 86390 1
500035 99500035 1001 86380 86390 1
500742 99500742 1001 86380 86390 1
500654 99500654 1001 86380 86390 1
500772 99500772 1001 86380 86390 1
500463 99500463 1001 86380 86390 1
500927 99500927 1001 86380 86390 1
500971 99500971 1001 86380 86390 1
500896 99500896 1001 86380 86390 1
501346 99501346 1001 86380 86390 1
501236 99501236 1001 86380 86390 1
501341 99501341 1001 86380 86390 1
501088 99501088 1001 86380 86390 1
501796 99501796 1001 86380 86390 1
501738 99501738 1001 86380 86390 1
502449 99502449 1001 86380 86390 1
502109 99502109 1001 86380 86390 1
501927 99501927 1001 86380 86390 1
502603 99502603 1001 86380 86390 1
503124 99503124 1001 86380 86390 1
503154 99503154 1001 86380 86390 1
502938 99502938 1001 86380 86390 1
503399 99503399 1001 86380 86390 1
503661 99503661 1001 86380 86390 1
504288 99504288 1001 86380 86390 1
504806 99504806 1001 86380 86390 1
504492 99504492 1001 86380 86390 1
504496 99504496 1001 86380 86390 1
505127 99505127 1001 86380 86390 1
505571 99505571 1001 86380 86390 1
505370 99505370 1001 86380 86390 1
505530 99505530 1001 86380 86390 1
505377 99505377 1001 86380 86390 1
505152 99505152 1001 86380 86390 1
505309 99505309 1001 86380 86390 1
505341 99505341 1001 86380 86390 1
505777 99505777 1001 86380 86390 1
506562 99506562 1001 86380 86390 1
506523 99506523 1001 86380 86390 1
506050 99506050 1001 86380 86390 1
506712 99506712 1001 86380 86390 1
506605 99506605 1001 86380 86390 1
507249 99507249 1001 86380 86390 1
507129 99507129 1001 86380 86390 1
507067 99507067 1001 86380 86390 1
507145 99507145 1001 86380 86390 1
507032 99507032 1001 86380 86390 1
507059 99507059 1001 86380 86390 1
506859 99506859 1001 86380 86390 1
506904 99506904 1001 86380 86390 1
507431 99507431 1001 86380 86390 1
508031 99508031 1001 86380 86390 1
507705 99507705 1001 86380 86390 1
507758 99507758 1001 86380 86390 1
507725 99507725 1001 86380 86390 1
508263 99508263 1001 86380 86390 1
508447 99508447 1001 86380 86390 1
508320 99508320 1001 86380 86390 1
508887 99508887 1001 86380 86390 1
508764 99508764 1001 86380 86390 1
509256 99509256 1001 86380 86390 1
509237 99509237 1001 86380 86390 1
509250 99509250 1001 86380 86390 1
509898 99509898 1001 86380 86390 1
509569 99509569 1001 86380 86390 1
509687 99509687 1001 86380 86390 1
509587 99509587 1001 86380 86390 1
509590 99509590 1001 86380 86390 1
509372 99509372 1001 86380 86390 1
509350 99509350 1001 86380 86390 1
509469 99509469 1001 86380 86390 1
509317 99509317 1001 86380 86390 1
509907 99509907 1001 86380 86390 1
510461 99510461 1001 86380 86390 1
510410 99510410 1001 86380 86390 1
510266 99510266 1001 86380 86390 1
510844 99510844 1001 86380 86390 1
511166 99511166 1001 86380 86390 1
511165 99511165 1001 86380 86390 1
510983 99510983 1001 86380 86390 1
510952 99510952 1001 86380 86390 1
512139 99512139 1001 86380 86390 1
512090 99512090 1001 86380 86390 1
511955 99511955 1001 86380 86390 1
511859 99511859 1001 86380 86390 1
511769 99511769 1001 86380 86390 1
512574 99512574 1001 86380 86390 1
512553 99512553 1001 86380 86390 1
512437 99512437 1001 86380 86390 1
512463 99512463 1001 86380 86390 1
512427 99512427 1001 86380 86390 1
513046 99513046 1001 86380 86390 1
512956 99512956 1001 86380 86390 1
512598 99512598 1001 86380 86390 1
513263 99513263 1001 86380 86390 1
513302 99513302 1001 86380 86390 1
513982 99513982 1001 86380 86390 1
513853 99513853 1001 86380 86390 1
513751 99513751 1001 86380 86390 1
513755 99513755 1001 86380 86390 1
514795 99514795 1001 86380 86390 1
514693 99514693 1001 86380 86390 1
514763 99514763 1001 86380 86390 1
514752 99514752 1001 86380 86390 1
514688 99514688 1001 86380 86390 1
514779 99514779 1001 86380 86390 1
514603 99514603 1001 86380 86390 1
514622 99514622 1001 86380 86390 1
514315 99514315 1001 86380 86390 1
514872 99514872 1001 86380 86390 1
515669 99515669 1001 86380 86390 1
515304 99515304 1001 86380 86390 1
515460 99515460 1001 86380 86390 1
515331 99515331 1001 86380 86390 1
515410 99515410 1001 86380 86390 1
515166 99515166 1001 86380 86390 1
515248 99515248 1001 86380 86390 1
515887 99515887 1001 86380 86390 1
515803 99515803 1001 86380 86390 1
516387 99516387 1001 86380 86390 1
516324 99516324 1001 86380 86390 1
516103 99516103 1001 86380 86390 1
516236 99516236 1001 86380 86390 1
516614 99516614 1001 86380 86390 1
516668 99516668 1001 86380 86390 1
517233 99517233 1001 86380 86390 1
517247 99517247 1001 86380 86390 1
517145 99517145 1001 86380 86390 1
517140 99517140 1001 86380 86390 1
516955 99516955 1001 86380 86390 1
516797 99516797 1001 86380 86390 1
516722 99516722 1001 86380 86390 1
516751 99516751 1001 86380 86390 1
517336 99517336 1001 86380 86390 1
517470 99517470 1001 86380 86390 1
517859 99517859 1001 86380 86390 1
517556 99517556 1001 86380 86390 1
517740 99517740 1001 86380 86390 1
517715 99517715 1001 86380 86390 1
518332 99518332 1001 86380 86390 1
518602 99518602 1001 86380 86390 1
518710 99518710 1001 86380 86390 1
518741 99518741 1001 86380 86390 1
518422 99518422 1001 86380 86390 1
518515 99518515 1001 86380 86390 1
518430 99518430 1001 86380 86390 1
519149 99519149 1001 86380 86390 1
519073 99519073 1001 86380 86390 1
519711 99519711 1001 86380 86390 1
519428 99519428 1001 86380 86390 1
519242 99519242 1001 86380 86390 1
519838 99519838 1001 86380 86390 1
520010 99520010 1001 86380 86390 1
520484 99520484 1001 86380 86390 1
520425 99520425 1001 86380 86390 1
520110 99520110 1001 86380 86390 1
520047 99520047 1001 86380 86390 1
520099 99520099 1001 86380 86390 1
520022 99520022 1001 86380 86390 1
520035 99520035 1001 86380 86390 1
520168 99520168 1001 86380 86390 1
520091 99520091 1001 86380 86390 1
520723 99520723 1001 86380 86390 1
521137 99521137 1001 86380 86390 1
520934 99520934 1001 86380 86390 1
521518 99521518 1001 86380 86390 1
521575 99521575 1001 86380 86390 1
522267 99522267 1001 86380 86390 1
522239 99522239 1001 86380 86390 1
521967 99521967 1001 86380 86390 1
521764 99521764 1001 86380 86390 1
521874 99521874 1001 86380 86390 1
521849 99521849 1001 86380 86390 1
522833 99522833 1001 86380 86390 1
522585 99522585 1001 86380 86390 1
522534 99522534 1001 86380 86390 1
523828 99523828 1001 86380 86390 1
523653 99523653 1001 86380 86390 1
523400 99523400 1001 86380 86390 1
524037 99524037 1001 86380 86390 1
524142 99524142 1001 86380 86390 1
524671 99524671 1001 86380 86390 1
524746 99524746 1001 86380 86390 1
524344 99524344 1001 86380 86390 1
524203 99524203 1001 86380 86390 1
524285 99524285 1001 86380 86390 1
524260 99524260 1001 86380 86390 1
524150 99524150 1001 86380 86390 1
524875 99524875 1001 86380 86390 1
524803 99524803 1001 86380 86390 1
524817 99524817 1001 86380 86390 1
524960 99524960 1001 86380 86390 1
525434 99525434 1001 86380 86390 1
525367 99525367 1001 86380 86390 1
525308 99525308 1001 86380 86390 1
525167 99525167 1001 86380 86390 1
525710 99525710 1001 86380 86390 1
526312 99526312 1001 86380 86390 1
526275 99526275 1001 86380 86390 1
526165 99526165 1001 86380 86390 1
526125 99526125 1001 86380 86390 1
525931 99525931 1001 86380 86390 1
526462 99526462 1001 86380 86390 1
527096 99527096 1001 86380 86390 1
526850 99526850 1001 86380 86390 1
526894 99526894 1001 86380 86390 1
526856 99526856 1001 86380 86390 1
526820 99526820 1001 86380 86390 1
527354 99527354 1001 86380 86390 1
527985 99527985 1001 86380 86390 1
528063 99528063 1001 86380 86390 1
527859 99527859 1001 86380 86390 1
527586 99527586 1001 86380 86390 1
527511 99527511 1001 86380 86390 1
528076 99528076 1001 86380 86390 1
528246 99528246 1001 86380 86390 1
528170 99528170 1001 86380 86390 1
528119 99528119 1001 86380 86390 1
528084 99528084 1001 86380 86390 1
528764 99528764 1001 86380 86390 1
528779 99528779 1001 86380 86390 1
528847 99528847 1001 86380 86390 1
529076 99529076 1001 86380 86390 1
529537 99529537 1001 86380 86390 1
529572 99529572 1001 86380 86390 1
529688 99529688 1001 86380 86390 1
529145 99529145 1001 86380 86390 1
529171 99529171 1001 86380 86390 1
529289 99529289 1001 86380 86390 1
529118 99529118 1001 86380 86390 1
530350 99530350 1001 86380 86390 1
530132 99530132 1001 86380 86390 1
530047 99530047 1001 86380 86390 1
529970 99529970 1001 86380 86390 1
530754 99530754 1001 86380 86390 1
530653 99530653 1001 86380 86390 1
531000 99531000 1001 86380 86390 1
531488 99531488 1001 86380 86390 1
531476 99531476 1001 86380 86390 1
532122 99532122 1001 86380 86390 1
532048 99532048 1001 86380 86390 1
531636 99531636 1001 86380 86390 1
531721 99531721 1001 86380 86390 1
532374 99532374 1001 86380 86390 1
532276 99532276 1001 86380 86390 1
532854 99532854 1001 86380 86390 1
533005 99533005 1001 86380 86390 1
532833 99532833 1001 86380 86390 1
532926 99532926 1001 86380 86390 1
532692 99532692 1001 86380 86390 1
532680 99532680 1001 86380 86390 1
532733 99532733 1001 86380 86390 1
532812 99532812 1001 86380 86390 1
532557 99532557 1001 86380 86390 1
532456 99532456 1001 86380 86390 1
532470 99532470 1001 86380 86390 1
532588 99532588 1001 86380 86390 1
533121 99533121 1001 86380 86390 1
533150 99533150 1001 86380 86390 1
533183 99533183 1001 86380 86390 1
533839 99533839 1001 86380 86390 1
533849 99533849 1001 86380 86390 1
533818 99533818 1001 86380 86390 1
533767 99533767 1001 86380 86390 1
533488 99533488 1001 86380 86390 1
533489 99533489 1001 86380 86390 1
533493 99533493 1001 86380 86390 1
533294 99533294 1001 86380 86390 1
533977 99533977 1001 86380 86390 1
534682 99534682 1001 86380 86390 1
534508 99534508 1001 86380 86390 1
534605 99534605 1001 86380 86390 1
534426 99534426 1001 86380 86390 1
534470 99534470 1001 86380 86390 1
534837 99534837 1001 86380 86390 1
534712 99534712 1001 86380 86390 1
534883 99534883 1001 86380 86390 1
535398 99535398 1001 86380 86390 1
535352 99535352 1001 86380 86390 1
535292 99535292 1001 86380 86390 1
535283 99535283 1001 86380 86390 1
534981 99534981 1001 86380 86390 1
535023 99535023 1001 86380 86390 1
534947 99534947 1001 86380 86390 1
535530 99535530 1001 86380 86390 1
535713 99535713 1001 86380 86390 1
536266 99536266 1001 86380 86390 1
535734 99535734 1001 86380 86390 1
535774 99535774 1001 86380 86390 1
536469 99536469 1001 86380 86390 1
536382 99536382 1001 86380 86390 1
536918 99536918 1001 86380 86390 1
536856 99536856 1001 86380 86390 1
536760 99536760 1001 86380 86390 1
536826 99536826 1001 86380 86390 1
536694 99536694 1001 86380 86390 1
537325 99537325 1001 86380 86390 1
537970 99537970 1001 86380 86390 1
537642 99537642 1001 86380 86390 1
537743 99537743 1001 86380 86390 1
537481 99537481 1001 86380 86390 1
538042 99538042 1001 86380 86390 1
538033 99538033 1001 86380 86390 1
538505 99538505 1001 86380 86390 1
538298 99538298 1001 86380 86390 1
538313 99538313 1001 86380 86390 1
538275 99538275 1001 86380 86390 1
538379 99538379 1001 86380 86390 1
538294 99538294 1001 86380 86390 1
538231 99538231 1001 86380 86390 1
539256 99539256 1001 86380 86390 1
540119 99540119 1001 86380 86390 1
539870 99539870 1001 86380 86390 1
540578 99540578 1001 86380 86390 1
541220 99541220 1001 86380 86390 1
540935 99540935 1001 86380 86390 1
541044 99541044 1001 86380 86390 1
540801 99540801 1001 86380 86390 1
541419 99541419 1001 86380 86390 1
541488 99541488 1001 86380 86390 1
541354 99541354 1001 86380 86390 1
542017 99542017 1001 86380 86390 1
542088 99542088 1001 86380 86390 1
541877 99541877 1001 86380 86390 1
541591 99541591 1001 86380 86390 1
541618 99541618 1001 86380 86390 1
541626 99541626 1001 86380 86390 1
542135 99542135 1001 86380 86390 1
542755 99542755 1001 86380 86390 1
542555 99542555 1001 86380 86390 1
543007 99543007 1001 86380 86390 1
543250 99543250 1001 86380 86390 1
543797 99543797 1001 86380 86390 1
544397 99544397 1001 86380 86390 1
544464 99544464 1001 86380 86390 1
544592 99544592 1001 86380 86390 1
544715 99544715 1001 86380 86390 1
544683 99544683 1001 86380 86390 1
406212 875 1001 60660 66417 1
406084 637 1001 58800 64377 1
513974 612 1002 42559 46727 1
530800 903 1002 29879 37623 1
400264 99400264 1001 86380 86390 1
400667 99400667 1001 86380 86390 1
400884 99400884 1001 86380 86390 1
401184 99401184 1001 86380 86390 1
401248 99401248 1001 86380 86390 1
401287 99401287 1001 86380 86390 1
401343 99401343 1001 86380 86390 1
401596 99401596 1001 86380 86390 1
402146 99402146 1001 86380 86390 1
402195 99402195 1001 86380 86390 1
402751 99402751 1001 86380 86390 1
403189 99403189 1001 86380 86390 1
403322 99403322 1001 86380 86390 1
403392 99403392 1001 86380 86390 1
403533 99403533 1001 86380 86390 1
403613 99403613 1001 86380 86390 1
403616 99403616 1001 86380 86390 1
403601 99403601 1001 86380 86390 1
403691 99403691 1001 86380 86390 1
403966 99403966 1001 86380 86390 1
404191 99404191 1001 86380 86390 1
404212 99404212 1001 86380 86390 1
404555 99404555 1001 86380 86390 1
404857 99404857 1001 86380 86390 1
404926 99404926 1001 86380 86390 1
405222 99405222 1001 86380 86390 1
405388 99405388 1001 86380 86390 1
405418 99405418 1001 86380 86390 1
405777 99405777 1001 86380 86390 1
405974 99405974 1001 86380 86390 1
405994 99405994 1001 86380 86390 1
406088 99406088 1001 86380 86390 1
406417 99406417 1001 86380 86390 1
407236 99407236 1001 86380 86390 1
407671 99407671 1001 86380 86390 1
407615 99407615 1001 86380 86390 1
408045 99408045 1001 86380 86390 1
408349 99408349 1001 86380 86390 1
408414 99408414 1001 86380 86390 1
408511 99408511 1001 86380 86390 1
408644 99408644 1001 86380 86390 1
408651 99408651 1001 86380 86390 1
409005 99409005 1001 86380 86390 1
409204 99409204 1001 86380 86390 1
409324 99409324 1001 86380 86390 1
409696 99409696 1001 86380 86390 1
410438 99410438 1001 86380 86390 1
410414 99410414 1001 86380 86390 1
410595 99410595 1001 86380 86390 1
410660 99410660 1001 86380 86390 1
410763 99410763 1001 86380 86390 1
411061 99411061 1001 86380 86390 1
411265 99411265 1001 86380 86390 1
411334 99411334 1001 86380 86390 1
412353 99412353 1001 86380 86390 1
413546 99413546 1001 86380 86390 1
413410 99413410 1001 86380 86390 1
413225 99413225 1001 86380 86390 1
412748 99412748 1001 86380 86390 1
412777 99412777 1001 86380 86390 1
414088 99414088 1001 86380 86390 1
414015 99414015 1001 86380 86390 1
415168 99415168 1001 86380 86390 1
414663 99414663 1001 86380 86390 1
416930 99416930 1001 86380 86390 1
416839 99416839 1001 86380 86390 1
416950 99416950 1001 86380 86390 1
416926 99416926 1001 86380 86390 1
416447 99416447 1001 86380 86390 1
418586 99418586 1001 86380 86390 1
418040 99418040 1001 86380 86390 1
417929 99417929 1001 86380 86390 1
419050 99419050 1001 86380 86390 1
418806 99418806 1001 86380 86390 1
418864 99418864 1001 86380 86390 1
418945 99418945 1001 86380 86390 1
419014 99419014 1001 86380 86390 1
420073 99420073 1001 86380 86390 1
419848 99419848 1001 86380 86390 1
419860 99419860 1001 86380 86390 1
420048 99420048 1001 86380 86390 1
419794 99419794 1001 86380 86390 1
419874 99419874 1001 86380 86390 1
419349 99419349 1001 86380 86390 1
419270 99419270 1001 86380 86390 1
419289 99419289 1001 86380 86390 1
420586 99420586 1001 86380 86390 1
420712 99420712 1001 86380 86390 1
420449 99420449 1001 86380 86390 1
420800 99420800 1001 86380 86390 1
421745 99421745 1001 86380 86390 1
421612 99421612 1001 86380 86390 1
421658 99421658 1001 86380 86390 1
422517 99422517 1001 86380 86390 1
423563 99423563 1001 86380 86390 1
423030 99423030 1001 86380 86390 1
422595 99422595 1001 86380 86390 1
422840 99422840 1001 86380 86390 1
422735 99422735 1001 86380 86390 1
422842 99422842 1001 86380 86390 1
422674 99422674 1001 86380 86390 1
422825 99422825 1001 86380 86390 1
423774 99423774 1001 86380 86390 1
424271 99424271 1001 86380 86390 1
425689 99425689 1001 86380 86390 1
425807 99425807 1001 86380 86390 1
425679 99425679 1001 86380 86390 1
427032 99427032 1001 86380 86390 1
426993 99426993 1001 86380 86390 1
427086 99427086 1001 86380 86390 1
426742 99426742 1001 86380 86390 1
426541 99426541 1001 86380 86390 1
426025 99426025 1001 86380 86390 1
425978 99425978 1001 86380 86390 1
427316 99427316 1001 86380 86390 1
427513 99427513 1001 86380 86390 1
427266 99427266 1001 86380 86390 1
427309 99427309 1001 86380 86390 1
428577 99428577 1001 86380 86390 1
428413 99428413 1001 86380 86390 1
428727 99428727 1001 86380 86390 1
428262 99428262 1001 86380 86390 1
427850 99427850 1001 86380 86390 1
427568 99427568 1001 86380 86390 1
428797 99428797 1001 86380 86390 1
429736 99429736 1001 86380 86390 1
429938 99429938 1001 86380 86390 1
429535 99429535 1001 86380 86390 1
430483 99430483 1001 86380 86390 1
430701 99430701 1001 86380 86390 1
430613 99430613 1001 86380 86390 1
430744 99430744 1001 86380 86390 1
430805 99430805 1001 86380 86390 1
431661 99431661 1001 86380 86390 1
431308 99431308 1001 86380 86390 1
431360 99431360 1001 86380 86390 1
430845 99430845 1001 86380 86390 1
431032 99431032 1001 86380 86390 1
431245 99431245 1001 86380 86390 1
432156 99432156 1001 86380 86390 1
432470 99432470 1001 86380 86390 1
432137 99432137 1001 86380 86390 1
433492 99433492 1001 86380 86390 1
433054 99433054 1001 86380 86390 1
432662 99432662 1001 86380 86390 1
433912 99433912 1001 86380 86390 1
435158 99435158 1001 86380 86390 1
435084 99435084 1001 86380 86390 1
435386 99435386 1001 86380 86390 1
434897 99434897 1001 86380 86390 1
434856 99434856 1001 86380 86390 1
434340 99434340 1001 86380 86390 1
434571 99434571 1001 86380 86390 1
434299 99434299 1001 86380 86390 1
434334 99434334 1001 86380 86390 1
437063 99437063 1001 86380 86390 1
436615 99436615 1001 86380 86390 1
436005 99436005 1001 86380 86390 1
300059 99300059 1001 86380 86390 1
300465 99300465 1001 86380 86390 1
300263 99300263 1001 86380 86390 1
300227 99300227 1001 86380 86390 1
300256 99300256 1001 86380 86390 1
300785 99300785 1001 86380 86390 1
301414 99301414 1001 86380 86390 1
301466 99301466 1001 86380 86390 1
301483 99301483 1001 86380 86390 1
301516 99301516 1001 86380 86390 1
301240 99301240 1001 86380 86390 1
301644 99301644 1001 86380 86390 1
301713 99301713 1001 86380 86390 1
301693 99301693 1001 86380 86390 1
302242 99302242 1001 86380 86390 1
302007 99302007 1001 86380 86390 1
301890 99301890 1001 86380 86390 1
301892 99301892 1001 86380 86390 1
302508 99302508 1001 86380 86390 1
303105 99303105 1001 86380 86390 1
303121 99303121 1001 86380 86390 1
302870 99302870 1001 86380 86390 1
302692 99302692 1001 86380 86390 1
303360 99303360 1001 86380 86390 1
303340 99303340 1001 86380 86390 1
303896 99303896 1001 86380 86390 1
303937 99303937 1001 86380 86390 1
303889 99303889 1001 86380 86390 1
303788 99303788 1001 86380 86390 1
303494 99303494 1001 86380 86390 1
304096 99304096 1001 86380 86390 1
304135 99304135 1001 86380 86390 1
304062 99304062 1001 86380 86390 1
304049 99304049 1001 86380 86390 1
304704 99304704 1001 86380 86390 1
304746 99304746 1001 86380 86390 1
304654 99304654 1001 86380 86390 1
304292 99304292 1001 86380 86390 1
304332 99304332 1001 86380 86390 1
305005 99305005 1001 86380 86390 1
305036 99305036 1001 86380 86390 1
305536 99305536 1001 86380 86390 1
305503 99305503 1001 86380 86390 1
305607 99305607 1001 86380 86390 1
305285 99305285 1001 86380 86390 1
305391 99305391 1001 86380 86390 1
305170 99305170 1001 86380 86390 1
305273 99305273 1001 86380 86390 1
500026 99500026 1001 86380 86390 1
500780 99500780 1001 86380 86390 1
500428 99500428 1001 86380 86390 1
500474 99500474 1001 86380 86390 1
500503 99500503 1001 86380 86390 1
500194 99500194 1001 86380 86390 1
500275 99500275 1001 86380 86390 1
500238 99500238 1001 86380 86390 1
500940 99500940 1001 86380 86390 1
500917 99500917 1001 86380 86390 1
500827 99500827 1001 86380 86390 1
501625 99501625 1001 86380 86390 1
501814 99501814 1001 86380 86390 1
502376 99502376 1001 86380 86390 1
502440 99502440 1001 86380 86390 1
502344 99502344 1001 86380 86390 1
502309 99502309 1001 86380 86390 1
502323 99502323 1001 86380 86390 1
502081 99502081 1001 86380 86390 1
502238 99502238 1001 86380 86390 1
502148 99502148 1001 86380 86390 1
502189 99502189 1001 86380 86390 1
501891 99501891 1001 86380 86390 1
502553 99502553 1001 86380 86390 1
502571 99502571 1001 86380 86390 1
503097 99503097 1001 86380 86390 1
502906 99502906 1001 86380 86390 1
503058 99503058 1001 86380 86390 1
502758 99502758 1001 86380 86390 1
504071 99504071 1001 86380 86390 1
504095 99504095 1001 86380 86390 1
504008 99504008 1001 86380 86390 1
503733 99503733 1001 86380 86390 1
503754 99503754 1001 86380 86390 1
503537 99503537 1001 86380 86390 1
503564 99503564 1001 86380 86390 1
503577 99503577 1001 86380 86390 1
503667 99503667 1001 86380 86390 1
504156 99504156 1001 86380 86390 1
504880 99504880 1001 86380 86390 1
504911 99504911 1001 86380 86390 1
504856 99504856 1001 86380 86390 1
504917 99504917 1001 86380 86390 1
504850 99504850 1001 86380 86390 1
504840 99504840 1001 86380 86390 1
504622 99504622 1001 86380 86390 1
505413 99505413 1001 86380 86390 1
505201 99505201 1001 86380 86390 1
506448 99506448 1001 86380 86390 1
506289 99506289 1001 86380 86390 1
506183 99506183 1001 86380 86390 1
506150 99506150 1001 86380 86390 1
506691 99506691 1001 86380 86390 1
506653 99506653 1001 86380 86390 1
507418 99507418 1001 86380 86390 1
507130 99507130 1001 86380 86390 1
507209 99507209 1001 86380 86390 1
507029 99507029 1001 86380 86390 1
506817 99506817 1001 86380 86390 1
506837 99506837 1001 86380 86390 1
506865 99506865 1001 86380 86390 1
508150 99508150 1001 86380 86390 1
508180 99508180 1001 86380 86390 1
508008 99508008 1001 86380 86390 1
507894 99507894 1001 86380 86390 1
507680 99507680 1001 86380 86390 1
507708 99507708 1001 86380 86390 1
507773 99507773 1001 86380 86390 1
507709 99507709 1001 86380 86390 1
507793 99507793 1001 86380 86390 1
508299 99508299 1001 86380 86390 1
508302 99508302 1001 86380 86390 1
508422 99508422 1001 86380 86390 1
508761 99508761 1001 86380 86390 1
508788 99508788 1001 86380 86390 1
508571 99508571 1001 86380 86390 1
508546 99508546 1001 86380 86390 1
508511 99508511 1001 86380 86390 1
508459 99508459 1001 86380 86390 1
508454 99508454 1001 86380 86390 1
509182 99509182 1001 86380 86390 1
509160 99509160 1001 86380 86390 1
509895 99509895 1001 86380 86390 1
509581 99509581 1001 86380 86390 1
509380 99509380 1001 86380 86390 1
509908 99509908 1001 86380 86390 1
510708 99510708 1001 86380 86390 1
510582 99510582 1001 86380 86390 1
510457 99510457 1001 86380 86390 1
510422 99510422 1001 86380 86390 1
510359 99510359 1001 86380 86390 1
510517 99510517 1001 86380 86390 1
510493 99510493 1001 86380 86390 1
510200 99510200 1001 86380 86390 1
510297 99510297 1001 86380 86390 1
510221 99510221 1001 86380 86390 1
510921 99510921 1001 86380 86390 1
510819 99510819 1001 86380 86390 1
510926 99510926 1001 86380 86390 1
510732 99510732 1001 86380 86390 1
510785 99510785 1001 86380 86390 1
510799 99510799 1001 86380 86390 1
511489 99511489 1001 86380 86390 1
511451 99511451 1001 86380 86390 1
511537 99511537 1001 86380 86390 1
511347 99511347 1001 86380 86390 1
511233 99511233 1001 86380 86390 1
511146 99511146 1001 86380 86390 1
511046 99511046 1001 86380 86390 1
511616 99511616 1001 86380 86390 1
511686 99511686 1001 86380 86390 1
512225 99512225 1001 86380 86390 1
512226 99512226 1001 86380 86390 1
512345 99512345 1001 86380 86390 1
511907 99511907 1001 86380 86390 1
512445 99512445 1001 86380 86390 1
513069 99513069 1001 86380 86390 1
512857 99512857 1001 86380 86390 1
512963 99512963 1001 86380 86390 1
512795 99512795 1001 86380 86390 1
512835 99512835 1001 86380 86390 1
512651 99512651 1001 86380 86390 1
512669 99512669 1001 86380 86390 1
513280 99513280 1001 86380 86390 1
513290 99513290 1001 86380 86390 1
513724 99513724 1001 86380 86390 1
513789 99513789 1001 86380 86390 1
513803 99513803 1001 86380 86390 1
513425 99513425 1001 86380 86390 1
514054 99514054 1001 86380 86390 1
514174 99514174 1001 86380 86390 1
514832 99514832 1001 86380 86390 1
514839 99514839 1001 86380 86390 1
514499 99514499 1001 86380 86390 1
514262 99514262 1001 86380 86390 1
514435 99514435 1001 86380 86390 1
514926 99514926 1001 86380 86390 1
514892 99514892 1001 86380 86390 1
514970 99514970 1001 86380 86390 1
515516 99515516 1001 86380 86390 1
515351 99515351 1001 86380 86390 1
515403 99515403 1001 86380 86390 1
515282 99515282 1001 86380 86390 1
515733 99515733 1001 86380 86390 1
515862 99515862 1001 86380 86390 1
515875 99515875 1001 86380 86390 1
515694 99515694 1001 86380 86390 1
515857 99515857 1001 86380 86390 1
516309 99516309 1001 86380 86390 1
516500 99516500 1001 86380 86390 1
516469 99516469 1001 86380 86390 1
516149 99516149 1001 86380 86390 1
516185 99516185 1001 86380 86390 1
515956 99515956 1001 86380 86390 1
516053 99516053 1001 86380 86390 1
516694 99516694 1001 86380 86390 1
516634 99516634 1001 86380 86390 1
516903 99516903 1001 86380 86390 1
516865 99516865 1001 86380 86390 1
517373 99517373 1001 86380 86390 1
517438 99517438 1001 86380 86390 1
517426 99517426 1001 86380 86390 1
517356 99517356 1001 86380 86390 1
517525 99517525 1001 86380 86390 1
518104 99518104 1001 86380 86390 1
518069 99518069 1001 86380 86390 1
517710 99517710 1001 86380 86390 1
517578 99517578 1001 86380 86390 1
518270 99518270 1001 86380 86390 1
518365 99518365 1001 86380 86390 1
518981 99518981 1001 86380 86390 1
518532 99518532 1001 86380 86390 1
519024 99519024 1001 86380 86390 1
519146 99519146 1001 86380 86390 1
519738 99519738 1001 86380 86390 1
519751 99519751 1001 86380 86390 1
519766 99519766 1001 86380 86390 1
519486 99519486 1001 86380 86390 1
519577 99519577 1001 86380 86390 1
519438 99519438 1001 86380 86390 1
519360 99519360 1001 86380 86390 1
519953 99519953 1001 86380 86390 1
520516 99520516 1001 86380 86390 1
520269 99520269 1001 86380 86390 1
520235 99520235 1001 86380 86390 1
520431 99520431 1001 86380 86390 1
520432 99520432 1001 86380 86390 1
520103 99520103 1001 86380 86390 1
520040 99520040 1001 86380 86390 1
520170 99520170 1001 86380 86390 1
521157 99521157 1001 86380 86390 1
521260 99521260 1001 86380 86390 1
521129 99521129 1001 86380 86390 1
520969 99520969 1001 86380 86390 1
521593 99521593 1001 86380 86390 1
521517 99521517 1001 86380 86390 1
522023 99522023 1001 86380 86390 1
521902 99521902 1001 86380 86390 1
521741 99521741 1001 86380 86390 1
521798 99521798 1001 86380 86390 1
523090 99523090 1001 86380 86390 1
522867 99522867 1001 86380 86390 1
522591 99522591 1001 86380 86390 1
523161 99523161 1001 86380 86390 1
523126 99523126 1001 86380 86390 1
523545 99523545 1001 86380 86390 1
523554 99523554 1001 86380 86390 1
523480 99523480 1001 86380 86390 1
523370 99523370 1001 86380 86390 1
524012 99524012 1001 86380 86390 1
524116 99524116 1001 86380 86390 1
524468 99524468 1001 86380 86390 1
524936 99524936 1001 86380 86390 1
525554 99525554 1001 86380 86390 1
525477 99525477 1001 86380 86390 1
525492 99525492 1001 86380 86390 1
525283 99525283 1001 86380 86390 1
525362 99525362 1001 86380 86390 1
525083 99525083 1001 86380 86390 1
525737 99525737 1001 86380 86390 1
525727 99525727 1001 86380 86390 1
525693 99525693 1001 86380 86390 1
525786 99525786 1001 86380 86390 1
526352 99526352 1001 86380 86390 1
525886 99525886 1001 86380 86390 1
525902 99525902 1001 86380 86390 1
526522 99526522 1001 86380 86390 1
527249 99527249 1001 86380 86390 1
527110 99527110 1001 86380 86390 1
527099 99527099 1001 86380 86390 1
526827 99526827 1001 86380 86390 1
526818 99526818 1001 86380 86390 1
526806 99526806 1001 86380 86390 1
526716 99526716 1001 86380 86390 1
527423 99527423 1001 86380 86390 1
527671 99527671 1001 86380 86390 1
527652 99527652 1001 86380 86390 1
527552 99527552 1001 86380 86390 1
528099 99528099 1001 86380 86390 1
528277 99528277 1001 86380 86390 1
528582 99528582 1001 86380 86390 1
528557 99528557 1001 86380 86390 1
528507 99528507 1001 86380 86390 1
528612 99528612 1001 86380 86390 1
529529 99529529 1001 86380 86390 1
529635 99529635 1001 86380 86390 1
529471 99529471 1001 86380 86390 1
529262 99529262 1001 86380 86390 1
529200 99529200 1001 86380 86390 1
529777 99529777 1001 86380 86390 1
529778 99529778 1001 86380 86390 1
529845 99529845 1001 86380 86390 1
530424 99530424 1001 86380 86390 1
530182 99530182 1001 86380 86390 1
530317 99530317 1001 86380 86390 1
530100 99530100 1001 86380 86390 1
530749 99530749 1001 86380 86390 1
530674 99530674 1001 86380 86390 1
531243 99531243 1001 86380 86390 1
531295 99531295 1001 86380 86390 1
531339 99531339 1001 86380 86390 1
531076 99531076 1001 86380 86390 1
531065 99531065 1001 86380 86390 1
530794 99530794 1001 86380 86390 1
532142 99532142 1001 86380 86390 1
531951 99531951 1001 86380 86390 1
531940 99531940 1001 86380 86390 1
531920 99531920 1001 86380 86390 1
531630 99531630 1001 86380 86390 1
532372 99532372 1001 86380 86390 1
532321 99532321 1001 86380 86390 1
532570 99532570 1001 86380 86390 1
533743 99533743 1001 86380 86390 1
533733 99533733 1001 86380 86390 1
533817 99533817 1001 86380 86390 1
533499 99533499 1001 86380 86390 1
533564 99533564 1001 86380 86390 1
533632 99533632 1001 86380 86390 1
533583 99533583 1001 86380 86390 1
533333 99533333 1001 86380 86390 1
533398 99533398 1001 86380 86390 1
533864 99533864 1001 86380 86390 1
534600 99534600 1001 86380 86390 1
534525 99534525 1001 86380 86390 1
534604 99534604 1001 86380 86390 1
534404 99534404 1001 86380 86390 1
534317 99534317 1001 86380 86390 1
534460 99534460 1001 86380 86390 1
534334 99534334 1001 86380 86390 1
534092 99534092 1001 86380 86390 1
534251 99534251 1001 86380 86390 1
534215 99534215 1001 86380 86390 1
534786 99534786 1001 86380 86390 1
535344 99535344 1001 86380 86390 1
535497 99535497 1001 86380 86390 1
535353 99535353 1001 86380 86390 1
535230 99535230 1001 86380 86390 1
535295 99535295 1001 86380 86390 1
535300 99535300 1001 86380 86390 1
535237 99535237 1001 86380 86390 1
535577 99535577 1001 86380 86390 1
536235 99536235 1001 86380 86390 1
536274 99536274 1001 86380 86390 1
535948 99535948 1001 86380 86390 1
536504 99536504 1001 86380 86390 1
536522 99536522 1001 86380 86390 1
537047 99537047 1001 86380 86390 1
537037 99537037 1001 86380 86390 1
537004 99537004 1001 86380 86390 1
537343 99537343 1001 86380 86390 1
537815 99537815 1001 86380 86390 1
537695 99537695 1001 86380 86390 1
537436 99537436 1001 86380 86390 1
537506 99537506 1001 86380 86390 1
538129 99538129 1001 86380 86390 1
538465 99538465 1001 86380 86390 1
538236 99538236 1001 86380 86390 1
538327 99538327 1001 86380 86390 1
538980 99538980 1001 86380 86390 1
539499 99539499 1001 86380 86390 1
539519 99539519 1001 86380 86390 1
539231 99539231 1001 86380 86390 1
539329 99539329 1001 86380 86390 1
539059 99539059 1001 86380 86390 1
539211 99539211 1001 86380 86390 1
540264 99540264 1001 86380 86390 1
540395 99540395 1001 86380 86390 1
540126 99540126 1001 86380 86390 1
540205 99540205 1001 86380 86390 1
539992 99539992 1001 86380 86390 1
539943 99539943 1001 86380 86390 1
539854 99539854 1001 86380 86390 1
539906 99539906 1001 86380 86390 1
539974 99539974 1001 86380 86390 1
540516 99540516 1001 86380 86390 1
540518 99540518 1001 86380 86390 1
541102 99541102 1001 86380 86390 1
541131 99541131 1001 86380 86390 1
541215 99541215 1001 86380 86390 1
540941 99540941 1001 86380 86390 1
540685 99540685 1001 86380 86390 1
541342 99541342 1001 86380 86390 1
541473 99541473 1001 86380 86390 1
542030 99542030 1001 86380 86390 1
541948 99541948 1001 86380 86390 1
541825 99541825 1001 86380 86390 1
541655 99541655 1001 86380 86390 1
541649 99541649 1001 86380 86390 1
541521 99541521 1001 86380 86390 1
542129 99542129 1001 86380 86390 1
542273 99542273 1001 86380 86390 1
542912 99542912 1001 86380 86390 1
542401 99542401 1001 86380 86390 1
543149 99543149 1001 86380 86390 1
543488 99543488 1001 86380 86390 1
543414 99543414 1001 86380 86390 1
543176 99543176 1001 86380 86390 1
543919 99543919 1001 86380 86390 1
543972 99543972 1001 86380 86390 1
508477 761 1002 52108 58154 1
522452 871 1001 29964 30263 1
527992 1056 1001 66362 66662 1
400285 99400285 1001 86380 86390 1
400810 99400810 1001 86380 86390 1
401157 99401157 1001 86380 86390 1
401053 99401053 1001 86380 86390 1
401207 99401207 1001 86380 86390 1
401324 99401324 1001 86380 86390 1
401332 99401332 1001 86380 86390 1
401367 99401367 1001 86380 86390 1
401547 99401547 1001 86380 86390 1
402106 99402106 1001 86380 86390 1
402191 99402191 1001 86380 86390 1
402228 99402228 1001 86380 86390 1
402743 99402743 1001 86380 86390 1
402921 99402921 1001 86380 86390 1
403588 99403588 1001 86380 86390 1
403788 99403788 1001 86380 86390 1
404103 99404103 1001 86380 86390 1
404127 99404127 1001 86380 86390 1
404165 99404165 1001 86380 86390 1
404266 99404266 1001 86380 86390 1
404461 99404461 1001 86380 86390 1
404831 99404831 1001 86380 86390 1
405156 99405156 1001 86380 86390 1
405320 99405320 1001 86380 86390 1
405686 99405686 1001 86380 86390 1
405999 99405999 1001 86380 86390 1
406111 99406111 1001 86380 86390 1
407197 99407197 1001 86380 86390 1
407547 99407547 1001 86380 86390 1
407617 99407617 1001 86380 86390 1
407724 99407724 1001 86380 86390 1
407856 99407856 1001 86380 86390 1
408100 99408100 1001 86380 86390 1
408319 99408319 1001 86380 86390 1
408331 99408331 1001 86380 86390 1
408823 99408823 1001 86380 86390 1
408918 99408918 1001 86380 86390 1
409013 99409013 1001 86380 86390 1
409285 99409285 1001 86380 86390 1
409525 99409525 1001 86380 86390 1
409548 99409548 1001 86380 86390 1
409700 99409700 1001 86380 86390 1
409752 99409752 1001 86380 86390 1
409755 99409755 1001 86380 86390 1
409730 99409730 1001 86380 86390 1
410012 99410012 1001 86380 86390 1
410103 99410103 1001 86380 86390 1
410473 99410473 1001 86380 86390 1
410576 99410576 1001 86380 86390 1
410804 99410804 1001 86380 86390 1
410858 99410858 1001 86380 86390 1
410960 99410960 1001 86380 86390 1
410992 99410992 1001 86380 86390 1
411204 99411204 1001 86380 86390 1
411202 99411202 1001 86380 86390 1
412223 99412223 1001 86380 86390 1
412251 99412251 1001 86380 86390 1
412238 99412238 1001 86380 86390 1
412346 99412346 1001 86380 86390 1
413475 99413475 1001 86380 86390 1
413635 99413635 1001 86380 86390 1
413385 99413385 1001 86380 86390 1
413386 99413386 1001 86380 86390 1
412970 99412970 1001 86380 86390 1
412702 99412702 1001 86380 86390 1
412878 99412878 1001 86380 86390 1
412547 99412547 1001 86380 86390 1
414024 99414024 1001 86380 86390 1
415020 99415020 1001 86380 86390 1
414795 99414795 1001 86380 86390 1
414833 99414833 1001 86380 86390 1
415652 99415652 1001 86380 86390 1
416725 99416725 1001 86380 86390 1
416317 99416317 1001 86380 86390 1
416356 99416356 1001 86380 86390 1
415991 99415991 1001 86380 86390 1
417050 99417050 1001 86380 86390 1
418646 99418646 1001 86380 86390 1
418102 99418102 1001 86380 86390 1
418182 99418182 1001 86380 86390 1
418070 99418070 1001 86380 86390 1
418877 99418877 1001 86380 86390 1
419001 99419001 1001 86380 86390 1
419044 99419044 1001 86380 86390 1
420445 99420445 1001 86380 86390 1
420134 99420134 1001 86380 86390 1
420161 99420161 1001 86380 86390 1
420143 99420143 1001 86380 86390 1
419983 99419983 1001 86380 86390 1
419792 99419792 1001 86380 86390 1
419330 99419330 1001 86380 86390 1
420537 99420537 1001 86380 86390 1
421476 99421476 1001 86380 86390 1
421613 99421613 1001 86380 86390 1
421297 99421297 1001 86380 86390 1
421037 99421037 1001 86380 86390 1
422526 99422526 1001 86380 86390 1
422504 99422504 1001 86380 86390 1
422283 99422283 1001 86380 86390 1
423449 99423449 1001 86380 86390 1
423098 99423098 1001 86380 86390 1
423014 99423014 1001 86380 86390 1
422780 99422780 1001 86380 86390 1
422925 99422925 1001 86380 86390 1
422795 99422795 1001 86380 86390 1
423985 99423985 1001 86380 86390 1
423876 99423876 1001 86380 86390 1
423999 99423999 1001 86380 86390 1
425257 99425257 1001 86380 86390 1
425289 99425289 1001 86380 86390 1
424996 99424996 1001 86380 86390 1
424919 99424919 1001 86380 86390 1
424698 99424698 1001 86380 86390 1
424182 99424182 1001 86380 86390 1
424331 99424331 1001 86380 86390 1
425649 99425649 1001 86380 86390 1
426746 99426746 1001 86380 86390 1
426970 99426970 1001 86380 86390 1
425957 99425957 1001 86380 86390 1
425896 99425896 1001 86380 86390 1
426194 99426194 1001 86380 86390 1
425924 99425924 1001 86380 86390 1
425975 99425975 1001 86380 86390 1
426005 99426005 1001 86380 86390 1
427250 99427250 1001 86380 86390 1
427403 99427403 1001 86380 86390 1
428342 99428342 1001 86380 86390 1
428611 99428611 1001 86380 86390 1
428218 99428218 1001 86380 86390 1
427932 99427932 1001 86380 86390 1
428150 99428150 1001 86380 86390 1
427559 99427559 1001 86380 86390 1
427754 99427754 1001 86380 86390 1
427610 99427610 1001 86380 86390 1
428787 99428787 1001 86380 86390 1
429128 99429128 1001 86380 86390 1
430163 99430163 1001 86380 86390 1
430046 99430046 1001 86380 86390 1
430089 99430089 1001 86380 86390 1
429828 99429828 1001 86380 86390 1
429747 99429747 1001 86380 86390 1
429554 99429554 1001 86380 86390 1
430455 99430455 1001 86380 86390 1
430492 99430492 1001 86380 86390 1
430522 99430522 1001 86380 86390 1
431868 99431868 1001 86380 86390 1
431507 99431507 1001 86380 86390 1
432067 99432067 1001 86380 86390 1
432134 99432134 1001 86380 86390 1
432286 99432286 1001 86380 86390 1
433623 99433623 1001 86380 86390 1
433428 99433428 1001 86380 86390 1
433298 99433298 1001 86380 86390 1
432960 99432960 1001 86380 86390 1
432584 99432584 1001 86380 86390 1
432640 99432640 1001 86380 86390 1
434639 99434639 1001 86380 86390 1
434920 99434920 1001 86380 86390 1
434932 99434932 1001 86380 86390 1
434938 99434938 1001 86380 86390 1
434635 99434635 1001 86380 86390 1
434543 99434543 1001 86380 86390 1
435644 99435644 1001 86380 86390 1
437102 99437102 1001 86380 86390 1
436795 99436795 1001 86380 86390 1
436494 99436494 1001 86380 86390 1
436413 99436413 1001 86380 86390 1
435926 99435926 1001 86380 86390 1
436010 99436010 1001 86380 86390 1
436279 99436279 1001 86380 86390 1
437188 99437188 1001 86380 86390 1
300085 99300085 1001 86380 86390 1
300543 99300543 1001 86380 86390 1
300501 99300501 1001 86380 86390 1
300467 99300467 1001 86380 86390 1
300507 99300507 1001 86380 86390 1
300495 99300495 1001 86380 86390 1
300366 99300366 1001 86380 86390 1
300257 99300257 1001 86380 86390 1
301026 99301026 1001 86380 86390 1
301722 99301722 1001 86380 86390 1
301350 99301350 1001 86380 86390 1
301621 99301621 1001 86380 86390 1
302240 99302240 1001 86380 86390 1
302243 99302243 1001 86380 86390 1
302283 99302283 1001 86380 86390 1
302021 99302021 1001 86380 86390 1
302089 99302089 1001 86380 86390 1
301921 99301921 1001 86380 86390 1
302387 99302387 1001 86380 86390 1
303024 99303024 1001 86380 86390 1
302793 99302793 1001 86380 86390 1
302625 99302625 1001 86380 86390 1
303867 99303867 1001 86380 86390 1
303863 99303863 1001 86380 86390 1
303583 99303583 1001 86380 86390 1
304179 99304179 1001 86380 86390 1
304542 99304542 1001 86380 86390 1
304599 99304599 1001 86380 86390 1
304409 99304409 1001 86380 86390 1
304416 99304416 1001 86380 86390 1
305544 99305544 1001 86380 86390 1
305610 99305610 1001 86380 86390 1
305338 99305338 1001 86380 86390 1
305313 99305313 1001 86380 86390 1
305447 99305447 1001 86380 86390 1
305319 99305319 1001 86380 86390 1
305440 99305440 1001 86380 86390 1
305169 99305169 1001 86380 86390 1
305119 99305119 1001 86380 86390 1
305163 99305163 1001 86380 86390 1
305270 99305270 1001 86380 86390 1
500083 99500083 1001 86380 86390 1
500723 99500723 1001 86380 86390 1
500680 99500680 1001 86380 86390 1
500671 99500671 1001 86380 86390 1
500470 99500470 1001 86380 86390 1
500458 99500458 1001 86380 86390 1
500549 99500549 1001 86380 86390 1
500552 99500552 1001 86380 86390 1
500306 99500306 1001 86380 86390 1
500953 99500953 1001 86380 86390 1
500857 99500857 1001 86380 86390 1
501576 99501576 1001 86380 86390 1
501553 99501553 1001 86380 86390 1
501529 99501529 1001 86380 86390 1
501596 99501596 1001 86380 86390 1
501390 99501390 1001 86380 86390 1
501352 99501352 1001 86380 86390 1
501378 99501378 1001 86380 86390 1
501083 99501083 1001 86380 86390 1
501066 99501066 1001 86380 86390 1
501068 99501068 1001 86380 86390 1
502352 99502352 1001 86380 86390 1
502404 99502404 1001 86380 86390 1
502013 99502013 1001 86380 86390 1
502514 99502514 1001 86380 86390 1
503246 99503246 1001 86380 86390 1
503201 99503201 1001 86380 86390 1
502956 99502956 1001 86380 86390 1
502983 99502983 1001 86380 86390 1
502698 99502698 1001 86380 86390 1
503366 99503366 1001 86380 86390 1
503333 99503333 1001 86380 86390 1
503338 99503338 1001 86380 86390 1
504007 99504007 1001 86380 86390 1
504060 99504060 1001 86380 86390 1
504073 99504073 1001 86380 86390 1
503850 99503850 1001 86380 86390 1
503800 99503800 1001 86380 86390 1
503842 99503842 1001 86380 86390 1
503510 99503510 1001 86380 86390 1
503521 99503521 1001 86380 86390 1
504154 99504154 1001 86380 86390 1
504128 99504128 1001 86380 86390 1
504441 99504441 1001 86380 86390 1
505744 99505744 1001 86380 86390 1
505716 99505716 1001 86380 86390 1
505588 99505588 1001 86380 86390 1
505493 99505493 1001 86380 86390 1
505548 99505548 1001 86380 86390 1
505561 99505561 1001 86380 86390 1
505165 99505165 1001 86380 86390 1
505964 99505964 1001 86380 86390 1
505968 99505968 1001 86380 86390 1
506225 99506225 1001 86380 86390 1
506267 99506267 1001 86380 86390 1
506296 99506296 1001 86380 86390 1
506725 99506725 1001 86380 86390 1
506675 99506675 1001 86380 86390 1
506651 99506651 1001 86380 86390 1
507232 99507232 1001 86380 86390 1
507260 99507260 1001 86380 86390 1
507316 99507316 1001 86380 86390 1
507152 99507152 1001 86380 86390 1
507039 99507039 1001 86380 86390 1
507054 99507054 1001 86380 86390 1
507042 99507042 1001 86380 86390 1
507120 99507120 1001 86380 86390 1
507138 99507138 1001 86380 86390 1
506978 99506978 1001 86380 86390 1
507606 99507606 1001 86380 86390 1
508190 99508190 1001 86380 86390 1
508178 99508178 1001 86380 86390 1
508065 99508065 1001 86380 86390 1
507693 99507693 1001 86380 86390 1
507655 99507655 1001 86380 86390 1
507645 99507645 1001 86380 86390 1
507820 99507820 1001 86380 86390 1
508253 99508253 1001 86380 86390 1
508345 99508345 1001 86380 86390 1
508986 99508986 1001 86380 86390 1
508885 99508885 1001 86380 86390 1
508969 99508969 1001 86380 86390 1
508734 99508734 1001 86380 86390 1
508839 99508839 1001 86380 86390 1
508529 99508529 1001 86380 86390 1
509218 99509218 1001 86380 86390 1
509210 99509210 1001 86380 86390 1
509095 99509095 1001 86380 86390 1
509707 99509707 1001 86380 86390 1
509560 99509560 1001 86380 86390 1
509453 99509453 1001 86380 86390 1
509446 99509446 1001 86380 86390 1
509485 99509485 1001 86380 86390 1
509913 99509913 1001 86380 86390 1
510531 99510531 1001 86380 86390 1
510583 99510583 1001 86380 86390 1
510113 99510113 1001 86380 86390 1
510271 99510271 1001 86380 86390 1
510729 99510729 1001 86380 86390 1
511414 99511414 1001 86380 86390 1
511493 99511493 1001 86380 86390 1
511418 99511418 1001 86380 86390 1
511474 99511474 1001 86380 86390 1
511410 99511410 1001 86380 86390 1
511249 99511249 1001 86380 86390 1
511303 99511303 1001 86380 86390 1
511188 99511188 1001 86380 86390 1
511305 99511305 1001 86380 86390 1
510939 99510939 1001 86380 86390 1
511556 99511556 1001 86380 86390 1
512329 99512329 1001 86380 86390 1
512352 99512352 1001 86380 86390 1
512085 99512085 1001 86380 86390 1
512022 99512022 1001 86380 86390 1
512053 99512053 1001 86380 86390 1
511919 99511919 1001 86380 86390 1
512546 99512546 1001 86380 86390 1
512561 99512561 1001 86380 86390 1
512550 99512550 1001 86380 86390 1
512396 99512396 1001 86380 86390 1
513045 99513045 1001 86380 86390 1
513361 99513361 1001 86380 86390 1
513286 99513286 1001 86380 86390 1
513847 99513847 1001 86380 86390 1
513912 99513912 1001 86380 86390 1
513768 99513768 1001 86380 86390 1
513798 99513798 1001 86380 86390 1
513450 99513450 1001 86380 86390 1
513595 99513595 1001 86380 86390 1
513612 99513612 1001 86380 86390 1
514648 99514648 1001 86380 86390 1
514494 99514494 1001 86380 86390 1
514282 99514282 1001 86380 86390 1
514270 99514270 1001 86380 86390 1
514286 99514286 1001 86380 86390 1
515677 99515677 1001 86380 86390 1
515297 99515297 1001 86380 86390 1
515194 99515194 1001 86380 86390 1
515123 99515123 1001 86380 86390 1
515136 99515136 1001 86380 86390 1
515888 99515888 1001 86380 86390 1
515789 99515789 1001 86380 86390 1
515796 99515796 1001 86380 86390 1
516348 99516348 1001 86380 86390 1
516491 99516491 1001 86380 86390 1
516499 99516499 1001 86380 86390 1
516456 99516456 1001 86380 86390 1
516247 99516247 1001 86380 86390 1
516159 99516159 1001 86380 86390 1
515958 99515958 1001 86380 86390 1
515985 99515985 1001 86380 86390 1
515895 99515895 1001 86380 86390 1
516590 99516590 1001 86380 86390 1
516685 99516685 1001 86380 86390 1
517155 99517155 1001 86380 86390 1
516962 99516962 1001 86380 86390 1
516754 99516754 1001 86380 86390 1
516858 99516858 1001 86380 86390 1
516910 99516910 1001 86380 86390 1
516790 99516790 1001 86380 86390 1
517403 99517403 1001 86380 86390 1
517498 99517498 1001 86380 86390 1
518101 99518101 1001 86380 86390 1
517987 99517987 1001 86380 86390 1
517795 99517795 1001 86380 86390 1
517756 99517756 1001 86380 86390 1
517620 99517620 1001 86380 86390 1
517583 99517583 1001 86380 86390 1
517743 99517743 1001 86380 86390 1
518219 99518219 1001 86380 86390 1
518968 99518968 1001 86380 86390 1
518735 99518735 1001 86380 86390 1
519059 99519059 1001 86380 86390 1
519772 99519772 1001 86380 86390 1
519645 99519645 1001 86380 86390 1
519468 99519468 1001 86380 86390 1
519251 99519251 1001 86380 86390 1
520577 99520577 1001 86380 86390 1
520387 99520387 1001 86380 86390 1
520260 99520260 1001 86380 86390 1
520352 99520352 1001 86380 86390 1
520378 99520378 1001 86380 86390 1
520155 99520155 1001 86380 86390 1
520094 99520094 1001 86380 86390 1
520083 99520083 1001 86380 86390 1
520698 99520698 1001 86380 86390 1
520739 99520739 1001 86380 86390 1
521231 99521231 1001 86380 86390 1
520917 99520917 1001 86380 86390 1
520943 99520943 1001 86380 86390 1
521784 99521784 1001 86380 86390 1
522332 99522332 1001 86380 86390 1
522325 99522325 1001 86380 86390 1
522495 99522495 1001 86380 86390 1
523024 99523024 1001 86380 86390 1
523113 99523113 1001 86380 86390 1
522877 99522877 1001 86380 86390 1
522830 99522830 1001 86380 86390 1
522845 99522845 1001 86380 86390 1
522729 99522729 1001 86380 86390 1
522693 99522693 1001 86380 86390 1
522542 99522542 1001 86380 86390 1
523205 99523205 1001 86380 86390 1
523834 99523834 1001 86380 86390 1
523540 99523540 1001 86380 86390 1
523410 99523410 1001 86380 86390 1
523464 99523464 1001 86380 86390 1
523954 99523954 1001 86380 86390 1
523972 99523972 1001 86380 86390 1
524096 99524096 1001 86380 86390 1
524766 99524766 1001 86380 86390 1
524515 99524515 1001 86380 86390 1
524392 99524392 1001 86380 86390 1
524509 99524509 1001 86380 86390 1
524167 99524167 1001 86380 86390 1
524950 99524950 1001 86380 86390 1
524838 99524838 1001 86380 86390 1
524864 99524864 1001 86380 86390 1
524800 99524800 1001 86380 86390 1
524852 99524852 1001 86380 86390 1
524853 99524853 1001 86380 86390 1
525508 99525508 1001 86380 86390 1
525188 99525188 1001 86380 86390 1
525107 99525107 1001 86380 86390 1
525674 99525674 1001 86380 86390 1
526386 99526386 1001 86380 86390 1
526270 99526270 1001 86380 86390 1
526419 99526419 1001 86380 86390 1
526191 99526191 1001 86380 86390 1
526207 99526207 1001 86380 86390 1
526096 99526096 1001 86380 86390 1
525864 99525864 1001 86380 86390 1
526490 99526490 1001 86380 86390 1
526545 99526545 1001 86380 86390 1
526535 99526535 1001 86380 86390 1
527198 99527198 1001 86380 86390 1
526839 99526839 1001 86380 86390 1
526811 99526811 1001 86380 86390 1
526661 99526661 1001 86380 86390 1
526648 99526648 1001 86380 86390 1
526793 99526793 1001 86380 86390 1
527328 99527328 1001 86380 86390 1
527448 99527448 1001 86380 86390 1
527560 99527560 1001 86380 86390 1
527594 99527594 1001 86380 86390 1
528256 99528256 1001 86380 86390 1
528270 99528270 1001 86380 86390 1
528802 99528802 1001 86380 86390 1
528859 99528859 1001 86380 86390 1
528784 99528784 1001 86380 86390 1
528460 99528460 1001 86380 86390 1
528422 99528422 1001 86380 86390 1
528435 99528435 1001 86380 86390 1
529055 99529055 1001 86380 86390 1
529081 99529081 1001 86380 86390 1
529612 99529612 1001 86380 86390 1
529680 99529680 1001 86380 86390 1
529567 99529567 1001 86380 86390 1
529555 99529555 1001 86380 86390 1
529826 99529826 1001 86380 86390 1
529917 99529917 1001 86380 86390 1
530378 99530378 1001 86380 86390 1
530423 99530423 1001 86380 86390 1
530044 99530044 1001 86380 86390 1
530619 99530619 1001 86380 86390 1
530645 99530645 1001 86380 86390 1
531353 99531353 1001 86380 86390 1
531206 99531206 1001 86380 86390 1
531284 99531284 1001 86380 86390 1
531298 99531298 1001 86380 86390 1
531004 99531004 1001 86380 86390 1
530833 99530833 1001 86380 86390 1
530848 99530848 1001 86380 86390 1
531455 99531455 1001 86380 86390 1
531410 99531410 1001 86380 86390 1
531514 99531514 1001 86380 86390 1
531397 99531397 1001 86380 86390 1
531452 99531452 1001 86380 86390 1
532143 99532143 1001 86380 86390 1
532004 99532004 1001 86380 86390 1
532072 99532072 1001 86380 86390 1
532150 99532150 1001 86380 86390 1
532193 99532193 1001 86380 86390 1
531981 99531981 1001 86380 86390 1
531734 99531734 1001 86380 86390 1
531592 99531592 1001 86380 86390 1
531762 99531762 1001 86380 86390 1
532401 99532401 1001 86380 86390 1
532958 99532958 1001 86380 86390 1
532886 99532886 1001 86380 86390 1
532696 99532696 1001 86380 86390 1
532698 99532698 1001 86380 86390 1
532725 99532725 1001 86380 86390 1
532778 99532778 1001 86380 86390 1
532753 99532753 1001 86380 86390 1
532782 99532782 1001 86380 86390 1
532758 99532758 1001 86380 86390 1
532694 99532694 1001 86380 86390 1
532476 99532476 1001 86380 86390 1
533096 99533096 1001 86380 86390 1
533666 99533666 1001 86380 86390 1
533680 99533680 1001 86380 86390 1
533810 99533810 1001 86380 86390 1
533561 99533561 1001 86380 86390 1
533538 99533538 1001 86380 86390 1
533526 99533526 1001 86380 86390 1
533361 99533361 1001 86380 86390 1
534025 99534025 1001 86380 86390 1
534488 99534488 1001 86380 86390 1
534465 99534465 1001 86380 86390 1
534103 99534103 1001 86380 86390 1
534155 99534155 1001 86380 86390 1
535373 99535373 1001 86380 86390 1
535387 99535387 1001 86380 86390 1
535452 99535452 1001 86380 86390 1
534906 99534906 1001 86380 86390 1
535601 99535601 1001 86380 86390 1
536236 99536236 1001 86380 86390 1
536086 99536086 1001 86380 86390 1
536125 99536125 1001 86380 86390 1
535930 99535930 1001 86380 86390 1
536088 99536088 1001 86380 86390 1
535800 99535800 1001 86380 86390 1
536527 99536527 1001 86380 86390 1
536415 99536415 1001 86380 86390 1
536441 99536441 1001 86380 86390 1
536433 99536433 1001 86380 86390 1
537098 99537098 1001 86380 86390 1
537031 99537031 1001 86380 86390 1
536900 99536900 1001 86380 86390 1
536891 99536891 1001 86380 86390 1
536595 99536595 1001 86380 86390 1
536708 99536708 1001 86380 86390 1
537366 99537366 1001 86380 86390 1
537925 99537925 1001 86380 86390 1
537740 99537740 1001 86380 86390 1
537597 99537597 1001 86380 86390 1
537639 99537639 1001 86380 86390 1
538014 99538014 1001 86380 86390 1
538668 99538668 1001 86380 86390 1
538723 99538723 1001 86380 86390 1
538437 99538437 1001 86380 86390 1
538325 99538325 1001 86380 86390 1
538959 99538959 1001 86380 86390 1
538939 99538939 1001 86380 86390 1
538927 99538927 1001 86380 86390 1
538940 99538940 1001 86380 86390 1
539242 99539242 1001 86380 86390 1
539414 99539414 1001 86380 86390 1
539237 99539237 1001 86380 86390 1
539678 99539678 1001 86380 86390 1
539812 99539812 1001 86380 86390 1
539748 99539748 1001 86380 86390 1
540187 99540187 1001 86380 86390 1
540137 99540137 1001 86380 86390 1
540208 99540208 1001 86380 86390 1
539874 99539874 1001 86380 86390 1
540545 99540545 1001 86380 86390 1
540507 99540507 1001 86380 86390 1
540509 99540509 1001 86380 86390 1
541068 99541068 1001 86380 86390 1
541382 99541382 1001 86380 86390 1
541324 99541324 1001 86380 86390 1
541483 99541483 1001 86380 86390 1
541982 99541982 1001 86380 86390 1
542034 99542034 1001 86380 86390 1
541861 99541861 1001 86380 86390 1
541601 99541601 1001 86380 86390 1
542146 99542146 1001 86380 86390 1
542320 99542320 1001 86380 86390 1
542205 99542205 1001 86380 86390 1
542218 99542218 1001 86380 86390 1
542796 99542796 1001 86380 86390 1
542546 99542546 1001 86380 86390 1
542476 99542476 1001 86380 86390 1
543036 99543036 1001 86380 86390 1
543520 99543520 1001 86380 86390 1
543524 99543524 1001 86380 86390 1
543198 99543198 1001 86380 86390 1
543237 99543237 1001 86380 86390 1
543941 99543941 1001 86380 86390 1
544524 99544524 1001 86380 86390 1
544263 99544263 1001 86380 86390 1
544359 99544359 1001 86380 86390 1
544084 99544084 1001 86380 86390 1
544157 99544157 1001 86380 86390 1
533695 697 1001 56239 56538 1
400083 99400083 1001 86380 86390 1
400349 99400349 1001 86380 86390 1
401541 99401541 1001 86380 86390 1
401812 99401812 1001 86380 86390 1
402219 99402219 1001 86380 86390 1
402222 99402222 1001 86380 86390 1
402230 99402230 1001 86380 86390 1
402843 99402843 1001 86380 86390 1
402977 99402977 1001 86380 86390 1
403256 99403256 1001 86380 86390 1
403455 99403455 1001 86380 86390 1
403710 99403710 1001 86380 86390 1
404345 99404345 1001 86380 86390 1
404453 99404453 1001 86380 86390 1
404482 99404482 1001 86380 86390 1
404688 99404688 1001 86380 86390 1
404668 99404668 1001 86380 86390 1
404670 99404670 1001 86380 86390 1
404750 99404750 1001 86380 86390 1
405132 99405132 1001 86380 86390 1
405212 99405212 1001 86380 86390 1
405146 99405146 1001 86380 86390 1
405530 99405530 1001 86380 86390 1
405592 99405592 1001 86380 86390 1
405654 99405654 1001 86380 86390 1
405729 99405729 1001 86380 86390 1
405585 99405585 1001 86380 86390 1
406131 99406131 1001 86380 86390 1
406419 99406419 1001 86380 86390 1
406520 99406520 1001 86380 86390 1
406859 99406859 1001 86380 86390 1
407459 99407459 1001 86380 86390 1
407682 99407682 1001 86380 86390 1
407912 99407912 1001 86380 86390 1
408014 99408014 1001 86380 86390 1
408278 99408278 1001 86380 86390 1
408756 99408756 1001 86380 86390 1
408699 99408699 1001 86380 86390 1
408772 99408772 1001 86380 86390 1
408824 99408824 1001 86380 86390 1
409249 99409249 1001 86380 86390 1
409311 99409311 1001 86380 86390 1
409452 99409452 1001 86380 86390 1
410230 99410230 1001 86380 86390 1
410811 99410811 1001 86380 86390 1
411695 99411695 1001 86380 86390 1
412157 99412157 1001 86380 86390 1
412408 99412408 1001 86380 86390 1
413614 99413614 1001 86380 86390 1
413126 99413126 1001 86380 86390 1
412483 99412483 1001 86380 86390 1
413846 99413846 1001 86380 86390 1
413910 99413910 1001 86380 86390 1
413959 99413959 1001 86380 86390 1
415243 99415243 1001 86380 86390 1
415204 99415204 1001 86380 86390 1
414618 99414618 1001 86380 86390 1
415589 99415589 1001 86380 86390 1
415334 99415334 1001 86380 86390 1
416939 99416939 1001 86380 86390 1
416817 99416817 1001 86380 86390 1
416189 99416189 1001 86380 86390 1
416246 99416246 1001 86380 86390 1
417067 99417067 1001 86380 86390 1
417296 99417296 1001 86380 86390 1
417106 99417106 1001 86380 86390 1
417132 99417132 1001 86380 86390 1
417278 99417278 1001 86380 86390 1
417604 99417604 1001 86380 86390 1
418439 99418439 1001 86380 86390 1
418522 99418522 1001 86380 86390 1
418226 99418226 1001 86380 86390 1
417624 99417624 1001 86380 86390 1
419198 99419198 1001 86380 86390 1
420220 99420220 1001 86380 86390 1
420311 99420311 1001 86380 86390 1
420415 99420415 1001 86380 86390 1
420267 99420267 1001 86380 86390 1
420071 99420071 1001 86380 86390 1
420425 99420425 1001 86380 86390 1
420038 99420038 1001 86380 86390 1
419477 99419477 1001 86380 86390 1
420569 99420569 1001 86380 86390 1
420626 99420626 1001 86380 86390 1
421871 99421871 1001 86380 86390 1
422018 99422018 1001 86380 86390 1
421296 99421296 1001 86380 86390 1
421548 99421548 1001 86380 86390 1
420961 99420961 1001 86380 86390 1
421250 99421250 1001 86380 86390 1
420958 99420958 1001 86380 86390 1
420982 99420982 1001 86380 86390 1
422452 99422452 1001 86380 86390 1
422141 99422141 1001 86380 86390 1
423585 99423585 1001 86380 86390 1
422960 99422960 1001 86380 86390 1
423154 99423154 1001 86380 86390 1
423162 99423162 1001 86380 86390 1
423242 99423242 1001 86380 86390 1
422573 99422573 1001 86380 86390 1
422602 99422602 1001 86380 86390 1
422656 99422656 1001 86380 86390 1
422681 99422681 1001 86380 86390 1
423888 99423888 1001 86380 86390 1
423959 99423959 1001 86380 86390 1
423961 99423961 1001 86380 86390 1
425183 99425183 1001 86380 86390 1
425169 99425169 1001 86380 86390 1
424642 99424642 1001 86380 86390 1
424888 99424888 1001 86380 86390 1
424917 99424917 1001 86380 86390 1
424391 99424391 1001 86380 86390 1
427012 99427012 1001 86380 86390 1
426902 99426902 1001 86380 86390 1
426369 99426369 1001 86380 86390 1
426619 99426619 1001 86380 86390 1
426280 99426280 1001 86380 86390 1
426529 99426529 1001 86380 86390 1
426557 99426557 1001 86380 86390 1
426650 99426650 1001 86380 86390 1
427210 99427210 1001 86380 86390 1
428575 99428575 1001 86380 86390 1
427973 99427973 1001 86380 86390 1
428332 99428332 1001 86380 86390 1
428253 99428253 1001 86380 86390 1
429176 99429176 1001 86380 86390 1
428972 99428972 1001 86380 86390 1
429136 99429136 1001 86380 86390 1
428953 99428953 1001 86380 86390 1
430546 99430546 1001 86380 86390 1
430658 99430658 1001 86380 86390 1
431473 99431473 1001 86380 86390 1
431390 99431390 1001 86380 86390 1
430844 99430844 1001 86380 86390 1
431021 99431021 1001 86380 86390 1
432098 99432098 1001 86380 86390 1
433331 99433331 1001 86380 86390 1
432947 99432947 1001 86380 86390 1
433201 99433201 1001 86380 86390 1
432918 99432918 1001 86380 86390 1
432734 99432734 1001 86380 86390 1
433862 99433862 1001 86380 86390 1
435242 99435242 1001 86380 86390 1
434825 99434825 1001 86380 86390 1
434402 99434402 1001 86380 86390 1
435720 99435720 1001 86380 86390 1
435586 99435586 1001 86380 86390 1
435816 99435816 1001 86380 86390 1
435611 99435611 1001 86380 86390 1
437081 99437081 1001 86380 86390 1
436899 99436899 1001 86380 86390 1
436793 99436793 1001 86380 86390 1
436794 99436794 1001 86380 86390 1
436405 99436405 1001 86380 86390 1
436559 99436559 1001 86380 86390 1
436324 99436324 1001 86380 86390 1
300092 99300092 1001 86380 86390 1
300682 99300682 1001 86380 86390 1
300499 99300499 1001 86380 86390 1
300154 99300154 1001 86380 86390 1
300219 99300219 1001 86380 86390 1
300858 99300858 1001 86380 86390 1
300735 99300735 1001 86380 86390 1
301526 99301526 1001 86380 86390 1
301157 99301157 1001 86380 86390 1
301041 99301041 1001 86380 86390 1
300964 99300964 1001 86380 86390 1
300952 99300952 1001 86380 86390 1
300980 99300980 1001 86380 86390 1
301667 99301667 1001 86380 86390 1
302181 99302181 1001 86380 86390 1
302236 99302236 1001 86380 86390 1
302161 99302161 1001 86380 86390 1
301891 99301891 1001 86380 86390 1
302561 99302561 1001 86380 86390 1
302568 99302568 1001 86380 86390 1
302962 99302962 1001 86380 86390 1
302802 99302802 1001 86380 86390 1
302894 99302894 1001 86380 86390 1
302758 99302758 1001 86380 86390 1
302607 99302607 1001 86380 86390 1
302779 99302779 1001 86380 86390 1
303930 99303930 1001 86380 86390 1
304097 99304097 1001 86380 86390 1
304685 99304685 1001 86380 86390 1
304524 99304524 1001 86380 86390 1
304640 99304640 1001 86380 86390 1
304594 99304594 1001 86380 86390 1
304626 99304626 1001 86380 86390 1
304406 99304406 1001 86380 86390 1
304919 99304919 1001 86380 86390 1
305459 99305459 1001 86380 86390 1
305220 99305220 1001 86380 86390 1
305123 99305123 1001 86380 86390 1
305085 99305085 1001 86380 86390 1
500167 99500167 1001 86380 86390 1
500185 99500185 1001 86380 86390 1
500177 99500177 1001 86380 86390 1
500686 99500686 1001 86380 86390 1
500626 99500626 1001 86380 86390 1
500643 99500643 1001 86380 86390 1
500439 99500439 1001 86380 86390 1
500467 99500467 1001 86380 86390 1
500600 99500600 1001 86380 86390 1
500486 99500486 1001 86380 86390 1
500421 99500421 1001 86380 86390 1
500226 99500226 1001 86380 86390 1
500240 99500240 1001 86380 86390 1
500839 99500839 1001 86380 86390 1
501452 99501452 1001 86380 86390 1
501495 99501495 1001 86380 86390 1
501302 99501302 1001 86380 86390 1
501099 99501099 1001 86380 86390 1
501839 99501839 1001 86380 86390 1
502372 99502372 1001 86380 86390 1
502235 99502235 1001 86380 86390 1
502179 99502179 1001 86380 86390 1
501916 99501916 1001 86380 86390 1
501907 99501907 1001 86380 86390 1
501960 99501960 1001 86380 86390 1
502530 99502530 1001 86380 86390 1
503177 99503177 1001 86380 86390 1
502673 99502673 1001 86380 86390 1
502719 99502719 1001 86380 86390 1
503315 99503315 1001 86380 86390 1
503487 99503487 1001 86380 86390 1
504089 99504089 1001 86380 86390 1
504075 99504075 1001 86380 86390 1
504027 99504027 1001 86380 86390 1
503871 99503871 1001 86380 86390 1
503538 99503538 1001 86380 86390 1
504305 99504305 1001 86380 86390 1
504791 99504791 1001 86380 86390 1
504743 99504743 1001 86380 86390 1
504716 99504716 1001 86380 86390 1
504691 99504691 1001 86380 86390 1
504389 99504389 1001 86380 86390 1
504509 99504509 1001 86380 86390 1
505059 99505059 1001 86380 86390 1
505539 99505539 1001 86380 86390 1
505527 99505527 1001 86380 86390 1
505156 99505156 1001 86380 86390 1
505909 99505909 1001 86380 86390 1
505974 99505974 1001 86380 86390 1
505899 99505899 1001 86380 86390 1
505889 99505889 1001 86380 86390 1
506462 99506462 1001 86380 86390 1
506210 99506210 1001 86380 86390 1
506292 99506292 1001 86380 86390 1
506045 99506045 1001 86380 86390 1
506023 99506023 1001 86380 86390 1
506181 99506181 1001 86380 86390 1
506763 99506763 1001 86380 86390 1
507346 99507346 1001 86380 86390 1
507314 99507314 1001 86380 86390 1
507408 99507408 1001 86380 86390 1
507291 99507291 1001 86380 86390 1
507011 99507011 1001 86380 86390 1
507168 99507168 1001 86380 86390 1
507065 99507065 1001 86380 86390 1
507072 99507072 1001 86380 86390 1
506868 99506868 1001 86380 86390 1
506999 99506999 1001 86380 86390 1
506884 99506884 1001 86380 86390 1
506833 99506833 1001 86380 86390 1
507541 99507541 1001 86380 86390 1
507619 99507619 1001 86380 86390 1
507509 99507509 1001 86380 86390 1
508248 99508248 1001 86380 86390 1
508200 99508200 1001 86380 86390 1
508175 99508175 1001 86380 86390 1
508101 99508101 1001 86380 86390 1
508080 99508080 1001 86380 86390 1
507840 99507840 1001 86380 86390 1
507809 99507809 1001 86380 86390 1
509000 99509000 1001 86380 86390 1
509043 99509043 1001 86380 86390 1
508715 99508715 1001 86380 86390 1
508672 99508672 1001 86380 86390 1
509232 99509232 1001 86380 86390 1
509199 99509199 1001 86380 86390 1
509251 99509251 1001 86380 86390 1
509741 99509741 1001 86380 86390 1
509466 99509466 1001 86380 86390 1
509911 99509911 1001 86380 86390 1
509984 99509984 1001 86380 86390 1
510570 99510570 1001 86380 86390 1
510688 99510688 1001 86380 86390 1
510423 99510423 1001 86380 86390 1
510278 99510278 1001 86380 86390 1
511312 99511312 1001 86380 86390 1
511091 99511091 1001 86380 86390 1
511639 99511639 1001 86380 86390 1
511994 99511994 1001 86380 86390 1
511908 99511908 1001 86380 86390 1
512538 99512538 1001 86380 86390 1
513129 99513129 1001 86380 86390 1
513119 99513119 1001 86380 86390 1
513095 99513095 1001 86380 86390 1
513125 99513125 1001 86380 86390 1
512869 99512869 1001 86380 86390 1
512706 99512706 1001 86380 86390 1
514014 99514014 1001 86380 86390 1
514199 99514199 1001 86380 86390 1
514165 99514165 1001 86380 86390 1
514678 99514678 1001 86380 86390 1
514760 99514760 1001 86380 86390 1
514592 99514592 1001 86380 86390 1
514634 99514634 1001 86380 86390 1
514452 99514452 1001 86380 86390 1
514389 99514389 1001 86380 86390 1
514887 99514887 1001 86380 86390 1
515611 99515611 1001 86380 86390 1
515810 99515810 1001 86380 86390 1
515831 99515831 1001 86380 86390 1
516152 99516152 1001 86380 86390 1
516251 99516251 1001 86380 86390 1
515907 99515907 1001 86380 86390 1
516639 99516639 1001 86380 86390 1
517214 99517214 1001 86380 86390 1
517117 99517117 1001 86380 86390 1
516926 99516926 1001 86380 86390 1
516983 99516983 1001 86380 86390 1
517114 99517114 1001 86380 86390 1
516760 99516760 1001 86380 86390 1
516748 99516748 1001 86380 86390 1
517423 99517423 1001 86380 86390 1
517427 99517427 1001 86380 86390 1
517479 99517479 1001 86380 86390 1
518087 99518087 1001 86380 86390 1
517997 99517997 1001 86380 86390 1
518134 99518134 1001 86380 86390 1
517762 99517762 1001 86380 86390 1
517883 99517883 1001 86380 86390 1
518213 99518213 1001 86380 86390 1
518215 99518215 1001 86380 86390 1
518958 99518958 1001 86380 86390 1
518880 99518880 1001 86380 86390 1
518946 99518946 1001 86380 86390 1
518770 99518770 1001 86380 86390 1
518682 99518682 1001 86380 86390 1
518586 99518586 1001 86380 86390 1
518729 99518729 1001 86380 86390 1
518483 99518483 1001 86380 86390 1
519025 99519025 1001 86380 86390 1
519144 99519144 1001 86380 86390 1
519016 99519016 1001 86380 86390 1
519768 99519768 1001 86380 86390 1
519473 99519473 1001 86380 86390 1
519517 99519517 1001 86380 86390 1
519252 99519252 1001 86380 86390 1
519943 99519943 1001 86380 86390 1
519848 99519848 1001 86380 86390 1
520550 99520550 1001 86380 86390 1
520555 99520555 1001 86380 86390 1
520530 99520530 1001 86380 86390 1
520531 99520531 1001 86380 86390 1
520443 99520443 1001 86380 86390 1
520523 99520523 1001 86380 86390 1
520335 99520335 1001 86380 86390 1
520365 99520365 1001 86380 86390 1
520340 99520340 1001 86380 86390 1
520797 99520797 1001 86380 86390 1
521466 99521466 1001 86380 86390 1
521103 99521103 1001 86380 86390 1
520989 99520989 1001 86380 86390 1
520896 99520896 1001 86380 86390 1
521559 99521559 1001 86380 86390 1
521667 99521667 1001 86380 86390 1
522116 99522116 1001 86380 86390 1
522096 99522096 1001 86380 86390 1
521897 99521897 1001 86380 86390 1
521924 99521924 1001 86380 86390 1
521976 99521976 1001 86380 86390 1
521913 99521913 1001 86380 86390 1
522056 99522056 1001 86380 86390 1
521866 99521866 1001 86380 86390 1
521807 99521807 1001 86380 86390 1
521837 99521837 1001 86380 86390 1
521877 99521877 1001 86380 86390 1
522354 99522354 1001 86380 86390 1
522464 99522464 1001 86380 86390 1
522439 99522439 1001 86380 86390 1
522998 99522998 1001 86380 86390 1
522851 99522851 1001 86380 86390 1
522827 99522827 1001 86380 86390 1
522739 99522739 1001 86380 86390 1
522912 99522912 1001 86380 86390 1
522565 99522565 1001 86380 86390 1
522558 99522558 1001 86380 86390 1
522506 99522506 1001 86380 86390 1
522586 99522586 1001 86380 86390 1
523170 99523170 1001 86380 86390 1
523920 99523920 1001 86380 86390 1
523609 99523609 1001 86380 86390 1
524732 99524732 1001 86380 86390 1
524568 99524568 1001 86380 86390 1
524756 99524756 1001 86380 86390 1
524439 99524439 1001 86380 86390 1
524379 99524379 1001 86380 86390 1
524199 99524199 1001 86380 86390 1
524824 99524824 1001 86380 86390 1
525533 99525533 1001 86380 86390 1
525344 99525344 1001 86380 86390 1
525231 99525231 1001 86380 86390 1
525001 99525001 1001 86380 86390 1
524991 99524991 1001 86380 86390 1
525138 99525138 1001 86380 86390 1
525666 99525666 1001 86380 86390 1
525722 99525722 1001 86380 86390 1
526416 99526416 1001 86380 86390 1
526142 99526142 1001 86380 86390 1
526045 99526045 1001 86380 86390 1
526006 99526006 1001 86380 86390 1
526562 99526562 1001 86380 86390 1
527098 99527098 1001 86380 86390 1
526916 99526916 1001 86380 86390 1
526766 99526766 1001 86380 86390 1
527883 99527883 1001 86380 86390 1
527736 99527736 1001 86380 86390 1
527497 99527497 1001 86380 86390 1
528165 99528165 1001 86380 86390 1
528167 99528167 1001 86380 86390 1
528799 99528799 1001 86380 86390 1
528767 99528767 1001 86380 86390 1
528834 99528834 1001 86380 86390 1
528584 99528584 1001 86380 86390 1
528598 99528598 1001 86380 86390 1
529549 99529549 1001 86380 86390 1
529674 99529674 1001 86380 86390 1
529849 99529849 1001 86380 86390 1
530480 99530480 1001 86380 86390 1
530390 99530390 1001 86380 86390 1
530134 99530134 1001 86380 86390 1
530098 99530098 1001 86380 86390 1
530021 99530021 1001 86380 86390 1
531184 99531184 1001 86380 86390 1
532096 99532096 1001 86380 86390 1
531923 99531923 1001 86380 86390 1
531980 99531980 1001 86380 86390 1
531746 99531746 1001 86380 86390 1
532861 99532861 1001 86380 86390 1
532671 99532671 1001 86380 86390 1
533157 99533157 1001 86380 86390 1
533235 99533235 1001 86380 86390 1
533617 99533617 1001 86380 86390 1
533452 99533452 1001 86380 86390 1
533365 99533365 1001 86380 86390 1
533945 99533945 1001 86380 86390 1
534052 99534052 1001 86380 86390 1
534403 99534403 1001 86380 86390 1
534848 99534848 1001 86380 86390 1
535396 99535396 1001 86380 86390 1
535476 99535476 1001 86380 86390 1
535291 99535291 1001 86380 86390 1
535195 99535195 1001 86380 86390 1
534935 99534935 1001 86380 86390 1
536267 99536267 1001 86380 86390 1
536056 99536056 1001 86380 86390 1
536064 99536064 1001 86380 86390 1
535742 99535742 1001 86380 86390 1
536513 99536513 1001 86380 86390 1
536871 99536871 1001 86380 86390 1
536898 99536898 1001 86380 86390 1
536759 99536759 1001 86380 86390 1
536638 99536638 1001 86380 86390 1
537357 99537357 1001 86380 86390 1
537296 99537296 1001 86380 86390 1
537931 99537931 1001 86380 86390 1
537498 99537498 1001 86380 86390 1
537474 99537474 1001 86380 86390 1
538114 99538114 1001 86380 86390 1
538134 99538134 1001 86380 86390 1
538415 99538415 1001 86380 86390 1
538564 99538564 1001 86380 86390 1
538323 99538323 1001 86380 86390 1
538397 99538397 1001 86380 86390 1
538243 99538243 1001 86380 86390 1
538963 99538963 1001 86380 86390 1
539569 99539569 1001 86380 86390 1
539630 99539630 1001 86380 86390 1
539375 99539375 1001 86380 86390 1
539272 99539272 1001 86380 86390 1
539744 99539744 1001 86380 86390 1
539685 99539685 1001 86380 86390 1
540231 99540231 1001 86380 86390 1
540491 99540491 1001 86380 86390 1
540621 99540621 1001 86380 86390 1
541290 99541290 1001 86380 86390 1
541206 99541206 1001 86380 86390 1
541023 99541023 1001 86380 86390 1
541085 99541085 1001 86380 86390 1
540795 99540795 1001 86380 86390 1
541931 99541931 1001 86380 86390 1
541973 99541973 1001 86380 86390 1
541786 99541786 1001 86380 86390 1
541789 99541789 1001 86380 86390 1
542274 99542274 1001 86380 86390 1
542545 99542545 1001 86380 86390 1
542948 99542948 1001 86380 86390 1
543712 99543712 1001 86380 86390 1
543649 99543649 1001 86380 86390 1
543637 99543637 1001 86380 86390 1
543553 99543553 1001 86380 86390 1
543343 99543343 1001 86380 86390 1
543773 99543773 1001 86380 86390 1
544351 99544351 1001 86380 86390 1
544061 99544061 1001 86380 86390 1
544088 99544088 1001 86380 86390 1
544697 99544697 1001 86380 86390 1
400203 99400203 1001 86380 86390 1
400496 99400496 1001 86380 86390 1
400862 99400862 1001 86380 86390 1
401291 99401291 1001 86380 86390 1
401647 99401647 1001 86380 86390 1
401940 99401940 1001 86380 86390 1
402833 99402833 1001 86380 86390 1
403501 99403501 1001 86380 86390 1
403820 99403820 1001 86380 86390 1
403760 99403760 1001 86380 86390 1
403889 99403889 1001 86380 86390 1
403940 99403940 1001 86380 86390 1
404066 99404066 1001 86380 86390 1
404222 99404222 1001 86380 86390 1
404256 99404256 1001 86380 86390 1
404475 99404475 1001 86380 86390 1
404517 99404517 1001 86380 86390 1
404681 99404681 1001 86380 86390 1
405183 99405183 1001 86380 86390 1
405242 99405242 1001 86380 86390 1
405600 99405600 1001 86380 86390 1
405709 99405709 1001 86380 86390 1
405948 99405948 1001 86380 86390 1
405928 99405928 1001 86380 86390 1
406213 99406213 1001 86380 86390 1
406359 99406359 1001 86380 86390 1
406315 99406315 1001 86380 86390 1
406418 99406418 1001 86380 86390 1
406543 99406543 1001 86380 86390 1
406963 99406963 1001 86380 86390 1
407079 99407079 1001 86380 86390 1
407154 99407154 1001 86380 86390 1
407665 99407665 1001 86380 86390 1
407686 99407686 1001 86380 86390 1
408387 99408387 1001 86380 86390 1
408353 99408353 1001 86380 86390 1
408687 99408687 1001 86380 86390 1
408771 99408771 1001 86380 86390 1
409075 99409075 1001 86380 86390 1
409477 99409477 1001 86380 86390 1
409674 99409674 1001 86380 86390 1
409665 99409665 1001 86380 86390 1
410158 99410158 1001 86380 86390 1
410376 99410376 1001 86380 86390 1
410615 99410615 1001 86380 86390 1
411025 99411025 1001 86380 86390 1
411431 99411431 1001 86380 86390 1
411469 99411469 1001 86380 86390 1
412276 99412276 1001 86380 86390 1
412339 99412339 1001 86380 86390 1
412477 99412477 1001 86380 86390 1
413568 99413568 1001 86380 86390 1
413186 99413186 1001 86380 86390 1
413269 99413269 1001 86380 86390 1
412913 99412913 1001 86380 86390 1
412495 99412495 1001 86380 86390 1
413955 99413955 1001 86380 86390 1
415089 99415089 1001 86380 86390 1
414721 99414721 1001 86380 86390 1
414585 99414585 1001 86380 86390 1
414586 99414586 1001 86380 86390 1
414143 99414143 1001 86380 86390 1
414276 99414276 1001 86380 86390 1
415659 99415659 1001 86380 86390 1
416158 99416158 1001 86380 86390 1
416386 99416386 1001 86380 86390 1
415943 99415943 1001 86380 86390 1
417142 99417142 1001 86380 86390 1
417236 99417236 1001 86380 86390 1
417269 99417269 1001 86380 86390 1
417573 99417573 1001 86380 86390 1
418693 99418693 1001 86380 86390 1
418731 99418731 1001 86380 86390 1
418755 99418755 1001 86380 86390 1
418175 99418175 1001 86380 86390 1
417937 99417937 1001 86380 86390 1
417966 99417966 1001 86380 86390 1
417911 99417911 1001 86380 86390 1
418954 99418954 1001 86380 86390 1
419086 99419086 1001 86380 86390 1
420379 99420379 1001 86380 86390 1
420147 99420147 1001 86380 86390 1
420281 99420281 1001 86380 86390 1
420343 99420343 1001 86380 86390 1
419642 99419642 1001 86380 86390 1
419375 99419375 1001 86380 86390 1
419220 99419220 1001 86380 86390 1
420568 99420568 1001 86380 86390 1
421764 99421764 1001 86380 86390 1
421766 99421766 1001 86380 86390 1
421422 99421422 1001 86380 86390 1
421291 99421291 1001 86380 86390 1
421038 99421038 1001 86380 86390 1
420964 99420964 1001 86380 86390 1
421193 99421193 1001 86380 86390 1
422473 99422473 1001 86380 86390 1
422326 99422326 1001 86380 86390 1
424821 99424821 1001 86380 86390 1
424885 99424885 1001 86380 86390 1
425002 99425002 1001 86380 86390 1
424317 99424317 1001 86380 86390 1
425592 99425592 1001 86380 86390 1
426912 99426912 1001 86380 86390 1
426980 99426980 1001 86380 86390 1
426881 99426881 1001 86380 86390 1
426888 99426888 1001 86380 86390 1
426662 99426662 1001 86380 86390 1
426597 99426597 1001 86380 86390 1
426186 99426186 1001 86380 86390 1
426189 99426189 1001 86380 86390 1
426222 99426222 1001 86380 86390 1
426132 99426132 1001 86380 86390 1
427465 99427465 1001 86380 86390 1
428337 99428337 1001 86380 86390 1
428321 99428321 1001 86380 86390 1
427941 99427941 1001 86380 86390 1
428181 99428181 1001 86380 86390 1
427822 99427822 1001 86380 86390 1
428769 99428769 1001 86380 86390 1
429994 99429994 1001 86380 86390 1
430225 99430225 1001 86380 86390 1
430182 99430182 1001 86380 86390 1
429490 99429490 1001 86380 86390 1
429283 99429283 1001 86380 86390 1
430791 99430791 1001 86380 86390 1
430458 99430458 1001 86380 86390 1
430774 99430774 1001 86380 86390 1
430807 99430807 1001 86380 86390 1
431987 99431987 1001 86380 86390 1
432021 99432021 1001 86380 86390 1
431610 99431610 1001 86380 86390 1
431170 99431170 1001 86380 86390 1
431236 99431236 1001 86380 86390 1
432151 99432151 1001 86380 86390 1
432181 99432181 1001 86380 86390 1
432209 99432209 1001 86380 86390 1
433469 99433469 1001 86380 86390 1
433381 99433381 1001 86380 86390 1
433064 99433064 1001 86380 86390 1
433283 99433283 1001 86380 86390 1
433154 99433154 1001 86380 86390 1
432622 99432622 1001 86380 86390 1
435375 99435375 1001 86380 86390 1
434738 99434738 1001 86380 86390 1
434625 99434625 1001 86380 86390 1
434829 99434829 1001 86380 86390 1
434778 99434778 1001 86380 86390 1
435490 99435490 1001 86380 86390 1
437094 99437094 1001 86380 86390 1
436445 99436445 1001 86380 86390 1
436374 99436374 1001 86380 86390 1
436430 99436430 1001 86380 86390 1
436649 99436649 1001 86380 86390 1
436018 99436018 1001 86380 86390 1
436148 99436148 1001 86380 86390 1
437281 99437281 1001 86380 86390 1
300529 99300529 1001 86380 86390 1
300586 99300586 1001 86380 86390 1
300476 99300476 1001 86380 86390 1
300515 99300515 1001 86380 86390 1
300751 99300751 1001 86380 86390 1
300813 99300813 1001 86380 86390 1
300815 99300815 1001 86380 86390 1
301438 99301438 1001 86380 86390 1
301197 99301197 1001 86380 86390 1
301251 99301251 1001 86380 86390 1
301179 99301179 1001 86380 86390 1
301231 99301231 1001 86380 86390 1
300985 99300985 1001 86380 86390 1
301030 99301030 1001 86380 86390 1
301099 99301099 1001 86380 86390 1
301580 99301580 1001 86380 86390 1
301571 99301571 1001 86380 86390 1
302183 99302183 1001 86380 86390 1
302123 99302123 1001 86380 86390 1
302143 99302143 1001 86380 86390 1
301917 99301917 1001 86380 86390 1
301933 99301933 1001 86380 86390 1
301830 99301830 1001 86380 86390 1
303134 99303134 1001 86380 86390 1
303185 99303185 1001 86380 86390 1
302831 99302831 1001 86380 86390 1
302818 99302818 1001 86380 86390 1
302697 99302697 1001 86380 86390 1
302712 99302712 1001 86380 86390 1
303857 99303857 1001 86380 86390 1
303781 99303781 1001 86380 86390 1
303606 99303606 1001 86380 86390 1
303540 99303540 1001 86380 86390 1
304149 99304149 1001 86380 86390 1
304474 99304474 1001 86380 86390 1
304504 99304504 1001 86380 86390 1
304420 99304420 1001 86380 86390 1
304348 99304348 1001 86380 86390 1
304297 99304297 1001 86380 86390 1
305014 99305014 1001 86380 86390 1
305286 99305286 1001 86380 86390 1
305464 99305464 1001 86380 86390 1
305103 99305103 1001 86380 86390 1
305189 99305189 1001 86380 86390 1
500025 99500025 1001 86380 86390 1
305690 99305690 1001 86380 86390 1
500175 99500175 1001 86380 86390 1
500778 99500778 1001 86380 86390 1
500748 99500748 1001 86380 86390 1
500280 99500280 1001 86380 86390 1
500372 99500372 1001 86380 86390 1
501018 99501018 1001 86380 86390 1
500915 99500915 1001 86380 86390 1
500894 99500894 1001 86380 86390 1
501013 99501013 1001 86380 86390 1
500872 99500872 1001 86380 86390 1
501442 99501442 1001 86380 86390 1
501548 99501548 1001 86380 86390 1
501182 99501182 1001 86380 86390 1
501806 99501806 1001 86380 86390 1
501809 99501809 1001 86380 86390 1
502301 99502301 1001 86380 86390 1
502453 99502453 1001 86380 86390 1
502099 99502099 1001 86380 86390 1
501871 99501871 1001 86380 86390 1
502633 99502633 1001 86380 86390 1
502556 99502556 1001 86380 86390 1
502487 99502487 1001 86380 86390 1
503431 99503431 1001 86380 86390 1
503968 99503968 1001 86380 86390 1
503784 99503784 1001 86380 86390 1
503888 99503888 1001 86380 86390 1
503598 99503598 1001 86380 86390 1
504127 99504127 1001 86380 86390 1
504236 99504236 1001 86380 86390 1
504174 99504174 1001 86380 86390 1
504226 99504226 1001 86380 86390 1
504906 99504906 1001 86380 86390 1
504912 99504912 1001 86380 86390 1
504663 99504663 1001 86380 86390 1
504683 99504683 1001 86380 86390 1
504385 99504385 1001 86380 86390 1
505136 99505136 1001 86380 86390 1
504997 99504997 1001 86380 86390 1
505581 99505581 1001 86380 86390 1
505551 99505551 1001 86380 86390 1
505417 99505417 1001 86380 86390 1
506458 99506458 1001 86380 86390 1
506367 99506367 1001 86380 86390 1
506291 99506291 1001 86380 86390 1
506321 99506321 1001 86380 86390 1
506092 99506092 1001 86380 86390 1
507339 99507339 1001 86380 86390 1
507303 99507303 1001 86380 86390 1
507082 99507082 1001 86380 86390 1
506856 99506856 1001 86380 86390 1
506811 99506811 1001 86380 86390 1
506838 99506838 1001 86380 86390 1
507523 99507523 1001 86380 86390 1
508222 99508222 1001 86380 86390 1
508154 99508154 1001 86380 86390 1
508182 99508182 1001 86380 86390 1
508010 99508010 1001 86380 86390 1
508388 99508388 1001 86380 86390 1
508381 99508381 1001 86380 86390 1
508279 99508279 1001 86380 86390 1
508865 99508865 1001 86380 86390 1
508472 99508472 1001 86380 86390 1
508513 99508513 1001 86380 86390 1
508620 99508620 1001 86380 86390 1
509233 99509233 1001 86380 86390 1
509273 99509273 1001 86380 86390 1
509159 99509159 1001 86380 86390 1
509515 99509515 1001 86380 86390 1
509674 99509674 1001 86380 86390 1
509332 99509332 1001 86380 86390 1
509310 99509310 1001 86380 86390 1
509993 99509993 1001 86380 86390 1
510013 99510013 1001 86380 86390 1
510039 99510039 1001 86380 86390 1
510357 99510357 1001 86380 86390 1
510763 99510763 1001 86380 86390 1
510923 99510923 1001 86380 86390 1
510912 99510912 1001 86380 86390 1
511311 99511311 1001 86380 86390 1
511054 99511054 1001 86380 86390 1
511121 99511121 1001 86380 86390 1
511575 99511575 1001 86380 86390 1
512304 99512304 1001 86380 86390 1
511985 99511985 1001 86380 86390 1
511785 99511785 1001 86380 86390 1
511814 99511814 1001 86380 86390 1
511936 99511936 1001 86380 86390 1
511846 99511846 1001 86380 86390 1
512549 99512549 1001 86380 86390 1
512578 99512578 1001 86380 86390 1
512397 99512397 1001 86380 86390 1
512438 99512438 1001 86380 86390 1
512490 99512490 1001 86380 86390 1
513088 99513088 1001 86380 86390 1
512838 99512838 1001 86380 86390 1
512650 99512650 1001 86380 86390 1
512704 99512704 1001 86380 86390 1
513383 99513383 1001 86380 86390 1
513319 99513319 1001 86380 86390 1
513889 99513889 1001 86380 86390 1
513895 99513895 1001 86380 86390 1
513449 99513449 1001 86380 86390 1
514210 99514210 1001 86380 86390 1
514757 99514757 1001 86380 86390 1
514483 99514483 1001 86380 86390 1
514568 99514568 1001 86380 86390 1
514370 99514370 1001 86380 86390 1
514925 99514925 1001 86380 86390 1
515661 99515661 1001 86380 86390 1
515674 99515674 1001 86380 86390 1
515246 99515246 1001 86380 86390 1
515071 99515071 1001 86380 86390 1
516376 99516376 1001 86380 86390 1
516187 99516187 1001 86380 86390 1
516702 99516702 1001 86380 86390 1
516710 99516710 1001 86380 86390 1
517169 99517169 1001 86380 86390 1
517316 99517316 1001 86380 86390 1
516991 99516991 1001 86380 86390 1
516927 99516927 1001 86380 86390 1
516967 99516967 1001 86380 86390 1
516959 99516959 1001 86380 86390 1
516914 99516914 1001 86380 86390 1
516804 99516804 1001 86380 86390 1
518160 99518160 1001 86380 86390 1
518022 99518022 1001 86380 86390 1
518019 99518019 1001 86380 86390 1
517931 99517931 1001 86380 86390 1
517957 99517957 1001 86380 86390 1
517750 99517750 1001 86380 86390 1
517590 99517590 1001 86380 86390 1
518937 99518937 1001 86380 86390 1
518613 99518613 1001 86380 86390 1
518505 99518505 1001 86380 86390 1
519134 99519134 1001 86380 86390 1
519058 99519058 1001 86380 86390 1
519715 99519715 1001 86380 86390 1
519500 99519500 1001 86380 86390 1
519565 99519565 1001 86380 86390 1
519462 99519462 1001 86380 86390 1
519568 99519568 1001 86380 86390 1
519314 99519314 1001 86380 86390 1
519984 99519984 1001 86380 86390 1
520565 99520565 1001 86380 86390 1
520492 99520492 1001 86380 86390 1
520247 99520247 1001 86380 86390 1
520248 99520248 1001 86380 86390 1
520213 99520213 1001 86380 86390 1
520717 99520717 1001 86380 86390 1
520709 99520709 1001 86380 86390 1
521340 99521340 1001 86380 86390 1
521210 99521210 1001 86380 86390 1
521160 99521160 1001 86380 86390 1
521126 99521126 1001 86380 86390 1
521246 99521246 1001 86380 86390 1
520954 99520954 1001 86380 86390 1
521660 99521660 1001 86380 86390 1
521262 99521262 1001 86380 86390 1
521523 99521523 1001 86380 86390 1
522228 99522228 1001 86380 86390 1
522000 99522000 1001 86380 86390 1
522055 99522055 1001 86380 86390 1
522082 99522082 1001 86380 86390 1
522083 99522083 1001 86380 86390 1
521917 99521917 1001 86380 86390 1
521777 99521777 1001 86380 86390 1
522993 99522993 1001 86380 86390 1
522932 99522932 1001 86380 86390 1
522946 99522946 1001 86380 86390 1
522548 99522548 1001 86380 86390 1
523219 99523219 1001 86380 86390 1
523211 99523211 1001 86380 86390 1
523224 99523224 1001 86380 86390 1
523320 99523320 1001 86380 86390 1
523793 99523793 1001 86380 86390 1
523768 99523768 1001 86380 86390 1
523560 99523560 1001 86380 86390 1
523682 99523682 1001 86380 86390 1
523695 99523695 1001 86380 86390 1
523671 99523671 1001 86380 86390 1
523377 99523377 1001 86380 86390 1
523445 99523445 1001 86380 86390 1
523472 99523472 1001 86380 86390 1
524591 99524591 1001 86380 86390 1
524700 99524700 1001 86380 86390 1
524650 99524650 1001 86380 86390 1
524717 99524717 1001 86380 86390 1
524398 99524398 1001 86380 86390 1
524425 99524425 1001 86380 86390 1
524519 99524519 1001 86380 86390 1
524406 99524406 1001 86380 86390 1
524286 99524286 1001 86380 86390 1
524340 99524340 1001 86380 86390 1
524833 99524833 1001 86380 86390 1
524918 99524918 1001 86380 86390 1
525269 99525269 1001 86380 86390 1
525147 99525147 1001 86380 86390 1
526224 99526224 1001 86380 86390 1
526229 99526229 1001 86380 86390 1
526044 99526044 1001 86380 86390 1
525996 99525996 1001 86380 86390 1
525930 99525930 1001 86380 86390 1
526511 99526511 1001 86380 86390 1
526537 99526537 1001 86380 86390 1
526219 99526219 1001 86380 86390 1
527058 99527058 1001 86380 86390 1
526953 99526953 1001 86380 86390 1
527001 99527001 1001 86380 86390 1
526860 99526860 1001 86380 86390 1
526630 99526630 1001 86380 86390 1
527345 99527345 1001 86380 86390 1
527964 99527964 1001 86380 86390 1
527969 99527969 1001 86380 86390 1
527662 99527662 1001 86380 86390 1
527458 99527458 1001 86380 86390 1
528202 99528202 1001 86380 86390 1
528132 99528132 1001 86380 86390 1
528275 99528275 1001 86380 86390 1
528159 99528159 1001 86380 86390 1
528747 99528747 1001 86380 86390 1
528775 99528775 1001 86380 86390 1
528886 99528886 1001 86380 86390 1
528547 99528547 1001 86380 86390 1
528654 99528654 1001 86380 86390 1
528693 99528693 1001 86380 86390 1
529095 99529095 1001 86380 86390 1
529591 99529591 1001 86380 86390 1
529607 99529607 1001 86380 86390 1
529745 99529745 1001 86380 86390 1
530405 99530405 1001 86380 86390 1
530535 99530535 1001 86380 86390 1
530435 99530435 1001 86380 86390 1
530205 99530205 1001 86380 86390 1
530153 99530153 1001 86380 86390 1
530186 99530186 1001 86380 86390 1
530024 99530024 1001 86380 86390 1
530609 99530609 1001 86380 86390 1
531014 99531014 1001 86380 86390 1
530917 99530917 1001 86380 86390 1
530872 99530872 1001 86380 86390 1
532182 99532182 1001 86380 86390 1
532167 99532167 1001 86380 86390 1
532973 99532973 1001 86380 86390 1
532741 99532741 1001 86380 86390 1
532669 99532669 1001 86380 86390 1
532428 99532428 1001 86380 86390 1
532496 99532496 1001 86380 86390 1
533120 99533120 1001 86380 86390 1
533114 99533114 1001 86380 86390 1
533168 99533168 1001 86380 86390 1
533574 99533574 1001 86380 86390 1
533590 99533590 1001 86380 86390 1
533461 99533461 1001 86380 86390 1
533596 99533596 1001 86380 86390 1
533610 99533610 1001 86380 86390 1
533399 99533399 1001 86380 86390 1
533350 99533350 1001 86380 86390 1
533390 99533390 1001 86380 86390 1
534540 99534540 1001 86380 86390 1
534398 99534398 1001 86380 86390 1
534347 99534347 1001 86380 86390 1
534231 99534231 1001 86380 86390 1
534119 99534119 1001 86380 86390 1
534146 99534146 1001 86380 86390 1
534216 99534216 1001 86380 86390 1
534715 99534715 1001 86380 86390 1
535466 99535466 1001 86380 86390 1
535245 99535245 1001 86380 86390 1
535064 99535064 1001 86380 86390 1
534988 99534988 1001 86380 86390 1
535589 99535589 1001 86380 86390 1
535641 99535641 1001 86380 86390 1
535583 99535583 1001 86380 86390 1
536215 99536215 1001 86380 86390 1
535931 99535931 1001 86380 86390 1
535833 99535833 1001 86380 86390 1
535863 99535863 1001 86380 86390 1
536339 99536339 1001 86380 86390 1
537143 99537143 1001 86380 86390 1
536802 99536802 1001 86380 86390 1
536855 99536855 1001 86380 86390 1
536882 99536882 1001 86380 86390 1
536549 99536549 1001 86380 86390 1
537201 99537201 1001 86380 86390 1
537312 99537312 1001 86380 86390 1
537822 99537822 1001 86380 86390 1
537804 99537804 1001 86380 86390 1
537882 99537882 1001 86380 86390 1
537898 99537898 1001 86380 86390 1
537732 99537732 1001 86380 86390 1
537773 99537773 1001 86380 86390 1
537752 99537752 1001 86380 86390 1
537701 99537701 1001 86380 86390 1
538081 99538081 1001 86380 86390 1
538148 99538148 1001 86380 86390 1
538773 99538773 1001 86380 86390 1
538684 99538684 1001 86380 86390 1
538224 99538224 1001 86380 86390 1
538252 99538252 1001 86380 86390 1
538368 99538368 1001 86380 86390 1
538216 99538216 1001 86380 86390 1
538912 99538912 1001 86380 86390 1
539509 99539509 1001 86380 86390 1
539354 99539354 1001 86380 86390 1
539395 99539395 1001 86380 86390 1
539651 99539651 1001 86380 86390 1
539643 99539643 1001 86380 86390 1
539751 99539751 1001 86380 86390 1
540365 99540365 1001 86380 86390 1
540343 99540343 1001 86380 86390 1
540357 99540357 1001 86380 86390 1
540178 99540178 1001 86380 86390 1
540041 99540041 1001 86380 86390 1
540054 99540054 1001 86380 86390 1
539942 99539942 1001 86380 86390 1
540517 99540517 1001 86380 86390 1
540530 99540530 1001 86380 86390 1
540661 99540661 1001 86380 86390 1
540526 99540526 1001 86380 86390 1
540617 99540617 1001 86380 86390 1
540669 99540669 1001 86380 86390 1
540618 99540618 1001 86380 86390 1
541134 99541134 1001 86380 86390 1
541067 99541067 1001 86380 86390 1
540918 99540918 1001 86380 86390 1
540856 99540856 1001 86380 86390 1
541947 99541947 1001 86380 86390 1
541734 99541734 1001 86380 86390 1
541812 99541812 1001 86380 86390 1
541817 99541817 1001 86380 86390 1
542742 99542742 1001 86380 86390 1
542561 99542561 1001 86380 86390 1
542562 99542562 1001 86380 86390 1
542350 99542350 1001 86380 86390 1
542524 99542524 1001 86380 86390 1
542358 99542358 1001 86380 86390 1
543130 99543130 1001 86380 86390 1
543079 99543079 1001 86380 86390 1
543701 99543701 1001 86380 86390 1
543750 99543750 1001 86380 86390 1
543976 99543976 1001 86380 86390 1
544521 99544521 1001 86380 86390 1
544433 99544433 1001 86380 86390 1
544422 99544422 1001 86380 86390 1
544578 99544578 1001 86380 86390 1
544532 99544532 1001 86380 86390 1
544215 99544215 1001 86380 86390 1
544259 99544259 1001 86380 86390 1
544222 99544222 1001 86380 86390 1
544072 99544072 1001 86380 86390 1
544009 99544009 1001 86380 86390 1
519499 952 1002 47711 58819 1
522444 898 1002 52838 61256 1
400495 99400495 1001 86380 86390 1
400625 99400625 1001 86380 86390 1
400929 99400929 1001 86380 86390 1
401003 99401003 1001 86380 86390 1
401123 99401123 1001 86380 86390 1
401306 99401306 1001 86380 86390 1
401407 99401407 1001 86380 86390 1
401414 99401414 1001 86380 86390 1
401571 99401571 1001 86380 86390 1
402248 99402248 1001 86380 86390 1
402179 99402179 1001 86380 86390 1
402447 99402447 1001 86380 86390 1
403259 99403259 1001 86380 86390 1
403604 99403604 1001 86380 86390 1
404402 99404402 1001 86380 86390 1
404895 99404895 1001 86380 86390 1
405000 99405000 1001 86380 86390 1
405661 99405661 1001 86380 86390 1
406092 99406092 1001 86380 86390 1
406414 99406414 1001 86380 86390 1
407229 99407229 1001 86380 86390 1
407899 99407899 1001 86380 86390 1
408283 99408283 1001 86380 86390 1
408223 99408223 1001 86380 86390 1
408604 99408604 1001 86380 86390 1
408545 99408545 1001 86380 86390 1
408871 99408871 1001 86380 86390 1
409143 99409143 1001 86380 86390 1
409398 99409398 1001 86380 86390 1
409726 99409726 1001 86380 86390 1
410060 99410060 1001 86380 86390 1
411287 99411287 1001 86380 86390 1
411704 99411704 1001 86380 86390 1
411924 99411924 1001 86380 86390 1
412098 99412098 1001 86380 86390 1
412278 99412278 1001 86380 86390 1
412295 99412295 1001 86380 86390 1
412412 99412412 1001 86380 86390 1
412441 99412441 1001 86380 86390 1
412796 99412796 1001 86380 86390 1
412557 99412557 1001 86380 86390 1
414041 99414041 1001 86380 86390 1
413774 99413774 1001 86380 86390 1
414007 99414007 1001 86380 86390 1
415087 99415087 1001 86380 86390 1
414566 99414566 1001 86380 86390 1
414805 99414805 1001 86380 86390 1
414667 99414667 1001 86380 86390 1
414731 99414731 1001 86380 86390 1
414479 99414479 1001 86380 86390 1
415385 99415385 1001 86380 86390 1
415450 99415450 1001 86380 86390 1
414922 99414922 1001 86380 86390 1
415466 99415466 1001 86380 86390 1
416062 99416062 1001 86380 86390 1
415924 99415924 1001 86380 86390 1
415742 99415742 1001 86380 86390 1
417397 99417397 1001 86380 86390 1
417572 99417572 1001 86380 86390 1
418714 99418714 1001 86380 86390 1
418636 99418636 1001 86380 86390 1
418471 99418471 1001 86380 86390 1
418255 99418255 1001 86380 86390 1
417945 99417945 1001 86380 86390 1
418931 99418931 1001 86380 86390 1
418991 99418991 1001 86380 86390 1
420184 99420184 1001 86380 86390 1
419864 99419864 1001 86380 86390 1
419421 99419421 1001 86380 86390 1
419519 99419519 1001 86380 86390 1
419277 99419277 1001 86380 86390 1
421730 99421730 1001 86380 86390 1
421937 99421937 1001 86380 86390 1
421623 99421623 1001 86380 86390 1
421341 99421341 1001 86380 86390 1
421041 99421041 1001 86380 86390 1
422527 99422527 1001 86380 86390 1
422181 99422181 1001 86380 86390 1
422449 99422449 1001 86380 86390 1
423327 99423327 1001 86380 86390 1
423108 99423108 1001 86380 86390 1
423252 99423252 1001 86380 86390 1
423794 99423794 1001 86380 86390 1
424130 99424130 1001 86380 86390 1
425279 99425279 1001 86380 86390 1
425133 99425133 1001 86380 86390 1
425000 99425000 1001 86380 86390 1
424529 99424529 1001 86380 86390 1
424396 99424396 1001 86380 86390 1
425797 99425797 1001 86380 86390 1
425566 99425566 1001 86380 86390 1
425450 99425450 1001 86380 86390 1
426871 99426871 1001 86380 86390 1
426897 99426897 1001 86380 86390 1
426931 99426931 1001 86380 86390 1
427074 99427074 1001 86380 86390 1
426374 99426374 1001 86380 86390 1
426547 99426547 1001 86380 86390 1
426595 99426595 1001 86380 86390 1
426641 99426641 1001 86380 86390 1
427171 99427171 1001 86380 86390 1
427301 99427301 1001 86380 86390 1
428531 99428531 1001 86380 86390 1
428731 99428731 1001 86380 86390 1
427761 99427761 1001 86380 86390 1
427645 99427645 1001 86380 86390 1
429126 99429126 1001 86380 86390 1
429121 99429121 1001 86380 86390 1
430012 99430012 1001 86380 86390 1
430335 99430335 1001 86380 86390 1
430162 99430162 1001 86380 86390 1
429410 99429410 1001 86380 86390 1
429260 99429260 1001 86380 86390 1
431068 99431068 1001 86380 86390 1
431035 99431035 1001 86380 86390 1
432240 99432240 1001 86380 86390 1
432288 99432288 1001 86380 86390 1
432277 99432277 1001 86380 86390 1
432370 99432370 1001 86380 86390 1
433533 99433533 1001 86380 86390 1
433647 99433647 1001 86380 86390 1
433576 99433576 1001 86380 86390 1
433708 99433708 1001 86380 86390 1
433208 99433208 1001 86380 86390 1
432578 99432578 1001 86380 86390 1
433749 99433749 1001 86380 86390 1
433917 99433917 1001 86380 86390 1
435138 99435138 1001 86380 86390 1
434656 99434656 1001 86380 86390 1
434704 99434704 1001 86380 86390 1
434587 99434587 1001 86380 86390 1
434203 99434203 1001 86380 86390 1
434433 99434433 1001 86380 86390 1
434248 99434248 1001 86380 86390 1
436792 99436792 1001 86380 86390 1
436521 99436521 1001 86380 86390 1
436102 99436102 1001 86380 86390 1
436205 99436205 1001 86380 86390 1
300478 99300478 1001 86380 86390 1
300481 99300481 1001 86380 86390 1
300340 99300340 1001 86380 86390 1
300280 99300280 1001 86380 86390 1
300190 99300190 1001 86380 86390 1
300272 99300272 1001 86380 86390 1
300921 99300921 1001 86380 86390 1
300844 99300844 1001 86380 86390 1
300911 99300911 1001 86380 86390 1
300930 99300930 1001 86380 86390 1
301037 99301037 1001 86380 86390 1
301103 99301103 1001 86380 86390 1
301606 99301606 1001 86380 86390 1
301756 99301756 1001 86380 86390 1
302226 99302226 1001 86380 86390 1
302295 99302295 1001 86380 86390 1
301828 99301828 1001 86380 86390 1
301939 99301939 1001 86380 86390 1
303119 99303119 1001 86380 86390 1
302852 99302852 1001 86380 86390 1
302853 99302853 1001 86380 86390 1
302947 99302947 1001 86380 86390 1
302591 99302591 1001 86380 86390 1
303219 99303219 1001 86380 86390 1
303911 99303911 1001 86380 86390 1
303964 99303964 1001 86380 86390 1
303763 99303763 1001 86380 86390 1
303647 99303647 1001 86380 86390 1
303722 99303722 1001 86380 86390 1
304237 99304237 1001 86380 86390 1
304803 99304803 1001 86380 86390 1
304570 99304570 1001 86380 86390 1
304331 99304331 1001 86380 86390 1
304308 99304308 1001 86380 86390 1
304974 99304974 1001 86380 86390 1
305002 99305002 1001 86380 86390 1
304862 99304862 1001 86380 86390 1
305520 99305520 1001 86380 86390 1
305658 99305658 1001 86380 86390 1
305390 99305390 1001 86380 86390 1
305302 99305302 1001 86380 86390 1
305355 99305355 1001 86380 86390 1
305348 99305348 1001 86380 86390 1
500760 99500760 1001 86380 86390 1
500632 99500632 1001 86380 86390 1
500497 99500497 1001 86380 86390 1
500322 99500322 1001 86380 86390 1
500400 99500400 1001 86380 86390 1
501499 99501499 1001 86380 86390 1
501252 99501252 1001 86380 86390 1
501216 99501216 1001 86380 86390 1
501755 99501755 1001 86380 86390 1
501813 99501813 1001 86380 86390 1
501687 99501687 1001 86380 86390 1
502333 99502333 1001 86380 86390 1
502145 99502145 1001 86380 86390 1
502213 99502213 1001 86380 86390 1
502149 99502149 1001 86380 86390 1
502255 99502255 1001 86380 86390 1
501903 99501903 1001 86380 86390 1
501905 99501905 1001 86380 86390 1
503216 99503216 1001 86380 86390 1
502761 99502761 1001 86380 86390 1
502672 99502672 1001 86380 86390 1
502707 99502707 1001 86380 86390 1
503329 99503329 1001 86380 86390 1
503459 99503459 1001 86380 86390 1
503325 99503325 1001 86380 86390 1
504081 99504081 1001 86380 86390 1
503958 99503958 1001 86380 86390 1
503827 99503827 1001 86380 86390 1
503590 99503590 1001 86380 86390 1
504296 99504296 1001 86380 86390 1
504120 99504120 1001 86380 86390 1
504786 99504786 1001 86380 86390 1
504561 99504561 1001 86380 86390 1
504539 99504539 1001 86380 86390 1
504364 99504364 1001 86380 86390 1
504328 99504328 1001 86380 86390 1
504397 99504397 1001 86380 86390 1
505058 99505058 1001 86380 86390 1
505394 99505394 1001 86380 86390 1
505250 99505250 1001 86380 86390 1
505896 99505896 1001 86380 86390 1
506559 99506559 1001 86380 86390 1
506564 99506564 1001 86380 86390 1
506276 99506276 1001 86380 86390 1
506203 99506203 1001 86380 86390 1
506130 99506130 1001 86380 86390 1
506043 99506043 1001 86380 86390 1
506057 99506057 1001 86380 86390 1
506048 99506048 1001 86380 86390 1
506036 99506036 1001 86380 86390 1
506794 99506794 1001 86380 86390 1
506719 99506719 1001 86380 86390 1
507386 99507386 1001 86380 86390 1
507401 99507401 1001 86380 86390 1
507263 99507263 1001 86380 86390 1
507226 99507226 1001 86380 86390 1
507095 99507095 1001 86380 86390 1
507174 99507174 1001 86380 86390 1
506924 99506924 1001 86380 86390 1
506825 99506825 1001 86380 86390 1
508311 99508311 1001 86380 86390 1
508377 99508377 1001 86380 86390 1
508341 99508341 1001 86380 86390 1
508972 99508972 1001 86380 86390 1
508989 99508989 1001 86380 86390 1
508545 99508545 1001 86380 86390 1
508566 99508566 1001 86380 86390 1
509268 99509268 1001 86380 86390 1
509146 99509146 1001 86380 86390 1
509872 99509872 1001 86380 86390 1
509767 99509767 1001 86380 86390 1
510762 99510762 1001 86380 86390 1
510751 99510751 1001 86380 86390 1
510764 99510764 1001 86380 86390 1
511535 99511535 1001 86380 86390 1
511470 99511470 1001 86380 86390 1
511485 99511485 1001 86380 86390 1
511395 99511395 1001 86380 86390 1
511227 99511227 1001 86380 86390 1
511082 99511082 1001 86380 86390 1
511604 99511604 1001 86380 86390 1
511635 99511635 1001 86380 86390 1
512235 99512235 1001 86380 86390 1
512131 99512131 1001 86380 86390 1
512559 99512559 1001 86380 86390 1
512423 99512423 1001 86380 86390 1
512478 99512478 1001 86380 86390 1
513121 99513121 1001 86380 86390 1
513098 99513098 1001 86380 86390 1
513126 99513126 1001 86380 86390 1
512758 99512758 1001 86380 86390 1
513351 99513351 1001 86380 86390 1
513392 99513392 1001 86380 86390 1
513864 99513864 1001 86380 86390 1
514005 99514005 1001 86380 86390 1
513818 99513818 1001 86380 86390 1
513525 99513525 1001 86380 86390 1
514119 99514119 1001 86380 86390 1
514150 99514150 1001 86380 86390 1
514191 99514191 1001 86380 86390 1
514731 99514731 1001 86380 86390 1
514630 99514630 1001 86380 86390 1
514543 99514543 1001 86380 86390 1
514332 99514332 1001 86380 86390 1
514385 99514385 1001 86380 86390 1
514986 99514986 1001 86380 86390 1
515387 99515387 1001 86380 86390 1
515394 99515394 1001 86380 86390 1
515140 99515140 1001 86380 86390 1
515245 99515245 1001 86380 86390 1
515239 99515239 1001 86380 86390 1
515217 99515217 1001 86380 86390 1
515886 99515886 1001 86380 86390 1
516462 99516462 1001 86380 86390 1
516401 99516401 1001 86380 86390 1
516402 99516402 1001 86380 86390 1
516057 99516057 1001 86380 86390 1
517156 99517156 1001 86380 86390 1
517146 99517146 1001 86380 86390 1
517322 99517322 1001 86380 86390 1
517006 99517006 1001 86380 86390 1
517033 99517033 1001 86380 86390 1
516771 99516771 1001 86380 86390 1
517368 99517368 1001 86380 86390 1
517486 99517486 1001 86380 86390 1
518117 99518117 1001 86380 86390 1
518147 99518147 1001 86380 86390 1
517764 99517764 1001 86380 86390 1
517806 99517806 1001 86380 86390 1
518249 99518249 1001 86380 86390 1
518950 99518950 1001 86380 86390 1
518864 99518864 1001 86380 86390 1
518868 99518868 1001 86380 86390 1
518793 99518793 1001 86380 86390 1
518629 99518629 1001 86380 86390 1
518720 99518720 1001 86380 86390 1
518658 99518658 1001 86380 86390 1
518737 99518737 1001 86380 86390 1
518625 99518625 1001 86380 86390 1
518408 99518408 1001 86380 86390 1
518369 99518369 1001 86380 86390 1
518476 99518476 1001 86380 86390 1
519166 99519166 1001 86380 86390 1
519096 99519096 1001 86380 86390 1
519150 99519150 1001 86380 86390 1
519754 99519754 1001 86380 86390 1
519643 99519643 1001 86380 86390 1
519736 99519736 1001 86380 86390 1
519362 99519362 1001 86380 86390 1
520532 99520532 1001 86380 86390 1
520458 99520458 1001 86380 86390 1
520471 99520471 1001 86380 86390 1
520264 99520264 1001 86380 86390 1
520082 99520082 1001 86380 86390 1
520030 99520030 1001 86380 86390 1
520805 99520805 1001 86380 86390 1
521458 99521458 1001 86380 86390 1
521099 99521099 1001 86380 86390 1
520913 99520913 1001 86380 86390 1
521665 99521665 1001 86380 86390 1
521590 99521590 1001 86380 86390 1
522278 99522278 1001 86380 86390 1
522224 99522224 1001 86380 86390 1
521754 99521754 1001 86380 86390 1
521808 99521808 1001 86380 86390 1
522908 99522908 1001 86380 86390 1
522886 99522886 1001 86380 86390 1
522647 99522647 1001 86380 86390 1
522702 99522702 1001 86380 86390 1
523792 99523792 1001 86380 86390 1
523936 99523936 1001 86380 86390 1
523730 99523730 1001 86380 86390 1
523694 99523694 1001 86380 86390 1
523431 99523431 1001 86380 86390 1
524582 99524582 1001 86380 86390 1
524634 99524634 1001 86380 86390 1
524447 99524447 1001 86380 86390 1
524418 99524418 1001 86380 86390 1
524267 99524267 1001 86380 86390 1
524338 99524338 1001 86380 86390 1
524198 99524198 1001 86380 86390 1
524888 99524888 1001 86380 86390 1
525486 99525486 1001 86380 86390 1
525465 99525465 1001 86380 86390 1
525479 99525479 1001 86380 86390 1
525253 99525253 1001 86380 86390 1
525043 99525043 1001 86380 86390 1
525012 99525012 1001 86380 86390 1
525619 99525619 1001 86380 86390 1
526255 99526255 1001 86380 86390 1
526348 99526348 1001 86380 86390 1
525941 99525941 1001 86380 86390 1
526486 99526486 1001 86380 86390 1
526580 99526580 1001 86380 86390 1
526430 99526430 1001 86380 86390 1
526496 99526496 1001 86380 86390 1
527133 99527133 1001 86380 86390 1
527025 99527025 1001 86380 86390 1
526770 99526770 1001 86380 86390 1
526815 99526815 1001 86380 86390 1
526665 99526665 1001 86380 86390 1
527349 99527349 1001 86380 86390 1
527261 99527261 1001 86380 86390 1
527381 99527381 1001 86380 86390 1
527373 99527373 1001 86380 86390 1
527914 99527914 1001 86380 86390 1
528032 99528032 1001 86380 86390 1
527759 99527759 1001 86380 86390 1
527788 99527788 1001 86380 86390 1
527623 99527623 1001 86380 86390 1
527616 99527616 1001 86380 86390 1
528173 99528173 1001 86380 86390 1
528845 99528845 1001 86380 86390 1
528445 99528445 1001 86380 86390 1
528484 99528484 1001 86380 86390 1
528994 99528994 1001 86380 86390 1
529020 99529020 1001 86380 86390 1
528949 99528949 1001 86380 86390 1
529524 99529524 1001 86380 86390 1
529715 99529715 1001 86380 86390 1
529326 99529326 1001 86380 86390 1
529301 99529301 1001 86380 86390 1
529881 99529881 1001 86380 86390 1
530427 99530427 1001 86380 86390 1
530466 99530466 1001 86380 86390 1
530442 99530442 1001 86380 86390 1
531321 99531321 1001 86380 86390 1
531197 99531197 1001 86380 86390 1
531374 99531374 1001 86380 86390 1
531151 99531151 1001 86380 86390 1
531164 99531164 1001 86380 86390 1
530837 99530837 1001 86380 86390 1
531559 99531559 1001 86380 86390 1
531565 99531565 1001 86380 86390 1
531799 99531799 1001 86380 86390 1
531722 99531722 1001 86380 86390 1
532866 99532866 1001 86380 86390 1
532944 99532944 1001 86380 86390 1
532882 99532882 1001 86380 86390 1
533021 99533021 1001 86380 86390 1
533027 99533027 1001 86380 86390 1
532679 99532679 1001 86380 86390 1
532465 99532465 1001 86380 86390 1
532607 99532607 1001 86380 86390 1
532455 99532455 1001 86380 86390 1
533580 99533580 1001 86380 86390 1
533366 99533366 1001 86380 86390 1
533370 99533370 1001 86380 86390 1
533349 99533349 1001 86380 86390 1
533997 99533997 1001 86380 86390 1
534563 99534563 1001 86380 86390 1
534316 99534316 1001 86380 86390 1
534355 99534355 1001 86380 86390 1
534385 99534385 1001 86380 86390 1
534348 99534348 1001 86380 86390 1
534748 99534748 1001 86380 86390 1
534827 99534827 1001 86380 86390 1
534768 99534768 1001 86380 86390 1
535356 99535356 1001 86380 86390 1
535406 99535406 1001 86380 86390 1
535275 99535275 1001 86380 86390 1
535582 99535582 1001 86380 86390 1
535635 99535635 1001 86380 86390 1
536005 99536005 1001 86380 86390 1
535929 99535929 1001 86380 86390 1
536074 99536074 1001 86380 86390 1
535748 99535748 1001 86380 86390 1
536398 99536398 1001 86380 86390 1
537025 99537025 1001 86380 86390 1
536710 99536710 1001 86380 86390 1
536713 99536713 1001 86380 86390 1
536550 99536550 1001 86380 86390 1
536721 99536721 1001 86380 86390 1
537257 99537257 1001 86380 86390 1
537949 99537949 1001 86380 86390 1
537596 99537596 1001 86380 86390 1
538013 99538013 1001 86380 86390 1
538146 99538146 1001 86380 86390 1
538175 99538175 1001 86380 86390 1
538614 99538614 1001 86380 86390 1
538730 99538730 1001 86380 86390 1
538640 99538640 1001 86380 86390 1
538431 99538431 1001 86380 86390 1
538534 99538534 1001 86380 86390 1
538435 99538435 1001 86380 86390 1
538856 99538856 1001 86380 86390 1
538923 99538923 1001 86380 86390 1
538848 99538848 1001 86380 86390 1
539488 99539488 1001 86380 86390 1
539489 99539489 1001 86380 86390 1
539505 99539505 1001 86380 86390 1
539585 99539585 1001 86380 86390 1
539629 99539629 1001 86380 86390 1
539391 99539391 1001 86380 86390 1
539302 99539302 1001 86380 86390 1
539124 99539124 1001 86380 86390 1
539088 99539088 1001 86380 86390 1
539038 99539038 1001 86380 86390 1
539752 99539752 1001 86380 86390 1
540379 99540379 1001 86380 86390 1
540402 99540402 1001 86380 86390 1
540236 99540236 1001 86380 86390 1
540250 99540250 1001 86380 86390 1
539896 99539896 1001 86380 86390 1
540528 99540528 1001 86380 86390 1
540529 99540529 1001 86380 86390 1
540525 99540525 1001 86380 86390 1
541045 99541045 1001 86380 86390 1
541364 99541364 1001 86380 86390 1
541313 99541313 1001 86380 86390 1
542098 99542098 1001 86380 86390 1
541876 99541876 1001 86380 86390 1
541765 99541765 1001 86380 86390 1
541898 99541898 1001 86380 86390 1
541524 99541524 1001 86380 86390 1
541508 99541508 1001 86380 86390 1
542130 99542130 1001 86380 86390 1
542859 99542859 1001 86380 86390 1
542837 99542837 1001 86380 86390 1
542727 99542727 1001 86380 86390 1
542715 99542715 1001 86380 86390 1
542606 99542606 1001 86380 86390 1
542581 99542581 1001 86380 86390 1
542355 99542355 1001 86380 86390 1
542458 99542458 1001 86380 86390 1
542381 99542381 1001 86380 86390 1
542356 99542356 1001 86380 86390 1
542398 99542398 1001 86380 86390 1
542949 99542949 1001 86380 86390 1
543586 99543586 1001 86380 86390 1
543762 99543762 1001 86380 86390 1
543629 99543629 1001 86380 86390 1
543491 99543491 1001 86380 86390 1
543284 99543284 1001 86380 86390 1
543261 99543261 1001 86380 86390 1
543926 99543926 1001 86380 86390 1
543791 99543791 1001 86380 86390 1
544484 99544484 1001 86380 86390 1
544537 99544537 1001 86380 86390 1
544358 99544358 1001 86380 86390 1
544350 99544350 1001 86380 86390 1
543990 99543990 1001 86380 86390 1
544073 99544073 1001 86380 86390 1
544181 99544181 1001 86380 86390 1
428235 704 1001 38640 40437 1
542291 825 1001 32192 32491 1
400098 99400098 1001 86380 86390 1
400180 99400180 1001 86380 86390 1
400720 99400720 1001 86380 86390 1
401013 99401013 1001 86380 86390 1
400963 99400963 1001 86380 86390 1
401445 99401445 1001 86380 86390 1
401676 99401676 1001 86380 86390 1
401796 99401796 1001 86380 86390 1
403061 99403061 1001 86380 86390 1
403702 99403702 1001 86380 86390 1
403837 99403837 1001 86380 86390 1
404765 99404765 1001 86380 86390 1
405119 99405119 1001 86380 86390 1
405296 99405296 1001 86380 86390 1
405349 99405349 1001 86380 86390 1
405599 99405599 1001 86380 86390 1
405651 99405651 1001 86380 86390 1
406172 99406172 1001 86380 86390 1
406698 99406698 1001 86380 86390 1
406868 99406868 1001 86380 86390 1
406863 99406863 1001 86380 86390 1
407092 99407092 1001 86380 86390 1
407294 99407294 1001 86380 86390 1
407745 99407745 1001 86380 86390 1
407896 99407896 1001 86380 86390 1
408456 99408456 1001 86380 86390 1
408782 99408782 1001 86380 86390 1
409217 99409217 1001 86380 86390 1
409537 99409537 1001 86380 86390 1
409549 99409549 1001 86380 86390 1
409843 99409843 1001 86380 86390 1
409807 99409807 1001 86380 86390 1
411084 99411084 1001 86380 86390 1
411220 99411220 1001 86380 86390 1
412037 99412037 1001 86380 86390 1
412344 99412344 1001 86380 86390 1
412371 99412371 1001 86380 86390 1
413641 99413641 1001 86380 86390 1
413486 99413486 1001 86380 86390 1
413489 99413489 1001 86380 86390 1
413539 99413539 1001 86380 86390 1
413330 99413330 1001 86380 86390 1
413287 99413287 1001 86380 86390 1
413703 99413703 1001 86380 86390 1
415675 99415675 1001 86380 86390 1
416391 99416391 1001 86380 86390 1
416080 99416080 1001 86380 86390 1
415883 99415883 1001 86380 86390 1
416010 99416010 1001 86380 86390 1
417314 99417314 1001 86380 86390 1
417175 99417175 1001 86380 86390 1
417042 99417042 1001 86380 86390 1
417469 99417469 1001 86380 86390 1
418772 99418772 1001 86380 86390 1
418264 99418264 1001 86380 86390 1
418000 99418000 1001 86380 86390 1
417921 99417921 1001 86380 86390 1
417639 99417639 1001 86380 86390 1
417625 99417625 1001 86380 86390 1
418911 99418911 1001 86380 86390 1
420170 99420170 1001 86380 86390 1
419354 99419354 1001 86380 86390 1
419419 99419419 1001 86380 86390 1
421900 99421900 1001 86380 86390 1
421117 99421117 1001 86380 86390 1
422219 99422219 1001 86380 86390 1
422371 99422371 1001 86380 86390 1
422157 99422157 1001 86380 86390 1
423486 99423486 1001 86380 86390 1
423406 99423406 1001 86380 86390 1
423455 99423455 1001 86380 86390 1
423540 99423540 1001 86380 86390 1
422578 99422578 1001 86380 86390 1
422546 99422546 1001 86380 86390 1
424083 99424083 1001 86380 86390 1
424904 99424904 1001 86380 86390 1
424344 99424344 1001 86380 86390 1
424444 99424444 1001 86380 86390 1
425695 99425695 1001 86380 86390 1
425914 99425914 1001 86380 86390 1
426241 99426241 1001 86380 86390 1
428591 99428591 1001 86380 86390 1
428372 99428372 1001 86380 86390 1
427975 99427975 1001 86380 86390 1
427631 99427631 1001 86380 86390 1
427666 99427666 1001 86380 86390 1
428866 99428866 1001 86380 86390 1
428992 99428992 1001 86380 86390 1
428917 99428917 1001 86380 86390 1
430249 99430249 1001 86380 86390 1
429387 99429387 1001 86380 86390 1
429498 99429498 1001 86380 86390 1
429363 99429363 1001 86380 86390 1
429542 99429542 1001 86380 86390 1
430506 99430506 1001 86380 86390 1
430488 99430488 1001 86380 86390 1
430474 99430474 1001 86380 86390 1
431870 99431870 1001 86380 86390 1
431897 99431897 1001 86380 86390 1
432048 99432048 1001 86380 86390 1
431565 99431565 1001 86380 86390 1
431410 99431410 1001 86380 86390 1
431366 99431366 1001 86380 86390 1
432473 99432473 1001 86380 86390 1
432219 99432219 1001 86380 86390 1
433338 99433338 1001 86380 86390 1
432971 99432971 1001 86380 86390 1
433299 99433299 1001 86380 86390 1
433843 99433843 1001 86380 86390 1
435184 99435184 1001 86380 86390 1
434955 99434955 1001 86380 86390 1
434612 99434612 1001 86380 86390 1
434371 99434371 1001 86380 86390 1
434236 99434236 1001 86380 86390 1
434300 99434300 1001 86380 86390 1
434333 99434333 1001 86380 86390 1
435826 99435826 1001 86380 86390 1
436917 99436917 1001 86380 86390 1
437012 99437012 1001 86380 86390 1
436593 99436593 1001 86380 86390 1
436368 99436368 1001 86380 86390 1
436586 99436586 1001 86380 86390 1
435901 99435901 1001 86380 86390 1
436301 99436301 1001 86380 86390 1
435915 99435915 1001 86380 86390 1
300056 99300056 1001 86380 86390 1
300083 99300083 1001 86380 86390 1
437227 99437227 1001 86380 86390 1
437307 99437307 1001 86380 86390 1
300659 99300659 1001 86380 86390 1
300818 99300818 1001 86380 86390 1
300889 99300889 1001 86380 86390 1
300734 99300734 1001 86380 86390 1
301464 99301464 1001 86380 86390 1
301214 99301214 1001 86380 86390 1
301035 99301035 1001 86380 86390 1
301685 99301685 1001 86380 86390 1
302197 99302197 1001 86380 86390 1
301907 99301907 1001 86380 86390 1
301859 99301859 1001 86380 86390 1
301784 99301784 1001 86380 86390 1
302434 99302434 1001 86380 86390 1
302451 99302451 1001 86380 86390 1
303146 99303146 1001 86380 86390 1
303181 99303181 1001 86380 86390 1
302977 99302977 1001 86380 86390 1
302983 99302983 1001 86380 86390 1
302815 99302815 1001 86380 86390 1
302761 99302761 1001 86380 86390 1
302764 99302764 1001 86380 86390 1
302648 99302648 1001 86380 86390 1
303842 99303842 1001 86380 86390 1
303873 99303873 1001 86380 86390 1
303764 99303764 1001 86380 86390 1
303707 99303707 1001 86380 86390 1
304042 99304042 1001 86380 86390 1
304767 99304767 1001 86380 86390 1
304568 99304568 1001 86380 86390 1
304652 99304652 1001 86380 86390 1
305624 99305624 1001 86380 86390 1
305362 99305362 1001 86380 86390 1
305183 99305183 1001 86380 86390 1
500045 99500045 1001 86380 86390 1
500798 99500798 1001 86380 86390 1
500258 99500258 1001 86380 86390 1
500375 99500375 1001 86380 86390 1
500236 99500236 1001 86380 86390 1
501004 99501004 1001 86380 86390 1
500823 99500823 1001 86380 86390 1
500958 99500958 1001 86380 86390 1
500990 99500990 1001 86380 86390 1
501485 99501485 1001 86380 86390 1
501357 99501357 1001 86380 86390 1
501362 99501362 1001 86380 86390 1
501136 99501136 1001 86380 86390 1
501163 99501163 1001 86380 86390 1
502304 99502304 1001 86380 86390 1
502158 99502158 1001 86380 86390 1
501848 99501848 1001 86380 86390 1
501879 99501879 1001 86380 86390 1
501932 99501932 1001 86380 86390 1
501958 99501958 1001 86380 86390 1
502488 99502488 1001 86380 86390 1
502546 99502546 1001 86380 86390 1
502683 99502683 1001 86380 86390 1
502776 99502776 1001 86380 86390 1
503416 99503416 1001 86380 86390 1
503313 99503313 1001 86380 86390 1
504070 99504070 1001 86380 86390 1
503941 99503941 1001 86380 86390 1
503956 99503956 1001 86380 86390 1
503996 99503996 1001 86380 86390 1
503921 99503921 1001 86380 86390 1
504108 99504108 1001 86380 86390 1
503809 99503809 1001 86380 86390 1
503881 99503881 1001 86380 86390 1
503585 99503585 1001 86380 86390 1
504291 99504291 1001 86380 86390 1
504821 99504821 1001 86380 86390 1
504834 99504834 1001 86380 86390 1
504747 99504747 1001 86380 86390 1
504544 99504544 1001 86380 86390 1
504682 99504682 1001 86380 86390 1
505091 99505091 1001 86380 86390 1
505654 99505654 1001 86380 86390 1
505577 99505577 1001 86380 86390 1
505630 99505630 1001 86380 86390 1
505623 99505623 1001 86380 86390 1
505399 99505399 1001 86380 86390 1
505519 99505519 1001 86380 86390 1
505218 99505218 1001 86380 86390 1
505312 99505312 1001 86380 86390 1
505235 99505235 1001 86380 86390 1
506380 99506380 1001 86380 86390 1
506186 99506186 1001 86380 86390 1
506388 99506388 1001 86380 86390 1
506086 99506086 1001 86380 86390 1
506624 99506624 1001 86380 86390 1
506771 99506771 1001 86380 86390 1
507247 99507247 1001 86380 86390 1
506848 99506848 1001 86380 86390 1
507512 99507512 1001 86380 86390 1
508214 99508214 1001 86380 86390 1
508058 99508058 1001 86380 86390 1
508237 99508237 1001 86380 86390 1
507851 99507851 1001 86380 86390 1
507909 99507909 1001 86380 86390 1
507721 99507721 1001 86380 86390 1
507734 99507734 1001 86380 86390 1
507747 99507747 1001 86380 86390 1
507722 99507722 1001 86380 86390 1
507678 99507678 1001 86380 86390 1
508966 99508966 1001 86380 86390 1
509008 99509008 1001 86380 86390 1
508864 99508864 1001 86380 86390 1
508803 99508803 1001 86380 86390 1
508535 99508535 1001 86380 86390 1
508652 99508652 1001 86380 86390 1
508475 99508475 1001 86380 86390 1
508658 99508658 1001 86380 86390 1
509278 99509278 1001 86380 86390 1
509851 99509851 1001 86380 86390 1
509709 99509709 1001 86380 86390 1
509552 99509552 1001 86380 86390 1
509425 99509425 1001 86380 86390 1
509990 99509990 1001 86380 86390 1
510580 99510580 1001 86380 86390 1
510479 99510479 1001 86380 86390 1
510518 99510518 1001 86380 86390 1
510157 99510157 1001 86380 86390 1
510253 99510253 1001 86380 86390 1
510733 99510733 1001 86380 86390 1
511360 99511360 1001 86380 86390 1
511364 99511364 1001 86380 86390 1
511507 99511507 1001 86380 86390 1
511457 99511457 1001 86380 86390 1
511275 99511275 1001 86380 86390 1
511288 99511288 1001 86380 86390 1
511333 99511333 1001 86380 86390 1
512240 99512240 1001 86380 86390 1
511917 99511917 1001 86380 86390 1
511896 99511896 1001 86380 86390 1
512428 99512428 1001 86380 86390 1
512388 99512388 1001 86380 86390 1
513042 99513042 1001 86380 86390 1
513008 99513008 1001 86380 86390 1
512828 99512828 1001 86380 86390 1
512776 99512776 1001 86380 86390 1
513338 99513338 1001 86380 86390 1
513237 99513237 1001 86380 86390 1
513937 99513937 1001 86380 86390 1
513926 99513926 1001 86380 86390 1
513752 99513752 1001 86380 86390 1
513531 99513531 1001 86380 86390 1
514033 99514033 1001 86380 86390 1
514217 99514217 1001 86380 86390 1
514775 99514775 1001 86380 86390 1
514627 99514627 1001 86380 86390 1
514557 99514557 1001 86380 86390 1
514649 99514649 1001 86380 86390 1
514534 99514534 1001 86380 86390 1
514251 99514251 1001 86380 86390 1
514338 99514338 1001 86380 86390 1
515032 99515032 1001 86380 86390 1
515576 99515576 1001 86380 86390 1
515643 99515643 1001 86380 86390 1
515258 99515258 1001 86380 86390 1
516449 99516449 1001 86380 86390 1
516327 99516327 1001 86380 86390 1
516219 99516219 1001 86380 86390 1
516287 99516287 1001 86380 86390 1
516709 99516709 1001 86380 86390 1
517187 99517187 1001 86380 86390 1
517327 99517327 1001 86380 86390 1
517257 99517257 1001 86380 86390 1
516753 99516753 1001 86380 86390 1
516847 99516847 1001 86380 86390 1
516877 99516877 1001 86380 86390 1
518114 99518114 1001 86380 86390 1
518013 99518013 1001 86380 86390 1
517869 99517869 1001 86380 86390 1
517848 99517848 1001 86380 86390 1
517901 99517901 1001 86380 86390 1
517914 99517914 1001 86380 86390 1
517698 99517698 1001 86380 86390 1
517679 99517679 1001 86380 86390 1
518812 99518812 1001 86380 86390 1
518631 99518631 1001 86380 86390 1
518498 99518498 1001 86380 86390 1
518388 99518388 1001 86380 86390 1
518996 99518996 1001 86380 86390 1
519693 99519693 1001 86380 86390 1
519583 99519583 1001 86380 86390 1
519430 99519430 1001 86380 86390 1
519249 99519249 1001 86380 86390 1
519398 99519398 1001 86380 86390 1
520512 99520512 1001 86380 86390 1
520426 99520426 1001 86380 86390 1
520336 99520336 1001 86380 86390 1
520162 99520162 1001 86380 86390 1
520116 99520116 1001 86380 86390 1
520107 99520107 1001 86380 86390 1
520786 99520786 1001 86380 86390 1
521302 99521302 1001 86380 86390 1
521237 99521237 1001 86380 86390 1
521542 99521542 1001 86380 86390 1
521506 99521506 1001 86380 86390 1
522118 99522118 1001 86380 86390 1
522223 99522223 1001 86380 86390 1
521875 99521875 1001 86380 86390 1
522989 99522989 1001 86380 86390 1
522789 99522789 1001 86380 86390 1
522640 99522640 1001 86380 86390 1
523284 99523284 1001 86380 86390 1
523263 99523263 1001 86380 86390 1
523316 99523316 1001 86380 86390 1
523136 99523136 1001 86380 86390 1
523764 99523764 1001 86380 86390 1
523898 99523898 1001 86380 86390 1
523796 99523796 1001 86380 86390 1
523942 99523942 1001 86380 86390 1
523635 99523635 1001 86380 86390 1
523658 99523658 1001 86380 86390 1
523401 99523401 1001 86380 86390 1
523470 99523470 1001 86380 86390 1
523525 99523525 1001 86380 86390 1
524071 99524071 1001 86380 86390 1
524076 99524076 1001 86380 86390 1
524659 99524659 1001 86380 86390 1
524662 99524662 1001 86380 86390 1
524370 99524370 1001 86380 86390 1
524554 99524554 1001 86380 86390 1
524517 99524517 1001 86380 86390 1
524157 99524157 1001 86380 86390 1
524209 99524209 1001 86380 86390 1
524806 99524806 1001 86380 86390 1
524920 99524920 1001 86380 86390 1
525397 99525397 1001 86380 86390 1
525189 99525189 1001 86380 86390 1
525325 99525325 1001 86380 86390 1
525364 99525364 1001 86380 86390 1
525044 99525044 1001 86380 86390 1
525161 99525161 1001 86380 86390 1
525128 99525128 1001 86380 86390 1
525625 99525625 1001 86380 86390 1
526295 99526295 1001 86380 86390 1
526382 99526382 1001 86380 86390 1
526292 99526292 1001 86380 86390 1
526168 99526168 1001 86380 86390 1
526131 99526131 1001 86380 86390 1
527241 99527241 1001 86380 86390 1
526934 99526934 1001 86380 86390 1
526846 99526846 1001 86380 86390 1
527307 99527307 1001 86380 86390 1
527320 99527320 1001 86380 86390 1
527767 99527767 1001 86380 86390 1
527699 99527699 1001 86380 86390 1
527584 99527584 1001 86380 86390 1
527651 99527651 1001 86380 86390 1
527540 99527540 1001 86380 86390 1
528137 99528137 1001 86380 86390 1
528164 99528164 1001 86380 86390 1
528175 99528175 1001 86380 86390 1
528880 99528880 1001 86380 86390 1
528684 99528684 1001 86380 86390 1
528327 99528327 1001 86380 86390 1
528903 99528903 1001 86380 86390 1
528982 99528982 1001 86380 86390 1
529690 99529690 1001 86380 86390 1
529459 99529459 1001 86380 86390 1
529465 99529465 1001 86380 86390 1
529375 99529375 1001 86380 86390 1
529492 99529492 1001 86380 86390 1
529274 99529274 1001 86380 86390 1
529898 99529898 1001 86380 86390 1
529769 99529769 1001 86380 86390 1
529822 99529822 1001 86380 86390 1
530386 99530386 1001 86380 86390 1
530528 99530528 1001 86380 86390 1
530370 99530370 1001 86380 86390 1
530152 99530152 1001 86380 86390 1
530067 99530067 1001 86380 86390 1
530695 99530695 1001 86380 86390 1
531303 99531303 1001 86380 86390 1
530985 99530985 1001 86380 86390 1
530930 99530930 1001 86380 86390 1
531395 99531395 1001 86380 86390 1
532059 99532059 1001 86380 86390 1
531914 99531914 1001 86380 86390 1
531863 99531863 1001 86380 86390 1
531880 99531880 1001 86380 86390 1
531609 99531609 1001 86380 86390 1
532263 99532263 1001 86380 86390 1
532976 99532976 1001 86380 86390 1
532748 99532748 1001 86380 86390 1
532628 99532628 1001 86380 86390 1
532825 99532825 1001 86380 86390 1
532506 99532506 1001 86380 86390 1
532533 99532533 1001 86380 86390 1
532411 99532411 1001 86380 86390 1
533188 99533188 1001 86380 86390 1
533677 99533677 1001 86380 86390 1
533689 99533689 1001 86380 86390 1
533819 99533819 1001 86380 86390 1
533639 99533639 1001 86380 86390 1
533634 99533634 1001 86380 86390 1
533635 99533635 1001 86380 86390 1
533495 99533495 1001 86380 86390 1
533307 99533307 1001 86380 86390 1
533313 99533313 1001 86380 86390 1
533261 99533261 1001 86380 86390 1
533952 99533952 1001 86380 86390 1
534536 99534536 1001 86380 86390 1
534479 99534479 1001 86380 86390 1
534456 99534456 1001 86380 86390 1
534129 99534129 1001 86380 86390 1
534126 99534126 1001 86380 86390 1
535427 99535427 1001 86380 86390 1
535470 99535470 1001 86380 86390 1
535266 99535266 1001 86380 86390 1
535254 99535254 1001 86380 86390 1
535273 99535273 1001 86380 86390 1
535074 99535074 1001 86380 86390 1
534922 99534922 1001 86380 86390 1
534961 99534961 1001 86380 86390 1
535066 99535066 1001 86380 86390 1
536231 99536231 1001 86380 86390 1
535960 99535960 1001 86380 86390 1
535758 99535758 1001 86380 86390 1
535921 99535921 1001 86380 86390 1
536412 99536412 1001 86380 86390 1
536337 99536337 1001 86380 86390 1
536460 99536460 1001 86380 86390 1
536986 99536986 1001 86380 86390 1
537137 99537137 1001 86380 86390 1
537000 99537000 1001 86380 86390 1
536965 99536965 1001 86380 86390 1
537356 99537356 1001 86380 86390 1
537334 99537334 1001 86380 86390 1
537347 99537347 1001 86380 86390 1
537362 99537362 1001 86380 86390 1
537900 99537900 1001 86380 86390 1
537865 99537865 1001 86380 86390 1
537921 99537921 1001 86380 86390 1
537446 99537446 1001 86380 86390 1
537480 99537480 1001 86380 86390 1
537378 99537378 1001 86380 86390 1
538049 99538049 1001 86380 86390 1
538055 99538055 1001 86380 86390 1
538633 99538633 1001 86380 86390 1
538565 99538565 1001 86380 86390 1
538412 99538412 1001 86380 86390 1
538478 99538478 1001 86380 86390 1
538343 99538343 1001 86380 86390 1
538931 99538931 1001 86380 86390 1
539318 99539318 1001 86380 86390 1
539407 99539407 1001 86380 86390 1
539343 99539343 1001 86380 86390 1
539128 99539128 1001 86380 86390 1
539029 99539029 1001 86380 86390 1
539715 99539715 1001 86380 86390 1
540374 99540374 1001 86380 86390 1
540157 99540157 1001 86380 86390 1
540150 99540150 1001 86380 86390 1
540164 99540164 1001 86380 86390 1
540233 99540233 1001 86380 86390 1
540493 99540493 1001 86380 86390 1
540611 99540611 1001 86380 86390 1
540496 99540496 1001 86380 86390 1
540563 99540563 1001 86380 86390 1
541205 99541205 1001 86380 86390 1
541090 99541090 1001 86380 86390 1
541210 99541210 1001 86380 86390 1
541186 99541186 1001 86380 86390 1
541150 99541150 1001 86380 86390 1
540729 99540729 1001 86380 86390 1
541497 99541497 1001 86380 86390 1
541434 99541434 1001 86380 86390 1
541953 99541953 1001 86380 86390 1
541905 99541905 1001 86380 86390 1
541908 99541908 1001 86380 86390 1
542182 99542182 1001 86380 86390 1
542228 99542228 1001 86380 86390 1
542371 99542371 1001 86380 86390 1
542527 99542527 1001 86380 86390 1
542333 99542333 1001 86380 86390 1
543603 99543603 1001 86380 86390 1
543767 99543767 1001 86380 86390 1
543412 99543412 1001 86380 86390 1
543415 99543415 1001 86380 86390 1
543191 99543191 1001 86380 86390 1
543324 99543324 1001 86380 86390 1
543811 99543811 1001 86380 86390 1
543878 99543878 1001 86380 86390 1
544399 99544399 1001 86380 86390 1
544480 99544480 1001 86380 86390 1
544392 99544392 1001 86380 86390 1
544216 99544216 1001 86380 86390 1
544121 99544121 1001 86380 86390 1
544680 99544680 1001 86380 86390 1
508477 761 1001 51798 52097 1
400342 99400342 1001 86380 86390 1
401704 99401704 1001 86380 86390 1
402007 99402007 1001 86380 86390 1
402337 99402337 1001 86380 86390 1
402290 99402290 1001 86380 86390 1
402674 99402674 1001 86380 86390 1
402782 99402782 1001 86380 86390 1
402850 99402850 1001 86380 86390 1
403377 99403377 1001 86380 86390 1
403507 99403507 1001 86380 86390 1
403848 99403848 1001 86380 86390 1
404076 99404076 1001 86380 86390 1
404140 99404140 1001 86380 86390 1
404659 99404659 1001 86380 86390 1
404632 99404632 1001 86380 86390 1
404761 99404761 1001 86380 86390 1
404717 99404717 1001 86380 86390 1
404855 99404855 1001 86380 86390 1
405006 99405006 1001 86380 86390 1
405284 99405284 1001 86380 86390 1
405364 99405364 1001 86380 86390 1
405331 99405331 1001 86380 86390 1
405849 99405849 1001 86380 86390 1
406162 99406162 1001 86380 86390 1
406257 99406257 1001 86380 86390 1
406457 99406457 1001 86380 86390 1
406516 99406516 1001 86380 86390 1
406715 99406715 1001 86380 86390 1
406739 99406739 1001 86380 86390 1
406891 99406891 1001 86380 86390 1
406957 99406957 1001 86380 86390 1
407316 99407316 1001 86380 86390 1
407571 99407571 1001 86380 86390 1
407947 99407947 1001 86380 86390 1
407959 99407959 1001 86380 86390 1
408672 99408672 1001 86380 86390 1
408754 99408754 1001 86380 86390 1
408711 99408711 1001 86380 86390 1
408716 99408716 1001 86380 86390 1
408886 99408886 1001 86380 86390 1
409240 99409240 1001 86380 86390 1
409266 99409266 1001 86380 86390 1
409195 99409195 1001 86380 86390 1
409765 99409765 1001 86380 86390 1
410454 99410454 1001 86380 86390 1
410757 99410757 1001 86380 86390 1
410797 99410797 1001 86380 86390 1
410949 99410949 1001 86380 86390 1
411238 99411238 1001 86380 86390 1
411859 99411859 1001 86380 86390 1
412174 99412174 1001 86380 86390 1
412272 99412272 1001 86380 86390 1
413520 99413520 1001 86380 86390 1
412943 99412943 1001 86380 86390 1
413990 99413990 1001 86380 86390 1
413701 99413701 1001 86380 86390 1
414928 99414928 1001 86380 86390 1
414958 99414958 1001 86380 86390 1
414690 99414690 1001 86380 86390 1
414512 99414512 1001 86380 86390 1
414545 99414545 1001 86380 86390 1
414333 99414333 1001 86380 86390 1
416959 99416959 1001 86380 86390 1
416771 99416771 1001 86380 86390 1
416748 99416748 1001 86380 86390 1
416607 99416607 1001 86380 86390 1
415910 99415910 1001 86380 86390 1
415966 99415966 1001 86380 86390 1
417277 99417277 1001 86380 86390 1
417063 99417063 1001 86380 86390 1
417549 99417549 1001 86380 86390 1
418709 99418709 1001 86380 86390 1
418060 99418060 1001 86380 86390 1
419207 99419207 1001 86380 86390 1
419066 99419066 1001 86380 86390 1
418994 99418994 1001 86380 86390 1
418868 99418868 1001 86380 86390 1
418817 99418817 1001 86380 86390 1
420296 99420296 1001 86380 86390 1
419966 99419966 1001 86380 86390 1
419476 99419476 1001 86380 86390 1
419607 99419607 1001 86380 86390 1
419558 99419558 1001 86380 86390 1
420688 99420688 1001 86380 86390 1
421352 99421352 1001 86380 86390 1
422335 99422335 1001 86380 86390 1
422415 99422415 1001 86380 86390 1
422232 99422232 1001 86380 86390 1
423379 99423379 1001 86380 86390 1
423386 99423386 1001 86380 86390 1
423495 99423495 1001 86380 86390 1
423001 99423001 1001 86380 86390 1
422993 99422993 1001 86380 86390 1
422577 99422577 1001 86380 86390 1
423864 99423864 1001 86380 86390 1
425335 99425335 1001 86380 86390 1
425061 99425061 1001 86380 86390 1
424866 99424866 1001 86380 86390 1
424794 99424794 1001 86380 86390 1
424155 99424155 1001 86380 86390 1
424417 99424417 1001 86380 86390 1
424206 99424206 1001 86380 86390 1
425681 99425681 1001 86380 86390 1
425427 99425427 1001 86380 86390 1
426817 99426817 1001 86380 86390 1
426848 99426848 1001 86380 86390 1
427219 99427219 1001 86380 86390 1
428708 99428708 1001 86380 86390 1
428378 99428378 1001 86380 86390 1
428562 99428562 1001 86380 86390 1
427940 99427940 1001 86380 86390 1
427752 99427752 1001 86380 86390 1
427705 99427705 1001 86380 86390 1
427727 99427727 1001 86380 86390 1
430193 99430193 1001 86380 86390 1
430049 99430049 1001 86380 86390 1
430061 99430061 1001 86380 86390 1
429564 99429564 1001 86380 86390 1
430459 99430459 1001 86380 86390 1
430782 99430782 1001 86380 86390 1
431923 99431923 1001 86380 86390 1
432037 99432037 1001 86380 86390 1
431979 99431979 1001 86380 86390 1
432049 99432049 1001 86380 86390 1
431352 99431352 1001 86380 86390 1
431399 99431399 1001 86380 86390 1
431268 99431268 1001 86380 86390 1
432220 99432220 1001 86380 86390 1
433399 99433399 1001 86380 86390 1
432982 99432982 1001 86380 86390 1
432547 99432547 1001 86380 86390 1
435201 99435201 1001 86380 86390 1
434683 99434683 1001 86380 86390 1
434745 99434745 1001 86380 86390 1
434702 99434702 1001 86380 86390 1
434383 99434383 1001 86380 86390 1
435696 99435696 1001 86380 86390 1
436208 99436208 1001 86380 86390 1
300086 99300086 1001 86380 86390 1
300064 99300064 1001 86380 86390 1
300702 99300702 1001 86380 86390 1
300686 99300686 1001 86380 86390 1
300436 99300436 1001 86380 86390 1
300320 99300320 1001 86380 86390 1
300455 99300455 1001 86380 86390 1
300231 99300231 1001 86380 86390 1
300819 99300819 1001 86380 86390 1
300866 99300866 1001 86380 86390 1
301418 99301418 1001 86380 86390 1
301495 99301495 1001 86380 86390 1
301286 99301286 1001 86380 86390 1
301218 99301218 1001 86380 86390 1
301019 99301019 1001 86380 86390 1
301705 99301705 1001 86380 86390 1
302184 99302184 1001 86380 86390 1
301997 99301997 1001 86380 86390 1
302114 99302114 1001 86380 86390 1
302147 99302147 1001 86380 86390 1
302392 99302392 1001 86380 86390 1
302479 99302479 1001 86380 86390 1
302388 99302388 1001 86380 86390 1
302428 99302428 1001 86380 86390 1
302545 99302545 1001 86380 86390 1
303143 99303143 1001 86380 86390 1
303120 99303120 1001 86380 86390 1
303076 99303076 1001 86380 86390 1
302826 99302826 1001 86380 86390 1
302637 99302637 1001 86380 86390 1
302599 99302599 1001 86380 86390 1
302666 99302666 1001 86380 86390 1
302719 99302719 1001 86380 86390 1
302746 99302746 1001 86380 86390 1
303210 99303210 1001 86380 86390 1
303380 99303380 1001 86380 86390 1
303904 99303904 1001 86380 86390 1
303765 99303765 1001 86380 86390 1
303582 99303582 1001 86380 86390 1
303437 99303437 1001 86380 86390 1
304051 99304051 1001 86380 86390 1
304222 99304222 1001 86380 86390 1
304827 99304827 1001 86380 86390 1
304682 99304682 1001 86380 86390 1
304750 99304750 1001 86380 86390 1
304598 99304598 1001 86380 86390 1
304410 99304410 1001 86380 86390 1
304956 99304956 1001 86380 86390 1
305392 99305392 1001 86380 86390 1
305472 99305472 1001 86380 86390 1
305159 99305159 1001 86380 86390 1
305201 99305201 1001 86380 86390 1
500077 99500077 1001 86380 86390 1
500157 99500157 1001 86380 86390 1
500453 99500453 1001 86380 86390 1
500532 99500532 1001 86380 86390 1
500416 99500416 1001 86380 86390 1
500446 99500446 1001 86380 86390 1
501336 99501336 1001 86380 86390 1
501151 99501151 1001 86380 86390 1
501740 99501740 1001 86380 86390 1
501227 99501227 1001 86380 86390 1
501666 99501666 1001 86380 86390 1
501785 99501785 1001 86380 86390 1
502351 99502351 1001 86380 86390 1
502418 99502418 1001 86380 86390 1
502439 99502439 1001 86380 86390 1
502126 99502126 1001 86380 86390 1
501925 99501925 1001 86380 86390 1
502481 99502481 1001 86380 86390 1
503200 99503200 1001 86380 86390 1
502885 99502885 1001 86380 86390 1
502979 99502979 1001 86380 86390 1
502827 99502827 1001 86380 86390 1
502840 99502840 1001 86380 86390 1
502734 99502734 1001 86380 86390 1
503436 99503436 1001 86380 86390 1
504054 99504054 1001 86380 86390 1
503928 99503928 1001 86380 86390 1
503783 99503783 1001 86380 86390 1
503735 99503735 1001 86380 86390 1
503628 99503628 1001 86380 86390 1
504907 99504907 1001 86380 86390 1
504729 99504729 1001 86380 86390 1
504554 99504554 1001 86380 86390 1
504555 99504555 1001 86380 86390 1
504493 99504493 1001 86380 86390 1
504390 99504390 1001 86380 86390 1
504372 99504372 1001 86380 86390 1
505098 99505098 1001 86380 86390 1
505643 99505643 1001 86380 86390 1
505540 99505540 1001 86380 86390 1
505319 99505319 1001 86380 86390 1
505244 99505244 1001 86380 86390 1
505780 99505780 1001 86380 86390 1
506496 99506496 1001 86380 86390 1
506585 99506585 1001 86380 86390 1
506382 99506382 1001 86380 86390 1
506672 99506672 1001 86380 86390 1
506615 99506615 1001 86380 86390 1
507220 99507220 1001 86380 86390 1
507237 99507237 1001 86380 86390 1
507265 99507265 1001 86380 86390 1
507178 99507178 1001 86380 86390 1
507180 99507180 1001 86380 86390 1
507212 99507212 1001 86380 86390 1
506842 99506842 1001 86380 86390 1
506845 99506845 1001 86380 86390 1
506974 99506974 1001 86380 86390 1
507607 99507607 1001 86380 86390 1
507517 99507517 1001 86380 86390 1
508201 99508201 1001 86380 86390 1
507876 99507876 1001 86380 86390 1
507929 99507929 1001 86380 86390 1
508028 99508028 1001 86380 86390 1
507964 99507964 1001 86380 86390 1
507654 99507654 1001 86380 86390 1
507824 99507824 1001 86380 86390 1
507756 99507756 1001 86380 86390 1
508354 99508354 1001 86380 86390 1
508446 99508446 1001 86380 86390 1
508386 99508386 1001 86380 86390 1
508985 99508985 1001 86380 86390 1
508869 99508869 1001 86380 86390 1
508814 99508814 1001 86380 86390 1
508659 99508659 1001 86380 86390 1
509080 99509080 1001 86380 86390 1
509868 99509868 1001 86380 86390 1
509888 99509888 1001 86380 86390 1
509604 99509604 1001 86380 86390 1
509672 99509672 1001 86380 86390 1
509533 99509533 1001 86380 86390 1
510060 99510060 1001 86380 86390 1
509906 99509906 1001 86380 86390 1
510050 99510050 1001 86380 86390 1
510102 99510102 1001 86380 86390 1
510624 99510624 1001 86380 86390 1
510534 99510534 1001 86380 86390 1
510704 99510704 1001 86380 86390 1
510705 99510705 1001 86380 86390 1
510541 99510541 1001 86380 86390 1
510447 99510447 1001 86380 86390 1
510188 99510188 1001 86380 86390 1
510215 99510215 1001 86380 86390 1
510918 99510918 1001 86380 86390 1
511701 99511701 1001 86380 86390 1
511677 99511677 1001 86380 86390 1
512212 99512212 1001 86380 86390 1
512002 99512002 1001 86380 86390 1
511945 99511945 1001 86380 86390 1
511844 99511844 1001 86380 86390 1
511794 99511794 1001 86380 86390 1
512834 99512834 1001 86380 86390 1
512881 99512881 1001 86380 86390 1
513878 99513878 1001 86380 86390 1
513919 99513919 1001 86380 86390 1
513924 99513924 1001 86380 86390 1
513812 99513812 1001 86380 86390 1
513414 99513414 1001 86380 86390 1
514200 99514200 1001 86380 86390 1
514234 99514234 1001 86380 86390 1
514654 99514654 1001 86380 86390 1
514393 99514393 1001 86380 86390 1
515048 99515048 1001 86380 86390 1
514942 99514942 1001 86380 86390 1
515506 99515506 1001 86380 86390 1
515294 99515294 1001 86380 86390 1
515334 99515334 1001 86380 86390 1
515825 99515825 1001 86380 86390 1
515800 99515800 1001 86380 86390 1
515848 99515848 1001 86380 86390 1
516317 99516317 1001 86380 86390 1
516497 99516497 1001 86380 86390 1
516109 99516109 1001 86380 86390 1
515911 99515911 1001 86380 86390 1
516545 99516545 1001 86380 86390 1
516599 99516599 1001 86380 86390 1
516638 99516638 1001 86380 86390 1
517303 99517303 1001 86380 86390 1
517329 99517329 1001 86380 86390 1
517096 99517096 1001 86380 86390 1
517100 99517100 1001 86380 86390 1
517064 99517064 1001 86380 86390 1
517521 99517521 1001 86380 86390 1
518024 99518024 1001 86380 86390 1
517966 99517966 1001 86380 86390 1
517956 99517956 1001 86380 86390 1
517881 99517881 1001 86380 86390 1
517913 99517913 1001 86380 86390 1
517605 99517605 1001 86380 86390 1
517741 99517741 1001 86380 86390 1
518254 99518254 1001 86380 86390 1
518363 99518363 1001 86380 86390 1
518986 99518986 1001 86380 86390 1
518873 99518873 1001 86380 86390 1
518708 99518708 1001 86380 86390 1
518714 99518714 1001 86380 86390 1
518754 99518754 1001 86380 86390 1
518495 99518495 1001 86380 86390 1
519128 99519128 1001 86380 86390 1
519137 99519137 1001 86380 86390 1
519726 99519726 1001 86380 86390 1
519644 99519644 1001 86380 86390 1
519533 99519533 1001 86380 86390 1
519559 99519559 1001 86380 86390 1
519405 99519405 1001 86380 86390 1
519459 99519459 1001 86380 86390 1
519511 99519511 1001 86380 86390 1
519285 99519285 1001 86380 86390 1
519386 99519386 1001 86380 86390 1
519826 99519826 1001 86380 86390 1
519867 99519867 1001 86380 86390 1
519973 99519973 1001 86380 86390 1
520465 99520465 1001 86380 86390 1
520253 99520253 1001 86380 86390 1
520358 99520358 1001 86380 86390 1
520262 99520262 1001 86380 86390 1
520032 99520032 1001 86380 86390 1
520774 99520774 1001 86380 86390 1
521159 99521159 1001 86380 86390 1
521138 99521138 1001 86380 86390 1
520851 99520851 1001 86380 86390 1
521555 99521555 1001 86380 86390 1
521494 99521494 1001 86380 86390 1
521636 99521636 1001 86380 86390 1
521663 99521663 1001 86380 86390 1
522153 99522153 1001 86380 86390 1
522137 99522137 1001 86380 86390 1
521910 99521910 1001 86380 86390 1
521963 99521963 1001 86380 86390 1
522485 99522485 1001 86380 86390 1
522428 99522428 1001 86380 86390 1
523059 99523059 1001 86380 86390 1
522860 99522860 1001 86380 86390 1
522603 99522603 1001 86380 86390 1
522554 99522554 1001 86380 86390 1
522608 99522608 1001 86380 86390 1
523194 99523194 1001 86380 86390 1
523230 99523230 1001 86380 86390 1
523282 99523282 1001 86380 86390 1
523885 99523885 1001 86380 86390 1
523571 99523571 1001 86380 86390 1
523690 99523690 1001 86380 86390 1
523639 99523639 1001 86380 86390 1
523654 99523654 1001 86380 86390 1
523507 99523507 1001 86380 86390 1
523425 99523425 1001 86380 86390 1
523413 99523413 1001 86380 86390 1
523947 99523947 1001 86380 86390 1
524016 99524016 1001 86380 86390 1
524147 99524147 1001 86380 86390 1
524710 99524710 1001 86380 86390 1
524470 99524470 1001 86380 86390 1
524799 99524799 1001 86380 86390 1
524790 99524790 1001 86380 86390 1
525336 99525336 1001 86380 86390 1
525159 99525159 1001 86380 86390 1
525051 99525051 1001 86380 86390 1
525712 99525712 1001 86380 86390 1
526222 99526222 1001 86380 86390 1
526358 99526358 1001 86380 86390 1
526217 99526217 1001 86380 86390 1
526082 99526082 1001 86380 86390 1
526199 99526199 1001 86380 86390 1
525892 99525892 1001 86380 86390 1
525815 99525815 1001 86380 86390 1
527094 99527094 1001 86380 86390 1
526880 99526880 1001 86380 86390 1
526857 99526857 1001 86380 86390 1
526961 99526961 1001 86380 86390 1
526649 99526649 1001 86380 86390 1
527441 99527441 1001 86380 86390 1
527279 99527279 1001 86380 86390 1
527920 99527920 1001 86380 86390 1
527898 99527898 1001 86380 86390 1
527955 99527955 1001 86380 86390 1
527675 99527675 1001 86380 86390 1
527539 99527539 1001 86380 86390 1
528090 99528090 1001 86380 86390 1
528095 99528095 1001 86380 86390 1
528620 99528620 1001 86380 86390 1
528545 99528545 1001 86380 86390 1
528351 99528351 1001 86380 86390 1
529023 99529023 1001 86380 86390 1
529366 99529366 1001 86380 86390 1
529357 99529357 1001 86380 86390 1
529204 99529204 1001 86380 86390 1
529923 99529923 1001 86380 86390 1
530158 99530158 1001 86380 86390 1
529973 99529973 1001 86380 86390 1
529980 99529980 1001 86380 86390 1
530707 99530707 1001 86380 86390 1
531369 99531369 1001 86380 86390 1
530927 99530927 1001 86380 86390 1
531385 99531385 1001 86380 86390 1
531936 99531936 1001 86380 86390 1
531873 99531873 1001 86380 86390 1
531817 99531817 1001 86380 86390 1
532230 99532230 1001 86380 86390 1
532226 99532226 1001 86380 86390 1
532884 99532884 1001 86380 86390 1
532787 99532787 1001 86380 86390 1
532656 99532656 1001 86380 86390 1
532454 99532454 1001 86380 86390 1
532520 99532520 1001 86380 86390 1
533186 99533186 1001 86380 86390 1
533713 99533713 1001 86380 86390 1
533988 99533988 1001 86380 86390 1
534571 99534571 1001 86380 86390 1
534616 99534616 1001 86380 86390 1
534399 99534399 1001 86380 86390 1
534264 99534264 1001 86380 86390 1
534852 99534852 1001 86380 86390 1
534868 99534868 1001 86380 86390 1
534714 99534714 1001 86380 86390 1
535189 99535189 1001 86380 86390 1
535252 99535252 1001 86380 86390 1
535067 99535067 1001 86380 86390 1
536243 99536243 1001 86380 86390 1
535955 99535955 1001 86380 86390 1
535796 99535796 1001 86380 86390 1
535762 99535762 1001 86380 86390 1
537062 99537062 1001 86380 86390 1
536905 99536905 1001 86380 86390 1
536776 99536776 1001 86380 86390 1
536789 99536789 1001 86380 86390 1
536819 99536819 1001 86380 86390 1
536648 99536648 1001 86380 86390 1
536590 99536590 1001 86380 86390 1
537280 99537280 1001 86380 86390 1
537333 99537333 1001 86380 86390 1
537222 99537222 1001 86380 86390 1
537952 99537952 1001 86380 86390 1
537857 99537857 1001 86380 86390 1
537718 99537718 1001 86380 86390 1
538160 99538160 1001 86380 86390 1
538244 99538244 1001 86380 86390 1
538988 99538988 1001 86380 86390 1
539533 99539533 1001 86380 86390 1
539203 99539203 1001 86380 86390 1
539838 99539838 1001 86380 86390 1
540087 99540087 1001 86380 86390 1
540206 99540206 1001 86380 86390 1
540064 99540064 1001 86380 86390 1
540600 99540600 1001 86380 86390 1
541242 99541242 1001 86380 86390 1
541286 99541286 1001 86380 86390 1
540894 99540894 1001 86380 86390 1
541060 99541060 1001 86380 86390 1
540720 99540720 1001 86380 86390 1
540746 99540746 1001 86380 86390 1
541327 99541327 1001 86380 86390 1
541967 99541967 1001 86380 86390 1
542037 99542037 1001 86380 86390 1
541976 99541976 1001 86380 86390 1
541824 99541824 1001 86380 86390 1
541792 99541792 1001 86380 86390 1
541581 99541581 1001 86380 86390 1
541582 99541582 1001 86380 86390 1
541519 99541519 1001 86380 86390 1
541585 99541585 1001 86380 86390 1
541611 99541611 1001 86380 86390 1
542239 99542239 1001 86380 86390 1
542177 99542177 1001 86380 86390 1
542607 99542607 1001 86380 86390 1
542596 99542596 1001 86380 86390 1
542497 99542497 1001 86380 86390 1
542995 99542995 1001 86380 86390 1
543023 99543023 1001 86380 86390 1
543758 99543758 1001 86380 86390 1
543652 99543652 1001 86380 86390 1
543566 99543566 1001 86380 86390 1
543152 99543152 1001 86380 86390 1
543220 99543220 1001 86380 86390 1
543808 99543808 1001 86380 86390 1
543889 99543889 1001 86380 86390 1
544483 99544483 1001 86380 86390 1
544549 99544549 1001 86380 86390 1
544530 99544530 1001 86380 86390 1
544493 99544493 1001 86380 86390 1
544595 99544595 1001 86380 86390 1
544494 99544494 1001 86380 86390 1
544353 99544353 1001 86380 86390 1
544323 99544323 1001 86380 86390 1
543989 99543989 1001 86380 86390 1
544719 99544719 1001 86380 86390 1
420150 206 1001 2100 2577 1
539287 738 1001 51024 51323 1
400704 99400704 1001 86380 86390 1
401683 99401683 1001 86380 86390 1
402128 99402128 1001 86380 86390 1
402241 99402241 1001 86380 86390 1
402462 99402462 1001 86380 86390 1
402660 99402660 1001 86380 86390 1
402740 99402740 1001 86380 86390 1
402818 99402818 1001 86380 86390 1
403123 99403123 1001 86380 86390 1
403410 99403410 1001 86380 86390 1
404720 99404720 1001 86380 86390 1
405261 99405261 1001 86380 86390 1
405459 99405459 1001 86380 86390 1
405779 99405779 1001 86380 86390 1
405821 99405821 1001 86380 86390 1
406303 99406303 1001 86380 86390 1
406579 99406579 1001 86380 86390 1
406633 99406633 1001 86380 86390 1
406977 99406977 1001 86380 86390 1
407177 99407177 1001 86380 86390 1
408380 99408380 1001 86380 86390 1
408882 99408882 1001 86380 86390 1
408933 99408933 1001 86380 86390 1
408906 99408906 1001 86380 86390 1
409009 99409009 1001 86380 86390 1
409715 99409715 1001 86380 86390 1
410227 99410227 1001 86380 86390 1
410319 99410319 1001 86380 86390 1
410444 99410444 1001 86380 86390 1
410557 99410557 1001 86380 86390 1
410529 99410529 1001 86380 86390 1
410709 99410709 1001 86380 86390 1
410934 99410934 1001 86380 86390 1
411020 99411020 1001 86380 86390 1
411360 99411360 1001 86380 86390 1
411778 99411778 1001 86380 86390 1
411892 99411892 1001 86380 86390 1
411958 99411958 1001 86380 86390 1
411862 99411862 1001 86380 86390 1
412220 99412220 1001 86380 86390 1
412202 99412202 1001 86380 86390 1
412217 99412217 1001 86380 86390 1
412392 99412392 1001 86380 86390 1
412464 99412464 1001 86380 86390 1
413627 99413627 1001 86380 86390 1
413649 99413649 1001 86380 86390 1
413113 99413113 1001 86380 86390 1
412967 99412967 1001 86380 86390 1
413985 99413985 1001 86380 86390 1
414714 99414714 1001 86380 86390 1
414352 99414352 1001 86380 86390 1
414332 99414332 1001 86380 86390 1
415389 99415389 1001 86380 86390 1
415566 99415566 1001 86380 86390 1
415983 99415983 1001 86380 86390 1
415801 99415801 1001 86380 86390 1
417048 99417048 1001 86380 86390 1
417341 99417341 1001 86380 86390 1
417155 99417155 1001 86380 86390 1
418651 99418651 1001 86380 86390 1
418581 99418581 1001 86380 86390 1
418209 99418209 1001 86380 86390 1
418907 99418907 1001 86380 86390 1
420342 99420342 1001 86380 86390 1
420058 99420058 1001 86380 86390 1
419724 99419724 1001 86380 86390 1
419701 99419701 1001 86380 86390 1
420042 99420042 1001 86380 86390 1
419835 99419835 1001 86380 86390 1
420833 99420833 1001 86380 86390 1
422033 99422033 1001 86380 86390 1
421858 99421858 1001 86380 86390 1
421325 99421325 1001 86380 86390 1
421443 99421443 1001 86380 86390 1
421449 99421449 1001 86380 86390 1
421188 99421188 1001 86380 86390 1
420994 99420994 1001 86380 86390 1
420905 99420905 1001 86380 86390 1
422494 99422494 1001 86380 86390 1
423468 99423468 1001 86380 86390 1
423475 99423475 1001 86380 86390 1
423113 99423113 1001 86380 86390 1
422976 99422976 1001 86380 86390 1
422978 99422978 1001 86380 86390 1
422727 99422727 1001 86380 86390 1
423800 99423800 1001 86380 86390 1
423981 99423981 1001 86380 86390 1
424799 99424799 1001 86380 86390 1
424680 99424680 1001 86380 86390 1
424492 99424492 1001 86380 86390 1
424346 99424346 1001 86380 86390 1
424523 99424523 1001 86380 86390 1
425772 99425772 1001 86380 86390 1
426799 99426799 1001 86380 86390 1
427063 99427063 1001 86380 86390 1
426387 99426387 1001 86380 86390 1
426095 99426095 1001 86380 86390 1
426061 99426061 1001 86380 86390 1
427196 99427196 1001 86380 86390 1
427236 99427236 1001 86380 86390 1
427184 99427184 1001 86380 86390 1
427507 99427507 1001 86380 86390 1
428630 99428630 1001 86380 86390 1
428247 99428247 1001 86380 86390 1
428309 99428309 1001 86380 86390 1
427576 99427576 1001 86380 86390 1
427759 99427759 1001 86380 86390 1
430001 99430001 1001 86380 86390 1
430371 99430371 1001 86380 86390 1
429674 99429674 1001 86380 86390 1
429556 99429556 1001 86380 86390 1
430453 99430453 1001 86380 86390 1
431698 99431698 1001 86380 86390 1
430828 99430828 1001 86380 86390 1
432212 99432212 1001 86380 86390 1
433471 99433471 1001 86380 86390 1
433139 99433139 1001 86380 86390 1
432755 99432755 1001 86380 86390 1
433858 99433858 1001 86380 86390 1
433809 99433809 1001 86380 86390 1
435243 99435243 1001 86380 86390 1
435074 99435074 1001 86380 86390 1
434512 99434512 1001 86380 86390 1
434279 99434279 1001 86380 86390 1
435831 99435831 1001 86380 86390 1
435636 99435636 1001 86380 86390 1
437090 99437090 1001 86380 86390 1
437095 99437095 1001 86380 86390 1
436540 99436540 1001 86380 86390 1
300527 99300527 1001 86380 86390 1
300578 99300578 1001 86380 86390 1
300334 99300334 1001 86380 86390 1
300226 99300226 1001 86380 86390 1
300209 99300209 1001 86380 86390 1
300754 99300754 1001 86380 86390 1
300840 99300840 1001 86380 86390 1
301549 99301549 1001 86380 86390 1
301154 99301154 1001 86380 86390 1
301296 99301296 1001 86380 86390 1
301135 99301135 1001 86380 86390 1
301047 99301047 1001 86380 86390 1
300983 99300983 1001 86380 86390 1
301563 99301563 1001 86380 86390 1
302266 99302266 1001 86380 86390 1
302330 99302330 1001 86380 86390 1
302090 99302090 1001 86380 86390 1
301922 99301922 1001 86380 86390 1
301780 99301780 1001 86380 86390 1
301847 99301847 1001 86380 86390 1
301769 99301769 1001 86380 86390 1
302444 99302444 1001 86380 86390 1
302551 99302551 1001 86380 86390 1
302500 99302500 1001 86380 86390 1
302401 99302401 1001 86380 86390 1
303145 99303145 1001 86380 86390 1
303090 99303090 1001 86380 86390 1
302814 99302814 1001 86380 86390 1
302683 99302683 1001 86380 86390 1
302685 99302685 1001 86380 86390 1
302698 99302698 1001 86380 86390 1
303403 99303403 1001 86380 86390 1
303971 99303971 1001 86380 86390 1
303924 99303924 1001 86380 86390 1
303686 99303686 1001 86380 86390 1
303791 99303791 1001 86380 86390 1
303693 99303693 1001 86380 86390 1
304053 99304053 1001 86380 86390 1
304787 99304787 1001 86380 86390 1
304845 99304845 1001 86380 86390 1
304792 99304792 1001 86380 86390 1
304540 99304540 1001 86380 86390 1
304507 99304507 1001 86380 86390 1
304441 99304441 1001 86380 86390 1
305039 99305039 1001 86380 86390 1
304975 99304975 1001 86380 86390 1
304953 99304953 1001 86380 86390 1
305479 99305479 1001 86380 86390 1
305384 99305384 1001 86380 86390 1
305439 99305439 1001 86380 86390 1
305076 99305076 1001 86380 86390 1
500131 99500131 1001 86380 86390 1
500020 99500020 1001 86380 86390 1
500650 99500650 1001 86380 86390 1
500481 99500481 1001 86380 86390 1
500431 99500431 1001 86380 86390 1
500524 99500524 1001 86380 86390 1
500269 99500269 1001 86380 86390 1
501344 99501344 1001 86380 86390 1
501372 99501372 1001 86380 86390 1
501415 99501415 1001 86380 86390 1
501340 99501340 1001 86380 86390 1
502341 99502341 1001 86380 86390 1
501869 99501869 1001 86380 86390 1
502670 99502670 1001 86380 86390 1
503288 99503288 1001 86380 86390 1
503198 99503198 1001 86380 86390 1
502762 99502762 1001 86380 86390 1
502769 99502769 1001 86380 86390 1
503961 99503961 1001 86380 86390 1
503707 99503707 1001 86380 86390 1
503825 99503825 1001 86380 86390 1
503903 99503903 1001 86380 86390 1
503723 99503723 1001 86380 86390 1
503750 99503750 1001 86380 86390 1
503743 99503743 1001 86380 86390 1
503698 99503698 1001 86380 86390 1
503663 99503663 1001 86380 86390 1
503612 99503612 1001 86380 86390 1
504309 99504309 1001 86380 86390 1
504194 99504194 1001 86380 86390 1
504829 99504829 1001 86380 86390 1
504753 99504753 1001 86380 86390 1
504485 99504485 1001 86380 86390 1
504373 99504373 1001 86380 86390 1
505025 99505025 1001 86380 86390 1
505602 99505602 1001 86380 86390 1
505628 99505628 1001 86380 86390 1
505681 99505681 1001 86380 86390 1
505665 99505665 1001 86380 86390 1
505430 99505430 1001 86380 86390 1
505407 99505407 1001 86380 86390 1
505963 99505963 1001 86380 86390 1
506584 99506584 1001 86380 86390 1
506137 99506137 1001 86380 86390 1
506791 99506791 1001 86380 86390 1
507262 99507262 1001 86380 86390 1
507290 99507290 1001 86380 86390 1
507370 99507370 1001 86380 86390 1
507173 99507173 1001 86380 86390 1
507122 99507122 1001 86380 86390 1
507097 99507097 1001 86380 86390 1
507177 99507177 1001 86380 86390 1
506931 99506931 1001 86380 86390 1
507485 99507485 1001 86380 86390 1
507451 99507451 1001 86380 86390 1
508120 99508120 1001 86380 86390 1
508223 99508223 1001 86380 86390 1
507926 99507926 1001 86380 86390 1
507880 99507880 1001 86380 86390 1
507946 99507946 1001 86380 86390 1
507989 99507989 1001 86380 86390 1
507657 99507657 1001 86380 86390 1
508289 99508289 1001 86380 86390 1
508370 99508370 1001 86380 86390 1
508948 99508948 1001 86380 86390 1
508927 99508927 1001 86380 86390 1
509032 99509032 1001 86380 86390 1
508674 99508674 1001 86380 86390 1
508679 99508679 1001 86380 86390 1
508597 99508597 1001 86380 86390 1
508650 99508650 1001 86380 86390 1
508539 99508539 1001 86380 86390 1
509750 99509750 1001 86380 86390 1
509739 99509739 1001 86380 86390 1
509745 99509745 1001 86380 86390 1
509586 99509586 1001 86380 86390 1
509347 99509347 1001 86380 86390 1
509353 99509353 1001 86380 86390 1
509916 99509916 1001 86380 86390 1
510550 99510550 1001 86380 86390 1
510683 99510683 1001 86380 86390 1
510558 99510558 1001 86380 86390 1
510116 99510116 1001 86380 86390 1
510872 99510872 1001 86380 86390 1
511526 99511526 1001 86380 86390 1
511482 99511482 1001 86380 86390 1
511499 99511499 1001 86380 86390 1
511345 99511345 1001 86380 86390 1
511281 99511281 1001 86380 86390 1
511004 99511004 1001 86380 86390 1
511095 99511095 1001 86380 86390 1
511644 99511644 1001 86380 86390 1
511600 99511600 1001 86380 86390 1
512294 99512294 1001 86380 86390 1
512048 99512048 1001 86380 86390 1
512113 99512113 1001 86380 86390 1
511848 99511848 1001 86380 86390 1
511910 99511910 1001 86380 86390 1
511807 99511807 1001 86380 86390 1
511925 99511925 1001 86380 86390 1
512564 99512564 1001 86380 86390 1
513056 99513056 1001 86380 86390 1
512813 99512813 1001 86380 86390 1
512854 99512854 1001 86380 86390 1
512678 99512678 1001 86380 86390 1
512654 99512654 1001 86380 86390 1
512762 99512762 1001 86380 86390 1
513400 99513400 1001 86380 86390 1
513391 99513391 1001 86380 86390 1
514004 99514004 1001 86380 86390 1
514029 99514029 1001 86380 86390 1
513992 99513992 1001 86380 86390 1
513689 99513689 1001 86380 86390 1
514536 99514536 1001 86380 86390 1
514653 99514653 1001 86380 86390 1
514950 99514950 1001 86380 86390 1
514979 99514979 1001 86380 86390 1
514981 99514981 1001 86380 86390 1
514956 99514956 1001 86380 86390 1
515487 99515487 1001 86380 86390 1
515370 99515370 1001 86380 86390 1
516407 99516407 1001 86380 86390 1
516481 99516481 1001 86380 86390 1
516213 99516213 1001 86380 86390 1
516051 99516051 1001 86380 86390 1
515896 99515896 1001 86380 86390 1
516559 99516559 1001 86380 86390 1
516624 99516624 1001 86380 86390 1
516612 99516612 1001 86380 86390 1
517290 99517290 1001 86380 86390 1
517180 99517180 1001 86380 86390 1
517047 99517047 1001 86380 86390 1
517025 99517025 1001 86380 86390 1
516837 99516837 1001 86380 86390 1
516789 99516789 1001 86380 86390 1
517380 99517380 1001 86380 86390 1
517474 99517474 1001 86380 86390 1
518128 99518128 1001 86380 86390 1
517657 99517657 1001 86380 86390 1
517690 99517690 1001 86380 86390 1
517552 99517552 1001 86380 86390 1
517734 99517734 1001 86380 86390 1
518266 99518266 1001 86380 86390 1
518167 99518167 1001 86380 86390 1
518339 99518339 1001 86380 86390 1
519023 99519023 1001 86380 86390 1
519729 99519729 1001 86380 86390 1
519744 99519744 1001 86380 86390 1
519654 99519654 1001 86380 86390 1
519617 99519617 1001 86380 86390 1
519547 99519547 1001 86380 86390 1
519378 99519378 1001 86380 86390 1
520566 99520566 1001 86380 86390 1
520349 99520349 1001 86380 86390 1
520353 99520353 1001 86380 86390 1
520102 99520102 1001 86380 86390 1
520027 99520027 1001 86380 86390 1
520158 99520158 1001 86380 86390 1
520780 99520780 1001 86380 86390 1
520716 99520716 1001 86380 86390 1
520732 99520732 1001 86380 86390 1
520746 99520746 1001 86380 86390 1
520751 99520751 1001 86380 86390 1
521252 99521252 1001 86380 86390 1
521201 99521201 1001 86380 86390 1
521203 99521203 1001 86380 86390 1
520910 99520910 1001 86380 86390 1
521621 99521621 1001 86380 86390 1
521661 99521661 1001 86380 86390 1
522113 99522113 1001 86380 86390 1
522264 99522264 1001 86380 86390 1
522185 99522185 1001 86380 86390 1
521977 99521977 1001 86380 86390 1
521739 99521739 1001 86380 86390 1
522361 99522361 1001 86380 86390 1
522441 99522441 1001 86380 86390 1
523097 99523097 1001 86380 86390 1
522809 99522809 1001 86380 86390 1
522812 99522812 1001 86380 86390 1
523203 99523203 1001 86380 86390 1
523915 99523915 1001 86380 86390 1
523649 99523649 1001 86380 86390 1
523640 99523640 1001 86380 86390 1
524111 99524111 1001 86380 86390 1
524030 99524030 1001 86380 86390 1
524694 99524694 1001 86380 86390 1
524553 99524553 1001 86380 86390 1
524440 99524440 1001 86380 86390 1
524433 99524433 1001 86380 86390 1
524158 99524158 1001 86380 86390 1
525300 99525300 1001 86380 86390 1
525258 99525258 1001 86380 86390 1
525030 99525030 1001 86380 86390 1
525665 99525665 1001 86380 86390 1
526346 99526346 1001 86380 86390 1
526384 99526384 1001 86380 86390 1
526049 99526049 1001 86380 86390 1
526127 99526127 1001 86380 86390 1
526119 99526119 1001 86380 86390 1
526110 99526110 1001 86380 86390 1
526022 99526022 1001 86380 86390 1
525877 99525877 1001 86380 86390 1
527108 99527108 1001 86380 86390 1
527394 99527394 1001 86380 86390 1
528073 99528073 1001 86380 86390 1
528061 99528061 1001 86380 86390 1
528066 99528066 1001 86380 86390 1
527984 99527984 1001 86380 86390 1
527792 99527792 1001 86380 86390 1
527757 99527757 1001 86380 86390 1
527679 99527679 1001 86380 86390 1
527693 99527693 1001 86380 86390 1
527838 99527838 1001 86380 86390 1
527669 99527669 1001 86380 86390 1
527748 99527748 1001 86380 86390 1
527778 99527778 1001 86380 86390 1
527637 99527637 1001 86380 86390 1
527606 99527606 1001 86380 86390 1
528216 99528216 1001 86380 86390 1
528194 99528194 1001 86380 86390 1
528079 99528079 1001 86380 86390 1
528881 99528881 1001 86380 86390 1
528593 99528593 1001 86380 86390 1
528583 99528583 1001 86380 86390 1
528630 99528630 1001 86380 86390 1
528282 99528282 1001 86380 86390 1
528465 99528465 1001 86380 86390 1
528390 99528390 1001 86380 86390 1
529002 99529002 1001 86380 86390 1
528952 99528952 1001 86380 86390 1
529085 99529085 1001 86380 86390 1
528983 99528983 1001 86380 86390 1
529673 99529673 1001 86380 86390 1
529414 99529414 1001 86380 86390 1
529495 99529495 1001 86380 86390 1
529226 99529226 1001 86380 86390 1
530376 99530376 1001 86380 86390 1
530206 99530206 1001 86380 86390 1
530223 99530223 1001 86380 86390 1
530189 99530189 1001 86380 86390 1
529994 99529994 1001 86380 86390 1
531215 99531215 1001 86380 86390 1
531296 99531296 1001 86380 86390 1
531057 99531057 1001 86380 86390 1
530764 99530764 1001 86380 86390 1
531480 99531480 1001 86380 86390 1
531384 99531384 1001 86380 86390 1
531993 99531993 1001 86380 86390 1
531683 99531683 1001 86380 86390 1
532386 99532386 1001 86380 86390 1
532378 99532378 1001 86380 86390 1
532368 99532368 1001 86380 86390 1
532895 99532895 1001 86380 86390 1
532974 99532974 1001 86380 86390 1
532977 99532977 1001 86380 86390 1
532553 99532553 1001 86380 86390 1
532503 99532503 1001 86380 86390 1
532581 99532581 1001 86380 86390 1
532513 99532513 1001 86380 86390 1
533082 99533082 1001 86380 86390 1
533755 99533755 1001 86380 86390 1
533454 99533454 1001 86380 86390 1
533356 99533356 1001 86380 86390 1
533258 99533258 1001 86380 86390 1
534498 99534498 1001 86380 86390 1
534307 99534307 1001 86380 86390 1
534308 99534308 1001 86380 86390 1
534112 99534112 1001 86380 86390 1
534164 99534164 1001 86380 86390 1
534075 99534075 1001 86380 86390 1
534804 99534804 1001 86380 86390 1
534822 99534822 1001 86380 86390 1
535365 99535365 1001 86380 86390 1
535136 99535136 1001 86380 86390 1
535117 99535117 1001 86380 86390 1
535251 99535251 1001 86380 86390 1
535073 99535073 1001 86380 86390 1
535679 99535679 1001 86380 86390 1
536245 99536245 1001 86380 86390 1
535946 99535946 1001 86380 86390 1
535732 99535732 1001 86380 86390 1
535827 99535827 1001 86380 86390 1
535723 99535723 1001 86380 86390 1
536481 99536481 1001 86380 86390 1
536999 99536999 1001 86380 86390 1
536969 99536969 1001 86380 86390 1
536696 99536696 1001 86380 86390 1
537199 99537199 1001 86380 86390 1
536542 99536542 1001 86380 86390 1
537352 99537352 1001 86380 86390 1
537926 99537926 1001 86380 86390 1
537787 99537787 1001 86380 86390 1
537812 99537812 1001 86380 86390 1
537880 99537880 1001 86380 86390 1
537844 99537844 1001 86380 86390 1
537909 99537909 1001 86380 86390 1
538092 99538092 1001 86380 86390 1
538458 99538458 1001 86380 86390 1
538502 99538502 1001 86380 86390 1
538258 99538258 1001 86380 86390 1
538395 99538395 1001 86380 86390 1
538357 99538357 1001 86380 86390 1
538922 99538922 1001 86380 86390 1
539402 99539402 1001 86380 86390 1
539356 99539356 1001 86380 86390 1
539204 99539204 1001 86380 86390 1
539193 99539193 1001 86380 86390 1
539784 99539784 1001 86380 86390 1
540442 99540442 1001 86380 86390 1
540448 99540448 1001 86380 86390 1
540055 99540055 1001 86380 86390 1
539893 99539893 1001 86380 86390 1
540480 99540480 1001 86380 86390 1
540562 99540562 1001 86380 86390 1
540527 99540527 1001 86380 86390 1
541151 99541151 1001 86380 86390 1
541170 99541170 1001 86380 86390 1
541054 99541054 1001 86380 86390 1
541006 99541006 1001 86380 86390 1
540848 99540848 1001 86380 86390 1
540784 99540784 1001 86380 86390 1
540681 99540681 1001 86380 86390 1
540813 99540813 1001 86380 86390 1
541366 99541366 1001 86380 86390 1
542035 99542035 1001 86380 86390 1
541932 99541932 1001 86380 86390 1
542064 99542064 1001 86380 86390 1
541764 99541764 1001 86380 86390 1
541574 99541574 1001 86380 86390 1
542198 99542198 1001 86380 86390 1
542137 99542137 1001 86380 86390 1
542306 99542306 1001 86380 86390 1
542766 99542766 1001 86380 86390 1
542780 99542780 1001 86380 86390 1
542585 99542585 1001 86380 86390 1
542629 99542629 1001 86380 86390 1
542708 99542708 1001 86380 86390 1
542671 99542671 1001 86380 86390 1
542457 99542457 1001 86380 86390 1
542969 99542969 1001 86380 86390 1
543146 99543146 1001 86380 86390 1
543018 99543018 1001 86380 86390 1
543557 99543557 1001 86380 86390 1
543369 99543369 1001 86380 86390 1
543473 99543473 1001 86380 86390 1
543911 99543911 1001 86380 86390 1
543848 99543848 1001 86380 86390 1
544540 99544540 1001 86380 86390 1
544576 99544576 1001 86380 86390 1
544479 99544479 1001 86380 86390 1
544404 99544404 1001 86380 86390 1
544228 99544228 1001 86380 86390 1
544334 99544334 1001 86380 86390 1
544364 99544364 1001 86380 86390 1
544607 99544607 1001 86380 86390 1
544639 99544639 1001 86380 86390 1
544606 99544606 1001 86380 86390 1
522443 898 1001 60904 61203 1
400562 99400562 1001 86380 86390 1
400709 99400709 1001 86380 86390 1
401840 99401840 1001 86380 86390 1
402149 99402149 1001 86380 86390 1
402929 99402929 1001 86380 86390 1
402915 99402915 1001 86380 86390 1
403433 99403433 1001 86380 86390 1
403456 99403456 1001 86380 86390 1
403726 99403726 1001 86380 86390 1
405061 99405061 1001 86380 86390 1
405128 99405128 1001 86380 86390 1
405194 99405194 1001 86380 86390 1
405297 99405297 1001 86380 86390 1
405412 99405412 1001 86380 86390 1
406082 99406082 1001 86380 86390 1
406373 99406373 1001 86380 86390 1
406666 99406666 1001 86380 86390 1
406756 99406756 1001 86380 86390 1
407130 99407130 1001 86380 86390 1
407250 99407250 1001 86380 86390 1
407384 99407384 1001 86380 86390 1
408010 99408010 1001 86380 86390 1
408076 99408076 1001 86380 86390 1
408179 99408179 1001 86380 86390 1
408701 99408701 1001 86380 86390 1
409051 99409051 1001 86380 86390 1
409336 99409336 1001 86380 86390 1
409453 99409453 1001 86380 86390 1
409563 99409563 1001 86380 86390 1
409668 99409668 1001 86380 86390 1
409813 99409813 1001 86380 86390 1
409881 99409881 1001 86380 86390 1
410269 99410269 1001 86380 86390 1
410943 99410943 1001 86380 86390 1
411026 99411026 1001 86380 86390 1
411255 99411255 1001 86380 86390 1
411271 99411271 1001 86380 86390 1
411676 99411676 1001 86380 86390 1
411758 99411758 1001 86380 86390 1
411752 99411752 1001 86380 86390 1
412290 99412290 1001 86380 86390 1
413351 99413351 1001 86380 86390 1
413505 99413505 1001 86380 86390 1
413085 99413085 1001 86380 86390 1
412992 99412992 1001 86380 86390 1
413024 99413024 1001 86380 86390 1
413202 99413202 1001 86380 86390 1
413279 99413279 1001 86380 86390 1
412674 99412674 1001 86380 86390 1
412679 99412679 1001 86380 86390 1
412836 99412836 1001 86380 86390 1
414099 99414099 1001 86380 86390 1
414450 99414450 1001 86380 86390 1
414155 99414155 1001 86380 86390 1
416550 99416550 1001 86380 86390 1
416343 99416343 1001 86380 86390 1
415937 99415937 1001 86380 86390 1
415918 99415918 1001 86380 86390 1
417169 99417169 1001 86380 86390 1
417265 99417265 1001 86380 86390 1
417522 99417522 1001 86380 86390 1
417408 99417408 1001 86380 86390 1
417563 99417563 1001 86380 86390 1
418766 99418766 1001 86380 86390 1
417646 99417646 1001 86380 86390 1
418883 99418883 1001 86380 86390 1
420411 99420411 1001 86380 86390 1
419929 99419929 1001 86380 86390 1
420021 99420021 1001 86380 86390 1
420680 99420680 1001 86380 86390 1
420673 99420673 1001 86380 86390 1
422084 99422084 1001 86380 86390 1
421457 99421457 1001 86380 86390 1
420895 99420895 1001 86380 86390 1
421106 99421106 1001 86380 86390 1
422253 99422253 1001 86380 86390 1
422338 99422338 1001 86380 86390 1
422209 99422209 1001 86380 86390 1
423744 99423744 1001 86380 86390 1
423022 99423022 1001 86380 86390 1
423233 99423233 1001 86380 86390 1
423083 99423083 1001 86380 86390 1
422816 99422816 1001 86380 86390 1
425294 99425294 1001 86380 86390 1
424884 99424884 1001 86380 86390 1
424164 99424164 1001 86380 86390 1
425005 99425005 1001 86380 86390 1
425634 99425634 1001 86380 86390 1
427048 99427048 1001 86380 86390 1
426522 99426522 1001 86380 86390 1
426647 99426647 1001 86380 86390 1
426288 99426288 1001 86380 86390 1
426119 99426119 1001 86380 86390 1
427159 99427159 1001 86380 86390 1
427229 99427229 1001 86380 86390 1
427410 99427410 1001 86380 86390 1
428411 99428411 1001 86380 86390 1
428356 99428356 1001 86380 86390 1
428357 99428357 1001 86380 86390 1
428137 99428137 1001 86380 86390 1
427868 99427868 1001 86380 86390 1
429100 99429100 1001 86380 86390 1
430088 99430088 1001 86380 86390 1
430362 99430362 1001 86380 86390 1
429675 99429675 1001 86380 86390 1
429918 99429918 1001 86380 86390 1
429356 99429356 1001 86380 86390 1
430609 99430609 1001 86380 86390 1
430705 99430705 1001 86380 86390 1
430532 99430532 1001 86380 86390 1
430556 99430556 1001 86380 86390 1
430452 99430452 1001 86380 86390 1
431990 99431990 1001 86380 86390 1
431940 99431940 1001 86380 86390 1
431532 99431532 1001 86380 86390 1
430947 99430947 1001 86380 86390 1
431178 99431178 1001 86380 86390 1
430906 99430906 1001 86380 86390 1
433621 99433621 1001 86380 86390 1
433447 99433447 1001 86380 86390 1
433053 99433053 1001 86380 86390 1
432978 99432978 1001 86380 86390 1
433186 99433186 1001 86380 86390 1
434013 99434013 1001 86380 86390 1
435046 99435046 1001 86380 86390 1
435360 99435360 1001 86380 86390 1
434633 99434633 1001 86380 86390 1
434751 99434751 1001 86380 86390 1
434423 99434423 1001 86380 86390 1
434287 99434287 1001 86380 86390 1
434581 99434581 1001 86380 86390 1
435454 99435454 1001 86380 86390 1
436777 99436777 1001 86380 86390 1
437017 99437017 1001 86380 86390 1
436423 99436423 1001 86380 86390 1
436261 99436261 1001 86380 86390 1
437264 99437264 1001 86380 86390 1
300898 99300898 1001 86380 86390 1
300861 99300861 1001 86380 86390 1
301351 99301351 1001 86380 86390 1
301529 99301529 1001 86380 86390 1
301148 99301148 1001 86380 86390 1
301254 99301254 1001 86380 86390 1
301308 99301308 1001 86380 86390 1
301102 99301102 1001 86380 86390 1
301038 99301038 1001 86380 86390 1
300962 99300962 1001 86380 86390 1
301028 99301028 1001 86380 86390 1
301085 99301085 1001 86380 86390 1
301686 99301686 1001 86380 86390 1
302267 99302267 1001 86380 86390 1
302142 99302142 1001 86380 86390 1
302056 99302056 1001 86380 86390 1
302173 99302173 1001 86380 86390 1
301803 99301803 1001 86380 86390 1
301768 99301768 1001 86380 86390 1
302552 99302552 1001 86380 86390 1
302554 99302554 1001 86380 86390 1
303205 99303205 1001 86380 86390 1
302647 99302647 1001 86380 86390 1
303212 99303212 1001 86380 86390 1
303214 99303214 1001 86380 86390 1
303982 99303982 1001 86380 86390 1
304031 99304031 1001 86380 86390 1
303931 99303931 1001 86380 86390 1
303909 99303909 1001 86380 86390 1
304017 99304017 1001 86380 86390 1
304028 99304028 1001 86380 86390 1
303473 99303473 1001 86380 86390 1
304762 99304762 1001 86380 86390 1
304451 99304451 1001 86380 86390 1
304583 99304583 1001 86380 86390 1
304329 99304329 1001 86380 86390 1
304265 99304265 1001 86380 86390 1
304314 99304314 1001 86380 86390 1
305016 99305016 1001 86380 86390 1
305061 99305061 1001 86380 86390 1
305655 99305655 1001 86380 86390 1
305601 99305601 1001 86380 86390 1
305563 99305563 1001 86380 86390 1
305577 99305577 1001 86380 86390 1
305441 99305441 1001 86380 86390 1
305346 99305346 1001 86380 86390 1
305336 99305336 1001 86380 86390 1
305233 99305233 1001 86380 86390 1
305248 99305248 1001 86380 86390 1
500152 99500152 1001 86380 86390 1
500752 99500752 1001 86380 86390 1
500675 99500675 1001 86380 86390 1
500766 99500766 1001 86380 86390 1
500501 99500501 1001 86380 86390 1
500219 99500219 1001 86380 86390 1
500820 99500820 1001 86380 86390 1
501563 99501563 1001 86380 86390 1
501284 99501284 1001 86380 86390 1
501272 99501272 1001 86380 86390 1
501247 99501247 1001 86380 86390 1
501226 99501226 1001 86380 86390 1
501217 99501217 1001 86380 86390 1
502080 99502080 1001 86380 86390 1
502082 99502082 1001 86380 86390 1
501961 99501961 1001 86380 86390 1
501975 99501975 1001 86380 86390 1
501873 99501873 1001 86380 86390 1
501874 99501874 1001 86380 86390 1
502539 99502539 1001 86380 86390 1
502604 99502604 1001 86380 86390 1
503040 99503040 1001 86380 86390 1
502903 99502903 1001 86380 86390 1
504038 99504038 1001 86380 86390 1
504184 99504184 1001 86380 86390 1
504896 99504896 1001 86380 86390 1
504819 99504819 1001 86380 86390 1
504768 99504768 1001 86380 86390 1
504812 99504812 1001 86380 86390 1
504547 99504547 1001 86380 86390 1
504512 99504512 1001 86380 86390 1
504436 99504436 1001 86380 86390 1
505076 99505076 1001 86380 86390 1
504988 99504988 1001 86380 86390 1
505069 99505069 1001 86380 86390 1
505597 99505597 1001 86380 86390 1
505728 99505728 1001 86380 86390 1
505457 99505457 1001 86380 86390 1
505459 99505459 1001 86380 86390 1
505261 99505261 1001 86380 86390 1
505925 99505925 1001 86380 86390 1
506434 99506434 1001 86380 86390 1
506223 99506223 1001 86380 86390 1
506269 99506269 1001 86380 86390 1
506221 99506221 1001 86380 86390 1
506146 99506146 1001 86380 86390 1
506024 99506024 1001 86380 86390 1
506767 99506767 1001 86380 86390 1
506692 99506692 1001 86380 86390 1
506654 99506654 1001 86380 86390 1
506693 99506693 1001 86380 86390 1
507088 99507088 1001 86380 86390 1
507021 99507021 1001 86380 86390 1
506889 99506889 1001 86380 86390 1
506813 99506813 1001 86380 86390 1
507602 99507602 1001 86380 86390 1
507486 99507486 1001 86380 86390 1
508158 99508158 1001 86380 86390 1
508225 99508225 1001 86380 86390 1
507634 99507634 1001 86380 86390 1
508306 99508306 1001 86380 86390 1
508895 99508895 1001 86380 86390 1
508758 99508758 1001 86380 86390 1
508622 99508622 1001 86380 86390 1
509228 99509228 1001 86380 86390 1
509258 99509258 1001 86380 86390 1
509235 99509235 1001 86380 86390 1
509575 99509575 1001 86380 86390 1
510071 99510071 1001 86380 86390 1
510552 99510552 1001 86380 86390 1
510710 99510710 1001 86380 86390 1
510555 99510555 1001 86380 86390 1
510376 99510376 1001 86380 86390 1
510110 99510110 1001 86380 86390 1
511430 99511430 1001 86380 86390 1
511286 99511286 1001 86380 86390 1
511278 99511278 1001 86380 86390 1
511102 99511102 1001 86380 86390 1
511064 99511064 1001 86380 86390 1
510940 99510940 1001 86380 86390 1
511671 99511671 1001 86380 86390 1
511582 99511582 1001 86380 86390 1
512322 99512322 1001 86380 86390 1
512297 99512297 1001 86380 86390 1
512032 99512032 1001 86380 86390 1
512059 99512059 1001 86380 86390 1
511880 99511880 1001 86380 86390 1
513160 99513160 1001 86380 86390 1
512973 99512973 1001 86380 86390 1
512847 99512847 1001 86380 86390 1
512822 99512822 1001 86380 86390 1
512635 99512635 1001 86380 86390 1
512648 99512648 1001 86380 86390 1
513274 99513274 1001 86380 86390 1
513264 99513264 1001 86380 86390 1
513627 99513627 1001 86380 86390 1
513733 99513733 1001 86380 86390 1
513614 99513614 1001 86380 86390 1
514035 99514035 1001 86380 86390 1
514153 99514153 1001 86380 86390 1
514039 99514039 1001 86380 86390 1
514805 99514805 1001 86380 86390 1
514303 99514303 1001 86380 86390 1
514394 99514394 1001 86380 86390 1
514373 99514373 1001 86380 86390 1
514920 99514920 1001 86380 86390 1
514957 99514957 1001 86380 86390 1
515546 99515546 1001 86380 86390 1
515485 99515485 1001 86380 86390 1
515498 99515498 1001 86380 86390 1
515502 99515502 1001 86380 86390 1
515285 99515285 1001 86380 86390 1
515473 99515473 1001 86380 86390 1
515180 99515180 1001 86380 86390 1
515262 99515262 1001 86380 86390 1
515213 99515213 1001 86380 86390 1
516461 99516461 1001 86380 86390 1
516436 99516436 1001 86380 86390 1
516440 99516440 1001 86380 86390 1
516457 99516457 1001 86380 86390 1
515966 99515966 1001 86380 86390 1
515909 99515909 1001 86380 86390 1
516092 99516092 1001 86380 86390 1
516068 99516068 1001 86380 86390 1
515926 99515926 1001 86380 86390 1
516586 99516586 1001 86380 86390 1
516900 99516900 1001 86380 86390 1
516733 99516733 1001 86380 86390 1
516736 99516736 1001 86380 86390 1
516908 99516908 1001 86380 86390 1
517417 99517417 1001 86380 86390 1
517779 99517779 1001 86380 86390 1
517768 99517768 1001 86380 86390 1
517580 99517580 1001 86380 86390 1
517654 99517654 1001 86380 86390 1
518570 99518570 1001 86380 86390 1
519724 99519724 1001 86380 86390 1
519743 99519743 1001 86380 86390 1
519805 99519805 1001 86380 86390 1
519480 99519480 1001 86380 86390 1
519589 99519589 1001 86380 86390 1
519387 99519387 1001 86380 86390 1
519388 99519388 1001 86380 86390 1
519235 99519235 1001 86380 86390 1
519918 99519918 1001 86380 86390 1
520503 99520503 1001 86380 86390 1
520300 99520300 1001 86380 86390 1
520066 99520066 1001 86380 86390 1
520081 99520081 1001 86380 86390 1
520667 99520667 1001 86380 86390 1
520657 99520657 1001 86380 86390 1
521273 99521273 1001 86380 86390 1
521303 99521303 1001 86380 86390 1
521329 99521329 1001 86380 86390 1
521407 99521407 1001 86380 86390 1
521122 99521122 1001 86380 86390 1
521052 99521052 1001 86380 86390 1
521634 99521634 1001 86380 86390 1
521560 99521560 1001 86380 86390 1
522191 99522191 1001 86380 86390 1
522193 99522193 1001 86380 86390 1
522158 99522158 1001 86380 86390 1
522054 99522054 1001 86380 86390 1
521834 99521834 1001 86380 86390 1
521681 99521681 1001 86380 86390 1
522408 99522408 1001 86380 86390 1
522358 99522358 1001 86380 86390 1
522438 99522438 1001 86380 86390 1
522322 99522322 1001 86380 86390 1
523023 99523023 1001 86380 86390 1
523028 99523028 1001 86380 86390 1
522711 99522711 1001 86380 86390 1
522834 99522834 1001 86380 86390 1
522692 99522692 1001 86380 86390 1
523301 99523301 1001 86380 86390 1
523162 99523162 1001 86380 86390 1
523726 99523726 1001 86380 86390 1
523580 99523580 1001 86380 86390 1
523418 99523418 1001 86380 86390 1
523968 99523968 1001 86380 86390 1
524727 99524727 1001 86380 86390 1
524731 99524731 1001 86380 86390 1
524540 99524540 1001 86380 86390 1
524528 99524528 1001 86380 86390 1
524374 99524374 1001 86380 86390 1
524363 99524363 1001 86380 86390 1
525417 99525417 1001 86380 86390 1
525515 99525515 1001 86380 86390 1
525008 99525008 1001 86380 86390 1
525024 99525024 1001 86380 86390 1
525653 99525653 1001 86380 86390 1
526308 99526308 1001 86380 86390 1
525920 99525920 1001 86380 86390 1
525887 99525887 1001 86380 86390 1
526601 99526601 1001 86380 86390 1
526449 99526449 1001 86380 86390 1
526441 99526441 1001 86380 86390 1
526626 99526626 1001 86380 86390 1
527213 99527213 1001 86380 86390 1
527028 99527028 1001 86380 86390 1
526814 99526814 1001 86380 86390 1
527362 99527362 1001 86380 86390 1
527454 99527454 1001 86380 86390 1
527301 99527301 1001 86380 86390 1
527393 99527393 1001 86380 86390 1
527933 99527933 1001 86380 86390 1
527696 99527696 1001 86380 86390 1
527648 99527648 1001 86380 86390 1
527636 99527636 1001 86380 86390 1
527522 99527522 1001 86380 86390 1
527460 99527460 1001 86380 86390 1
528870 99528870 1001 86380 86390 1
528741 99528741 1001 86380 86390 1
528537 99528537 1001 86380 86390 1
528335 99528335 1001 86380 86390 1
528395 99528395 1001 86380 86390 1
529719 99529719 1001 86380 86390 1
529362 99529362 1001 86380 86390 1
529746 99529746 1001 86380 86390 1
529916 99529916 1001 86380 86390 1
530453 99530453 1001 86380 86390 1
530429 99530429 1001 86380 86390 1
530506 99530506 1001 86380 86390 1
530525 99530525 1001 86380 86390 1
530487 99530487 1001 86380 86390 1
530219 99530219 1001 86380 86390 1
530207 99530207 1001 86380 86390 1
530329 99530329 1001 86380 86390 1
530191 99530191 1001 86380 86390 1
530077 99530077 1001 86380 86390 1
530667 99530667 1001 86380 86390 1
530741 99530741 1001 86380 86390 1
531205 99531205 1001 86380 86390 1
531172 99531172 1001 86380 86390 1
530818 99530818 1001 86380 86390 1
531426 99531426 1001 86380 86390 1
531401 99531401 1001 86380 86390 1
532080 99532080 1001 86380 86390 1
532123 99532123 1001 86380 86390 1
532037 99532037 1001 86380 86390 1
531926 99531926 1001 86380 86390 1
531902 99531902 1001 86380 86390 1
531783 99531783 1001 86380 86390 1
532300 99532300 1001 86380 86390 1
532649 99532649 1001 86380 86390 1
532819 99532819 1001 86380 86390 1
533224 99533224 1001 86380 86390 1
533729 99533729 1001 86380 86390 1
533796 99533796 1001 86380 86390 1
533589 99533589 1001 86380 86390 1
533245 99533245 1001 86380 86390 1
533336 99533336 1001 86380 86390 1
533987 99533987 1001 86380 86390 1
534628 99534628 1001 86380 86390 1
534344 99534344 1001 86380 86390 1
534451 99534451 1001 86380 86390 1
534282 99534282 1001 86380 86390 1
534117 99534117 1001 86380 86390 1
534136 99534136 1001 86380 86390 1
534202 99534202 1001 86380 86390 1
534771 99534771 1001 86380 86390 1
535370 99535370 1001 86380 86390 1
535383 99535383 1001 86380 86390 1
535227 99535227 1001 86380 86390 1
535302 99535302 1001 86380 86390 1
535090 99535090 1001 86380 86390 1
535092 99535092 1001 86380 86390 1
535613 99535613 1001 86380 86390 1
536175 99536175 1001 86380 86390 1
536315 99536315 1001 86380 86390 1
535927 99535927 1001 86380 86390 1
535971 99535971 1001 86380 86390 1
536077 99536077 1001 86380 86390 1
535737 99535737 1001 86380 86390 1
536996 99536996 1001 86380 86390 1
537114 99537114 1001 86380 86390 1
537029 99537029 1001 86380 86390 1
536773 99536773 1001 86380 86390 1
537595 99537595 1001 86380 86390 1
537610 99537610 1001 86380 86390 1
537766 99537766 1001 86380 86390 1
537452 99537452 1001 86380 86390 1
537531 99537531 1001 86380 86390 1
537457 99537457 1001 86380 86390 1
538847 99538847 1001 86380 86390 1
538888 99538888 1001 86380 86390 1
539444 99539444 1001 86380 86390 1
539371 99539371 1001 86380 86390 1
539410 99539410 1001 86380 86390 1
539401 99539401 1001 86380 86390 1
539392 99539392 1001 86380 86390 1
539317 99539317 1001 86380 86390 1
539202 99539202 1001 86380 86390 1
539194 99539194 1001 86380 86390 1
539780 99539780 1001 86380 86390 1
539704 99539704 1001 86380 86390 1
539826 99539826 1001 86380 86390 1
539698 99539698 1001 86380 86390 1
539675 99539675 1001 86380 86390 1
540286 99540286 1001 86380 86390 1
540427 99540427 1001 86380 86390 1
540237 99540237 1001 86380 86390 1
540166 99540166 1001 86380 86390 1
540973 99540973 1001 86380 86390 1
540924 99540924 1001 86380 86390 1
541073 99541073 1001 86380 86390 1
540765 99540765 1001 86380 86390 1
540731 99540731 1001 86380 86390 1
541443 99541443 1001 86380 86390 1
541725 99541725 1001 86380 86390 1
541731 99541731 1001 86380 86390 1
541537 99541537 1001 86380 86390 1
541915 99541915 1001 86380 86390 1
542292 99542292 1001 86380 86390 1
542625 99542625 1001 86380 86390 1
542552 99542552 1001 86380 86390 1
542370 99542370 1001 86380 86390 1
543093 99543093 1001 86380 86390 1
543738 99543738 1001 86380 86390 1
543717 99543717 1001 86380 86390 1
543516 99543516 1001 86380 86390 1
543483 99543483 1001 86380 86390 1
543247 99543247 1001 86380 86390 1
543172 99543172 1001 86380 86390 1
544462 99544462 1001 86380 86390 1
544262 99544262 1001 86380 86390 1
544327 99544327 1001 86380 86390 1
544211 99544211 1001 86380 86390 1
544368 99544368 1001 86380 86390 1
544279 99544279 1001 86380 86390 1
544345 99544345 1001 86380 86390 1
544191 99544191 1001 86380 86390 1
544257 99544257 1001 86380 86390 1
544299 99544299 1001 86380 86390 1
544024 99544024 1001 86380 86390 1
544155 99544155 1001 86380 86390 1
544674 99544674 1001 86380 86390 1
404530 217 1001 44100 44757 1
533730 736 1001 55168 55468 1
400050 99400050 1001 86380 86390 1
400710 99400710 1001 86380 86390 1
400639 99400639 1001 86380 86390 1
401181 99401181 1001 86380 86390 1
401189 99401189 1001 86380 86390 1
401557 99401557 1001 86380 86390 1
401627 99401627 1001 86380 86390 1
402171 99402171 1001 86380 86390 1
402249 99402249 1001 86380 86390 1
402599 99402599 1001 86380 86390 1
402916 99402916 1001 86380 86390 1
402972 99402972 1001 86380 86390 1
402917 99402917 1001 86380 86390 1
403161 99403161 1001 86380 86390 1
403169 99403169 1001 86380 86390 1
403213 99403213 1001 86380 86390 1
403415 99403415 1001 86380 86390 1
403638 99403638 1001 86380 86390 1
404011 99404011 1001 86380 86390 1
404858 99404858 1001 86380 86390 1
405591 99405591 1001 86380 86390 1
405718 99405718 1001 86380 86390 1
406103 99406103 1001 86380 86390 1
406105 99406105 1001 86380 86390 1
406314 99406314 1001 86380 86390 1
406439 99406439 1001 86380 86390 1
406983 99406983 1001 86380 86390 1
408069 99408069 1001 86380 86390 1
408172 99408172 1001 86380 86390 1
408235 99408235 1001 86380 86390 1
408243 99408243 1001 86380 86390 1
408578 99408578 1001 86380 86390 1
408614 99408614 1001 86380 86390 1
408533 99408533 1001 86380 86390 1
408768 99408768 1001 86380 86390 1
408797 99408797 1001 86380 86390 1
408875 99408875 1001 86380 86390 1
409077 99409077 1001 86380 86390 1
409256 99409256 1001 86380 86390 1
409342 99409342 1001 86380 86390 1
409635 99409635 1001 86380 86390 1
410179 99410179 1001 86380 86390 1
410468 99410468 1001 86380 86390 1
410493 99410493 1001 86380 86390 1
410830 99410830 1001 86380 86390 1
410955 99410955 1001 86380 86390 1
411066 99411066 1001 86380 86390 1
411810 99411810 1001 86380 86390 1
411909 99411909 1001 86380 86390 1
411899 99411899 1001 86380 86390 1
412017 99412017 1001 86380 86390 1
412149 99412149 1001 86380 86390 1
412090 99412090 1001 86380 86390 1
413579 99413579 1001 86380 86390 1
412857 99412857 1001 86380 86390 1
412660 99412660 1001 86380 86390 1
413986 99413986 1001 86380 86390 1
414098 99414098 1001 86380 86390 1
415284 99415284 1001 86380 86390 1
414703 99414703 1001 86380 86390 1
414645 99414645 1001 86380 86390 1
414829 99414829 1001 86380 86390 1
414527 99414527 1001 86380 86390 1
415497 99415497 1001 86380 86390 1
416811 99416811 1001 86380 86390 1
416884 99416884 1001 86380 86390 1
416792 99416792 1001 86380 86390 1
415985 99415985 1001 86380 86390 1
415787 99415787 1001 86380 86390 1
415774 99415774 1001 86380 86390 1
417102 99417102 1001 86380 86390 1
418559 99418559 1001 86380 86390 1
418274 99418274 1001 86380 86390 1
418220 99418220 1001 86380 86390 1
417862 99417862 1001 86380 86390 1
417912 99417912 1001 86380 86390 1
419057 99419057 1001 86380 86390 1
419094 99419094 1001 86380 86390 1
419988 99419988 1001 86380 86390 1
419815 99419815 1001 86380 86390 1
419497 99419497 1001 86380 86390 1
419249 99419249 1001 86380 86390 1
419444 99419444 1001 86380 86390 1
420677 99420677 1001 86380 86390 1
420801 99420801 1001 86380 86390 1
421909 99421909 1001 86380 86390 1
421302 99421302 1001 86380 86390 1
421071 99421071 1001 86380 86390 1
420978 99420978 1001 86380 86390 1
423689 99423689 1001 86380 86390 1
423636 99423636 1001 86380 86390 1
423289 99423289 1001 86380 86390 1
423053 99423053 1001 86380 86390 1
422605 99422605 1001 86380 86390 1
425303 99425303 1001 86380 86390 1
424804 99424804 1001 86380 86390 1
424501 99424501 1001 86380 86390 1
425711 99425711 1001 86380 86390 1
425727 99425727 1001 86380 86390 1
426998 99426998 1001 86380 86390 1
426645 99426645 1001 86380 86390 1
427231 99427231 1001 86380 86390 1
428425 99428425 1001 86380 86390 1
428512 99428512 1001 86380 86390 1
428725 99428725 1001 86380 86390 1
427922 99427922 1001 86380 86390 1
428065 99428065 1001 86380 86390 1
429124 99429124 1001 86380 86390 1
430222 99430222 1001 86380 86390 1
430202 99430202 1001 86380 86390 1
430206 99430206 1001 86380 86390 1
429937 99429937 1001 86380 86390 1
429392 99429392 1001 86380 86390 1
429348 99429348 1001 86380 86390 1
429188 99429188 1001 86380 86390 1
430554 99430554 1001 86380 86390 1
430593 99430593 1001 86380 86390 1
430415 99430415 1001 86380 86390 1
431709 99431709 1001 86380 86390 1
431937 99431937 1001 86380 86390 1
431613 99431613 1001 86380 86390 1
431150 99431150 1001 86380 86390 1
431168 99431168 1001 86380 86390 1
433291 99433291 1001 86380 86390 1
432649 99432649 1001 86380 86390 1
432885 99432885 1001 86380 86390 1
434134 99434134 1001 86380 86390 1
434004 99434004 1001 86380 86390 1
433957 99433957 1001 86380 86390 1
433770 99433770 1001 86380 86390 1
435372 99435372 1001 86380 86390 1
435345 99435345 1001 86380 86390 1
434669 99434669 1001 86380 86390 1
434343 99434343 1001 86380 86390 1
434276 99434276 1001 86380 86390 1
435643 99435643 1001 86380 86390 1
436980 99436980 1001 86380 86390 1
436971 99436971 1001 86380 86390 1
435965 99435965 1001 86380 86390 1
300094 99300094 1001 86380 86390 1
437359 99437359 1001 86380 86390 1
300077 99300077 1001 86380 86390 1
300630 99300630 1001 86380 86390 1
300389 99300389 1001 86380 86390 1
300429 99300429 1001 86380 86390 1
300773 99300773 1001 86380 86390 1
300747 99300747 1001 86380 86390 1
301169 99301169 1001 86380 86390 1
301276 99301276 1001 86380 86390 1
301187 99301187 1001 86380 86390 1
301330 99301330 1001 86380 86390 1
301306 99301306 1001 86380 86390 1
301092 99301092 1001 86380 86390 1
301031 99301031 1001 86380 86390 1
300970 99300970 1001 86380 86390 1
302177 99302177 1001 86380 86390 1
302085 99302085 1001 86380 86390 1
302124 99302124 1001 86380 86390 1
302036 99302036 1001 86380 86390 1
301853 99301853 1001 86380 86390 1
302492 99302492 1001 86380 86390 1
303853 99303853 1001 86380 86390 1
303961 99303961 1001 86380 86390 1
303820 99303820 1001 86380 86390 1
303744 99303744 1001 86380 86390 1
304191 99304191 1001 86380 86390 1
304076 99304076 1001 86380 86390 1
304154 99304154 1001 86380 86390 1
304744 99304744 1001 86380 86390 1
304844 99304844 1001 86380 86390 1
304565 99304565 1001 86380 86390 1
304252 99304252 1001 86380 86390 1
304384 99304384 1001 86380 86390 1
304987 99304987 1001 86380 86390 1
304866 99304866 1001 86380 86390 1
304933 99304933 1001 86380 86390 1
305212 99305212 1001 86380 86390 1
305252 99305252 1001 86380 86390 1
305180 99305180 1001 86380 86390 1
500049 99500049 1001 86380 86390 1
500162 99500162 1001 86380 86390 1
500098 99500098 1001 86380 86390 1
500176 99500176 1001 86380 86390 1
500639 99500639 1001 86380 86390 1
500517 99500517 1001 86380 86390 1
500582 99500582 1001 86380 86390 1
500251 99500251 1001 86380 86390 1
500199 99500199 1001 86380 86390 1
500969 99500969 1001 86380 86390 1
500882 99500882 1001 86380 86390 1
500987 99500987 1001 86380 86390 1
501385 99501385 1001 86380 86390 1
501312 99501312 1001 86380 86390 1
501214 99501214 1001 86380 86390 1
501093 99501093 1001 86380 86390 1
501807 99501807 1001 86380 86390 1
501853 99501853 1001 86380 86390 1
503164 99503164 1001 86380 86390 1
503161 99503161 1001 86380 86390 1
503048 99503048 1001 86380 86390 1
502882 99502882 1001 86380 86390 1
502989 99502989 1001 86380 86390 1
503002 99503002 1001 86380 86390 1
502775 99502775 1001 86380 86390 1
502674 99502674 1001 86380 86390 1
502859 99502859 1001 86380 86390 1
502877 99502877 1001 86380 86390 1
503387 99503387 1001 86380 86390 1
503967 99503967 1001 86380 86390 1
504076 99504076 1001 86380 86390 1
503781 99503781 1001 86380 86390 1
503586 99503586 1001 86380 86390 1
504191 99504191 1001 86380 86390 1
504873 99504873 1001 86380 86390 1
504875 99504875 1001 86380 86390 1
504687 99504687 1001 86380 86390 1
504675 99504675 1001 86380 86390 1
504540 99504540 1001 86380 86390 1
504736 99504736 1001 86380 86390 1
505726 99505726 1001 86380 86390 1
505755 99505755 1001 86380 86390 1
505756 99505756 1001 86380 86390 1
505766 99505766 1001 86380 86390 1
505348 99505348 1001 86380 86390 1
505329 99505329 1001 86380 86390 1
505954 99505954 1001 86380 86390 1
506449 99506449 1001 86380 86390 1
506516 99506516 1001 86380 86390 1
506346 99506346 1001 86380 86390 1
506139 99506139 1001 86380 86390 1
506012 99506012 1001 86380 86390 1
506614 99506614 1001 86380 86390 1
506656 99506656 1001 86380 86390 1
507239 99507239 1001 86380 86390 1
506981 99506981 1001 86380 86390 1
507620 99507620 1001 86380 86390 1
507456 99507456 1001 86380 86390 1
508234 99508234 1001 86380 86390 1
507916 99507916 1001 86380 86390 1
508041 99508041 1001 86380 86390 1
507703 99507703 1001 86380 86390 1
508266 99508266 1001 86380 86390 1
509002 99509002 1001 86380 86390 1
508954 99508954 1001 86380 86390 1
508726 99508726 1001 86380 86390 1
508784 99508784 1001 86380 86390 1
508490 99508490 1001 86380 86390 1
509076 99509076 1001 86380 86390 1
509863 99509863 1001 86380 86390 1
509695 99509695 1001 86380 86390 1
509553 99509553 1001 86380 86390 1
509566 99509566 1001 86380 86390 1
509650 99509650 1001 86380 86390 1
509359 99509359 1001 86380 86390 1
510054 99510054 1001 86380 86390 1
509927 99509927 1001 86380 86390 1
509994 99509994 1001 86380 86390 1
510663 99510663 1001 86380 86390 1
510497 99510497 1001 86380 86390 1
510476 99510476 1001 86380 86390 1
510413 99510413 1001 86380 86390 1
510137 99510137 1001 86380 86390 1
510216 99510216 1001 86380 86390 1
510905 99510905 1001 86380 86390 1
511437 99511437 1001 86380 86390 1
511207 99511207 1001 86380 86390 1
511299 99511299 1001 86380 86390 1
511162 99511162 1001 86380 86390 1
511267 99511267 1001 86380 86390 1
510975 99510975 1001 86380 86390 1
511558 99511558 1001 86380 86390 1
511612 99511612 1001 86380 86390 1
512104 99512104 1001 86380 86390 1
511841 99511841 1001 86380 86390 1
513050 99513050 1001 86380 86390 1
513076 99513076 1001 86380 86390 1
512832 99512832 1001 86380 86390 1
513244 99513244 1001 86380 86390 1
513339 99513339 1001 86380 86390 1
513394 99513394 1001 86380 86390 1
513253 99513253 1001 86380 86390 1
513957 99513957 1001 86380 86390 1
513782 99513782 1001 86380 86390 1
513485 99513485 1001 86380 86390 1
514041 99514041 1001 86380 86390 1
514815 99514815 1001 86380 86390 1
514498 99514498 1001 86380 86390 1
514618 99514618 1001 86380 86390 1
514594 99514594 1001 86380 86390 1
514386 99514386 1001 86380 86390 1
515038 99515038 1001 86380 86390 1
514870 99514870 1001 86380 86390 1
515644 99515644 1001 86380 86390 1
515107 99515107 1001 86380 86390 1
515197 99515197 1001 86380 86390 1
515784 99515784 1001 86380 86390 1
515824 99515824 1001 86380 86390 1
516382 99516382 1001 86380 86390 1
516425 99516425 1001 86380 86390 1
516227 99516227 1001 86380 86390 1
516273 99516273 1001 86380 86390 1
515894 99515894 1001 86380 86390 1
516626 99516626 1001 86380 86390 1
516641 99516641 1001 86380 86390 1
516647 99516647 1001 86380 86390 1
517016 99517016 1001 86380 86390 1
516845 99516845 1001 86380 86390 1
516746 99516746 1001 86380 86390 1
517509 99517509 1001 86380 86390 1
517500 99517500 1001 86380 86390 1
518012 99518012 1001 86380 86390 1
517897 99517897 1001 86380 86390 1
517807 99517807 1001 86380 86390 1
517952 99517952 1001 86380 86390 1
517688 99517688 1001 86380 86390 1
517549 99517549 1001 86380 86390 1
517681 99517681 1001 86380 86390 1
518274 99518274 1001 86380 86390 1
518540 99518540 1001 86380 86390 1
519192 99519192 1001 86380 86390 1
519811 99519811 1001 86380 86390 1
519650 99519650 1001 86380 86390 1
519665 99519665 1001 86380 86390 1
519484 99519484 1001 86380 86390 1
519514 99519514 1001 86380 86390 1
519502 99519502 1001 86380 86390 1
519246 99519246 1001 86380 86390 1
519816 99519816 1001 86380 86390 1
519962 99519962 1001 86380 86390 1
520537 99520537 1001 86380 86390 1
520389 99520389 1001 86380 86390 1
520312 99520312 1001 86380 86390 1
520664 99520664 1001 86380 86390 1
520799 99520799 1001 86380 86390 1
520700 99520700 1001 86380 86390 1
521351 99521351 1001 86380 86390 1
521186 99521186 1001 86380 86390 1
520861 99520861 1001 86380 86390 1
520960 99520960 1001 86380 86390 1
521607 99521607 1001 86380 86390 1
521530 99521530 1001 86380 86390 1
521496 99521496 1001 86380 86390 1
522274 99522274 1001 86380 86390 1
521941 99521941 1001 86380 86390 1
522440 99522440 1001 86380 86390 1
523098 99523098 1001 86380 86390 1
522922 99522922 1001 86380 86390 1
522731 99522731 1001 86380 86390 1
522898 99522898 1001 86380 86390 1
522562 99522562 1001 86380 86390 1
522661 99522661 1001 86380 86390 1
522706 99522706 1001 86380 86390 1
523159 99523159 1001 86380 86390 1
523227 99523227 1001 86380 86390 1
523127 99523127 1001 86380 86390 1
523911 99523911 1001 86380 86390 1
523807 99523807 1001 86380 86390 1
523748 99523748 1001 86380 86390 1
524103 99524103 1001 86380 86390 1
524687 99524687 1001 86380 86390 1
524532 99524532 1001 86380 86390 1
524185 99524185 1001 86380 86390 1
525540 99525540 1001 86380 86390 1
525528 99525528 1001 86380 86390 1
525530 99525530 1001 86380 86390 1
525340 99525340 1001 86380 86390 1
525379 99525379 1001 86380 86390 1
525277 99525277 1001 86380 86390 1
525230 99525230 1001 86380 86390 1
525385 99525385 1001 86380 86390 1
525376 99525376 1001 86380 86390 1
525118 99525118 1001 86380 86390 1
525072 99525072 1001 86380 86390 1
525100 99525100 1001 86380 86390 1
526208 99526208 1001 86380 86390 1
526087 99526087 1001 86380 86390 1
525868 99525868 1001 86380 86390 1
526480 99526480 1001 86380 86390 1
527004 99527004 1001 86380 86390 1
526921 99526921 1001 86380 86390 1
527972 99527972 1001 86380 86390 1
527633 99527633 1001 86380 86390 1
528573 99528573 1001 86380 86390 1
528316 99528316 1001 86380 86390 1
528951 99528951 1001 86380 86390 1
529030 99529030 1001 86380 86390 1
528904 99528904 1001 86380 86390 1
529552 99529552 1001 86380 86390 1
529571 99529571 1001 86380 86390 1
529610 99529610 1001 86380 86390 1
529446 99529446 1001 86380 86390 1
529501 99529501 1001 86380 86390 1
529324 99529324 1001 86380 86390 1
529798 99529798 1001 86380 86390 1
530444 99530444 1001 86380 86390 1
530324 99530324 1001 86380 86390 1
530170 99530170 1001 86380 86390 1
530347 99530347 1001 86380 86390 1
530128 99530128 1001 86380 86390 1
530043 99530043 1001 86380 86390 1
530061 99530061 1001 86380 86390 1
530617 99530617 1001 86380 86390 1
530633 99530633 1001 86380 86390 1
531017 99531017 1001 86380 86390 1
530762 99530762 1001 86380 86390 1
530920 99530920 1001 86380 86390 1
531557 99531557 1001 86380 86390 1
532158 99532158 1001 86380 86390 1
531924 99531924 1001 86380 86390 1
531794 99531794 1001 86380 86390 1
531717 99531717 1001 86380 86390 1
531693 99531693 1001 86380 86390 1
531672 99531672 1001 86380 86390 1
532309 99532309 1001 86380 86390 1
532377 99532377 1001 86380 86390 1
532304 99532304 1001 86380 86390 1
532864 99532864 1001 86380 86390 1
532705 99532705 1001 86380 86390 1
532667 99532667 1001 86380 86390 1
532420 99532420 1001 86380 86390 1
533111 99533111 1001 86380 86390 1
533089 99533089 1001 86380 86390 1
533752 99533752 1001 86380 86390 1
533626 99533626 1001 86380 86390 1
533541 99533541 1001 86380 86390 1
533508 99533508 1001 86380 86390 1
533286 99533286 1001 86380 86390 1
533430 99533430 1001 86380 86390 1
534036 99534036 1001 86380 86390 1
534378 99534378 1001 86380 86390 1
534076 99534076 1001 86380 86390 1
534124 99534124 1001 86380 86390 1
534851 99534851 1001 86380 86390 1
534835 99534835 1001 86380 86390 1
535345 99535345 1001 86380 86390 1
535183 99535183 1001 86380 86390 1
534954 99534954 1001 86380 86390 1
534999 99534999 1001 86380 86390 1
535587 99535587 1001 86380 86390 1
535656 99535656 1001 86380 86390 1
535529 99535529 1001 86380 86390 1
536135 99536135 1001 86380 86390 1
536026 99536026 1001 86380 86390 1
537048 99537048 1001 86380 86390 1
537071 99537071 1001 86380 86390 1
537084 99537084 1001 86380 86390 1
536922 99536922 1001 86380 86390 1
536940 99536940 1001 86380 86390 1
536570 99536570 1001 86380 86390 1
536741 99536741 1001 86380 86390 1
537188 99537188 1001 86380 86390 1
537930 99537930 1001 86380 86390 1
537979 99537979 1001 86380 86390 1
537606 99537606 1001 86380 86390 1
537593 99537593 1001 86380 86390 1
537586 99537586 1001 86380 86390 1
537494 99537494 1001 86380 86390 1
537391 99537391 1001 86380 86390 1
538001 99538001 1001 86380 86390 1
538188 99538188 1001 86380 86390 1
538124 99538124 1001 86380 86390 1
538745 99538745 1001 86380 86390 1
538516 99538516 1001 86380 86390 1
538388 99538388 1001 86380 86390 1
538218 99538218 1001 86380 86390 1
538915 99538915 1001 86380 86390 1
538868 99538868 1001 86380 86390 1
538816 99538816 1001 86380 86390 1
538870 99538870 1001 86380 86390 1
539552 99539552 1001 86380 86390 1
539534 99539534 1001 86380 86390 1
539178 99539178 1001 86380 86390 1
539170 99539170 1001 86380 86390 1
539174 99539174 1001 86380 86390 1
539802 99539802 1001 86380 86390 1
539701 99539701 1001 86380 86390 1
540403 99540403 1001 86380 86390 1
540145 99540145 1001 86380 86390 1
540058 99540058 1001 86380 86390 1
540009 99540009 1001 86380 86390 1
539945 99539945 1001 86380 86390 1
539934 99539934 1001 86380 86390 1
540000 99540000 1001 86380 86390 1
540574 99540574 1001 86380 86390 1
540576 99540576 1001 86380 86390 1
540499 99540499 1001 86380 86390 1
541112 99541112 1001 86380 86390 1
541219 99541219 1001 86380 86390 1
541247 99541247 1001 86380 86390 1
540939 99540939 1001 86380 86390 1
540866 99540866 1001 86380 86390 1
540818 99540818 1001 86380 86390 1
540859 99540859 1001 86380 86390 1
541420 99541420 1001 86380 86390 1
542019 99542019 1001 86380 86390 1
541798 99541798 1001 86380 86390 1
541890 99541890 1001 86380 86390 1
541676 99541676 1001 86380 86390 1
542234 99542234 1001 86380 86390 1
542840 99542840 1001 86380 86390 1
542668 99542668 1001 86380 86390 1
542422 99542422 1001 86380 86390 1
542982 99542982 1001 86380 86390 1
543045 99543045 1001 86380 86390 1
543645 99543645 1001 86380 86390 1
543419 99543419 1001 86380 86390 1
543217 99543217 1001 86380 86390 1
543843 99543843 1001 86380 86390 1
543896 99543896 1001 86380 86390 1
544447 99544447 1001 86380 86390 1
544071 99544071 1001 86380 86390 1
544624 99544624 1001 86380 86390 1
544655 99544655 1001 86380 86390 1
424438 346 1001 36000 36537 1
400067 99400067 1001 86380 86390 1
400169 99400169 1001 86380 86390 1
400402 99400402 1001 86380 86390 1
400404 99400404 1001 86380 86390 1
400433 99400433 1001 86380 86390 1
400612 99400612 1001 86380 86390 1
400659 99400659 1001 86380 86390 1
401102 99401102 1001 86380 86390 1
401733 99401733 1001 86380 86390 1
401866 99401866 1001 86380 86390 1
401995 99401995 1001 86380 86390 1
402185 99402185 1001 86380 86390 1
402573 99402573 1001 86380 86390 1
402705 99402705 1001 86380 86390 1
402820 99402820 1001 86380 86390 1
402955 99402955 1001 86380 86390 1
403095 99403095 1001 86380 86390 1
403678 99403678 1001 86380 86390 1
404151 99404151 1001 86380 86390 1
404204 99404204 1001 86380 86390 1
404490 99404490 1001 86380 86390 1
404748 99404748 1001 86380 86390 1
404804 99404804 1001 86380 86390 1
405411 99405411 1001 86380 86390 1
405440 99405440 1001 86380 86390 1
405525 99405525 1001 86380 86390 1
406632 99406632 1001 86380 86390 1
407059 99407059 1001 86380 86390 1
407377 99407377 1001 86380 86390 1
407410 99407410 1001 86380 86390 1
407565 99407565 1001 86380 86390 1
407570 99407570 1001 86380 86390 1
407707 99407707 1001 86380 86390 1
407687 99407687 1001 86380 86390 1
407737 99407737 1001 86380 86390 1
407832 99407832 1001 86380 86390 1
407794 99407794 1001 86380 86390 1
407989 99407989 1001 86380 86390 1
407940 99407940 1001 86380 86390 1
408198 99408198 1001 86380 86390 1
408726 99408726 1001 86380 86390 1
409052 99409052 1001 86380 86390 1
409138 99409138 1001 86380 86390 1
409255 99409255 1001 86380 86390 1
409358 99409358 1001 86380 86390 1
409725 99409725 1001 86380 86390 1
409690 99409690 1001 86380 86390 1
409910 99409910 1001 86380 86390 1
410525 99410525 1001 86380 86390 1
410703 99410703 1001 86380 86390 1
411048 99411048 1001 86380 86390 1
411158 99411158 1001 86380 86390 1
411407 99411407 1001 86380 86390 1
411567 99411567 1001 86380 86390 1
411750 99411750 1001 86380 86390 1
411816 99411816 1001 86380 86390 1
411789 99411789 1001 86380 86390 1
412065 99412065 1001 86380 86390 1
412069 99412069 1001 86380 86390 1
413611 99413611 1001 86380 86390 1
413056 99413056 1001 86380 86390 1
412484 99412484 1001 86380 86390 1
415207 99415207 1001 86380 86390 1
414590 99414590 1001 86380 86390 1
414887 99414887 1001 86380 86390 1
414255 99414255 1001 86380 86390 1
415644 99415644 1001 86380 86390 1
415704 99415704 1001 86380 86390 1
416943 99416943 1001 86380 86390 1
416796 99416796 1001 86380 86390 1
416992 99416992 1001 86380 86390 1
416498 99416498 1001 86380 86390 1
416390 99416390 1001 86380 86390 1
416148 99416148 1001 86380 86390 1
416155 99416155 1001 86380 86390 1
415819 99415819 1001 86380 86390 1
417141 99417141 1001 86380 86390 1
417248 99417248 1001 86380 86390 1
418459 99418459 1001 86380 86390 1
418103 99418103 1001 86380 86390 1
417893 99417893 1001 86380 86390 1
417785 99417785 1001 86380 86390 1
418027 99418027 1001 86380 86390 1
420221 99420221 1001 86380 86390 1
420369 99420369 1001 86380 86390 1
419991 99419991 1001 86380 86390 1
419408 99419408 1001 86380 86390 1
419454 99419454 1001 86380 86390 1
419525 99419525 1001 86380 86390 1
421299 99421299 1001 86380 86390 1
421464 99421464 1001 86380 86390 1
421492 99421492 1001 86380 86390 1
421095 99421095 1001 86380 86390 1
423694 99423694 1001 86380 86390 1
423150 99423150 1001 86380 86390 1
422952 99422952 1001 86380 86390 1
422699 99422699 1001 86380 86390 1
422863 99422863 1001 86380 86390 1
424012 99424012 1001 86380 86390 1
423918 99423918 1001 86380 86390 1
424135 99424135 1001 86380 86390 1
424115 99424115 1001 86380 86390 1
425359 99425359 1001 86380 86390 1
424905 99424905 1001 86380 86390 1
424740 99424740 1001 86380 86390 1
424606 99424606 1001 86380 86390 1
424920 99424920 1001 86380 86390 1
424477 99424477 1001 86380 86390 1
424229 99424229 1001 86380 86390 1
424387 99424387 1001 86380 86390 1
425610 99425610 1001 86380 86390 1
425520 99425520 1001 86380 86390 1
425524 99425524 1001 86380 86390 1
427115 99427115 1001 86380 86390 1
426520 99426520 1001 86380 86390 1
426604 99426604 1001 86380 86390 1
426219 99426219 1001 86380 86390 1
427394 99427394 1001 86380 86390 1
427353 99427353 1001 86380 86390 1
427216 99427216 1001 86380 86390 1
428540 99428540 1001 86380 86390 1
428401 99428401 1001 86380 86390 1
428374 99428374 1001 86380 86390 1
428701 99428701 1001 86380 86390 1
428098 99428098 1001 86380 86390 1
427906 99427906 1001 86380 86390 1
430097 99430097 1001 86380 86390 1
430080 99430080 1001 86380 86390 1
430229 99430229 1001 86380 86390 1
430343 99430343 1001 86380 86390 1
430060 99430060 1001 86380 86390 1
429854 99429854 1001 86380 86390 1
429839 99429839 1001 86380 86390 1
429862 99429862 1001 86380 86390 1
429214 99429214 1001 86380 86390 1
430451 99430451 1001 86380 86390 1
431883 99431883 1001 86380 86390 1
431287 99431287 1001 86380 86390 1
432268 99432268 1001 86380 86390 1
432335 99432335 1001 86380 86390 1
433442 99433442 1001 86380 86390 1
433622 99433622 1001 86380 86390 1
433193 99433193 1001 86380 86390 1
432907 99432907 1001 86380 86390 1
432936 99432936 1001 86380 86390 1
432891 99432891 1001 86380 86390 1
432604 99432604 1001 86380 86390 1
432624 99432624 1001 86380 86390 1
434050 99434050 1001 86380 86390 1
435154 99435154 1001 86380 86390 1
434950 99434950 1001 86380 86390 1
434339 99434339 1001 86380 86390 1
435757 99435757 1001 86380 86390 1
435504 99435504 1001 86380 86390 1
436799 99436799 1001 86380 86390 1
436343 99436343 1001 86380 86390 1
436669 99436669 1001 86380 86390 1
436381 99436381 1001 86380 86390 1
436158 99436158 1001 86380 86390 1
435896 99435896 1001 86380 86390 1
300048 99300048 1001 86380 86390 1
300026 99300026 1001 86380 86390 1
300693 99300693 1001 86380 86390 1
300591 99300591 1001 86380 86390 1
300463 99300463 1001 86380 86390 1
300516 99300516 1001 86380 86390 1
300392 99300392 1001 86380 86390 1
300156 99300156 1001 86380 86390 1
300236 99300236 1001 86380 86390 1
300842 99300842 1001 86380 86390 1
300768 99300768 1001 86380 86390 1
301388 99301388 1001 86380 86390 1
301181 99301181 1001 86380 86390 1
301220 99301220 1001 86380 86390 1
301326 99301326 1001 86380 86390 1
301160 99301160 1001 86380 86390 1
301192 99301192 1001 86380 86390 1
301097 99301097 1001 86380 86390 1
301708 99301708 1001 86380 86390 1
302252 99302252 1001 86380 86390 1
302302 99302302 1001 86380 86390 1
302153 99302153 1001 86380 86390 1
301979 99301979 1001 86380 86390 1
301935 99301935 1001 86380 86390 1
301874 99301874 1001 86380 86390 1
302533 99302533 1001 86380 86390 1
303189 99303189 1001 86380 86390 1
303167 99303167 1001 86380 86390 1
302624 99302624 1001 86380 86390 1
302612 99302612 1001 86380 86390 1
302603 99302603 1001 86380 86390 1
303411 99303411 1001 86380 86390 1
303321 99303321 1001 86380 86390 1
303368 99303368 1001 86380 86390 1
303871 99303871 1001 86380 86390 1
303450 99303450 1001 86380 86390 1
304122 99304122 1001 86380 86390 1
304046 99304046 1001 86380 86390 1
304203 99304203 1001 86380 86390 1
304129 99304129 1001 86380 86390 1
304858 99304858 1001 86380 86390 1
304595 99304595 1001 86380 86390 1
304381 99304381 1001 86380 86390 1
304422 99304422 1001 86380 86390 1
304366 99304366 1001 86380 86390 1
305647 99305647 1001 86380 86390 1
305480 99305480 1001 86380 86390 1
305434 99305434 1001 86380 86390 1
305247 99305247 1001 86380 86390 1
500065 99500065 1001 86380 86390 1
500799 99500799 1001 86380 86390 1
500440 99500440 1001 86380 86390 1
500414 99500414 1001 86380 86390 1
500409 99500409 1001 86380 86390 1
500362 99500362 1001 86380 86390 1
500318 99500318 1001 86380 86390 1
501461 99501461 1001 86380 86390 1
501386 99501386 1001 86380 86390 1
501400 99501400 1001 86380 86390 1
501275 99501275 1001 86380 86390 1
501032 99501032 1001 86380 86390 1
501050 99501050 1001 86380 86390 1
501804 99501804 1001 86380 86390 1
502313 99502313 1001 86380 86390 1
502195 99502195 1001 86380 86390 1
501954 99501954 1001 86380 86390 1
503134 99503134 1001 86380 86390 1
502870 99502870 1001 86380 86390 1
502785 99502785 1001 86380 86390 1
503377 99503377 1001 86380 86390 1
503978 99503978 1001 86380 86390 1
504047 99504047 1001 86380 86390 1
504322 99504322 1001 86380 86390 1
504180 99504180 1001 86380 86390 1
504241 99504241 1001 86380 86390 1
504868 99504868 1001 86380 86390 1
504857 99504857 1001 86380 86390 1
504744 99504744 1001 86380 86390 1
504847 99504847 1001 86380 86390 1
504340 99504340 1001 86380 86390 1
504996 99504996 1001 86380 86390 1
504972 99504972 1001 86380 86390 1
505051 99505051 1001 86380 86390 1
505732 99505732 1001 86380 86390 1
505649 99505649 1001 86380 86390 1
505550 99505550 1001 86380 86390 1
505806 99505806 1001 86380 86390 1
505838 99505838 1001 86380 86390 1
506560 99506560 1001 86380 86390 1
506563 99506563 1001 86380 86390 1
506201 99506201 1001 86380 86390 1
506160 99506160 1001 86380 86390 1
506673 99506673 1001 86380 86390 1
507345 99507345 1001 86380 86390 1
507388 99507388 1001 86380 86390 1
507351 99507351 1001 86380 86390 1
507356 99507356 1001 86380 86390 1
507127 99507127 1001 86380 86390 1
507206 99507206 1001 86380 86390 1
507027 99507027 1001 86380 86390 1
506915 99506915 1001 86380 86390 1
507564 99507564 1001 86380 86390 1
507568 99507568 1001 86380 86390 1
507545 99507545 1001 86380 86390 1
507902 99507902 1001 86380 86390 1
507757 99507757 1001 86380 86390 1
508357 99508357 1001 86380 86390 1
508450 99508450 1001 86380 86390 1
509042 99509042 1001 86380 86390 1
508943 99508943 1001 86380 86390 1
508547 99508547 1001 86380 86390 1
508523 99508523 1001 86380 86390 1
508487 99508487 1001 86380 86390 1
508491 99508491 1001 86380 86390 1
509129 99509129 1001 86380 86390 1
509259 99509259 1001 86380 86390 1
509208 99509208 1001 86380 86390 1
509813 99509813 1001 86380 86390 1
509737 99509737 1001 86380 86390 1
509297 99509297 1001 86380 86390 1
509936 99509936 1001 86380 86390 1
510530 99510530 1001 86380 86390 1
510542 99510542 1001 86380 86390 1
510495 99510495 1001 86380 86390 1
510513 99510513 1001 86380 86390 1
510349 99510349 1001 86380 86390 1
510336 99510336 1001 86380 86390 1
510290 99510290 1001 86380 86390 1
510161 99510161 1001 86380 86390 1
510814 99510814 1001 86380 86390 1
510737 99510737 1001 86380 86390 1
510830 99510830 1001 86380 86390 1
510898 99510898 1001 86380 86390 1
511452 99511452 1001 86380 86390 1
511529 99511529 1001 86380 86390 1
511322 99511322 1001 86380 86390 1
511260 99511260 1001 86380 86390 1
511313 99511313 1001 86380 86390 1
511148 99511148 1001 86380 86390 1
511252 99511252 1001 86380 86390 1
510956 99510956 1001 86380 86390 1
511572 99511572 1001 86380 86390 1
512357 99512357 1001 86380 86390 1
512261 99512261 1001 86380 86390 1
512151 99512151 1001 86380 86390 1
512023 99512023 1001 86380 86390 1
512133 99512133 1001 86380 86390 1
511913 99511913 1001 86380 86390 1
511934 99511934 1001 86380 86390 1
512523 99512523 1001 86380 86390 1
512407 99512407 1001 86380 86390 1
513205 99513205 1001 86380 86390 1
513159 99513159 1001 86380 86390 1
513017 99513017 1001 86380 86390 1
513124 99513124 1001 86380 86390 1
512626 99512626 1001 86380 86390 1
513989 99513989 1001 86380 86390 1
513778 99513778 1001 86380 86390 1
513731 99513731 1001 86380 86390 1
513535 99513535 1001 86380 86390 1
514154 99514154 1001 86380 86390 1
514169 99514169 1001 86380 86390 1
514718 99514718 1001 86380 86390 1
514589 99514589 1001 86380 86390 1
514291 99514291 1001 86380 86390 1
514239 99514239 1001 86380 86390 1
514258 99514258 1001 86380 86390 1
515682 99515682 1001 86380 86390 1
515531 99515531 1001 86380 86390 1
515274 99515274 1001 86380 86390 1
515142 99515142 1001 86380 86390 1
515235 99515235 1001 86380 86390 1
515828 99515828 1001 86380 86390 1
516383 99516383 1001 86380 86390 1
516180 99516180 1001 86380 86390 1
515982 99515982 1001 86380 86390 1
515912 99515912 1001 86380 86390 1
516579 99516579 1001 86380 86390 1
516567 99516567 1001 86380 86390 1
517246 99517246 1001 86380 86390 1
517160 99517160 1001 86380 86390 1
517311 99517311 1001 86380 86390 1
517165 99517165 1001 86380 86390 1
516993 99516993 1001 86380 86390 1
516942 99516942 1001 86380 86390 1
516930 99516930 1001 86380 86390 1
516875 99516875 1001 86380 86390 1
516735 99516735 1001 86380 86390 1
516866 99516866 1001 86380 86390 1
516841 99516841 1001 86380 86390 1
517503 99517503 1001 86380 86390 1
517401 99517401 1001 86380 86390 1
517984 99517984 1001 86380 86390 1
517935 99517935 1001 86380 86390 1
517890 99517890 1001 86380 86390 1
517658 99517658 1001 86380 86390 1
517600 99517600 1001 86380 86390 1
517731 99517731 1001 86380 86390 1
518222 99518222 1001 86380 86390 1
518300 99518300 1001 86380 86390 1
518828 99518828 1001 86380 86390 1
518776 99518776 1001 86380 86390 1
518635 99518635 1001 86380 86390 1
518504 99518504 1001 86380 86390 1
518547 99518547 1001 86380 86390 1
519689 99519689 1001 86380 86390 1
519755 99519755 1001 86380 86390 1
519840 99519840 1001 86380 86390 1
519859 99519859 1001 86380 86390 1
519899 99519899 1001 86380 86390 1
519849 99519849 1001 86380 86390 1
520608 99520608 1001 86380 86390 1
520553 99520553 1001 86380 86390 1
520466 99520466 1001 86380 86390 1
520548 99520548 1001 86380 86390 1
520390 99520390 1001 86380 86390 1
520406 99520406 1001 86380 86390 1
520201 99520201 1001 86380 86390 1
520060 99520060 1001 86380 86390 1
520152 99520152 1001 86380 86390 1
521324 99521324 1001 86380 86390 1
521070 99521070 1001 86380 86390 1
521228 99521228 1001 86380 86390 1
520888 99520888 1001 86380 86390 1
520916 99520916 1001 86380 86390 1
521519 99521519 1001 86380 86390 1
521521 99521521 1001 86380 86390 1
522186 99522186 1001 86380 86390 1
522187 99522187 1001 86380 86390 1
522111 99522111 1001 86380 86390 1
521949 99521949 1001 86380 86390 1
521672 99521672 1001 86380 86390 1
522359 99522359 1001 86380 86390 1
522465 99522465 1001 86380 86390 1
523066 99523066 1001 86380 86390 1
523220 99523220 1001 86380 86390 1
523212 99523212 1001 86380 86390 1
523777 99523777 1001 86380 86390 1
523817 99523817 1001 86380 86390 1
523388 99523388 1001 86380 86390 1
523498 99523498 1001 86380 86390 1
524109 99524109 1001 86380 86390 1
524630 99524630 1001 86380 86390 1
524742 99524742 1001 86380 86390 1
524612 99524612 1001 86380 86390 1
524563 99524563 1001 86380 86390 1
524250 99524250 1001 86380 86390 1
524831 99524831 1001 86380 86390 1
525582 99525582 1001 86380 86390 1
525583 99525583 1001 86380 86390 1
525504 99525504 1001 86380 86390 1
525415 99525415 1001 86380 86390 1
525223 99525223 1001 86380 86390 1
525331 99525331 1001 86380 86390 1
524976 99524976 1001 86380 86390 1
526065 99526065 1001 86380 86390 1
526136 99526136 1001 86380 86390 1
526574 99526574 1001 86380 86390 1
527246 99527246 1001 86380 86390 1
527215 99527215 1001 86380 86390 1
526931 99526931 1001 86380 86390 1
526971 99526971 1001 86380 86390 1
527012 99527012 1001 86380 86390 1
526963 99526963 1001 86380 86390 1
527351 99527351 1001 86380 86390 1
527994 99527994 1001 86380 86390 1
527705 99527705 1001 86380 86390 1
527710 99527710 1001 86380 86390 1
527839 99527839 1001 86380 86390 1
527840 99527840 1001 86380 86390 1
527472 99527472 1001 86380 86390 1
528257 99528257 1001 86380 86390 1
528788 99528788 1001 86380 86390 1
528777 99528777 1001 86380 86390 1
528603 99528603 1001 86380 86390 1
528469 99528469 1001 86380 86390 1
528485 99528485 1001 86380 86390 1
528913 99528913 1001 86380 86390 1
529659 99529659 1001 86380 86390 1
529407 99529407 1001 86380 86390 1
529345 99529345 1001 86380 86390 1
529386 99529386 1001 86380 86390 1
529191 99529191 1001 86380 86390 1
529823 99529823 1001 86380 86390 1
529785 99529785 1001 86380 86390 1
529902 99529902 1001 86380 86390 1
530161 99530161 1001 86380 86390 1
530267 99530267 1001 86380 86390 1
529936 99529936 1001 86380 86390 1
530004 99530004 1001 86380 86390 1
529968 99529968 1001 86380 86390 1
531316 99531316 1001 86380 86390 1
530979 99530979 1001 86380 86390 1
531138 99531138 1001 86380 86390 1
531145 99531145 1001 86380 86390 1
530940 99530940 1001 86380 86390 1
531541 99531541 1001 86380 86390 1
531807 99531807 1001 86380 86390 1
531868 99531868 1001 86380 86390 1
531986 99531986 1001 86380 86390 1
531716 99531716 1001 86380 86390 1
531695 99531695 1001 86380 86390 1
532371 99532371 1001 86380 86390 1
532399 99532399 1001 86380 86390 1
532658 99532658 1001 86380 86390 1
532818 99532818 1001 86380 86390 1
532678 99532678 1001 86380 86390 1
533220 99533220 1001 86380 86390 1
533716 99533716 1001 86380 86390 1
533781 99533781 1001 86380 86390 1
533629 99533629 1001 86380 86390 1
533607 99533607 1001 86380 86390 1
533921 99533921 1001 86380 86390 1
533942 99533942 1001 86380 86390 1
534663 99534663 1001 86380 86390 1
534193 99534193 1001 86380 86390 1
534802 99534802 1001 86380 86390 1
534727 99534727 1001 86380 86390 1
534858 99534858 1001 86380 86390 1
535369 99535369 1001 86380 86390 1
535639 99535639 1001 86380 86390 1
535631 99535631 1001 86380 86390 1
535644 99535644 1001 86380 86390 1
536185 99536185 1001 86380 86390 1
536166 99536166 1001 86380 86390 1
535954 99535954 1001 86380 86390 1
535735 99535735 1001 86380 86390 1
535778 99535778 1001 86380 86390 1
537057 99537057 1001 86380 86390 1
536844 99536844 1001 86380 86390 1
536571 99536571 1001 86380 86390 1
536743 99536743 1001 86380 86390 1
536577 99536577 1001 86380 86390 1
536657 99536657 1001 86380 86390 1
537516 99537516 1001 86380 86390 1
537542 99537542 1001 86380 86390 1
537467 99537467 1001 86380 86390 1
537431 99537431 1001 86380 86390 1
538247 99538247 1001 86380 86390 1
538955 99538955 1001 86380 86390 1
538994 99538994 1001 86380 86390 1
538862 99538862 1001 86380 86390 1
539490 99539490 1001 86380 86390 1
539453 99539453 1001 86380 86390 1
539557 99539557 1001 86380 86390 1
539511 99539511 1001 86380 86390 1
539312 99539312 1001 86380 86390 1
539265 99539265 1001 86380 86390 1
539175 99539175 1001 86380 86390 1
539205 99539205 1001 86380 86390 1
539182 99539182 1001 86380 86390 1
539771 99539771 1001 86380 86390 1
539733 99539733 1001 86380 86390 1
540430 99540430 1001 86380 86390 1
540313 99540313 1001 86380 86390 1
540406 99540406 1001 86380 86390 1
540002 99540002 1001 86380 86390 1
540514 99540514 1001 86380 86390 1
540605 99540605 1001 86380 86390 1
541180 99541180 1001 86380 86390 1
541039 99541039 1001 86380 86390 1
540804 99540804 1001 86380 86390 1
541329 99541329 1001 86380 86390 1
541375 99541375 1001 86380 86390 1
542201 99542201 1001 86380 86390 1
542911 99542911 1001 86380 86390 1
542795 99542795 1001 86380 86390 1
542824 99542824 1001 86380 86390 1
542565 99542565 1001 86380 86390 1
542503 99542503 1001 86380 86390 1
543022 99543022 1001 86380 86390 1
543134 99543134 1001 86380 86390 1
543592 99543592 1001 86380 86390 1
543559 99543559 1001 86380 86390 1
543538 99543538 1001 86380 86390 1
543359 99543359 1001 86380 86390 1
543792 99543792 1001 86380 86390 1
544315 99544315 1001 86380 86390 1
544319 99544319 1001 86380 86390 1
544243 99544243 1001 86380 86390 1
544171 99544171 1001 86380 86390 1
544058 99544058 1001 86380 86390 1
544144 99544144 1001 86380 86390 1
503000 1031 1002 64679 68423 1
400682 99400682 1001 86380 86390 1
400655 99400655 1001 86380 86390 1
400775 99400775 1001 86380 86390 1
401008 99401008 1001 86380 86390 1
400943 99400943 1001 86380 86390 1
401246 99401246 1001 86380 86390 1
401515 99401515 1001 86380 86390 1
402055 99402055 1001 86380 86390 1
402285 99402285 1001 86380 86390 1
402384 99402384 1001 86380 86390 1
402566 99402566 1001 86380 86390 1
402491 99402491 1001 86380 86390 1
402765 99402765 1001 86380 86390 1
402779 99402779 1001 86380 86390 1
403438 99403438 1001 86380 86390 1
404549 99404549 1001 86380 86390 1
405576 99405576 1001 86380 86390 1
405580 99405580 1001 86380 86390 1
405786 99405786 1001 86380 86390 1
405978 99405978 1001 86380 86390 1
405931 99405931 1001 86380 86390 1
406075 99406075 1001 86380 86390 1
406174 99406174 1001 86380 86390 1
406156 99406156 1001 86380 86390 1
406313 99406313 1001 86380 86390 1
407108 99407108 1001 86380 86390 1
407409 99407409 1001 86380 86390 1
407962 99407962 1001 86380 86390 1
408002 99408002 1001 86380 86390 1
408435 99408435 1001 86380 86390 1
408659 99408659 1001 86380 86390 1
409058 99409058 1001 86380 86390 1
409376 99409376 1001 86380 86390 1
409476 99409476 1001 86380 86390 1
409632 99409632 1001 86380 86390 1
409949 99409949 1001 86380 86390 1
409975 99409975 1001 86380 86390 1
410623 99410623 1001 86380 86390 1
410998 99410998 1001 86380 86390 1
411340 99411340 1001 86380 86390 1
411392 99411392 1001 86380 86390 1
411722 99411722 1001 86380 86390 1
411656 99411656 1001 86380 86390 1
412198 99412198 1001 86380 86390 1
413122 99413122 1001 86380 86390 1
412725 99412725 1001 86380 86390 1
412654 99412654 1001 86380 86390 1
412873 99412873 1001 86380 86390 1
412795 99412795 1001 86380 86390 1
415052 99415052 1001 86380 86390 1
414899 99414899 1001 86380 86390 1
414735 99414735 1001 86380 86390 1
414919 99414919 1001 86380 86390 1
414225 99414225 1001 86380 86390 1
414186 99414186 1001 86380 86390 1
414414 99414414 1001 86380 86390 1
414175 99414175 1001 86380 86390 1
415411 99415411 1001 86380 86390 1
415526 99415526 1001 86380 86390 1
415692 99415692 1001 86380 86390 1
416683 99416683 1001 86380 86390 1
416819 99416819 1001 86380 86390 1
416810 99416810 1001 86380 86390 1
416221 99416221 1001 86380 86390 1
416341 99416341 1001 86380 86390 1
415982 99415982 1001 86380 86390 1
417280 99417280 1001 86380 86390 1
417238 99417238 1001 86380 86390 1
417349 99417349 1001 86380 86390 1
418535 99418535 1001 86380 86390 1
418762 99418762 1001 86380 86390 1
418558 99418558 1001 86380 86390 1
418402 99418402 1001 86380 86390 1
417752 99417752 1001 86380 86390 1
417989 99417989 1001 86380 86390 1
419074 99419074 1001 86380 86390 1
419166 99419166 1001 86380 86390 1
419092 99419092 1001 86380 86390 1
419745 99419745 1001 86380 86390 1
419852 99419852 1001 86380 86390 1
420708 99420708 1001 86380 86390 1
420513 99420513 1001 86380 86390 1
420701 99420701 1001 86380 86390 1
421708 99421708 1001 86380 86390 1
421293 99421293 1001 86380 86390 1
423365 99423365 1001 86380 86390 1
423169 99423169 1001 86380 86390 1
423272 99423272 1001 86380 86390 1
423091 99423091 1001 86380 86390 1
422574 99422574 1001 86380 86390 1
422938 99422938 1001 86380 86390 1
425047 99425047 1001 86380 86390 1
425352 99425352 1001 86380 86390 1
424994 99424994 1001 86380 86390 1
424456 99424456 1001 86380 86390 1
424190 99424190 1001 86380 86390 1
424361 99424361 1001 86380 86390 1
424409 99424409 1001 86380 86390 1
425581 99425581 1001 86380 86390 1
425505 99425505 1001 86380 86390 1
426473 99426473 1001 86380 86390 1
426050 99426050 1001 86380 86390 1
427258 99427258 1001 86380 86390 1
427289 99427289 1001 86380 86390 1
427238 99427238 1001 86380 86390 1
428672 99428672 1001 86380 86390 1
428695 99428695 1001 86380 86390 1
428138 99428138 1001 86380 86390 1
428226 99428226 1001 86380 86390 1
427637 99427637 1001 86380 86390 1
427867 99427867 1001 86380 86390 1
428748 99428748 1001 86380 86390 1
430192 99430192 1001 86380 86390 1
429357 99429357 1001 86380 86390 1
430624 99430624 1001 86380 86390 1
431966 99431966 1001 86380 86390 1
432014 99432014 1001 86380 86390 1
431466 99431466 1001 86380 86390 1
431541 99431541 1001 86380 86390 1
430945 99430945 1001 86380 86390 1
431196 99431196 1001 86380 86390 1
432116 99432116 1001 86380 86390 1
432256 99432256 1001 86380 86390 1
433617 99433617 1001 86380 86390 1
433407 99433407 1001 86380 86390 1
433715 99433715 1001 86380 86390 1
433057 99433057 1001 86380 86390 1
433202 99433202 1001 86380 86390 1
432854 99432854 1001 86380 86390 1
434059 99434059 1001 86380 86390 1
435102 99435102 1001 86380 86390 1
434919 99434919 1001 86380 86390 1
434747 99434747 1001 86380 86390 1
434572 99434572 1001 86380 86390 1
435485 99435485 1001 86380 86390 1
435584 99435584 1001 86380 86390 1
437072 99437072 1001 86380 86390 1
436450 99436450 1001 86380 86390 1
436675 99436675 1001 86380 86390 1
436093 99436093 1001 86380 86390 1
300033 99300033 1001 86380 86390 1
437272 99437272 1001 86380 86390 1
300440 99300440 1001 86380 86390 1
300805 99300805 1001 86380 86390 1
301506 99301506 1001 86380 86390 1
301323 99301323 1001 86380 86390 1
301227 99301227 1001 86380 86390 1
301065 99301065 1001 86380 86390 1
301674 99301674 1001 86380 86390 1
301636 99301636 1001 86380 86390 1
301742 99301742 1001 86380 86390 1
302352 99302352 1001 86380 86390 1
301984 99301984 1001 86380 86390 1
301798 99301798 1001 86380 86390 1
301845 99301845 1001 86380 86390 1
301822 99301822 1001 86380 86390 1
302462 99302462 1001 86380 86390 1
302570 99302570 1001 86380 86390 1
303179 99303179 1001 86380 86390 1
303192 99303192 1001 86380 86390 1
302626 99302626 1001 86380 86390 1
302601 99302601 1001 86380 86390 1
304000 99304000 1001 86380 86390 1
303862 99303862 1001 86380 86390 1
303993 99303993 1001 86380 86390 1
303779 99303779 1001 86380 86390 1
303652 99303652 1001 86380 86390 1
303448 99303448 1001 86380 86390 1
304720 99304720 1001 86380 86390 1
304481 99304481 1001 86380 86390 1
304520 99304520 1001 86380 86390 1
304343 99304343 1001 86380 86390 1
304392 99304392 1001 86380 86390 1
304869 99304869 1001 86380 86390 1
304447 99304447 1001 86380 86390 1
304967 99304967 1001 86380 86390 1
305582 99305582 1001 86380 86390 1
305153 99305153 1001 86380 86390 1
500783 99500783 1001 86380 86390 1
500642 99500642 1001 86380 86390 1
500391 99500391 1001 86380 86390 1
500344 99500344 1001 86380 86390 1
500819 99500819 1001 86380 86390 1
501591 99501591 1001 86380 86390 1
501599 99501599 1001 86380 86390 1
501268 99501268 1001 86380 86390 1
501353 99501353 1001 86380 86390 1
501196 99501196 1001 86380 86390 1
501094 99501094 1001 86380 86390 1
501768 99501768 1001 86380 86390 1
501747 99501747 1001 86380 86390 1
502383 99502383 1001 86380 86390 1
502167 99502167 1001 86380 86390 1
502219 99502219 1001 86380 86390 1
501889 99501889 1001 86380 86390 1
501957 99501957 1001 86380 86390 1
502515 99502515 1001 86380 86390 1
502261 99502261 1001 86380 86390 1
503189 99503189 1001 86380 86390 1
503232 99503232 1001 86380 86390 1
503220 99503220 1001 86380 86390 1
503092 99503092 1001 86380 86390 1
503119 99503119 1001 86380 86390 1
502919 99502919 1001 86380 86390 1
502962 99502962 1001 86380 86390 1
502807 99502807 1001 86380 86390 1
502718 99502718 1001 86380 86390 1
503953 99503953 1001 86380 86390 1
504059 99504059 1001 86380 86390 1
504114 99504114 1001 86380 86390 1
503795 99503795 1001 86380 86390 1
503793 99503793 1001 86380 86390 1
503556 99503556 1001 86380 86390 1
504300 99504300 1001 86380 86390 1
504136 99504136 1001 86380 86390 1
504163 99504163 1001 86380 86390 1
504152 99504152 1001 86380 86390 1
504255 99504255 1001 86380 86390 1
504562 99504562 1001 86380 86390 1
504375 99504375 1001 86380 86390 1
504384 99504384 1001 86380 86390 1
505102 99505102 1001 86380 86390 1
505038 99505038 1001 86380 86390 1
505603 99505603 1001 86380 86390 1
505622 99505622 1001 86380 86390 1
505559 99505559 1001 86380 86390 1
506357 99506357 1001 86380 86390 1
506123 99506123 1001 86380 86390 1
506085 99506085 1001 86380 86390 1
506115 99506115 1001 86380 86390 1
506708 99506708 1001 86380 86390 1
507306 99507306 1001 86380 86390 1
507376 99507376 1001 86380 86390 1
507222 99507222 1001 86380 86390 1
507078 99507078 1001 86380 86390 1
507210 99507210 1001 86380 86390 1
507172 99507172 1001 86380 86390 1
507198 99507198 1001 86380 86390 1
506891 99506891 1001 86380 86390 1
508145 99508145 1001 86380 86390 1
508210 99508210 1001 86380 86390 1
508186 99508186 1001 86380 86390 1
508207 99508207 1001 86380 86390 1
507994 99507994 1001 86380 86390 1
507918 99507918 1001 86380 86390 1
507815 99507815 1001 86380 86390 1
507717 99507717 1001 86380 86390 1
508291 99508291 1001 86380 86390 1
508918 99508918 1001 86380 86390 1
508893 99508893 1001 86380 86390 1
509023 99509023 1001 86380 86390 1
508752 99508752 1001 86380 86390 1
508778 99508778 1001 86380 86390 1
508610 99508610 1001 86380 86390 1
508651 99508651 1001 86380 86390 1
508501 99508501 1001 86380 86390 1
509163 99509163 1001 86380 86390 1
509567 99509567 1001 86380 86390 1
509506 99509506 1001 86380 86390 1
509678 99509678 1001 86380 86390 1
509358 99509358 1001 86380 86390 1
509307 99509307 1001 86380 86390 1
510028 99510028 1001 86380 86390 1
510074 99510074 1001 86380 86390 1
510652 99510652 1001 86380 86390 1
510360 99510360 1001 86380 86390 1
510374 99510374 1001 86380 86390 1
510455 99510455 1001 86380 86390 1
510170 99510170 1001 86380 86390 1
510254 99510254 1001 86380 86390 1
510903 99510903 1001 86380 86390 1
511469 99511469 1001 86380 86390 1
511354 99511354 1001 86380 86390 1
511205 99511205 1001 86380 86390 1
511232 99511232 1001 86380 86390 1
511318 99511318 1001 86380 86390 1
511110 99511110 1001 86380 86390 1
512165 99512165 1001 86380 86390 1
512107 99512107 1001 86380 86390 1
512918 99512918 1001 86380 86390 1
513376 99513376 1001 86380 86390 1
513291 99513291 1001 86380 86390 1
513887 99513887 1001 86380 86390 1
514025 99514025 1001 86380 86390 1
513736 99513736 1001 86380 86390 1
513649 99513649 1001 86380 86390 1
513716 99513716 1001 86380 86390 1
513729 99513729 1001 86380 86390 1
513452 99513452 1001 86380 86390 1
514096 99514096 1001 86380 86390 1
514099 99514099 1001 86380 86390 1
514686 99514686 1001 86380 86390 1
514509 99514509 1001 86380 86390 1
514497 99514497 1001 86380 86390 1
514502 99514502 1001 86380 86390 1
514554 99514554 1001 86380 86390 1
514456 99514456 1001 86380 86390 1
514392 99514392 1001 86380 86390 1
514341 99514341 1001 86380 86390 1
514237 99514237 1001 86380 86390 1
515055 99515055 1001 86380 86390 1
515519 99515519 1001 86380 86390 1
515496 99515496 1001 86380 86390 1
515526 99515526 1001 86380 86390 1
515290 99515290 1001 86380 86390 1
515207 99515207 1001 86380 86390 1
515120 99515120 1001 86380 86390 1
516358 99516358 1001 86380 86390 1
516230 99516230 1001 86380 86390 1
516211 99516211 1001 86380 86390 1
515979 99515979 1001 86380 86390 1
515938 99515938 1001 86380 86390 1
515952 99515952 1001 86380 86390 1
516649 99516649 1001 86380 86390 1
516562 99516562 1001 86380 86390 1
516552 99516552 1001 86380 86390 1
516595 99516595 1001 86380 86390 1
517301 99517301 1001 86380 86390 1
517056 99517056 1001 86380 86390 1
517018 99517018 1001 86380 86390 1
516854 99516854 1001 86380 86390 1
517410 99517410 1001 86380 86390 1
518046 99518046 1001 86380 86390 1
518034 99518034 1001 86380 86390 1
517968 99517968 1001 86380 86390 1
517855 99517855 1001 86380 86390 1
517673 99517673 1001 86380 86390 1
517558 99517558 1001 86380 86390 1
517652 99517652 1001 86380 86390 1
518307 99518307 1001 86380 86390 1
518910 99518910 1001 86380 86390 1
518747 99518747 1001 86380 86390 1
518607 99518607 1001 86380 86390 1
518676 99518676 1001 86380 86390 1
519475 99519475 1001 86380 86390 1
519270 99519270 1001 86380 86390 1
519340 99519340 1001 86380 86390 1
519342 99519342 1001 86380 86390 1
519828 99519828 1001 86380 86390 1
519912 99519912 1001 86380 86390 1
520447 99520447 1001 86380 86390 1
520476 99520476 1001 86380 86390 1
520238 99520238 1001 86380 86390 1
520106 99520106 1001 86380 86390 1
520842 99520842 1001 86380 86390 1
521375 99521375 1001 86380 86390 1
521092 99521092 1001 86380 86390 1
521158 99521158 1001 86380 86390 1
521221 99521221 1001 86380 86390 1
520859 99520859 1001 86380 86390 1
520938 99520938 1001 86380 86390 1
521611 99521611 1001 86380 86390 1
521601 99521601 1001 86380 86390 1
522103 99522103 1001 86380 86390 1
522156 99522156 1001 86380 86390 1
522221 99522221 1001 86380 86390 1
521968 99521968 1001 86380 86390 1
521879 99521879 1001 86380 86390 1
521720 99521720 1001 86380 86390 1
522469 99522469 1001 86380 86390 1
523107 99523107 1001 86380 86390 1
522511 99522511 1001 86380 86390 1
522658 99522658 1001 86380 86390 1
523208 99523208 1001 86380 86390 1
523171 99523171 1001 86380 86390 1
523908 99523908 1001 86380 86390 1
523674 99523674 1001 86380 86390 1
523455 99523455 1001 86380 86390 1
523491 99523491 1001 86380 86390 1
523969 99523969 1001 86380 86390 1
524134 99524134 1001 86380 86390 1
524663 99524663 1001 86380 86390 1
524474 99524474 1001 86380 86390 1
524463 99524463 1001 86380 86390 1
524502 99524502 1001 86380 86390 1
524421 99524421 1001 86380 86390 1
524937 99524937 1001 86380 86390 1
524863 99524863 1001 86380 86390 1
524814 99524814 1001 86380 86390 1
525594 99525594 1001 86380 86390 1
525205 99525205 1001 86380 86390 1
525335 99525335 1001 86380 86390 1
524978 99524978 1001 86380 86390 1
525660 99525660 1001 86380 86390 1
526254 99526254 1001 86380 86390 1
526204 99526204 1001 86380 86390 1
526195 99526195 1001 86380 86390 1
526016 99526016 1001 86380 86390 1
526160 99526160 1001 86380 86390 1
527228 99527228 1001 86380 86390 1
527132 99527132 1001 86380 86390 1
527031 99527031 1001 86380 86390 1
526876 99526876 1001 86380 86390 1
526982 99526982 1001 86380 86390 1
527024 99527024 1001 86380 86390 1
526925 99526925 1001 86380 86390 1
527430 99527430 1001 86380 86390 1
527980 99527980 1001 86380 86390 1
527761 99527761 1001 86380 86390 1
527866 99527866 1001 86380 86390 1
527509 99527509 1001 86380 86390 1
528124 99528124 1001 86380 86390 1
528280 99528280 1001 86380 86390 1
528699 99528699 1001 86380 86390 1
528283 99528283 1001 86380 86390 1
528362 99528362 1001 86380 86390 1
528458 99528458 1001 86380 86390 1
528939 99528939 1001 86380 86390 1
529062 99529062 1001 86380 86390 1
529551 99529551 1001 86380 86390 1
529522 99529522 1001 86380 86390 1
529434 99529434 1001 86380 86390 1
529491 99529491 1001 86380 86390 1
529114 99529114 1001 86380 86390 1
529870 99529870 1001 86380 86390 1
529840 99529840 1001 86380 86390 1
530348 99530348 1001 86380 86390 1
530288 99530288 1001 86380 86390 1
530150 99530150 1001 86380 86390 1
530282 99530282 1001 86380 86390 1
530093 99530093 1001 86380 86390 1
530668 99530668 1001 86380 86390 1
531229 99531229 1001 86380 86390 1
531258 99531258 1001 86380 86390 1
531327 99531327 1001 86380 86390 1
531135 99531135 1001 86380 86390 1
531006 99531006 1001 86380 86390 1
531037 99531037 1001 86380 86390 1
531029 99531029 1001 86380 86390 1
530880 99530880 1001 86380 86390 1
531494 99531494 1001 86380 86390 1
531582 99531582 1001 86380 86390 1
532028 99532028 1001 86380 86390 1
532187 99532187 1001 86380 86390 1
531847 99531847 1001 86380 86390 1
531610 99531610 1001 86380 86390 1
531635 99531635 1001 86380 86390 1
532206 99532206 1001 86380 86390 1
532408 99532408 1001 86380 86390 1
532938 99532938 1001 86380 86390 1
532633 99532633 1001 86380 86390 1
532450 99532450 1001 86380 86390 1
533193 99533193 1001 86380 86390 1
533770 99533770 1001 86380 86390 1
533803 99533803 1001 86380 86390 1
533458 99533458 1001 86380 86390 1
533472 99533472 1001 86380 86390 1
533620 99533620 1001 86380 86390 1
533354 99533354 1001 86380 86390 1
533909 99533909 1001 86380 86390 1
533913 99533913 1001 86380 86390 1
534047 99534047 1001 86380 86390 1
534639 99534639 1001 86380 86390 1
534468 99534468 1001 86380 86390 1
534843 99534843 1001 86380 86390 1
535281 99535281 1001 86380 86390 1
535282 99535282 1001 86380 86390 1
535192 99535192 1001 86380 86390 1
536248 99536248 1001 86380 86390 1
535739 99535739 1001 86380 86390 1
536514 99536514 1001 86380 86390 1
537056 99537056 1001 86380 86390 1
536801 99536801 1001 86380 86390 1
536853 99536853 1001 86380 86390 1
536858 99536858 1001 86380 86390 1
536582 99536582 1001 86380 86390 1
536552 99536552 1001 86380 86390 1
537213 99537213 1001 86380 86390 1
537239 99537239 1001 86380 86390 1
537836 99537836 1001 86380 86390 1
537849 99537849 1001 86380 86390 1
537801 99537801 1001 86380 86390 1
537601 99537601 1001 86380 86390 1
537757 99537757 1001 86380 86390 1
537750 99537750 1001 86380 86390 1
537688 99537688 1001 86380 86390 1
537564 99537564 1001 86380 86390 1
537478 99537478 1001 86380 86390 1
537414 99537414 1001 86380 86390 1
538183 99538183 1001 86380 86390 1
538801 99538801 1001 86380 86390 1
538441 99538441 1001 86380 86390 1
538543 99538543 1001 86380 86390 1
538195 99538195 1001 86380 86390 1
538982 99538982 1001 86380 86390 1
538973 99538973 1001 86380 86390 1
539017 99539017 1001 86380 86390 1
539526 99539526 1001 86380 86390 1
539153 99539153 1001 86380 86390 1
539676 99539676 1001 86380 86390 1
539781 99539781 1001 86380 86390 1
540408 99540408 1001 86380 86390 1
540242 99540242 1001 86380 86390 1
539916 99539916 1001 86380 86390 1
540011 99540011 1001 86380 86390 1
539935 99539935 1001 86380 86390 1
540012 99540012 1001 86380 86390 1
541259 99541259 1001 86380 86390 1
541193 99541193 1001 86380 86390 1
541265 99541265 1001 86380 86390 1
540906 99540906 1001 86380 86390 1
541004 99541004 1001 86380 86390 1
540957 99540957 1001 86380 86390 1
540841 99540841 1001 86380 86390 1
541328 99541328 1001 86380 86390 1
542042 99542042 1001 86380 86390 1
542070 99542070 1001 86380 86390 1
541600 99541600 1001 86380 86390 1
542280 99542280 1001 86380 86390 1
542650 99542650 1001 86380 86390 1
542557 99542557 1001 86380 86390 1
542429 99542429 1001 86380 86390 1
542435 99542435 1001 86380 86390 1
543757 99543757 1001 86380 86390 1
543499 99543499 1001 86380 86390 1
543311 99543311 1001 86380 86390 1
543197 99543197 1001 86380 86390 1
543967 99543967 1001 86380 86390 1
544511 99544511 1001 86380 86390 1
544401 99544401 1001 86380 86390 1
544481 99544481 1001 86380 86390 1
544302 99544302 1001 86380 86390 1
543978 99543978 1001 86380 86390 1
544117 99544117 1001 86380 86390 1
544623 99544623 1001 86380 86390 1
544741 99544741 1001 86380 86390 1
542205 695 1001 54297 54597 1
400038 99400038 1001 86380 86390 1
400298 99400298 1001 86380 86390 1
400359 99400359 1001 86380 86390 1
400635 99400635 1001 86380 86390 1
401346 99401346 1001 86380 86390 1
401599 99401599 1001 86380 86390 1
402045 99402045 1001 86380 86390 1
402114 99402114 1001 86380 86390 1
402196 99402196 1001 86380 86390 1
402894 99402894 1001 86380 86390 1
403401 99403401 1001 86380 86390 1
403405 99403405 1001 86380 86390 1
403600 99403600 1001 86380 86390 1
403555 99403555 1001 86380 86390 1
404252 99404252 1001 86380 86390 1
406165 99406165 1001 86380 86390 1
406287 99406287 1001 86380 86390 1
406660 99406660 1001 86380 86390 1
406634 99406634 1001 86380 86390 1
407616 99407616 1001 86380 86390 1
408203 99408203 1001 86380 86390 1
408337 99408337 1001 86380 86390 1
408525 99408525 1001 86380 86390 1
408852 99408852 1001 86380 86390 1
409242 99409242 1001 86380 86390 1
409308 99409308 1001 86380 86390 1
409518 99409518 1001 86380 86390 1
409640 99409640 1001 86380 86390 1
409857 99409857 1001 86380 86390 1
410411 99410411 1001 86380 86390 1
410602 99410602 1001 86380 86390 1
410627 99410627 1001 86380 86390 1
410939 99410939 1001 86380 86390 1
411835 99411835 1001 86380 86390 1
411805 99411805 1001 86380 86390 1
412135 99412135 1001 86380 86390 1
413591 99413591 1001 86380 86390 1
413308 99413308 1001 86380 86390 1
413069 99413069 1001 86380 86390 1
412486 99412486 1001 86380 86390 1
412828 99412828 1001 86380 86390 1
415095 99415095 1001 86380 86390 1
414798 99414798 1001 86380 86390 1
414132 99414132 1001 86380 86390 1
415607 99415607 1001 86380 86390 1
415469 99415469 1001 86380 86390 1
416701 99416701 1001 86380 86390 1
416981 99416981 1001 86380 86390 1
416268 99416268 1001 86380 86390 1
417202 99417202 1001 86380 86390 1
417588 99417588 1001 86380 86390 1
418619 99418619 1001 86380 86390 1
418674 99418674 1001 86380 86390 1
418759 99418759 1001 86380 86390 1
418557 99418557 1001 86380 86390 1
418068 99418068 1001 86380 86390 1
418354 99418354 1001 86380 86390 1
418953 99418953 1001 86380 86390 1
418895 99418895 1001 86380 86390 1
420383 99420383 1001 86380 86390 1
420309 99420309 1001 86380 86390 1
419812 99419812 1001 86380 86390 1
419652 99419652 1001 86380 86390 1
419512 99419512 1001 86380 86390 1
421922 99421922 1001 86380 86390 1
421804 99421804 1001 86380 86390 1
421886 99421886 1001 86380 86390 1
420861 99420861 1001 86380 86390 1
421148 99421148 1001 86380 86390 1
421228 99421228 1001 86380 86390 1
423389 99423389 1001 86380 86390 1
423665 99423665 1001 86380 86390 1
423006 99423006 1001 86380 86390 1
423183 99423183 1001 86380 86390 1
422709 99422709 1001 86380 86390 1
422568 99422568 1001 86380 86390 1
423836 99423836 1001 86380 86390 1
425108 99425108 1001 86380 86390 1
424561 99424561 1001 86380 86390 1
424555 99424555 1001 86380 86390 1
425532 99425532 1001 86380 86390 1
425632 99425632 1001 86380 86390 1
425694 99425694 1001 86380 86390 1
425748 99425748 1001 86380 86390 1
425539 99425539 1001 86380 86390 1
425389 99425389 1001 86380 86390 1
425399 99425399 1001 86380 86390 1
426358 99426358 1001 86380 86390 1
426459 99426459 1001 86380 86390 1
426686 99426686 1001 86380 86390 1
427172 99427172 1001 86380 86390 1
427280 99427280 1001 86380 86390 1
428428 99428428 1001 86380 86390 1
427949 99427949 1001 86380 86390 1
427985 99427985 1001 86380 86390 1
427887 99427887 1001 86380 86390 1
429157 99429157 1001 86380 86390 1
430150 99430150 1001 86380 86390 1
429743 99429743 1001 86380 86390 1
432045 99432045 1001 86380 86390 1
431282 99431282 1001 86380 86390 1
431089 99431089 1001 86380 86390 1
431208 99431208 1001 86380 86390 1
432452 99432452 1001 86380 86390 1
432289 99432289 1001 86380 86390 1
432412 99432412 1001 86380 86390 1
432187 99432187 1001 86380 86390 1
433656 99433656 1001 86380 86390 1
433087 99433087 1001 86380 86390 1
432759 99432759 1001 86380 86390 1
432687 99432687 1001 86380 86390 1
432663 99432663 1001 86380 86390 1
433838 99433838 1001 86380 86390 1
435032 99435032 1001 86380 86390 1
435081 99435081 1001 86380 86390 1
434249 99434249 1001 86380 86390 1
435802 99435802 1001 86380 86390 1
435462 99435462 1001 86380 86390 1
435632 99435632 1001 86380 86390 1
435637 99435637 1001 86380 86390 1
437046 99437046 1001 86380 86390 1
300017 99300017 1001 86380 86390 1
300632 99300632 1001 86380 86390 1
300560 99300560 1001 86380 86390 1
300458 99300458 1001 86380 86390 1
300422 99300422 1001 86380 86390 1
300428 99300428 1001 86380 86390 1
300216 99300216 1001 86380 86390 1
300259 99300259 1001 86380 86390 1
300760 99300760 1001 86380 86390 1
301413 99301413 1001 86380 86390 1
301361 99301361 1001 86380 86390 1
301046 99301046 1001 86380 86390 1
301759 99301759 1001 86380 86390 1
301744 99301744 1001 86380 86390 1
302107 99302107 1001 86380 86390 1
302083 99302083 1001 86380 86390 1
301885 99301885 1001 86380 86390 1
302541 99302541 1001 86380 86390 1
303059 99303059 1001 86380 86390 1
303128 99303128 1001 86380 86390 1
302993 99302993 1001 86380 86390 1
302956 99302956 1001 86380 86390 1
303784 99303784 1001 86380 86390 1
303826 99303826 1001 86380 86390 1
303568 99303568 1001 86380 86390 1
303521 99303521 1001 86380 86390 1
303420 99303420 1001 86380 86390 1
304180 99304180 1001 86380 86390 1
304663 99304663 1001 86380 86390 1
304614 99304614 1001 86380 86390 1
304536 99304536 1001 86380 86390 1
304407 99304407 1001 86380 86390 1
304302 99304302 1001 86380 86390 1
305662 99305662 1001 86380 86390 1
305337 99305337 1001 86380 86390 1
305339 99305339 1001 86380 86390 1
305133 99305133 1001 86380 86390 1
305095 99305095 1001 86380 86390 1
305187 99305187 1001 86380 86390 1
305065 99305065 1001 86380 86390 1
500106 99500106 1001 86380 86390 1
500648 99500648 1001 86380 86390 1
500493 99500493 1001 86380 86390 1
500580 99500580 1001 86380 86390 1
500239 99500239 1001 86380 86390 1
500995 99500995 1001 86380 86390 1
500866 99500866 1001 86380 86390 1
501526 99501526 1001 86380 86390 1
501317 99501317 1001 86380 86390 1
501426 99501426 1001 86380 86390 1
501273 99501273 1001 86380 86390 1
501100 99501100 1001 86380 86390 1
501779 99501779 1001 86380 86390 1
502354 99502354 1001 86380 86390 1
502253 99502253 1001 86380 86390 1
502029 99502029 1001 86380 86390 1
501915 99501915 1001 86380 86390 1
502009 99502009 1001 86380 86390 1
503089 99503089 1001 86380 86390 1
502918 99502918 1001 86380 86390 1
502958 99502958 1001 86380 86390 1
503026 99503026 1001 86380 86390 1
503043 99503043 1001 86380 86390 1
503069 99503069 1001 86380 86390 1
502778 99502778 1001 86380 86390 1
502757 99502757 1001 86380 86390 1
503305 99503305 1001 86380 86390 1
503428 99503428 1001 86380 86390 1
504067 99504067 1001 86380 86390 1
504055 99504055 1001 86380 86390 1
503930 99503930 1001 86380 86390 1
504014 99504014 1001 86380 86390 1
503869 99503869 1001 86380 86390 1
503552 99503552 1001 86380 86390 1
504125 99504125 1001 86380 86390 1
504780 99504780 1001 86380 86390 1
504665 99504665 1001 86380 86390 1
504579 99504579 1001 86380 86390 1
504685 99504685 1001 86380 86390 1
505044 99505044 1001 86380 86390 1
505713 99505713 1001 86380 86390 1
505508 99505508 1001 86380 86390 1
505266 99505266 1001 86380 86390 1
505150 99505150 1001 86380 86390 1
505285 99505285 1001 86380 86390 1
505316 99505316 1001 86380 86390 1
506487 99506487 1001 86380 86390 1
506423 99506423 1001 86380 86390 1
506647 99506647 1001 86380 86390 1
506686 99506686 1001 86380 86390 1
507244 99507244 1001 86380 86390 1
507161 99507161 1001 86380 86390 1
506962 99506962 1001 86380 86390 1
506820 99506820 1001 86380 86390 1
506886 99506886 1001 86380 86390 1
506914 99506914 1001 86380 86390 1
507613 99507613 1001 86380 86390 1
507446 99507446 1001 86380 86390 1
507488 99507488 1001 86380 86390 1
507476 99507476 1001 86380 86390 1
507444 99507444 1001 86380 86390 1
508199 99508199 1001 86380 86390 1
508227 99508227 1001 86380 86390 1
507907 99507907 1001 86380 86390 1
507977 99507977 1001 86380 86390 1
507696 99507696 1001 86380 86390 1
507730 99507730 1001 86380 86390 1
509062 99509062 1001 86380 86390 1
508706 99508706 1001 86380 86390 1
508787 99508787 1001 86380 86390 1
508623 99508623 1001 86380 86390 1
508598 99508598 1001 86380 86390 1
508611 99508611 1001 86380 86390 1
508613 99508613 1001 86380 86390 1
508569 99508569 1001 86380 86390 1
509852 99509852 1001 86380 86390 1
509778 99509778 1001 86380 86390 1
509807 99509807 1001 86380 86390 1
509532 99509532 1001 86380 86390 1
509676 99509676 1001 86380 86390 1
509366 99509366 1001 86380 86390 1
509354 99509354 1001 86380 86390 1
510014 99510014 1001 86380 86390 1
509940 99509940 1001 86380 86390 1
510038 99510038 1001 86380 86390 1
510103 99510103 1001 86380 86390 1
510579 99510579 1001 86380 86390 1
510421 99510421 1001 86380 86390 1
510441 99510441 1001 86380 86390 1
510303 99510303 1001 86380 86390 1
511362 99511362 1001 86380 86390 1
511511 99511511 1001 86380 86390 1
511514 99511514 1001 86380 86390 1
511240 99511240 1001 86380 86390 1
511048 99511048 1001 86380 86390 1
511719 99511719 1001 86380 86390 1
512202 99512202 1001 86380 86390 1
512310 99512310 1001 86380 86390 1
512312 99512312 1001 86380 86390 1
512373 99512373 1001 86380 86390 1
511828 99511828 1001 86380 86390 1
511932 99511932 1001 86380 86390 1
511894 99511894 1001 86380 86390 1
511834 99511834 1001 86380 86390 1
513012 99513012 1001 86380 86390 1
513040 99513040 1001 86380 86390 1
513061 99513061 1001 86380 86390 1
512939 99512939 1001 86380 86390 1
512915 99512915 1001 86380 86390 1
513917 99513917 1001 86380 86390 1
513867 99513867 1001 86380 86390 1
513983 99513983 1001 86380 86390 1
513711 99513711 1001 86380 86390 1
513686 99513686 1001 86380 86390 1
513618 99513618 1001 86380 86390 1
514186 99514186 1001 86380 86390 1
514214 99514214 1001 86380 86390 1
514704 99514704 1001 86380 86390 1
514801 99514801 1001 86380 86390 1
514553 99514553 1001 86380 86390 1
514454 99514454 1001 86380 86390 1
515650 99515650 1001 86380 86390 1
515604 99515604 1001 86380 86390 1
515313 99515313 1001 86380 86390 1
515418 99515418 1001 86380 86390 1
515382 99515382 1001 86380 86390 1
515373 99515373 1001 86380 86390 1
515885 99515885 1001 86380 86390 1
516652 99516652 1001 86380 86390 1
516606 99516606 1001 86380 86390 1
517286 99517286 1001 86380 86390 1
517295 99517295 1001 86380 86390 1
516810 99516810 1001 86380 86390 1
516907 99516907 1001 86380 86390 1
517449 99517449 1001 86380 86390 1
517527 99517527 1001 86380 86390 1
517416 99517416 1001 86380 86390 1
518158 99518158 1001 86380 86390 1
517971 99517971 1001 86380 86390 1
517954 99517954 1001 86380 86390 1
517916 99517916 1001 86380 86390 1
518341 99518341 1001 86380 86390 1
518164 99518164 1001 86380 86390 1
518220 99518220 1001 86380 86390 1
518898 99518898 1001 86380 86390 1
518578 99518578 1001 86380 86390 1
518671 99518671 1001 86380 86390 1
518610 99518610 1001 86380 86390 1
519569 99519569 1001 86380 86390 1
519603 99519603 1001 86380 86390 1
520635 99520635 1001 86380 86390 1
520316 99520316 1001 86380 86390 1
520355 99520355 1001 86380 86390 1
520113 99520113 1001 86380 86390 1
520043 99520043 1001 86380 86390 1
520212 99520212 1001 86380 86390 1
520650 99520650 1001 86380 86390 1
520806 99520806 1001 86380 86390 1
520714 99520714 1001 86380 86390 1
521445 99521445 1001 86380 86390 1
521388 99521388 1001 86380 86390 1
521490 99521490 1001 86380 86390 1
521609 99521609 1001 86380 86390 1
521469 99521469 1001 86380 86390 1
522215 99522215 1001 86380 86390 1
522216 99522216 1001 86380 86390 1
522166 99522166 1001 86380 86390 1
522180 99522180 1001 86380 86390 1
522134 99522134 1001 86380 86390 1
522036 99522036 1001 86380 86390 1
521953 99521953 1001 86380 86390 1
521943 99521943 1001 86380 86390 1
521701 99521701 1001 86380 86390 1
522433 99522433 1001 86380 86390 1
522375 99522375 1001 86380 86390 1
522427 99522427 1001 86380 86390 1
523043 99523043 1001 86380 86390 1
522931 99522931 1001 86380 86390 1
522962 99522962 1001 86380 86390 1
522893 99522893 1001 86380 86390 1
522527 99522527 1001 86380 86390 1
523903 99523903 1001 86380 86390 1
523533 99523533 1001 86380 86390 1
523605 99523605 1001 86380 86390 1
523519 99523519 1001 86380 86390 1
523489 99523489 1001 86380 86390 1
524128 99524128 1001 86380 86390 1
524677 99524677 1001 86380 86390 1
524767 99524767 1001 86380 86390 1
524245 99524245 1001 86380 86390 1
524213 99524213 1001 86380 86390 1
524252 99524252 1001 86380 86390 1
524839 99524839 1001 86380 86390 1
524805 99524805 1001 86380 86390 1
525590 99525590 1001 86380 86390 1
525250 99525250 1001 86380 86390 1
525112 99525112 1001 86380 86390 1
526398 99526398 1001 86380 86390 1
526286 99526286 1001 86380 86390 1
526305 99526305 1001 86380 86390 1
526161 99526161 1001 86380 86390 1
525882 99525882 1001 86380 86390 1
527078 99527078 1001 86380 86390 1
526829 99526829 1001 86380 86390 1
527372 99527372 1001 86380 86390 1
527438 99527438 1001 86380 86390 1
527880 99527880 1001 86380 86390 1
527702 99527702 1001 86380 86390 1
527626 99527626 1001 86380 86390 1
527578 99527578 1001 86380 86390 1
527464 99527464 1001 86380 86390 1
528876 99528876 1001 86380 86390 1
528810 99528810 1001 86380 86390 1
528643 99528643 1001 86380 86390 1
528459 99528459 1001 86380 86390 1
529657 99529657 1001 86380 86390 1
529367 99529367 1001 86380 86390 1
529380 99529380 1001 86380 86390 1
529382 99529382 1001 86380 86390 1
529237 99529237 1001 86380 86390 1
529222 99529222 1001 86380 86390 1
529818 99529818 1001 86380 86390 1
529858 99529858 1001 86380 86390 1
529786 99529786 1001 86380 86390 1
530517 99530517 1001 86380 86390 1
530458 99530458 1001 86380 86390 1
530460 99530460 1001 86380 86390 1
530224 99530224 1001 86380 86390 1
530215 99530215 1001 86380 86390 1
530610 99530610 1001 86380 86390 1
531323 99531323 1001 86380 86390 1
531008 99531008 1001 86380 86390 1
531060 99531060 1001 86380 86390 1
531156 99531156 1001 86380 86390 1
530903 99530903 1001 86380 86390 1
530921 99530921 1001 86380 86390 1
531567 99531567 1001 86380 86390 1
532026 99532026 1001 86380 86390 1
531834 99531834 1001 86380 86390 1
531707 99531707 1001 86380 86390 1
532312 99532312 1001 86380 86390 1
532364 99532364 1001 86380 86390 1
533018 99533018 1001 86380 86390 1
533025 99533025 1001 86380 86390 1
532727 99532727 1001 86380 86390 1
532695 99532695 1001 86380 86390 1
532558 99532558 1001 86380 86390 1
532512 99532512 1001 86380 86390 1
533123 99533123 1001 86380 86390 1
533049 99533049 1001 86380 86390 1
533195 99533195 1001 86380 86390 1
533692 99533692 1001 86380 86390 1
533827 99533827 1001 86380 86390 1
533805 99533805 1001 86380 86390 1
533514 99533514 1001 86380 86390 1
533432 99533432 1001 86380 86390 1
533267 99533267 1001 86380 86390 1
533443 99533443 1001 86380 86390 1
533989 99533989 1001 86380 86390 1
534586 99534586 1001 86380 86390 1
534606 99534606 1001 86380 86390 1
534428 99534428 1001 86380 86390 1
534325 99534325 1001 86380 86390 1
534366 99534366 1001 86380 86390 1
534304 99534304 1001 86380 86390 1
534150 99534150 1001 86380 86390 1
534800 99534800 1001 86380 86390 1
534873 99534873 1001 86380 86390 1
535397 99535397 1001 86380 86390 1
535336 99535336 1001 86380 86390 1
535294 99535294 1001 86380 86390 1
535081 99535081 1001 86380 86390 1
535675 99535675 1001 86380 86390 1
536045 99536045 1001 86380 86390 1
536071 99536071 1001 86380 86390 1
535984 99535984 1001 86380 86390 1
536388 99536388 1001 86380 86390 1
536354 99536354 1001 86380 86390 1
537094 99537094 1001 86380 86390 1
536829 99536829 1001 86380 86390 1
536945 99536945 1001 86380 86390 1
536658 99536658 1001 86380 86390 1
536575 99536575 1001 86380 86390 1
536618 99536618 1001 86380 86390 1
537249 99537249 1001 86380 86390 1
537262 99537262 1001 86380 86390 1
537982 99537982 1001 86380 86390 1
538024 99538024 1001 86380 86390 1
538163 99538163 1001 86380 86390 1
538572 99538572 1001 86380 86390 1
538579 99538579 1001 86380 86390 1
538608 99538608 1001 86380 86390 1
538358 99538358 1001 86380 86390 1
539006 99539006 1001 86380 86390 1
539397 99539397 1001 86380 86390 1
539411 99539411 1001 86380 86390 1
539266 99539266 1001 86380 86390 1
539149 99539149 1001 86380 86390 1
539192 99539192 1001 86380 86390 1
539745 99539745 1001 86380 86390 1
539662 99539662 1001 86380 86390 1
540333 99540333 1001 86380 86390 1
540400 99540400 1001 86380 86390 1
540096 99540096 1001 86380 86390 1
539966 99539966 1001 86380 86390 1
541127 99541127 1001 86380 86390 1
541137 99541137 1001 86380 86390 1
540893 99540893 1001 86380 86390 1
540712 99540712 1001 86380 86390 1
541430 99541430 1001 86380 86390 1
542001 99542001 1001 86380 86390 1
541881 99541881 1001 86380 86390 1
541740 99541740 1001 86380 86390 1
541648 99541648 1001 86380 86390 1
542209 99542209 1001 86380 86390 1
542256 99542256 1001 86380 86390 1
542869 99542869 1001 86380 86390 1
542895 99542895 1001 86380 86390 1
542812 99542812 1001 86380 86390 1
542610 99542610 1001 86380 86390 1
542554 99542554 1001 86380 86390 1
542569 99542569 1001 86380 86390 1
542421 99542421 1001 86380 86390 1
543074 99543074 1001 86380 86390 1
543065 99543065 1001 86380 86390 1
543594 99543594 1001 86380 86390 1
543623 99543623 1001 86380 86390 1
543388 99543388 1001 86380 86390 1
543458 99543458 1001 86380 86390 1
543460 99543460 1001 86380 86390 1
543860 99543860 1001 86380 86390 1
543826 99543826 1001 86380 86390 1
544465 99544465 1001 86380 86390 1
544272 99544272 1001 86380 86390 1
544115 99544115 1001 86380 86390 1
544724 99544724 1001 86380 86390 1
544625 99544625 1001 86380 86390 1
414410 556 1001 9360 11937 1
505698 616 1001 29763 30062 1
542219 489 1002 32128 41919 1
400193 99400193 1001 86380 86390 1
400348 99400348 1001 86380 86390 1
400447 99400447 1001 86380 86390 1
400594 99400594 1001 86380 86390 1
400694 99400694 1001 86380 86390 1
400870 99400870 1001 86380 86390 1
400954 99400954 1001 86380 86390 1
401107 99401107 1001 86380 86390 1
401308 99401308 1001 86380 86390 1
401506 99401506 1001 86380 86390 1
401795 99401795 1001 86380 86390 1
402104 99402104 1001 86380 86390 1
402273 99402273 1001 86380 86390 1
402746 99402746 1001 86380 86390 1
402720 99402720 1001 86380 86390 1
402940 99402940 1001 86380 86390 1
403188 99403188 1001 86380 86390 1
403264 99403264 1001 86380 86390 1
403445 99403445 1001 86380 86390 1
403504 99403504 1001 86380 86390 1
403514 99403514 1001 86380 86390 1
403831 99403831 1001 86380 86390 1
404249 99404249 1001 86380 86390 1
404530 99404530 1001 86380 86390 1
405016 99405016 1001 86380 86390 1
405558 99405558 1001 86380 86390 1
405643 99405643 1001 86380 86390 1
405723 99405723 1001 86380 86390 1
405683 99405683 1001 86380 86390 1
405956 99405956 1001 86380 86390 1
405991 99405991 1001 86380 86390 1
406128 99406128 1001 86380 86390 1
406396 99406396 1001 86380 86390 1
406582 99406582 1001 86380 86390 1
406571 99406571 1001 86380 86390 1
406728 99406728 1001 86380 86390 1
406650 99406650 1001 86380 86390 1
406782 99406782 1001 86380 86390 1
406842 99406842 1001 86380 86390 1
406951 99406951 1001 86380 86390 1
406953 99406953 1001 86380 86390 1
407168 99407168 1001 86380 86390 1
408269 99408269 1001 86380 86390 1
408580 99408580 1001 86380 86390 1
408801 99408801 1001 86380 86390 1
409339 99409339 1001 86380 86390 1
409934 99409934 1001 86380 86390 1
409786 99409786 1001 86380 86390 1
410069 99410069 1001 86380 86390 1
410021 99410021 1001 86380 86390 1
410192 99410192 1001 86380 86390 1
410274 99410274 1001 86380 86390 1
410536 99410536 1001 86380 86390 1
410592 99410592 1001 86380 86390 1
410543 99410543 1001 86380 86390 1
410698 99410698 1001 86380 86390 1
410728 99410728 1001 86380 86390 1
411144 99411144 1001 86380 86390 1
411193 99411193 1001 86380 86390 1
411710 99411710 1001 86380 86390 1
411790 99411790 1001 86380 86390 1
412380 99412380 1001 86380 86390 1
413647 99413647 1001 86380 86390 1
413285 99413285 1001 86380 86390 1
412804 99412804 1001 86380 86390 1
412625 99412625 1001 86380 86390 1
413961 99413961 1001 86380 86390 1
413982 99413982 1001 86380 86390 1
414325 99414325 1001 86380 86390 1
414170 99414170 1001 86380 86390 1
414494 99414494 1001 86380 86390 1
415511 99415511 1001 86380 86390 1
415711 99415711 1001 86380 86390 1
415618 99415618 1001 86380 86390 1
416799 99416799 1001 86380 86390 1
416195 99416195 1001 86380 86390 1
416507 99416507 1001 86380 86390 1
415827 99415827 1001 86380 86390 1
416108 99416108 1001 86380 86390 1
415728 99415728 1001 86380 86390 1
417173 99417173 1001 86380 86390 1
417154 99417154 1001 86380 86390 1
417428 99417428 1001 86380 86390 1
418538 99418538 1001 86380 86390 1
418661 99418661 1001 86380 86390 1
418187 99418187 1001 86380 86390 1
417757 99417757 1001 86380 86390 1
419019 99419019 1001 86380 86390 1
418828 99418828 1001 86380 86390 1
418814 99418814 1001 86380 86390 1
420514 99420514 1001 86380 86390 1
420705 99420705 1001 86380 86390 1
421235 99421235 1001 86380 86390 1
422437 99422437 1001 86380 86390 1
423720 99423720 1001 86380 86390 1
423457 99423457 1001 86380 86390 1
422650 99422650 1001 86380 86390 1
423769 99423769 1001 86380 86390 1
425226 99425226 1001 86380 86390 1
425043 99425043 1001 86380 86390 1
424623 99424623 1001 86380 86390 1
425444 99425444 1001 86380 86390 1
425573 99425573 1001 86380 86390 1
425596 99425596 1001 86380 86390 1
427023 99427023 1001 86380 86390 1
426360 99426360 1001 86380 86390 1
426289 99426289 1001 86380 86390 1
425987 99425987 1001 86380 86390 1
428690 99428690 1001 86380 86390 1
428457 99428457 1001 86380 86390 1
428215 99428215 1001 86380 86390 1
428316 99428316 1001 86380 86390 1
427803 99427803 1001 86380 86390 1
428817 99428817 1001 86380 86390 1
428918 99428918 1001 86380 86390 1
428847 99428847 1001 86380 86390 1
429024 99429024 1001 86380 86390 1
428864 99428864 1001 86380 86390 1
430147 99430147 1001 86380 86390 1
430129 99430129 1001 86380 86390 1
429903 99429903 1001 86380 86390 1
429314 99429314 1001 86380 86390 1
429416 99429416 1001 86380 86390 1
430576 99430576 1001 86380 86390 1
430387 99430387 1001 86380 86390 1
430748 99430748 1001 86380 86390 1
430564 99430564 1001 86380 86390 1
431452 99431452 1001 86380 86390 1
430849 99430849 1001 86380 86390 1
431225 99431225 1001 86380 86390 1
431020 99431020 1001 86380 86390 1
432176 99432176 1001 86380 86390 1
432227 99432227 1001 86380 86390 1
432419 99432419 1001 86380 86390 1
433176 99433176 1001 86380 86390 1
432576 99432576 1001 86380 86390 1
432788 99432788 1001 86380 86390 1
434023 99434023 1001 86380 86390 1
434100 99434100 1001 86380 86390 1
435356 99435356 1001 86380 86390 1
434768 99434768 1001 86380 86390 1
434831 99434831 1001 86380 86390 1
434694 99434694 1001 86380 86390 1
435844 99435844 1001 86380 86390 1
435672 99435672 1001 86380 86390 1
436735 99436735 1001 86380 86390 1
436194 99436194 1001 86380 86390 1
436022 99436022 1001 86380 86390 1
436032 99436032 1001 86380 86390 1
300674 99300674 1001 86380 86390 1
300573 99300573 1001 86380 86390 1
301249 99301249 1001 86380 86390 1
301238 99301238 1001 86380 86390 1
302299 99302299 1001 86380 86390 1
301983 99301983 1001 86380 86390 1
302023 99302023 1001 86380 86390 1
302039 99302039 1001 86380 86390 1
301989 99301989 1001 86380 86390 1
301837 99301837 1001 86380 86390 1
303173 99303173 1001 86380 86390 1
303393 99303393 1001 86380 86390 1
303895 99303895 1001 86380 86390 1
303834 99303834 1001 86380 86390 1
303939 99303939 1001 86380 86390 1
303679 99303679 1001 86380 86390 1
303515 99303515 1001 86380 86390 1
303595 99303595 1001 86380 86390 1
304079 99304079 1001 86380 86390 1
304659 99304659 1001 86380 86390 1
304841 99304841 1001 86380 86390 1
304843 99304843 1001 86380 86390 1
304674 99304674 1001 86380 86390 1
304727 99304727 1001 86380 86390 1
304556 99304556 1001 86380 86390 1
304454 99304454 1001 86380 86390 1
304586 99304586 1001 86380 86390 1
304323 99304323 1001 86380 86390 1
304402 99304402 1001 86380 86390 1
304924 99304924 1001 86380 86390 1
305003 99305003 1001 86380 86390 1
304984 99304984 1001 86380 86390 1
305535 99305535 1001 86380 86390 1
305295 99305295 1001 86380 86390 1
305068 99305068 1001 86380 86390 1
305075 99305075 1001 86380 86390 1
500182 99500182 1001 86380 86390 1
500047 99500047 1001 86380 86390 1
500442 99500442 1001 86380 86390 1
500566 99500566 1001 86380 86390 1
500606 99500606 1001 86380 86390 1
500881 99500881 1001 86380 86390 1
501502 99501502 1001 86380 86390 1
501594 99501594 1001 86380 86390 1
501425 99501425 1001 86380 86390 1
501258 99501258 1001 86380 86390 1
501428 99501428 1001 86380 86390 1
501276 99501276 1001 86380 86390 1
501040 99501040 1001 86380 86390 1
501158 99501158 1001 86380 86390 1
502291 99502291 1001 86380 86390 1
502451 99502451 1001 86380 86390 1
502295 99502295 1001 86380 86390 1
501890 99501890 1001 86380 86390 1
501930 99501930 1001 86380 86390 1
502049 99502049 1001 86380 86390 1
503059 99503059 1001 86380 86390 1
502738 99502738 1001 86380 86390 1
503303 99503303 1001 86380 86390 1
503389 99503389 1001 86380 86390 1
503299 99503299 1001 86380 86390 1
503950 99503950 1001 86380 86390 1
503821 99503821 1001 86380 86390 1
503643 99503643 1001 86380 86390 1
504155 99504155 1001 86380 86390 1
504302 99504302 1001 86380 86390 1
504870 99504870 1001 86380 86390 1
504560 99504560 1001 86380 86390 1
504653 99504653 1001 86380 86390 1
505027 99505027 1001 86380 86390 1
505144 99505144 1001 86380 86390 1
505595 99505595 1001 86380 86390 1
505640 99505640 1001 86380 86390 1
505465 99505465 1001 86380 86390 1
505284 99505284 1001 86380 86390 1
505210 99505210 1001 86380 86390 1
506301 99506301 1001 86380 86390 1
506331 99506331 1001 86380 86390 1
506071 99506071 1001 86380 86390 1
506061 99506061 1001 86380 86390 1
506063 99506063 1001 86380 86390 1
506051 99506051 1001 86380 86390 1
506689 99506689 1001 86380 86390 1
506795 99506795 1001 86380 86390 1
507242 99507242 1001 86380 86390 1
507364 99507364 1001 86380 86390 1
507328 99507328 1001 86380 86390 1
507114 99507114 1001 86380 86390 1
507143 99507143 1001 86380 86390 1
507135 99507135 1001 86380 86390 1
507438 99507438 1001 86380 86390 1
508163 99508163 1001 86380 86390 1
508021 99508021 1001 86380 86390 1
507856 99507856 1001 86380 86390 1
507671 99507671 1001 86380 86390 1
507742 99507742 1001 86380 86390 1
507782 99507782 1001 86380 86390 1
508942 99508942 1001 86380 86390 1
508690 99508690 1001 86380 86390 1
508575 99508575 1001 86380 86390 1
508615 99508615 1001 86380 86390 1
509126 99509126 1001 86380 86390 1
509825 99509825 1001 86380 86390 1
509498 99509498 1001 86380 86390 1
509477 99509477 1001 86380 86390 1
509315 99509315 1001 86380 86390 1
510628 99510628 1001 86380 86390 1
510481 99510481 1001 86380 86390 1
510160 99510160 1001 86380 86390 1
510173 99510173 1001 86380 86390 1
510163 99510163 1001 86380 86390 1
510293 99510293 1001 86380 86390 1
510231 99510231 1001 86380 86390 1
511375 99511375 1001 86380 86390 1
511285 99511285 1001 86380 86390 1
511316 99511316 1001 86380 86390 1
512242 99512242 1001 86380 86390 1
512324 99512324 1001 86380 86390 1
512174 99512174 1001 86380 86390 1
511791 99511791 1001 86380 86390 1
511778 99511778 1001 86380 86390 1
512448 99512448 1001 86380 86390 1
512411 99512411 1001 86380 86390 1
513053 99513053 1001 86380 86390 1
513171 99513171 1001 86380 86390 1
512875 99512875 1001 86380 86390 1
512837 99512837 1001 86380 86390 1
512903 99512903 1001 86380 86390 1
512982 99512982 1001 86380 86390 1
512747 99512747 1001 86380 86390 1
512696 99512696 1001 86380 86390 1
513231 99513231 1001 86380 86390 1
513329 99513329 1001 86380 86390 1
513657 99513657 1001 86380 86390 1
513735 99513735 1001 86380 86390 1
513493 99513493 1001 86380 86390 1
513558 99513558 1001 86380 86390 1
514823 99514823 1001 86380 86390 1
514829 99514829 1001 86380 86390 1
514855 99514855 1001 86380 86390 1
514519 99514519 1001 86380 86390 1
514433 99514433 1001 86380 86390 1
515590 99515590 1001 86380 86390 1
515171 99515171 1001 86380 86390 1
515237 99515237 1001 86380 86390 1
515122 99515122 1001 86380 86390 1
515773 99515773 1001 86380 86390 1
516368 99516368 1001 86380 86390 1
516463 99516463 1001 86380 86390 1
516184 99516184 1001 86380 86390 1
516289 99516289 1001 86380 86390 1
516021 99516021 1001 86380 86390 1
516623 99516623 1001 86380 86390 1
516619 99516619 1001 86380 86390 1
517175 99517175 1001 86380 86390 1
516980 99516980 1001 86380 86390 1
517084 99517084 1001 86380 86390 1
517060 99517060 1001 86380 86390 1
516958 99516958 1001 86380 86390 1
517397 99517397 1001 86380 86390 1
518078 99518078 1001 86380 86390 1
517614 99517614 1001 86380 86390 1
517603 99517603 1001 86380 86390 1
518345 99518345 1001 86380 86390 1
518335 99518335 1001 86380 86390 1
518926 99518926 1001 86380 86390 1
518825 99518825 1001 86380 86390 1
518949 99518949 1001 86380 86390 1
518732 99518732 1001 86380 86390 1
518577 99518577 1001 86380 86390 1
518643 99518643 1001 86380 86390 1
518684 99518684 1001 86380 86390 1
518417 99518417 1001 86380 86390 1
519038 99519038 1001 86380 86390 1
519440 99519440 1001 86380 86390 1
519409 99519409 1001 86380 86390 1
519243 99519243 1001 86380 86390 1
520639 99520639 1001 86380 86390 1
520594 99520594 1001 86380 86390 1
520258 99520258 1001 86380 86390 1
520265 99520265 1001 86380 86390 1
520104 99520104 1001 86380 86390 1
521390 99521390 1001 86380 86390 1
521452 99521452 1001 86380 86390 1
521413 99521413 1001 86380 86390 1
520870 99520870 1001 86380 86390 1
521529 99521529 1001 86380 86390 1
521492 99521492 1001 86380 86390 1
522204 99522204 1001 86380 86390 1
522244 99522244 1001 86380 86390 1
522160 99522160 1001 86380 86390 1
521969 99521969 1001 86380 86390 1
521789 99521789 1001 86380 86390 1
521682 99521682 1001 86380 86390 1
522474 99522474 1001 86380 86390 1
522424 99522424 1001 86380 86390 1
523041 99523041 1001 86380 86390 1
522929 99522929 1001 86380 86390 1
522760 99522760 1001 86380 86390 1
522540 99522540 1001 86380 86390 1
522519 99522519 1001 86380 86390 1
523254 99523254 1001 86380 86390 1
523242 99523242 1001 86380 86390 1
523321 99523321 1001 86380 86390 1
523874 99523874 1001 86380 86390 1
523577 99523577 1001 86380 86390 1
523538 99523538 1001 86380 86390 1
523392 99523392 1001 86380 86390 1
524758 99524758 1001 86380 86390 1
524182 99524182 1001 86380 86390 1
524221 99524221 1001 86380 86390 1
525441 99525441 1001 86380 86390 1
525279 99525279 1001 86380 86390 1
525370 99525370 1001 86380 86390 1
525216 99525216 1001 86380 86390 1
525208 99525208 1001 86380 86390 1
525086 99525086 1001 86380 86390 1
525621 99525621 1001 86380 86390 1
526412 99526412 1001 86380 86390 1
527185 99527185 1001 86380 86390 1
526853 99526853 1001 86380 86390 1
527003 99527003 1001 86380 86390 1
526808 99526808 1001 86380 86390 1
527999 99527999 1001 86380 86390 1
528013 99528013 1001 86380 86390 1
528040 99528040 1001 86380 86390 1
528015 99528015 1001 86380 86390 1
527850 99527850 1001 86380 86390 1
527598 99527598 1001 86380 86390 1
527503 99527503 1001 86380 86390 1
528262 99528262 1001 86380 86390 1
528866 99528866 1001 86380 86390 1
528411 99528411 1001 86380 86390 1
528972 99528972 1001 86380 86390 1
529565 99529565 1001 86380 86390 1
529683 99529683 1001 86380 86390 1
529706 99529706 1001 86380 86390 1
529687 99529687 1001 86380 86390 1
529378 99529378 1001 86380 86390 1
529147 99529147 1001 86380 86390 1
529894 99529894 1001 86380 86390 1
529899 99529899 1001 86380 86390 1
529861 99529861 1001 86380 86390 1
530361 99530361 1001 86380 86390 1
530366 99530366 1001 86380 86390 1
530383 99530383 1001 86380 86390 1
530023 99530023 1001 86380 86390 1
530063 99530063 1001 86380 86390 1
531315 99531315 1001 86380 86390 1
531016 99531016 1001 86380 86390 1
530797 99530797 1001 86380 86390 1
530778 99530778 1001 86380 86390 1
531419 99531419 1001 86380 86390 1
531434 99531434 1001 86380 86390 1
532081 99532081 1001 86380 86390 1
532192 99532192 1001 86380 86390 1
532196 99532196 1001 86380 86390 1
531935 99531935 1001 86380 86390 1
531991 99531991 1001 86380 86390 1
531931 99531931 1001 86380 86390 1
532392 99532392 1001 86380 86390 1
532959 99532959 1001 86380 86390 1
533023 99533023 1001 86380 86390 1
532623 99532623 1001 86380 86390 1
532489 99532489 1001 86380 86390 1
532559 99532559 1001 86380 86390 1
533108 99533108 1001 86380 86390 1
533229 99533229 1001 86380 86390 1
533155 99533155 1001 86380 86390 1
533196 99533196 1001 86380 86390 1
533794 99533794 1001 86380 86390 1
533821 99533821 1001 86380 86390 1
533524 99533524 1001 86380 86390 1
533505 99533505 1001 86380 86390 1
533483 99533483 1001 86380 86390 1
533422 99533422 1001 86380 86390 1
533415 99533415 1001 86380 86390 1
534172 99534172 1001 86380 86390 1
534745 99534745 1001 86380 86390 1
535318 99535318 1001 86380 86390 1
535708 99535708 1001 86380 86390 1
535623 99535623 1001 86380 86390 1
535717 99535717 1001 86380 86390 1
536417 99536417 1001 86380 86390 1
536995 99536995 1001 86380 86390 1
536957 99536957 1001 86380 86390 1
536816 99536816 1001 86380 86390 1
536619 99536619 1001 86380 86390 1
536650 99536650 1001 86380 86390 1
536742 99536742 1001 86380 86390 1
536639 99536639 1001 86380 86390 1
536603 99536603 1001 86380 86390 1
536642 99536642 1001 86380 86390 1
536681 99536681 1001 86380 86390 1
537798 99537798 1001 86380 86390 1
537837 99537837 1001 86380 86390 1
537869 99537869 1001 86380 86390 1
537807 99537807 1001 86380 86390 1
537421 99537421 1001 86380 86390 1
537443 99537443 1001 86380 86390 1
538039 99538039 1001 86380 86390 1
538072 99538072 1001 86380 86390 1
538739 99538739 1001 86380 86390 1
538701 99538701 1001 86380 86390 1
538613 99538613 1001 86380 86390 1
538423 99538423 1001 86380 86390 1
538974 99538974 1001 86380 86390 1
539548 99539548 1001 86380 86390 1
539459 99539459 1001 86380 86390 1
539316 99539316 1001 86380 86390 1
539720 99539720 1001 86380 86390 1
539786 99539786 1001 86380 86390 1
540213 99540213 1001 86380 86390 1
540214 99540214 1001 86380 86390 1
539891 99539891 1001 86380 86390 1
541100 99541100 1001 86380 86390 1
540934 99540934 1001 86380 86390 1
540911 99540911 1001 86380 86390 1
540728 99540728 1001 86380 86390 1
540703 99540703 1001 86380 86390 1
540771 99540771 1001 86380 86390 1
540875 99540875 1001 86380 86390 1
541445 99541445 1001 86380 86390 1
541830 99541830 1001 86380 86390 1
541654 99541654 1001 86380 86390 1
542183 99542183 1001 86380 86390 1
542249 99542249 1001 86380 86390 1
542294 99542294 1001 86380 86390 1
542829 99542829 1001 86380 86390 1
542885 99542885 1001 86380 86390 1
542470 99542470 1001 86380 86390 1
542349 99542349 1001 86380 86390 1
542994 99542994 1001 86380 86390 1
543061 99543061 1001 86380 86390 1
543668 99543668 1001 86380 86390 1
543740 99543740 1001 86380 86390 1
543576 99543576 1001 86380 86390 1
543386 99543386 1001 86380 86390 1
543551 99543551 1001 86380 86390 1
543305 99543305 1001 86380 86390 1
543949 99543949 1001 86380 86390 1
543796 99543796 1001 86380 86390 1
544574 99544574 1001 86380 86390 1
544284 99544284 1001 86380 86390 1
544648 99544648 1001 86380 86390 1
544710 99544710 1001 86380 86390 1
500157 732 1002 56818 68568 1
505684 943 1002 51985 63185 1
511293 525 1001 49396 49696 1
400512 99400512 1001 86380 86390 1
400462 99400462 1001 86380 86390 1
400957 99400957 1001 86380 86390 1
401177 99401177 1001 86380 86390 1
401288 99401288 1001 86380 86390 1
401601 99401601 1001 86380 86390 1
401702 99401702 1001 86380 86390 1
402158 99402158 1001 86380 86390 1
402507 99402507 1001 86380 86390 1
402641 99402641 1001 86380 86390 1
403254 99403254 1001 86380 86390 1
403868 99403868 1001 86380 86390 1
403911 99403911 1001 86380 86390 1
403968 99403968 1001 86380 86390 1
404139 99404139 1001 86380 86390 1
404324 99404324 1001 86380 86390 1
405529 99405529 1001 86380 86390 1
405918 99405918 1001 86380 86390 1
406772 99406772 1001 86380 86390 1
406853 99406853 1001 86380 86390 1
407146 99407146 1001 86380 86390 1
407362 99407362 1001 86380 86390 1
407421 99407421 1001 86380 86390 1
407604 99407604 1001 86380 86390 1
407627 99407627 1001 86380 86390 1
407714 99407714 1001 86380 86390 1
407768 99407768 1001 86380 86390 1
408333 99408333 1001 86380 86390 1
408592 99408592 1001 86380 86390 1
409169 99409169 1001 86380 86390 1
409316 99409316 1001 86380 86390 1
409347 99409347 1001 86380 86390 1
409479 99409479 1001 86380 86390 1
409824 99409824 1001 86380 86390 1
410487 99410487 1001 86380 86390 1
410996 99410996 1001 86380 86390 1
411697 99411697 1001 86380 86390 1
411955 99411955 1001 86380 86390 1
412428 99412428 1001 86380 86390 1
412429 99412429 1001 86380 86390 1
413306 99413306 1001 86380 86390 1
412934 99412934 1001 86380 86390 1
413274 99413274 1001 86380 86390 1
412917 99412917 1001 86380 86390 1
413051 99413051 1001 86380 86390 1
413208 99413208 1001 86380 86390 1
412564 99412564 1001 86380 86390 1
413769 99413769 1001 86380 86390 1
415105 99415105 1001 86380 86390 1
414589 99414589 1001 86380 86390 1
414451 99414451 1001 86380 86390 1
414311 99414311 1001 86380 86390 1
415476 99415476 1001 86380 86390 1
415600 99415600 1001 86380 86390 1
415452 99415452 1001 86380 86390 1
416525 99416525 1001 86380 86390 1
416432 99416432 1001 86380 86390 1
415961 99415961 1001 86380 86390 1
416008 99416008 1001 86380 86390 1
415988 99415988 1001 86380 86390 1
415989 99415989 1001 86380 86390 1
415896 99415896 1001 86380 86390 1
417027 99417027 1001 86380 86390 1
417360 99417360 1001 86380 86390 1
417575 99417575 1001 86380 86390 1
418765 99418765 1001 86380 86390 1
418389 99418389 1001 86380 86390 1
418071 99418071 1001 86380 86390 1
418887 99418887 1001 86380 86390 1
418837 99418837 1001 86380 86390 1
420352 99420352 1001 86380 86390 1
420086 99420086 1001 86380 86390 1
419402 99419402 1001 86380 86390 1
419328 99419328 1001 86380 86390 1
419578 99419578 1001 86380 86390 1
421826 99421826 1001 86380 86390 1
421191 99421191 1001 86380 86390 1
421096 99421096 1001 86380 86390 1
422317 99422317 1001 86380 86390 1
422265 99422265 1001 86380 86390 1
423628 99423628 1001 86380 86390 1
423458 99423458 1001 86380 86390 1
423288 99423288 1001 86380 86390 1
423015 99423015 1001 86380 86390 1
423264 99423264 1001 86380 86390 1
425184 99425184 1001 86380 86390 1
424788 99424788 1001 86380 86390 1
425785 99425785 1001 86380 86390 1
425940 99425940 1001 86380 86390 1
426085 99426085 1001 86380 86390 1
427439 99427439 1001 86380 86390 1
428553 99428553 1001 86380 86390 1
428579 99428579 1001 86380 86390 1
427695 99427695 1001 86380 86390 1
427842 99427842 1001 86380 86390 1
427765 99427765 1001 86380 86390 1
429981 99429981 1001 86380 86390 1
429638 99429638 1001 86380 86390 1
430425 99430425 1001 86380 86390 1
431981 99431981 1001 86380 86390 1
432006 99432006 1001 86380 86390 1
431176 99431176 1001 86380 86390 1
430956 99430956 1001 86380 86390 1
431098 99431098 1001 86380 86390 1
432066 99432066 1001 86380 86390 1
432363 99432363 1001 86380 86390 1
433362 99433362 1001 86380 86390 1
433478 99433478 1001 86380 86390 1
432963 99432963 1001 86380 86390 1
432871 99432871 1001 86380 86390 1
434074 99434074 1001 86380 86390 1
435256 99435256 1001 86380 86390 1
435229 99435229 1001 86380 86390 1
435822 99435822 1001 86380 86390 1
435509 99435509 1001 86380 86390 1
437111 99437111 1001 86380 86390 1
436564 99436564 1001 86380 86390 1
436361 99436361 1001 86380 86390 1
436264 99436264 1001 86380 86390 1
300078 99300078 1001 86380 86390 1
300671 99300671 1001 86380 86390 1
300568 99300568 1001 86380 86390 1
300380 99300380 1001 86380 86390 1
300335 99300335 1001 86380 86390 1
300128 99300128 1001 86380 86390 1
300249 99300249 1001 86380 86390 1
300748 99300748 1001 86380 86390 1
301465 99301465 1001 86380 86390 1
301433 99301433 1001 86380 86390 1
301542 99301542 1001 86380 86390 1
301332 99301332 1001 86380 86390 1
301605 99301605 1001 86380 86390 1
302241 99302241 1001 86380 86390 1
302274 99302274 1001 86380 86390 1
302060 99302060 1001 86380 86390 1
302174 99302174 1001 86380 86390 1
302585 99302585 1001 86380 86390 1
302523 99302523 1001 86380 86390 1
302549 99302549 1001 86380 86390 1
303031 99303031 1001 86380 86390 1
302873 99302873 1001 86380 86390 1
302912 99302912 1001 86380 86390 1
303334 99303334 1001 86380 86390 1
303339 99303339 1001 86380 86390 1
303382 99303382 1001 86380 86390 1
303267 99303267 1001 86380 86390 1
303396 99303396 1001 86380 86390 1
303948 99303948 1001 86380 86390 1
303805 99303805 1001 86380 86390 1
303736 99303736 1001 86380 86390 1
304077 99304077 1001 86380 86390 1
304691 99304691 1001 86380 86390 1
304622 99304622 1001 86380 86390 1
304245 99304245 1001 86380 86390 1
305040 99305040 1001 86380 86390 1
305603 99305603 1001 86380 86390 1
305462 99305462 1001 86380 86390 1
305066 99305066 1001 86380 86390 1
305179 99305179 1001 86380 86390 1
500001 99500001 1001 86380 86390 1
500018 99500018 1001 86380 86390 1
500123 99500123 1001 86380 86390 1
500125 99500125 1001 86380 86390 1
500802 99500802 1001 86380 86390 1
500504 99500504 1001 86380 86390 1
500480 99500480 1001 86380 86390 1
500477 99500477 1001 86380 86390 1
500270 99500270 1001 86380 86390 1
500286 99500286 1001 86380 86390 1
500282 99500282 1001 86380 86390 1
500876 99500876 1001 86380 86390 1
500908 99500908 1001 86380 86390 1
501565 99501565 1001 86380 86390 1
501592 99501592 1001 86380 86390 1
501465 99501465 1001 86380 86390 1
501518 99501518 1001 86380 86390 1
501494 99501494 1001 86380 86390 1
501600 99501600 1001 86380 86390 1
501295 99501295 1001 86380 86390 1
501388 99501388 1001 86380 86390 1
501393 99501393 1001 86380 86390 1
501651 99501651 1001 86380 86390 1
501692 99501692 1001 86380 86390 1
501784 99501784 1001 86380 86390 1
502325 99502325 1001 86380 86390 1
502434 99502434 1001 86380 86390 1
502143 99502143 1001 86380 86390 1
502094 99502094 1001 86380 86390 1
502151 99502151 1001 86380 86390 1
502102 99502102 1001 86380 86390 1
502046 99502046 1001 86380 86390 1
501895 99501895 1001 86380 86390 1
502647 99502647 1001 86380 86390 1
503846 99503846 1001 86380 86390 1
504218 99504218 1001 86380 86390 1
504283 99504283 1001 86380 86390 1
504299 99504299 1001 86380 86390 1
504701 99504701 1001 86380 86390 1
504549 99504549 1001 86380 86390 1
504582 99504582 1001 86380 86390 1
504393 99504393 1001 86380 86390 1
504528 99504528 1001 86380 86390 1
505448 99505448 1001 86380 86390 1
505387 99505387 1001 86380 86390 1
505549 99505549 1001 86380 86390 1
505282 99505282 1001 86380 86390 1
505297 99505297 1001 86380 86390 1
505832 99505832 1001 86380 86390 1
506454 99506454 1001 86380 86390 1
506303 99506303 1001 86380 86390 1
506053 99506053 1001 86380 86390 1
506157 99506157 1001 86380 86390 1
506004 99506004 1001 86380 86390 1
506049 99506049 1001 86380 86390 1
506604 99506604 1001 86380 86390 1
507311 99507311 1001 86380 86390 1
507400 99507400 1001 86380 86390 1
507404 99507404 1001 86380 86390 1
507023 99507023 1001 86380 86390 1
506853 99506853 1001 86380 86390 1
506982 99506982 1001 86380 86390 1
506988 99506988 1001 86380 86390 1
506807 99506807 1001 86380 86390 1
506850 99506850 1001 86380 86390 1
506890 99506890 1001 86380 86390 1
507565 99507565 1001 86380 86390 1
507548 99507548 1001 86380 86390 1
508069 99508069 1001 86380 86390 1
507814 99507814 1001 86380 86390 1
507794 99507794 1001 86380 86390 1
507808 99507808 1001 86380 86390 1
508286 99508286 1001 86380 86390 1
508352 99508352 1001 86380 86390 1
508808 99508808 1001 86380 86390 1
509735 99509735 1001 86380 86390 1
509544 99509544 1001 86380 86390 1
509438 99509438 1001 86380 86390 1
510053 99510053 1001 86380 86390 1
509951 99509951 1001 86380 86390 1
510093 99510093 1001 86380 86390 1
509280 99509280 1001 86380 86390 1
510575 99510575 1001 86380 86390 1
510367 99510367 1001 86380 86390 1
510433 99510433 1001 86380 86390 1
510486 99510486 1001 86380 86390 1
510411 99510411 1001 86380 86390 1
510149 99510149 1001 86380 86390 1
510175 99510175 1001 86380 86390 1
510283 99510283 1001 86380 86390 1
510141 99510141 1001 86380 86390 1
510130 99510130 1001 86380 86390 1
510773 99510773 1001 86380 86390 1
511439 99511439 1001 86380 86390 1
511541 99511541 1001 86380 86390 1
511197 99511197 1001 86380 86390 1
511101 99511101 1001 86380 86390 1
511027 99511027 1001 86380 86390 1
511120 99511120 1001 86380 86390 1
511133 99511133 1001 86380 86390 1
511705 99511705 1001 86380 86390 1
511649 99511649 1001 86380 86390 1
512227 99512227 1001 86380 86390 1
512134 99512134 1001 86380 86390 1
512017 99512017 1001 86380 86390 1
511776 99511776 1001 86380 86390 1
512479 99512479 1001 86380 86390 1
512175 99512175 1001 86380 86390 1
512525 99512525 1001 86380 86390 1
513203 99513203 1001 86380 86390 1
512999 99512999 1001 86380 86390 1
512799 99512799 1001 86380 86390 1
512943 99512943 1001 86380 86390 1
514117 99514117 1001 86380 86390 1
514857 99514857 1001 86380 86390 1
514826 99514826 1001 86380 86390 1
514681 99514681 1001 86380 86390 1
514566 99514566 1001 86380 86390 1
514283 99514283 1001 86380 86390 1
515037 99515037 1001 86380 86390 1
514908 99514908 1001 86380 86390 1
514938 99514938 1001 86380 86390 1
515006 99515006 1001 86380 86390 1
515654 99515654 1001 86380 86390 1
515509 99515509 1001 86380 86390 1
515631 99515631 1001 86380 86390 1
515478 99515478 1001 86380 86390 1
515427 99515427 1001 86380 86390 1
515357 99515357 1001 86380 86390 1
515116 99515116 1001 86380 86390 1
516509 99516509 1001 86380 86390 1
516349 99516349 1001 86380 86390 1
516341 99516341 1001 86380 86390 1
516701 99516701 1001 86380 86390 1
517237 99517237 1001 86380 86390 1
516981 99516981 1001 86380 86390 1
517089 99517089 1001 86380 86390 1
517463 99517463 1001 86380 86390 1
517467 99517467 1001 86380 86390 1
517494 99517494 1001 86380 86390 1
517421 99517421 1001 86380 86390 1
517926 99517926 1001 86380 86390 1
517703 99517703 1001 86380 86390 1
518291 99518291 1001 86380 86390 1
518180 99518180 1001 86380 86390 1
518920 99518920 1001 86380 86390 1
518680 99518680 1001 86380 86390 1
518642 99518642 1001 86380 86390 1
518529 99518529 1001 86380 86390 1
519076 99519076 1001 86380 86390 1
518367 99518367 1001 86380 86390 1
519714 99519714 1001 86380 86390 1
519730 99519730 1001 86380 86390 1
519757 99519757 1001 86380 86390 1
519548 99519548 1001 86380 86390 1
519300 99519300 1001 86380 86390 1
519929 99519929 1001 86380 86390 1
519822 99519822 1001 86380 86390 1
519952 99519952 1001 86380 86390 1
520437 99520437 1001 86380 86390 1
520148 99520148 1001 86380 86390 1
520086 99520086 1001 86380 86390 1
520178 99520178 1001 86380 86390 1
520127 99520127 1001 86380 86390 1
520656 99520656 1001 86380 86390 1
521341 99521341 1001 86380 86390 1
521296 99521296 1001 86380 86390 1
521176 99521176 1001 86380 86390 1
520964 99520964 1001 86380 86390 1
520862 99520862 1001 86380 86390 1
521631 99521631 1001 86380 86390 1
521516 99521516 1001 86380 86390 1
521520 99521520 1001 86380 86390 1
522171 99522171 1001 86380 86390 1
521978 99521978 1001 86380 86390 1
521853 99521853 1001 86380 86390 1
522382 99522382 1001 86380 86390 1
522305 99522305 1001 86380 86390 1
522994 99522994 1001 86380 86390 1
523000 99523000 1001 86380 86390 1
522783 99522783 1001 86380 86390 1
522761 99522761 1001 86380 86390 1
522801 99522801 1001 86380 86390 1
522696 99522696 1001 86380 86390 1
522648 99522648 1001 86380 86390 1
522914 99522914 1001 86380 86390 1
523132 99523132 1001 86380 86390 1
523913 99523913 1001 86380 86390 1
523905 99523905 1001 86380 86390 1
523637 99523637 1001 86380 86390 1
524489 99524489 1001 86380 86390 1
524451 99524451 1001 86380 86390 1
524308 99524308 1001 86380 86390 1
524315 99524315 1001 86380 86390 1
524858 99524858 1001 86380 86390 1
524840 99524840 1001 86380 86390 1
524788 99524788 1001 86380 86390 1
524856 99524856 1001 86380 86390 1
525575 99525575 1001 86380 86390 1
525557 99525557 1001 86380 86390 1
525350 99525350 1001 86380 86390 1
525172 99525172 1001 86380 86390 1
526257 99526257 1001 86380 86390 1
526370 99526370 1001 86380 86390 1
526123 99526123 1001 86380 86390 1
525893 99525893 1001 86380 86390 1
526516 99526516 1001 86380 86390 1
527052 99527052 1001 86380 86390 1
527245 99527245 1001 86380 86390 1
527009 99527009 1001 86380 86390 1
526881 99526881 1001 86380 86390 1
526756 99526756 1001 86380 86390 1
526640 99526640 1001 86380 86390 1
527375 99527375 1001 86380 86390 1
527666 99527666 1001 86380 86390 1
527508 99527508 1001 86380 86390 1
527541 99527541 1001 86380 86390 1
527568 99527568 1001 86380 86390 1
528151 99528151 1001 86380 86390 1
528089 99528089 1001 86380 86390 1
528703 99528703 1001 86380 86390 1
528809 99528809 1001 86380 86390 1
528540 99528540 1001 86380 86390 1
528491 99528491 1001 86380 86390 1
528315 99528315 1001 86380 86390 1
529075 99529075 1001 86380 86390 1
529530 99529530 1001 86380 86390 1
529433 99529433 1001 86380 86390 1
529403 99529403 1001 86380 86390 1
529468 99529468 1001 86380 86390 1
529210 99529210 1001 86380 86390 1
529223 99529223 1001 86380 86390 1
529219 99529219 1001 86380 86390 1
529920 99529920 1001 86380 86390 1
529809 99529809 1001 86380 86390 1
529837 99529837 1001 86380 86390 1
530531 99530531 1001 86380 86390 1
530284 99530284 1001 86380 86390 1
530227 99530227 1001 86380 86390 1
530053 99530053 1001 86380 86390 1
530107 99530107 1001 86380 86390 1
530681 99530681 1001 86380 86390 1
530724 99530724 1001 86380 86390 1
531332 99531332 1001 86380 86390 1
531033 99531033 1001 86380 86390 1
531126 99531126 1001 86380 86390 1
531094 99531094 1001 86380 86390 1
531121 99531121 1001 86380 86390 1
530938 99530938 1001 86380 86390 1
530951 99530951 1001 86380 86390 1
531531 99531531 1001 86380 86390 1
532017 99532017 1001 86380 86390 1
531823 99531823 1001 86380 86390 1
531628 99531628 1001 86380 86390 1
532340 99532340 1001 86380 86390 1
532964 99532964 1001 86380 86390 1
532762 99532762 1001 86380 86390 1
532789 99532789 1001 86380 86390 1
532580 99532580 1001 86380 86390 1
532595 99532595 1001 86380 86390 1
532461 99532461 1001 86380 86390 1
533070 99533070 1001 86380 86390 1
533079 99533079 1001 86380 86390 1
533824 99533824 1001 86380 86390 1
533497 99533497 1001 86380 86390 1
533558 99533558 1001 86380 86390 1
533521 99533521 1001 86380 86390 1
533358 99533358 1001 86380 86390 1
533933 99533933 1001 86380 86390 1
534002 99534002 1001 86380 86390 1
534669 99534669 1001 86380 86390 1
534539 99534539 1001 86380 86390 1
534643 99534643 1001 86380 86390 1
534298 99534298 1001 86380 86390 1
534455 99534455 1001 86380 86390 1
534417 99534417 1001 86380 86390 1
534435 99534435 1001 86380 86390 1
534271 99534271 1001 86380 86390 1
534077 99534077 1001 86380 86390 1
534078 99534078 1001 86380 86390 1
534779 99534779 1001 86380 86390 1
535420 99535420 1001 86380 86390 1
535448 99535448 1001 86380 86390 1
535388 99535388 1001 86380 86390 1
535440 99535440 1001 86380 86390 1
535313 99535313 1001 86380 86390 1
535231 99535231 1001 86380 86390 1
535173 99535173 1001 86380 86390 1
534983 99534983 1001 86380 86390 1
535009 99535009 1001 86380 86390 1
534966 99534966 1001 86380 86390 1
535682 99535682 1001 86380 86390 1
535514 99535514 1001 86380 86390 1
535545 99535545 1001 86380 86390 1
536208 99536208 1001 86380 86390 1
536237 99536237 1001 86380 86390 1
535875 99535875 1001 86380 86390 1
536540 99536540 1001 86380 86390 1
536505 99536505 1001 86380 86390 1
536480 99536480 1001 86380 86390 1
536379 99536379 1001 86380 86390 1
537458 99537458 1001 86380 86390 1
537523 99537523 1001 86380 86390 1
537514 99537514 1001 86380 86390 1
537399 99537399 1001 86380 86390 1
538050 99538050 1001 86380 86390 1
538017 99538017 1001 86380 86390 1
538123 99538123 1001 86380 86390 1
538673 99538673 1001 86380 86390 1
538635 99538635 1001 86380 86390 1
538764 99538764 1001 86380 86390 1
538649 99538649 1001 86380 86390 1
538710 99538710 1001 86380 86390 1
538404 99538404 1001 86380 86390 1
538550 99538550 1001 86380 86390 1
538207 99538207 1001 86380 86390 1
538203 99538203 1001 86380 86390 1
538901 99538901 1001 86380 86390 1
539497 99539497 1001 86380 86390 1
539296 99539296 1001 86380 86390 1
539399 99539399 1001 86380 86390 1
539310 99539310 1001 86380 86390 1
539234 99539234 1001 86380 86390 1
539340 99539340 1001 86380 86390 1
539379 99539379 1001 86380 86390 1
539223 99539223 1001 86380 86390 1
540436 99540436 1001 86380 86390 1
540401 99540401 1001 86380 86390 1
539931 99539931 1001 86380 86390 1
539973 99539973 1001 86380 86390 1
539869 99539869 1001 86380 86390 1
540627 99540627 1001 86380 86390 1
541178 99541178 1001 86380 86390 1
541251 99541251 1001 86380 86390 1
541227 99541227 1001 86380 86390 1
540972 99540972 1001 86380 86390 1
540964 99540964 1001 86380 86390 1
540751 99540751 1001 86380 86390 1
541398 99541398 1001 86380 86390 1
541481 99541481 1001 86380 86390 1
541939 99541939 1001 86380 86390 1
541920 99541920 1001 86380 86390 1
541511 99541511 1001 86380 86390 1
541577 99541577 1001 86380 86390 1
541518 99541518 1001 86380 86390 1
541571 99541571 1001 86380 86390 1
541533 99541533 1001 86380 86390 1
542803 99542803 1001 86380 86390 1
542775 99542775 1001 86380 86390 1
542418 99542418 1001 86380 86390 1
542450 99542450 1001 86380 86390 1
543084 99543084 1001 86380 86390 1
543086 99543086 1001 86380 86390 1
543006 99543006 1001 86380 86390 1
543148 99543148 1001 86380 86390 1
543768 99543768 1001 86380 86390 1
543410 99543410 1001 86380 86390 1
543544 99543544 1001 86380 86390 1
543363 99543363 1001 86380 86390 1
543281 99543281 1001 86380 86390 1
543804 99543804 1001 86380 86390 1
543961 99543961 1001 86380 86390 1
544395 99544395 1001 86380 86390 1
544407 99544407 1001 86380 86390 1
544237 99544237 1001 86380 86390 1
544344 99544344 1001 86380 86390 1
544333 99544333 1001 86380 86390 1
544123 99544123 1001 86380 86390 1
544130 99544130 1001 86380 86390 1
500225 832 1002 37510 42698 1
503038 596 1001 37332 37631 1
400027 99400027 1001 86380 86390 1
400094 99400094 1001 86380 86390 1
400182 99400182 1001 86380 86390 1
400161 99400161 1001 86380 86390 1
400233 99400233 1001 86380 86390 1
400787 99400787 1001 86380 86390 1
400742 99400742 1001 86380 86390 1
400882 99400882 1001 86380 86390 1
400893 99400893 1001 86380 86390 1
400987 99400987 1001 86380 86390 1
401235 99401235 1001 86380 86390 1
401552 99401552 1001 86380 86390 1
401638 99401638 1001 86380 86390 1
401646 99401646 1001 86380 86390 1
401836 99401836 1001 86380 86390 1
402077 99402077 1001 86380 86390 1
402257 99402257 1001 86380 86390 1
402582 99402582 1001 86380 86390 1
402728 99402728 1001 86380 86390 1
402853 99402853 1001 86380 86390 1
402902 99402902 1001 86380 86390 1
403482 99403482 1001 86380 86390 1
403560 99403560 1001 86380 86390 1
403675 99403675 1001 86380 86390 1
403660 99403660 1001 86380 86390 1
403737 99403737 1001 86380 86390 1
403978 99403978 1001 86380 86390 1
404163 99404163 1001 86380 86390 1
404572 99404572 1001 86380 86390 1
404537 99404537 1001 86380 86390 1
404675 99404675 1001 86380 86390 1
404647 99404647 1001 86380 86390 1
405761 99405761 1001 86380 86390 1
405861 99405861 1001 86380 86390 1
406400 99406400 1001 86380 86390 1
406568 99406568 1001 86380 86390 1
406691 99406691 1001 86380 86390 1
406696 99406696 1001 86380 86390 1
407290 99407290 1001 86380 86390 1
407263 99407263 1001 86380 86390 1
407445 99407445 1001 86380 86390 1
407708 99407708 1001 86380 86390 1
407882 99407882 1001 86380 86390 1
408607 99408607 1001 86380 86390 1
408593 99408593 1001 86380 86390 1
408739 99408739 1001 86380 86390 1
408934 99408934 1001 86380 86390 1
409335 99409335 1001 86380 86390 1
409366 99409366 1001 86380 86390 1
409532 99409532 1001 86380 86390 1
409615 99409615 1001 86380 86390 1
409847 99409847 1001 86380 86390 1
409806 99409806 1001 86380 86390 1
410143 99410143 1001 86380 86390 1
410331 99410331 1001 86380 86390 1
410788 99410788 1001 86380 86390 1
411148 99411148 1001 86380 86390 1
411135 99411135 1001 86380 86390 1
411732 99411732 1001 86380 86390 1
412076 99412076 1001 86380 86390 1
412274 99412274 1001 86380 86390 1
413303 99413303 1001 86380 86390 1
412959 99412959 1001 86380 86390 1
412918 99412918 1001 86380 86390 1
413230 99413230 1001 86380 86390 1
412998 99412998 1001 86380 86390 1
412543 99412543 1001 86380 86390 1
413839 99413839 1001 86380 86390 1
415055 99415055 1001 86380 86390 1
415141 99415141 1001 86380 86390 1
415098 99415098 1001 86380 86390 1
414895 99414895 1001 86380 86390 1
414550 99414550 1001 86380 86390 1
414357 99414357 1001 86380 86390 1
414205 99414205 1001 86380 86390 1
415431 99415431 1001 86380 86390 1
415515 99415515 1001 86380 86390 1
416842 99416842 1001 86380 86390 1
416659 99416659 1001 86380 86390 1
415958 99415958 1001 86380 86390 1
415778 99415778 1001 86380 86390 1
415748 99415748 1001 86380 86390 1
415784 99415784 1001 86380 86390 1
415786 99415786 1001 86380 86390 1
416015 99416015 1001 86380 86390 1
415823 99415823 1001 86380 86390 1
417003 99417003 1001 86380 86390 1
417303 99417303 1001 86380 86390 1
417157 99417157 1001 86380 86390 1
417351 99417351 1001 86380 86390 1
417559 99417559 1001 86380 86390 1
417418 99417418 1001 86380 86390 1
418512 99418512 1001 86380 86390 1
418387 99418387 1001 86380 86390 1
418429 99418429 1001 86380 86390 1
417765 99417765 1001 86380 86390 1
417619 99417619 1001 86380 86390 1
419032 99419032 1001 86380 86390 1
419008 99419008 1001 86380 86390 1
420375 99420375 1001 86380 86390 1
420122 99420122 1001 86380 86390 1
420381 99420381 1001 86380 86390 1
420288 99420288 1001 86380 86390 1
419425 99419425 1001 86380 86390 1
422020 99422020 1001 86380 86390 1
421561 99421561 1001 86380 86390 1
421389 99421389 1001 86380 86390 1
422394 99422394 1001 86380 86390 1
422430 99422430 1001 86380 86390 1
423413 99423413 1001 86380 86390 1
423722 99423722 1001 86380 86390 1
422973 99422973 1001 86380 86390 1
422533 99422533 1001 86380 86390 1
422762 99422762 1001 86380 86390 1
423848 99423848 1001 86380 86390 1
424061 99424061 1001 86380 86390 1
425180 99425180 1001 86380 86390 1
425147 99425147 1001 86380 86390 1
424823 99424823 1001 86380 86390 1
424748 99424748 1001 86380 86390 1
424636 99424636 1001 86380 86390 1
424798 99424798 1001 86380 86390 1
424245 99424245 1001 86380 86390 1
424558 99424558 1001 86380 86390 1
425436 99425436 1001 86380 86390 1
425528 99425528 1001 86380 86390 1
426860 99426860 1001 86380 86390 1
426578 99426578 1001 86380 86390 1
426639 99426639 1001 86380 86390 1
425915 99425915 1001 86380 86390 1
426237 99426237 1001 86380 86390 1
427347 99427347 1001 86380 86390 1
428261 99428261 1001 86380 86390 1
427597 99427597 1001 86380 86390 1
429129 99429129 1001 86380 86390 1
430021 99430021 1001 86380 86390 1
430253 99430253 1001 86380 86390 1
430357 99430357 1001 86380 86390 1
429842 99429842 1001 86380 86390 1
429520 99429520 1001 86380 86390 1
429397 99429397 1001 86380 86390 1
429518 99429518 1001 86380 86390 1
430597 99430597 1001 86380 86390 1
431752 99431752 1001 86380 86390 1
431448 99431448 1001 86380 86390 1
432221 99432221 1001 86380 86390 1
432087 99432087 1001 86380 86390 1
432942 99432942 1001 86380 86390 1
432881 99432881 1001 86380 86390 1
433946 99433946 1001 86380 86390 1
435414 99435414 1001 86380 86390 1
435274 99435274 1001 86380 86390 1
434653 99434653 1001 86380 86390 1
434324 99434324 1001 86380 86390 1
434526 99434526 1001 86380 86390 1
434464 99434464 1001 86380 86390 1
435631 99435631 1001 86380 86390 1
435447 99435447 1001 86380 86390 1
436788 99436788 1001 86380 86390 1
436903 99436903 1001 86380 86390 1
436865 99436865 1001 86380 86390 1
436174 99436174 1001 86380 86390 1
437316 99437316 1001 86380 86390 1
300088 99300088 1001 86380 86390 1
437178 99437178 1001 86380 86390 1
300691 99300691 1001 86380 86390 1
300537 99300537 1001 86380 86390 1
300550 99300550 1001 86380 86390 1
300341 99300341 1001 86380 86390 1
300405 99300405 1001 86380 86390 1
300182 99300182 1001 86380 86390 1
300871 99300871 1001 86380 86390 1
300901 99300901 1001 86380 86390 1
301392 99301392 1001 86380 86390 1
301283 99301283 1001 86380 86390 1
301683 99301683 1001 86380 86390 1
301738 99301738 1001 86380 86390 1
302097 99302097 1001 86380 86390 1
301981 99301981 1001 86380 86390 1
302105 99302105 1001 86380 86390 1
302028 99302028 1001 86380 86390 1
302081 99302081 1001 86380 86390 1
301992 99301992 1001 86380 86390 1
301906 99301906 1001 86380 86390 1
302550 99302550 1001 86380 86390 1
303156 99303156 1001 86380 86390 1
303107 99303107 1001 86380 86390 1
303133 99303133 1001 86380 86390 1
303163 99303163 1001 86380 86390 1
302905 99302905 1001 86380 86390 1
302694 99302694 1001 86380 86390 1
303230 99303230 1001 86380 86390 1
303844 99303844 1001 86380 86390 1
303739 99303739 1001 86380 86390 1
303813 99303813 1001 86380 86390 1
303531 99303531 1001 86380 86390 1
303506 99303506 1001 86380 86390 1
303446 99303446 1001 86380 86390 1
303475 99303475 1001 86380 86390 1
304189 99304189 1001 86380 86390 1
304192 99304192 1001 86380 86390 1
304091 99304091 1001 86380 86390 1
304769 99304769 1001 86380 86390 1
304822 99304822 1001 86380 86390 1
304771 99304771 1001 86380 86390 1
304668 99304668 1001 86380 86390 1
304664 99304664 1001 86380 86390 1
304548 99304548 1001 86380 86390 1
304497 99304497 1001 86380 86390 1
304937 99304937 1001 86380 86390 1
304965 99304965 1001 86380 86390 1
304864 99304864 1001 86380 86390 1
305625 99305625 1001 86380 86390 1
305523 99305523 1001 86380 86390 1
305593 99305593 1001 86380 86390 1
305681 99305681 1001 86380 86390 1
305340 99305340 1001 86380 86390 1
305400 99305400 1001 86380 86390 1
305696 99305696 1001 86380 86390 1
500142 99500142 1001 86380 86390 1
500059 99500059 1001 86380 86390 1
305692 99305692 1001 86380 86390 1
500656 99500656 1001 86380 86390 1
500544 99500544 1001 86380 86390 1
500598 99500598 1001 86380 86390 1
500565 99500565 1001 86380 86390 1
500333 99500333 1001 86380 86390 1
501525 99501525 1001 86380 86390 1
501279 99501279 1001 86380 86390 1
501254 99501254 1001 86380 86390 1
501411 99501411 1001 86380 86390 1
501407 99501407 1001 86380 86390 1
501175 99501175 1001 86380 86390 1
501720 99501720 1001 86380 86390 1
502298 99502298 1001 86380 86390 1
502436 99502436 1001 86380 86390 1
502266 99502266 1001 86380 86390 1
502330 99502330 1001 86380 86390 1
502177 99502177 1001 86380 86390 1
501872 99501872 1001 86380 86390 1
502609 99502609 1001 86380 86390 1
502498 99502498 1001 86380 86390 1
503242 99503242 1001 86380 86390 1
503244 99503244 1001 86380 86390 1
503141 99503141 1001 86380 86390 1
503251 99503251 1001 86380 86390 1
502933 99502933 1001 86380 86390 1
503062 99503062 1001 86380 86390 1
503019 99503019 1001 86380 86390 1
502715 99502715 1001 86380 86390 1
502819 99502819 1001 86380 86390 1
503520 99503520 1001 86380 86390 1
503664 99503664 1001 86380 86390 1
504763 99504763 1001 86380 86390 1
504938 99504938 1001 86380 86390 1
504749 99504749 1001 86380 86390 1
504788 99504788 1001 86380 86390 1
504688 99504688 1001 86380 86390 1
504595 99504595 1001 86380 86390 1
504355 99504355 1001 86380 86390 1
504433 99504433 1001 86380 86390 1
505655 99505655 1001 86380 86390 1
505554 99505554 1001 86380 86390 1
505445 99505445 1001 86380 86390 1
505204 99505204 1001 86380 86390 1
505277 99505277 1001 86380 86390 1
505870 99505870 1001 86380 86390 1
505922 99505922 1001 86380 86390 1
505923 99505923 1001 86380 86390 1
506471 99506471 1001 86380 86390 1
506436 99506436 1001 86380 86390 1
506198 99506198 1001 86380 86390 1
506188 99506188 1001 86380 86390 1
506017 99506017 1001 86380 86390 1
506761 99506761 1001 86380 86390 1
506674 99506674 1001 86380 86390 1
507286 99507286 1001 86380 86390 1
507208 99507208 1001 86380 86390 1
507184 99507184 1001 86380 86390 1
506894 99506894 1001 86380 86390 1
506885 99506885 1001 86380 86390 1
506939 99506939 1001 86380 86390 1
507457 99507457 1001 86380 86390 1
507483 99507483 1001 86380 86390 1
508054 99508054 1001 86380 86390 1
507760 99507760 1001 86380 86390 1
508915 99508915 1001 86380 86390 1
508903 99508903 1001 86380 86390 1
508694 99508694 1001 86380 86390 1
508668 99508668 1001 86380 86390 1
509885 99509885 1001 86380 86390 1
509556 99509556 1001 86380 86390 1
509639 99509639 1001 86380 86390 1
509953 99509953 1001 86380 86390 1
510450 99510450 1001 86380 86390 1
510503 99510503 1001 86380 86390 1
510348 99510348 1001 86380 86390 1
510324 99510324 1001 86380 86390 1
510736 99510736 1001 86380 86390 1
510881 99510881 1001 86380 86390 1
510797 99510797 1001 86380 86390 1
511370 99511370 1001 86380 86390 1
510962 99510962 1001 86380 86390 1
511583 99511583 1001 86380 86390 1
511625 99511625 1001 86380 86390 1
512338 99512338 1001 86380 86390 1
512124 99512124 1001 86380 86390 1
512145 99512145 1001 86380 86390 1
511802 99511802 1001 86380 86390 1
511768 99511768 1001 86380 86390 1
512560 99512560 1001 86380 86390 1
513043 99513043 1001 86380 86390 1
512884 99512884 1001 86380 86390 1
512912 99512912 1001 86380 86390 1
512972 99512972 1001 86380 86390 1
513303 99513303 1001 86380 86390 1
514031 99514031 1001 86380 86390 1
513970 99513970 1001 86380 86390 1
513644 99513644 1001 86380 86390 1
514231 99514231 1001 86380 86390 1
514726 99514726 1001 86380 86390 1
514517 99514517 1001 86380 86390 1
514318 99514318 1001 86380 86390 1
514351 99514351 1001 86380 86390 1
514911 99514911 1001 86380 86390 1
514989 99514989 1001 86380 86390 1
514927 99514927 1001 86380 86390 1
515549 99515549 1001 86380 86390 1
515589 99515589 1001 86380 86390 1
515616 99515616 1001 86380 86390 1
515401 99515401 1001 86380 86390 1
515288 99515288 1001 86380 86390 1
515133 99515133 1001 86380 86390 1
515204 99515204 1001 86380 86390 1
515711 99515711 1001 86380 86390 1
515738 99515738 1001 86380 86390 1
516377 99516377 1001 86380 86390 1
516135 99516135 1001 86380 86390 1
516257 99516257 1001 86380 86390 1
516259 99516259 1001 86380 86390 1
515994 99515994 1001 86380 86390 1
516026 99516026 1001 86380 86390 1
516561 99516561 1001 86380 86390 1
516524 99516524 1001 86380 86390 1
516515 99516515 1001 86380 86390 1
516646 99516646 1001 86380 86390 1
517068 99517068 1001 86380 86390 1
516716 99516716 1001 86380 86390 1
516836 99516836 1001 86380 86390 1
517480 99517480 1001 86380 86390 1
518036 99518036 1001 86380 86390 1
517766 99517766 1001 86380 86390 1
517941 99517941 1001 86380 86390 1
517704 99517704 1001 86380 86390 1
518914 99518914 1001 86380 86390 1
518799 99518799 1001 86380 86390 1
518771 99518771 1001 86380 86390 1
518721 99518721 1001 86380 86390 1
518722 99518722 1001 86380 86390 1
518698 99518698 1001 86380 86390 1
518753 99518753 1001 86380 86390 1
518481 99518481 1001 86380 86390 1
519093 99519093 1001 86380 86390 1
519649 99519649 1001 86380 86390 1
519761 99519761 1001 86380 86390 1
519415 99519415 1001 86380 86390 1
519220 99519220 1001 86380 86390 1
520008 99520008 1001 86380 86390 1
519872 99519872 1001 86380 86390 1
520630 99520630 1001 86380 86390 1
520399 99520399 1001 86380 86390 1
520324 99520324 1001 86380 86390 1
520033 99520033 1001 86380 86390 1
520795 99520795 1001 86380 86390 1
520744 99520744 1001 86380 86390 1
520719 99520719 1001 86380 86390 1
520811 99520811 1001 86380 86390 1
521151 99521151 1001 86380 86390 1
521078 99521078 1001 86380 86390 1
521011 99521011 1001 86380 86390 1
522139 99522139 1001 86380 86390 1
522109 99522109 1001 86380 86390 1
521847 99521847 1001 86380 86390 1
521861 99521861 1001 86380 86390 1
522310 99522310 1001 86380 86390 1
522990 99522990 1001 86380 86390 1
523069 99523069 1001 86380 86390 1
522948 99522948 1001 86380 86390 1
522887 99522887 1001 86380 86390 1
522719 99522719 1001 86380 86390 1
522536 99522536 1001 86380 86390 1
522619 99522619 1001 86380 86390 1
523790 99523790 1001 86380 86390 1
523819 99523819 1001 86380 86390 1
523924 99523924 1001 86380 86390 1
523739 99523739 1001 86380 86390 1
523716 99523716 1001 86380 86390 1
523644 99523644 1001 86380 86390 1
523510 99523510 1001 86380 86390 1
523385 99523385 1001 86380 86390 1
523438 99523438 1001 86380 86390 1
524047 99524047 1001 86380 86390 1
524686 99524686 1001 86380 86390 1
524513 99524513 1001 86380 86390 1
524437 99524437 1001 86380 86390 1
524530 99524530 1001 86380 86390 1
524378 99524378 1001 86380 86390 1
524395 99524395 1001 86380 86390 1
524204 99524204 1001 86380 86390 1
524847 99524847 1001 86380 86390 1
524951 99524951 1001 86380 86390 1
524866 99524866 1001 86380 86390 1
525494 99525494 1001 86380 86390 1
525564 99525564 1001 86380 86390 1
525306 99525306 1001 86380 86390 1
525158 99525158 1001 86380 86390 1
525155 99525155 1001 86380 86390 1
525782 99525782 1001 86380 86390 1
526401 99526401 1001 86380 86390 1
526149 99526149 1001 86380 86390 1
526059 99526059 1001 86380 86390 1
526021 99526021 1001 86380 86390 1
525833 99525833 1001 86380 86390 1
525835 99525835 1001 86380 86390 1
526463 99526463 1001 86380 86390 1
526452 99526452 1001 86380 86390 1
527221 99527221 1001 86380 86390 1
526911 99526911 1001 86380 86390 1
526782 99526782 1001 86380 86390 1
527271 99527271 1001 86380 86390 1
527741 99527741 1001 86380 86390 1
527846 99527846 1001 86380 86390 1
527603 99527603 1001 86380 86390 1
528190 99528190 1001 86380 86390 1
528152 99528152 1001 86380 86390 1
528738 99528738 1001 86380 86390 1
528638 99528638 1001 86380 86390 1
528549 99528549 1001 86380 86390 1
529028 99529028 1001 86380 86390 1
529083 99529083 1001 86380 86390 1
529663 99529663 1001 86380 86390 1
529564 99529564 1001 86380 86390 1
529487 99529487 1001 86380 86390 1
529188 99529188 1001 86380 86390 1
529189 99529189 1001 86380 86390 1
529217 99529217 1001 86380 86390 1
529841 99529841 1001 86380 86390 1
529790 99529790 1001 86380 86390 1
529523 99529523 1001 86380 86390 1
529900 99529900 1001 86380 86390 1
530553 99530553 1001 86380 86390 1
530523 99530523 1001 86380 86390 1
530142 99530142 1001 86380 86390 1
530025 99530025 1001 86380 86390 1
529976 99529976 1001 86380 86390 1
530720 99530720 1001 86380 86390 1
530631 99530631 1001 86380 86390 1
530748 99530748 1001 86380 86390 1
530729 99530729 1001 86380 86390 1
531331 99531331 1001 86380 86390 1
531347 99531347 1001 86380 86390 1
531365 99531365 1001 86380 86390 1
531066 99531066 1001 86380 86390 1
530847 99530847 1001 86380 86390 1
531471 99531471 1001 86380 86390 1
531492 99531492 1001 86380 86390 1
532053 99532053 1001 86380 86390 1
532190 99532190 1001 86380 86390 1
532124 99532124 1001 86380 86390 1
532191 99532191 1001 86380 86390 1
531598 99531598 1001 86380 86390 1
532331 99532331 1001 86380 86390 1
533011 99533011 1001 86380 86390 1
532700 99532700 1001 86380 86390 1
532766 99532766 1001 86380 86390 1
532652 99532652 1001 86380 86390 1
532706 99532706 1001 86380 86390 1
532720 99532720 1001 86380 86390 1
533133 99533133 1001 86380 86390 1
533536 99533536 1001 86380 86390 1
533460 99533460 1001 86380 86390 1
533556 99533556 1001 86380 86390 1
533316 99533316 1001 86380 86390 1
533247 99533247 1001 86380 86390 1
534362 99534362 1001 86380 86390 1
534377 99534377 1001 86380 86390 1
534265 99534265 1001 86380 86390 1
534880 99534880 1001 86380 86390 1
534886 99534886 1001 86380 86390 1
535444 99535444 1001 86380 86390 1
535203 99535203 1001 86380 86390 1
534918 99534918 1001 86380 86390 1
534991 99534991 1001 86380 86390 1
534953 99534953 1001 86380 86390 1
536308 99536308 1001 86380 86390 1
536252 99536252 1001 86380 86390 1
536036 99536036 1001 86380 86390 1
535899 99535899 1001 86380 86390 1
535843 99535843 1001 86380 86390 1
535792 99535792 1001 86380 86390 1
537159 99537159 1001 86380 86390 1
536700 99536700 1001 86380 86390 1
536706 99536706 1001 86380 86390 1
536655 99536655 1001 86380 86390 1
537176 99537176 1001 86380 86390 1
537903 99537903 1001 86380 86390 1
537451 99537451 1001 86380 86390 1
538106 99538106 1001 86380 86390 1
538149 99538149 1001 86380 86390 1
538811 99538811 1001 86380 86390 1
538638 99538638 1001 86380 86390 1
538748 99538748 1001 86380 86390 1
539513 99539513 1001 86380 86390 1
539441 99539441 1001 86380 86390 1
539358 99539358 1001 86380 86390 1
539274 99539274 1001 86380 86390 1
539366 99539366 1001 86380 86390 1
539052 99539052 1001 86380 86390 1
539835 99539835 1001 86380 86390 1
540222 99540222 1001 86380 86390 1
540174 99540174 1001 86380 86390 1
540246 99540246 1001 86380 86390 1
540512 99540512 1001 86380 86390 1
541125 99541125 1001 86380 86390 1
541173 99541173 1001 86380 86390 1
540932 99540932 1001 86380 86390 1
541075 99541075 1001 86380 86390 1
541026 99541026 1001 86380 86390 1
540885 99540885 1001 86380 86390 1
540969 99540969 1001 86380 86390 1
540698 99540698 1001 86380 86390 1
540789 99540789 1001 86380 86390 1
540808 99540808 1001 86380 86390 1
540826 99540826 1001 86380 86390 1
541487 99541487 1001 86380 86390 1
542036 99542036 1001 86380 86390 1
542051 99542051 1001 86380 86390 1
542078 99542078 1001 86380 86390 1
541814 99541814 1001 86380 86390 1
541892 99541892 1001 86380 86390 1
541845 99541845 1001 86380 86390 1
541742 99541742 1001 86380 86390 1
541696 99541696 1001 86380 86390 1
541702 99541702 1001 86380 86390 1
542261 99542261 1001 86380 86390 1
542202 99542202 1001 86380 86390 1
542762 99542762 1001 86380 86390 1
542615 99542615 1001 86380 86390 1
542590 99542590 1001 86380 86390 1
542363 99542363 1001 86380 86390 1
542417 99542417 1001 86380 86390 1
542438 99542438 1001 86380 86390 1
543672 99543672 1001 86380 86390 1
543596 99543596 1001 86380 86390 1
543377 99543377 1001 86380 86390 1
543257 99543257 1001 86380 86390 1
543278 99543278 1001 86380 86390 1
543834 99543834 1001 86380 86390 1
543850 99543850 1001 86380 86390 1
543777 99543777 1001 86380 86390 1
543868 99543868 1001 86380 86390 1
544398 99544398 1001 86380 86390 1
544242 99544242 1001 86380 86390 1
544286 99544286 1001 86380 86390 1
544148 99544148 1001 86380 86390 1
544100 99544100 1001 86380 86390 1
400001 99400001 1001 86380 86390 1
400119 99400119 1001 86380 86390 1
400132 99400132 1001 86380 86390 1
400301 99400301 1001 86380 86390 1
400306 99400306 1001 86380 86390 1
401037 99401037 1001 86380 86390 1
401114 99401114 1001 86380 86390 1
401139 99401139 1001 86380 86390 1
401250 99401250 1001 86380 86390 1
401782 99401782 1001 86380 86390 1
401942 99401942 1001 86380 86390 1
401888 99401888 1001 86380 86390 1
401896 99401896 1001 86380 86390 1
402134 99402134 1001 86380 86390 1
402696 99402696 1001 86380 86390 1
402941 99402941 1001 86380 86390 1
404322 99404322 1001 86380 86390 1
404455 99404455 1001 86380 86390 1
404597 99404597 1001 86380 86390 1
404790 99404790 1001 86380 86390 1
405071 99405071 1001 86380 86390 1
405211 99405211 1001 86380 86390 1
405163 99405163 1001 86380 86390 1
405378 99405378 1001 86380 86390 1
405454 99405454 1001 86380 86390 1
405656 99405656 1001 86380 86390 1
405835 99405835 1001 86380 86390 1
406139 99406139 1001 86380 86390 1
406166 99406166 1001 86380 86390 1
406458 99406458 1001 86380 86390 1
406754 99406754 1001 86380 86390 1
407111 99407111 1001 86380 86390 1
407753 99407753 1001 86380 86390 1
408151 99408151 1001 86380 86390 1
409008 99409008 1001 86380 86390 1
409179 99409179 1001 86380 86390 1
409180 99409180 1001 86380 86390 1
409131 99409131 1001 86380 86390 1
409260 99409260 1001 86380 86390 1
409478 99409478 1001 86380 86390 1
409947 99409947 1001 86380 86390 1
410205 99410205 1001 86380 86390 1
410166 99410166 1001 86380 86390 1
410279 99410279 1001 86380 86390 1
410587 99410587 1001 86380 86390 1
411785 99411785 1001 86380 86390 1
412213 99412213 1001 86380 86390 1
413333 99413333 1001 86380 86390 1
413236 99413236 1001 86380 86390 1
412585 99412585 1001 86380 86390 1
412731 99412731 1001 86380 86390 1
414020 99414020 1001 86380 86390 1
413843 99413843 1001 86380 86390 1
413828 99413828 1001 86380 86390 1
415187 99415187 1001 86380 86390 1
415038 99415038 1001 86380 86390 1
415136 99415136 1001 86380 86390 1
414622 99414622 1001 86380 86390 1
415337 99415337 1001 86380 86390 1
415518 99415518 1001 86380 86390 1
415641 99415641 1001 86380 86390 1
416724 99416724 1001 86380 86390 1
415766 99415766 1001 86380 86390 1
417117 99417117 1001 86380 86390 1
417183 99417183 1001 86380 86390 1
418369 99418369 1001 86380 86390 1
418412 99418412 1001 86380 86390 1
418380 99418380 1001 86380 86390 1
417661 99417661 1001 86380 86390 1
417781 99417781 1001 86380 86390 1
417704 99417704 1001 86380 86390 1
418941 99418941 1001 86380 86390 1
419545 99419545 1001 86380 86390 1
420775 99420775 1001 86380 86390 1
420697 99420697 1001 86380 86390 1
420519 99420519 1001 86380 86390 1
420629 99420629 1001 86380 86390 1
422090 99422090 1001 86380 86390 1
421792 99421792 1001 86380 86390 1
421621 99421621 1001 86380 86390 1
421378 99421378 1001 86380 86390 1
421282 99421282 1001 86380 86390 1
421164 99421164 1001 86380 86390 1
422440 99422440 1001 86380 86390 1
423669 99423669 1001 86380 86390 1
423573 99423573 1001 86380 86390 1
422943 99422943 1001 86380 86390 1
422711 99422711 1001 86380 86390 1
422900 99422900 1001 86380 86390 1
422694 99422694 1001 86380 86390 1
424038 99424038 1001 86380 86390 1
424028 99424028 1001 86380 86390 1
423765 99423765 1001 86380 86390 1
424090 99424090 1001 86380 86390 1
425114 99425114 1001 86380 86390 1
425315 99425315 1001 86380 86390 1
425023 99425023 1001 86380 86390 1
424731 99424731 1001 86380 86390 1
424540 99424540 1001 86380 86390 1
424306 99424306 1001 86380 86390 1
425546 99425546 1001 86380 86390 1
426943 99426943 1001 86380 86390 1
426351 99426351 1001 86380 86390 1
426329 99426329 1001 86380 86390 1
425868 99425868 1001 86380 86390 1
426195 99426195 1001 86380 86390 1
428515 99428515 1001 86380 86390 1
428632 99428632 1001 86380 86390 1
428429 99428429 1001 86380 86390 1
428458 99428458 1001 86380 86390 1
428602 99428602 1001 86380 86390 1
427947 99427947 1001 86380 86390 1
428140 99428140 1001 86380 86390 1
428235 99428235 1001 86380 86390 1
427809 99427809 1001 86380 86390 1
427747 99427747 1001 86380 86390 1
429052 99429052 1001 86380 86390 1
428887 99428887 1001 86380 86390 1
428863 99428863 1001 86380 86390 1
429064 99429064 1001 86380 86390 1
429967 99429967 1001 86380 86390 1
430102 99430102 1001 86380 86390 1
430367 99430367 1001 86380 86390 1
429601 99429601 1001 86380 86390 1
429729 99429729 1001 86380 86390 1
429682 99429682 1001 86380 86390 1
429183 99429183 1001 86380 86390 1
429455 99429455 1001 86380 86390 1
430688 99430688 1001 86380 86390 1
431915 99431915 1001 86380 86390 1
431716 99431716 1001 86380 86390 1
431430 99431430 1001 86380 86390 1
431445 99431445 1001 86380 86390 1
430998 99430998 1001 86380 86390 1
431011 99431011 1001 86380 86390 1
431135 99431135 1001 86380 86390 1
432083 99432083 1001 86380 86390 1
432234 99432234 1001 86380 86390 1
433504 99433504 1001 86380 86390 1
433650 99433650 1001 86380 86390 1
432938 99432938 1001 86380 86390 1
433016 99433016 1001 86380 86390 1
432853 99432853 1001 86380 86390 1
432708 99432708 1001 86380 86390 1
434061 99434061 1001 86380 86390 1
434868 99434868 1001 86380 86390 1
434918 99434918 1001 86380 86390 1
434885 99434885 1001 86380 86390 1
434651 99434651 1001 86380 86390 1
434215 99434215 1001 86380 86390 1
434356 99434356 1001 86380 86390 1
435002 99435002 1001 86380 86390 1
437055 99437055 1001 86380 86390 1
436663 99436663 1001 86380 86390 1
436512 99436512 1001 86380 86390 1
436656 99436656 1001 86380 86390 1
435917 99435917 1001 86380 86390 1
436189 99436189 1001 86380 86390 1
300106 99300106 1001 86380 86390 1
437240 99437240 1001 86380 86390 1
300482 99300482 1001 86380 86390 1
300188 99300188 1001 86380 86390 1
300202 99300202 1001 86380 86390 1
300869 99300869 1001 86380 86390 1
300811 99300811 1001 86380 86390 1
300750 99300750 1001 86380 86390 1
301310 99301310 1001 86380 86390 1
301143 99301143 1001 86380 86390 1
301261 99301261 1001 86380 86390 1
301331 99301331 1001 86380 86390 1
300971 99300971 1001 86380 86390 1
301590 99301590 1001 86380 86390 1
301557 99301557 1001 86380 86390 1
301610 99301610 1001 86380 86390 1
301692 99301692 1001 86380 86390 1
302346 99302346 1001 86380 86390 1
302037 99302037 1001 86380 86390 1
302411 99302411 1001 86380 86390 1
302503 99302503 1001 86380 86390 1
302820 99302820 1001 86380 86390 1
302955 99302955 1001 86380 86390 1
303242 99303242 1001 86380 86390 1
304032 99304032 1001 86380 86390 1
304001 99304001 1001 86380 86390 1
303927 99303927 1001 86380 86390 1
303876 99303876 1001 86380 86390 1
303660 99303660 1001 86380 86390 1
303715 99303715 1001 86380 86390 1
303783 99303783 1001 86380 86390 1
303561 99303561 1001 86380 86390 1
303424 99303424 1001 86380 86390 1
304707 99304707 1001 86380 86390 1
304665 99304665 1001 86380 86390 1
304558 99304558 1001 86380 86390 1
304442 99304442 1001 86380 86390 1
305275 99305275 1001 86380 86390 1
305303 99305303 1001 86380 86390 1
305293 99305293 1001 86380 86390 1
305093 99305093 1001 86380 86390 1
305067 99305067 1001 86380 86390 1
305173 99305173 1001 86380 86390 1
305136 99305136 1001 86380 86390 1
305229 99305229 1001 86380 86390 1
305074 99305074 1001 86380 86390 1
500179 99500179 1001 86380 86390 1
500149 99500149 1001 86380 86390 1
500562 99500562 1001 86380 86390 1
500354 99500354 1001 86380 86390 1
500837 99500837 1001 86380 86390 1
500949 99500949 1001 86380 86390 1
501598 99501598 1001 86380 86390 1
501586 99501586 1001 86380 86390 1
501419 99501419 1001 86380 86390 1
501162 99501162 1001 86380 86390 1
501090 99501090 1001 86380 86390 1
501676 99501676 1001 86380 86390 1
501697 99501697 1001 86380 86390 1
502445 99502445 1001 86380 86390 1
502349 99502349 1001 86380 86390 1
502061 99502061 1001 86380 86390 1
502000 99502000 1001 86380 86390 1
501859 99501859 1001 86380 86390 1
501868 99501868 1001 86380 86390 1
502612 99502612 1001 86380 86390 1
503264 99503264 1001 86380 86390 1
502818 99502818 1001 86380 86390 1
502832 99502832 1001 86380 86390 1
503379 99503379 1001 86380 86390 1
503937 99503937 1001 86380 86390 1
504041 99504041 1001 86380 86390 1
503927 99503927 1001 86380 86390 1
503867 99503867 1001 86380 86390 1
[truncated: 4,089,144 more chars]
