# Supplementary material for: Fast and near-optimal monitoring for healthcare acquired infection outbreaks
Source: PLoS Comput Biol. 2019 Sep 16;15(9):e1007284. doi: 10.1371/journal.pcbi.1007284 (PMC6762212; doi:10.1371/journal.pcbi.1007284)
Supplement: S1 Data — (ZIP) [file pcbi.1007284.s006.zip › MobilityLogs1/HAISE_Carilion_all_visits_day_46.txt]

#Person location Sublocation StartTime EndTime Type
400519 99400519 1001 86380 86390 1
400612 99400612 1001 86380 86390 1
401281 99401281 1001 86380 86390 1
402826 99402826 1001 86380 86390 1
402961 99402961 1001 86380 86390 1
403513 99403513 1001 86380 86390 1
403712 99403712 1001 86380 86390 1
403771 99403771 1001 86380 86390 1
404028 99404028 1001 86380 86390 1
404069 99404069 1001 86380 86390 1
404246 99404246 1001 86380 86390 1
405050 99405050 1001 86380 86390 1
405383 99405383 1001 86380 86390 1
405375 99405375 1001 86380 86390 1
405473 99405473 1001 86380 86390 1
405648 99405648 1001 86380 86390 1
405773 99405773 1001 86380 86390 1
405876 99405876 1001 86380 86390 1
406041 99406041 1001 86380 86390 1
406071 99406071 1001 86380 86390 1
406082 99406082 1001 86380 86390 1
406105 99406105 1001 86380 86390 1
406398 99406398 1001 86380 86390 1
407444 99407444 1001 86380 86390 1
407737 99407737 1001 86380 86390 1
407794 99407794 1001 86380 86390 1
408087 99408087 1001 86380 86390 1
408198 99408198 1001 86380 86390 1
408367 99408367 1001 86380 86390 1
408496 99408496 1001 86380 86390 1
408530 99408530 1001 86380 86390 1
408817 99408817 1001 86380 86390 1
408975 99408975 1001 86380 86390 1
409006 99409006 1001 86380 86390 1
409008 99409008 1001 86380 86390 1
409843 99409843 1001 86380 86390 1
409919 99409919 1001 86380 86390 1
410281 99410281 1001 86380 86390 1
410404 99410404 1001 86380 86390 1
411407 99411407 1001 86380 86390 1
411401 99411401 1001 86380 86390 1
411942 99411942 1001 86380 86390 1
411861 99411861 1001 86380 86390 1
412018 99412018 1001 86380 86390 1
413599 99413599 1001 86380 86390 1
412977 99412977 1001 86380 86390 1
413130 99413130 1001 86380 86390 1
412745 99412745 1001 86380 86390 1
412623 99412623 1001 86380 86390 1
412522 99412522 1001 86380 86390 1
413874 99413874 1001 86380 86390 1
413828 99413828 1001 86380 86390 1
415317 99415317 1001 86380 86390 1
414531 99414531 1001 86380 86390 1
414750 99414750 1001 86380 86390 1
414160 99414160 1001 86380 86390 1
414377 99414377 1001 86380 86390 1
414369 99414369 1001 86380 86390 1
415494 99415494 1001 86380 86390 1
416717 99416717 1001 86380 86390 1
416805 99416805 1001 86380 86390 1
416255 99416255 1001 86380 86390 1
416555 99416555 1001 86380 86390 1
415943 99415943 1001 86380 86390 1
415721 99415721 1001 86380 86390 1
417133 99417133 1001 86380 86390 1
417485 99417485 1001 86380 86390 1
417569 99417569 1001 86380 86390 1
418653 99418653 1001 86380 86390 1
418356 99418356 1001 86380 86390 1
418191 99418191 1001 86380 86390 1
417823 99417823 1001 86380 86390 1
418895 99418895 1001 86380 86390 1
420422 99420422 1001 86380 86390 1
419786 99419786 1001 86380 86390 1
419999 99419999 1001 86380 86390 1
420574 99420574 1001 86380 86390 1
420634 99420634 1001 86380 86390 1
422043 99422043 1001 86380 86390 1
421821 99421821 1001 86380 86390 1
420987 99420987 1001 86380 86390 1
422385 99422385 1001 86380 86390 1
423458 99423458 1001 86380 86390 1
423167 99423167 1001 86380 86390 1
423150 99423150 1001 86380 86390 1
423210 99423210 1001 86380 86390 1
422573 99422573 1001 86380 86390 1
424071 99424071 1001 86380 86390 1
424668 99424668 1001 86380 86390 1
425533 99425533 1001 86380 86390 1
426776 99426776 1001 86380 86390 1
426560 99426560 1001 86380 86390 1
426046 99426046 1001 86380 86390 1
426093 99426093 1001 86380 86390 1
426026 99426026 1001 86380 86390 1
427510 99427510 1001 86380 86390 1
427428 99427428 1001 86380 86390 1
428708 99428708 1001 86380 86390 1
428022 99428022 1001 86380 86390 1
427805 99427805 1001 86380 86390 1
430025 99430025 1001 86380 86390 1
429983 99429983 1001 86380 86390 1
429188 99429188 1001 86380 86390 1
430532 99430532 1001 86380 86390 1
430690 99430690 1001 86380 86390 1
431837 99431837 1001 86380 86390 1
431930 99431930 1001 86380 86390 1
431429 99431429 1001 86380 86390 1
431549 99431549 1001 86380 86390 1
431238 99431238 1001 86380 86390 1
430998 99430998 1001 86380 86390 1
432421 99432421 1001 86380 86390 1
433489 99433489 1001 86380 86390 1
433143 99433143 1001 86380 86390 1
433131 99433131 1001 86380 86390 1
433014 99433014 1001 86380 86390 1
433265 99433265 1001 86380 86390 1
432721 99432721 1001 86380 86390 1
432759 99432759 1001 86380 86390 1
432515 99432515 1001 86380 86390 1
435212 99435212 1001 86380 86390 1
434290 99434290 1001 86380 86390 1
434327 99434327 1001 86380 86390 1
434335 99434335 1001 86380 86390 1
434395 99434395 1001 86380 86390 1
434138 99434138 1001 86380 86390 1
436743 99436743 1001 86380 86390 1
435927 99435927 1001 86380 86390 1
436225 99436225 1001 86380 86390 1
300020 99300020 1001 86380 86390 1
437356 99437356 1001 86380 86390 1
437198 99437198 1001 86380 86390 1
300067 99300067 1001 86380 86390 1
300681 99300681 1001 86380 86390 1
300452 99300452 1001 86380 86390 1
300402 99300402 1001 86380 86390 1
300202 99300202 1001 86380 86390 1
300140 99300140 1001 86380 86390 1
300826 99300826 1001 86380 86390 1
301366 99301366 1001 86380 86390 1
301383 99301383 1001 86380 86390 1
301513 99301513 1001 86380 86390 1
301217 99301217 1001 86380 86390 1
301594 99301594 1001 86380 86390 1
301688 99301688 1001 86380 86390 1
301602 99301602 1001 86380 86390 1
302317 99302317 1001 86380 86390 1
302247 99302247 1001 86380 86390 1
302250 99302250 1001 86380 86390 1
301910 99301910 1001 86380 86390 1
302386 99302386 1001 86380 86390 1
303120 99303120 1001 86380 86390 1
303184 99303184 1001 86380 86390 1
303191 99303191 1001 86380 86390 1
302970 99302970 1001 86380 86390 1
302717 99302717 1001 86380 86390 1
303219 99303219 1001 86380 86390 1
303275 99303275 1001 86380 86390 1
303635 99303635 1001 86380 86390 1
303754 99303754 1001 86380 86390 1
303681 99303681 1001 86380 86390 1
303600 99303600 1001 86380 86390 1
303566 99303566 1001 86380 86390 1
304036 99304036 1001 86380 86390 1
304049 99304049 1001 86380 86390 1
304601 99304601 1001 86380 86390 1
304463 99304463 1001 86380 86390 1
304632 99304632 1001 86380 86390 1
304496 99304496 1001 86380 86390 1
305493 99305493 1001 86380 86390 1
305315 99305315 1001 86380 86390 1
305106 99305106 1001 86380 86390 1
305174 99305174 1001 86380 86390 1
305153 99305153 1001 86380 86390 1
500543 99500543 1001 86380 86390 1
500470 99500470 1001 86380 86390 1
500510 99500510 1001 86380 86390 1
500576 99500576 1001 86380 86390 1
500335 99500335 1001 86380 86390 1
500277 99500277 1001 86380 86390 1
500307 99500307 1001 86380 86390 1
501018 99501018 1001 86380 86390 1
500941 99500941 1001 86380 86390 1
500972 99500972 1001 86380 86390 1
500861 99500861 1001 86380 86390 1
501595 99501595 1001 86380 86390 1
501482 99501482 1001 86380 86390 1
501291 99501291 1001 86380 86390 1
501322 99501322 1001 86380 86390 1
501245 99501245 1001 86380 86390 1
501180 99501180 1001 86380 86390 1
501183 99501183 1001 86380 86390 1
502120 99502120 1001 86380 86390 1
502061 99502061 1001 86380 86390 1
502029 99502029 1001 86380 86390 1
502010 99502010 1001 86380 86390 1
501999 99501999 1001 86380 86390 1
501869 99501869 1001 86380 86390 1
502553 99502553 1001 86380 86390 1
502547 99502547 1001 86380 86390 1
502972 99502972 1001 86380 86390 1
503039 99503039 1001 86380 86390 1
502723 99502723 1001 86380 86390 1
502775 99502775 1001 86380 86390 1
502685 99502685 1001 86380 86390 1
503457 99503457 1001 86380 86390 1
503396 99503396 1001 86380 86390 1
503334 99503334 1001 86380 86390 1
503415 99503415 1001 86380 86390 1
503713 99503713 1001 86380 86390 1
503549 99503549 1001 86380 86390 1
503685 99503685 1001 86380 86390 1
503497 99503497 1001 86380 86390 1
504275 99504275 1001 86380 86390 1
504565 99504565 1001 86380 86390 1
504458 99504458 1001 86380 86390 1
504528 99504528 1001 86380 86390 1
504335 99504335 1001 86380 86390 1
505122 99505122 1001 86380 86390 1
505097 99505097 1001 86380 86390 1
505089 99505089 1001 86380 86390 1
505003 99505003 1001 86380 86390 1
505319 99505319 1001 86380 86390 1
505153 99505153 1001 86380 86390 1
505187 99505187 1001 86380 86390 1
506446 99506446 1001 86380 86390 1
506412 99506412 1001 86380 86390 1
506585 99506585 1001 86380 86390 1
506427 99506427 1001 86380 86390 1
506592 99506592 1001 86380 86390 1
506319 99506319 1001 86380 86390 1
505988 99505988 1001 86380 86390 1
506133 99506133 1001 86380 86390 1
506126 99506126 1001 86380 86390 1
506665 99506665 1001 86380 86390 1
507373 99507373 1001 86380 86390 1
507314 99507314 1001 86380 86390 1
507055 99507055 1001 86380 86390 1
506843 99506843 1001 86380 86390 1
506860 99506860 1001 86380 86390 1
507540 99507540 1001 86380 86390 1
507496 99507496 1001 86380 86390 1
508065 99508065 1001 86380 86390 1
508239 99508239 1001 86380 86390 1
507952 99507952 1001 86380 86390 1
507667 99507667 1001 86380 86390 1
508270 99508270 1001 86380 86390 1
509065 99509065 1001 86380 86390 1
508611 99508611 1001 86380 86390 1
508589 99508589 1001 86380 86390 1
508659 99508659 1001 86380 86390 1
508621 99508621 1001 86380 86390 1
509156 99509156 1001 86380 86390 1
509886 99509886 1001 86380 86390 1
509796 99509796 1001 86380 86390 1
509541 99509541 1001 86380 86390 1
509666 99509666 1001 86380 86390 1
509940 99509940 1001 86380 86390 1
510020 99510020 1001 86380 86390 1
510586 99510586 1001 86380 86390 1
510173 99510173 1001 86380 86390 1
510290 99510290 1001 86380 86390 1
510214 99510214 1001 86380 86390 1
510206 99510206 1001 86380 86390 1
510906 99510906 1001 86380 86390 1
510865 99510865 1001 86380 86390 1
511545 99511545 1001 86380 86390 1
511283 99511283 1001 86380 86390 1
511197 99511197 1001 86380 86390 1
511289 99511289 1001 86380 86390 1
511251 99511251 1001 86380 86390 1
510933 99510933 1001 86380 86390 1
511014 99511014 1001 86380 86390 1
511034 99511034 1001 86380 86390 1
511656 99511656 1001 86380 86390 1
512022 99512022 1001 86380 86390 1
512113 99512113 1001 86380 86390 1
512068 99512068 1001 86380 86390 1
511773 99511773 1001 86380 86390 1
511783 99511783 1001 86380 86390 1
512416 99512416 1001 86380 86390 1
513116 99513116 1001 86380 86390 1
513178 99513178 1001 86380 86390 1
513094 99513094 1001 86380 86390 1
513133 99513133 1001 86380 86390 1
512870 99512870 1001 86380 86390 1
512988 99512988 1001 86380 86390 1
512899 99512899 1001 86380 86390 1
512852 99512852 1001 86380 86390 1
512867 99512867 1001 86380 86390 1
513270 99513270 1001 86380 86390 1
513354 99513354 1001 86380 86390 1
513664 99513664 1001 86380 86390 1
513479 99513479 1001 86380 86390 1
513596 99513596 1001 86380 86390 1
513495 99513495 1001 86380 86390 1
514679 99514679 1001 86380 86390 1
514509 99514509 1001 86380 86390 1
514602 99514602 1001 86380 86390 1
514513 99514513 1001 86380 86390 1
514547 99514547 1001 86380 86390 1
514310 99514310 1001 86380 86390 1
514440 99514440 1001 86380 86390 1
515040 99515040 1001 86380 86390 1
514890 99514890 1001 86380 86390 1
515619 99515619 1001 86380 86390 1
515647 99515647 1001 86380 86390 1
515588 99515588 1001 86380 86390 1
515525 99515525 1001 86380 86390 1
515330 99515330 1001 86380 86390 1
515128 99515128 1001 86380 86390 1
515255 99515255 1001 86380 86390 1
515797 99515797 1001 86380 86390 1
515841 99515841 1001 86380 86390 1
515854 99515854 1001 86380 86390 1
515765 99515765 1001 86380 86390 1
515714 99515714 1001 86380 86390 1
515766 99515766 1001 86380 86390 1
516468 99516468 1001 86380 86390 1
516131 99516131 1001 86380 86390 1
516211 99516211 1001 86380 86390 1
516053 99516053 1001 86380 86390 1
517016 99517016 1001 86380 86390 1
516748 99516748 1001 86380 86390 1
517488 99517488 1001 86380 86390 1
517476 99517476 1001 86380 86390 1
517455 99517455 1001 86380 86390 1
517784 99517784 1001 86380 86390 1
517877 99517877 1001 86380 86390 1
517942 99517942 1001 86380 86390 1
517593 99517593 1001 86380 86390 1
517741 99517741 1001 86380 86390 1
518248 99518248 1001 86380 86390 1
518965 99518965 1001 86380 86390 1
518640 99518640 1001 86380 86390 1
518596 99518596 1001 86380 86390 1
518526 99518526 1001 86380 86390 1
519091 99519091 1001 86380 86390 1
519118 99519118 1001 86380 86390 1
519171 99519171 1001 86380 86390 1
519124 99519124 1001 86380 86390 1
519112 99519112 1001 86380 86390 1
519165 99519165 1001 86380 86390 1
519622 99519622 1001 86380 86390 1
519760 99519760 1001 86380 86390 1
519436 99519436 1001 86380 86390 1
519331 99519331 1001 86380 86390 1
519280 99519280 1001 86380 86390 1
519944 99519944 1001 86380 86390 1
520439 99520439 1001 86380 86390 1
520143 99520143 1001 86380 86390 1
520643 99520643 1001 86380 86390 1
520698 99520698 1001 86380 86390 1
520701 99520701 1001 86380 86390 1
521373 99521373 1001 86380 86390 1
521227 99521227 1001 86380 86390 1
521064 99521064 1001 86380 86390 1
521595 99521595 1001 86380 86390 1
521578 99521578 1001 86380 86390 1
521553 99521553 1001 86380 86390 1
522133 99522133 1001 86380 86390 1
521918 99521918 1001 86380 86390 1
521920 99521920 1001 86380 86390 1
521814 99521814 1001 86380 86390 1
521778 99521778 1001 86380 86390 1
521770 99521770 1001 86380 86390 1
522436 99522436 1001 86380 86390 1
522854 99522854 1001 86380 86390 1
522743 99522743 1001 86380 86390 1
522658 99522658 1001 86380 86390 1
522688 99522688 1001 86380 86390 1
523296 99523296 1001 86380 86390 1
523893 99523893 1001 86380 86390 1
523630 99523630 1001 86380 86390 1
524640 99524640 1001 86380 86390 1
524388 99524388 1001 86380 86390 1
524389 99524389 1001 86380 86390 1
524879 99524879 1001 86380 86390 1
525228 99525228 1001 86380 86390 1
525257 99525257 1001 86380 86390 1
525133 99525133 1001 86380 86390 1
525756 99525756 1001 86380 86390 1
526266 99526266 1001 86380 86390 1
526343 99526343 1001 86380 86390 1
526605 99526605 1001 86380 86390 1
526597 99526597 1001 86380 86390 1
527175 99527175 1001 86380 86390 1
527118 99527118 1001 86380 86390 1
526760 99526760 1001 86380 86390 1
526634 99526634 1001 86380 86390 1
526834 99526834 1001 86380 86390 1
527927 99527927 1001 86380 86390 1
528253 99528253 1001 86380 86390 1
528250 99528250 1001 86380 86390 1
528121 99528121 1001 86380 86390 1
528883 99528883 1001 86380 86390 1
528605 99528605 1001 86380 86390 1
528552 99528552 1001 86380 86390 1
528443 99528443 1001 86380 86390 1
529071 99529071 1001 86380 86390 1
528969 99528969 1001 86380 86390 1
528946 99528946 1001 86380 86390 1
529531 99529531 1001 86380 86390 1
529445 99529445 1001 86380 86390 1
529160 99529160 1001 86380 86390 1
529123 99529123 1001 86380 86390 1
529140 99529140 1001 86380 86390 1
529919 99529919 1001 86380 86390 1
529882 99529882 1001 86380 86390 1
530539 99530539 1001 86380 86390 1
530499 99530499 1001 86380 86390 1
530220 99530220 1001 86380 86390 1
529973 99529973 1001 86380 86390 1
529980 99529980 1001 86380 86390 1
530006 99530006 1001 86380 86390 1
530688 99530688 1001 86380 86390 1
531079 99531079 1001 86380 86390 1
530922 99530922 1001 86380 86390 1
531417 99531417 1001 86380 86390 1
531469 99531469 1001 86380 86390 1
532093 99532093 1001 86380 86390 1
532124 99532124 1001 86380 86390 1
531741 99531741 1001 86380 86390 1
532247 99532247 1001 86380 86390 1
532213 99532213 1001 86380 86390 1
532985 99532985 1001 86380 86390 1
532992 99532992 1001 86380 86390 1
532723 99532723 1001 86380 86390 1
532681 99532681 1001 86380 86390 1
532615 99532615 1001 86380 86390 1
533746 99533746 1001 86380 86390 1
533741 99533741 1001 86380 86390 1
533559 99533559 1001 86380 86390 1
533358 99533358 1001 86380 86390 1
533971 99533971 1001 86380 86390 1
533950 99533950 1001 86380 86390 1
534662 99534662 1001 86380 86390 1
534514 99534514 1001 86380 86390 1
534579 99534579 1001 86380 86390 1
534460 99534460 1001 86380 86390 1
534475 99534475 1001 86380 86390 1
534785 99534785 1001 86380 86390 1
535383 99535383 1001 86380 86390 1
535308 99535308 1001 86380 86390 1
535437 99535437 1001 86380 86390 1
535347 99535347 1001 86380 86390 1
535188 99535188 1001 86380 86390 1
535197 99535197 1001 86380 86390 1
535052 99535052 1001 86380 86390 1
534897 99534897 1001 86380 86390 1
534952 99534952 1001 86380 86390 1
536163 99536163 1001 86380 86390 1
536181 99536181 1001 86380 86390 1
536002 99536002 1001 86380 86390 1
535990 99535990 1001 86380 86390 1
535994 99535994 1001 86380 86390 1
535845 99535845 1001 86380 86390 1
536352 99536352 1001 86380 86390 1
536970 99536970 1001 86380 86390 1
537042 99537042 1001 86380 86390 1
536883 99536883 1001 86380 86390 1
536939 99536939 1001 86380 86390 1
536637 99536637 1001 86380 86390 1
536613 99536613 1001 86380 86390 1
537316 99537316 1001 86380 86390 1
537246 99537246 1001 86380 86390 1
537259 99537259 1001 86380 86390 1
537786 99537786 1001 86380 86390 1
537941 99537941 1001 86380 86390 1
537852 99537852 1001 86380 86390 1
537904 99537904 1001 86380 86390 1
538009 99538009 1001 86380 86390 1
538724 99538724 1001 86380 86390 1
538480 99538480 1001 86380 86390 1
538443 99538443 1001 86380 86390 1
538511 99538511 1001 86380 86390 1
538606 99538606 1001 86380 86390 1
538384 99538384 1001 86380 86390 1
538976 99538976 1001 86380 86390 1
539619 99539619 1001 86380 86390 1
539532 99539532 1001 86380 86390 1
539598 99539598 1001 86380 86390 1
539097 99539097 1001 86380 86390 1
539035 99539035 1001 86380 86390 1
539224 99539224 1001 86380 86390 1
539212 99539212 1001 86380 86390 1
539769 99539769 1001 86380 86390 1
540106 99540106 1001 86380 86390 1
540103 99540103 1001 86380 86390 1
539848 99539848 1001 86380 86390 1
540044 99540044 1001 86380 86390 1
540474 99540474 1001 86380 86390 1
540959 99540959 1001 86380 86390 1
540817 99540817 1001 86380 86390 1
541856 99541856 1001 86380 86390 1
541832 99541832 1001 86380 86390 1
541530 99541530 1001 86380 86390 1
542143 99542143 1001 86380 86390 1
542130 99542130 1001 86380 86390 1
542204 99542204 1001 86380 86390 1
542140 99542140 1001 86380 86390 1
542876 99542876 1001 86380 86390 1
542741 99542741 1001 86380 86390 1
542985 99542985 1001 86380 86390 1
543089 99543089 1001 86380 86390 1
543506 99543506 1001 86380 86390 1
543250 99543250 1001 86380 86390 1
543976 99543976 1001 86380 86390 1
543841 99543841 1001 86380 86390 1
544532 99544532 1001 86380 86390 1
544305 99544305 1001 86380 86390 1
544075 99544075 1001 86380 86390 1
544063 99544063 1001 86380 86390 1
400719 99400719 1001 86380 86390 1
400630 99400630 1001 86380 86390 1
400817 99400817 1001 86380 86390 1
401216 99401216 1001 86380 86390 1
401348 99401348 1001 86380 86390 1
401410 99401410 1001 86380 86390 1
401807 99401807 1001 86380 86390 1
401739 99401739 1001 86380 86390 1
402171 99402171 1001 86380 86390 1
402696 99402696 1001 86380 86390 1
402982 99402982 1001 86380 86390 1
403202 99403202 1001 86380 86390 1
403377 99403377 1001 86380 86390 1
403426 99403426 1001 86380 86390 1
403467 99403467 1001 86380 86390 1
403812 99403812 1001 86380 86390 1
403798 99403798 1001 86380 86390 1
403800 99403800 1001 86380 86390 1
403811 99403811 1001 86380 86390 1
404102 99404102 1001 86380 86390 1
404774 99404774 1001 86380 86390 1
404711 99404711 1001 86380 86390 1
405012 99405012 1001 86380 86390 1
405099 99405099 1001 86380 86390 1
405119 99405119 1001 86380 86390 1
405393 99405393 1001 86380 86390 1
405399 99405399 1001 86380 86390 1
405552 99405552 1001 86380 86390 1
405664 99405664 1001 86380 86390 1
406419 99406419 1001 86380 86390 1
406400 99406400 1001 86380 86390 1
406747 99406747 1001 86380 86390 1
406896 99406896 1001 86380 86390 1
406906 99406906 1001 86380 86390 1
406891 99406891 1001 86380 86390 1
407123 99407123 1001 86380 86390 1
407541 99407541 1001 86380 86390 1
407927 99407927 1001 86380 86390 1
408156 99408156 1001 86380 86390 1
408394 99408394 1001 86380 86390 1
409035 99409035 1001 86380 86390 1
409174 99409174 1001 86380 86390 1
409284 99409284 1001 86380 86390 1
410261 99410261 1001 86380 86390 1
410349 99410349 1001 86380 86390 1
410855 99410855 1001 86380 86390 1
410905 99410905 1001 86380 86390 1
411011 99411011 1001 86380 86390 1
412325 99412325 1001 86380 86390 1
412431 99412431 1001 86380 86390 1
412288 99412288 1001 86380 86390 1
413206 99413206 1001 86380 86390 1
413745 99413745 1001 86380 86390 1
414508 99414508 1001 86380 86390 1
414488 99414488 1001 86380 86390 1
414500 99414500 1001 86380 86390 1
415469 99415469 1001 86380 86390 1
416744 99416744 1001 86380 86390 1
416960 99416960 1001 86380 86390 1
416470 99416470 1001 86380 86390 1
416174 99416174 1001 86380 86390 1
416361 99416361 1001 86380 86390 1
415838 99415838 1001 86380 86390 1
417318 99417318 1001 86380 86390 1
417158 99417158 1001 86380 86390 1
417450 99417450 1001 86380 86390 1
418574 99418574 1001 86380 86390 1
418739 99418739 1001 86380 86390 1
417745 99417745 1001 86380 86390 1
417835 99417835 1001 86380 86390 1
418877 99418877 1001 86380 86390 1
419077 99419077 1001 86380 86390 1
419058 99419058 1001 86380 86390 1
420327 99420327 1001 86380 86390 1
420030 99420030 1001 86380 86390 1
419318 99419318 1001 86380 86390 1
419600 99419600 1001 86380 86390 1
422115 99422115 1001 86380 86390 1
421922 99421922 1001 86380 86390 1
422020 99422020 1001 86380 86390 1
421792 99421792 1001 86380 86390 1
421408 99421408 1001 86380 86390 1
421559 99421559 1001 86380 86390 1
421055 99421055 1001 86380 86390 1
420909 99420909 1001 86380 86390 1
422456 99422456 1001 86380 86390 1
423613 99423613 1001 86380 86390 1
423484 99423484 1001 86380 86390 1
424145 99424145 1001 86380 86390 1
423914 99423914 1001 86380 86390 1
424882 99424882 1001 86380 86390 1
424306 99424306 1001 86380 86390 1
425742 99425742 1001 86380 86390 1
425585 99425585 1001 86380 86390 1
425735 99425735 1001 86380 86390 1
426697 99426697 1001 86380 86390 1
426644 99426644 1001 86380 86390 1
426478 99426478 1001 86380 86390 1
426498 99426498 1001 86380 86390 1
426368 99426368 1001 86380 86390 1
426092 99426092 1001 86380 86390 1
425991 99425991 1001 86380 86390 1
425993 99425993 1001 86380 86390 1
425903 99425903 1001 86380 86390 1
427120 99427120 1001 86380 86390 1
427127 99427127 1001 86380 86390 1
428547 99428547 1001 86380 86390 1
428582 99428582 1001 86380 86390 1
428601 99428601 1001 86380 86390 1
427998 99427998 1001 86380 86390 1
428156 99428156 1001 86380 86390 1
427971 99427971 1001 86380 86390 1
427857 99427857 1001 86380 86390 1
427907 99427907 1001 86380 86390 1
427666 99427666 1001 86380 86390 1
429024 99429024 1001 86380 86390 1
430208 99430208 1001 86380 86390 1
430330 99430330 1001 86380 86390 1
430206 99430206 1001 86380 86390 1
429801 99429801 1001 86380 86390 1
429844 99429844 1001 86380 86390 1
429497 99429497 1001 86380 86390 1
429231 99429231 1001 86380 86390 1
430488 99430488 1001 86380 86390 1
431478 99431478 1001 86380 86390 1
431452 99431452 1001 86380 86390 1
431211 99431211 1001 86380 86390 1
433060 99433060 1001 86380 86390 1
432877 99432877 1001 86380 86390 1
433798 99433798 1001 86380 86390 1
435434 99435434 1001 86380 86390 1
435296 99435296 1001 86380 86390 1
434690 99434690 1001 86380 86390 1
434750 99434750 1001 86380 86390 1
434699 99434699 1001 86380 86390 1
434141 99434141 1001 86380 86390 1
435687 99435687 1001 86380 86390 1
435879 99435879 1001 86380 86390 1
436471 99436471 1001 86380 86390 1
436485 99436485 1001 86380 86390 1
435940 99435940 1001 86380 86390 1
437350 99437350 1001 86380 86390 1
300629 99300629 1001 86380 86390 1
300565 99300565 1001 86380 86390 1
300497 99300497 1001 86380 86390 1
300302 99300302 1001 86380 86390 1
300770 99300770 1001 86380 86390 1
300900 99300900 1001 86380 86390 1
301379 99301379 1001 86380 86390 1
301436 99301436 1001 86380 86390 1
301296 99301296 1001 86380 86390 1
301017 99301017 1001 86380 86390 1
301049 99301049 1001 86380 86390 1
301579 99301579 1001 86380 86390 1
301658 99301658 1001 86380 86390 1
302051 99302051 1001 86380 86390 1
302130 99302130 1001 86380 86390 1
302120 99302120 1001 86380 86390 1
301813 99301813 1001 86380 86390 1
301881 99301881 1001 86380 86390 1
301767 99301767 1001 86380 86390 1
302524 99302524 1001 86380 86390 1
302450 99302450 1001 86380 86390 1
303144 99303144 1001 86380 86390 1
303159 99303159 1001 86380 86390 1
303090 99303090 1001 86380 86390 1
302924 99302924 1001 86380 86390 1
302840 99302840 1001 86380 86390 1
302853 99302853 1001 86380 86390 1
302710 99302710 1001 86380 86390 1
302736 99302736 1001 86380 86390 1
303380 99303380 1001 86380 86390 1
303710 99303710 1001 86380 86390 1
303571 99303571 1001 86380 86390 1
304094 99304094 1001 86380 86390 1
304095 99304095 1001 86380 86390 1
304151 99304151 1001 86380 86390 1
304702 99304702 1001 86380 86390 1
304626 99304626 1001 86380 86390 1
304252 99304252 1001 86380 86390 1
304279 99304279 1001 86380 86390 1
304384 99304384 1001 86380 86390 1
304873 99304873 1001 86380 86390 1
305585 99305585 1001 86380 86390 1
305287 99305287 1001 86380 86390 1
305308 99305308 1001 86380 86390 1
305072 99305072 1001 86380 86390 1
305269 99305269 1001 86380 86390 1
500064 99500064 1001 86380 86390 1
500103 99500103 1001 86380 86390 1
500052 99500052 1001 86380 86390 1
500554 99500554 1001 86380 86390 1
500301 99500301 1001 86380 86390 1
500291 99500291 1001 86380 86390 1
501001 99501001 1001 86380 86390 1
501463 99501463 1001 86380 86390 1
501428 99501428 1001 86380 86390 1
501338 99501338 1001 86380 86390 1
501430 99501430 1001 86380 86390 1
501106 99501106 1001 86380 86390 1
501665 99501665 1001 86380 86390 1
501731 99501731 1001 86380 86390 1
501825 99501825 1001 86380 86390 1
502378 99502378 1001 86380 86390 1
502306 99502306 1001 86380 86390 1
502401 99502401 1001 86380 86390 1
502238 99502238 1001 86380 86390 1
502254 99502254 1001 86380 86390 1
502517 99502517 1001 86380 86390 1
502482 99502482 1001 86380 86390 1
502638 99502638 1001 86380 86390 1
503183 99503183 1001 86380 86390 1
503049 99503049 1001 86380 86390 1
502890 99502890 1001 86380 86390 1
502794 99502794 1001 86380 86390 1
504030 99504030 1001 86380 86390 1
504036 99504036 1001 86380 86390 1
504050 99504050 1001 86380 86390 1
503746 99503746 1001 86380 86390 1
503778 99503778 1001 86380 86390 1
503592 99503592 1001 86380 86390 1
504155 99504155 1001 86380 86390 1
504169 99504169 1001 86380 86390 1
504209 99504209 1001 86380 86390 1
504252 99504252 1001 86380 86390 1
504747 99504747 1001 86380 86390 1
504889 99504889 1001 86380 86390 1
504686 99504686 1001 86380 86390 1
504613 99504613 1001 86380 86390 1
504353 99504353 1001 86380 86390 1
504360 99504360 1001 86380 86390 1
505093 99505093 1001 86380 86390 1
505578 99505578 1001 86380 86390 1
505572 99505572 1001 86380 86390 1
505573 99505573 1001 86380 86390 1
505624 99505624 1001 86380 86390 1
505361 99505361 1001 86380 86390 1
505388 99505388 1001 86380 86390 1
505470 99505470 1001 86380 86390 1
505334 99505334 1001 86380 86390 1
505181 99505181 1001 86380 86390 1
505171 99505171 1001 86380 86390 1
505920 99505920 1001 86380 86390 1
506462 99506462 1001 86380 86390 1
506476 99506476 1001 86380 86390 1
506236 99506236 1001 86380 86390 1
506315 99506315 1001 86380 86390 1
505990 99505990 1001 86380 86390 1
506736 99506736 1001 86380 86390 1
506725 99506725 1001 86380 86390 1
506637 99506637 1001 86380 86390 1
506741 99506741 1001 86380 86390 1
506793 99506793 1001 86380 86390 1
506603 99506603 1001 86380 86390 1
507403 99507403 1001 86380 86390 1
507414 99507414 1001 86380 86390 1
506915 99506915 1001 86380 86390 1
507576 99507576 1001 86380 86390 1
508214 99508214 1001 86380 86390 1
508149 99508149 1001 86380 86390 1
508059 99508059 1001 86380 86390 1
508227 99508227 1001 86380 86390 1
507648 99507648 1001 86380 86390 1
507638 99507638 1001 86380 86390 1
508250 99508250 1001 86380 86390 1
508664 99508664 1001 86380 86390 1
508807 99508807 1001 86380 86390 1
508836 99508836 1001 86380 86390 1
508597 99508597 1001 86380 86390 1
508574 99508574 1001 86380 86390 1
509798 99509798 1001 86380 86390 1
509723 99509723 1001 86380 86390 1
509729 99509729 1001 86380 86390 1
509620 99509620 1001 86380 86390 1
509505 99509505 1001 86380 86390 1
509571 99509571 1001 86380 86390 1
509626 99509626 1001 86380 86390 1
509469 99509469 1001 86380 86390 1
509937 99509937 1001 86380 86390 1
510083 99510083 1001 86380 86390 1
510087 99510087 1001 86380 86390 1
510013 99510013 1001 86380 86390 1
510613 99510613 1001 86380 86390 1
510699 99510699 1001 86380 86390 1
510419 99510419 1001 86380 86390 1
510368 99510368 1001 86380 86390 1
510510 99510510 1001 86380 86390 1
510205 99510205 1001 86380 86390 1
510272 99510272 1001 86380 86390 1
510804 99510804 1001 86380 86390 1
510902 99510902 1001 86380 86390 1
510929 99510929 1001 86380 86390 1
511455 99511455 1001 86380 86390 1
511459 99511459 1001 86380 86390 1
511193 99511193 1001 86380 86390 1
511154 99511154 1001 86380 86390 1
511314 99511314 1001 86380 86390 1
511240 99511240 1001 86380 86390 1
511320 99511320 1001 86380 86390 1
511644 99511644 1001 86380 86390 1
511619 99511619 1001 86380 86390 1
512378 99512378 1001 86380 86390 1
512038 99512038 1001 86380 86390 1
511814 99511814 1001 86380 86390 1
512441 99512441 1001 86380 86390 1
513004 99513004 1001 86380 86390 1
513139 99513139 1001 86380 86390 1
512928 99512928 1001 86380 86390 1
512639 99512639 1001 86380 86390 1
513257 99513257 1001 86380 86390 1
513264 99513264 1001 86380 86390 1
513885 99513885 1001 86380 86390 1
513805 99513805 1001 86380 86390 1
513717 99513717 1001 86380 86390 1
513423 99513423 1001 86380 86390 1
513553 99513553 1001 86380 86390 1
513593 99513593 1001 86380 86390 1
514055 99514055 1001 86380 86390 1
514134 99514134 1001 86380 86390 1
514755 99514755 1001 86380 86390 1
514763 99514763 1001 86380 86390 1
514642 99514642 1001 86380 86390 1
514870 99514870 1001 86380 86390 1
515054 99515054 1001 86380 86390 1
514912 99514912 1001 86380 86390 1
515682 99515682 1001 86380 86390 1
515609 99515609 1001 86380 86390 1
515486 99515486 1001 86380 86390 1
515604 99515604 1001 86380 86390 1
515644 99515644 1001 86380 86390 1
515272 99515272 1001 86380 86390 1
515365 99515365 1001 86380 86390 1
515317 99515317 1001 86380 86390 1
515853 99515853 1001 86380 86390 1
515880 99515880 1001 86380 86390 1
515700 99515700 1001 86380 86390 1
515716 99515716 1001 86380 86390 1
516320 99516320 1001 86380 86390 1
516113 99516113 1001 86380 86390 1
516156 99516156 1001 86380 86390 1
515941 99515941 1001 86380 86390 1
516016 99516016 1001 86380 86390 1
516631 99516631 1001 86380 86390 1
516687 99516687 1001 86380 86390 1
517133 99517133 1001 86380 86390 1
517323 99517323 1001 86380 86390 1
516945 99516945 1001 86380 86390 1
516894 99516894 1001 86380 86390 1
517397 99517397 1001 86380 86390 1
518064 99518064 1001 86380 86390 1
517875 99517875 1001 86380 86390 1
517772 99517772 1001 86380 86390 1
517683 99517683 1001 86380 86390 1
517600 99517600 1001 86380 86390 1
517730 99517730 1001 86380 86390 1
518306 99518306 1001 86380 86390 1
518178 99518178 1001 86380 86390 1
518908 99518908 1001 86380 86390 1
518756 99518756 1001 86380 86390 1
519066 99519066 1001 86380 86390 1
519074 99519074 1001 86380 86390 1
519534 99519534 1001 86380 86390 1
519578 99519578 1001 86380 86390 1
519855 99519855 1001 86380 86390 1
519972 99519972 1001 86380 86390 1
520260 99520260 1001 86380 86390 1
520202 99520202 1001 86380 86390 1
520087 99520087 1001 86380 86390 1
520057 99520057 1001 86380 86390 1
520726 99520726 1001 86380 86390 1
521338 99521338 1001 86380 86390 1
521365 99521365 1001 86380 86390 1
521232 99521232 1001 86380 86390 1
521006 99521006 1001 86380 86390 1
521636 99521636 1001 86380 86390 1
521566 99521566 1001 86380 86390 1
522291 99522291 1001 86380 86390 1
521983 99521983 1001 86380 86390 1
522062 99522062 1001 86380 86390 1
521989 99521989 1001 86380 86390 1
521879 99521879 1001 86380 86390 1
521712 99521712 1001 86380 86390 1
523075 99523075 1001 86380 86390 1
522960 99522960 1001 86380 86390 1
522835 99522835 1001 86380 86390 1
522894 99522894 1001 86380 86390 1
522655 99522655 1001 86380 86390 1
522617 99522617 1001 86380 86390 1
522683 99522683 1001 86380 86390 1
523162 99523162 1001 86380 86390 1
523882 99523882 1001 86380 86390 1
523635 99523635 1001 86380 86390 1
523614 99523614 1001 86380 86390 1
523719 99523719 1001 86380 86390 1
523644 99523644 1001 86380 86390 1
523379 99523379 1001 86380 86390 1
523500 99523500 1001 86380 86390 1
524008 99524008 1001 86380 86390 1
524617 99524617 1001 86380 86390 1
524635 99524635 1001 86380 86390 1
524762 99524762 1001 86380 86390 1
524448 99524448 1001 86380 86390 1
524363 99524363 1001 86380 86390 1
524535 99524535 1001 86380 86390 1
524320 99524320 1001 86380 86390 1
524808 99524808 1001 86380 86390 1
525514 99525514 1001 86380 86390 1
525411 99525411 1001 86380 86390 1
525439 99525439 1001 86380 86390 1
524995 99524995 1001 86380 86390 1
525130 99525130 1001 86380 86390 1
525700 99525700 1001 86380 86390 1
525703 99525703 1001 86380 86390 1
526341 99526341 1001 86380 86390 1
526165 99526165 1001 86380 86390 1
526155 99526155 1001 86380 86390 1
526148 99526148 1001 86380 86390 1
526190 99526190 1001 86380 86390 1
525816 99525816 1001 86380 86390 1
525989 99525989 1001 86380 86390 1
525851 99525851 1001 86380 86390 1
527225 99527225 1001 86380 86390 1
527017 99527017 1001 86380 86390 1
527018 99527018 1001 86380 86390 1
526684 99526684 1001 86380 86390 1
526831 99526831 1001 86380 86390 1
527440 99527440 1001 86380 86390 1
527408 99527408 1001 86380 86390 1
528050 99528050 1001 86380 86390 1
528062 99528062 1001 86380 86390 1
527718 99527718 1001 86380 86390 1
527639 99527639 1001 86380 86390 1
527502 99527502 1001 86380 86390 1
527581 99527581 1001 86380 86390 1
528088 99528088 1001 86380 86390 1
528258 99528258 1001 86380 86390 1
528271 99528271 1001 86380 86390 1
528588 99528588 1001 86380 86390 1
528479 99528479 1001 86380 86390 1
528415 99528415 1001 86380 86390 1
528971 99528971 1001 86380 86390 1
528999 99528999 1001 86380 86390 1
529211 99529211 1001 86380 86390 1
529253 99529253 1001 86380 86390 1
529167 99529167 1001 86380 86390 1
529296 99529296 1001 86380 86390 1
529894 99529894 1001 86380 86390 1
529907 99529907 1001 86380 86390 1
529926 99529926 1001 86380 86390 1
529836 99529836 1001 86380 86390 1
529927 99529927 1001 86380 86390 1
530543 99530543 1001 86380 86390 1
530476 99530476 1001 86380 86390 1
530143 99530143 1001 86380 86390 1
530204 99530204 1001 86380 86390 1
529986 99529986 1001 86380 86390 1
530079 99530079 1001 86380 86390 1
529951 99529951 1001 86380 86390 1
530032 99530032 1001 86380 86390 1
530695 99530695 1001 86380 86390 1
530618 99530618 1001 86380 86390 1
530594 99530594 1001 86380 86390 1
531334 99531334 1001 86380 86390 1
531275 99531275 1001 86380 86390 1
530982 99530982 1001 86380 86390 1
530875 99530875 1001 86380 86390 1
530877 99530877 1001 86380 86390 1
531401 99531401 1001 86380 86390 1
532125 99532125 1001 86380 86390 1
531822 99531822 1001 86380 86390 1
531971 99531971 1001 86380 86390 1
531985 99531985 1001 86380 86390 1
531600 99531600 1001 86380 86390 1
531782 99531782 1001 86380 86390 1
532244 99532244 1001 86380 86390 1
532955 99532955 1001 86380 86390 1
532824 99532824 1001 86380 86390 1
532490 99532490 1001 86380 86390 1
532594 99532594 1001 86380 86390 1
532482 99532482 1001 86380 86390 1
532548 99532548 1001 86380 86390 1
533685 99533685 1001 86380 86390 1
533591 99533591 1001 86380 86390 1
533621 99533621 1001 86380 86390 1
533650 99533650 1001 86380 86390 1
534639 99534639 1001 86380 86390 1
534603 99534603 1001 86380 86390 1
534440 99534440 1001 86380 86390 1
534404 99534404 1001 86380 86390 1
534080 99534080 1001 86380 86390 1
534124 99534124 1001 86380 86390 1
534775 99534775 1001 86380 86390 1
534751 99534751 1001 86380 86390 1
534855 99534855 1001 86380 86390 1
534796 99534796 1001 86380 86390 1
534745 99534745 1001 86380 86390 1
535341 99535341 1001 86380 86390 1
535254 99535254 1001 86380 86390 1
535178 99535178 1001 86380 86390 1
535194 99535194 1001 86380 86390 1
535135 99535135 1001 86380 86390 1
535004 99535004 1001 86380 86390 1
535557 99535557 1001 86380 86390 1
536135 99536135 1001 86380 86390 1
536269 99536269 1001 86380 86390 1
535947 99535947 1001 86380 86390 1
535860 99535860 1001 86380 86390 1
536415 99536415 1001 86380 86390 1
536532 99536532 1001 86380 86390 1
536524 99536524 1001 86380 86390 1
537110 99537110 1001 86380 86390 1
536969 99536969 1001 86380 86390 1
536957 99536957 1001 86380 86390 1
536899 99536899 1001 86380 86390 1
537212 99537212 1001 86380 86390 1
537255 99537255 1001 86380 86390 1
537177 99537177 1001 86380 86390 1
537297 99537297 1001 86380 86390 1
537704 99537704 1001 86380 86390 1
537570 99537570 1001 86380 86390 1
537378 99537378 1001 86380 86390 1
538133 99538133 1001 86380 86390 1
538532 99538532 1001 86380 86390 1
538579 99538579 1001 86380 86390 1
538219 99538219 1001 86380 86390 1
538261 99538261 1001 86380 86390 1
538393 99538393 1001 86380 86390 1
538345 99538345 1001 86380 86390 1
538913 99538913 1001 86380 86390 1
539463 99539463 1001 86380 86390 1
539614 99539614 1001 86380 86390 1
539508 99539508 1001 86380 86390 1
539229 99539229 1001 86380 86390 1
539387 99539387 1001 86380 86390 1
539251 99539251 1001 86380 86390 1
539199 99539199 1001 86380 86390 1
539664 99539664 1001 86380 86390 1
539735 99539735 1001 86380 86390 1
540354 99540354 1001 86380 86390 1
540569 99540569 1001 86380 86390 1
540583 99540583 1001 86380 86390 1
541178 99541178 1001 86380 86390 1
541156 99541156 1001 86380 86390 1
541221 99541221 1001 86380 86390 1
541159 99541159 1001 86380 86390 1
541254 99541254 1001 86380 86390 1
540904 99540904 1001 86380 86390 1
540957 99540957 1001 86380 86390 1
540731 99540731 1001 86380 86390 1
541879 99541879 1001 86380 86390 1
541512 99541512 1001 86380 86390 1
541526 99541526 1001 86380 86390 1
541659 99541659 1001 86380 86390 1
541609 99541609 1001 86380 86390 1
542855 99542855 1001 86380 86390 1
542821 99542821 1001 86380 86390 1
542849 99542849 1001 86380 86390 1
542761 99542761 1001 86380 86390 1
542642 99542642 1001 86380 86390 1
542655 99542655 1001 86380 86390 1
542634 99542634 1001 86380 86390 1
543737 99543737 1001 86380 86390 1
543599 99543599 1001 86380 86390 1
543732 99543732 1001 86380 86390 1
543361 99543361 1001 86380 86390 1
543243 99543243 1001 86380 86390 1
543295 99543295 1001 86380 86390 1
544496 99544496 1001 86380 86390 1
544476 99544476 1001 86380 86390 1
544590 99544590 1001 86380 86390 1
544241 99544241 1001 86380 86390 1
544296 99544296 1001 86380 86390 1
544045 99544045 1001 86380 86390 1
543994 99543994 1001 86380 86390 1
544656 99544656 1001 86380 86390 1
533691 599 1002 32479 39419 1
400039 99400039 1001 86380 86390 1
400121 99400121 1001 86380 86390 1
400149 99400149 1001 86380 86390 1
400204 99400204 1001 86380 86390 1
400373 99400373 1001 86380 86390 1
400585 99400585 1001 86380 86390 1
400922 99400922 1001 86380 86390 1
401464 99401464 1001 86380 86390 1
401530 99401530 1001 86380 86390 1
401625 99401625 1001 86380 86390 1
401679 99401679 1001 86380 86390 1
402040 99402040 1001 86380 86390 1
402185 99402185 1001 86380 86390 1
402726 99402726 1001 86380 86390 1
403036 99403036 1001 86380 86390 1
403201 99403201 1001 86380 86390 1
403170 99403170 1001 86380 86390 1
403181 99403181 1001 86380 86390 1
403212 99403212 1001 86380 86390 1
403820 99403820 1001 86380 86390 1
403942 99403942 1001 86380 86390 1
404982 99404982 1001 86380 86390 1
405064 99405064 1001 86380 86390 1
405193 99405193 1001 86380 86390 1
405175 99405175 1001 86380 86390 1
405469 99405469 1001 86380 86390 1
406075 99406075 1001 86380 86390 1
406296 99406296 1001 86380 86390 1
406287 99406287 1001 86380 86390 1
406887 99406887 1001 86380 86390 1
407570 99407570 1001 86380 86390 1
407994 99407994 1001 86380 86390 1
408094 99408094 1001 86380 86390 1
408481 99408481 1001 86380 86390 1
409282 99409282 1001 86380 86390 1
409627 99409627 1001 86380 86390 1
409929 99409929 1001 86380 86390 1
409942 99409942 1001 86380 86390 1
410192 99410192 1001 86380 86390 1
410111 99410111 1001 86380 86390 1
410254 99410254 1001 86380 86390 1
410488 99410488 1001 86380 86390 1
410544 99410544 1001 86380 86390 1
410929 99410929 1001 86380 86390 1
412250 99412250 1001 86380 86390 1
412346 99412346 1001 86380 86390 1
412409 99412409 1001 86380 86390 1
412352 99412352 1001 86380 86390 1
413591 99413591 1001 86380 86390 1
412930 99412930 1001 86380 86390 1
412680 99412680 1001 86380 86390 1
412661 99412661 1001 86380 86390 1
412859 99412859 1001 86380 86390 1
414112 99414112 1001 86380 86390 1
415190 99415190 1001 86380 86390 1
414700 99414700 1001 86380 86390 1
414144 99414144 1001 86380 86390 1
414170 99414170 1001 86380 86390 1
415671 99415671 1001 86380 86390 1
415337 99415337 1001 86380 86390 1
415714 99415714 1001 86380 86390 1
416906 99416906 1001 86380 86390 1
416219 99416219 1001 86380 86390 1
415883 99415883 1001 86380 86390 1
415723 99415723 1001 86380 86390 1
416094 99416094 1001 86380 86390 1
416099 99416099 1001 86380 86390 1
415998 99415998 1001 86380 86390 1
417361 99417361 1001 86380 86390 1
417304 99417304 1001 86380 86390 1
417510 99417510 1001 86380 86390 1
418628 99418628 1001 86380 86390 1
418762 99418762 1001 86380 86390 1
418180 99418180 1001 86380 86390 1
418397 99418397 1001 86380 86390 1
418256 99418256 1001 86380 86390 1
417911 99417911 1001 86380 86390 1
417933 99417933 1001 86380 86390 1
419137 99419137 1001 86380 86390 1
420278 99420278 1001 86380 86390 1
420178 99420178 1001 86380 86390 1
419726 99419726 1001 86380 86390 1
419869 99419869 1001 86380 86390 1
419793 99419793 1001 86380 86390 1
419270 99419270 1001 86380 86390 1
420751 99420751 1001 86380 86390 1
420684 99420684 1001 86380 86390 1
421766 99421766 1001 86380 86390 1
421300 99421300 1001 86380 86390 1
420990 99420990 1001 86380 86390 1
422663 99422663 1001 86380 86390 1
422865 99422865 1001 86380 86390 1
422648 99422648 1001 86380 86390 1
423819 99423819 1001 86380 86390 1
423764 99423764 1001 86380 86390 1
425176 99425176 1001 86380 86390 1
425109 99425109 1001 86380 86390 1
425016 99425016 1001 86380 86390 1
425120 99425120 1001 86380 86390 1
425101 99425101 1001 86380 86390 1
424868 99424868 1001 86380 86390 1
424914 99424914 1001 86380 86390 1
424945 99424945 1001 86380 86390 1
424658 99424658 1001 86380 86390 1
425473 99425473 1001 86380 86390 1
425608 99425608 1001 86380 86390 1
425411 99425411 1001 86380 86390 1
426138 99426138 1001 86380 86390 1
425998 99425998 1001 86380 86390 1
426264 99426264 1001 86380 86390 1
427196 99427196 1001 86380 86390 1
428675 99428675 1001 86380 86390 1
428683 99428683 1001 86380 86390 1
428720 99428720 1001 86380 86390 1
428007 99428007 1001 86380 86390 1
428873 99428873 1001 86380 86390 1
428848 99428848 1001 86380 86390 1
428855 99428855 1001 86380 86390 1
428981 99428981 1001 86380 86390 1
430276 99430276 1001 86380 86390 1
430331 99430331 1001 86380 86390 1
429689 99429689 1001 86380 86390 1
429935 99429935 1001 86380 86390 1
429460 99429460 1001 86380 86390 1
430521 99430521 1001 86380 86390 1
431699 99431699 1001 86380 86390 1
431853 99431853 1001 86380 86390 1
431879 99431879 1001 86380 86390 1
431381 99431381 1001 86380 86390 1
431150 99431150 1001 86380 86390 1
432220 99432220 1001 86380 86390 1
433409 99433409 1001 86380 86390 1
433329 99433329 1001 86380 86390 1
432930 99432930 1001 86380 86390 1
433286 99433286 1001 86380 86390 1
432590 99432590 1001 86380 86390 1
432621 99432621 1001 86380 86390 1
433795 99433795 1001 86380 86390 1
433819 99433819 1001 86380 86390 1
433872 99433872 1001 86380 86390 1
433806 99433806 1001 86380 86390 1
434718 99434718 1001 86380 86390 1
434887 99434887 1001 86380 86390 1
435824 99435824 1001 86380 86390 1
435626 99435626 1001 86380 86390 1
437078 99437078 1001 86380 86390 1
437095 99437095 1001 86380 86390 1
437094 99437094 1001 86380 86390 1
436905 99436905 1001 86380 86390 1
437015 99437015 1001 86380 86390 1
436494 99436494 1001 86380 86390 1
435988 99435988 1001 86380 86390 1
435930 99435930 1001 86380 86390 1
436157 99436157 1001 86380 86390 1
436061 99436061 1001 86380 86390 1
436261 99436261 1001 86380 86390 1
437316 99437316 1001 86380 86390 1
300030 99300030 1001 86380 86390 1
300065 99300065 1001 86380 86390 1
300725 99300725 1001 86380 86390 1
300375 99300375 1001 86380 86390 1
300417 99300417 1001 86380 86390 1
300457 99300457 1001 86380 86390 1
300732 99300732 1001 86380 86390 1
301553 99301553 1001 86380 86390 1
301380 99301380 1001 86380 86390 1
301285 99301285 1001 86380 86390 1
301174 99301174 1001 86380 86390 1
300993 99300993 1001 86380 86390 1
301697 99301697 1001 86380 86390 1
301741 99301741 1001 86380 86390 1
301664 99301664 1001 86380 86390 1
302259 99302259 1001 86380 86390 1
302060 99302060 1001 86380 86390 1
302001 99302001 1001 86380 86390 1
302159 99302159 1001 86380 86390 1
303148 99303148 1001 86380 86390 1
302989 99302989 1001 86380 86390 1
302969 99302969 1001 86380 86390 1
302813 99302813 1001 86380 86390 1
302973 99302973 1001 86380 86390 1
302817 99302817 1001 86380 86390 1
302627 99302627 1001 86380 86390 1
302761 99302761 1001 86380 86390 1
302621 99302621 1001 86380 86390 1
303959 99303959 1001 86380 86390 1
303884 99303884 1001 86380 86390 1
303952 99303952 1001 86380 86390 1
303725 99303725 1001 86380 86390 1
303704 99303704 1001 86380 86390 1
303769 99303769 1001 86380 86390 1
303631 99303631 1001 86380 86390 1
304872 99304872 1001 86380 86390 1
305031 99305031 1001 86380 86390 1
304930 99304930 1001 86380 86390 1
305578 99305578 1001 86380 86390 1
305579 99305579 1001 86380 86390 1
305406 99305406 1001 86380 86390 1
305424 99305424 1001 86380 86390 1
305132 99305132 1001 86380 86390 1
500168 99500168 1001 86380 86390 1
500133 99500133 1001 86380 86390 1
500070 99500070 1001 86380 86390 1
500780 99500780 1001 86380 86390 1
500766 99500766 1001 86380 86390 1
500807 99500807 1001 86380 86390 1
500312 99500312 1001 86380 86390 1
500261 99500261 1001 86380 86390 1
500276 99500276 1001 86380 86390 1
501539 99501539 1001 86380 86390 1
501515 99501515 1001 86380 86390 1
501137 99501137 1001 86380 86390 1
501679 99501679 1001 86380 86390 1
501681 99501681 1001 86380 86390 1
502275 99502275 1001 86380 86390 1
502341 99502341 1001 86380 86390 1
502291 99502291 1001 86380 86390 1
502384 99502384 1001 86380 86390 1
502320 99502320 1001 86380 86390 1
502335 99502335 1001 86380 86390 1
502413 99502413 1001 86380 86390 1
502133 99502133 1001 86380 86390 1
502505 99502505 1001 86380 86390 1
503189 99503189 1001 86380 86390 1
503120 99503120 1001 86380 86390 1
502947 99502947 1001 86380 86390 1
502854 99502854 1001 86380 86390 1
502725 99502725 1001 86380 86390 1
502731 99502731 1001 86380 86390 1
502825 99502825 1001 86380 86390 1
503477 99503477 1001 86380 86390 1
503860 99503860 1001 86380 86390 1
503777 99503777 1001 86380 86390 1
503682 99503682 1001 86380 86390 1
504214 99504214 1001 86380 86390 1
504254 99504254 1001 86380 86390 1
504307 99504307 1001 86380 86390 1
504846 99504846 1001 86380 86390 1
504872 99504872 1001 86380 86390 1
504660 99504660 1001 86380 86390 1
504676 99504676 1001 86380 86390 1
504678 99504678 1001 86380 86390 1
504588 99504588 1001 86380 86390 1
504682 99504682 1001 86380 86390 1
504708 99504708 1001 86380 86390 1
504540 99504540 1001 86380 86390 1
504478 99504478 1001 86380 86390 1
504467 99504467 1001 86380 86390 1
504525 99504525 1001 86380 86390 1
504383 99504383 1001 86380 86390 1
504398 99504398 1001 86380 86390 1
505103 99505103 1001 86380 86390 1
504978 99504978 1001 86380 86390 1
505628 99505628 1001 86380 86390 1
505152 99505152 1001 86380 86390 1
505261 99505261 1001 86380 86390 1
505808 99505808 1001 86380 86390 1
505888 99505888 1001 86380 86390 1
505893 99505893 1001 86380 86390 1
506759 99506759 1001 86380 86390 1
507315 99507315 1001 86380 86390 1
506854 99506854 1001 86380 86390 1
506881 99506881 1001 86380 86390 1
507577 99507577 1001 86380 86390 1
507488 99507488 1001 86380 86390 1
508215 99508215 1001 86380 86390 1
508034 99508034 1001 86380 86390 1
507905 99507905 1001 86380 86390 1
508036 99508036 1001 86380 86390 1
507770 99507770 1001 86380 86390 1
507634 99507634 1001 86380 86390 1
507726 99507726 1001 86380 86390 1
508311 99508311 1001 86380 86390 1
508325 99508325 1001 86380 86390 1
508888 99508888 1001 86380 86390 1
508479 99508479 1001 86380 86390 1
508523 99508523 1001 86380 86390 1
509148 99509148 1001 86380 86390 1
509824 99509824 1001 86380 86390 1
509492 99509492 1001 86380 86390 1
509572 99509572 1001 86380 86390 1
509602 99509602 1001 86380 86390 1
509451 99509451 1001 86380 86390 1
510074 99510074 1001 86380 86390 1
510718 99510718 1001 86380 86390 1
510358 99510358 1001 86380 86390 1
510412 99510412 1001 86380 86390 1
510438 99510438 1001 86380 86390 1
510241 99510241 1001 86380 86390 1
511373 99511373 1001 86380 86390 1
511525 99511525 1001 86380 86390 1
511309 99511309 1001 86380 86390 1
511222 99511222 1001 86380 86390 1
511064 99511064 1001 86380 86390 1
510975 99510975 1001 86380 86390 1
511120 99511120 1001 86380 86390 1
511558 99511558 1001 86380 86390 1
512233 99512233 1001 86380 86390 1
512326 99512326 1001 86380 86390 1
512275 99512275 1001 86380 86390 1
512107 99512107 1001 86380 86390 1
511952 99511952 1001 86380 86390 1
511797 99511797 1001 86380 86390 1
511842 99511842 1001 86380 86390 1
511934 99511934 1001 86380 86390 1
512494 99512494 1001 86380 86390 1
513000 99513000 1001 86380 86390 1
512696 99512696 1001 86380 86390 1
513308 99513308 1001 86380 86390 1
513235 99513235 1001 86380 86390 1
513252 99513252 1001 86380 86390 1
513343 99513343 1001 86380 86390 1
513942 99513942 1001 86380 86390 1
513816 99513816 1001 86380 86390 1
513464 99513464 1001 86380 86390 1
514561 99514561 1001 86380 86390 1
514951 99514951 1001 86380 86390 1
515478 99515478 1001 86380 86390 1
515182 99515182 1001 86380 86390 1
515201 99515201 1001 86380 86390 1
515784 99515784 1001 86380 86390 1
515790 99515790 1001 86380 86390 1
516412 99516412 1001 86380 86390 1
516499 99516499 1001 86380 86390 1
516125 99516125 1001 86380 86390 1
516222 99516222 1001 86380 86390 1
516004 99516004 1001 86380 86390 1
516618 99516618 1001 86380 86390 1
517275 99517275 1001 86380 86390 1
516935 99516935 1001 86380 86390 1
517106 99517106 1001 86380 86390 1
517017 99517017 1001 86380 86390 1
517111 99517111 1001 86380 86390 1
516730 99516730 1001 86380 86390 1
517411 99517411 1001 86380 86390 1
517471 99517471 1001 86380 86390 1
518024 99518024 1001 86380 86390 1
518120 99518120 1001 86380 86390 1
517759 99517759 1001 86380 86390 1
518188 99518188 1001 86380 86390 1
518227 99518227 1001 86380 86390 1
518319 99518319 1001 86380 86390 1
518360 99518360 1001 86380 86390 1
518957 99518957 1001 86380 86390 1
518730 99518730 1001 86380 86390 1
518676 99518676 1001 86380 86390 1
518513 99518513 1001 86380 86390 1
519094 99519094 1001 86380 86390 1
519043 99519043 1001 86380 86390 1
519007 99519007 1001 86380 86390 1
519505 99519505 1001 86380 86390 1
519431 99519431 1001 86380 86390 1
519483 99519483 1001 86380 86390 1
519605 99519605 1001 86380 86390 1
520001 99520001 1001 86380 86390 1
520563 99520563 1001 86380 86390 1
520569 99520569 1001 86380 86390 1
520507 99520507 1001 86380 86390 1
520376 99520376 1001 86380 86390 1
520182 99520182 1001 86380 86390 1
520781 99520781 1001 86380 86390 1
520735 99520735 1001 86380 86390 1
520830 99520830 1001 86380 86390 1
521313 99521313 1001 86380 86390 1
521308 99521308 1001 86380 86390 1
521374 99521374 1001 86380 86390 1
520847 99520847 1001 86380 86390 1
520939 99520939 1001 86380 86390 1
521024 99521024 1001 86380 86390 1
521612 99521612 1001 86380 86390 1
522109 99522109 1001 86380 86390 1
522004 99522004 1001 86380 86390 1
521856 99521856 1001 86380 86390 1
522412 99522412 1001 86380 86390 1
523080 99523080 1001 86380 86390 1
523025 99523025 1001 86380 86390 1
522740 99522740 1001 86380 86390 1
522523 99522523 1001 86380 86390 1
522507 99522507 1001 86380 86390 1
523229 99523229 1001 86380 86390 1
523230 99523230 1001 86380 86390 1
523884 99523884 1001 86380 86390 1
523544 99523544 1001 86380 86390 1
523733 99523733 1001 86380 86390 1
523567 99523567 1001 86380 86390 1
523468 99523468 1001 86380 86390 1
524010 99524010 1001 86380 86390 1
524066 99524066 1001 86380 86390 1
524004 99524004 1001 86380 86390 1
524360 99524360 1001 86380 86390 1
524433 99524433 1001 86380 86390 1
524278 99524278 1001 86380 86390 1
524304 99524304 1001 86380 86390 1
524779 99524779 1001 86380 86390 1
525400 99525400 1001 86380 86390 1
525592 99525592 1001 86380 86390 1
525059 99525059 1001 86380 86390 1
525737 99525737 1001 86380 86390 1
526288 99526288 1001 86380 86390 1
526332 99526332 1001 86380 86390 1
526106 99526106 1001 86380 86390 1
526033 99526033 1001 86380 86390 1
526616 99526616 1001 86380 86390 1
526436 99526436 1001 86380 86390 1
526534 99526534 1001 86380 86390 1
527117 99527117 1001 86380 86390 1
526883 99526883 1001 86380 86390 1
526845 99526845 1001 86380 86390 1
526763 99526763 1001 86380 86390 1
526792 99526792 1001 86380 86390 1
527250 99527250 1001 86380 86390 1
527374 99527374 1001 86380 86390 1
527897 99527897 1001 86380 86390 1
527706 99527706 1001 86380 86390 1
527597 99527597 1001 86380 86390 1
527503 99527503 1001 86380 86390 1
528099 99528099 1001 86380 86390 1
528239 99528239 1001 86380 86390 1
528850 99528850 1001 86380 86390 1
528657 99528657 1001 86380 86390 1
528294 99528294 1001 86380 86390 1
528385 99528385 1001 86380 86390 1
528400 99528400 1001 86380 86390 1
528390 99528390 1001 86380 86390 1
529084 99529084 1001 86380 86390 1
528975 99528975 1001 86380 86390 1
529606 99529606 1001 86380 86390 1
529309 99529309 1001 86380 86390 1
529753 99529753 1001 86380 86390 1
530414 99530414 1001 86380 86390 1
530396 99530396 1001 86380 86390 1
530303 99530303 1001 86380 86390 1
529997 99529997 1001 86380 86390 1
530581 99530581 1001 86380 86390 1
530652 99530652 1001 86380 86390 1
531257 99531257 1001 86380 86390 1
531337 99531337 1001 86380 86390 1
531035 99531035 1001 86380 86390 1
531016 99531016 1001 86380 86390 1
531146 99531146 1001 86380 86390 1
531576 99531576 1001 86380 86390 1
531566 99531566 1001 86380 86390 1
532189 99532189 1001 86380 86390 1
532063 99532063 1001 86380 86390 1
531861 99531861 1001 86380 86390 1
531856 99531856 1001 86380 86390 1
532986 99532986 1001 86380 86390 1
532566 99532566 1001 86380 86390 1
532519 99532519 1001 86380 86390 1
532456 99532456 1001 86380 86390 1
533175 99533175 1001 86380 86390 1
533527 99533527 1001 86380 86390 1
533542 99533542 1001 86380 86390 1
533504 99533504 1001 86380 86390 1
533245 99533245 1001 86380 86390 1
533924 99533924 1001 86380 86390 1
533902 99533902 1001 86380 86390 1
534636 99534636 1001 86380 86390 1
534559 99534559 1001 86380 86390 1
534315 99534315 1001 86380 86390 1
534471 99534471 1001 86380 86390 1
534373 99534373 1001 86380 86390 1
534242 99534242 1001 86380 86390 1
534853 99534853 1001 86380 86390 1
534780 99534780 1001 86380 86390 1
535166 99535166 1001 86380 86390 1
535277 99535277 1001 86380 86390 1
534985 99534985 1001 86380 86390 1
534949 99534949 1001 86380 86390 1
535081 99535081 1001 86380 86390 1
534978 99534978 1001 86380 86390 1
535539 99535539 1001 86380 86390 1
536191 99536191 1001 86380 86390 1
536025 99536025 1001 86380 86390 1
535892 99535892 1001 86380 86390 1
535842 99535842 1001 86380 86390 1
536450 99536450 1001 86380 86390 1
536463 99536463 1001 86380 86390 1
536458 99536458 1001 86380 86390 1
536536 99536536 1001 86380 86390 1
536841 99536841 1001 86380 86390 1
536654 99536654 1001 86380 86390 1
536681 99536681 1001 86380 86390 1
536604 99536604 1001 86380 86390 1
537951 99537951 1001 86380 86390 1
537819 99537819 1001 86380 86390 1
537637 99537637 1001 86380 86390 1
537586 99537586 1001 86380 86390 1
537510 99537510 1001 86380 86390 1
537996 99537996 1001 86380 86390 1
538051 99538051 1001 86380 86390 1
538060 99538060 1001 86380 86390 1
538681 99538681 1001 86380 86390 1
538561 99538561 1001 86380 86390 1
538516 99538516 1001 86380 86390 1
538825 99538825 1001 86380 86390 1
538402 99538402 1001 86380 86390 1
538823 99538823 1001 86380 86390 1
539604 99539604 1001 86380 86390 1
539556 99539556 1001 86380 86390 1
539368 99539368 1001 86380 86390 1
539394 99539394 1001 86380 86390 1
539125 99539125 1001 86380 86390 1
539115 99539115 1001 86380 86390 1
539052 99539052 1001 86380 86390 1
539681 99539681 1001 86380 86390 1
539740 99539740 1001 86380 86390 1
540280 99540280 1001 86380 86390 1
540306 99540306 1001 86380 86390 1
540083 99540083 1001 86380 86390 1
540066 99540066 1001 86380 86390 1
539927 99539927 1001 86380 86390 1
540600 99540600 1001 86380 86390 1
540476 99540476 1001 86380 86390 1
541222 99541222 1001 86380 86390 1
541253 99541253 1001 86380 86390 1
541015 99541015 1001 86380 86390 1
540687 99540687 1001 86380 86390 1
540830 99540830 1001 86380 86390 1
540767 99540767 1001 86380 86390 1
541944 99541944 1001 86380 86390 1
541945 99541945 1001 86380 86390 1
541877 99541877 1001 86380 86390 1
541770 99541770 1001 86380 86390 1
541531 99541531 1001 86380 86390 1
542297 99542297 1001 86380 86390 1
542223 99542223 1001 86380 86390 1
542758 99542758 1001 86380 86390 1
542864 99542864 1001 86380 86390 1
542608 99542608 1001 86380 86390 1
542556 99542556 1001 86380 86390 1
542446 99542446 1001 86380 86390 1
542399 99542399 1001 86380 86390 1
543000 99543000 1001 86380 86390 1
543109 99543109 1001 86380 86390 1
543555 99543555 1001 86380 86390 1
543519 99543519 1001 86380 86390 1
543378 99543378 1001 86380 86390 1
543483 99543483 1001 86380 86390 1
543898 99543898 1001 86380 86390 1
543953 99543953 1001 86380 86390 1
544526 99544526 1001 86380 86390 1
544555 99544555 1001 86380 86390 1
544210 99544210 1001 86380 86390 1
544263 99544263 1001 86380 86390 1
544292 99544292 1001 86380 86390 1
544691 99544691 1001 86380 86390 1
412035 1144 1001 27660 29157 1
519567 970 1002 54124 61664 1
400065 99400065 1001 86380 86390 1
400366 99400366 1001 86380 86390 1
400543 99400543 1001 86380 86390 1
400604 99400604 1001 86380 86390 1
400778 99400778 1001 86380 86390 1
400955 99400955 1001 86380 86390 1
401425 99401425 1001 86380 86390 1
401548 99401548 1001 86380 86390 1
401976 99401976 1001 86380 86390 1
402125 99402125 1001 86380 86390 1
402475 99402475 1001 86380 86390 1
403021 99403021 1001 86380 86390 1
403125 99403125 1001 86380 86390 1
403305 99403305 1001 86380 86390 1
403432 99403432 1001 86380 86390 1
403528 99403528 1001 86380 86390 1
403571 99403571 1001 86380 86390 1
403854 99403854 1001 86380 86390 1
404218 99404218 1001 86380 86390 1
404571 99404571 1001 86380 86390 1
404592 99404592 1001 86380 86390 1
404788 99404788 1001 86380 86390 1
404738 99404738 1001 86380 86390 1
405010 99405010 1001 86380 86390 1
404914 99404914 1001 86380 86390 1
405090 99405090 1001 86380 86390 1
405297 99405297 1001 86380 86390 1
405401 99405401 1001 86380 86390 1
405941 99405941 1001 86380 86390 1
406012 99406012 1001 86380 86390 1
406140 99406140 1001 86380 86390 1
406131 99406131 1001 86380 86390 1
406364 99406364 1001 86380 86390 1
406475 99406475 1001 86380 86390 1
406837 99406837 1001 86380 86390 1
406846 99406846 1001 86380 86390 1
407000 99407000 1001 86380 86390 1
407425 99407425 1001 86380 86390 1
407469 99407469 1001 86380 86390 1
407619 99407619 1001 86380 86390 1
407838 99407838 1001 86380 86390 1
407973 99407973 1001 86380 86390 1
407962 99407962 1001 86380 86390 1
408493 99408493 1001 86380 86390 1
408616 99408616 1001 86380 86390 1
408830 99408830 1001 86380 86390 1
409151 99409151 1001 86380 86390 1
409208 99409208 1001 86380 86390 1
409709 99409709 1001 86380 86390 1
409799 99409799 1001 86380 86390 1
410586 99410586 1001 86380 86390 1
410754 99410754 1001 86380 86390 1
411076 99411076 1001 86380 86390 1
411098 99411098 1001 86380 86390 1
411307 99411307 1001 86380 86390 1
411360 99411360 1001 86380 86390 1
411650 99411650 1001 86380 86390 1
412090 99412090 1001 86380 86390 1
412108 99412108 1001 86380 86390 1
412453 99412453 1001 86380 86390 1
413550 99413550 1001 86380 86390 1
413410 99413410 1001 86380 86390 1
413511 99413511 1001 86380 86390 1
413032 99413032 1001 86380 86390 1
413186 99413186 1001 86380 86390 1
412914 99412914 1001 86380 86390 1
413096 99413096 1001 86380 86390 1
412804 99412804 1001 86380 86390 1
414012 99414012 1001 86380 86390 1
413738 99413738 1001 86380 86390 1
413744 99413744 1001 86380 86390 1
414528 99414528 1001 86380 86390 1
414294 99414294 1001 86380 86390 1
415716 99415716 1001 86380 86390 1
416839 99416839 1001 86380 86390 1
416965 99416965 1001 86380 86390 1
416256 99416256 1001 86380 86390 1
416144 99416144 1001 86380 86390 1
416564 99416564 1001 86380 86390 1
416434 99416434 1001 86380 86390 1
416078 99416078 1001 86380 86390 1
417150 99417150 1001 86380 86390 1
417034 99417034 1001 86380 86390 1
417153 99417153 1001 86380 86390 1
418370 99418370 1001 86380 86390 1
417754 99417754 1001 86380 86390 1
418822 99418822 1001 86380 86390 1
418991 99418991 1001 86380 86390 1
419119 99419119 1001 86380 86390 1
420378 99420378 1001 86380 86390 1
420067 99420067 1001 86380 86390 1
420160 99420160 1001 86380 86390 1
419545 99419545 1001 86380 86390 1
419554 99419554 1001 86380 86390 1
419489 99419489 1001 86380 86390 1
420558 99420558 1001 86380 86390 1
421758 99421758 1001 86380 86390 1
422082 99422082 1001 86380 86390 1
421618 99421618 1001 86380 86390 1
421111 99421111 1001 86380 86390 1
421113 99421113 1001 86380 86390 1
421202 99421202 1001 86380 86390 1
422409 99422409 1001 86380 86390 1
423273 99423273 1001 86380 86390 1
423117 99423117 1001 86380 86390 1
422761 99422761 1001 86380 86390 1
423852 99423852 1001 86380 86390 1
424005 99424005 1001 86380 86390 1
425192 99425192 1001 86380 86390 1
425150 99425150 1001 86380 86390 1
424474 99424474 1001 86380 86390 1
424584 99424584 1001 86380 86390 1
425588 99425588 1001 86380 86390 1
425752 99425752 1001 86380 86390 1
426598 99426598 1001 86380 86390 1
426063 99426063 1001 86380 86390 1
427277 99427277 1001 86380 86390 1
428436 99428436 1001 86380 86390 1
428210 99428210 1001 86380 86390 1
428256 99428256 1001 86380 86390 1
427941 99427941 1001 86380 86390 1
428085 99428085 1001 86380 86390 1
428970 99428970 1001 86380 86390 1
430014 99430014 1001 86380 86390 1
430109 99430109 1001 86380 86390 1
430161 99430161 1001 86380 86390 1
429416 99429416 1001 86380 86390 1
429184 99429184 1001 86380 86390 1
429356 99429356 1001 86380 86390 1
430422 99430422 1001 86380 86390 1
432037 99432037 1001 86380 86390 1
431357 99431357 1001 86380 86390 1
431477 99431477 1001 86380 86390 1
431364 99431364 1001 86380 86390 1
430842 99430842 1001 86380 86390 1
432324 99432324 1001 86380 86390 1
432087 99432087 1001 86380 86390 1
432457 99432457 1001 86380 86390 1
432283 99432283 1001 86380 86390 1
433440 99433440 1001 86380 86390 1
433577 99433577 1001 86380 86390 1
432937 99432937 1001 86380 86390 1
433069 99433069 1001 86380 86390 1
432632 99432632 1001 86380 86390 1
434016 99434016 1001 86380 86390 1
434115 99434115 1001 86380 86390 1
433753 99433753 1001 86380 86390 1
435397 99435397 1001 86380 86390 1
435354 99435354 1001 86380 86390 1
435020 99435020 1001 86380 86390 1
434745 99434745 1001 86380 86390 1
434885 99434885 1001 86380 86390 1
434143 99434143 1001 86380 86390 1
434189 99434189 1001 86380 86390 1
435860 99435860 1001 86380 86390 1
436802 99436802 1001 86380 86390 1
436975 99436975 1001 86380 86390 1
436705 99436705 1001 86380 86390 1
436480 99436480 1001 86380 86390 1
436358 99436358 1001 86380 86390 1
435961 99435961 1001 86380 86390 1
437352 99437352 1001 86380 86390 1
300092 99300092 1001 86380 86390 1
300041 99300041 1001 86380 86390 1
300623 99300623 1001 86380 86390 1
300535 99300535 1001 86380 86390 1
300341 99300341 1001 86380 86390 1
300488 99300488 1001 86380 86390 1
300332 99300332 1001 86380 86390 1
300120 99300120 1001 86380 86390 1
300279 99300279 1001 86380 86390 1
300235 99300235 1001 86380 86390 1
300734 99300734 1001 86380 86390 1
301374 99301374 1001 86380 86390 1
301507 99301507 1001 86380 86390 1
301310 99301310 1001 86380 86390 1
301305 99301305 1001 86380 86390 1
301216 99301216 1001 86380 86390 1
301673 99301673 1001 86380 86390 1
302031 99302031 1001 86380 86390 1
301786 99301786 1001 86380 86390 1
301856 99301856 1001 86380 86390 1
301897 99301897 1001 86380 86390 1
302498 99302498 1001 86380 86390 1
302807 99302807 1001 86380 86390 1
302920 99302920 1001 86380 86390 1
302774 99302774 1001 86380 86390 1
302726 99302726 1001 86380 86390 1
303333 99303333 1001 86380 86390 1
303289 99303289 1001 86380 86390 1
303277 99303277 1001 86380 86390 1
304031 99304031 1001 86380 86390 1
303850 99303850 1001 86380 86390 1
303650 99303650 1001 86380 86390 1
303657 99303657 1001 86380 86390 1
303455 99303455 1001 86380 86390 1
303494 99303494 1001 86380 86390 1
303562 99303562 1001 86380 86390 1
304134 99304134 1001 86380 86390 1
304717 99304717 1001 86380 86390 1
304782 99304782 1001 86380 86390 1
304829 99304829 1001 86380 86390 1
304662 99304662 1001 86380 86390 1
304500 99304500 1001 86380 86390 1
304491 99304491 1001 86380 86390 1
304387 99304387 1001 86380 86390 1
304415 99304415 1001 86380 86390 1
304937 99304937 1001 86380 86390 1
304876 99304876 1001 86380 86390 1
305507 99305507 1001 86380 86390 1
305382 99305382 1001 86380 86390 1
305252 99305252 1001 86380 86390 1
305126 99305126 1001 86380 86390 1
500178 99500178 1001 86380 86390 1
500118 99500118 1001 86380 86390 1
500055 99500055 1001 86380 86390 1
500134 99500134 1001 86380 86390 1
500004 99500004 1001 86380 86390 1
500072 99500072 1001 86380 86390 1
500151 99500151 1001 86380 86390 1
500246 99500246 1001 86380 86390 1
500214 99500214 1001 86380 86390 1
500305 99500305 1001 86380 86390 1
500215 99500215 1001 86380 86390 1
501296 99501296 1001 86380 86390 1
501391 99501391 1001 86380 86390 1
501110 99501110 1001 86380 86390 1
501156 99501156 1001 86380 86390 1
501760 99501760 1001 86380 86390 1
502273 99502273 1001 86380 86390 1
502349 99502349 1001 86380 86390 1
502240 99502240 1001 86380 86390 1
501962 99501962 1001 86380 86390 1
502555 99502555 1001 86380 86390 1
503241 99503241 1001 86380 86390 1
503117 99503117 1001 86380 86390 1
502991 99502991 1001 86380 86390 1
502806 99502806 1001 86380 86390 1
503423 99503423 1001 86380 86390 1
503963 99503963 1001 86380 86390 1
504028 99504028 1001 86380 86390 1
504005 99504005 1001 86380 86390 1
503968 99503968 1001 86380 86390 1
504109 99504109 1001 86380 86390 1
503732 99503732 1001 86380 86390 1
503788 99503788 1001 86380 86390 1
503727 99503727 1001 86380 86390 1
503729 99503729 1001 86380 86390 1
503667 99503667 1001 86380 86390 1
504244 99504244 1001 86380 86390 1
504304 99504304 1001 86380 86390 1
505005 99505005 1001 86380 86390 1
505031 99505031 1001 86380 86390 1
505073 99505073 1001 86380 86390 1
505574 99505574 1001 86380 86390 1
505539 99505539 1001 86380 86390 1
505496 99505496 1001 86380 86390 1
505331 99505331 1001 86380 86390 1
505219 99505219 1001 86380 86390 1
505864 99505864 1001 86380 86390 1
506560 99506560 1001 86380 86390 1
506445 99506445 1001 86380 86390 1
506357 99506357 1001 86380 86390 1
506384 99506384 1001 86380 86390 1
506325 99506325 1001 86380 86390 1
506648 99506648 1001 86380 86390 1
506732 99506732 1001 86380 86390 1
507294 99507294 1001 86380 86390 1
507220 99507220 1001 86380 86390 1
507274 99507274 1001 86380 86390 1
507277 99507277 1001 86380 86390 1
507267 99507267 1001 86380 86390 1
507116 99507116 1001 86380 86390 1
507173 99507173 1001 86380 86390 1
506887 99506887 1001 86380 86390 1
506839 99506839 1001 86380 86390 1
507430 99507430 1001 86380 86390 1
508187 99508187 1001 86380 86390 1
508020 99508020 1001 86380 86390 1
507815 99507815 1001 86380 86390 1
507832 99507832 1001 86380 86390 1
507639 99507639 1001 86380 86390 1
508348 99508348 1001 86380 86390 1
509045 99509045 1001 86380 86390 1
508855 99508855 1001 86380 86390 1
508584 99508584 1001 86380 86390 1
508549 99508549 1001 86380 86390 1
508647 99508647 1001 86380 86390 1
509868 99509868 1001 86380 86390 1
509753 99509753 1001 86380 86390 1
509348 99509348 1001 86380 86390 1
509483 99509483 1001 86380 86390 1
510675 99510675 1001 86380 86390 1
510397 99510397 1001 86380 86390 1
510465 99510465 1001 86380 86390 1
510468 99510468 1001 86380 86390 1
510211 99510211 1001 86380 86390 1
510186 99510186 1001 86380 86390 1
511284 99511284 1001 86380 86390 1
511261 99511261 1001 86380 86390 1
511000 99511000 1001 86380 86390 1
510988 99510988 1001 86380 86390 1
512246 99512246 1001 86380 86390 1
512009 99512009 1001 86380 86390 1
512142 99512142 1001 86380 86390 1
512014 99512014 1001 86380 86390 1
512029 99512029 1001 86380 86390 1
511953 99511953 1001 86380 86390 1
512465 99512465 1001 86380 86390 1
513008 99513008 1001 86380 86390 1
513194 99513194 1001 86380 86390 1
513196 99513196 1001 86380 86390 1
512886 99512886 1001 86380 86390 1
512841 99512841 1001 86380 86390 1
513393 99513393 1001 86380 86390 1
513937 99513937 1001 86380 86390 1
513744 99513744 1001 86380 86390 1
513798 99513798 1001 86380 86390 1
513544 99513544 1001 86380 86390 1
513468 99513468 1001 86380 86390 1
513471 99513471 1001 86380 86390 1
514082 99514082 1001 86380 86390 1
514163 99514163 1001 86380 86390 1
514048 99514048 1001 86380 86390 1
514049 99514049 1001 86380 86390 1
514756 99514756 1001 86380 86390 1
514770 99514770 1001 86380 86390 1
514832 99514832 1001 86380 86390 1
514638 99514638 1001 86380 86390 1
514422 99514422 1001 86380 86390 1
514375 99514375 1001 86380 86390 1
514997 99514997 1001 86380 86390 1
515621 99515621 1001 86380 86390 1
515661 99515661 1001 86380 86390 1
515484 99515484 1001 86380 86390 1
515414 99515414 1001 86380 86390 1
515179 99515179 1001 86380 86390 1
515762 99515762 1001 86380 86390 1
515783 99515783 1001 86380 86390 1
516448 99516448 1001 86380 86390 1
516307 99516307 1001 86380 86390 1
516431 99516431 1001 86380 86390 1
516126 99516126 1001 86380 86390 1
516180 99516180 1001 86380 86390 1
516103 99516103 1001 86380 86390 1
516199 99516199 1001 86380 86390 1
515902 99515902 1001 86380 86390 1
515955 99515955 1001 86380 86390 1
515960 99515960 1001 86380 86390 1
516082 99516082 1001 86380 86390 1
516569 99516569 1001 86380 86390 1
517207 99517207 1001 86380 86390 1
517279 99517279 1001 86380 86390 1
517091 99517091 1001 86380 86390 1
517081 99517081 1001 86380 86390 1
516978 99516978 1001 86380 86390 1
517096 99517096 1001 86380 86390 1
517050 99517050 1001 86380 86390 1
516823 99516823 1001 86380 86390 1
516722 99516722 1001 86380 86390 1
516801 99516801 1001 86380 86390 1
516726 99516726 1001 86380 86390 1
517131 99517131 1001 86380 86390 1
517521 99517521 1001 86380 86390 1
517509 99517509 1001 86380 86390 1
518124 99518124 1001 86380 86390 1
518100 99518100 1001 86380 86390 1
517895 99517895 1001 86380 86390 1
517858 99517858 1001 86380 86390 1
517595 99517595 1001 86380 86390 1
518362 99518362 1001 86380 86390 1
518287 99518287 1001 86380 86390 1
518937 99518937 1001 86380 86390 1
518890 99518890 1001 86380 86390 1
518707 99518707 1001 86380 86390 1
518663 99518663 1001 86380 86390 1
518480 99518480 1001 86380 86390 1
518507 99518507 1001 86380 86390 1
518546 99518546 1001 86380 86390 1
519052 99519052 1001 86380 86390 1
519640 99519640 1001 86380 86390 1
519207 99519207 1001 86380 86390 1
519201 99519201 1001 86380 86390 1
519839 99519839 1001 86380 86390 1
519610 99519610 1001 86380 86390 1
519899 99519899 1001 86380 86390 1
520437 99520437 1001 86380 86390 1
520476 99520476 1001 86380 86390 1
520489 99520489 1001 86380 86390 1
520375 99520375 1001 86380 86390 1
520273 99520273 1001 86380 86390 1
521275 99521275 1001 86380 86390 1
521340 99521340 1001 86380 86390 1
521303 99521303 1001 86380 86390 1
521385 99521385 1001 86380 86390 1
521083 99521083 1001 86380 86390 1
521192 99521192 1001 86380 86390 1
520910 99520910 1001 86380 86390 1
522245 99522245 1001 86380 86390 1
522185 99522185 1001 86380 86390 1
522051 99522051 1001 86380 86390 1
521766 99521766 1001 86380 86390 1
521779 99521779 1001 86380 86390 1
521832 99521832 1001 86380 86390 1
521734 99521734 1001 86380 86390 1
522486 99522486 1001 86380 86390 1
522334 99522334 1001 86380 86390 1
523102 99523102 1001 86380 86390 1
523026 99523026 1001 86380 86390 1
522875 99522875 1001 86380 86390 1
522552 99522552 1001 86380 86390 1
523319 99523319 1001 86380 86390 1
523915 99523915 1001 86380 86390 1
523669 99523669 1001 86380 86390 1
523349 99523349 1001 86380 86390 1
523339 99523339 1001 86380 86390 1
523496 99523496 1001 86380 86390 1
523447 99523447 1001 86380 86390 1
524086 99524086 1001 86380 86390 1
524133 99524133 1001 86380 86390 1
524272 99524272 1001 86380 86390 1
525436 99525436 1001 86380 86390 1
525540 99525540 1001 86380 86390 1
525582 99525582 1001 86380 86390 1
525544 99525544 1001 86380 86390 1
525229 99525229 1001 86380 86390 1
525285 99525285 1001 86380 86390 1
525221 99525221 1001 86380 86390 1
525195 99525195 1001 86380 86390 1
525714 99525714 1001 86380 86390 1
525683 99525683 1001 86380 86390 1
526250 99526250 1001 86380 86390 1
526371 99526371 1001 86380 86390 1
526069 99526069 1001 86380 86390 1
526125 99526125 1001 86380 86390 1
526048 99526048 1001 86380 86390 1
525926 99525926 1001 86380 86390 1
525901 99525901 1001 86380 86390 1
526978 99526978 1001 86380 86390 1
527036 99527036 1001 86380 86390 1
526926 99526926 1001 86380 86390 1
526655 99526655 1001 86380 86390 1
526660 99526660 1001 86380 86390 1
526726 99526726 1001 86380 86390 1
527265 99527265 1001 86380 86390 1
527910 99527910 1001 86380 86390 1
527968 99527968 1001 86380 86390 1
528036 99528036 1001 86380 86390 1
527584 99527584 1001 86380 86390 1
527560 99527560 1001 86380 86390 1
527541 99527541 1001 86380 86390 1
528206 99528206 1001 86380 86390 1
528077 99528077 1001 86380 86390 1
528812 99528812 1001 86380 86390 1
528698 99528698 1001 86380 86390 1
528829 99528829 1001 86380 86390 1
528856 99528856 1001 86380 86390 1
528582 99528582 1001 86380 86390 1
528585 99528585 1001 86380 86390 1
529051 99529051 1001 86380 86390 1
529612 99529612 1001 86380 86390 1
529718 99529718 1001 86380 86390 1
529247 99529247 1001 86380 86390 1
529920 99529920 1001 86380 86390 1
529884 99529884 1001 86380 86390 1
529862 99529862 1001 86380 86390 1
529788 99529788 1001 86380 86390 1
530459 99530459 1001 86380 86390 1
530275 99530275 1001 86380 86390 1
530294 99530294 1001 86380 86390 1
530070 99530070 1001 86380 86390 1
530732 99530732 1001 86380 86390 1
530554 99530554 1001 86380 86390 1
530636 99530636 1001 86380 86390 1
531187 99531187 1001 86380 86390 1
531295 99531295 1001 86380 86390 1
530930 99530930 1001 86380 86390 1
530963 99530963 1001 86380 86390 1
531441 99531441 1001 86380 86390 1
532187 99532187 1001 86380 86390 1
531927 99531927 1001 86380 86390 1
531811 99531811 1001 86380 86390 1
531864 99531864 1001 86380 86390 1
531997 99531997 1001 86380 86390 1
531722 99531722 1001 86380 86390 1
531726 99531726 1001 86380 86390 1
532389 99532389 1001 86380 86390 1
532959 99532959 1001 86380 86390 1
532896 99532896 1001 86380 86390 1
532690 99532690 1001 86380 86390 1
532812 99532812 1001 86380 86390 1
533123 99533123 1001 86380 86390 1
533579 99533579 1001 86380 86390 1
533393 99533393 1001 86380 86390 1
533335 99533335 1001 86380 86390 1
534013 99534013 1001 86380 86390 1
533989 99533989 1001 86380 86390 1
534584 99534584 1001 86380 86390 1
534314 99534314 1001 86380 86390 1
534456 99534456 1001 86380 86390 1
534293 99534293 1001 86380 86390 1
534144 99534144 1001 86380 86390 1
535330 99535330 1001 86380 86390 1
535382 99535382 1001 86380 86390 1
535351 99535351 1001 86380 86390 1
535418 99535418 1001 86380 86390 1
535288 99535288 1001 86380 86390 1
534972 99534972 1001 86380 86390 1
534912 99534912 1001 86380 86390 1
535549 99535549 1001 86380 86390 1
535588 99535588 1001 86380 86390 1
536262 99536262 1001 86380 86390 1
536114 99536114 1001 86380 86390 1
535837 99535837 1001 86380 86390 1
535814 99535814 1001 86380 86390 1
536523 99536523 1001 86380 86390 1
536499 99536499 1001 86380 86390 1
537161 99537161 1001 86380 86390 1
537021 99537021 1001 86380 86390 1
537032 99537032 1001 86380 86390 1
536909 99536909 1001 86380 86390 1
536650 99536650 1001 86380 86390 1
536717 99536717 1001 86380 86390 1
537280 99537280 1001 86380 86390 1
537942 99537942 1001 86380 86390 1
537641 99537641 1001 86380 86390 1
537487 99537487 1001 86380 86390 1
537481 99537481 1001 86380 86390 1
537521 99537521 1001 86380 86390 1
538064 99538064 1001 86380 86390 1
538795 99538795 1001 86380 86390 1
538412 99538412 1001 86380 86390 1
538426 99538426 1001 86380 86390 1
538215 99538215 1001 86380 86390 1
538242 99538242 1001 86380 86390 1
538936 99538936 1001 86380 86390 1
538939 99538939 1001 86380 86390 1
539438 99539438 1001 86380 86390 1
539581 99539581 1001 86380 86390 1
539558 99539558 1001 86380 86390 1
539242 99539242 1001 86380 86390 1
539329 99539329 1001 86380 86390 1
539659 99539659 1001 86380 86390 1
540338 99540338 1001 86380 86390 1
540264 99540264 1001 86380 86390 1
540411 99540411 1001 86380 86390 1
540080 99540080 1001 86380 86390 1
540157 99540157 1001 86380 86390 1
540137 99540137 1001 86380 86390 1
540090 99540090 1001 86380 86390 1
540504 99540504 1001 86380 86390 1
540576 99540576 1001 86380 86390 1
540592 99540592 1001 86380 86390 1
541287 99541287 1001 86380 86390 1
541038 99541038 1001 86380 86390 1
541463 99541463 1001 86380 86390 1
541493 99541493 1001 86380 86390 1
542095 99542095 1001 86380 86390 1
542000 99542000 1001 86380 86390 1
542054 99542054 1001 86380 86390 1
541765 99541765 1001 86380 86390 1
541743 99541743 1001 86380 86390 1
541599 99541599 1001 86380 86390 1
542832 99542832 1001 86380 86390 1
542865 99542865 1001 86380 86390 1
542666 99542666 1001 86380 86390 1
542555 99542555 1001 86380 86390 1
543150 99543150 1001 86380 86390 1
542970 99542970 1001 86380 86390 1
543049 99543049 1001 86380 86390 1
543037 99543037 1001 86380 86390 1
543759 99543759 1001 86380 86390 1
543730 99543730 1001 86380 86390 1
543364 99543364 1001 86380 86390 1
543234 99543234 1001 86380 86390 1
543209 99543209 1001 86380 86390 1
543157 99543157 1001 86380 86390 1
543800 99543800 1001 86380 86390 1
544536 99544536 1001 86380 86390 1
544570 99544570 1001 86380 86390 1
544404 99544404 1001 86380 86390 1
544278 99544278 1001 86380 86390 1
422185 217 1001 57660 59457 1
421420 1120 1001 76620 80577 1
400127 99400127 1001 86380 86390 1
400267 99400267 1001 86380 86390 1
400342 99400342 1001 86380 86390 1
400419 99400419 1001 86380 86390 1
401009 99401009 1001 86380 86390 1
401097 99401097 1001 86380 86390 1
401150 99401150 1001 86380 86390 1
401558 99401558 1001 86380 86390 1
401836 99401836 1001 86380 86390 1
401988 99401988 1001 86380 86390 1
402053 99402053 1001 86380 86390 1
402501 99402501 1001 86380 86390 1
402762 99402762 1001 86380 86390 1
402894 99402894 1001 86380 86390 1
403400 99403400 1001 86380 86390 1
403367 99403367 1001 86380 86390 1
404077 99404077 1001 86380 86390 1
404068 99404068 1001 86380 86390 1
404376 99404376 1001 86380 86390 1
404566 99404566 1001 86380 86390 1
404516 99404516 1001 86380 86390 1
404824 99404824 1001 86380 86390 1
404862 99404862 1001 86380 86390 1
405007 99405007 1001 86380 86390 1
404991 99404991 1001 86380 86390 1
405171 99405171 1001 86380 86390 1
405346 99405346 1001 86380 86390 1
405679 99405679 1001 86380 86390 1
406174 99406174 1001 86380 86390 1
406448 99406448 1001 86380 86390 1
406424 99406424 1001 86380 86390 1
406413 99406413 1001 86380 86390 1
406518 99406518 1001 86380 86390 1
406604 99406604 1001 86380 86390 1
406689 99406689 1001 86380 86390 1
406775 99406775 1001 86380 86390 1
407324 99407324 1001 86380 86390 1
407382 99407382 1001 86380 86390 1
407615 99407615 1001 86380 86390 1
407756 99407756 1001 86380 86390 1
407889 99407889 1001 86380 86390 1
408145 99408145 1001 86380 86390 1
408730 99408730 1001 86380 86390 1
408844 99408844 1001 86380 86390 1
408945 99408945 1001 86380 86390 1
409847 99409847 1001 86380 86390 1
410198 99410198 1001 86380 86390 1
410360 99410360 1001 86380 86390 1
410442 99410442 1001 86380 86390 1
411718 99411718 1001 86380 86390 1
411688 99411688 1001 86380 86390 1
411757 99411757 1001 86380 86390 1
413433 99413433 1001 86380 86390 1
413287 99413287 1001 86380 86390 1
412733 99412733 1001 86380 86390 1
415227 99415227 1001 86380 86390 1
415294 99415294 1001 86380 86390 1
414920 99414920 1001 86380 86390 1
414788 99414788 1001 86380 86390 1
414352 99414352 1001 86380 86390 1
414414 99414414 1001 86380 86390 1
415525 99415525 1001 86380 86390 1
416956 99416956 1001 86380 86390 1
415813 99415813 1001 86380 86390 1
417197 99417197 1001 86380 86390 1
418707 99418707 1001 86380 86390 1
418251 99418251 1001 86380 86390 1
417916 99417916 1001 86380 86390 1
417695 99417695 1001 86380 86390 1
417673 99417673 1001 86380 86390 1
417676 99417676 1001 86380 86390 1
418027 99418027 1001 86380 86390 1
419057 99419057 1001 86380 86390 1
420126 99420126 1001 86380 86390 1
420208 99420208 1001 86380 86390 1
420431 99420431 1001 86380 86390 1
419880 99419880 1001 86380 86390 1
419805 99419805 1001 86380 86390 1
419725 99419725 1001 86380 86390 1
420570 99420570 1001 86380 86390 1
421889 99421889 1001 86380 86390 1
421847 99421847 1001 86380 86390 1
421431 99421431 1001 86380 86390 1
421432 99421432 1001 86380 86390 1
422304 99422304 1001 86380 86390 1
422200 99422200 1001 86380 86390 1
423702 99423702 1001 86380 86390 1
423596 99423596 1001 86380 86390 1
423540 99423540 1001 86380 86390 1
422826 99422826 1001 86380 86390 1
422906 99422906 1001 86380 86390 1
422605 99422605 1001 86380 86390 1
422578 99422578 1001 86380 86390 1
422579 99422579 1001 86380 86390 1
423902 99423902 1001 86380 86390 1
424731 99424731 1001 86380 86390 1
424599 99424599 1001 86380 86390 1
424899 99424899 1001 86380 86390 1
424385 99424385 1001 86380 86390 1
425710 99425710 1001 86380 86390 1
425387 99425387 1001 86380 86390 1
425571 99425571 1001 86380 86390 1
426781 99426781 1001 86380 86390 1
426810 99426810 1001 86380 86390 1
426351 99426351 1001 86380 86390 1
426582 99426582 1001 86380 86390 1
426337 99426337 1001 86380 86390 1
425969 99425969 1001 86380 86390 1
427475 99427475 1001 86380 86390 1
428562 99428562 1001 86380 86390 1
428321 99428321 1001 86380 86390 1
427961 99427961 1001 86380 86390 1
427547 99427547 1001 86380 86390 1
427701 99427701 1001 86380 86390 1
429003 99429003 1001 86380 86390 1
428795 99428795 1001 86380 86390 1
429974 99429974 1001 86380 86390 1
429581 99429581 1001 86380 86390 1
429704 99429704 1001 86380 86390 1
430613 99430613 1001 86380 86390 1
430707 99430707 1001 86380 86390 1
430490 99430490 1001 86380 86390 1
430467 99430467 1001 86380 86390 1
430449 99430449 1001 86380 86390 1
430597 99430597 1001 86380 86390 1
431862 99431862 1001 86380 86390 1
431373 99431373 1001 86380 86390 1
431268 99431268 1001 86380 86390 1
431392 99431392 1001 86380 86390 1
431165 99431165 1001 86380 86390 1
432072 99432072 1001 86380 86390 1
433525 99433525 1001 86380 86390 1
433692 99433692 1001 86380 86390 1
432737 99432737 1001 86380 86390 1
432712 99432712 1001 86380 86390 1
432624 99432624 1001 86380 86390 1
434104 99434104 1001 86380 86390 1
435094 99435094 1001 86380 86390 1
434197 99434197 1001 86380 86390 1
435525 99435525 1001 86380 86390 1
435658 99435658 1001 86380 86390 1
435616 99435616 1001 86380 86390 1
435936 99435936 1001 86380 86390 1
300096 99300096 1001 86380 86390 1
300090 99300090 1001 86380 86390 1
300562 99300562 1001 86380 86390 1
300712 99300712 1001 86380 86390 1
300450 99300450 1001 86380 86390 1
300399 99300399 1001 86380 86390 1
300227 99300227 1001 86380 86390 1
301441 99301441 1001 86380 86390 1
301442 99301442 1001 86380 86390 1
301502 99301502 1001 86380 86390 1
301190 99301190 1001 86380 86390 1
300964 99300964 1001 86380 86390 1
301005 99301005 1001 86380 86390 1
301696 99301696 1001 86380 86390 1
301645 99301645 1001 86380 86390 1
301641 99301641 1001 86380 86390 1
302085 99302085 1001 86380 86390 1
301999 99301999 1001 86380 86390 1
302135 99302135 1001 86380 86390 1
303018 99303018 1001 86380 86390 1
302937 99302937 1001 86380 86390 1
302837 99302837 1001 86380 86390 1
302659 99302659 1001 86380 86390 1
302635 99302635 1001 86380 86390 1
303245 99303245 1001 86380 86390 1
303918 99303918 1001 86380 86390 1
303872 99303872 1001 86380 86390 1
303838 99303838 1001 86380 86390 1
303993 99303993 1001 86380 86390 1
303752 99303752 1001 86380 86390 1
303770 99303770 1001 86380 86390 1
303443 99303443 1001 86380 86390 1
303458 99303458 1001 86380 86390 1
303525 99303525 1001 86380 86390 1
304213 99304213 1001 86380 86390 1
304214 99304214 1001 86380 86390 1
304771 99304771 1001 86380 86390 1
304528 99304528 1001 86380 86390 1
304960 99304960 1001 86380 86390 1
305642 99305642 1001 86380 86390 1
305681 99305681 1001 86380 86390 1
305363 99305363 1001 86380 86390 1
305476 99305476 1001 86380 86390 1
305412 99305412 1001 86380 86390 1
305362 99305362 1001 86380 86390 1
305258 99305258 1001 86380 86390 1
305068 99305068 1001 86380 86390 1
500076 99500076 1001 86380 86390 1
500117 99500117 1001 86380 86390 1
500040 99500040 1001 86380 86390 1
500124 99500124 1001 86380 86390 1
500610 99500610 1001 86380 86390 1
500700 99500700 1001 86380 86390 1
500223 99500223 1001 86380 86390 1
500210 99500210 1001 86380 86390 1
500198 99500198 1001 86380 86390 1
500199 99500199 1001 86380 86390 1
501636 99501636 1001 86380 86390 1
501580 99501580 1001 86380 86390 1
501318 99501318 1001 86380 86390 1
501023 99501023 1001 86380 86390 1
501782 99501782 1001 86380 86390 1
501699 99501699 1001 86380 86390 1
502414 99502414 1001 86380 86390 1
502344 99502344 1001 86380 86390 1
502385 99502385 1001 86380 86390 1
502226 99502226 1001 86380 86390 1
501940 99501940 1001 86380 86390 1
502641 99502641 1001 86380 86390 1
502908 99502908 1001 86380 86390 1
502867 99502867 1001 86380 86390 1
502862 99502862 1001 86380 86390 1
504003 99504003 1001 86380 86390 1
503992 99503992 1001 86380 86390 1
503975 99503975 1001 86380 86390 1
503850 99503850 1001 86380 86390 1
503891 99503891 1001 86380 86390 1
503565 99503565 1001 86380 86390 1
504289 99504289 1001 86380 86390 1
504762 99504762 1001 86380 86390 1
504356 99504356 1001 86380 86390 1
505126 99505126 1001 86380 86390 1
505011 99505011 1001 86380 86390 1
505091 99505091 1001 86380 86390 1
505238 99505238 1001 86380 86390 1
505792 99505792 1001 86380 86390 1
506510 99506510 1001 86380 86390 1
506529 99506529 1001 86380 86390 1
506137 99506137 1001 86380 86390 1
506166 99506166 1001 86380 86390 1
506646 99506646 1001 86380 86390 1
506626 99506626 1001 86380 86390 1
506757 99506757 1001 86380 86390 1
507224 99507224 1001 86380 86390 1
507027 99507027 1001 86380 86390 1
506879 99506879 1001 86380 86390 1
506815 99506815 1001 86380 86390 1
506954 99506954 1001 86380 86390 1
506824 99506824 1001 86380 86390 1
508101 99508101 1001 86380 86390 1
508132 99508132 1001 86380 86390 1
508017 99508017 1001 86380 86390 1
507919 99507919 1001 86380 86390 1
507971 99507971 1001 86380 86390 1
507654 99507654 1001 86380 86390 1
507722 99507722 1001 86380 86390 1
507632 99507632 1001 86380 86390 1
508302 99508302 1001 86380 86390 1
509005 99509005 1001 86380 86390 1
508739 99508739 1001 86380 86390 1
508840 99508840 1001 86380 86390 1
508627 99508627 1001 86380 86390 1
508538 99508538 1001 86380 86390 1
508606 99508606 1001 86380 86390 1
509838 99509838 1001 86380 86390 1
509815 99509815 1001 86380 86390 1
509765 99509765 1001 86380 86390 1
509649 99509649 1001 86380 86390 1
509432 99509432 1001 86380 86390 1
509987 99509987 1001 86380 86390 1
510694 99510694 1001 86380 86390 1
510616 99510616 1001 86380 86390 1
510703 99510703 1001 86380 86390 1
510332 99510332 1001 86380 86390 1
510388 99510388 1001 86380 86390 1
510846 99510846 1001 86380 86390 1
510930 99510930 1001 86380 86390 1
511477 99511477 1001 86380 86390 1
511409 99511409 1001 86380 86390 1
511706 99511706 1001 86380 86390 1
511725 99511725 1001 86380 86390 1
512178 99512178 1001 86380 86390 1
512191 99512191 1001 86380 86390 1
512244 99512244 1001 86380 86390 1
512162 99512162 1001 86380 86390 1
512054 99512054 1001 86380 86390 1
512398 99512398 1001 86380 86390 1
512850 99512850 1001 86380 86390 1
512825 99512825 1001 86380 86390 1
512983 99512983 1001 86380 86390 1
512752 99512752 1001 86380 86390 1
512786 99512786 1001 86380 86390 1
513212 99513212 1001 86380 86390 1
514030 99514030 1001 86380 86390 1
513763 99513763 1001 86380 86390 1
513691 99513691 1001 86380 86390 1
513811 99513811 1001 86380 86390 1
514200 99514200 1001 86380 86390 1
514829 99514829 1001 86380 86390 1
514800 99514800 1001 86380 86390 1
514850 99514850 1001 86380 86390 1
514408 99514408 1001 86380 86390 1
514371 99514371 1001 86380 86390 1
515095 99515095 1001 86380 86390 1
515147 99515147 1001 86380 86390 1
515073 99515073 1001 86380 86390 1
516436 99516436 1001 86380 86390 1
516322 99516322 1001 86380 86390 1
516201 99516201 1001 86380 86390 1
515969 99515969 1001 86380 86390 1
515946 99515946 1001 86380 86390 1
516609 99516609 1001 86380 86390 1
517171 99517171 1001 86380 86390 1
517026 99517026 1001 86380 86390 1
516808 99516808 1001 86380 86390 1
517490 99517490 1001 86380 86390 1
517349 99517349 1001 86380 86390 1
518074 99518074 1001 86380 86390 1
517882 99517882 1001 86380 86390 1
517949 99517949 1001 86380 86390 1
517714 99517714 1001 86380 86390 1
518224 99518224 1001 86380 86390 1
518833 99518833 1001 86380 86390 1
518876 99518876 1001 86380 86390 1
519141 99519141 1001 86380 86390 1
519083 99519083 1001 86380 86390 1
519176 99519176 1001 86380 86390 1
519700 99519700 1001 86380 86390 1
519710 99519710 1001 86380 86390 1
519406 99519406 1001 86380 86390 1
519528 99519528 1001 86380 86390 1
519276 99519276 1001 86380 86390 1
519251 99519251 1001 86380 86390 1
520468 99520468 1001 86380 86390 1
520427 99520427 1001 86380 86390 1
520180 99520180 1001 86380 86390 1
520069 99520069 1001 86380 86390 1
520095 99520095 1001 86380 86390 1
520436 99520436 1001 86380 86390 1
520771 99520771 1001 86380 86390 1
520724 99520724 1001 86380 86390 1
521353 99521353 1001 86380 86390 1
521062 99521062 1001 86380 86390 1
520962 99520962 1001 86380 86390 1
520978 99520978 1001 86380 86390 1
520915 99520915 1001 86380 86390 1
520921 99520921 1001 86380 86390 1
521467 99521467 1001 86380 86390 1
522101 99522101 1001 86380 86390 1
522106 99522106 1001 86380 86390 1
521994 99521994 1001 86380 86390 1
521827 99521827 1001 86380 86390 1
521686 99521686 1001 86380 86390 1
521784 99521784 1001 86380 86390 1
522369 99522369 1001 86380 86390 1
522410 99522410 1001 86380 86390 1
522453 99522453 1001 86380 86390 1
522980 99522980 1001 86380 86390 1
522942 99522942 1001 86380 86390 1
522519 99522519 1001 86380 86390 1
522585 99522585 1001 86380 86390 1
522638 99522638 1001 86380 86390 1
523178 99523178 1001 86380 86390 1
523636 99523636 1001 86380 86390 1
523628 99523628 1001 86380 86390 1
523629 99523629 1001 86380 86390 1
523606 99523606 1001 86380 86390 1
523366 99523366 1001 86380 86390 1
523471 99523471 1001 86380 86390 1
523373 99523373 1001 86380 86390 1
523528 99523528 1001 86380 86390 1
524140 99524140 1001 86380 86390 1
524593 99524593 1001 86380 86390 1
524715 99524715 1001 86380 86390 1
524678 99524678 1001 86380 86390 1
524359 99524359 1001 86380 86390 1
524504 99524504 1001 86380 86390 1
524407 99524407 1001 86380 86390 1
524926 99524926 1001 86380 86390 1
524799 99524799 1001 86380 86390 1
525481 99525481 1001 86380 86390 1
525555 99525555 1001 86380 86390 1
525188 99525188 1001 86380 86390 1
525108 99525108 1001 86380 86390 1
525138 99525138 1001 86380 86390 1
525676 99525676 1001 86380 86390 1
526294 99526294 1001 86380 86390 1
526141 99526141 1001 86380 86390 1
526054 99526054 1001 86380 86390 1
526057 99526057 1001 86380 86390 1
525946 99525946 1001 86380 86390 1
525888 99525888 1001 86380 86390 1
525811 99525811 1001 86380 86390 1
525838 99525838 1001 86380 86390 1
526476 99526476 1001 86380 86390 1
526528 99526528 1001 86380 86390 1
527222 99527222 1001 86380 86390 1
527203 99527203 1001 86380 86390 1
527114 99527114 1001 86380 86390 1
526979 99526979 1001 86380 86390 1
527008 99527008 1001 86380 86390 1
526944 99526944 1001 86380 86390 1
526771 99526771 1001 86380 86390 1
526735 99526735 1001 86380 86390 1
527409 99527409 1001 86380 86390 1
527358 99527358 1001 86380 86390 1
527371 99527371 1001 86380 86390 1
527297 99527297 1001 86380 86390 1
527886 99527886 1001 86380 86390 1
527970 99527970 1001 86380 86390 1
527699 99527699 1001 86380 86390 1
527496 99527496 1001 86380 86390 1
528201 99528201 1001 86380 86390 1
528229 99528229 1001 86380 86390 1
527455 99527455 1001 86380 86390 1
528142 99528142 1001 86380 86390 1
528890 99528890 1001 86380 86390 1
528578 99528578 1001 86380 86390 1
528591 99528591 1001 86380 86390 1
528282 99528282 1001 86380 86390 1
528404 99528404 1001 86380 86390 1
528430 99528430 1001 86380 86390 1
528290 99528290 1001 86380 86390 1
528472 99528472 1001 86380 86390 1
528968 99528968 1001 86380 86390 1
529010 99529010 1001 86380 86390 1
529714 99529714 1001 86380 86390 1
529477 99529477 1001 86380 86390 1
529481 99529481 1001 86380 86390 1
529430 99529430 1001 86380 86390 1
529146 99529146 1001 86380 86390 1
530206 99530206 1001 86380 86390 1
530592 99530592 1001 86380 86390 1
531214 99531214 1001 86380 86390 1
531310 99531310 1001 86380 86390 1
531099 99531099 1001 86380 86390 1
531093 99531093 1001 86380 86390 1
531055 99531055 1001 86380 86390 1
530890 99530890 1001 86380 86390 1
531573 99531573 1001 86380 86390 1
532160 99532160 1001 86380 86390 1
531950 99531950 1001 86380 86390 1
531642 99531642 1001 86380 86390 1
531747 99531747 1001 86380 86390 1
532403 99532403 1001 86380 86390 1
532330 99532330 1001 86380 86390 1
532725 99532725 1001 86380 86390 1
532764 99532764 1001 86380 86390 1
532689 99532689 1001 86380 86390 1
533227 99533227 1001 86380 86390 1
533219 99533219 1001 86380 86390 1
533524 99533524 1001 86380 86390 1
533244 99533244 1001 86380 86390 1
533413 99533413 1001 86380 86390 1
534024 99534024 1001 86380 86390 1
533905 99533905 1001 86380 86390 1
534360 99534360 1001 86380 86390 1
534699 99534699 1001 86380 86390 1
534778 99534778 1001 86380 86390 1
535450 99535450 1001 86380 86390 1
535403 99535403 1001 86380 86390 1
535136 99535136 1001 86380 86390 1
535284 99535284 1001 86380 86390 1
535057 99535057 1001 86380 86390 1
535095 99535095 1001 86380 86390 1
534914 99534914 1001 86380 86390 1
535639 99535639 1001 86380 86390 1
535621 99535621 1001 86380 86390 1
536144 99536144 1001 86380 86390 1
536275 99536275 1001 86380 86390 1
536198 99536198 1001 86380 86390 1
536190 99536190 1001 86380 86390 1
536206 99536206 1001 86380 86390 1
535964 99535964 1001 86380 86390 1
536051 99536051 1001 86380 86390 1
535898 99535898 1001 86380 86390 1
535789 99535789 1001 86380 86390 1
536411 99536411 1001 86380 86390 1
536417 99536417 1001 86380 86390 1
536968 99536968 1001 86380 86390 1
537058 99537058 1001 86380 86390 1
536842 99536842 1001 86380 86390 1
536766 99536766 1001 86380 86390 1
536849 99536849 1001 86380 86390 1
536927 99536927 1001 86380 86390 1
536648 99536648 1001 86380 86390 1
537198 99537198 1001 86380 86390 1
536958 99536958 1001 86380 86390 1
537215 99537215 1001 86380 86390 1
537824 99537824 1001 86380 86390 1
537660 99537660 1001 86380 86390 1
537600 99537600 1001 86380 86390 1
537511 99537511 1001 86380 86390 1
537494 99537494 1001 86380 86390 1
537391 99537391 1001 86380 86390 1
538155 99538155 1001 86380 86390 1
538712 99538712 1001 86380 86390 1
538653 99538653 1001 86380 86390 1
538720 99538720 1001 86380 86390 1
538604 99538604 1001 86380 86390 1
538569 99538569 1001 86380 86390 1
538273 99538273 1001 86380 86390 1
538918 99538918 1001 86380 86390 1
538975 99538975 1001 86380 86390 1
539001 99539001 1001 86380 86390 1
539460 99539460 1001 86380 86390 1
539610 99539610 1001 86380 86390 1
539452 99539452 1001 86380 86390 1
539370 99539370 1001 86380 86390 1
539371 99539371 1001 86380 86390 1
539226 99539226 1001 86380 86390 1
540410 99540410 1001 86380 86390 1
540350 99540350 1001 86380 86390 1
540402 99540402 1001 86380 86390 1
540482 99540482 1001 86380 86390 1
540499 99540499 1001 86380 86390 1
541218 99541218 1001 86380 86390 1
540850 99540850 1001 86380 86390 1
541941 99541941 1001 86380 86390 1
541917 99541917 1001 86380 86390 1
541862 99541862 1001 86380 86390 1
541774 99541774 1001 86380 86390 1
541802 99541802 1001 86380 86390 1
541909 99541909 1001 86380 86390 1
541794 99541794 1001 86380 86390 1
541590 99541590 1001 86380 86390 1
541669 99541669 1001 86380 86390 1
542880 99542880 1001 86380 86390 1
542614 99542614 1001 86380 86390 1
542505 99542505 1001 86380 86390 1
543130 99543130 1001 86380 86390 1
543738 99543738 1001 86380 86390 1
543174 99543174 1001 86380 86390 1
544523 99544523 1001 86380 86390 1
544587 99544587 1001 86380 86390 1
544228 99544228 1001 86380 86390 1
544321 99544321 1001 86380 86390 1
544248 99544248 1001 86380 86390 1
544111 99544111 1001 86380 86390 1
544076 99544076 1001 86380 86390 1
544014 99544014 1001 86380 86390 1
544607 99544607 1001 86380 86390 1
544666 99544666 1001 86380 86390 1
544693 99544693 1001 86380 86390 1
544684 99544684 1001 86380 86390 1
434437 560 1001 18900 21057 1
503054 992 1002 27050 31682 1
525177 1220 1002 45082 56084 1
400190 99400190 1001 86380 86390 1
400522 99400522 1001 86380 86390 1
400873 99400873 1001 86380 86390 1
400853 99400853 1001 86380 86390 1
401049 99401049 1001 86380 86390 1
401060 99401060 1001 86380 86390 1
401325 99401325 1001 86380 86390 1
401505 99401505 1001 86380 86390 1
401699 99401699 1001 86380 86390 1
401697 99401697 1001 86380 86390 1
401725 99401725 1001 86380 86390 1
401821 99401821 1001 86380 86390 1
401773 99401773 1001 86380 86390 1
401746 99401746 1001 86380 86390 1
402384 99402384 1001 86380 86390 1
402554 99402554 1001 86380 86390 1
402705 99402705 1001 86380 86390 1
402915 99402915 1001 86380 86390 1
403023 99403023 1001 86380 86390 1
403581 99403581 1001 86380 86390 1
404047 99404047 1001 86380 86390 1
404455 99404455 1001 86380 86390 1
404735 99404735 1001 86380 86390 1
404843 99404843 1001 86380 86390 1
405110 99405110 1001 86380 86390 1
405515 99405515 1001 86380 86390 1
405737 99405737 1001 86380 86390 1
405835 99405835 1001 86380 86390 1
406357 99406357 1001 86380 86390 1
406672 99406672 1001 86380 86390 1
406977 99406977 1001 86380 86390 1
406942 99406942 1001 86380 86390 1
407316 99407316 1001 86380 86390 1
407446 99407446 1001 86380 86390 1
407741 99407741 1001 86380 86390 1
407725 99407725 1001 86380 86390 1
408223 99408223 1001 86380 86390 1
408249 99408249 1001 86380 86390 1
408590 99408590 1001 86380 86390 1
410166 99410166 1001 86380 86390 1
410226 99410226 1001 86380 86390 1
410384 99410384 1001 86380 86390 1
410784 99410784 1001 86380 86390 1
411043 99411043 1001 86380 86390 1
411213 99411213 1001 86380 86390 1
411137 99411137 1001 86380 86390 1
411824 99411824 1001 86380 86390 1
412058 99412058 1001 86380 86390 1
412393 99412393 1001 86380 86390 1
413565 99413565 1001 86380 86390 1
413337 99413337 1001 86380 86390 1
413621 99413621 1001 86380 86390 1
413382 99413382 1001 86380 86390 1
413010 99413010 1001 86380 86390 1
413166 99413166 1001 86380 86390 1
413018 99413018 1001 86380 86390 1
413842 99413842 1001 86380 86390 1
414838 99414838 1001 86380 86390 1
414791 99414791 1001 86380 86390 1
415602 99415602 1001 86380 86390 1
417000 99417000 1001 86380 86390 1
416959 99416959 1001 86380 86390 1
415991 99415991 1001 86380 86390 1
417475 99417475 1001 86380 86390 1
417561 99417561 1001 86380 86390 1
418730 99418730 1001 86380 86390 1
418092 99418092 1001 86380 86390 1
417921 99417921 1001 86380 86390 1
417935 99417935 1001 86380 86390 1
419002 99419002 1001 86380 86390 1
420337 99420337 1001 86380 86390 1
420416 99420416 1001 86380 86390 1
420073 99420073 1001 86380 86390 1
419807 99419807 1001 86380 86390 1
419593 99419593 1001 86380 86390 1
419322 99419322 1001 86380 86390 1
419476 99419476 1001 86380 86390 1
419368 99419368 1001 86380 86390 1
420674 99420674 1001 86380 86390 1
420719 99420719 1001 86380 86390 1
420549 99420549 1001 86380 86390 1
420665 99420665 1001 86380 86390 1
420668 99420668 1001 86380 86390 1
420687 99420687 1001 86380 86390 1
422013 99422013 1001 86380 86390 1
421886 99421886 1001 86380 86390 1
421441 99421441 1001 86380 86390 1
420899 99420899 1001 86380 86390 1
420920 99420920 1001 86380 86390 1
420877 99420877 1001 86380 86390 1
422188 99422188 1001 86380 86390 1
422401 99422401 1001 86380 86390 1
423601 99423601 1001 86380 86390 1
423673 99423673 1001 86380 86390 1
423471 99423471 1001 86380 86390 1
422960 99422960 1001 86380 86390 1
423149 99423149 1001 86380 86390 1
422973 99422973 1001 86380 86390 1
422834 99422834 1001 86380 86390 1
422681 99422681 1001 86380 86390 1
423853 99423853 1001 86380 86390 1
423906 99423906 1001 86380 86390 1
425341 99425341 1001 86380 86390 1
425360 99425360 1001 86380 86390 1
424869 99424869 1001 86380 86390 1
425708 99425708 1001 86380 86390 1
426739 99426739 1001 86380 86390 1
425841 99425841 1001 86380 86390 1
426051 99426051 1001 86380 86390 1
426182 99426182 1001 86380 86390 1
427309 99427309 1001 86380 86390 1
428260 99428260 1001 86380 86390 1
427531 99427531 1001 86380 86390 1
430210 99430210 1001 86380 86390 1
430196 99430196 1001 86380 86390 1
430489 99430489 1001 86380 86390 1
431742 99431742 1001 86380 86390 1
431459 99431459 1001 86380 86390 1
430984 99430984 1001 86380 86390 1
431194 99431194 1001 86380 86390 1
433050 99433050 1001 86380 86390 1
433054 99433054 1001 86380 86390 1
432656 99432656 1001 86380 86390 1
432808 99432808 1001 86380 86390 1
433912 99433912 1001 86380 86390 1
433880 99433880 1001 86380 86390 1
435051 99435051 1001 86380 86390 1
434753 99434753 1001 86380 86390 1
434276 99434276 1001 86380 86390 1
435713 99435713 1001 86380 86390 1
436916 99436916 1001 86380 86390 1
436581 99436581 1001 86380 86390 1
437236 99437236 1001 86380 86390 1
300095 99300095 1001 86380 86390 1
300566 99300566 1001 86380 86390 1
300581 99300581 1001 86380 86390 1
300556 99300556 1001 86380 86390 1
300560 99300560 1001 86380 86390 1
300505 99300505 1001 86380 86390 1
300280 99300280 1001 86380 86390 1
300913 99300913 1001 86380 86390 1
300773 99300773 1001 86380 86390 1
300905 99300905 1001 86380 86390 1
301063 99301063 1001 86380 86390 1
301096 99301096 1001 86380 86390 1
301060 99301060 1001 86380 86390 1
301728 99301728 1001 86380 86390 1
302284 99302284 1001 86380 86390 1
302186 99302186 1001 86380 86390 1
301989 99301989 1001 86380 86390 1
301792 99301792 1001 86380 86390 1
302393 99302393 1001 86380 86390 1
302435 99302435 1001 86380 86390 1
303139 99303139 1001 86380 86390 1
302914 99302914 1001 86380 86390 1
302658 99302658 1001 86380 86390 1
302737 99302737 1001 86380 86390 1
302598 99302598 1001 86380 86390 1
304026 99304026 1001 86380 86390 1
303805 99303805 1001 86380 86390 1
303536 99303536 1001 86380 86390 1
303579 99303579 1001 86380 86390 1
304118 99304118 1001 86380 86390 1
304856 99304856 1001 86380 86390 1
304679 99304679 1001 86380 86390 1
304759 99304759 1001 86380 86390 1
304748 99304748 1001 86380 86390 1
304726 99304726 1001 86380 86390 1
304305 99304305 1001 86380 86390 1
304328 99304328 1001 86380 86390 1
305608 99305608 1001 86380 86390 1
305223 99305223 1001 86380 86390 1
305114 99305114 1001 86380 86390 1
500106 99500106 1001 86380 86390 1
500095 99500095 1001 86380 86390 1
500097 99500097 1001 86380 86390 1
500164 99500164 1001 86380 86390 1
500724 99500724 1001 86380 86390 1
500443 99500443 1001 86380 86390 1
500422 99500422 1001 86380 86390 1
500362 99500362 1001 86380 86390 1
500300 99500300 1001 86380 86390 1
500352 99500352 1001 86380 86390 1
500831 99500831 1001 86380 86390 1
501579 99501579 1001 86380 86390 1
501493 99501493 1001 86380 86390 1
501344 99501344 1001 86380 86390 1
501209 99501209 1001 86380 86390 1
501796 99501796 1001 86380 86390 1
502396 99502396 1001 86380 86390 1
502137 99502137 1001 86380 86390 1
501910 99501910 1001 86380 86390 1
501915 99501915 1001 86380 86390 1
501894 99501894 1001 86380 86390 1
502566 99502566 1001 86380 86390 1
502529 99502529 1001 86380 86390 1
502572 99502572 1001 86380 86390 1
502669 99502669 1001 86380 86390 1
503268 99503268 1001 86380 86390 1
503237 99503237 1001 86380 86390 1
503081 99503081 1001 86380 86390 1
502753 99502753 1001 86380 86390 1
503386 99503386 1001 86380 86390 1
503965 99503965 1001 86380 86390 1
504883 99504883 1001 86380 86390 1
504783 99504783 1001 86380 86390 1
504788 99504788 1001 86380 86390 1
504518 99504518 1001 86380 86390 1
504969 99504969 1001 86380 86390 1
505030 99505030 1001 86380 86390 1
505645 99505645 1001 86380 86390 1
505894 99505894 1001 86380 86390 1
505908 99505908 1001 86380 86390 1
506508 99506508 1001 86380 86390 1
506339 99506339 1001 86380 86390 1
506263 99506263 1001 86380 86390 1
506354 99506354 1001 86380 86390 1
506369 99506369 1001 86380 86390 1
505977 99505977 1001 86380 86390 1
506032 99506032 1001 86380 86390 1
506125 99506125 1001 86380 86390 1
507223 99507223 1001 86380 86390 1
507264 99507264 1001 86380 86390 1
507079 99507079 1001 86380 86390 1
507183 99507183 1001 86380 86390 1
507579 99507579 1001 86380 86390 1
507694 99507694 1001 86380 86390 1
507760 99507760 1001 86380 86390 1
507737 99507737 1001 86380 86390 1
508383 99508383 1001 86380 86390 1
508953 99508953 1001 86380 86390 1
509022 99509022 1001 86380 86390 1
508732 99508732 1001 86380 86390 1
509140 99509140 1001 86380 86390 1
509535 99509535 1001 86380 86390 1
509993 99509993 1001 86380 86390 1
509945 99509945 1001 86380 86390 1
510551 99510551 1001 86380 86390 1
510497 99510497 1001 86380 86390 1
510336 99510336 1001 86380 86390 1
510108 99510108 1001 86380 86390 1
510909 99510909 1001 86380 86390 1
510832 99510832 1001 86380 86390 1
511448 99511448 1001 86380 86390 1
511153 99511153 1001 86380 86390 1
511232 99511232 1001 86380 86390 1
511207 99511207 1001 86380 86390 1
511253 99511253 1001 86380 86390 1
511104 99511104 1001 86380 86390 1
511081 99511081 1001 86380 86390 1
511680 99511680 1001 86380 86390 1
511677 99511677 1001 86380 86390 1
511691 99511691 1001 86380 86390 1
512205 99512205 1001 86380 86390 1
512096 99512096 1001 86380 86390 1
512064 99512064 1001 86380 86390 1
512523 99512523 1001 86380 86390 1
512438 99512438 1001 86380 86390 1
512543 99512543 1001 86380 86390 1
513150 99513150 1001 86380 86390 1
512681 99512681 1001 86380 86390 1
512607 99512607 1001 86380 86390 1
513930 99513930 1001 86380 86390 1
513932 99513932 1001 86380 86390 1
513842 99513842 1001 86380 86390 1
513714 99513714 1001 86380 86390 1
513821 99513821 1001 86380 86390 1
513477 99513477 1001 86380 86390 1
513612 99513612 1001 86380 86390 1
514150 99514150 1001 86380 86390 1
514047 99514047 1001 86380 86390 1
514141 99514141 1001 86380 86390 1
514691 99514691 1001 86380 86390 1
514682 99514682 1001 86380 86390 1
514841 99514841 1001 86380 86390 1
515010 99515010 1001 86380 86390 1
515009 99515009 1001 86380 86390 1
515558 99515558 1001 86380 86390 1
515612 99515612 1001 86380 86390 1
515618 99515618 1001 86380 86390 1
515101 99515101 1001 86380 86390 1
515838 99515838 1001 86380 86390 1
515831 99515831 1001 86380 86390 1
515870 99515870 1001 86380 86390 1
516164 99516164 1001 86380 86390 1
516052 99516052 1001 86380 86390 1
516532 99516532 1001 86380 86390 1
516524 99516524 1001 86380 86390 1
516659 99516659 1001 86380 86390 1
517174 99517174 1001 86380 86390 1
516756 99516756 1001 86380 86390 1
516798 99516798 1001 86380 86390 1
516751 99516751 1001 86380 86390 1
517440 99517440 1001 86380 86390 1
517831 99517831 1001 86380 86390 1
517629 99517629 1001 86380 86390 1
518252 99518252 1001 86380 86390 1
518946 99518946 1001 86380 86390 1
518806 99518806 1001 86380 86390 1
518679 99518679 1001 86380 86390 1
518705 99518705 1001 86380 86390 1
518701 99518701 1001 86380 86390 1
518444 99518444 1001 86380 86390 1
518509 99518509 1001 86380 86390 1
519104 99519104 1001 86380 86390 1
519069 99519069 1001 86380 86390 1
519099 99519099 1001 86380 86390 1
519703 99519703 1001 86380 86390 1
519572 99519572 1001 86380 86390 1
519456 99519456 1001 86380 86390 1
519591 99519591 1001 86380 86390 1
519529 99519529 1001 86380 86390 1
519285 99519285 1001 86380 86390 1
519238 99519238 1001 86380 86390 1
519954 99519954 1001 86380 86390 1
520011 99520011 1001 86380 86390 1
519835 99519835 1001 86380 86390 1
520617 99520617 1001 86380 86390 1
520421 99520421 1001 86380 86390 1
520264 99520264 1001 86380 86390 1
520146 99520146 1001 86380 86390 1
520083 99520083 1001 86380 86390 1
520732 99520732 1001 86380 86390 1
521406 99521406 1001 86380 86390 1
521329 99521329 1001 86380 86390 1
521357 99521357 1001 86380 86390 1
520908 99520908 1001 86380 86390 1
521498 99521498 1001 86380 86390 1
521475 99521475 1001 86380 86390 1
522149 99522149 1001 86380 86390 1
522000 99522000 1001 86380 86390 1
522007 99522007 1001 86380 86390 1
522008 99522008 1001 86380 86390 1
522088 99522088 1001 86380 86390 1
522424 99522424 1001 86380 86390 1
522297 99522297 1001 86380 86390 1
522965 99522965 1001 86380 86390 1
523045 99523045 1001 86380 86390 1
522783 99522783 1001 86380 86390 1
522558 99522558 1001 86380 86390 1
523897 99523897 1001 86380 86390 1
523345 99523345 1001 86380 86390 1
524032 99524032 1001 86380 86390 1
524124 99524124 1001 86380 86390 1
524070 99524070 1001 86380 86390 1
524658 99524658 1001 86380 86390 1
524749 99524749 1001 86380 86390 1
524374 99524374 1001 86380 86390 1
524333 99524333 1001 86380 86390 1
524355 99524355 1001 86380 86390 1
524775 99524775 1001 86380 86390 1
525471 99525471 1001 86380 86390 1
525408 99525408 1001 86380 86390 1
525493 99525493 1001 86380 86390 1
525289 99525289 1001 86380 86390 1
525220 99525220 1001 86380 86390 1
525002 99525002 1001 86380 86390 1
525005 99525005 1001 86380 86390 1
525148 99525148 1001 86380 86390 1
525692 99525692 1001 86380 86390 1
526247 99526247 1001 86380 86390 1
526191 99526191 1001 86380 86390 1
526043 99526043 1001 86380 86390 1
526137 99526137 1001 86380 86390 1
525853 99525853 1001 86380 86390 1
525905 99525905 1001 86380 86390 1
525829 99525829 1001 86380 86390 1
525913 99525913 1001 86380 86390 1
525891 99525891 1001 86380 86390 1
525956 99525956 1001 86380 86390 1
526490 99526490 1001 86380 86390 1
526507 99526507 1001 86380 86390 1
526520 99526520 1001 86380 86390 1
526820 99526820 1001 86380 86390 1
526833 99526833 1001 86380 86390 1
527853 99527853 1001 86380 86390 1
527499 99527499 1001 86380 86390 1
527504 99527504 1001 86380 86390 1
527518 99527518 1001 86380 86390 1
527531 99527531 1001 86380 86390 1
528220 99528220 1001 86380 86390 1
528760 99528760 1001 86380 86390 1
528622 99528622 1001 86380 86390 1
528652 99528652 1001 86380 86390 1
528481 99528481 1001 86380 86390 1
529503 99529503 1001 86380 86390 1
529520 99529520 1001 86380 86390 1
529290 99529290 1001 86380 86390 1
529891 99529891 1001 86380 86390 1
530344 99530344 1001 86380 86390 1
530332 99530332 1001 86380 86390 1
529939 99529939 1001 86380 86390 1
530606 99530606 1001 86380 86390 1
530567 99530567 1001 86380 86390 1
530736 99530736 1001 86380 86390 1
531369 99531369 1001 86380 86390 1
530858 99530858 1001 86380 86390 1
531454 99531454 1001 86380 86390 1
532203 99532203 1001 86380 86390 1
531993 99531993 1001 86380 86390 1
531598 99531598 1001 86380 86390 1
532337 99532337 1001 86380 86390 1
532392 99532392 1001 86380 86390 1
532893 99532893 1001 86380 86390 1
532822 99532822 1001 86380 86390 1
532592 99532592 1001 86380 86390 1
532430 99532430 1001 86380 86390 1
532497 99532497 1001 86380 86390 1
533042 99533042 1001 86380 86390 1
533749 99533749 1001 86380 86390 1
533582 99533582 1001 86380 86390 1
533546 99533546 1001 86380 86390 1
533351 99533351 1001 86380 86390 1
533864 99533864 1001 86380 86390 1
534609 99534609 1001 86380 86390 1
534590 99534590 1001 86380 86390 1
534605 99534605 1001 86380 86390 1
534490 99534490 1001 86380 86390 1
534479 99534479 1001 86380 86390 1
534431 99534431 1001 86380 86390 1
534421 99534421 1001 86380 86390 1
534096 99534096 1001 86380 86390 1
534101 99534101 1001 86380 86390 1
535507 99535507 1001 86380 86390 1
535335 99535335 1001 86380 86390 1
535465 99535465 1001 86380 86390 1
535443 99535443 1001 86380 86390 1
535501 99535501 1001 86380 86390 1
535147 99535147 1001 86380 86390 1
535072 99535072 1001 86380 86390 1
534947 99534947 1001 86380 86390 1
535680 99535680 1001 86380 86390 1
535555 99535555 1001 86380 86390 1
536234 99536234 1001 86380 86390 1
535717 99535717 1001 86380 86390 1
535861 99535861 1001 86380 86390 1
535719 99535719 1001 86380 86390 1
535790 99535790 1001 86380 86390 1
536428 99536428 1001 86380 86390 1
537008 99537008 1001 86380 86390 1
537141 99537141 1001 86380 86390 1
536686 99536686 1001 86380 86390 1
536689 99536689 1001 86380 86390 1
536560 99536560 1001 86380 86390 1
536603 99536603 1001 86380 86390 1
537796 99537796 1001 86380 86390 1
537856 99537856 1001 86380 86390 1
537793 99537793 1001 86380 86390 1
537740 99537740 1001 86380 86390 1
537543 99537543 1001 86380 86390 1
538127 99538127 1001 86380 86390 1
538167 99538167 1001 86380 86390 1
538169 99538169 1001 86380 86390 1
538093 99538093 1001 86380 86390 1
538189 99538189 1001 86380 86390 1
538697 99538697 1001 86380 86390 1
538596 99538596 1001 86380 86390 1
538458 99538458 1001 86380 86390 1
538541 99538541 1001 86380 86390 1
539568 99539568 1001 86380 86390 1
539412 99539412 1001 86380 86390 1
539355 99539355 1001 86380 86390 1
539215 99539215 1001 86380 86390 1
539178 99539178 1001 86380 86390 1
539153 99539153 1001 86380 86390 1
539754 99539754 1001 86380 86390 1
539845 99539845 1001 86380 86390 1
539020 99539020 1001 86380 86390 1
539760 99539760 1001 86380 86390 1
540418 99540418 1001 86380 86390 1
540381 99540381 1001 86380 86390 1
540346 99540346 1001 86380 86390 1
540040 99540040 1001 86380 86390 1
539894 99539894 1001 86380 86390 1
540516 99540516 1001 86380 86390 1
541137 99541137 1001 86380 86390 1
540956 99540956 1001 86380 86390 1
541034 99541034 1001 86380 86390 1
540872 99540872 1001 86380 86390 1
541343 99541343 1001 86380 86390 1
541476 99541476 1001 86380 86390 1
541454 99541454 1001 86380 86390 1
541480 99541480 1001 86380 86390 1
541392 99541392 1001 86380 86390 1
542055 99542055 1001 86380 86390 1
542036 99542036 1001 86380 86390 1
541786 99541786 1001 86380 86390 1
541860 99541860 1001 86380 86390 1
541658 99541658 1001 86380 86390 1
542937 99542937 1001 86380 86390 1
542698 99542698 1001 86380 86390 1
542486 99542486 1001 86380 86390 1
542487 99542487 1001 86380 86390 1
542490 99542490 1001 86380 86390 1
542517 99542517 1001 86380 86390 1
542981 99542981 1001 86380 86390 1
542946 99542946 1001 86380 86390 1
543644 99543644 1001 86380 86390 1
543697 99543697 1001 86380 86390 1
543712 99543712 1001 86380 86390 1
543701 99543701 1001 86380 86390 1
543516 99543516 1001 86380 86390 1
543319 99543319 1001 86380 86390 1
543270 99543270 1001 86380 86390 1
543975 99543975 1001 86380 86390 1
543938 99543938 1001 86380 86390 1
543811 99543811 1001 86380 86390 1
544237 99544237 1001 86380 86390 1
544082 99544082 1001 86380 86390 1
544073 99544073 1001 86380 86390 1
544141 99544141 1001 86380 86390 1
543999 99543999 1001 86380 86390 1
544601 99544601 1001 86380 86390 1
514007 523 1002 26936 34920 1
400073 99400073 1001 86380 86390 1
400285 99400285 1001 86380 86390 1
400735 99400735 1001 86380 86390 1
400900 99400900 1001 86380 86390 1
400933 99400933 1001 86380 86390 1
401015 99401015 1001 86380 86390 1
401236 99401236 1001 86380 86390 1
401487 99401487 1001 86380 86390 1
401777 99401777 1001 86380 86390 1
402268 99402268 1001 86380 86390 1
402394 99402394 1001 86380 86390 1
402491 99402491 1001 86380 86390 1
402653 99402653 1001 86380 86390 1
402703 99402703 1001 86380 86390 1
402813 99402813 1001 86380 86390 1
403680 99403680 1001 86380 86390 1
404545 99404545 1001 86380 86390 1
404582 99404582 1001 86380 86390 1
405034 99405034 1001 86380 86390 1
405334 99405334 1001 86380 86390 1
405556 99405556 1001 86380 86390 1
406339 99406339 1001 86380 86390 1
406530 99406530 1001 86380 86390 1
406767 99406767 1001 86380 86390 1
406842 99406842 1001 86380 86390 1
407251 99407251 1001 86380 86390 1
407415 99407415 1001 86380 86390 1
408257 99408257 1001 86380 86390 1
408406 99408406 1001 86380 86390 1
408608 99408608 1001 86380 86390 1
408964 99408964 1001 86380 86390 1
409473 99409473 1001 86380 86390 1
409592 99409592 1001 86380 86390 1
409765 99409765 1001 86380 86390 1
409983 99409983 1001 86380 86390 1
410024 99410024 1001 86380 86390 1
410068 99410068 1001 86380 86390 1
410008 99410008 1001 86380 86390 1
410188 99410188 1001 86380 86390 1
410263 99410263 1001 86380 86390 1
410464 99410464 1001 86380 86390 1
410590 99410590 1001 86380 86390 1
410976 99410976 1001 86380 86390 1
411376 99411376 1001 86380 86390 1
411892 99411892 1001 86380 86390 1
412310 99412310 1001 86380 86390 1
412980 99412980 1001 86380 86390 1
413149 99413149 1001 86380 86390 1
412729 99412729 1001 86380 86390 1
412710 99412710 1001 86380 86390 1
413785 99413785 1001 86380 86390 1
413736 99413736 1001 86380 86390 1
414545 99414545 1001 86380 86390 1
414527 99414527 1001 86380 86390 1
415367 99415367 1001 86380 86390 1
416753 99416753 1001 86380 86390 1
416322 99416322 1001 86380 86390 1
416390 99416390 1001 86380 86390 1
416488 99416488 1001 86380 86390 1
416513 99416513 1001 86380 86390 1
415778 99415778 1001 86380 86390 1
417425 99417425 1001 86380 86390 1
417427 99417427 1001 86380 86390 1
418801 99418801 1001 86380 86390 1
417661 99417661 1001 86380 86390 1
417863 99417863 1001 86380 86390 1
417757 99417757 1001 86380 86390 1
417816 99417816 1001 86380 86390 1
420099 99420099 1001 86380 86390 1
420090 99420090 1001 86380 86390 1
419393 99419393 1001 86380 86390 1
419507 99419507 1001 86380 86390 1
419615 99419615 1001 86380 86390 1
422113 99422113 1001 86380 86390 1
421304 99421304 1001 86380 86390 1
421332 99421332 1001 86380 86390 1
420847 99420847 1001 86380 86390 1
422524 99422524 1001 86380 86390 1
423719 99423719 1001 86380 86390 1
423328 99423328 1001 86380 86390 1
423643 99423643 1001 86380 86390 1
423239 99423239 1001 86380 86390 1
422762 99422762 1001 86380 86390 1
422592 99422592 1001 86380 86390 1
423845 99423845 1001 86380 86390 1
423782 99423782 1001 86380 86390 1
424116 99424116 1001 86380 86390 1
425336 99425336 1001 86380 86390 1
425237 99425237 1001 86380 86390 1
425070 99425070 1001 86380 86390 1
424761 99424761 1001 86380 86390 1
424912 99424912 1001 86380 86390 1
426743 99426743 1001 86380 86390 1
426873 99426873 1001 86380 86390 1
426806 99426806 1001 86380 86390 1
426833 99426833 1001 86380 86390 1
426276 99426276 1001 86380 86390 1
426388 99426388 1001 86380 86390 1
425834 99425834 1001 86380 86390 1
427452 99427452 1001 86380 86390 1
428578 99428578 1001 86380 86390 1
428458 99428458 1001 86380 86390 1
428238 99428238 1001 86380 86390 1
428026 99428026 1001 86380 86390 1
427752 99427752 1001 86380 86390 1
427918 99427918 1001 86380 86390 1
427919 99427919 1001 86380 86390 1
428959 99428959 1001 86380 86390 1
428840 99428840 1001 86380 86390 1
429805 99429805 1001 86380 86390 1
429859 99429859 1001 86380 86390 1
429795 99429795 1001 86380 86390 1
429247 99429247 1001 86380 86390 1
430546 99430546 1001 86380 86390 1
430749 99430749 1001 86380 86390 1
431608 99431608 1001 86380 86390 1
431199 99431199 1001 86380 86390 1
430887 99430887 1001 86380 86390 1
432128 99432128 1001 86380 86390 1
432314 99432314 1001 86380 86390 1
432237 99432237 1001 86380 86390 1
432972 99432972 1001 86380 86390 1
433173 99433173 1001 86380 86390 1
433307 99433307 1001 86380 86390 1
433067 99433067 1001 86380 86390 1
432765 99432765 1001 86380 86390 1
434017 99434017 1001 86380 86390 1
433998 99433998 1001 86380 86390 1
433923 99433923 1001 86380 86390 1
434132 99434132 1001 86380 86390 1
435136 99435136 1001 86380 86390 1
434704 99434704 1001 86380 86390 1
434873 99434873 1001 86380 86390 1
434604 99434604 1001 86380 86390 1
434231 99434231 1001 86380 86390 1
435603 99435603 1001 86380 86390 1
435756 99435756 1001 86380 86390 1
437018 99437018 1001 86380 86390 1
437019 99437019 1001 86380 86390 1
436920 99436920 1001 86380 86390 1
436521 99436521 1001 86380 86390 1
435926 99435926 1001 86380 86390 1
300100 99300100 1001 86380 86390 1
437250 99437250 1001 86380 86390 1
437304 99437304 1001 86380 86390 1
437181 99437181 1001 86380 86390 1
300588 99300588 1001 86380 86390 1
300684 99300684 1001 86380 86390 1
300346 99300346 1001 86380 86390 1
300263 99300263 1001 86380 86390 1
300173 99300173 1001 86380 86390 1
300740 99300740 1001 86380 86390 1
300834 99300834 1001 86380 86390 1
300771 99300771 1001 86380 86390 1
301375 99301375 1001 86380 86390 1
301406 99301406 1001 86380 86390 1
301500 99301500 1001 86380 86390 1
301546 99301546 1001 86380 86390 1
301182 99301182 1001 86380 86390 1
301280 99301280 1001 86380 86390 1
301018 99301018 1001 86380 86390 1
301632 99301632 1001 86380 86390 1
301671 99301671 1001 86380 86390 1
301969 99301969 1001 86380 86390 1
302993 99302993 1001 86380 86390 1
302831 99302831 1001 86380 86390 1
302961 99302961 1001 86380 86390 1
302702 99302702 1001 86380 86390 1
302586 99302586 1001 86380 86390 1
303378 99303378 1001 86380 86390 1
303342 99303342 1001 86380 86390 1
303332 99303332 1001 86380 86390 1
303883 99303883 1001 86380 86390 1
303954 99303954 1001 86380 86390 1
303439 99303439 1001 86380 86390 1
303583 99303583 1001 86380 86390 1
304181 99304181 1001 86380 86390 1
304144 99304144 1001 86380 86390 1
304677 99304677 1001 86380 86390 1
304640 99304640 1001 86380 86390 1
304432 99304432 1001 86380 86390 1
304272 99304272 1001 86380 86390 1
305657 99305657 1001 86380 86390 1
305469 99305469 1001 86380 86390 1
305399 99305399 1001 86380 86390 1
305264 99305264 1001 86380 86390 1
500043 99500043 1001 86380 86390 1
500661 99500661 1001 86380 86390 1
500657 99500657 1001 86380 86390 1
500440 99500440 1001 86380 86390 1
500532 99500532 1001 86380 86390 1
500420 99500420 1001 86380 86390 1
500379 99500379 1001 86380 86390 1
500264 99500264 1001 86380 86390 1
500903 99500903 1001 86380 86390 1
500881 99500881 1001 86380 86390 1
501555 99501555 1001 86380 86390 1
501507 99501507 1001 86380 86390 1
501287 99501287 1001 86380 86390 1
501354 99501354 1001 86380 86390 1
501216 99501216 1001 86380 86390 1
501810 99501810 1001 86380 86390 1
501648 99501648 1001 86380 86390 1
502366 99502366 1001 86380 86390 1
502208 99502208 1001 86380 86390 1
502055 99502055 1001 86380 86390 1
502178 99502178 1001 86380 86390 1
501846 99501846 1001 86380 86390 1
502594 99502594 1001 86380 86390 1
502570 99502570 1001 86380 86390 1
502573 99502573 1001 86380 86390 1
502590 99502590 1001 86380 86390 1
503269 99503269 1001 86380 86390 1
503156 99503156 1001 86380 86390 1
503174 99503174 1001 86380 86390 1
502920 99502920 1001 86380 86390 1
502885 99502885 1001 86380 86390 1
502710 99502710 1001 86380 86390 1
502729 99502729 1001 86380 86390 1
503901 99503901 1001 86380 86390 1
503695 99503695 1001 86380 86390 1
503607 99503607 1001 86380 86390 1
504790 99504790 1001 86380 86390 1
504757 99504757 1001 86380 86390 1
504701 99504701 1001 86380 86390 1
504631 99504631 1001 86380 86390 1
504443 99504443 1001 86380 86390 1
504447 99504447 1001 86380 86390 1
504334 99504334 1001 86380 86390 1
505410 99505410 1001 86380 86390 1
505426 99505426 1001 86380 86390 1
505337 99505337 1001 86380 86390 1
505355 99505355 1001 86380 86390 1
505810 99505810 1001 86380 86390 1
506441 99506441 1001 86380 86390 1
506475 99506475 1001 86380 86390 1
506582 99506582 1001 86380 86390 1
506185 99506185 1001 86380 86390 1
506006 99506006 1001 86380 86390 1
506110 99506110 1001 86380 86390 1
506139 99506139 1001 86380 86390 1
505984 99505984 1001 86380 86390 1
506727 99506727 1001 86380 86390 1
507269 99507269 1001 86380 86390 1
507258 99507258 1001 86380 86390 1
507075 99507075 1001 86380 86390 1
506935 99506935 1001 86380 86390 1
507578 99507578 1001 86380 86390 1
507568 99507568 1001 86380 86390 1
507470 99507470 1001 86380 86390 1
508093 99508093 1001 86380 86390 1
507940 99507940 1001 86380 86390 1
508030 99508030 1001 86380 86390 1
507983 99507983 1001 86380 86390 1
507925 99507925 1001 86380 86390 1
508029 99508029 1001 86380 86390 1
508310 99508310 1001 86380 86390 1
508389 99508389 1001 86380 86390 1
508257 99508257 1001 86380 86390 1
508999 99508999 1001 86380 86390 1
508909 99508909 1001 86380 86390 1
509002 99509002 1001 86380 86390 1
508930 99508930 1001 86380 86390 1
508906 99508906 1001 86380 86390 1
509010 99509010 1001 86380 86390 1
508770 99508770 1001 86380 86390 1
508746 99508746 1001 86380 86390 1
508639 99508639 1001 86380 86390 1
508486 99508486 1001 86380 86390 1
509166 99509166 1001 86380 86390 1
509828 99509828 1001 86380 86390 1
509397 99509397 1001 86380 86390 1
509350 99509350 1001 86380 86390 1
509299 99509299 1001 86380 86390 1
510069 99510069 1001 86380 86390 1
510542 99510542 1001 86380 86390 1
510436 99510436 1001 86380 86390 1
510516 99510516 1001 86380 86390 1
510402 99510402 1001 86380 86390 1
510789 99510789 1001 86380 86390 1
510916 99510916 1001 86380 86390 1
511471 99511471 1001 86380 86390 1
511179 99511179 1001 86380 86390 1
510947 99510947 1001 86380 86390 1
511026 99511026 1001 86380 86390 1
511731 99511731 1001 86380 86390 1
511982 99511982 1001 86380 86390 1
511777 99511777 1001 86380 86390 1
512536 99512536 1001 86380 86390 1
512992 99512992 1001 86380 86390 1
512856 99512856 1001 86380 86390 1
512693 99512693 1001 86380 86390 1
512668 99512668 1001 86380 86390 1
512647 99512647 1001 86380 86390 1
513307 99513307 1001 86380 86390 1
513916 99513916 1001 86380 86390 1
513858 99513858 1001 86380 86390 1
513719 99513719 1001 86380 86390 1
513467 99513467 1001 86380 86390 1
513470 99513470 1001 86380 86390 1
513589 99513589 1001 86380 86390 1
513513 99513513 1001 86380 86390 1
514067 99514067 1001 86380 86390 1
514072 99514072 1001 86380 86390 1
514139 99514139 1001 86380 86390 1
514062 99514062 1001 86380 86390 1
514472 99514472 1001 86380 86390 1
514641 99514641 1001 86380 86390 1
514573 99514573 1001 86380 86390 1
514288 99514288 1001 86380 86390 1
514367 99514367 1001 86380 86390 1
514419 99514419 1001 86380 86390 1
514256 99514256 1001 86380 86390 1
514977 99514977 1001 86380 86390 1
515030 99515030 1001 86380 86390 1
515031 99515031 1001 86380 86390 1
515497 99515497 1001 86380 86390 1
515471 99515471 1001 86380 86390 1
515127 99515127 1001 86380 86390 1
515167 99515167 1001 86380 86390 1
515735 99515735 1001 86380 86390 1
515852 99515852 1001 86380 86390 1
515686 99515686 1001 86380 86390 1
515739 99515739 1001 86380 86390 1
516458 99516458 1001 86380 86390 1
516441 99516441 1001 86380 86390 1
516140 99516140 1001 86380 86390 1
516671 99516671 1001 86380 86390 1
517238 99517238 1001 86380 86390 1
517201 99517201 1001 86380 86390 1
516955 99516955 1001 86380 86390 1
516912 99516912 1001 86380 86390 1
517407 99517407 1001 86380 86390 1
517512 99517512 1001 86380 86390 1
518094 99518094 1001 86380 86390 1
517805 99517805 1001 86380 86390 1
517838 99517838 1001 86380 86390 1
517612 99517612 1001 86380 86390 1
518277 99518277 1001 86380 86390 1
518822 99518822 1001 86380 86390 1
518830 99518830 1001 86380 86390 1
518681 99518681 1001 86380 86390 1
519129 99519129 1001 86380 86390 1
519002 99519002 1001 86380 86390 1
519522 99519522 1001 86380 86390 1
519561 99519561 1001 86380 86390 1
519269 99519269 1001 86380 86390 1
519953 99519953 1001 86380 86390 1
519889 99519889 1001 86380 86390 1
520552 99520552 1001 86380 86390 1
520478 99520478 1001 86380 86390 1
520479 99520479 1001 86380 86390 1
520519 99520519 1001 86380 86390 1
520229 99520229 1001 86380 86390 1
520230 99520230 1001 86380 86390 1
520235 99520235 1001 86380 86390 1
520750 99520750 1001 86380 86390 1
520871 99520871 1001 86380 86390 1
522124 99522124 1001 86380 86390 1
522240 99522240 1001 86380 86390 1
521996 99521996 1001 86380 86390 1
522075 99522075 1001 86380 86390 1
522943 99522943 1001 86380 86390 1
522838 99522838 1001 86380 86390 1
522800 99522800 1001 86380 86390 1
522870 99522870 1001 86380 86390 1
522525 99522525 1001 86380 86390 1
522505 99522505 1001 86380 86390 1
523177 99523177 1001 86380 86390 1
523918 99523918 1001 86380 86390 1
523936 99523936 1001 86380 86390 1
523557 99523557 1001 86380 86390 1
523536 99523536 1001 86380 86390 1
523566 99523566 1001 86380 86390 1
523383 99523383 1001 86380 86390 1
524567 99524567 1001 86380 86390 1
524438 99524438 1001 86380 86390 1
524507 99524507 1001 86380 86390 1
524188 99524188 1001 86380 86390 1
524783 99524783 1001 86380 86390 1
524961 99524961 1001 86380 86390 1
525568 99525568 1001 86380 86390 1
525313 99525313 1001 86380 86390 1
525392 99525392 1001 86380 86390 1
525296 99525296 1001 86380 86390 1
525246 99525246 1001 86380 86390 1
525079 99525079 1001 86380 86390 1
525146 99525146 1001 86380 86390 1
525753 99525753 1001 86380 86390 1
525797 99525797 1001 86380 86390 1
525669 99525669 1001 86380 86390 1
526387 99526387 1001 86380 86390 1
526395 99526395 1001 86380 86390 1
525903 99525903 1001 86380 86390 1
526483 99526483 1001 86380 86390 1
526899 99526899 1001 86380 86390 1
526938 99526938 1001 86380 86390 1
526736 99526736 1001 86380 86390 1
526776 99526776 1001 86380 86390 1
526739 99526739 1001 86380 86390 1
526662 99526662 1001 86380 86390 1
526675 99526675 1001 86380 86390 1
527350 99527350 1001 86380 86390 1
527261 99527261 1001 86380 86390 1
527952 99527952 1001 86380 86390 1
527810 99527810 1001 86380 86390 1
527837 99527837 1001 86380 86390 1
527722 99527722 1001 86380 86390 1
527763 99527763 1001 86380 86390 1
527566 99527566 1001 86380 86390 1
528180 99528180 1001 86380 86390 1
528689 99528689 1001 86380 86390 1
528495 99528495 1001 86380 86390 1
528378 99528378 1001 86380 86390 1
529003 99529003 1001 86380 86390 1
529088 99529088 1001 86380 86390 1
529663 99529663 1001 86380 86390 1
529591 99529591 1001 86380 86390 1
529658 99529658 1001 86380 86390 1
529522 99529522 1001 86380 86390 1
529484 99529484 1001 86380 86390 1
529488 99529488 1001 86380 86390 1
529136 99529136 1001 86380 86390 1
529113 99529113 1001 86380 86390 1
530413 99530413 1001 86380 86390 1
530506 99530506 1001 86380 86390 1
530408 99530408 1001 86380 86390 1
530409 99530409 1001 86380 86390 1
530033 99530033 1001 86380 86390 1
530718 99530718 1001 86380 86390 1
531065 99531065 1001 86380 86390 1
530878 99530878 1001 86380 86390 1
531442 99531442 1001 86380 86390 1
531419 99531419 1001 86380 86390 1
531578 99531578 1001 86380 86390 1
532176 99532176 1001 86380 86390 1
531961 99531961 1001 86380 86390 1
532000 99532000 1001 86380 86390 1
531743 99531743 1001 86380 86390 1
531671 99531671 1001 86380 86390 1
532381 99532381 1001 86380 86390 1
532738 99532738 1001 86380 86390 1
532717 99532717 1001 86380 86390 1
533139 99533139 1001 86380 86390 1
533450 99533450 1001 86380 86390 1
533583 99533583 1001 86380 86390 1
533571 99533571 1001 86380 86390 1
533269 99533269 1001 86380 86390 1
534000 99534000 1001 86380 86390 1
534666 99534666 1001 86380 86390 1
534619 99534619 1001 86380 86390 1
534414 99534414 1001 86380 86390 1
534468 99534468 1001 86380 86390 1
534829 99534829 1001 86380 86390 1
535134 99535134 1001 86380 86390 1
534971 99534971 1001 86380 86390 1
535794 99535794 1001 86380 86390 1
535745 99535745 1001 86380 86390 1
535853 99535853 1001 86380 86390 1
536498 99536498 1001 86380 86390 1
537010 99537010 1001 86380 86390 1
536900 99536900 1001 86380 86390 1
536690 99536690 1001 86380 86390 1
537235 99537235 1001 86380 86390 1
537822 99537822 1001 86380 86390 1
537864 99537864 1001 86380 86390 1
537971 99537971 1001 86380 86390 1
537644 99537644 1001 86380 86390 1
537645 99537645 1001 86380 86390 1
537737 99537737 1001 86380 86390 1
537445 99537445 1001 86380 86390 1
537454 99537454 1001 86380 86390 1
538050 99538050 1001 86380 86390 1
538141 99538141 1001 86380 86390 1
538158 99538158 1001 86380 86390 1
538636 99538636 1001 86380 86390 1
538420 99538420 1001 86380 86390 1
538337 99538337 1001 86380 86390 1
539261 99539261 1001 86380 86390 1
539392 99539392 1001 86380 86390 1
539819 99539819 1001 86380 86390 1
539799 99539799 1001 86380 86390 1
539714 99539714 1001 86380 86390 1
540210 99540210 1001 86380 86390 1
539917 99539917 1001 86380 86390 1
540502 99540502 1001 86380 86390 1
541049 99541049 1001 86380 86390 1
540882 99540882 1001 86380 86390 1
540819 99540819 1001 86380 86390 1
541307 99541307 1001 86380 86390 1
541738 99541738 1001 86380 86390 1
541791 99541791 1001 86380 86390 1
541872 99541872 1001 86380 86390 1
541911 99541911 1001 86380 86390 1
541834 99541834 1001 86380 86390 1
541666 99541666 1001 86380 86390 1
541674 99541674 1001 86380 86390 1
541573 99541573 1001 86380 86390 1
542310 99542310 1001 86380 86390 1
542912 99542912 1001 86380 86390 1
542605 99542605 1001 86380 86390 1
542709 99542709 1001 86380 86390 1
542389 99542389 1001 86380 86390 1
542485 99542485 1001 86380 86390 1
542512 99542512 1001 86380 86390 1
542963 99542963 1001 86380 86390 1
543413 99543413 1001 86380 86390 1
543452 99543452 1001 86380 86390 1
543212 99543212 1001 86380 86390 1
543892 99543892 1001 86380 86390 1
543858 99543858 1001 86380 86390 1
544408 99544408 1001 86380 86390 1
544608 99544608 1001 86380 86390 1
528053 820 1002 37943 41943 1
400028 99400028 1001 86380 86390 1
400043 99400043 1001 86380 86390 1
400301 99400301 1001 86380 86390 1
400293 99400293 1001 86380 86390 1
401286 99401286 1001 86380 86390 1
401584 99401584 1001 86380 86390 1
402162 99402162 1001 86380 86390 1
402782 99402782 1001 86380 86390 1
402710 99402710 1001 86380 86390 1
402936 99402936 1001 86380 86390 1
403545 99403545 1001 86380 86390 1
403551 99403551 1001 86380 86390 1
403701 99403701 1001 86380 86390 1
403969 99403969 1001 86380 86390 1
405109 99405109 1001 86380 86390 1
405575 99405575 1001 86380 86390 1
405612 99405612 1001 86380 86390 1
405858 99405858 1001 86380 86390 1
406155 99406155 1001 86380 86390 1
406544 99406544 1001 86380 86390 1
406847 99406847 1001 86380 86390 1
406948 99406948 1001 86380 86390 1
407017 99407017 1001 86380 86390 1
407079 99407079 1001 86380 86390 1
407367 99407367 1001 86380 86390 1
407471 99407471 1001 86380 86390 1
407809 99407809 1001 86380 86390 1
407815 99407815 1001 86380 86390 1
408194 99408194 1001 86380 86390 1
408356 99408356 1001 86380 86390 1
408545 99408545 1001 86380 86390 1
409018 99409018 1001 86380 86390 1
409468 99409468 1001 86380 86390 1
409518 99409518 1001 86380 86390 1
409715 99409715 1001 86380 86390 1
409700 99409700 1001 86380 86390 1
409723 99409723 1001 86380 86390 1
409749 99409749 1001 86380 86390 1
409816 99409816 1001 86380 86390 1
409860 99409860 1001 86380 86390 1
409926 99409926 1001 86380 86390 1
410182 99410182 1001 86380 86390 1
409990 99409990 1001 86380 86390 1
410323 99410323 1001 86380 86390 1
410670 99410670 1001 86380 86390 1
410783 99410783 1001 86380 86390 1
410868 99410868 1001 86380 86390 1
411056 99411056 1001 86380 86390 1
411129 99411129 1001 86380 86390 1
411354 99411354 1001 86380 86390 1
411735 99411735 1001 86380 86390 1
411928 99411928 1001 86380 86390 1
413646 99413646 1001 86380 86390 1
413486 99413486 1001 86380 86390 1
413487 99413487 1001 86380 86390 1
413161 99413161 1001 86380 86390 1
412981 99412981 1001 86380 86390 1
412891 99412891 1001 86380 86390 1
413094 99413094 1001 86380 86390 1
412484 99412484 1001 86380 86390 1
412564 99412564 1001 86380 86390 1
413942 99413942 1001 86380 86390 1
413741 99413741 1001 86380 86390 1
413856 99413856 1001 86380 86390 1
413937 99413937 1001 86380 86390 1
415103 99415103 1001 86380 86390 1
415131 99415131 1001 86380 86390 1
414595 99414595 1001 86380 86390 1
414805 99414805 1001 86380 86390 1
414252 99414252 1001 86380 86390 1
414197 99414197 1001 86380 86390 1
415355 99415355 1001 86380 86390 1
416672 99416672 1001 86380 86390 1
416291 99416291 1001 86380 86390 1
416408 99416408 1001 86380 86390 1
416146 99416146 1001 86380 86390 1
416491 99416491 1001 86380 86390 1
417094 99417094 1001 86380 86390 1
417382 99417382 1001 86380 86390 1
417298 99417298 1001 86380 86390 1
418434 99418434 1001 86380 86390 1
418497 99418497 1001 86380 86390 1
417871 99417871 1001 86380 86390 1
417925 99417925 1001 86380 86390 1
419194 99419194 1001 86380 86390 1
418939 99418939 1001 86380 86390 1
418925 99418925 1001 86380 86390 1
419963 99419963 1001 86380 86390 1
419274 99419274 1001 86380 86390 1
420700 99420700 1001 86380 86390 1
422060 99422060 1001 86380 86390 1
421950 99421950 1001 86380 86390 1
421419 99421419 1001 86380 86390 1
421683 99421683 1001 86380 86390 1
421048 99421048 1001 86380 86390 1
422185 99422185 1001 86380 86390 1
423370 99423370 1001 86380 86390 1
423550 99423550 1001 86380 86390 1
423668 99423668 1001 86380 86390 1
423737 99423737 1001 86380 86390 1
424015 99424015 1001 86380 86390 1
424036 99424036 1001 86380 86390 1
423797 99423797 1001 86380 86390 1
423934 99423934 1001 86380 86390 1
425361 99425361 1001 86380 86390 1
425374 99425374 1001 86380 86390 1
424741 99424741 1001 86380 86390 1
424994 99424994 1001 86380 86390 1
424212 99424212 1001 86380 86390 1
424487 99424487 1001 86380 86390 1
425657 99425657 1001 86380 86390 1
425492 99425492 1001 86380 86390 1
426702 99426702 1001 86380 86390 1
426758 99426758 1001 86380 86390 1
426445 99426445 1001 86380 86390 1
426634 99426634 1001 86380 86390 1
426363 99426363 1001 86380 86390 1
427433 99427433 1001 86380 86390 1
427472 99427472 1001 86380 86390 1
427195 99427195 1001 86380 86390 1
428364 99428364 1001 86380 86390 1
427953 99427953 1001 86380 86390 1
428304 99428304 1001 86380 86390 1
427781 99427781 1001 86380 86390 1
428766 99428766 1001 86380 86390 1
428983 99428983 1001 86380 86390 1
429741 99429741 1001 86380 86390 1
429654 99429654 1001 86380 86390 1
429192 99429192 1001 86380 86390 1
431904 99431904 1001 86380 86390 1
431584 99431584 1001 86380 86390 1
431508 99431508 1001 86380 86390 1
432409 99432409 1001 86380 86390 1
432102 99432102 1001 86380 86390 1
433518 99433518 1001 86380 86390 1
433436 99433436 1001 86380 86390 1
433467 99433467 1001 86380 86390 1
433176 99433176 1001 86380 86390 1
433095 99433095 1001 86380 86390 1
432751 99432751 1001 86380 86390 1
432830 99432830 1001 86380 86390 1
434032 99434032 1001 86380 86390 1
435108 99435108 1001 86380 86390 1
435303 99435303 1001 86380 86390 1
434972 99434972 1001 86380 86390 1
434611 99434611 1001 86380 86390 1
434678 99434678 1001 86380 86390 1
434261 99434261 1001 86380 86390 1
434440 99434440 1001 86380 86390 1
435517 99435517 1001 86380 86390 1
436809 99436809 1001 86380 86390 1
437092 99437092 1001 86380 86390 1
436449 99436449 1001 86380 86390 1
436356 99436356 1001 86380 86390 1
436433 99436433 1001 86380 86390 1
436192 99436192 1001 86380 86390 1
300097 99300097 1001 86380 86390 1
300086 99300086 1001 86380 86390 1
300088 99300088 1001 86380 86390 1
300001 99300001 1001 86380 86390 1
300563 99300563 1001 86380 86390 1
300534 99300534 1001 86380 86390 1
300381 99300381 1001 86380 86390 1
300493 99300493 1001 86380 86390 1
300524 99300524 1001 86380 86390 1
301407 99301407 1001 86380 86390 1
301077 99301077 1001 86380 86390 1
301557 99301557 1001 86380 86390 1
301700 99301700 1001 86380 86390 1
302313 99302313 1001 86380 86390 1
302100 99302100 1001 86380 86390 1
302456 99302456 1001 86380 86390 1
302406 99302406 1001 86380 86390 1
302486 99302486 1001 86380 86390 1
302454 99302454 1001 86380 86390 1
303170 99303170 1001 86380 86390 1
303107 99303107 1001 86380 86390 1
303024 99303024 1001 86380 86390 1
302814 99302814 1001 86380 86390 1
302922 99302922 1001 86380 86390 1
303346 99303346 1001 86380 86390 1
303214 99303214 1001 86380 86390 1
303370 99303370 1001 86380 86390 1
303879 99303879 1001 86380 86390 1
303984 99303984 1001 86380 86390 1
303915 99303915 1001 86380 86390 1
303515 99303515 1001 86380 86390 1
303601 99303601 1001 86380 86390 1
303462 99303462 1001 86380 86390 1
304098 99304098 1001 86380 86390 1
304743 99304743 1001 86380 86390 1
304738 99304738 1001 86380 86390 1
304804 99304804 1001 86380 86390 1
304374 99304374 1001 86380 86390 1
304311 99304311 1001 86380 86390 1
304882 99304882 1001 86380 86390 1
304947 99304947 1001 86380 86390 1
305569 99305569 1001 86380 86390 1
305508 99305508 1001 86380 86390 1
305279 99305279 1001 86380 86390 1
500812 99500812 1001 86380 86390 1
500687 99500687 1001 86380 86390 1
500516 99500516 1001 86380 86390 1
500293 99500293 1001 86380 86390 1
500281 99500281 1001 86380 86390 1
500347 99500347 1001 86380 86390 1
501004 99501004 1001 86380 86390 1
501536 99501536 1001 86380 86390 1
501070 99501070 1001 86380 86390 1
501720 99501720 1001 86380 86390 1
502393 99502393 1001 86380 86390 1
502348 99502348 1001 86380 86390 1
502156 99502156 1001 86380 86390 1
502067 99502067 1001 86380 86390 1
502164 99502164 1001 86380 86390 1
502194 99502194 1001 86380 86390 1
502477 99502477 1001 86380 86390 1
502646 99502646 1001 86380 86390 1
503210 99503210 1001 86380 86390 1
503108 99503108 1001 86380 86390 1
503200 99503200 1001 86380 86390 1
502860 99502860 1001 86380 86390 1
502695 99502695 1001 86380 86390 1
504002 99504002 1001 86380 86390 1
504088 99504088 1001 86380 86390 1
503752 99503752 1001 86380 86390 1
503701 99503701 1001 86380 86390 1
504635 99504635 1001 86380 86390 1
504628 99504628 1001 86380 86390 1
504669 99504669 1001 86380 86390 1
504685 99504685 1001 86380 86390 1
504393 99504393 1001 86380 86390 1
505059 99505059 1001 86380 86390 1
505099 99505099 1001 86380 86390 1
505730 99505730 1001 86380 86390 1
505416 99505416 1001 86380 86390 1
505458 99505458 1001 86380 86390 1
505253 99505253 1001 86380 86390 1
505195 99505195 1001 86380 86390 1
505914 99505914 1001 86380 86390 1
505878 99505878 1001 86380 86390 1
506295 99506295 1001 86380 86390 1
506206 99506206 1001 86380 86390 1
506015 99506015 1001 86380 86390 1
506101 99506101 1001 86380 86390 1
506702 99506702 1001 86380 86390 1
506681 99506681 1001 86380 86390 1
507153 99507153 1001 86380 86390 1
507142 99507142 1001 86380 86390 1
507013 99507013 1001 86380 86390 1
506814 99506814 1001 86380 86390 1
506917 99506917 1001 86380 86390 1
507614 99507614 1001 86380 86390 1
508213 99508213 1001 86380 86390 1
507914 99507914 1001 86380 86390 1
507738 99507738 1001 86380 86390 1
508963 99508963 1001 86380 86390 1
508505 99508505 1001 86380 86390 1
508531 99508531 1001 86380 86390 1
508520 99508520 1001 86380 86390 1
509163 99509163 1001 86380 86390 1
508454 99508454 1001 86380 86390 1
509244 99509244 1001 86380 86390 1
509260 99509260 1001 86380 86390 1
509803 99509803 1001 86380 86390 1
509858 99509858 1001 86380 86390 1
509322 99509322 1001 86380 86390 1
509907 99509907 1001 86380 86390 1
510347 99510347 1001 86380 86390 1
510323 99510323 1001 86380 86390 1
510351 99510351 1001 86380 86390 1
510276 99510276 1001 86380 86390 1
510918 99510918 1001 86380 86390 1
511399 99511399 1001 86380 86390 1
511394 99511394 1001 86380 86390 1
511220 99511220 1001 86380 86390 1
511262 99511262 1001 86380 86390 1
511340 99511340 1001 86380 86390 1
511305 99511305 1001 86380 86390 1
510998 99510998 1001 86380 86390 1
511040 99511040 1001 86380 86390 1
511733 99511733 1001 86380 86390 1
512349 99512349 1001 86380 86390 1
512174 99512174 1001 86380 86390 1
512149 99512149 1001 86380 86390 1
512102 99512102 1001 86380 86390 1
511848 99511848 1001 86380 86390 1
511849 99511849 1001 86380 86390 1
511793 99511793 1001 86380 86390 1
511860 99511860 1001 86380 86390 1
511782 99511782 1001 86380 86390 1
512578 99512578 1001 86380 86390 1
512399 99512399 1001 86380 86390 1
513044 99513044 1001 86380 86390 1
512842 99512842 1001 86380 86390 1
513253 99513253 1001 86380 86390 1
514031 99514031 1001 86380 86390 1
513771 99513771 1001 86380 86390 1
513502 99513502 1001 86380 86390 1
513504 99513504 1001 86380 86390 1
513519 99513519 1001 86380 86390 1
514122 99514122 1001 86380 86390 1
514742 99514742 1001 86380 86390 1
514709 99514709 1001 86380 86390 1
514516 99514516 1001 86380 86390 1
514277 99514277 1001 86380 86390 1
514281 99514281 1001 86380 86390 1
514272 99514272 1001 86380 86390 1
514895 99514895 1001 86380 86390 1
514970 99514970 1001 86380 86390 1
515473 99515473 1001 86380 86390 1
515208 99515208 1001 86380 86390 1
515097 99515097 1001 86380 86390 1
515113 99515113 1001 86380 86390 1
515878 99515878 1001 86380 86390 1
516329 99516329 1001 86380 86390 1
516266 99516266 1001 86380 86390 1
516057 99516057 1001 86380 86390 1
516651 99516651 1001 86380 86390 1
516700 99516700 1001 86380 86390 1
517221 99517221 1001 86380 86390 1
517277 99517277 1001 86380 86390 1
517290 99517290 1001 86380 86390 1
517151 99517151 1001 86380 86390 1
517001 99517001 1001 86380 86390 1
518063 99518063 1001 86380 86390 1
518149 99518149 1001 86380 86390 1
517892 99517892 1001 86380 86390 1
517952 99517952 1001 86380 86390 1
517774 99517774 1001 86380 86390 1
517572 99517572 1001 86380 86390 1
517575 99517575 1001 86380 86390 1
518333 99518333 1001 86380 86390 1
518168 99518168 1001 86380 86390 1
518655 99518655 1001 86380 86390 1
518736 99518736 1001 86380 86390 1
518688 99518688 1001 86380 86390 1
518727 99518727 1001 86380 86390 1
518531 99518531 1001 86380 86390 1
518430 99518430 1001 86380 86390 1
519113 99519113 1001 86380 86390 1
519126 99519126 1001 86380 86390 1
519621 99519621 1001 86380 86390 1
519759 99519759 1001 86380 86390 1
519540 99519540 1001 86380 86390 1
519284 99519284 1001 86380 86390 1
519222 99519222 1001 86380 86390 1
519372 99519372 1001 86380 86390 1
520455 99520455 1001 86380 86390 1
520308 99520308 1001 86380 86390 1
520329 99520329 1001 86380 86390 1
520076 99520076 1001 86380 86390 1
520041 99520041 1001 86380 86390 1
521463 99521463 1001 86380 86390 1
521296 99521296 1001 86380 86390 1
521459 99521459 1001 86380 86390 1
521210 99521210 1001 86380 86390 1
521136 99521136 1001 86380 86390 1
521180 99521180 1001 86380 86390 1
520975 99520975 1001 86380 86390 1
520938 99520938 1001 86380 86390 1
521021 99521021 1001 86380 86390 1
521533 99521533 1001 86380 86390 1
521574 99521574 1001 86380 86390 1
522271 99522271 1001 86380 86390 1
522184 99522184 1001 86380 86390 1
522173 99522173 1001 86380 86390 1
521951 99521951 1001 86380 86390 1
521696 99521696 1001 86380 86390 1
523042 99523042 1001 86380 86390 1
522993 99522993 1001 86380 86390 1
522825 99522825 1001 86380 86390 1
522788 99522788 1001 86380 86390 1
522912 99522912 1001 86380 86390 1
522631 99522631 1001 86380 86390 1
522559 99522559 1001 86380 86390 1
523172 99523172 1001 86380 86390 1
523191 99523191 1001 86380 86390 1
523817 99523817 1001 86380 86390 1
523883 99523883 1001 86380 86390 1
523688 99523688 1001 86380 86390 1
523703 99523703 1001 86380 86390 1
523717 99523717 1001 86380 86390 1
523601 99523601 1001 86380 86390 1
523695 99523695 1001 86380 86390 1
523712 99523712 1001 86380 86390 1
523352 99523352 1001 86380 86390 1
524141 99524141 1001 86380 86390 1
524147 99524147 1001 86380 86390 1
524615 99524615 1001 86380 86390 1
524585 99524585 1001 86380 86390 1
524491 99524491 1001 86380 86390 1
524380 99524380 1001 86380 86390 1
524152 99524152 1001 86380 86390 1
524780 99524780 1001 86380 86390 1
524945 99524945 1001 86380 86390 1
525583 99525583 1001 86380 86390 1
525198 99525198 1001 86380 86390 1
524982 99524982 1001 86380 86390 1
525076 99525076 1001 86380 86390 1
525619 99525619 1001 86380 86390 1
525762 99525762 1001 86380 86390 1
525625 99525625 1001 86380 86390 1
525630 99525630 1001 86380 86390 1
525747 99525747 1001 86380 86390 1
526391 99526391 1001 86380 86390 1
526040 99526040 1001 86380 86390 1
526112 99526112 1001 86380 86390 1
526021 99526021 1001 86380 86390 1
525866 99525866 1001 86380 86390 1
525846 99525846 1001 86380 86390 1
525927 99525927 1001 86380 86390 1
526471 99526471 1001 86380 86390 1
526510 99526510 1001 86380 86390 1
526435 99526435 1001 86380 86390 1
527082 99527082 1001 86380 86390 1
527160 99527160 1001 86380 86390 1
527049 99527049 1001 86380 86390 1
527194 99527194 1001 86380 86390 1
526829 99526829 1001 86380 86390 1
527365 99527365 1001 86380 86390 1
528000 99528000 1001 86380 86390 1
528022 99528022 1001 86380 86390 1
527829 99527829 1001 86380 86390 1
528742 99528742 1001 86380 86390 1
528783 99528783 1001 86380 86390 1
528899 99528899 1001 86380 86390 1
528663 99528663 1001 86380 86390 1
528561 99528561 1001 86380 86390 1
528462 99528462 1001 86380 86390 1
529081 99529081 1001 86380 86390 1
529056 99529056 1001 86380 86390 1
528994 99528994 1001 86380 86390 1
528945 99528945 1001 86380 86390 1
529497 99529497 1001 86380 86390 1
529433 99529433 1001 86380 86390 1
529362 99529362 1001 86380 86390 1
529820 99529820 1001 86380 86390 1
530147 99530147 1001 86380 86390 1
530140 99530140 1001 86380 86390 1
529970 99529970 1001 86380 86390 1
530642 99530642 1001 86380 86390 1
530738 99530738 1001 86380 86390 1
530691 99530691 1001 86380 86390 1
531185 99531185 1001 86380 86390 1
531249 99531249 1001 86380 86390 1
531314 99531314 1001 86380 86390 1
531019 99531019 1001 86380 86390 1
531150 99531150 1001 86380 86390 1
531166 99531166 1001 86380 86390 1
530987 99530987 1001 86380 86390 1
531172 99531172 1001 86380 86390 1
530889 99530889 1001 86380 86390 1
530939 99530939 1001 86380 86390 1
531568 99531568 1001 86380 86390 1
532170 99532170 1001 86380 86390 1
531964 99531964 1001 86380 86390 1
531941 99531941 1001 86380 86390 1
531877 99531877 1001 86380 86390 1
531781 99531781 1001 86380 86390 1
531622 99531622 1001 86380 86390 1
531687 99531687 1001 86380 86390 1
532256 99532256 1001 86380 86390 1
532323 99532323 1001 86380 86390 1
532300 99532300 1001 86380 86390 1
532276 99532276 1001 86380 86390 1
532870 99532870 1001 86380 86390 1
532704 99532704 1001 86380 86390 1
532773 99532773 1001 86380 86390 1
532610 99532610 1001 86380 86390 1
532546 99532546 1001 86380 86390 1
533757 99533757 1001 86380 86390 1
533502 99533502 1001 86380 86390 1
533646 99533646 1001 86380 86390 1
533609 99533609 1001 86380 86390 1
533394 99533394 1001 86380 86390 1
533330 99533330 1001 86380 86390 1
533430 99533430 1001 86380 86390 1
533984 99533984 1001 86380 86390 1
533896 99533896 1001 86380 86390 1
534014 99534014 1001 86380 86390 1
534022 99534022 1001 86380 86390 1
534529 99534529 1001 86380 86390 1
534637 99534637 1001 86380 86390 1
534305 99534305 1001 86380 86390 1
534296 99534296 1001 86380 86390 1
534232 99534232 1001 86380 86390 1
534233 99534233 1001 86380 86390 1
534158 99534158 1001 86380 86390 1
534113 99534113 1001 86380 86390 1
534687 99534687 1001 86380 86390 1
534706 99534706 1001 86380 86390 1
535409 99535409 1001 86380 86390 1
535471 99535471 1001 86380 86390 1
535226 99535226 1001 86380 86390 1
535265 99535265 1001 86380 86390 1
534915 99534915 1001 86380 86390 1
535077 99535077 1001 86380 86390 1
535682 99535682 1001 86380 86390 1
535686 99535686 1001 86380 86390 1
535571 99535571 1001 86380 86390 1
536329 99536329 1001 86380 86390 1
536245 99536245 1001 86380 86390 1
537135 99537135 1001 86380 86390 1
536855 99536855 1001 86380 86390 1
536904 99536904 1001 86380 86390 1
536621 99536621 1001 86380 86390 1
537192 99537192 1001 86380 86390 1
537311 99537311 1001 86380 86390 1
537221 99537221 1001 86380 86390 1
537789 99537789 1001 86380 86390 1
537686 99537686 1001 86380 86390 1
537552 99537552 1001 86380 86390 1
537372 99537372 1001 86380 86390 1
538112 99538112 1001 86380 86390 1
538798 99538798 1001 86380 86390 1
538441 99538441 1001 86380 86390 1
538496 99538496 1001 86380 86390 1
538422 99538422 1001 86380 86390 1
538423 99538423 1001 86380 86390 1
538278 99538278 1001 86380 86390 1
538292 99538292 1001 86380 86390 1
538399 99538399 1001 86380 86390 1
538309 99538309 1001 86380 86390 1
538896 99538896 1001 86380 86390 1
539319 99539319 1001 86380 86390 1
539405 99539405 1001 86380 86390 1
539112 99539112 1001 86380 86390 1
539054 99539054 1001 86380 86390 1
539768 99539768 1001 86380 86390 1
540433 99540433 1001 86380 86390 1
540456 99540456 1001 86380 86390 1
540185 99540185 1001 86380 86390 1
540214 99540214 1001 86380 86390 1
540204 99540204 1001 86380 86390 1
540062 99540062 1001 86380 86390 1
540169 99540169 1001 86380 86390 1
540551 99540551 1001 86380 86390 1
541084 99541084 1001 86380 86390 1
541020 99541020 1001 86380 86390 1
541305 99541305 1001 86380 86390 1
541372 99541372 1001 86380 86390 1
541984 99541984 1001 86380 86390 1
541790 99541790 1001 86380 86390 1
541848 99541848 1001 86380 86390 1
541562 99541562 1001 86380 86390 1
542270 99542270 1001 86380 86390 1
542154 99542154 1001 86380 86390 1
542913 99542913 1001 86380 86390 1
542916 99542916 1001 86380 86390 1
542861 99542861 1001 86380 86390 1
542854 99542854 1001 86380 86390 1
542678 99542678 1001 86380 86390 1
542403 99542403 1001 86380 86390 1
542498 99542498 1001 86380 86390 1
542979 99542979 1001 86380 86390 1
543753 99543753 1001 86380 86390 1
543586 99543586 1001 86380 86390 1
543490 99543490 1001 86380 86390 1
543322 99543322 1001 86380 86390 1
543274 99543274 1001 86380 86390 1
543790 99543790 1001 86380 86390 1
543843 99543843 1001 86380 86390 1
544359 99544359 1001 86380 86390 1
544219 99544219 1001 86380 86390 1
544221 99544221 1001 86380 86390 1
543995 99543995 1001 86380 86390 1
544079 99544079 1001 86380 86390 1
544737 99544737 1001 86380 86390 1
544673 99544673 1001 86380 86390 1
400310 99400310 1001 86380 86390 1
401412 99401412 1001 86380 86390 1
401787 99401787 1001 86380 86390 1
402720 99402720 1001 86380 86390 1
402958 99402958 1001 86380 86390 1
403266 99403266 1001 86380 86390 1
403330 99403330 1001 86380 86390 1
404115 99404115 1001 86380 86390 1
404361 99404361 1001 86380 86390 1
405387 99405387 1001 86380 86390 1
405318 99405318 1001 86380 86390 1
405529 99405529 1001 86380 86390 1
406693 99406693 1001 86380 86390 1
408359 99408359 1001 86380 86390 1
408472 99408472 1001 86380 86390 1
408761 99408761 1001 86380 86390 1
408806 99408806 1001 86380 86390 1
409153 99409153 1001 86380 86390 1
409335 99409335 1001 86380 86390 1
409424 99409424 1001 86380 86390 1
409505 99409505 1001 86380 86390 1
409675 99409675 1001 86380 86390 1
409686 99409686 1001 86380 86390 1
409909 99409909 1001 86380 86390 1
410277 99410277 1001 86380 86390 1
410405 99410405 1001 86380 86390 1
410793 99410793 1001 86380 86390 1
410904 99410904 1001 86380 86390 1
410961 99410961 1001 86380 86390 1
411217 99411217 1001 86380 86390 1
413470 99413470 1001 86380 86390 1
413175 99413175 1001 86380 86390 1
412749 99412749 1001 86380 86390 1
412855 99412855 1001 86380 86390 1
412877 99412877 1001 86380 86390 1
413804 99413804 1001 86380 86390 1
413951 99413951 1001 86380 86390 1
414064 99414064 1001 86380 86390 1
414105 99414105 1001 86380 86390 1
413712 99413712 1001 86380 86390 1
414741 99414741 1001 86380 86390 1
414296 99414296 1001 86380 86390 1
414231 99414231 1001 86380 86390 1
414184 99414184 1001 86380 86390 1
415576 99415576 1001 86380 86390 1
415391 99415391 1001 86380 86390 1
416975 99416975 1001 86380 86390 1
416311 99416311 1001 86380 86390 1
415788 99415788 1001 86380 86390 1
415871 99415871 1001 86380 86390 1
417604 99417604 1001 86380 86390 1
418476 99418476 1001 86380 86390 1
418439 99418439 1001 86380 86390 1
418424 99418424 1001 86380 86390 1
417874 99417874 1001 86380 86390 1
419007 99419007 1001 86380 86390 1
419044 99419044 1001 86380 86390 1
419891 99419891 1001 86380 86390 1
421715 99421715 1001 86380 86390 1
421743 99421743 1001 86380 86390 1
421694 99421694 1001 86380 86390 1
421909 99421909 1001 86380 86390 1
421369 99421369 1001 86380 86390 1
421442 99421442 1001 86380 86390 1
421146 99421146 1001 86380 86390 1
421018 99421018 1001 86380 86390 1
422253 99422253 1001 86380 86390 1
422396 99422396 1001 86380 86390 1
422242 99422242 1001 86380 86390 1
423583 99423583 1001 86380 86390 1
423215 99423215 1001 86380 86390 1
423089 99423089 1001 86380 86390 1
422677 99422677 1001 86380 86390 1
422883 99422883 1001 86380 86390 1
423858 99423858 1001 86380 86390 1
425288 99425288 1001 86380 86390 1
424870 99424870 1001 86380 86390 1
424333 99424333 1001 86380 86390 1
424408 99424408 1001 86380 86390 1
424363 99424363 1001 86380 86390 1
426933 99426933 1001 86380 86390 1
426446 99426446 1001 86380 86390 1
426539 99426539 1001 86380 86390 1
425866 99425866 1001 86380 86390 1
425915 99425915 1001 86380 86390 1
427418 99427418 1001 86380 86390 1
428386 99428386 1001 86380 86390 1
428269 99428269 1001 86380 86390 1
427883 99427883 1001 86380 86390 1
429059 99429059 1001 86380 86390 1
429941 99429941 1001 86380 86390 1
429730 99429730 1001 86380 86390 1
429393 99429393 1001 86380 86390 1
429527 99429527 1001 86380 86390 1
429233 99429233 1001 86380 86390 1
429240 99429240 1001 86380 86390 1
430443 99430443 1001 86380 86390 1
431942 99431942 1001 86380 86390 1
431897 99431897 1001 86380 86390 1
432201 99432201 1001 86380 86390 1
433227 99433227 1001 86380 86390 1
433046 99433046 1001 86380 86390 1
434137 99434137 1001 86380 86390 1
433771 99433771 1001 86380 86390 1
435314 99435314 1001 86380 86390 1
435323 99435323 1001 86380 86390 1
435326 99435326 1001 86380 86390 1
434747 99434747 1001 86380 86390 1
434752 99434752 1001 86380 86390 1
434429 99434429 1001 86380 86390 1
434354 99434354 1001 86380 86390 1
434389 99434389 1001 86380 86390 1
435741 99435741 1001 86380 86390 1
435851 99435851 1001 86380 86390 1
436553 99436553 1001 86380 86390 1
436559 99436559 1001 86380 86390 1
436561 99436561 1001 86380 86390 1
436216 99436216 1001 86380 86390 1
435956 99435956 1001 86380 86390 1
436196 99436196 1001 86380 86390 1
436083 99436083 1001 86380 86390 1
436330 99436330 1001 86380 86390 1
300007 99300007 1001 86380 86390 1
300074 99300074 1001 86380 86390 1
300027 99300027 1001 86380 86390 1
300040 99300040 1001 86380 86390 1
300532 99300532 1001 86380 86390 1
300320 99300320 1001 86380 86390 1
300516 99300516 1001 86380 86390 1
300315 99300315 1001 86380 86390 1
300304 99300304 1001 86380 86390 1
300144 99300144 1001 86380 86390 1
300750 99300750 1001 86380 86390 1
301439 99301439 1001 86380 86390 1
301352 99301352 1001 86380 86390 1
301224 99301224 1001 86380 86390 1
300966 99300966 1001 86380 86390 1
301095 99301095 1001 86380 86390 1
301702 99301702 1001 86380 86390 1
302223 99302223 1001 86380 86390 1
302238 99302238 1001 86380 86390 1
302055 99302055 1001 86380 86390 1
301838 99301838 1001 86380 86390 1
302404 99302404 1001 86380 86390 1
302510 99302510 1001 86380 86390 1
302396 99302396 1001 86380 86390 1
302526 99302526 1001 86380 86390 1
303146 99303146 1001 86380 86390 1
303064 99303064 1001 86380 86390 1
302931 99302931 1001 86380 86390 1
303412 99303412 1001 86380 86390 1
303327 99303327 1001 86380 86390 1
303992 99303992 1001 86380 86390 1
303839 99303839 1001 86380 86390 1
303968 99303968 1001 86380 86390 1
303766 99303766 1001 86380 86390 1
303655 99303655 1001 86380 86390 1
303682 99303682 1001 86380 86390 1
303416 99303416 1001 86380 86390 1
303429 99303429 1001 86380 86390 1
303590 99303590 1001 86380 86390 1
304169 99304169 1001 86380 86390 1
304816 99304816 1001 86380 86390 1
304779 99304779 1001 86380 86390 1
304548 99304548 1001 86380 86390 1
304588 99304588 1001 86380 86390 1
304298 99304298 1001 86380 86390 1
305014 99305014 1001 86380 86390 1
305488 99305488 1001 86380 86390 1
305501 99305501 1001 86380 86390 1
305307 99305307 1001 86380 86390 1
500762 99500762 1001 86380 86390 1
500712 99500712 1001 86380 86390 1
500467 99500467 1001 86380 86390 1
500373 99500373 1001 86380 86390 1
501537 99501537 1001 86380 86390 1
501621 99501621 1001 86380 86390 1
501519 99501519 1001 86380 86390 1
501307 99501307 1001 86380 86390 1
501204 99501204 1001 86380 86390 1
501102 99501102 1001 86380 86390 1
502416 99502416 1001 86380 86390 1
502334 99502334 1001 86380 86390 1
502458 99502458 1001 86380 86390 1
502260 99502260 1001 86380 86390 1
502096 99502096 1001 86380 86390 1
501955 99501955 1001 86380 86390 1
501931 99501931 1001 86380 86390 1
502531 99502531 1001 86380 86390 1
502508 99502508 1001 86380 86390 1
502656 99502656 1001 86380 86390 1
503247 99503247 1001 86380 86390 1
503025 99503025 1001 86380 86390 1
502911 99502911 1001 86380 86390 1
502963 99502963 1001 86380 86390 1
502749 99502749 1001 86380 86390 1
502769 99502769 1001 86380 86390 1
503367 99503367 1001 86380 86390 1
503473 99503473 1001 86380 86390 1
504006 99504006 1001 86380 86390 1
503866 99503866 1001 86380 86390 1
503603 99503603 1001 86380 86390 1
504291 99504291 1001 86380 86390 1
504165 99504165 1001 86380 86390 1
504827 99504827 1001 86380 86390 1
504562 99504562 1001 86380 86390 1
504602 99504602 1001 86380 86390 1
504520 99504520 1001 86380 86390 1
505568 99505568 1001 86380 86390 1
505620 99505620 1001 86380 86390 1
505583 99505583 1001 86380 86390 1
505499 99505499 1001 86380 86390 1
505360 99505360 1001 86380 86390 1
505546 99505546 1001 86380 86390 1
505330 99505330 1001 86380 86390 1
505955 99505955 1001 86380 86390 1
505930 99505930 1001 86380 86390 1
506434 99506434 1001 86380 86390 1
506543 99506543 1001 86380 86390 1
506135 99506135 1001 86380 86390 1
506662 99506662 1001 86380 86390 1
506792 99506792 1001 86380 86390 1
506664 99506664 1001 86380 86390 1
506653 99506653 1001 86380 86390 1
506782 99506782 1001 86380 86390 1
507191 99507191 1001 86380 86390 1
507077 99507077 1001 86380 86390 1
507029 99507029 1001 86380 86390 1
506835 99506835 1001 86380 86390 1
506926 99506926 1001 86380 86390 1
506902 99506902 1001 86380 86390 1
506903 99506903 1001 86380 86390 1
507610 99507610 1001 86380 86390 1
507533 99507533 1001 86380 86390 1
508228 99508228 1001 86380 86390 1
508192 99508192 1001 86380 86390 1
508238 99508238 1001 86380 86390 1
507994 99507994 1001 86380 86390 1
507995 99507995 1001 86380 86390 1
507841 99507841 1001 86380 86390 1
507912 99507912 1001 86380 86390 1
507685 99507685 1001 86380 86390 1
508443 99508443 1001 86380 86390 1
508293 99508293 1001 86380 86390 1
508648 99508648 1001 86380 86390 1
508630 99508630 1001 86380 86390 1
508618 99508618 1001 86380 86390 1
508871 99508871 1001 86380 86390 1
509720 99509720 1001 86380 86390 1
509736 99509736 1001 86380 86390 1
509357 99509357 1001 86380 86390 1
509346 99509346 1001 86380 86390 1
509453 99509453 1001 86380 86390 1
509466 99509466 1001 86380 86390 1
509994 99509994 1001 86380 86390 1
510604 99510604 1001 86380 86390 1
510466 99510466 1001 86380 86390 1
510736 99510736 1001 86380 86390 1
510791 99510791 1001 86380 86390 1
510728 99510728 1001 86380 86390 1
511469 99511469 1001 86380 86390 1
511542 99511542 1001 86380 86390 1
511166 99511166 1001 86380 86390 1
511246 99511246 1001 86380 86390 1
510983 99510983 1001 86380 86390 1
511053 99511053 1001 86380 86390 1
511654 99511654 1001 86380 86390 1
511604 99511604 1001 86380 86390 1
511660 99511660 1001 86380 86390 1
511753 99511753 1001 86380 86390 1
512356 99512356 1001 86380 86390 1
512192 99512192 1001 86380 86390 1
512006 99512006 1001 86380 86390 1
513016 99513016 1001 86380 86390 1
513228 99513228 1001 86380 86390 1
513828 99513828 1001 86380 86390 1
513972 99513972 1001 86380 86390 1
513850 99513850 1001 86380 86390 1
513436 99513436 1001 86380 86390 1
513568 99513568 1001 86380 86390 1
513584 99513584 1001 86380 86390 1
514035 99514035 1001 86380 86390 1
514781 99514781 1001 86380 86390 1
514810 99514810 1001 86380 86390 1
514285 99514285 1001 86380 86390 1
514260 99514260 1001 86380 86390 1
514973 99514973 1001 86380 86390 1
514915 99514915 1001 86380 86390 1
515556 99515556 1001 86380 86390 1
515536 99515536 1001 86380 86390 1
515363 99515363 1001 86380 86390 1
515393 99515393 1001 86380 86390 1
515421 99515421 1001 86380 86390 1
515292 99515292 1001 86380 86390 1
515185 99515185 1001 86380 86390 1
515823 99515823 1001 86380 86390 1
515837 99515837 1001 86380 86390 1
515877 99515877 1001 86380 86390 1
516409 99516409 1001 86380 86390 1
516435 99516435 1001 86380 86390 1
516265 99516265 1001 86380 86390 1
515901 99515901 1001 86380 86390 1
515917 99515917 1001 86380 86390 1
515947 99515947 1001 86380 86390 1
515973 99515973 1001 86380 86390 1
516575 99516575 1001 86380 86390 1
516525 99516525 1001 86380 86390 1
516712 99516712 1001 86380 86390 1
517287 99517287 1001 86380 86390 1
517266 99517266 1001 86380 86390 1
516910 99516910 1001 86380 86390 1
516903 99516903 1001 86380 86390 1
516891 99516891 1001 86380 86390 1
517479 99517479 1001 86380 86390 1
517458 99517458 1001 86380 86390 1
517957 99517957 1001 86380 86390 1
517698 99517698 1001 86380 86390 1
517635 99517635 1001 86380 86390 1
518357 99518357 1001 86380 86390 1
518733 99518733 1001 86380 86390 1
518765 99518765 1001 86380 86390 1
518519 99518519 1001 86380 86390 1
519076 99519076 1001 86380 86390 1
519638 99519638 1001 86380 86390 1
519411 99519411 1001 86380 86390 1
519555 99519555 1001 86380 86390 1
519517 99519517 1001 86380 86390 1
519203 99519203 1001 86380 86390 1
519943 99519943 1001 86380 86390 1
519820 99519820 1001 86380 86390 1
520606 99520606 1001 86380 86390 1
520616 99520616 1001 86380 86390 1
520244 99520244 1001 86380 86390 1
520348 99520348 1001 86380 86390 1
520327 99520327 1001 86380 86390 1
520072 99520072 1001 86380 86390 1
520189 99520189 1001 86380 86390 1
520166 99520166 1001 86380 86390 1
520708 99520708 1001 86380 86390 1
520751 99520751 1001 86380 86390 1
520803 99520803 1001 86380 86390 1
521388 99521388 1001 86380 86390 1
521241 99521241 1001 86380 86390 1
521060 99521060 1001 86380 86390 1
520875 99520875 1001 86380 86390 1
521575 99521575 1001 86380 86390 1
522218 99522218 1001 86380 86390 1
522278 99522278 1001 86380 86390 1
522147 99522147 1001 86380 86390 1
521974 99521974 1001 86380 86390 1
521865 99521865 1001 86380 86390 1
521752 99521752 1001 86380 86390 1
521873 99521873 1001 86380 86390 1
521849 99521849 1001 86380 86390 1
522298 99522298 1001 86380 86390 1
522457 99522457 1001 86380 86390 1
522977 99522977 1001 86380 86390 1
522921 99522921 1001 86380 86390 1
522852 99522852 1001 86380 86390 1
522841 99522841 1001 86380 86390 1
522856 99522856 1001 86380 86390 1
522573 99522573 1001 86380 86390 1
523155 99523155 1001 86380 86390 1
523277 99523277 1001 86380 86390 1
523166 99523166 1001 86380 86390 1
523881 99523881 1001 86380 86390 1
523856 99523856 1001 86380 86390 1
523779 99523779 1001 86380 86390 1
523808 99523808 1001 86380 86390 1
523788 99523788 1001 86380 86390 1
523942 99523942 1001 86380 86390 1
523665 99523665 1001 86380 86390 1
523592 99523592 1001 86380 86390 1
523634 99523634 1001 86380 86390 1
523371 99523371 1001 86380 86390 1
524054 99524054 1001 86380 86390 1
524029 99524029 1001 86380 86390 1
524568 99524568 1001 86380 86390 1
524660 99524660 1001 86380 86390 1
524464 99524464 1001 86380 86390 1
524444 99524444 1001 86380 86390 1
524550 99524550 1001 86380 86390 1
524277 99524277 1001 86380 86390 1
524905 99524905 1001 86380 86390 1
525539 99525539 1001 86380 86390 1
525251 99525251 1001 86380 86390 1
525253 99525253 1001 86380 86390 1
525191 99525191 1001 86380 86390 1
524998 99524998 1001 86380 86390 1
525738 99525738 1001 86380 86390 1
525637 99525637 1001 86380 86390 1
526258 99526258 1001 86380 86390 1
526297 99526297 1001 86380 86390 1
525952 99525952 1001 86380 86390 1
526555 99526555 1001 86380 86390 1
527128 99527128 1001 86380 86390 1
526813 99526813 1001 86380 86390 1
526766 99526766 1001 86380 86390 1
527894 99527894 1001 86380 86390 1
527839 99527839 1001 86380 86390 1
527685 99527685 1001 86380 86390 1
527777 99527777 1001 86380 86390 1
527556 99527556 1001 86380 86390 1
528152 99528152 1001 86380 86390 1
528114 99528114 1001 86380 86390 1
528207 99528207 1001 86380 86390 1
528182 99528182 1001 86380 86390 1
528858 99528858 1001 86380 86390 1
528374 99528374 1001 86380 86390 1
529014 99529014 1001 86380 86390 1
529535 99529535 1001 86380 86390 1
529727 99529727 1001 86380 86390 1
529602 99529602 1001 86380 86390 1
529654 99529654 1001 86380 86390 1
529699 99529699 1001 86380 86390 1
529323 99529323 1001 86380 86390 1
529161 99529161 1001 86380 86390 1
529227 99529227 1001 86380 86390 1
529261 99529261 1001 86380 86390 1
529749 99529749 1001 86380 86390 1
530326 99530326 1001 86380 86390 1
530304 99530304 1001 86380 86390 1
530256 99530256 1001 86380 86390 1
530295 99530295 1001 86380 86390 1
530694 99530694 1001 86380 86390 1
530687 99530687 1001 86380 86390 1
530675 99530675 1001 86380 86390 1
531228 99531228 1001 86380 86390 1
531366 99531366 1001 86380 86390 1
531163 99531163 1001 86380 86390 1
530933 99530933 1001 86380 86390 1
530817 99530817 1001 86380 86390 1
531516 99531516 1001 86380 86390 1
532032 99532032 1001 86380 86390 1
531858 99531858 1001 86380 86390 1
531980 99531980 1001 86380 86390 1
531652 99531652 1001 86380 86390 1
531762 99531762 1001 86380 86390 1
532287 99532287 1001 86380 86390 1
532661 99532661 1001 86380 86390 1
532650 99532650 1001 86380 86390 1
532780 99532780 1001 86380 86390 1
532529 99532529 1001 86380 86390 1
532543 99532543 1001 86380 86390 1
532417 99532417 1001 86380 86390 1
533109 99533109 1001 86380 86390 1
533141 99533141 1001 86380 86390 1
533732 99533732 1001 86380 86390 1
533792 99533792 1001 86380 86390 1
533459 99533459 1001 86380 86390 1
533407 99533407 1001 86380 86390 1
533436 99533436 1001 86380 86390 1
533255 99533255 1001 86380 86390 1
533972 99533972 1001 86380 86390 1
533963 99533963 1001 86380 86390 1
534620 99534620 1001 86380 86390 1
534653 99534653 1001 86380 86390 1
534537 99534537 1001 86380 86390 1
534755 99534755 1001 86380 86390 1
534758 99534758 1001 86380 86390 1
535459 99535459 1001 86380 86390 1
535447 99535447 1001 86380 86390 1
535328 99535328 1001 86380 86390 1
534902 99534902 1001 86380 86390 1
534989 99534989 1001 86380 86390 1
535691 99535691 1001 86380 86390 1
535645 99535645 1001 86380 86390 1
535954 99535954 1001 86380 86390 1
536024 99536024 1001 86380 86390 1
535730 99535730 1001 86380 86390 1
536477 99536477 1001 86380 86390 1
537162 99537162 1001 86380 86390 1
536819 99536819 1001 86380 86390 1
536610 99536610 1001 86380 86390 1
537357 99537357 1001 86380 86390 1
537268 99537268 1001 86380 86390 1
537333 99537333 1001 86380 86390 1
537256 99537256 1001 86380 86390 1
537788 99537788 1001 86380 86390 1
537801 99537801 1001 86380 86390 1
537684 99537684 1001 86380 86390 1
537594 99537594 1001 86380 86390 1
537664 99537664 1001 86380 86390 1
537396 99537396 1001 86380 86390 1
537528 99537528 1001 86380 86390 1
538125 99538125 1001 86380 86390 1
538752 99538752 1001 86380 86390 1
538655 99538655 1001 86380 86390 1
538466 99538466 1001 86380 86390 1
538206 99538206 1001 86380 86390 1
538222 99538222 1001 86380 86390 1
538213 99538213 1001 86380 86390 1
538201 99538201 1001 86380 86390 1
538400 99538400 1001 86380 86390 1
538878 99538878 1001 86380 86390 1
538892 99538892 1001 86380 86390 1
539577 99539577 1001 86380 86390 1
539490 99539490 1001 86380 86390 1
539629 99539629 1001 86380 86390 1
539267 99539267 1001 86380 86390 1
539346 99539346 1001 86380 86390 1
539269 99539269 1001 86380 86390 1
539084 99539084 1001 86380 86390 1
539031 99539031 1001 86380 86390 1
540316 99540316 1001 86380 86390 1
540368 99540368 1001 86380 86390 1
540138 99540138 1001 86380 86390 1
540205 99540205 1001 86380 86390 1
540092 99540092 1001 86380 86390 1
540038 99540038 1001 86380 86390 1
540595 99540595 1001 86380 86390 1
541292 99541292 1001 86380 86390 1
540675 99540675 1001 86380 86390 1
540782 99540782 1001 86380 86390 1
540875 99540875 1001 86380 86390 1
540683 99540683 1001 86380 86390 1
541450 99541450 1001 86380 86390 1
541412 99541412 1001 86380 86390 1
541760 99541760 1001 86380 86390 1
541817 99541817 1001 86380 86390 1
541769 99541769 1001 86380 86390 1
542246 99542246 1001 86380 86390 1
542827 99542827 1001 86380 86390 1
542665 99542665 1001 86380 86390 1
542539 99542539 1001 86380 86390 1
542376 99542376 1001 86380 86390 1
543061 99543061 1001 86380 86390 1
543013 99543013 1001 86380 86390 1
543081 99543081 1001 86380 86390 1
543637 99543637 1001 86380 86390 1
543755 99543755 1001 86380 86390 1
543556 99543556 1001 86380 86390 1
543256 99543256 1001 86380 86390 1
543181 99543181 1001 86380 86390 1
543233 99543233 1001 86380 86390 1
543304 99543304 1001 86380 86390 1
544503 99544503 1001 86380 86390 1
544442 99544442 1001 86380 86390 1
421420 210 1001 75180 76617 1
505686 981 1002 42018 47909 1
511296 789 1001 44146 44445 1
400218 99400218 1001 86380 86390 1
400565 99400565 1001 86380 86390 1
401202 99401202 1001 86380 86390 1
401181 99401181 1001 86380 86390 1
402092 99402092 1001 86380 86390 1
402190 99402190 1001 86380 86390 1
402249 99402249 1001 86380 86390 1
403012 99403012 1001 86380 86390 1
403264 99403264 1001 86380 86390 1
403355 99403355 1001 86380 86390 1
403664 99403664 1001 86380 86390 1
404308 99404308 1001 86380 86390 1
404429 99404429 1001 86380 86390 1
404436 99404436 1001 86380 86390 1
404879 99404879 1001 86380 86390 1
405139 99405139 1001 86380 86390 1
405475 99405475 1001 86380 86390 1
405669 99405669 1001 86380 86390 1
405962 99405962 1001 86380 86390 1
406259 99406259 1001 86380 86390 1
406650 99406650 1001 86380 86390 1
406695 99406695 1001 86380 86390 1
406905 99406905 1001 86380 86390 1
406884 99406884 1001 86380 86390 1
407108 99407108 1001 86380 86390 1
407058 99407058 1001 86380 86390 1
407279 99407279 1001 86380 86390 1
407248 99407248 1001 86380 86390 1
409538 99409538 1001 86380 86390 1
409579 99409579 1001 86380 86390 1
409772 99409772 1001 86380 86390 1
409812 99409812 1001 86380 86390 1
410287 99410287 1001 86380 86390 1
410395 99410395 1001 86380 86390 1
410797 99410797 1001 86380 86390 1
411408 99411408 1001 86380 86390 1
411644 99411644 1001 86380 86390 1
411894 99411894 1001 86380 86390 1
412202 99412202 1001 86380 86390 1
412464 99412464 1001 86380 86390 1
413087 99413087 1001 86380 86390 1
415205 99415205 1001 86380 86390 1
414921 99414921 1001 86380 86390 1
415697 99415697 1001 86380 86390 1
415518 99415518 1001 86380 86390 1
415566 99415566 1001 86380 86390 1
415542 99415542 1001 86380 86390 1
416884 99416884 1001 86380 86390 1
416687 99416687 1001 86380 86390 1
416218 99416218 1001 86380 86390 1
416241 99416241 1001 86380 86390 1
416230 99416230 1001 86380 86390 1
416010 99416010 1001 86380 86390 1
415818 99415818 1001 86380 86390 1
415774 99415774 1001 86380 86390 1
417291 99417291 1001 86380 86390 1
417525 99417525 1001 86380 86390 1
418760 99418760 1001 86380 86390 1
418493 99418493 1001 86380 86390 1
418117 99418117 1001 86380 86390 1
417677 99417677 1001 86380 86390 1
417728 99417728 1001 86380 86390 1
418831 99418831 1001 86380 86390 1
420409 99420409 1001 86380 86390 1
420223 99420223 1001 86380 86390 1
420369 99420369 1001 86380 86390 1
420087 99420087 1001 86380 86390 1
419634 99419634 1001 86380 86390 1
419292 99419292 1001 86380 86390 1
420653 99420653 1001 86380 86390 1
420503 99420503 1001 86380 86390 1
420784 99420784 1001 86380 86390 1
421814 99421814 1001 86380 86390 1
422042 99422042 1001 86380 86390 1
421967 99421967 1001 86380 86390 1
421986 99421986 1001 86380 86390 1
421767 99421767 1001 86380 86390 1
421687 99421687 1001 86380 86390 1
421267 99421267 1001 86380 86390 1
421568 99421568 1001 86380 86390 1
421580 99421580 1001 86380 86390 1
420910 99420910 1001 86380 86390 1
421127 99421127 1001 86380 86390 1
422308 99422308 1001 86380 86390 1
423347 99423347 1001 86380 86390 1
424370 99424370 1001 86380 86390 1
425389 99425389 1001 86380 86390 1
426951 99426951 1001 86380 86390 1
426443 99426443 1001 86380 86390 1
426376 99426376 1001 86380 86390 1
426612 99426612 1001 86380 86390 1
428064 99428064 1001 86380 86390 1
428325 99428325 1001 86380 86390 1
428114 99428114 1001 86380 86390 1
428154 99428154 1001 86380 86390 1
427704 99427704 1001 86380 86390 1
427901 99427901 1001 86380 86390 1
427736 99427736 1001 86380 86390 1
427782 99427782 1001 86380 86390 1
427631 99427631 1001 86380 86390 1
428839 99428839 1001 86380 86390 1
428833 99428833 1001 86380 86390 1
430273 99430273 1001 86380 86390 1
430204 99430204 1001 86380 86390 1
429740 99429740 1001 86380 86390 1
429790 99429790 1001 86380 86390 1
429863 99429863 1001 86380 86390 1
429503 99429503 1001 86380 86390 1
429507 99429507 1001 86380 86390 1
429486 99429486 1001 86380 86390 1
429185 99429185 1001 86380 86390 1
431915 99431915 1001 86380 86390 1
431917 99431917 1001 86380 86390 1
432006 99432006 1001 86380 86390 1
431723 99431723 1001 86380 86390 1
431490 99431490 1001 86380 86390 1
431300 99431300 1001 86380 86390 1
431208 99431208 1001 86380 86390 1
430932 99430932 1001 86380 86390 1
431099 99431099 1001 86380 86390 1
430991 99430991 1001 86380 86390 1
432375 99432375 1001 86380 86390 1
432161 99432161 1001 86380 86390 1
432280 99432280 1001 86380 86390 1
433312 99433312 1001 86380 86390 1
433733 99433733 1001 86380 86390 1
433972 99433972 1001 86380 86390 1
433974 99433974 1001 86380 86390 1
435017 99435017 1001 86380 86390 1
435101 99435101 1001 86380 86390 1
434629 99434629 1001 86380 86390 1
434540 99434540 1001 86380 86390 1
434571 99434571 1001 86380 86390 1
436890 99436890 1001 86380 86390 1
436018 99436018 1001 86380 86390 1
437320 99437320 1001 86380 86390 1
437217 99437217 1001 86380 86390 1
300609 99300609 1001 86380 86390 1
300437 99300437 1001 86380 86390 1
300338 99300338 1001 86380 86390 1
300251 99300251 1001 86380 86390 1
300261 99300261 1001 86380 86390 1
300287 99300287 1001 86380 86390 1
300313 99300313 1001 86380 86390 1
300275 99300275 1001 86380 86390 1
300920 99300920 1001 86380 86390 1
300774 99300774 1001 86380 86390 1
301426 99301426 1001 86380 86390 1
301449 99301449 1001 86380 86390 1
301338 99301338 1001 86380 86390 1
301266 99301266 1001 86380 86390 1
301306 99301306 1001 86380 86390 1
301600 99301600 1001 86380 86390 1
302205 99302205 1001 86380 86390 1
302322 99302322 1001 86380 86390 1
302338 99302338 1001 86380 86390 1
302209 99302209 1001 86380 86390 1
302175 99302175 1001 86380 86390 1
302154 99302154 1001 86380 86390 1
302500 99302500 1001 86380 86390 1
302513 99302513 1001 86380 86390 1
302541 99302541 1001 86380 86390 1
302440 99302440 1001 86380 86390 1
303161 99303161 1001 86380 86390 1
302979 99302979 1001 86380 86390 1
302946 99302946 1001 86380 86390 1
302741 99302741 1001 86380 86390 1
303232 99303232 1001 86380 86390 1
303937 99303937 1001 86380 86390 1
303912 99303912 1001 86380 86390 1
303888 99303888 1001 86380 86390 1
303903 99303903 1001 86380 86390 1
303660 99303660 1001 86380 86390 1
303740 99303740 1001 86380 86390 1
303821 99303821 1001 86380 86390 1
304047 99304047 1001 86380 86390 1
304112 99304112 1001 86380 86390 1
304113 99304113 1001 86380 86390 1
304678 99304678 1001 86380 86390 1
304659 99304659 1001 86380 86390 1
304762 99304762 1001 86380 86390 1
304631 99304631 1001 86380 86390 1
304531 99304531 1001 86380 86390 1
304391 99304391 1001 86380 86390 1
304989 99304989 1001 86380 86390 1
304967 99304967 1001 86380 86390 1
305538 99305538 1001 86380 86390 1
305633 99305633 1001 86380 86390 1
305402 99305402 1001 86380 86390 1
305390 99305390 1001 86380 86390 1
305303 99305303 1001 86380 86390 1
305433 99305433 1001 86380 86390 1
500092 99500092 1001 86380 86390 1
500002 99500002 1001 86380 86390 1
500136 99500136 1001 86380 86390 1
500163 99500163 1001 86380 86390 1
500750 99500750 1001 86380 86390 1
500582 99500582 1001 86380 86390 1
500447 99500447 1001 86380 86390 1
500345 99500345 1001 86380 86390 1
500895 99500895 1001 86380 86390 1
500999 99500999 1001 86380 86390 1
500872 99500872 1001 86380 86390 1
500950 99500950 1001 86380 86390 1
501343 99501343 1001 86380 86390 1
501230 99501230 1001 86380 86390 1
501426 99501426 1001 86380 86390 1
501290 99501290 1001 86380 86390 1
501195 99501195 1001 86380 86390 1
501121 99501121 1001 86380 86390 1
501785 99501785 1001 86380 86390 1
501643 99501643 1001 86380 86390 1
502308 99502308 1001 86380 86390 1
502098 99502098 1001 86380 86390 1
502176 99502176 1001 86380 86390 1
502127 99502127 1001 86380 86390 1
502039 99502039 1001 86380 86390 1
501947 99501947 1001 86380 86390 1
502545 99502545 1001 86380 86390 1
502471 99502471 1001 86380 86390 1
502486 99502486 1001 86380 86390 1
502643 99502643 1001 86380 86390 1
503204 99503204 1001 86380 86390 1
502683 99502683 1001 86380 86390 1
502689 99502689 1001 86380 86390 1
502832 99502832 1001 86380 86390 1
502759 99502759 1001 86380 86390 1
503763 99503763 1001 86380 86390 1
503911 99503911 1001 86380 86390 1
504194 99504194 1001 86380 86390 1
504942 99504942 1001 86380 86390 1
504804 99504804 1001 86380 86390 1
505733 99505733 1001 86380 86390 1
505609 99505609 1001 86380 86390 1
505700 99505700 1001 86380 86390 1
505493 99505493 1001 86380 86390 1
505444 99505444 1001 86380 86390 1
505252 99505252 1001 86380 86390 1
505262 99505262 1001 86380 86390 1
505289 99505289 1001 86380 86390 1
505213 99505213 1001 86380 86390 1
505948 99505948 1001 86380 86390 1
505781 99505781 1001 86380 86390 1
505881 99505881 1001 86380 86390 1
506301 99506301 1001 86380 86390 1
506355 99506355 1001 86380 86390 1
506186 99506186 1001 86380 86390 1
506192 99506192 1001 86380 86390 1
505989 99505989 1001 86380 86390 1
506035 99506035 1001 86380 86390 1
507354 99507354 1001 86380 86390 1
506905 99506905 1001 86380 86390 1
507000 99507000 1001 86380 86390 1
507640 99507640 1001 86380 86390 1
507823 99507823 1001 86380 86390 1
508276 99508276 1001 86380 86390 1
508316 99508316 1001 86380 86390 1
508387 99508387 1001 86380 86390 1
509074 99509074 1001 86380 86390 1
508837 99508837 1001 86380 86390 1
508550 99508550 1001 86380 86390 1
508553 99508553 1001 86380 86390 1
509088 99509088 1001 86380 86390 1
509853 99509853 1001 86380 86390 1
509880 99509880 1001 86380 86390 1
509739 99509739 1001 86380 86390 1
509715 99509715 1001 86380 86390 1
509719 99509719 1001 86380 86390 1
509615 99509615 1001 86380 86390 1
509344 99509344 1001 86380 86390 1
509352 99509352 1001 86380 86390 1
510667 99510667 1001 86380 86390 1
510707 99510707 1001 86380 86390 1
510618 99510618 1001 86380 86390 1
510671 99510671 1001 86380 86390 1
510621 99510621 1001 86380 86390 1
510352 99510352 1001 86380 86390 1
510371 99510371 1001 86380 86390 1
510334 99510334 1001 86380 86390 1
510490 99510490 1001 86380 86390 1
510374 99510374 1001 86380 86390 1
510494 99510494 1001 86380 86390 1
510812 99510812 1001 86380 86390 1
511512 99511512 1001 86380 86390 1
511410 99511410 1001 86380 86390 1
511219 99511219 1001 86380 86390 1
511075 99511075 1001 86380 86390 1
511068 99511068 1001 86380 86390 1
511576 99511576 1001 86380 86390 1
512251 99512251 1001 86380 86390 1
512370 99512370 1001 86380 86390 1
512070 99512070 1001 86380 86390 1
512034 99512034 1001 86380 86390 1
512062 99512062 1001 86380 86390 1
511940 99511940 1001 86380 86390 1
511772 99511772 1001 86380 86390 1
511763 99511763 1001 86380 86390 1
511897 99511897 1001 86380 86390 1
512434 99512434 1001 86380 86390 1
513007 99513007 1001 86380 86390 1
512662 99512662 1001 86380 86390 1
513345 99513345 1001 86380 86390 1
513980 99513980 1001 86380 86390 1
513952 99513952 1001 86380 86390 1
513802 99513802 1001 86380 86390 1
513783 99513783 1001 86380 86390 1
513667 99513667 1001 86380 86390 1
514203 99514203 1001 86380 86390 1
514773 99514773 1001 86380 86390 1
514671 99514671 1001 86380 86390 1
514502 99514502 1001 86380 86390 1
514368 99514368 1001 86380 86390 1
514420 99514420 1001 86380 86390 1
514426 99514426 1001 86380 86390 1
514299 99514299 1001 86380 86390 1
514237 99514237 1001 86380 86390 1
515503 99515503 1001 86380 86390 1
515572 99515572 1001 86380 86390 1
515449 99515449 1001 86380 86390 1
515281 99515281 1001 86380 86390 1
516365 99516365 1001 86380 86390 1
516213 99516213 1001 86380 86390 1
516228 99516228 1001 86380 86390 1
516282 99516282 1001 86380 86390 1
516206 99516206 1001 86380 86390 1
516116 99516116 1001 86380 86390 1
516639 99516639 1001 86380 86390 1
516594 99516594 1001 86380 86390 1
517298 99517298 1001 86380 86390 1
516985 99516985 1001 86380 86390 1
516776 99516776 1001 86380 86390 1
516843 99516843 1001 86380 86390 1
517390 99517390 1001 86380 86390 1
517506 99517506 1001 86380 86390 1
517369 99517369 1001 86380 86390 1
518065 99518065 1001 86380 86390 1
518002 99518002 1001 86380 86390 1
518106 99518106 1001 86380 86390 1
517943 99517943 1001 86380 86390 1
517750 99517750 1001 86380 86390 1
517888 99517888 1001 86380 86390 1
517586 99517586 1001 86380 86390 1
518249 99518249 1001 86380 86390 1
518278 99518278 1001 86380 86390 1
518356 99518356 1001 86380 86390 1
518182 99518182 1001 86380 86390 1
518869 99518869 1001 86380 86390 1
518949 99518949 1001 86380 86390 1
518604 99518604 1001 86380 86390 1
518606 99518606 1001 86380 86390 1
519157 99519157 1001 86380 86390 1
519030 99519030 1001 86380 86390 1
519004 99519004 1001 86380 86390 1
519046 99519046 1001 86380 86390 1
519780 99519780 1001 86380 86390 1
519717 99519717 1001 86380 86390 1
519810 99519810 1001 86380 86390 1
519524 99519524 1001 86380 86390 1
519491 99519491 1001 86380 86390 1
519287 99519287 1001 86380 86390 1
519987 99519987 1001 86380 86390 1
520503 99520503 1001 86380 86390 1
520480 99520480 1001 86380 86390 1
520418 99520418 1001 86380 86390 1
520277 99520277 1001 86380 86390 1
520045 99520045 1001 86380 86390 1
520226 99520226 1001 86380 86390 1
520068 99520068 1001 86380 86390 1
520740 99520740 1001 86380 86390 1
520228 99520228 1001 86380 86390 1
520809 99520809 1001 86380 86390 1
521452 99521452 1001 86380 86390 1
521202 99521202 1001 86380 86390 1
521091 99521091 1001 86380 86390 1
521788 99521788 1001 86380 86390 1
521694 99521694 1001 86380 86390 1
522409 99522409 1001 86380 86390 1
522441 99522441 1001 86380 86390 1
523051 99523051 1001 86380 86390 1
522785 99522785 1001 86380 86390 1
522889 99522889 1001 86380 86390 1
522621 99522621 1001 86380 86390 1
522508 99522508 1001 86380 86390 1
523188 99523188 1001 86380 86390 1
523305 99523305 1001 86380 86390 1
523294 99523294 1001 86380 86390 1
523920 99523920 1001 86380 86390 1
523921 99523921 1001 86380 86390 1
523420 99523420 1001 86380 86390 1
523370 99523370 1001 86380 86390 1
523450 99523450 1001 86380 86390 1
523374 99523374 1001 86380 86390 1
524126 99524126 1001 86380 86390 1
524083 99524083 1001 86380 86390 1
524627 99524627 1001 86380 86390 1
524364 99524364 1001 86380 86390 1
524156 99524156 1001 86380 86390 1
524317 99524317 1001 86380 86390 1
524787 99524787 1001 86380 86390 1
524867 99524867 1001 86380 86390 1
525444 99525444 1001 86380 86390 1
525484 99525484 1001 86380 86390 1
525407 99525407 1001 86380 86390 1
525581 99525581 1001 86380 86390 1
525517 99525517 1001 86380 86390 1
525428 99525428 1001 86380 86390 1
525334 99525334 1001 86380 86390 1
525386 99525386 1001 86380 86390 1
525377 99525377 1001 86380 86390 1
525116 99525116 1001 86380 86390 1
525710 99525710 1001 86380 86390 1
525641 99525641 1001 86380 86390 1
525772 99525772 1001 86380 86390 1
525643 99525643 1001 86380 86390 1
526013 99526013 1001 86380 86390 1
525885 99525885 1001 86380 86390 1
525965 99525965 1001 86380 86390 1
527015 99527015 1001 86380 86390 1
526668 99526668 1001 86380 86390 1
526683 99526683 1001 86380 86390 1
527277 99527277 1001 86380 86390 1
527965 99527965 1001 86380 86390 1
528010 99528010 1001 86380 86390 1
527542 99527542 1001 86380 86390 1
528188 99528188 1001 86380 86390 1
528189 99528189 1001 86380 86390 1
528276 99528276 1001 86380 86390 1
528702 99528702 1001 86380 86390 1
528857 99528857 1001 86380 86390 1
528793 99528793 1001 86380 86390 1
528632 99528632 1001 86380 86390 1
528675 99528675 1001 86380 86390 1
528575 99528575 1001 86380 86390 1
528379 99528379 1001 86380 86390 1
529033 99529033 1001 86380 86390 1
528960 99528960 1001 86380 86390 1
529636 99529636 1001 86380 86390 1
529187 99529187 1001 86380 86390 1
529192 99529192 1001 86380 86390 1
529777 99529777 1001 86380 86390 1
529741 99529741 1001 86380 86390 1
530422 99530422 1001 86380 86390 1
530450 99530450 1001 86380 86390 1
530322 99530322 1001 86380 86390 1
530233 99530233 1001 86380 86390 1
530239 99530239 1001 86380 86390 1
529934 99529934 1001 86380 86390 1
530069 99530069 1001 86380 86390 1
529954 99529954 1001 86380 86390 1
530680 99530680 1001 86380 86390 1
530743 99530743 1001 86380 86390 1
531352 99531352 1001 86380 86390 1
531232 99531232 1001 86380 86390 1
531111 99531111 1001 86380 86390 1
531119 99531119 1001 86380 86390 1
531068 99531068 1001 86380 86390 1
531461 99531461 1001 86380 86390 1
531400 99531400 1001 86380 86390 1
532185 99532185 1001 86380 86390 1
532075 99532075 1001 86380 86390 1
531870 99531870 1001 86380 86390 1
531828 99531828 1001 86380 86390 1
531698 99531698 1001 86380 86390 1
532344 99532344 1001 86380 86390 1
533031 99533031 1001 86380 86390 1
532806 99532806 1001 86380 86390 1
532567 99532567 1001 86380 86390 1
532414 99532414 1001 86380 86390 1
532481 99532481 1001 86380 86390 1
532600 99532600 1001 86380 86390 1
532485 99532485 1001 86380 86390 1
533120 99533120 1001 86380 86390 1
533237 99533237 1001 86380 86390 1
533134 99533134 1001 86380 86390 1
533137 99533137 1001 86380 86390 1
533782 99533782 1001 86380 86390 1
533788 99533788 1001 86380 86390 1
533553 99533553 1001 86380 86390 1
533592 99533592 1001 86380 86390 1
533508 99533508 1001 86380 86390 1
533304 99533304 1001 86380 86390 1
533428 99533428 1001 86380 86390 1
534576 99534576 1001 86380 86390 1
534515 99534515 1001 86380 86390 1
534354 99534354 1001 86380 86390 1
534725 99534725 1001 86380 86390 1
534770 99534770 1001 86380 86390 1
535477 99535477 1001 86380 86390 1
535292 99535292 1001 86380 86390 1
535256 99535256 1001 86380 86390 1
534918 99534918 1001 86380 86390 1
535674 99535674 1001 86380 86390 1
536286 99536286 1001 86380 86390 1
536157 99536157 1001 86380 86390 1
536140 99536140 1001 86380 86390 1
535862 99535862 1001 86380 86390 1
536338 99536338 1001 86380 86390 1
536355 99536355 1001 86380 86390 1
537149 99537149 1001 86380 86390 1
536888 99536888 1001 86380 86390 1
536735 99536735 1001 86380 86390 1
537289 99537289 1001 86380 86390 1
537366 99537366 1001 86380 86390 1
537219 99537219 1001 86380 86390 1
537817 99537817 1001 86380 86390 1
537618 99537618 1001 86380 86390 1
537442 99537442 1001 86380 86390 1
538135 99538135 1001 86380 86390 1
538174 99538174 1001 86380 86390 1
538150 99538150 1001 86380 86390 1
538695 99538695 1001 86380 86390 1
538416 99538416 1001 86380 86390 1
538482 99538482 1001 86380 86390 1
538451 99538451 1001 86380 86390 1
538346 99538346 1001 86380 86390 1
538981 99538981 1001 86380 86390 1
538949 99538949 1001 86380 86390 1
539529 99539529 1001 86380 86390 1
539230 99539230 1001 86380 86390 1
539413 99539413 1001 86380 86390 1
539278 99539278 1001 86380 86390 1
539421 99539421 1001 86380 86390 1
539227 99539227 1001 86380 86390 1
539072 99539072 1001 86380 86390 1
539152 99539152 1001 86380 86390 1
539064 99539064 1001 86380 86390 1
539159 99539159 1001 86380 86390 1
539797 99539797 1001 86380 86390 1
540431 99540431 1001 86380 86390 1
540382 99540382 1001 86380 86390 1
540336 99540336 1001 86380 86390 1
540324 99540324 1001 86380 86390 1
540132 99540132 1001 86380 86390 1
540180 99540180 1001 86380 86390 1
540206 99540206 1001 86380 86390 1
540582 99540582 1001 86380 86390 1
540648 99540648 1001 86380 86390 1
540990 99540990 1001 86380 86390 1
540780 99540780 1001 86380 86390 1
540770 99540770 1001 86380 86390 1
542050 99542050 1001 86380 86390 1
541748 99541748 1001 86380 86390 1
541839 99541839 1001 86380 86390 1
541905 99541905 1001 86380 86390 1
541910 99541910 1001 86380 86390 1
541717 99541717 1001 86380 86390 1
541511 99541511 1001 86380 86390 1
541513 99541513 1001 86380 86390 1
541544 99541544 1001 86380 86390 1
542315 99542315 1001 86380 86390 1
542241 99542241 1001 86380 86390 1
542268 99542268 1001 86380 86390 1
542911 99542911 1001 86380 86390 1
542891 99542891 1001 86380 86390 1
542841 99542841 1001 86380 86390 1
542345 99542345 1001 86380 86390 1
542462 99542462 1001 86380 86390 1
542440 99542440 1001 86380 86390 1
543001 99543001 1001 86380 86390 1
543715 99543715 1001 86380 86390 1
543518 99543518 1001 86380 86390 1
543499 99543499 1001 86380 86390 1
543232 99543232 1001 86380 86390 1
543314 99543314 1001 86380 86390 1
543974 99543974 1001 86380 86390 1
544120 99544120 1001 86380 86390 1
544641 99544641 1001 86380 86390 1
544707 99544707 1001 86380 86390 1
402048 1181 1001 43560 61617 1
425340 876 1001 66480 69117 1
522432 733 1001 27306 27606 1
400264 99400264 1001 86380 86390 1
400253 99400253 1001 86380 86390 1
400376 99400376 1001 86380 86390 1
400589 99400589 1001 86380 86390 1
400534 99400534 1001 86380 86390 1
400671 99400671 1001 86380 86390 1
400727 99400727 1001 86380 86390 1
400725 99400725 1001 86380 86390 1
400834 99400834 1001 86380 86390 1
401107 99401107 1001 86380 86390 1
401818 99401818 1001 86380 86390 1
401890 99401890 1001 86380 86390 1
402676 99402676 1001 86380 86390 1
403062 99403062 1001 86380 86390 1
403120 99403120 1001 86380 86390 1
403408 99403408 1001 86380 86390 1
403832 99403832 1001 86380 86390 1
403944 99403944 1001 86380 86390 1
404537 99404537 1001 86380 86390 1
404681 99404681 1001 86380 86390 1
405377 99405377 1001 86380 86390 1
405623 99405623 1001 86380 86390 1
405870 99405870 1001 86380 86390 1
405956 99405956 1001 86380 86390 1
406344 99406344 1001 86380 86390 1
406312 99406312 1001 86380 86390 1
406487 99406487 1001 86380 86390 1
406543 99406543 1001 86380 86390 1
406569 99406569 1001 86380 86390 1
406797 99406797 1001 86380 86390 1
407174 99407174 1001 86380 86390 1
407152 99407152 1001 86380 86390 1
407165 99407165 1001 86380 86390 1
407548 99407548 1001 86380 86390 1
407593 99407593 1001 86380 86390 1
407857 99407857 1001 86380 86390 1
407919 99407919 1001 86380 86390 1
408687 99408687 1001 86380 86390 1
409070 99409070 1001 86380 86390 1
409508 99409508 1001 86380 86390 1
410802 99410802 1001 86380 86390 1
411259 99411259 1001 86380 86390 1
411406 99411406 1001 86380 86390 1
411498 99411498 1001 86380 86390 1
411686 99411686 1001 86380 86390 1
412000 99412000 1001 86380 86390 1
412093 99412093 1001 86380 86390 1
413497 99413497 1001 86380 86390 1
412624 99412624 1001 86380 86390 1
412857 99412857 1001 86380 86390 1
413875 99413875 1001 86380 86390 1
414101 99414101 1001 86380 86390 1
415272 99415272 1001 86380 86390 1
414417 99414417 1001 86380 86390 1
415524 99415524 1001 86380 86390 1
416697 99416697 1001 86380 86390 1
416931 99416931 1001 86380 86390 1
416202 99416202 1001 86380 86390 1
416509 99416509 1001 86380 86390 1
416426 99416426 1001 86380 86390 1
415983 99415983 1001 86380 86390 1
416040 99416040 1001 86380 86390 1
416020 99416020 1001 86380 86390 1
415790 99415790 1001 86380 86390 1
417444 99417444 1001 86380 86390 1
417468 99417468 1001 86380 86390 1
417936 99417936 1001 86380 86390 1
417643 99417643 1001 86380 86390 1
419207 99419207 1001 86380 86390 1
419133 99419133 1001 86380 86390 1
419429 99419429 1001 86380 86390 1
419302 99419302 1001 86380 86390 1
421982 99421982 1001 86380 86390 1
421043 99421043 1001 86380 86390 1
423412 99423412 1001 86380 86390 1
422897 99422897 1001 86380 86390 1
425128 99425128 1001 86380 86390 1
425181 99425181 1001 86380 86390 1
425342 99425342 1001 86380 86390 1
425289 99425289 1001 86380 86390 1
424885 99424885 1001 86380 86390 1
424675 99424675 1001 86380 86390 1
424245 99424245 1001 86380 86390 1
425610 99425610 1001 86380 86390 1
425641 99425641 1001 86380 86390 1
425647 99425647 1001 86380 86390 1
425523 99425523 1001 86380 86390 1
426703 99426703 1001 86380 86390 1
426831 99426831 1001 86380 86390 1
427353 99427353 1001 86380 86390 1
427453 99427453 1001 86380 86390 1
428672 99428672 1001 86380 86390 1
428477 99428477 1001 86380 86390 1
428623 99428623 1001 86380 86390 1
430163 99430163 1001 86380 86390 1
430021 99430021 1001 86380 86390 1
430236 99430236 1001 86380 86390 1
429647 99429647 1001 86380 86390 1
429379 99429379 1001 86380 86390 1
430549 99430549 1001 86380 86390 1
430783 99430783 1001 86380 86390 1
432004 99432004 1001 86380 86390 1
431905 99431905 1001 86380 86390 1
431415 99431415 1001 86380 86390 1
431575 99431575 1001 86380 86390 1
431272 99431272 1001 86380 86390 1
431070 99431070 1001 86380 86390 1
431019 99431019 1001 86380 86390 1
432241 99432241 1001 86380 86390 1
432181 99432181 1001 86380 86390 1
432480 99432480 1001 86380 86390 1
433535 99433535 1001 86380 86390 1
433632 99433632 1001 86380 86390 1
432929 99432929 1001 86380 86390 1
433021 99433021 1001 86380 86390 1
432700 99432700 1001 86380 86390 1
432873 99432873 1001 86380 86390 1
434113 99434113 1001 86380 86390 1
433881 99433881 1001 86380 86390 1
434065 99434065 1001 86380 86390 1
433914 99433914 1001 86380 86390 1
433840 99433840 1001 86380 86390 1
435056 99435056 1001 86380 86390 1
435395 99435395 1001 86380 86390 1
434944 99434944 1001 86380 86390 1
434523 99434523 1001 86380 86390 1
435677 99435677 1001 86380 86390 1
435601 99435601 1001 86380 86390 1
436791 99436791 1001 86380 86390 1
436388 99436388 1001 86380 86390 1
436463 99436463 1001 86380 86390 1
436072 99436072 1001 86380 86390 1
435962 99435962 1001 86380 86390 1
300012 99300012 1001 86380 86390 1
300331 99300331 1001 86380 86390 1
300448 99300448 1001 86380 86390 1
300475 99300475 1001 86380 86390 1
300221 99300221 1001 86380 86390 1
301595 99301595 1001 86380 86390 1
302150 99302150 1001 86380 86390 1
302052 99302052 1001 86380 86390 1
302109 99302109 1001 86380 86390 1
301826 99301826 1001 86380 86390 1
301805 99301805 1001 86380 86390 1
302501 99302501 1001 86380 86390 1
302503 99302503 1001 86380 86390 1
302542 99302542 1001 86380 86390 1
303075 99303075 1001 86380 86390 1
303974 99303974 1001 86380 86390 1
303776 99303776 1001 86380 86390 1
303690 99303690 1001 86380 86390 1
303464 99303464 1001 86380 86390 1
303597 99303597 1001 86380 86390 1
304085 99304085 1001 86380 86390 1
304180 99304180 1001 86380 86390 1
304053 99304053 1001 86380 86390 1
304703 99304703 1001 86380 86390 1
304436 99304436 1001 86380 86390 1
304310 99304310 1001 86380 86390 1
305048 99305048 1001 86380 86390 1
305446 99305446 1001 86380 86390 1
305474 99305474 1001 86380 86390 1
305094 99305094 1001 86380 86390 1
500182 99500182 1001 86380 86390 1
500188 99500188 1001 86380 86390 1
500719 99500719 1001 86380 86390 1
500643 99500643 1001 86380 86390 1
500534 99500534 1001 86380 86390 1
500407 99500407 1001 86380 86390 1
500410 99500410 1001 86380 86390 1
500378 99500378 1001 86380 86390 1
500381 99500381 1001 86380 86390 1
500319 99500319 1001 86380 86390 1
500308 99500308 1001 86380 86390 1
500884 99500884 1001 86380 86390 1
500912 99500912 1001 86380 86390 1
501575 99501575 1001 86380 86390 1
501503 99501503 1001 86380 86390 1
501373 99501373 1001 86380 86390 1
501248 99501248 1001 86380 86390 1
501200 99501200 1001 86380 86390 1
501095 99501095 1001 86380 86390 1
501701 99501701 1001 86380 86390 1
502443 99502443 1001 86380 86390 1
502187 99502187 1001 86380 86390 1
503216 99503216 1001 86380 86390 1
503221 99503221 1001 86380 86390 1
503149 99503149 1001 86380 86390 1
502822 99502822 1001 86380 86390 1
503448 99503448 1001 86380 86390 1
503321 99503321 1001 86380 86390 1
503335 99503335 1001 86380 86390 1
503351 99503351 1001 86380 86390 1
503964 99503964 1001 86380 86390 1
503940 99503940 1001 86380 86390 1
504008 99504008 1001 86380 86390 1
504066 99504066 1001 86380 86390 1
503876 99503876 1001 86380 86390 1
503740 99503740 1001 86380 86390 1
503614 99503614 1001 86380 86390 1
503633 99503633 1001 86380 86390 1
504242 99504242 1001 86380 86390 1
504596 99504596 1001 86380 86390 1
504728 99504728 1001 86380 86390 1
504692 99504692 1001 86380 86390 1
504366 99504366 1001 86380 86390 1
505120 99505120 1001 86380 86390 1
505701 99505701 1001 86380 86390 1
505475 99505475 1001 86380 86390 1
505406 99505406 1001 86380 86390 1
505199 99505199 1001 86380 86390 1
506438 99506438 1001 86380 86390 1
506452 99506452 1001 86380 86390 1
506557 99506557 1001 86380 86390 1
506190 99506190 1001 86380 86390 1
506373 99506373 1001 86380 86390 1
506376 99506376 1001 86380 86390 1
506129 99506129 1001 86380 86390 1
506632 99506632 1001 86380 86390 1
506801 99506801 1001 86380 86390 1
507372 99507372 1001 86380 86390 1
507351 99507351 1001 86380 86390 1
507364 99507364 1001 86380 86390 1
507099 99507099 1001 86380 86390 1
506871 99506871 1001 86380 86390 1
507001 99507001 1001 86380 86390 1
506994 99506994 1001 86380 86390 1
507582 99507582 1001 86380 86390 1
507680 99507680 1001 86380 86390 1
507787 99507787 1001 86380 86390 1
508283 99508283 1001 86380 86390 1
508997 99508997 1001 86380 86390 1
508660 99508660 1001 86380 86390 1
509126 99509126 1001 86380 86390 1
509087 99509087 1001 86380 86390 1
509247 99509247 1001 86380 86390 1
509826 99509826 1001 86380 86390 1
509726 99509726 1001 86380 86390 1
509677 99509677 1001 86380 86390 1
509692 99509692 1001 86380 86390 1
509331 99509331 1001 86380 86390 1
509486 99509486 1001 86380 86390 1
510099 99510099 1001 86380 86390 1
510695 99510695 1001 86380 86390 1
510256 99510256 1001 86380 86390 1
510155 99510155 1001 86380 86390 1
510208 99510208 1001 86380 86390 1
510787 99510787 1001 86380 86390 1
511450 99511450 1001 86380 86390 1
511271 99511271 1001 86380 86390 1
511288 99511288 1001 86380 86390 1
511158 99511158 1001 86380 86390 1
510959 99510959 1001 86380 86390 1
511080 99511080 1001 86380 86390 1
510993 99510993 1001 86380 86390 1
511666 99511666 1001 86380 86390 1
511722 99511722 1001 86380 86390 1
511752 99511752 1001 86380 86390 1
512232 99512232 1001 86380 86390 1
512024 99512024 1001 86380 86390 1
512051 99512051 1001 86380 86390 1
511877 99511877 1001 86380 86390 1
511930 99511930 1001 86380 86390 1
511802 99511802 1001 86380 86390 1
512558 99512558 1001 86380 86390 1
512468 99512468 1001 86380 86390 1
512432 99512432 1001 86380 86390 1
512514 99512514 1001 86380 86390 1
513003 99513003 1001 86380 86390 1
513017 99513017 1001 86380 86390 1
513147 99513147 1001 86380 86390 1
513185 99513185 1001 86380 86390 1
513110 99513110 1001 86380 86390 1
512974 99512974 1001 86380 86390 1
512670 99512670 1001 86380 86390 1
512632 99512632 1001 86380 86390 1
513313 99513313 1001 86380 86390 1
513288 99513288 1001 86380 86390 1
514019 99514019 1001 86380 86390 1
513874 99513874 1001 86380 86390 1
513767 99513767 1001 86380 86390 1
513780 99513780 1001 86380 86390 1
513822 99513822 1001 86380 86390 1
514799 99514799 1001 86380 86390 1
514670 99514670 1001 86380 86390 1
514929 99514929 1001 86380 86390 1
514918 99514918 1001 86380 86390 1
515561 99515561 1001 86380 86390 1
515513 99515513 1001 86380 86390 1
515418 99515418 1001 86380 86390 1
515434 99515434 1001 86380 86390 1
515308 99515308 1001 86380 86390 1
515084 99515084 1001 86380 86390 1
515864 99515864 1001 86380 86390 1
515883 99515883 1001 86380 86390 1
515742 99515742 1001 86380 86390 1
515704 99515704 1001 86380 86390 1
516400 99516400 1001 86380 86390 1
516314 99516314 1001 86380 86390 1
516560 99516560 1001 86380 86390 1
516516 99516516 1001 86380 86390 1
517000 99517000 1001 86380 86390 1
516951 99516951 1001 86380 86390 1
517110 99517110 1001 86380 86390 1
516969 99516969 1001 86380 86390 1
516792 99516792 1001 86380 86390 1
516876 99516876 1001 86380 86390 1
517374 99517374 1001 86380 86390 1
517406 99517406 1001 86380 86390 1
517341 99517341 1001 86380 86390 1
517977 99517977 1001 86380 86390 1
518042 99518042 1001 86380 86390 1
517897 99517897 1001 86380 86390 1
517850 99517850 1001 86380 86390 1
517569 99517569 1001 86380 86390 1
517609 99517609 1001 86380 86390 1
517739 99517739 1001 86380 86390 1
518801 99518801 1001 86380 86390 1
518817 99518817 1001 86380 86390 1
518976 99518976 1001 86380 86390 1
518936 99518936 1001 86380 86390 1
518741 99518741 1001 86380 86390 1
519155 99519155 1001 86380 86390 1
519189 99519189 1001 86380 86390 1
519774 99519774 1001 86380 86390 1
519454 99519454 1001 86380 86390 1
519404 99519404 1001 86380 86390 1
519252 99519252 1001 86380 86390 1
519346 99519346 1001 86380 86390 1
520576 99520576 1001 86380 86390 1
520639 99520639 1001 86380 86390 1
520457 99520457 1001 86380 86390 1
520601 99520601 1001 86380 86390 1
520318 99520318 1001 86380 86390 1
520270 99520270 1001 86380 86390 1
520369 99520369 1001 86380 86390 1
520035 99520035 1001 86380 86390 1
520703 99520703 1001 86380 86390 1
521420 99521420 1001 86380 86390 1
521361 99521361 1001 86380 86390 1
521201 99521201 1001 86380 86390 1
520898 99520898 1001 86380 86390 1
520925 99520925 1001 86380 86390 1
521003 99521003 1001 86380 86390 1
521038 99521038 1001 86380 86390 1
520883 99520883 1001 86380 86390 1
521567 99521567 1001 86380 86390 1
521503 99521503 1001 86380 86390 1
521496 99521496 1001 86380 86390 1
521470 99521470 1001 86380 86390 1
521473 99521473 1001 86380 86390 1
522214 99522214 1001 86380 86390 1
522055 99522055 1001 86380 86390 1
522019 99522019 1001 86380 86390 1
523028 99523028 1001 86380 86390 1
522795 99522795 1001 86380 86390 1
522517 99522517 1001 86380 86390 1
523923 99523923 1001 86380 86390 1
523901 99523901 1001 86380 86390 1
523581 99523581 1001 86380 86390 1
523410 99523410 1001 86380 86390 1
524149 99524149 1001 86380 86390 1
524103 99524103 1001 86380 86390 1
524582 99524582 1001 86380 86390 1
524440 99524440 1001 86380 86390 1
524481 99524481 1001 86380 86390 1
524318 99524318 1001 86380 86390 1
524331 99524331 1001 86380 86390 1
524269 99524269 1001 86380 86390 1
524796 99524796 1001 86380 86390 1
524829 99524829 1001 86380 86390 1
525215 99525215 1001 86380 86390 1
525158 99525158 1001 86380 86390 1
525171 99525171 1001 86380 86390 1
525046 99525046 1001 86380 86390 1
525660 99525660 1001 86380 86390 1
525667 99525667 1001 86380 86390 1
525617 99525617 1001 86380 86390 1
526388 99526388 1001 86380 86390 1
526305 99526305 1001 86380 86390 1
526053 99526053 1001 86380 86390 1
526172 99526172 1001 86380 86390 1
526096 99526096 1001 86380 86390 1
526020 99526020 1001 86380 86390 1
525871 99525871 1001 86380 86390 1
525925 99525925 1001 86380 86390 1
527125 99527125 1001 86380 86390 1
527166 99527166 1001 86380 86390 1
526981 99526981 1001 86380 86390 1
526996 99526996 1001 86380 86390 1
526696 99526696 1001 86380 86390 1
526761 99526761 1001 86380 86390 1
526801 99526801 1001 86380 86390 1
526672 99526672 1001 86380 86390 1
527274 99527274 1001 86380 86390 1
527451 99527451 1001 86380 86390 1
527825 99527825 1001 86380 86390 1
528098 99528098 1001 86380 86390 1
528163 99528163 1001 86380 86390 1
528106 99528106 1001 86380 86390 1
528332 99528332 1001 86380 86390 1
529722 99529722 1001 86380 86390 1
529470 99529470 1001 86380 86390 1
529472 99529472 1001 86380 86390 1
529374 99529374 1001 86380 86390 1
529426 99529426 1001 86380 86390 1
529148 99529148 1001 86380 86390 1
530538 99530538 1001 86380 86390 1
530540 99530540 1001 86380 86390 1
530436 99530436 1001 86380 86390 1
530325 99530325 1001 86380 86390 1
530211 99530211 1001 86380 86390 1
530331 99530331 1001 86380 86390 1
529978 99529978 1001 86380 86390 1
529957 99529957 1001 86380 86390 1
530656 99530656 1001 86380 86390 1
530741 99530741 1001 86380 86390 1
531226 99531226 1001 86380 86390 1
531134 99531134 1001 86380 86390 1
531559 99531559 1001 86380 86390 1
531579 99531579 1001 86380 86390 1
532027 99532027 1001 86380 86390 1
531586 99531586 1001 86380 86390 1
532320 99532320 1001 86380 86390 1
532238 99532238 1001 86380 86390 1
532491 99532491 1001 86380 86390 1
532607 99532607 1001 86380 86390 1
533152 99533152 1001 86380 86390 1
533153 99533153 1001 86380 86390 1
533705 99533705 1001 86380 86390 1
533754 99533754 1001 86380 86390 1
533594 99533594 1001 86380 86390 1
533241 99533241 1001 86380 86390 1
534003 99534003 1001 86380 86390 1
534275 99534275 1001 86380 86390 1
534477 99534477 1001 86380 86390 1
534070 99534070 1001 86380 86390 1
534810 99534810 1001 86380 86390 1
534837 99534837 1001 86380 86390 1
534790 99534790 1001 86380 86390 1
534833 99534833 1001 86380 86390 1
535350 99535350 1001 86380 86390 1
535495 99535495 1001 86380 86390 1
535390 99535390 1001 86380 86390 1
535285 99535285 1001 86380 86390 1
534987 99534987 1001 86380 86390 1
535015 99535015 1001 86380 86390 1
535611 99535611 1001 86380 86390 1
536248 99536248 1001 86380 86390 1
536308 99536308 1001 86380 86390 1
536254 99536254 1001 86380 86390 1
536048 99536048 1001 86380 86390 1
535782 99535782 1001 86380 86390 1
535903 99535903 1001 86380 86390 1
537057 99537057 1001 86380 86390 1
536994 99536994 1001 86380 86390 1
536822 99536822 1001 86380 86390 1
536572 99536572 1001 86380 86390 1
536590 99536590 1001 86380 86390 1
537236 99537236 1001 86380 86390 1
537938 99537938 1001 86380 86390 1
537851 99537851 1001 86380 86390 1
537905 99537905 1001 86380 86390 1
537611 99537611 1001 86380 86390 1
537452 99537452 1001 86380 86390 1
537482 99537482 1001 86380 86390 1
538168 99538168 1001 86380 86390 1
538302 99538302 1001 86380 86390 1
538817 99538817 1001 86380 86390 1
539464 99539464 1001 86380 86390 1
539318 99539318 1001 86380 86390 1
539301 99539301 1001 86380 86390 1
539239 99539239 1001 86380 86390 1
539167 99539167 1001 86380 86390 1
539158 99539158 1001 86380 86390 1
539068 99539068 1001 86380 86390 1
539668 99539668 1001 86380 86390 1
539694 99539694 1001 86380 86390 1
539648 99539648 1001 86380 86390 1
540406 99540406 1001 86380 86390 1
540343 99540343 1001 86380 86390 1
540463 99540463 1001 86380 86390 1
540113 99540113 1001 86380 86390 1
539940 99539940 1001 86380 86390 1
540026 99540026 1001 86380 86390 1
540649 99540649 1001 86380 86390 1
540612 99540612 1001 86380 86390 1
541077 99541077 1001 86380 86390 1
540980 99540980 1001 86380 86390 1
540970 99540970 1001 86380 86390 1
540867 99540867 1001 86380 86390 1
540856 99540856 1001 86380 86390 1
540794 99540794 1001 86380 86390 1
541317 99541317 1001 86380 86390 1
541449 99541449 1001 86380 86390 1
541489 99541489 1001 86380 86390 1
542027 99542027 1001 86380 86390 1
541716 99541716 1001 86380 86390 1
541873 99541873 1001 86380 86390 1
542237 99542237 1001 86380 86390 1
542749 99542749 1001 86380 86390 1
542813 99542813 1001 86380 86390 1
542702 99542702 1001 86380 86390 1
543060 99543060 1001 86380 86390 1
543038 99543038 1001 86380 86390 1
543096 99543096 1001 86380 86390 1
543598 99543598 1001 86380 86390 1
543639 99543639 1001 86380 86390 1
543627 99543627 1001 86380 86390 1
543411 99543411 1001 86380 86390 1
543388 99543388 1001 86380 86390 1
543445 99543445 1001 86380 86390 1
543551 99543551 1001 86380 86390 1
543409 99543409 1001 86380 86390 1
543358 99543358 1001 86380 86390 1
543335 99543335 1001 86380 86390 1
543200 99543200 1001 86380 86390 1
543888 99543888 1001 86380 86390 1
544370 99544370 1001 86380 86390 1
544360 99544360 1001 86380 86390 1
544232 99544232 1001 86380 86390 1
544300 99544300 1001 86380 86390 1
544067 99544067 1001 86380 86390 1
543981 99543981 1001 86380 86390 1
544648 99544648 1001 86380 86390 1
544664 99544664 1001 86380 86390 1
544705 99544705 1001 86380 86390 1
544706 99544706 1001 86380 86390 1
544697 99544697 1001 86380 86390 1
513992 470 1001 54691 54991 1
401126 99401126 1001 86380 86390 1
401172 99401172 1001 86380 86390 1
401215 99401215 1001 86380 86390 1
401276 99401276 1001 86380 86390 1
401661 99401661 1001 86380 86390 1
401670 99401670 1001 86380 86390 1
401732 99401732 1001 86380 86390 1
402070 99402070 1001 86380 86390 1
402181 99402181 1001 86380 86390 1
403085 99403085 1001 86380 86390 1
403704 99403704 1001 86380 86390 1
403744 99403744 1001 86380 86390 1
403909 99403909 1001 86380 86390 1
403968 99403968 1001 86380 86390 1
404323 99404323 1001 86380 86390 1
404291 99404291 1001 86380 86390 1
404560 99404560 1001 86380 86390 1
405418 99405418 1001 86380 86390 1
405559 99405559 1001 86380 86390 1
405542 99405542 1001 86380 86390 1
405631 99405631 1001 86380 86390 1
405586 99405586 1001 86380 86390 1
405691 99405691 1001 86380 86390 1
405828 99405828 1001 86380 86390 1
406219 99406219 1001 86380 86390 1
406852 99406852 1001 86380 86390 1
406964 99406964 1001 86380 86390 1
407319 99407319 1001 86380 86390 1
407627 99407627 1001 86380 86390 1
407698 99407698 1001 86380 86390 1
408044 99408044 1001 86380 86390 1
408206 99408206 1001 86380 86390 1
408471 99408471 1001 86380 86390 1
408731 99408731 1001 86380 86390 1
408801 99408801 1001 86380 86390 1
409041 99409041 1001 86380 86390 1
409216 99409216 1001 86380 86390 1
409379 99409379 1001 86380 86390 1
409570 99409570 1001 86380 86390 1
409599 99409599 1001 86380 86390 1
409697 99409697 1001 86380 86390 1
409984 99409984 1001 86380 86390 1
409985 99409985 1001 86380 86390 1
410388 99410388 1001 86380 86390 1
411371 99411371 1001 86380 86390 1
411353 99411353 1001 86380 86390 1
411468 99411468 1001 86380 86390 1
411863 99411863 1001 86380 86390 1
412242 99412242 1001 86380 86390 1
412223 99412223 1001 86380 86390 1
412279 99412279 1001 86380 86390 1
413593 99413593 1001 86380 86390 1
413614 99413614 1001 86380 86390 1
413362 99413362 1001 86380 86390 1
413142 99413142 1001 86380 86390 1
412554 99412554 1001 86380 86390 1
414031 99414031 1001 86380 86390 1
413981 99413981 1001 86380 86390 1
414082 99414082 1001 86380 86390 1
415293 99415293 1001 86380 86390 1
415073 99415073 1001 86380 86390 1
414623 99414623 1001 86380 86390 1
414782 99414782 1001 86380 86390 1
414814 99414814 1001 86380 86390 1
414911 99414911 1001 86380 86390 1
414287 99414287 1001 86380 86390 1
415558 99415558 1001 86380 86390 1
416711 99416711 1001 86380 86390 1
416521 99416521 1001 86380 86390 1
416140 99416140 1001 86380 86390 1
416221 99416221 1001 86380 86390 1
417385 99417385 1001 86380 86390 1
417051 99417051 1001 86380 86390 1
417226 99417226 1001 86380 86390 1
417038 99417038 1001 86380 86390 1
417415 99417415 1001 86380 86390 1
417669 99417669 1001 86380 86390 1
417625 99417625 1001 86380 86390 1
419710 99419710 1001 86380 86390 1
420471 99420471 1001 86380 86390 1
420559 99420559 1001 86380 86390 1
421681 99421681 1001 86380 86390 1
421010 99421010 1001 86380 86390 1
422388 99422388 1001 86380 86390 1
423571 99423571 1001 86380 86390 1
423266 99423266 1001 86380 86390 1
423135 99423135 1001 86380 86390 1
422792 99422792 1001 86380 86390 1
424035 99424035 1001 86380 86390 1
423994 99423994 1001 86380 86390 1
423777 99423777 1001 86380 86390 1
425019 99425019 1001 86380 86390 1
425358 99425358 1001 86380 86390 1
424623 99424623 1001 86380 86390 1
424714 99424714 1001 86380 86390 1
424790 99424790 1001 86380 86390 1
424874 99424874 1001 86380 86390 1
424332 99424332 1001 86380 86390 1
425574 99425574 1001 86380 86390 1
427021 99427021 1001 86380 86390 1
426611 99426611 1001 86380 86390 1
425848 99425848 1001 86380 86390 1
427172 99427172 1001 86380 86390 1
427216 99427216 1001 86380 86390 1
427407 99427407 1001 86380 86390 1
428490 99428490 1001 86380 86390 1
428391 99428391 1001 86380 86390 1
428373 99428373 1001 86380 86390 1
428583 99428583 1001 86380 86390 1
428220 99428220 1001 86380 86390 1
427568 99427568 1001 86380 86390 1
428785 99428785 1001 86380 86390 1
428758 99428758 1001 86380 86390 1
430194 99430194 1001 86380 86390 1
430260 99430260 1001 86380 86390 1
429633 99429633 1001 86380 86390 1
429644 99429644 1001 86380 86390 1
429371 99429371 1001 86380 86390 1
429530 99429530 1001 86380 86390 1
430531 99430531 1001 86380 86390 1
430512 99430512 1001 86380 86390 1
430777 99430777 1001 86380 86390 1
431472 99431472 1001 86380 86390 1
430985 99430985 1001 86380 86390 1
431100 99431100 1001 86380 86390 1
433191 99433191 1001 86380 86390 1
433101 99433101 1001 86380 86390 1
433029 99433029 1001 86380 86390 1
433064 99433064 1001 86380 86390 1
432555 99432555 1001 86380 86390 1
433828 99433828 1001 86380 86390 1
434011 99434011 1001 86380 86390 1
435414 99435414 1001 86380 86390 1
434656 99434656 1001 86380 86390 1
434681 99434681 1001 86380 86390 1
434660 99434660 1001 86380 86390 1
434520 99434520 1001 86380 86390 1
434279 99434279 1001 86380 86390 1
435696 99435696 1001 86380 86390 1
436881 99436881 1001 86380 86390 1
436550 99436550 1001 86380 86390 1
435939 99435939 1001 86380 86390 1
435965 99435965 1001 86380 86390 1
437321 99437321 1001 86380 86390 1
300536 99300536 1001 86380 86390 1
300172 99300172 1001 86380 86390 1
300307 99300307 1001 86380 86390 1
300262 99300262 1001 86380 86390 1
300108 99300108 1001 86380 86390 1
300782 99300782 1001 86380 86390 1
301388 99301388 1001 86380 86390 1
301353 99301353 1001 86380 86390 1
301420 99301420 1001 86380 86390 1
301382 99301382 1001 86380 86390 1
301258 99301258 1001 86380 86390 1
300942 99300942 1001 86380 86390 1
301088 99301088 1001 86380 86390 1
302190 99302190 1001 86380 86390 1
302269 99302269 1001 86380 86390 1
302365 99302365 1001 86380 86390 1
302251 99302251 1001 86380 86390 1
301834 99301834 1001 86380 86390 1
301964 99301964 1001 86380 86390 1
303016 99303016 1001 86380 86390 1
303199 99303199 1001 86380 86390 1
302623 99302623 1001 86380 86390 1
303347 99303347 1001 86380 86390 1
303366 99303366 1001 86380 86390 1
303762 99303762 1001 86380 86390 1
303817 99303817 1001 86380 86390 1
303519 99303519 1001 86380 86390 1
304230 99304230 1001 86380 86390 1
304796 99304796 1001 86380 86390 1
304765 99304765 1001 86380 86390 1
304566 99304566 1001 86380 86390 1
304575 99304575 1001 86380 86390 1
304988 99304988 1001 86380 86390 1
304993 99304993 1001 86380 86390 1
305570 99305570 1001 86380 86390 1
305506 99305506 1001 86380 86390 1
305441 99305441 1001 86380 86390 1
305465 99305465 1001 86380 86390 1
500190 99500190 1001 86380 86390 1
500680 99500680 1001 86380 86390 1
500411 99500411 1001 86380 86390 1
500219 99500219 1001 86380 86390 1
500237 99500237 1001 86380 86390 1
500216 99500216 1001 86380 86390 1
500870 99500870 1001 86380 86390 1
501000 99501000 1001 86380 86390 1
501504 99501504 1001 86380 86390 1
501597 99501597 1001 86380 86390 1
501190 99501190 1001 86380 86390 1
501075 99501075 1001 86380 86390 1
501157 99501157 1001 86380 86390 1
501145 99501145 1001 86380 86390 1
501728 99501728 1001 86380 86390 1
501841 99501841 1001 86380 86390 1
502431 99502431 1001 86380 86390 1
502434 99502434 1001 86380 86390 1
502111 99502111 1001 86380 86390 1
502100 99502100 1001 86380 86390 1
501914 99501914 1001 86380 86390 1
501862 99501862 1001 86380 86390 1
502657 99502657 1001 86380 86390 1
502586 99502586 1001 86380 86390 1
502562 99502562 1001 86380 86390 1
502550 99502550 1001 86380 86390 1
503251 99503251 1001 86380 86390 1
503011 99503011 1001 86380 86390 1
502993 99502993 1001 86380 86390 1
502736 99502736 1001 86380 86390 1
502699 99502699 1001 86380 86390 1
504016 99504016 1001 86380 86390 1
503852 99503852 1001 86380 86390 1
503807 99503807 1001 86380 86390 1
503573 99503573 1001 86380 86390 1
504143 99504143 1001 86380 86390 1
504211 99504211 1001 86380 86390 1
504938 99504938 1001 86380 86390 1
504725 99504725 1001 86380 86390 1
504638 99504638 1001 86380 86390 1
504519 99504519 1001 86380 86390 1
504433 99504433 1001 86380 86390 1
505148 99505148 1001 86380 86390 1
504953 99504953 1001 86380 86390 1
505726 99505726 1001 86380 86390 1
505758 99505758 1001 86380 86390 1
505430 99505430 1001 86380 86390 1
505547 99505547 1001 86380 86390 1
505421 99505421 1001 86380 86390 1
505270 99505270 1001 86380 86390 1
505193 99505193 1001 86380 86390 1
505301 99505301 1001 86380 86390 1
505961 99505961 1001 86380 86390 1
505819 99505819 1001 86380 86390 1
505917 99505917 1001 86380 86390 1
506444 99506444 1001 86380 86390 1
506285 99506285 1001 86380 86390 1
506183 99506183 1001 86380 86390 1
506171 99506171 1001 86380 86390 1
506613 99506613 1001 86380 86390 1
506679 99506679 1001 86380 86390 1
506795 99506795 1001 86380 86390 1
507350 99507350 1001 86380 86390 1
507331 99507331 1001 86380 86390 1
507041 99507041 1001 86380 86390 1
507215 99507215 1001 86380 86390 1
506840 99506840 1001 86380 86390 1
507464 99507464 1001 86380 86390 1
507481 99507481 1001 86380 86390 1
508135 99508135 1001 86380 86390 1
508049 99508049 1001 86380 86390 1
508206 99508206 1001 86380 86390 1
508243 99508243 1001 86380 86390 1
508004 99508004 1001 86380 86390 1
507859 99507859 1001 86380 86390 1
508404 99508404 1001 86380 86390 1
508418 99508418 1001 86380 86390 1
508951 99508951 1001 86380 86390 1
509019 99509019 1001 86380 86390 1
508701 99508701 1001 86380 86390 1
508766 99508766 1001 86380 86390 1
508760 99508760 1001 86380 86390 1
508612 99508612 1001 86380 86390 1
508595 99508595 1001 86380 86390 1
509810 99509810 1001 86380 86390 1
509536 99509536 1001 86380 86390 1
509588 99509588 1001 86380 86390 1
509550 99509550 1001 86380 86390 1
509629 99509629 1001 86380 86390 1
509386 99509386 1001 86380 86390 1
509408 99509408 1001 86380 86390 1
510042 99510042 1001 86380 86390 1
510017 99510017 1001 86380 86390 1
510018 99510018 1001 86380 86390 1
510025 99510025 1001 86380 86390 1
510561 99510561 1001 86380 86390 1
510491 99510491 1001 86380 86390 1
510249 99510249 1001 86380 86390 1
510139 99510139 1001 86380 86390 1
510169 99510169 1001 86380 86390 1
510907 99510907 1001 86380 86390 1
511521 99511521 1001 86380 86390 1
511533 99511533 1001 86380 86390 1
511233 99511233 1001 86380 86390 1
511196 99511196 1001 86380 86390 1
511161 99511161 1001 86380 86390 1
510984 99510984 1001 86380 86390 1
511128 99511128 1001 86380 86390 1
511020 99511020 1001 86380 86390 1
511749 99511749 1001 86380 86390 1
511686 99511686 1001 86380 86390 1
511743 99511743 1001 86380 86390 1
512079 99512079 1001 86380 86390 1
512172 99512172 1001 86380 86390 1
511917 99511917 1001 86380 86390 1
511933 99511933 1001 86380 86390 1
512555 99512555 1001 86380 86390 1
513103 99513103 1001 86380 86390 1
513191 99513191 1001 86380 86390 1
512810 99512810 1001 86380 86390 1
512613 99512613 1001 86380 86390 1
512768 99512768 1001 86380 86390 1
512646 99512646 1001 86380 86390 1
512622 99512622 1001 86380 86390 1
513269 99513269 1001 86380 86390 1
513219 99513219 1001 86380 86390 1
513710 99513710 1001 86380 86390 1
513818 99513818 1001 86380 86390 1
513706 99513706 1001 86380 86390 1
513545 99513545 1001 86380 86390 1
514138 99514138 1001 86380 86390 1
514077 99514077 1001 86380 86390 1
514824 99514824 1001 86380 86390 1
514834 99514834 1001 86380 86390 1
514477 99514477 1001 86380 86390 1
514394 99514394 1001 86380 86390 1
514415 99514415 1001 86380 86390 1
514351 99514351 1001 86380 86390 1
514922 99514922 1001 86380 86390 1
515599 99515599 1001 86380 86390 1
515537 99515537 1001 86380 86390 1
515564 99515564 1001 86380 86390 1
515579 99515579 1001 86380 86390 1
515312 99515312 1001 86380 86390 1
516507 99516507 1001 86380 86390 1
516176 99516176 1001 86380 86390 1
515979 99515979 1001 86380 86390 1
516008 99516008 1001 86380 86390 1
516555 99516555 1001 86380 86390 1
517164 99517164 1001 86380 86390 1
517281 99517281 1001 86380 86390 1
517080 99517080 1001 86380 86390 1
517055 99517055 1001 86380 86390 1
517126 99517126 1001 86380 86390 1
516833 99516833 1001 86380 86390 1
516778 99516778 1001 86380 86390 1
516921 99516921 1001 86380 86390 1
517359 99517359 1001 86380 86390 1
517516 99517516 1001 86380 86390 1
517906 99517906 1001 86380 86390 1
517673 99517673 1001 86380 86390 1
518237 99518237 1001 86380 86390 1
518346 99518346 1001 86380 86390 1
518952 99518952 1001 86380 86390 1
518412 99518412 1001 86380 86390 1
518558 99518558 1001 86380 86390 1
519093 99519093 1001 86380 86390 1
519138 99519138 1001 86380 86390 1
519656 99519656 1001 86380 86390 1
519487 99519487 1001 86380 86390 1
519438 99519438 1001 86380 86390 1
519339 99519339 1001 86380 86390 1
519847 99519847 1001 86380 86390 1
520521 99520521 1001 86380 86390 1
520423 99520423 1001 86380 86390 1
520365 99520365 1001 86380 86390 1
520290 99520290 1001 86380 86390 1
520191 99520191 1001 86380 86390 1
520155 99520155 1001 86380 86390 1
520720 99520720 1001 86380 86390 1
521441 99521441 1001 86380 86390 1
521279 99521279 1001 86380 86390 1
521281 99521281 1001 86380 86390 1
521410 99521410 1001 86380 86390 1
521295 99521295 1001 86380 86390 1
520895 99520895 1001 86380 86390 1
521529 99521529 1001 86380 86390 1
521555 99521555 1001 86380 86390 1
521627 99521627 1001 86380 86390 1
522246 99522246 1001 86380 86390 1
522160 99522160 1001 86380 86390 1
522039 99522039 1001 86380 86390 1
521992 99521992 1001 86380 86390 1
522304 99522304 1001 86380 86390 1
522578 99522578 1001 86380 86390 1
522540 99522540 1001 86380 86390 1
522639 99522639 1001 86380 86390 1
523130 99523130 1001 86380 86390 1
523744 99523744 1001 86380 86390 1
523892 99523892 1001 86380 86390 1
523563 99523563 1001 86380 86390 1
523565 99523565 1001 86380 86390 1
523620 99523620 1001 86380 86390 1
523510 99523510 1001 86380 86390 1
523525 99523525 1001 86380 86390 1
524084 99524084 1001 86380 86390 1
524018 99524018 1001 86380 86390 1
524470 99524470 1001 86380 86390 1
524273 99524273 1001 86380 86390 1
524927 99524927 1001 86380 86390 1
524771 99524771 1001 86380 86390 1
525080 99525080 1001 86380 86390 1
525798 99525798 1001 86380 86390 1
526248 99526248 1001 86380 86390 1
526146 99526146 1001 86380 86390 1
526109 99526109 1001 86380 86390 1
526562 99526562 1001 86380 86390 1
526556 99526556 1001 86380 86390 1
526569 99526569 1001 86380 86390 1
527230 99527230 1001 86380 86390 1
527076 99527076 1001 86380 86390 1
527116 99527116 1001 86380 86390 1
526877 99526877 1001 86380 86390 1
526856 99526856 1001 86380 86390 1
526711 99526711 1001 86380 86390 1
527402 99527402 1001 86380 86390 1
527920 99527920 1001 86380 86390 1
528067 99528067 1001 86380 86390 1
527868 99527868 1001 86380 86390 1
527534 99527534 1001 86380 86390 1
527617 99527617 1001 86380 86390 1
527592 99527592 1001 86380 86390 1
528079 99528079 1001 86380 86390 1
528750 99528750 1001 86380 86390 1
528753 99528753 1001 86380 86390 1
528757 99528757 1001 86380 86390 1
528541 99528541 1001 86380 86390 1
528491 99528491 1001 86380 86390 1
528642 99528642 1001 86380 86390 1
528463 99528463 1001 86380 86390 1
528429 99528429 1001 86380 86390 1
528368 99528368 1001 86380 86390 1
528433 99528433 1001 86380 86390 1
529044 99529044 1001 86380 86390 1
529212 99529212 1001 86380 86390 1
529138 99529138 1001 86380 86390 1
529258 99529258 1001 86380 86390 1
529776 99529776 1001 86380 86390 1
529928 99529928 1001 86380 86390 1
530412 99530412 1001 86380 86390 1
530478 99530478 1001 86380 86390 1
530493 99530493 1001 86380 86390 1
530537 99530537 1001 86380 86390 1
530312 99530312 1001 86380 86390 1
530339 99530339 1001 86380 86390 1
530188 99530188 1001 86380 86390 1
530095 99530095 1001 86380 86390 1
530112 99530112 1001 86380 86390 1
530583 99530583 1001 86380 86390 1
530689 99530689 1001 86380 86390 1
531237 99531237 1001 86380 86390 1
530825 99530825 1001 86380 86390 1
530957 99530957 1001 86380 86390 1
530834 99530834 1001 86380 86390 1
531571 99531571 1001 86380 86390 1
531564 99531564 1001 86380 86390 1
532178 99532178 1001 86380 86390 1
532059 99532059 1001 86380 86390 1
531766 99531766 1001 86380 86390 1
531780 99531780 1001 86380 86390 1
532372 99532372 1001 86380 86390 1
532405 99532405 1001 86380 86390 1
532956 99532956 1001 86380 86390 1
532908 99532908 1001 86380 86390 1
533015 99533015 1001 86380 86390 1
532989 99532989 1001 86380 86390 1
532440 99532440 1001 86380 86390 1
532521 99532521 1001 86380 86390 1
533211 99533211 1001 86380 86390 1
533166 99533166 1001 86380 86390 1
533192 99533192 1001 86380 86390 1
533797 99533797 1001 86380 86390 1
533613 99533613 1001 86380 86390 1
533551 99533551 1001 86380 86390 1
533251 99533251 1001 86380 86390 1
533363 99533363 1001 86380 86390 1
533365 99533365 1001 86380 86390 1
534010 99534010 1001 86380 86390 1
533999 99533999 1001 86380 86390 1
534311 99534311 1001 86380 86390 1
534316 99534316 1001 86380 86390 1
534090 99534090 1001 86380 86390 1
534268 99534268 1001 86380 86390 1
534749 99534749 1001 86380 86390 1
534819 99534819 1001 86380 86390 1
534860 99534860 1001 86380 86390 1
535484 99535484 1001 86380 86390 1
535263 99535263 1001 86380 86390 1
535006 99535006 1001 86380 86390 1
534955 99534955 1001 86380 86390 1
535613 99535613 1001 86380 86390 1
535644 99535644 1001 86380 86390 1
536170 99536170 1001 86380 86390 1
536222 99536222 1001 86380 86390 1
536160 99536160 1001 86380 86390 1
536199 99536199 1001 86380 86390 1
536231 99536231 1001 86380 86390 1
535958 99535958 1001 86380 86390 1
535871 99535871 1001 86380 86390 1
535729 99535729 1001 86380 86390 1
535778 99535778 1001 86380 86390 1
536537 99536537 1001 86380 86390 1
537047 99537047 1001 86380 86390 1
536986 99536986 1001 86380 86390 1
537156 99537156 1001 86380 86390 1
536585 99536585 1001 86380 86390 1
537363 99537363 1001 86380 86390 1
537957 99537957 1001 86380 86390 1
537584 99537584 1001 86380 86390 1
537371 99537371 1001 86380 86390 1
537569 99537569 1001 86380 86390 1
538773 99538773 1001 86380 86390 1
538597 99538597 1001 86380 86390 1
538547 99538547 1001 86380 86390 1
538530 99538530 1001 86380 86390 1
538368 99538368 1001 86380 86390 1
538356 99538356 1001 86380 86390 1
538818 99538818 1001 86380 86390 1
539373 99539373 1001 86380 86390 1
539289 99539289 1001 86380 86390 1
539193 99539193 1001 86380 86390 1
539131 99539131 1001 86380 86390 1
539197 99539197 1001 86380 86390 1
539653 99539653 1001 86380 86390 1
540300 99540300 1001 86380 86390 1
540462 99540462 1001 86380 86390 1
540226 99540226 1001 86380 86390 1
539962 99539962 1001 86380 86390 1
539883 99539883 1001 86380 86390 1
540594 99540594 1001 86380 86390 1
540558 99540558 1001 86380 86390 1
540610 99540610 1001 86380 86390 1
540626 99540626 1001 86380 86390 1
540666 99540666 1001 86380 86390 1
541270 99541270 1001 86380 86390 1
541924 99541924 1001 86380 86390 1
541852 99541852 1001 86380 86390 1
541727 99541727 1001 86380 86390 1
541730 99541730 1001 86380 86390 1
541705 99541705 1001 86380 86390 1
541612 99541612 1001 86380 86390 1
541664 99541664 1001 86380 86390 1
542272 99542272 1001 86380 86390 1
542222 99542222 1001 86380 86390 1
542227 99542227 1001 86380 86390 1
542836 99542836 1001 86380 86390 1
543650 99543650 1001 86380 86390 1
543449 99543449 1001 86380 86390 1
543492 99543492 1001 86380 86390 1
543193 99543193 1001 86380 86390 1
543799 99543799 1001 86380 86390 1
543814 99543814 1001 86380 86390 1
544565 99544565 1001 86380 86390 1
544558 99544558 1001 86380 86390 1
544345 99544345 1001 86380 86390 1
544152 99544152 1001 86380 86390 1
544023 99544023 1001 86380 86390 1
544064 99544064 1001 86380 86390 1
544647 99544647 1001 86380 86390 1
544658 99544658 1001 86380 86390 1
400667 99400667 1001 86380 86390 1
400782 99400782 1001 86380 86390 1
400912 99400912 1001 86380 86390 1
401601 99401601 1001 86380 86390 1
401762 99401762 1001 86380 86390 1
402134 99402134 1001 86380 86390 1
402220 99402220 1001 86380 86390 1
402424 99402424 1001 86380 86390 1
402481 99402481 1001 86380 86390 1
402903 99402903 1001 86380 86390 1
403028 99403028 1001 86380 86390 1
403737 99403737 1001 86380 86390 1
403880 99403880 1001 86380 86390 1
403831 99403831 1001 86380 86390 1
404177 99404177 1001 86380 86390 1
404670 99404670 1001 86380 86390 1
405242 99405242 1001 86380 86390 1
405368 99405368 1001 86380 86390 1
405443 99405443 1001 86380 86390 1
405425 99405425 1001 86380 86390 1
405616 99405616 1001 86380 86390 1
406101 99406101 1001 86380 86390 1
406397 99406397 1001 86380 86390 1
406860 99406860 1001 86380 86390 1
407137 99407137 1001 86380 86390 1
407290 99407290 1001 86380 86390 1
407728 99407728 1001 86380 86390 1
408245 99408245 1001 86380 86390 1
408445 99408445 1001 86380 86390 1
408762 99408762 1001 86380 86390 1
409069 99409069 1001 86380 86390 1
409128 99409128 1001 86380 86390 1
409268 99409268 1001 86380 86390 1
409506 99409506 1001 86380 86390 1
410229 99410229 1001 86380 86390 1
410390 99410390 1001 86380 86390 1
410406 99410406 1001 86380 86390 1
410436 99410436 1001 86380 86390 1
410623 99410623 1001 86380 86390 1
410776 99410776 1001 86380 86390 1
410984 99410984 1001 86380 86390 1
411086 99411086 1001 86380 86390 1
411954 99411954 1001 86380 86390 1
411950 99411950 1001 86380 86390 1
412075 99412075 1001 86380 86390 1
412274 99412274 1001 86380 86390 1
412263 99412263 1001 86380 86390 1
412355 99412355 1001 86380 86390 1
412298 99412298 1001 86380 86390 1
413339 99413339 1001 86380 86390 1
413569 99413569 1001 86380 86390 1
413360 99413360 1001 86380 86390 1
413006 99413006 1001 86380 86390 1
413276 99413276 1001 86380 86390 1
413077 99413077 1001 86380 86390 1
412758 99412758 1001 86380 86390 1
412705 99412705 1001 86380 86390 1
414024 99414024 1001 86380 86390 1
415142 99415142 1001 86380 86390 1
415282 99415282 1001 86380 86390 1
415018 99415018 1001 86380 86390 1
414721 99414721 1001 86380 86390 1
414212 99414212 1001 86380 86390 1
415550 99415550 1001 86380 86390 1
415659 99415659 1001 86380 86390 1
415410 99415410 1001 86380 86390 1
416833 99416833 1001 86380 86390 1
416698 99416698 1001 86380 86390 1
416706 99416706 1001 86380 86390 1
416724 99416724 1001 86380 86390 1
416166 99416166 1001 86380 86390 1
416240 99416240 1001 86380 86390 1
416487 99416487 1001 86380 86390 1
415862 99415862 1001 86380 86390 1
417400 99417400 1001 86380 86390 1
417047 99417047 1001 86380 86390 1
417185 99417185 1001 86380 86390 1
417277 99417277 1001 86380 86390 1
418766 99418766 1001 86380 86390 1
418264 99418264 1001 86380 86390 1
417914 99417914 1001 86380 86390 1
420440 99420440 1001 86380 86390 1
419977 99419977 1001 86380 86390 1
419284 99419284 1001 86380 86390 1
420565 99420565 1001 86380 86390 1
421529 99421529 1001 86380 86390 1
422515 99422515 1001 86380 86390 1
422208 99422208 1001 86380 86390 1
422430 99422430 1001 86380 86390 1
423436 99423436 1001 86380 86390 1
423584 99423584 1001 86380 86390 1
423610 99423610 1001 86380 86390 1
423251 99423251 1001 86380 86390 1
423188 99423188 1001 86380 86390 1
422571 99422571 1001 86380 86390 1
422553 99422553 1001 86380 86390 1
422703 99422703 1001 86380 86390 1
423949 99423949 1001 86380 86390 1
425364 99425364 1001 86380 86390 1
424166 99424166 1001 86380 86390 1
425776 99425776 1001 86380 86390 1
425701 99425701 1001 86380 86390 1
426206 99426206 1001 86380 86390 1
427206 99427206 1001 86380 86390 1
427358 99427358 1001 86380 86390 1
428530 99428530 1001 86380 86390 1
428128 99428128 1001 86380 86390 1
427541 99427541 1001 86380 86390 1
427869 99427869 1001 86380 86390 1
427895 99427895 1001 86380 86390 1
428748 99428748 1001 86380 86390 1
428797 99428797 1001 86380 86390 1
430135 99430135 1001 86380 86390 1
430239 99430239 1001 86380 86390 1
429335 99429335 1001 86380 86390 1
430744 99430744 1001 86380 86390 1
431906 99431906 1001 86380 86390 1
431877 99431877 1001 86380 86390 1
431288 99431288 1001 86380 86390 1
431466 99431466 1001 86380 86390 1
431123 99431123 1001 86380 86390 1
430952 99430952 1001 86380 86390 1
431103 99431103 1001 86380 86390 1
432176 99432176 1001 86380 86390 1
432154 99432154 1001 86380 86390 1
432435 99432435 1001 86380 86390 1
432363 99432363 1001 86380 86390 1
433586 99433586 1001 86380 86390 1
433416 99433416 1001 86380 86390 1
433686 99433686 1001 86380 86390 1
433386 99433386 1001 86380 86390 1
433117 99433117 1001 86380 86390 1
432828 99432828 1001 86380 86390 1
433825 99433825 1001 86380 86390 1
435179 99435179 1001 86380 86390 1
435379 99435379 1001 86380 86390 1
434691 99434691 1001 86380 86390 1
434726 99434726 1001 86380 86390 1
437002 99437002 1001 86380 86390 1
436784 99436784 1001 86380 86390 1
436875 99436875 1001 86380 86390 1
436779 99436779 1001 86380 86390 1
436482 99436482 1001 86380 86390 1
436002 99436002 1001 86380 86390 1
300071 99300071 1001 86380 86390 1
437307 99437307 1001 86380 86390 1
300656 99300656 1001 86380 86390 1
300568 99300568 1001 86380 86390 1
300559 99300559 1001 86380 86390 1
300726 99300726 1001 86380 86390 1
300336 99300336 1001 86380 86390 1
300496 99300496 1001 86380 86390 1
300897 99300897 1001 86380 86390 1
300924 99300924 1001 86380 86390 1
300928 99300928 1001 86380 86390 1
301064 99301064 1001 86380 86390 1
301021 99301021 1001 86380 86390 1
302298 99302298 1001 86380 86390 1
302036 99302036 1001 86380 86390 1
301915 99301915 1001 86380 86390 1
301896 99301896 1001 86380 86390 1
301819 99301819 1001 86380 86390 1
302810 99302810 1001 86380 86390 1
302657 99302657 1001 86380 86390 1
303233 99303233 1001 86380 86390 1
303369 99303369 1001 86380 86390 1
303935 99303935 1001 86380 86390 1
303684 99303684 1001 86380 86390 1
303508 99303508 1001 86380 86390 1
304821 99304821 1001 86380 86390 1
304264 99304264 1001 86380 86390 1
304369 99304369 1001 86380 86390 1
305006 99305006 1001 86380 86390 1
305546 99305546 1001 86380 86390 1
305497 99305497 1001 86380 86390 1
305383 99305383 1001 86380 86390 1
305156 99305156 1001 86380 86390 1
305240 99305240 1001 86380 86390 1
305273 99305273 1001 86380 86390 1
500068 99500068 1001 86380 86390 1
500098 99500098 1001 86380 86390 1
500767 99500767 1001 86380 86390 1
500717 99500717 1001 86380 86390 1
500502 99500502 1001 86380 86390 1
500594 99500594 1001 86380 86390 1
500266 99500266 1001 86380 86390 1
500869 99500869 1001 86380 86390 1
501464 99501464 1001 86380 86390 1
501600 99501600 1001 86380 86390 1
501109 99501109 1001 86380 86390 1
501159 99501159 1001 86380 86390 1
501835 99501835 1001 86380 86390 1
501778 99501778 1001 86380 86390 1
502282 99502282 1001 86380 86390 1
502206 99502206 1001 86380 86390 1
502047 99502047 1001 86380 86390 1
502665 99502665 1001 86380 86390 1
502931 99502931 1001 86380 86390 1
503043 99503043 1001 86380 86390 1
503329 99503329 1001 86380 86390 1
503385 99503385 1001 86380 86390 1
503830 99503830 1001 86380 86390 1
503600 99503600 1001 86380 86390 1
504861 99504861 1001 86380 86390 1
504826 99504826 1001 86380 86390 1
504726 99504726 1001 86380 86390 1
504650 99504650 1001 86380 86390 1
504639 99504639 1001 86380 86390 1
504603 99504603 1001 86380 86390 1
504444 99504444 1001 86380 86390 1
505047 99505047 1001 86380 86390 1
505050 99505050 1001 86380 86390 1
505118 99505118 1001 86380 86390 1
505043 99505043 1001 86380 86390 1
505121 99505121 1001 86380 86390 1
505680 99505680 1001 86380 86390 1
505639 99505639 1001 86380 86390 1
505455 99505455 1001 86380 86390 1
505240 99505240 1001 86380 86390 1
505207 99505207 1001 86380 86390 1
505157 99505157 1001 86380 86390 1
505807 99505807 1001 86380 86390 1
505887 99505887 1001 86380 86390 1
506072 99506072 1001 86380 86390 1
506635 99506635 1001 86380 86390 1
506627 99506627 1001 86380 86390 1
506744 99506744 1001 86380 86390 1
507309 99507309 1001 86380 86390 1
507355 99507355 1001 86380 86390 1
507141 99507141 1001 86380 86390 1
507616 99507616 1001 86380 86390 1
508201 99508201 1001 86380 86390 1
508244 99508244 1001 86380 86390 1
507855 99507855 1001 86380 86390 1
507692 99507692 1001 86380 86390 1
508961 99508961 1001 86380 86390 1
509035 99509035 1001 86380 86390 1
508634 99508634 1001 86380 86390 1
509604 99509604 1001 86380 86390 1
509659 99509659 1001 86380 86390 1
509530 99509530 1001 86380 86390 1
509381 99509381 1001 86380 86390 1
509291 99509291 1001 86380 86390 1
509921 99509921 1001 86380 86390 1
509935 99509935 1001 86380 86390 1
510603 99510603 1001 86380 86390 1
510606 99510606 1001 86380 86390 1
510658 99510658 1001 86380 86390 1
510532 99510532 1001 86380 86390 1
510596 99510596 1001 86380 86390 1
510509 99510509 1001 86380 86390 1
510120 99510120 1001 86380 86390 1
510221 99510221 1001 86380 86390 1
510931 99510931 1001 86380 86390 1
510820 99510820 1001 86380 86390 1
511256 99511256 1001 86380 86390 1
511190 99511190 1001 86380 86390 1
511059 99511059 1001 86380 86390 1
511593 99511593 1001 86380 86390 1
511699 99511699 1001 86380 86390 1
511585 99511585 1001 86380 86390 1
512305 99512305 1001 86380 86390 1
512182 99512182 1001 86380 86390 1
512259 99512259 1001 86380 86390 1
511854 99511854 1001 86380 86390 1
511962 99511962 1001 86380 86390 1
512389 99512389 1001 86380 86390 1
513014 99513014 1001 86380 86390 1
513158 99513158 1001 86380 86390 1
512914 99512914 1001 86380 86390 1
512905 99512905 1001 86380 86390 1
512732 99512732 1001 86380 86390 1
512656 99512656 1001 86380 86390 1
513348 99513348 1001 86380 86390 1
513286 99513286 1001 86380 86390 1
513514 99513514 1001 86380 86390 1
513605 99513605 1001 86380 86390 1
513481 99513481 1001 86380 86390 1
514043 99514043 1001 86380 86390 1
514151 99514151 1001 86380 86390 1
514177 99514177 1001 86380 86390 1
514117 99514117 1001 86380 86390 1
514514 99514514 1001 86380 86390 1
514606 99514606 1001 86380 86390 1
514586 99514586 1001 86380 86390 1
514282 99514282 1001 86380 86390 1
514441 99514441 1001 86380 86390 1
515542 99515542 1001 86380 86390 1
515571 99515571 1001 86380 86390 1
515641 99515641 1001 86380 86390 1
515296 99515296 1001 86380 86390 1
515447 99515447 1001 86380 86390 1
515399 99515399 1001 86380 86390 1
515194 99515194 1001 86380 86390 1
515159 99515159 1001 86380 86390 1
515863 99515863 1001 86380 86390 1
515773 99515773 1001 86380 86390 1
516390 99516390 1001 86380 86390 1
516352 99516352 1001 86380 86390 1
516502 99516502 1001 86380 86390 1
516539 99516539 1001 86380 86390 1
517158 99517158 1001 86380 86390 1
517322 99517322 1001 86380 86390 1
517152 99517152 1001 86380 86390 1
517245 99517245 1001 86380 86390 1
517027 99517027 1001 86380 86390 1
517079 99517079 1001 86380 86390 1
517038 99517038 1001 86380 86390 1
516920 99516920 1001 86380 86390 1
517402 99517402 1001 86380 86390 1
517524 99517524 1001 86380 86390 1
517343 99517343 1001 86380 86390 1
518050 99518050 1001 86380 86390 1
518027 99518027 1001 86380 86390 1
517880 99517880 1001 86380 86390 1
517579 99517579 1001 86380 86390 1
518241 99518241 1001 86380 86390 1
518281 99518281 1001 86380 86390 1
518929 99518929 1001 86380 86390 1
518814 99518814 1001 86380 86390 1
518790 99518790 1001 86380 86390 1
518738 99518738 1001 86380 86390 1
518689 99518689 1001 86380 86390 1
518625 99518625 1001 86380 86390 1
518406 99518406 1001 86380 86390 1
518446 99518446 1001 86380 86390 1
519122 99519122 1001 86380 86390 1
519667 99519667 1001 86380 86390 1
519554 99519554 1001 86380 86390 1
519464 99519464 1001 86380 86390 1
519594 99519594 1001 86380 86390 1
519206 99519206 1001 86380 86390 1
519353 99519353 1001 86380 86390 1
519302 99519302 1001 86380 86390 1
519971 99519971 1001 86380 86390 1
520516 99520516 1001 86380 86390 1
520469 99520469 1001 86380 86390 1
520470 99520470 1001 86380 86390 1
520392 99520392 1001 86380 86390 1
520738 99520738 1001 86380 86390 1
521370 99521370 1001 86380 86390 1
521383 99521383 1001 86380 86390 1
521451 99521451 1001 86380 86390 1
521450 99521450 1001 86380 86390 1
521147 99521147 1001 86380 86390 1
521002 99521002 1001 86380 86390 1
520932 99520932 1001 86380 86390 1
520946 99520946 1001 86380 86390 1
521493 99521493 1001 86380 86390 1
521662 99521662 1001 86380 86390 1
521654 99521654 1001 86380 86390 1
521590 99521590 1001 86380 86390 1
522169 99522169 1001 86380 86390 1
522223 99522223 1001 86380 86390 1
523048 99523048 1001 86380 86390 1
523036 99523036 1001 86380 86390 1
522972 99522972 1001 86380 86390 1
522878 99522878 1001 86380 86390 1
522814 99522814 1001 86380 86390 1
522513 99522513 1001 86380 86390 1
523199 99523199 1001 86380 86390 1
523136 99523136 1001 86380 86390 1
523745 99523745 1001 86380 86390 1
523731 99523731 1001 86380 86390 1
523457 99523457 1001 86380 86390 1
523524 99523524 1001 86380 86390 1
523476 99523476 1001 86380 86390 1
523361 99523361 1001 86380 86390 1
524022 99524022 1001 86380 86390 1
524074 99524074 1001 86380 86390 1
524748 99524748 1001 86380 86390 1
524663 99524663 1001 86380 86390 1
524665 99524665 1001 86380 86390 1
524402 99524402 1001 86380 86390 1
524312 99524312 1001 86380 86390 1
524813 99524813 1001 86380 86390 1
525482 99525482 1001 86380 86390 1
525394 99525394 1001 86380 86390 1
525569 99525569 1001 86380 86390 1
525301 99525301 1001 86380 86390 1
525208 99525208 1001 86380 86390 1
525184 99525184 1001 86380 86390 1
525089 99525089 1001 86380 86390 1
526249 99526249 1001 86380 86390 1
526380 99526380 1001 86380 86390 1
526226 99526226 1001 86380 86390 1
526409 99526409 1001 86380 86390 1
526140 99526140 1001 86380 86390 1
526117 99526117 1001 86380 86390 1
525844 99525844 1001 86380 86390 1
525896 99525896 1001 86380 86390 1
526008 99526008 1001 86380 86390 1
526603 99526603 1001 86380 86390 1
526456 99526456 1001 86380 86390 1
526522 99526522 1001 86380 86390 1
526967 99526967 1001 86380 86390 1
526838 99526838 1001 86380 86390 1
526852 99526852 1001 86380 86390 1
526945 99526945 1001 86380 86390 1
526835 99526835 1001 86380 86390 1
526758 99526758 1001 86380 86390 1
526643 99526643 1001 86380 86390 1
527306 99527306 1001 86380 86390 1
527438 99527438 1001 86380 86390 1
527913 99527913 1001 86380 86390 1
527775 99527775 1001 86380 86390 1
527593 99527593 1001 86380 86390 1
528795 99528795 1001 86380 86390 1
528514 99528514 1001 86380 86390 1
528544 99528544 1001 86380 86390 1
528413 99528413 1001 86380 86390 1
528938 99528938 1001 86380 86390 1
529061 99529061 1001 86380 86390 1
529656 99529656 1001 86380 86390 1
529710 99529710 1001 86380 86390 1
529419 99529419 1001 86380 86390 1
529371 99529371 1001 86380 86390 1
529464 99529464 1001 86380 86390 1
529467 99529467 1001 86380 86390 1
529120 99529120 1001 86380 86390 1
529219 99529219 1001 86380 86390 1
529773 99529773 1001 86380 86390 1
530527 99530527 1001 86380 86390 1
530209 99530209 1001 86380 86390 1
530343 99530343 1001 86380 86390 1
530037 99530037 1001 86380 86390 1
529975 99529975 1001 86380 86390 1
530020 99530020 1001 86380 86390 1
530746 99530746 1001 86380 86390 1
530737 99530737 1001 86380 86390 1
530686 99530686 1001 86380 86390 1
530714 99530714 1001 86380 86390 1
531013 99531013 1001 86380 86390 1
530863 99530863 1001 86380 86390 1
530906 99530906 1001 86380 86390 1
530898 99530898 1001 86380 86390 1
531403 99531403 1001 86380 86390 1
531638 99531638 1001 86380 86390 1
531790 99531790 1001 86380 86390 1
532322 99532322 1001 86380 86390 1
532349 99532349 1001 86380 86390 1
532260 99532260 1001 86380 86390 1
532406 99532406 1001 86380 86390 1
532369 99532369 1001 86380 86390 1
532971 99532971 1001 86380 86390 1
532861 99532861 1001 86380 86390 1
532665 99532665 1001 86380 86390 1
532627 99532627 1001 86380 86390 1
533214 99533214 1001 86380 86390 1
533811 99533811 1001 86380 86390 1
533464 99533464 1001 86380 86390 1
533388 99533388 1001 86380 86390 1
533429 99533429 1001 86380 86390 1
533910 99533910 1001 86380 86390 1
534483 99534483 1001 86380 86390 1
534318 99534318 1001 86380 86390 1
534107 99534107 1001 86380 86390 1
534121 99534121 1001 86380 86390 1
534214 99534214 1001 86380 86390 1
534138 99534138 1001 86380 86390 1
534715 99534715 1001 86380 86390 1
534858 99534858 1001 86380 86390 1
535200 99535200 1001 86380 86390 1
534941 99534941 1001 86380 86390 1
534995 99534995 1001 86380 86390 1
535024 99535024 1001 86380 86390 1
535016 99535016 1001 86380 86390 1
535715 99535715 1001 86380 86390 1
535553 99535553 1001 86380 86390 1
535528 99535528 1001 86380 86390 1
536273 99536273 1001 86380 86390 1
536034 99536034 1001 86380 86390 1
535820 99535820 1001 86380 86390 1
535908 99535908 1001 86380 86390 1
536366 99536366 1001 86380 86390 1
536380 99536380 1001 86380 86390 1
537126 99537126 1001 86380 86390 1
536675 99536675 1001 86380 86390 1
537267 99537267 1001 86380 86390 1
537726 99537726 1001 86380 86390 1
537779 99537779 1001 86380 86390 1
537742 99537742 1001 86380 86390 1
537522 99537522 1001 86380 86390 1
538087 99538087 1001 86380 86390 1
538003 99538003 1001 86380 86390 1
538017 99538017 1001 86380 86390 1
538774 99538774 1001 86380 86390 1
538831 99538831 1001 86380 86390 1
539446 99539446 1001 86380 86390 1
539549 99539549 1001 86380 86390 1
539332 99539332 1001 86380 86390 1
539243 99539243 1001 86380 86390 1
539207 99539207 1001 86380 86390 1
539184 99539184 1001 86380 86390 1
539702 99539702 1001 86380 86390 1
540213 99540213 1001 86380 86390 1
540263 99540263 1001 86380 86390 1
540637 99540637 1001 86380 86390 1
541180 99541180 1001 86380 86390 1
541238 99541238 1001 86380 86390 1
541028 99541028 1001 86380 86390 1
540798 99540798 1001 86380 86390 1
541422 99541422 1001 86380 86390 1
541424 99541424 1001 86380 86390 1
542074 99542074 1001 86380 86390 1
541598 99541598 1001 86380 86390 1
542129 99542129 1001 86380 86390 1
542169 99542169 1001 86380 86390 1
542196 99542196 1001 86380 86390 1
542677 99542677 1001 86380 86390 1
542718 99542718 1001 86380 86390 1
542550 99542550 1001 86380 86390 1
542567 99542567 1001 86380 86390 1
542479 99542479 1001 86380 86390 1
542454 99542454 1001 86380 86390 1
543770 99543770 1001 86380 86390 1
543629 99543629 1001 86380 86390 1
543566 99543566 1001 86380 86390 1
543537 99543537 1001 86380 86390 1
543155 99543155 1001 86380 86390 1
543339 99543339 1001 86380 86390 1
543826 99543826 1001 86380 86390 1
544597 99544597 1001 86380 86390 1
544499 99544499 1001 86380 86390 1
544411 99544411 1001 86380 86390 1
544585 99544585 1001 86380 86390 1
544381 99544381 1001 86380 86390 1
544239 99544239 1001 86380 86390 1
544384 99544384 1001 86380 86390 1
544080 99544080 1001 86380 86390 1
544003 99544003 1001 86380 86390 1
544109 99544109 1001 86380 86390 1
543983 99543983 1001 86380 86390 1
544690 99544690 1001 86380 86390 1
544639 99544639 1001 86380 86390 1
544615 99544615 1001 86380 86390 1
522445 960 1001 62161 62461 1
400152 99400152 1001 86380 86390 1
400485 99400485 1001 86380 86390 1
400528 99400528 1001 86380 86390 1
400689 99400689 1001 86380 86390 1
400950 99400950 1001 86380 86390 1
401103 99401103 1001 86380 86390 1
401883 99401883 1001 86380 86390 1
402058 99402058 1001 86380 86390 1
402275 99402275 1001 86380 86390 1
402413 99402413 1001 86380 86390 1
402820 99402820 1001 86380 86390 1
402858 99402858 1001 86380 86390 1
402946 99402946 1001 86380 86390 1
402931 99402931 1001 86380 86390 1
403361 99403361 1001 86380 86390 1
403482 99403482 1001 86380 86390 1
403658 99403658 1001 86380 86390 1
404606 99404606 1001 86380 86390 1
404848 99404848 1001 86380 86390 1
405101 99405101 1001 86380 86390 1
405040 99405040 1001 86380 86390 1
405176 99405176 1001 86380 86390 1
405199 99405199 1001 86380 86390 1
405693 99405693 1001 86380 86390 1
405837 99405837 1001 86380 86390 1
406231 99406231 1001 86380 86390 1
406486 99406486 1001 86380 86390 1
406416 99406416 1001 86380 86390 1
406545 99406545 1001 86380 86390 1
407077 99407077 1001 86380 86390 1
407557 99407557 1001 86380 86390 1
407488 99407488 1001 86380 86390 1
407630 99407630 1001 86380 86390 1
407700 99407700 1001 86380 86390 1
407905 99407905 1001 86380 86390 1
409330 99409330 1001 86380 86390 1
409569 99409569 1001 86380 86390 1
409671 99409671 1001 86380 86390 1
410126 99410126 1001 86380 86390 1
410233 99410233 1001 86380 86390 1
410799 99410799 1001 86380 86390 1
410731 99410731 1001 86380 86390 1
410872 99410872 1001 86380 86390 1
411383 99411383 1001 86380 86390 1
411373 99411373 1001 86380 86390 1
411504 99411504 1001 86380 86390 1
411749 99411749 1001 86380 86390 1
413421 99413421 1001 86380 86390 1
413405 99413405 1001 86380 86390 1
412932 99412932 1001 86380 86390 1
412486 99412486 1001 86380 86390 1
415129 99415129 1001 86380 86390 1
414550 99414550 1001 86380 86390 1
414206 99414206 1001 86380 86390 1
414445 99414445 1001 86380 86390 1
416815 99416815 1001 86380 86390 1
416464 99416464 1001 86380 86390 1
416386 99416386 1001 86380 86390 1
416033 99416033 1001 86380 86390 1
417351 99417351 1001 86380 86390 1
418549 99418549 1001 86380 86390 1
418534 99418534 1001 86380 86390 1
418538 99418538 1001 86380 86390 1
418585 99418585 1001 86380 86390 1
418059 99418059 1001 86380 86390 1
418145 99418145 1001 86380 86390 1
418430 99418430 1001 86380 86390 1
418883 99418883 1001 86380 86390 1
418945 99418945 1001 86380 86390 1
418839 99418839 1001 86380 86390 1
420330 99420330 1001 86380 86390 1
419800 99419800 1001 86380 86390 1
420005 99420005 1001 86380 86390 1
419754 99419754 1001 86380 86390 1
419540 99419540 1001 86380 86390 1
419222 99419222 1001 86380 86390 1
420688 99420688 1001 86380 86390 1
421944 99421944 1001 86380 86390 1
421748 99421748 1001 86380 86390 1
421362 99421362 1001 86380 86390 1
421629 99421629 1001 86380 86390 1
422427 99422427 1001 86380 86390 1
422326 99422326 1001 86380 86390 1
423001 99423001 1001 86380 86390 1
423272 99423272 1001 86380 86390 1
422964 99422964 1001 86380 86390 1
423014 99423014 1001 86380 86390 1
423163 99423163 1001 86380 86390 1
422908 99422908 1001 86380 86390 1
422889 99422889 1001 86380 86390 1
422917 99422917 1001 86380 86390 1
424124 99424124 1001 86380 86390 1
423995 99423995 1001 86380 86390 1
423932 99423932 1001 86380 86390 1
425081 99425081 1001 86380 86390 1
424182 99424182 1001 86380 86390 1
424446 99424446 1001 86380 86390 1
424406 99424406 1001 86380 86390 1
424362 99424362 1001 86380 86390 1
425670 99425670 1001 86380 86390 1
425794 99425794 1001 86380 86390 1
426427 99426427 1001 86380 86390 1
426273 99426273 1001 86380 86390 1
426101 99426101 1001 86380 86390 1
426167 99426167 1001 86380 86390 1
427507 99427507 1001 86380 86390 1
428429 99428429 1001 86380 86390 1
428380 99428380 1001 86380 86390 1
428295 99428295 1001 86380 86390 1
428180 99428180 1001 86380 86390 1
427751 99427751 1001 86380 86390 1
427572 99427572 1001 86380 86390 1
428941 99428941 1001 86380 86390 1
428828 99428828 1001 86380 86390 1
429058 99429058 1001 86380 86390 1
429731 99429731 1001 86380 86390 1
429347 99429347 1001 86380 86390 1
429253 99429253 1001 86380 86390 1
429559 99429559 1001 86380 86390 1
429176 99429176 1001 86380 86390 1
430389 99430389 1001 86380 86390 1
431822 99431822 1001 86380 86390 1
431684 99431684 1001 86380 86390 1
431528 99431528 1001 86380 86390 1
431412 99431412 1001 86380 86390 1
431441 99431441 1001 86380 86390 1
431640 99431640 1001 86380 86390 1
431007 99431007 1001 86380 86390 1
431015 99431015 1001 86380 86390 1
432240 99432240 1001 86380 86390 1
432455 99432455 1001 86380 86390 1
432183 99432183 1001 86380 86390 1
432438 99432438 1001 86380 86390 1
432443 99432443 1001 86380 86390 1
432285 99432285 1001 86380 86390 1
433465 99433465 1001 86380 86390 1
433437 99433437 1001 86380 86390 1
433292 99433292 1001 86380 86390 1
432939 99432939 1001 86380 86390 1
432919 99432919 1001 86380 86390 1
432981 99432981 1001 86380 86390 1
432983 99432983 1001 86380 86390 1
432547 99432547 1001 86380 86390 1
432663 99432663 1001 86380 86390 1
435053 99435053 1001 86380 86390 1
434630 99434630 1001 86380 86390 1
434655 99434655 1001 86380 86390 1
434324 99434324 1001 86380 86390 1
434437 99434437 1001 86380 86390 1
435704 99435704 1001 86380 86390 1
437027 99437027 1001 86380 86390 1
436168 99436168 1001 86380 86390 1
300008 99300008 1001 86380 86390 1
437173 99437173 1001 86380 86390 1
300613 99300613 1001 86380 86390 1
300355 99300355 1001 86380 86390 1
300420 99300420 1001 86380 86390 1
300385 99300385 1001 86380 86390 1
300248 99300248 1001 86380 86390 1
300921 99300921 1001 86380 86390 1
300929 99300929 1001 86380 86390 1
301457 99301457 1001 86380 86390 1
301357 99301357 1001 86380 86390 1
301385 99301385 1001 86380 86390 1
300968 99300968 1001 86380 86390 1
301138 99301138 1001 86380 86390 1
301623 99301623 1001 86380 86390 1
301701 99301701 1001 86380 86390 1
301692 99301692 1001 86380 86390 1
302360 99302360 1001 86380 86390 1
302235 99302235 1001 86380 86390 1
302139 99302139 1001 86380 86390 1
302119 99302119 1001 86380 86390 1
301877 99301877 1001 86380 86390 1
301892 99301892 1001 86380 86390 1
301905 99301905 1001 86380 86390 1
302508 99302508 1001 86380 86390 1
302568 99302568 1001 86380 86390 1
303197 99303197 1001 86380 86390 1
302895 99302895 1001 86380 86390 1
302663 99302663 1001 86380 86390 1
302706 99302706 1001 86380 86390 1
302694 99302694 1001 86380 86390 1
302590 99302590 1001 86380 86390 1
303258 99303258 1001 86380 86390 1
303337 99303337 1001 86380 86390 1
303705 99303705 1001 86380 86390 1
303440 99303440 1001 86380 86390 1
304681 99304681 1001 86380 86390 1
304806 99304806 1001 86380 86390 1
304604 99304604 1001 86380 86390 1
304451 99304451 1001 86380 86390 1
304396 99304396 1001 86380 86390 1
304939 99304939 1001 86380 86390 1
305058 99305058 1001 86380 86390 1
305563 99305563 1001 86380 86390 1
305239 99305239 1001 86380 86390 1
305083 99305083 1001 86380 86390 1
305695 99305695 1001 86380 86390 1
500054 99500054 1001 86380 86390 1
500035 99500035 1001 86380 86390 1
500686 99500686 1001 86380 86390 1
500678 99500678 1001 86380 86390 1
500757 99500757 1001 86380 86390 1
500758 99500758 1001 86380 86390 1
500991 99500991 1001 86380 86390 1
500940 99500940 1001 86380 86390 1
500977 99500977 1001 86380 86390 1
501476 99501476 1001 86380 86390 1
501348 99501348 1001 86380 86390 1
501374 99501374 1001 86380 86390 1
501049 99501049 1001 86380 86390 1
501642 99501642 1001 86380 86390 1
501735 99501735 1001 86380 86390 1
502298 99502298 1001 86380 86390 1
502079 99502079 1001 86380 86390 1
503177 99503177 1001 86380 86390 1
502919 99502919 1001 86380 86390 1
502946 99502946 1001 86380 86390 1
502883 99502883 1001 86380 86390 1
503016 99503016 1001 86380 86390 1
502834 99502834 1001 86380 86390 1
502682 99502682 1001 86380 86390 1
503434 99503434 1001 86380 86390 1
503373 99503373 1001 86380 86390 1
503425 99503425 1001 86380 86390 1
503375 99503375 1001 86380 86390 1
503913 99503913 1001 86380 86390 1
503719 99503719 1001 86380 86390 1
503749 99503749 1001 86380 86390 1
503640 99503640 1001 86380 86390 1
503593 99503593 1001 86380 86390 1
503700 99503700 1001 86380 86390 1
504172 99504172 1001 86380 86390 1
504187 99504187 1001 86380 86390 1
504404 99504404 1001 86380 86390 1
504482 99504482 1001 86380 86390 1
504425 99504425 1001 86380 86390 1
504947 99504947 1001 86380 86390 1
505281 99505281 1001 86380 86390 1
505313 99505313 1001 86380 86390 1
506417 99506417 1001 86380 86390 1
506567 99506567 1001 86380 86390 1
506587 99506587 1001 86380 86390 1
506590 99506590 1001 86380 86390 1
506240 99506240 1001 86380 86390 1
506254 99506254 1001 86380 86390 1
506306 99506306 1001 86380 86390 1
506308 99506308 1001 86380 86390 1
506374 99506374 1001 86380 86390 1
506286 99506286 1001 86380 86390 1
505981 99505981 1001 86380 86390 1
506065 99506065 1001 86380 86390 1
506797 99506797 1001 86380 86390 1
507246 99507246 1001 86380 86390 1
507226 99507226 1001 86380 86390 1
507368 99507368 1001 86380 86390 1
507195 99507195 1001 86380 86390 1
506972 99506972 1001 86380 86390 1
506922 99506922 1001 86380 86390 1
507575 99507575 1001 86380 86390 1
507474 99507474 1001 86380 86390 1
507492 99507492 1001 86380 86390 1
508096 99508096 1001 86380 86390 1
507896 99507896 1001 86380 86390 1
508417 99508417 1001 86380 86390 1
508331 99508331 1001 86380 86390 1
509017 99509017 1001 86380 86390 1
508901 99508901 1001 86380 86390 1
509059 99509059 1001 86380 86390 1
508804 99508804 1001 86380 86390 1
508705 99508705 1001 86380 86390 1
508835 99508835 1001 86380 86390 1
508609 99508609 1001 86380 86390 1
508536 99508536 1001 86380 86390 1
508461 99508461 1001 86380 86390 1
508632 99508632 1001 86380 86390 1
509254 99509254 1001 86380 86390 1
509184 99509184 1001 86380 86390 1
509748 99509748 1001 86380 86390 1
509777 99509777 1001 86380 86390 1
509740 99509740 1001 86380 86390 1
509845 99509845 1001 86380 86390 1
509782 99509782 1001 86380 86390 1
509718 99509718 1001 86380 86390 1
509418 99509418 1001 86380 86390 1
510079 99510079 1001 86380 86390 1
510541 99510541 1001 86380 86390 1
510557 99510557 1001 86380 86390 1
510635 99510635 1001 86380 86390 1
511406 99511406 1001 86380 86390 1
511475 99511475 1001 86380 86390 1
511235 99511235 1001 86380 86390 1
511174 99511174 1001 86380 86390 1
511100 99511100 1001 86380 86390 1
511684 99511684 1001 86380 86390 1
511689 99511689 1001 86380 86390 1
511574 99511574 1001 86380 86390 1
512224 99512224 1001 86380 86390 1
512193 99512193 1001 86380 86390 1
512314 99512314 1001 86380 86390 1
512150 99512150 1001 86380 86390 1
511871 99511871 1001 86380 86390 1
512503 99512503 1001 86380 86390 1
512585 99512585 1001 86380 86390 1
513291 99513291 1001 86380 86390 1
513955 99513955 1001 86380 86390 1
513735 99513735 1001 86380 86390 1
513542 99513542 1001 86380 86390 1
513413 99513413 1001 86380 86390 1
513573 99513573 1001 86380 86390 1
513509 99513509 1001 86380 86390 1
514111 99514111 1001 86380 86390 1
514825 99514825 1001 86380 86390 1
514816 99514816 1001 86380 86390 1
514613 99514613 1001 86380 86390 1
514316 99514316 1001 86380 86390 1
514410 99514410 1001 86380 86390 1
514242 99514242 1001 86380 86390 1
514986 99514986 1001 86380 86390 1
515520 99515520 1001 86380 86390 1
515372 99515372 1001 86380 86390 1
515064 99515064 1001 86380 86390 1
515134 99515134 1001 86380 86390 1
515152 99515152 1001 86380 86390 1
515879 99515879 1001 86380 86390 1
516465 99516465 1001 86380 86390 1
516196 99516196 1001 86380 86390 1
515984 99515984 1001 86380 86390 1
516667 99516667 1001 86380 86390 1
516883 99516883 1001 86380 86390 1
516828 99516828 1001 86380 86390 1
517376 99517376 1001 86380 86390 1
517456 99517456 1001 86380 86390 1
517353 99517353 1001 86380 86390 1
517537 99517537 1001 86380 86390 1
517766 99517766 1001 86380 86390 1
517874 99517874 1001 86380 86390 1
517618 99517618 1001 86380 86390 1
517660 99517660 1001 86380 86390 1
518200 99518200 1001 86380 86390 1
518271 99518271 1001 86380 86390 1
518773 99518773 1001 86380 86390 1
518498 99518498 1001 86380 86390 1
518371 99518371 1001 86380 86390 1
519075 99519075 1001 86380 86390 1
519154 99519154 1001 86380 86390 1
519027 99519027 1001 86380 86390 1
519451 99519451 1001 86380 86390 1
519263 99519263 1001 86380 86390 1
519264 99519264 1001 86380 86390 1
519398 99519398 1001 86380 86390 1
519911 99519911 1001 86380 86390 1
519886 99519886 1001 86380 86390 1
520465 99520465 1001 86380 86390 1
520481 99520481 1001 86380 86390 1
520398 99520398 1001 86380 86390 1
520401 99520401 1001 86380 86390 1
520389 99520389 1001 86380 86390 1
520175 99520175 1001 86380 86390 1
520221 99520221 1001 86380 86390 1
520027 99520027 1001 86380 86390 1
520070 99520070 1001 86380 86390 1
520044 99520044 1001 86380 86390 1
520836 99520836 1001 86380 86390 1
520688 99520688 1001 86380 86390 1
520714 99520714 1001 86380 86390 1
521287 99521287 1001 86380 86390 1
521205 99521205 1001 86380 86390 1
521231 99521231 1001 86380 86390 1
521221 99521221 1001 86380 86390 1
520848 99520848 1001 86380 86390 1
521007 99521007 1001 86380 86390 1
520865 99520865 1001 86380 86390 1
521508 99521508 1001 86380 86390 1
521552 99521552 1001 86380 86390 1
522225 99522225 1001 86380 86390 1
521984 99521984 1001 86380 86390 1
522072 99522072 1001 86380 86390 1
521870 99521870 1001 86380 86390 1
522362 99522362 1001 86380 86390 1
522933 99522933 1001 86380 86390 1
522823 99522823 1001 86380 86390 1
522860 99522860 1001 86380 86390 1
522699 99522699 1001 86380 86390 1
523311 99523311 1001 86380 86390 1
523891 99523891 1001 86380 86390 1
523355 99523355 1001 86380 86390 1
523413 99523413 1001 86380 86390 1
524123 99524123 1001 86380 86390 1
524752 99524752 1001 86380 86390 1
524299 99524299 1001 86380 86390 1
524316 99524316 1001 86380 86390 1
525574 99525574 1001 86380 86390 1
525011 99525011 1001 86380 86390 1
525779 99525779 1001 86380 86390 1
525769 99525769 1001 86380 86390 1
526385 99526385 1001 86380 86390 1
526308 99526308 1001 86380 86390 1
526394 99526394 1001 86380 86390 1
526402 99526402 1001 86380 86390 1
526056 99526056 1001 86380 86390 1
525868 99525868 1001 86380 86390 1
525985 99525985 1001 86380 86390 1
525804 99525804 1001 86380 86390 1
526463 99526463 1001 86380 86390 1
527138 99527138 1001 86380 86390 1
526741 99526741 1001 86380 86390 1
526794 99526794 1001 86380 86390 1
527341 99527341 1001 86380 86390 1
527986 99527986 1001 86380 86390 1
528012 99528012 1001 86380 86390 1
528047 99528047 1001 86380 86390 1
528034 99528034 1001 86380 86390 1
527708 99527708 1001 86380 86390 1
527625 99527625 1001 86380 86390 1
527523 99527523 1001 86380 86390 1
527524 99527524 1001 86380 86390 1
528112 99528112 1001 86380 86390 1
528230 99528230 1001 86380 86390 1
528194 99528194 1001 86380 86390 1
528804 99528804 1001 86380 86390 1
528577 99528577 1001 86380 86390 1
528681 99528681 1001 86380 86390 1
528972 99528972 1001 86380 86390 1
529065 99529065 1001 86380 86390 1
528962 99528962 1001 86380 86390 1
529632 99529632 1001 86380 86390 1
529444 99529444 1001 86380 86390 1
529200 99529200 1001 86380 86390 1
530219 99530219 1001 86380 86390 1
530085 99530085 1001 86380 86390 1
531296 99531296 1001 86380 86390 1
531211 99531211 1001 86380 86390 1
531085 99531085 1001 86380 86390 1
531138 99531138 1001 86380 86390 1
530951 99530951 1001 86380 86390 1
531395 99531395 1001 86380 86390 1
532205 99532205 1001 86380 86390 1
532145 99532145 1001 86380 86390 1
532076 99532076 1001 86380 86390 1
531716 99531716 1001 86380 86390 1
532332 99532332 1001 86380 86390 1
532981 99532981 1001 86380 86390 1
532963 99532963 1001 86380 86390 1
532651 99532651 1001 86380 86390 1
532609 99532609 1001 86380 86390 1
533110 99533110 1001 86380 86390 1
533138 99533138 1001 86380 86390 1
533179 99533179 1001 86380 86390 1
533853 99533853 1001 86380 86390 1
533528 99533528 1001 86380 86390 1
533568 99533568 1001 86380 86390 1
533493 99533493 1001 86380 86390 1
533273 99533273 1001 86380 86390 1
533868 99533868 1001 86380 86390 1
533977 99533977 1001 86380 86390 1
534510 99534510 1001 86380 86390 1
534417 99534417 1001 86380 86390 1
534443 99534443 1001 86380 86390 1
534143 99534143 1001 86380 86390 1
534830 99534830 1001 86380 86390 1
534872 99534872 1001 86380 86390 1
534874 99534874 1001 86380 86390 1
534906 99534906 1001 86380 86390 1
535688 99535688 1001 86380 86390 1
536146 99536146 1001 86380 86390 1
536187 99536187 1001 86380 86390 1
536022 99536022 1001 86380 86390 1
535850 99535850 1001 86380 86390 1
536935 99536935 1001 86380 86390 1
536685 99536685 1001 86380 86390 1
537361 99537361 1001 86380 86390 1
537872 99537872 1001 86380 86390 1
537683 99537683 1001 86380 86390 1
537579 99537579 1001 86380 86390 1
537677 99537677 1001 86380 86390 1
537639 99537639 1001 86380 86390 1
537400 99537400 1001 86380 86390 1
537558 99537558 1001 86380 86390 1
537418 99537418 1001 86380 86390 1
538038 99538038 1001 86380 86390 1
538111 99538111 1001 86380 86390 1
538614 99538614 1001 86380 86390 1
538627 99538627 1001 86380 86390 1
538743 99538743 1001 86380 86390 1
538364 99538364 1001 86380 86390 1
538224 99538224 1001 86380 86390 1
538295 99538295 1001 86380 86390 1
538841 99538841 1001 86380 86390 1
539580 99539580 1001 86380 86390 1
539399 99539399 1001 86380 86390 1
539135 99539135 1001 86380 86390 1
539841 99539841 1001 86380 86390 1
540288 99540288 1001 86380 86390 1
540330 99540330 1001 86380 86390 1
540412 99540412 1001 86380 86390 1
540000 99540000 1001 86380 86390 1
540607 99540607 1001 86380 86390 1
540651 99540651 1001 86380 86390 1
541142 99541142 1001 86380 86390 1
540994 99540994 1001 86380 86390 1
540879 99540879 1001 86380 86390 1
540702 99540702 1001 86380 86390 1
541326 99541326 1001 86380 86390 1
541745 99541745 1001 86380 86390 1
541870 99541870 1001 86380 86390 1
541859 99541859 1001 86380 86390 1
541532 99541532 1001 86380 86390 1
542910 99542910 1001 86380 86390 1
542731 99542731 1001 86380 86390 1
542355 99542355 1001 86380 86390 1
542396 99542396 1001 86380 86390 1
542500 99542500 1001 86380 86390 1
542335 99542335 1001 86380 86390 1
543085 99543085 1001 86380 86390 1
543088 99543088 1001 86380 86390 1
543114 99543114 1001 86380 86390 1
543581 99543581 1001 86380 86390 1
543626 99543626 1001 86380 86390 1
543462 99543462 1001 86380 86390 1
543913 99543913 1001 86380 86390 1
543933 99543933 1001 86380 86390 1
544518 99544518 1001 86380 86390 1
544282 99544282 1001 86380 86390 1
544105 99544105 1001 86380 86390 1
544131 99544131 1001 86380 86390 1
544734 99544734 1001 86380 86390 1
400496 99400496 1001 86380 86390 1
400665 99400665 1001 86380 86390 1
400524 99400524 1001 86380 86390 1
400932 99400932 1001 86380 86390 1
401114 99401114 1001 86380 86390 1
401070 99401070 1001 86380 86390 1
401158 99401158 1001 86380 86390 1
401414 99401414 1001 86380 86390 1
401626 99401626 1001 86380 86390 1
402308 99402308 1001 86380 86390 1
402389 99402389 1001 86380 86390 1
402699 99402699 1001 86380 86390 1
403018 99403018 1001 86380 86390 1
403178 99403178 1001 86380 86390 1
403240 99403240 1001 86380 86390 1
403385 99403385 1001 86380 86390 1
403794 99403794 1001 86380 86390 1
403806 99403806 1001 86380 86390 1
404026 99404026 1001 86380 86390 1
404222 99404222 1001 86380 86390 1
405030 99405030 1001 86380 86390 1
405085 99405085 1001 86380 86390 1
405441 99405441 1001 86380 86390 1
405511 99405511 1001 86380 86390 1
405501 99405501 1001 86380 86390 1
406343 99406343 1001 86380 86390 1
406179 99406179 1001 86380 86390 1
406975 99406975 1001 86380 86390 1
407172 99407172 1001 86380 86390 1
407552 99407552 1001 86380 86390 1
407758 99407758 1001 86380 86390 1
408320 99408320 1001 86380 86390 1
408368 99408368 1001 86380 86390 1
408503 99408503 1001 86380 86390 1
409452 99409452 1001 86380 86390 1
409453 99409453 1001 86380 86390 1
409547 99409547 1001 86380 86390 1
409529 99409529 1001 86380 86390 1
409658 99409658 1001 86380 86390 1
409774 99409774 1001 86380 86390 1
409778 99409778 1001 86380 86390 1
409949 99409949 1001 86380 86390 1
410329 99410329 1001 86380 86390 1
410455 99410455 1001 86380 86390 1
410787 99410787 1001 86380 86390 1
410949 99410949 1001 86380 86390 1
410926 99410926 1001 86380 86390 1
412501 99412501 1001 86380 86390 1
412871 99412871 1001 86380 86390 1
412482 99412482 1001 86380 86390 1
413971 99413971 1001 86380 86390 1
414041 99414041 1001 86380 86390 1
413958 99413958 1001 86380 86390 1
415253 99415253 1001 86380 86390 1
415146 99415146 1001 86380 86390 1
414933 99414933 1001 86380 86390 1
414757 99414757 1001 86380 86390 1
414640 99414640 1001 86380 86390 1
414778 99414778 1001 86380 86390 1
414651 99414651 1001 86380 86390 1
414922 99414922 1001 86380 86390 1
416590 99416590 1001 86380 86390 1
416766 99416766 1001 86380 86390 1
416546 99416546 1001 86380 86390 1
416503 99416503 1001 86380 86390 1
416489 99416489 1001 86380 86390 1
416052 99416052 1001 86380 86390 1
417220 99417220 1001 86380 86390 1
417522 99417522 1001 86380 86390 1
418703 99418703 1001 86380 86390 1
418780 99418780 1001 86380 86390 1
418688 99418688 1001 86380 86390 1
418159 99418159 1001 86380 86390 1
418324 99418324 1001 86380 86390 1
417915 99417915 1001 86380 86390 1
418032 99418032 1001 86380 86390 1
417827 99417827 1001 86380 86390 1
417651 99417651 1001 86380 86390 1
417630 99417630 1001 86380 86390 1
418842 99418842 1001 86380 86390 1
418926 99418926 1001 86380 86390 1
419094 99419094 1001 86380 86390 1
420104 99420104 1001 86380 86390 1
420074 99420074 1001 86380 86390 1
419450 99419450 1001 86380 86390 1
419441 99419441 1001 86380 86390 1
420745 99420745 1001 86380 86390 1
420591 99420591 1001 86380 86390 1
421668 99421668 1001 86380 86390 1
421439 99421439 1001 86380 86390 1
421206 99421206 1001 86380 86390 1
422522 99422522 1001 86380 86390 1
422476 99422476 1001 86380 86390 1
423417 99423417 1001 86380 86390 1
423493 99423493 1001 86380 86390 1
423665 99423665 1001 86380 86390 1
422828 99422828 1001 86380 86390 1
422859 99422859 1001 86380 86390 1
422612 99422612 1001 86380 86390 1
422671 99422671 1001 86380 86390 1
423817 99423817 1001 86380 86390 1
425125 99425125 1001 86380 86390 1
425302 99425302 1001 86380 86390 1
425349 99425349 1001 86380 86390 1
425356 99425356 1001 86380 86390 1
424884 99424884 1001 86380 86390 1
424909 99424909 1001 86380 86390 1
424278 99424278 1001 86380 86390 1
425478 99425478 1001 86380 86390 1
425388 99425388 1001 86380 86390 1
426736 99426736 1001 86380 86390 1
425980 99425980 1001 86380 86390 1
425981 99425981 1001 86380 86390 1
426022 99426022 1001 86380 86390 1
425851 99425851 1001 86380 86390 1
425932 99425932 1001 86380 86390 1
427315 99427315 1001 86380 86390 1
428649 99428649 1001 86380 86390 1
428513 99428513 1001 86380 86390 1
428070 99428070 1001 86380 86390 1
427921 99427921 1001 86380 86390 1
427856 99427856 1001 86380 86390 1
427660 99427660 1001 86380 86390 1
427830 99427830 1001 86380 86390 1
427744 99427744 1001 86380 86390 1
427818 99427818 1001 86380 86390 1
428898 99428898 1001 86380 86390 1
430080 99430080 1001 86380 86390 1
429982 99429982 1001 86380 86390 1
430263 99430263 1001 86380 86390 1
429509 99429509 1001 86380 86390 1
429558 99429558 1001 86380 86390 1
429493 99429493 1001 86380 86390 1
430570 99430570 1001 86380 86390 1
432008 99432008 1001 86380 86390 1
431445 99431445 1001 86380 86390 1
431220 99431220 1001 86380 86390 1
432251 99432251 1001 86380 86390 1
432184 99432184 1001 86380 86390 1
432417 99432417 1001 86380 86390 1
433621 99433621 1001 86380 86390 1
433018 99433018 1001 86380 86390 1
432902 99432902 1001 86380 86390 1
433145 99433145 1001 86380 86390 1
432962 99432962 1001 86380 86390 1
432863 99432863 1001 86380 86390 1
432541 99432541 1001 86380 86390 1
435319 99435319 1001 86380 86390 1
435135 99435135 1001 86380 86390 1
435388 99435388 1001 86380 86390 1
434788 99434788 1001 86380 86390 1
434512 99434512 1001 86380 86390 1
434470 99434470 1001 86380 86390 1
434481 99434481 1001 86380 86390 1
434420 99434420 1001 86380 86390 1
435870 99435870 1001 86380 86390 1
435755 99435755 1001 86380 86390 1
436507 99436507 1001 86380 86390 1
436673 99436673 1001 86380 86390 1
436715 99436715 1001 86380 86390 1
300011 99300011 1001 86380 86390 1
300761 99300761 1001 86380 86390 1
301351 99301351 1001 86380 86390 1
301172 99301172 1001 86380 86390 1
300973 99300973 1001 86380 86390 1
301075 99301075 1001 86380 86390 1
302380 99302380 1001 86380 86390 1
302184 99302184 1001 86380 86390 1
301931 99301931 1001 86380 86390 1
301765 99301765 1001 86380 86390 1
301927 99301927 1001 86380 86390 1
302459 99302459 1001 86380 86390 1
303004 99303004 1001 86380 86390 1
303063 99303063 1001 86380 86390 1
302664 99302664 1001 86380 86390 1
302742 99302742 1001 86380 86390 1
302781 99302781 1001 86380 86390 1
302749 99302749 1001 86380 86390 1
303350 99303350 1001 86380 86390 1
304032 99304032 1001 86380 86390 1
303654 99303654 1001 86380 86390 1
303667 99303667 1001 86380 86390 1
303641 99303641 1001 86380 86390 1
303671 99303671 1001 86380 86390 1
304238 99304238 1001 86380 86390 1
304175 99304175 1001 86380 86390 1
304209 99304209 1001 86380 86390 1
304778 99304778 1001 86380 86390 1
304551 99304551 1001 86380 86390 1
304344 99304344 1001 86380 86390 1
305015 99305015 1001 86380 86390 1
305485 99305485 1001 86380 86390 1
305601 99305601 1001 86380 86390 1
305319 99305319 1001 86380 86390 1
305477 99305477 1001 86380 86390 1
305310 99305310 1001 86380 86390 1
305323 99305323 1001 86380 86390 1
305073 99305073 1001 86380 86390 1
500057 99500057 1001 86380 86390 1
500471 99500471 1001 86380 86390 1
500310 99500310 1001 86380 86390 1
500247 99500247 1001 86380 86390 1
500287 99500287 1001 86380 86390 1
500328 99500328 1001 86380 86390 1
500278 99500278 1001 86380 86390 1
500269 99500269 1001 86380 86390 1
501332 99501332 1001 86380 86390 1
501098 99501098 1001 86380 86390 1
501163 99501163 1001 86380 86390 1
501047 99501047 1001 86380 86390 1
501838 99501838 1001 86380 86390 1
502412 99502412 1001 86380 86390 1
502102 99502102 1001 86380 86390 1
502116 99502116 1001 86380 86390 1
501973 99501973 1001 86380 86390 1
502659 99502659 1001 86380 86390 1
502261 99502261 1001 86380 86390 1
502546 99502546 1001 86380 86390 1
502577 99502577 1001 86380 86390 1
502943 99502943 1001 86380 86390 1
502763 99502763 1001 86380 86390 1
502727 99502727 1001 86380 86390 1
503350 99503350 1001 86380 86390 1
503456 99503456 1001 86380 86390 1
503997 99503997 1001 86380 86390 1
503848 99503848 1001 86380 86390 1
503825 99503825 1001 86380 86390 1
503841 99503841 1001 86380 86390 1
503805 99503805 1001 86380 86390 1
504150 99504150 1001 86380 86390 1
504754 99504754 1001 86380 86390 1
504890 99504890 1001 86380 86390 1
504612 99504612 1001 86380 86390 1
504538 99504538 1001 86380 86390 1
504659 99504659 1001 86380 86390 1
504359 99504359 1001 86380 86390 1
504373 99504373 1001 86380 86390 1
505632 99505632 1001 86380 86390 1
505678 99505678 1001 86380 86390 1
505398 99505398 1001 86380 86390 1
505380 99505380 1001 86380 86390 1
505228 99505228 1001 86380 86390 1
505206 99505206 1001 86380 86390 1
506488 99506488 1001 86380 86390 1
506169 99506169 1001 86380 86390 1
506175 99506175 1001 86380 86390 1
506164 99506164 1001 86380 86390 1
506036 99506036 1001 86380 86390 1
506154 99506154 1001 86380 86390 1
507387 99507387 1001 86380 86390 1
507166 99507166 1001 86380 86390 1
507092 99507092 1001 86380 86390 1
507019 99507019 1001 86380 86390 1
506978 99506978 1001 86380 86390 1
507510 99507510 1001 86380 86390 1
507449 99507449 1001 86380 86390 1
508216 99508216 1001 86380 86390 1
508103 99508103 1001 86380 86390 1
507672 99507672 1001 86380 86390 1
508344 99508344 1001 86380 86390 1
509062 99509062 1001 86380 86390 1
508713 99508713 1001 86380 86390 1
508822 99508822 1001 86380 86390 1
508773 99508773 1001 86380 86390 1
508696 99508696 1001 86380 86390 1
508725 99508725 1001 86380 86390 1
508620 99508620 1001 86380 86390 1
509721 99509721 1001 86380 86390 1
509850 99509850 1001 86380 86390 1
509863 99509863 1001 86380 86390 1
509698 99509698 1001 86380 86390 1
509743 99509743 1001 86380 86390 1
509686 99509686 1001 86380 86390 1
509531 99509531 1001 86380 86390 1
509534 99509534 1001 86380 86390 1
509691 99509691 1001 86380 86390 1
509314 99509314 1001 86380 86390 1
509912 99509912 1001 86380 86390 1
509979 99509979 1001 86380 86390 1
510005 99510005 1001 86380 86390 1
510033 99510033 1001 86380 86390 1
509974 99509974 1001 86380 86390 1
510575 99510575 1001 86380 86390 1
510370 99510370 1001 86380 86390 1
510729 99510729 1001 86380 86390 1
511407 99511407 1001 86380 86390 1
511610 99511610 1001 86380 86390 1
511611 99511611 1001 86380 86390 1
512227 99512227 1001 86380 86390 1
511822 99511822 1001 86380 86390 1
511828 99511828 1001 86380 86390 1
511893 99511893 1001 86380 86390 1
511792 99511792 1001 86380 86390 1
511821 99511821 1001 86380 86390 1
511925 99511925 1001 86380 86390 1
512533 99512533 1001 86380 86390 1
513129 99513129 1001 86380 86390 1
513149 99513149 1001 86380 86390 1
512754 99512754 1001 86380 86390 1
512630 99512630 1001 86380 86390 1
512723 99512723 1001 86380 86390 1
512659 99512659 1001 86380 86390 1
513369 99513369 1001 86380 86390 1
513864 99513864 1001 86380 86390 1
513739 99513739 1001 86380 86390 1
513756 99513756 1001 86380 86390 1
513810 99513810 1001 86380 86390 1
514069 99514069 1001 86380 86390 1
514734 99514734 1001 86380 86390 1
514507 99514507 1001 86380 86390 1
514417 99514417 1001 86380 86390 1
514429 99514429 1001 86380 86390 1
514274 99514274 1001 86380 86390 1
514860 99514860 1001 86380 86390 1
515667 99515667 1001 86380 86390 1
515577 99515577 1001 86380 86390 1
515616 99515616 1001 86380 86390 1
515502 99515502 1001 86380 86390 1
515442 99515442 1001 86380 86390 1
515477 99515477 1001 86380 86390 1
515269 99515269 1001 86380 86390 1
515078 99515078 1001 86380 86390 1
516369 99516369 1001 86380 86390 1
516382 99516382 1001 86380 86390 1
516503 99516503 1001 86380 86390 1
515934 99515934 1001 86380 86390 1
517273 99517273 1001 86380 86390 1
517250 99517250 1001 86380 86390 1
517202 99517202 1001 86380 86390 1
516962 99516962 1001 86380 86390 1
516741 99516741 1001 86380 86390 1
516780 99516780 1001 86380 86390 1
516800 99516800 1001 86380 86390 1
516765 99516765 1001 86380 86390 1
516908 99516908 1001 86380 86390 1
517508 99517508 1001 86380 86390 1
517554 99517554 1001 86380 86390 1
517596 99517596 1001 86380 86390 1
517676 99517676 1001 86380 86390 1
517617 99517617 1001 86380 86390 1
518203 99518203 1001 86380 86390 1
518364 99518364 1001 86380 86390 1
518874 99518874 1001 86380 86390 1
518940 99518940 1001 86380 86390 1
518818 99518818 1001 86380 86390 1
518692 99518692 1001 86380 86390 1
518603 99518603 1001 86380 86390 1
518777 99518777 1001 86380 86390 1
519036 99519036 1001 86380 86390 1
519179 99519179 1001 86380 86390 1
519143 99519143 1001 86380 86390 1
519106 99519106 1001 86380 86390 1
519471 99519471 1001 86380 86390 1
519485 99519485 1001 86380 86390 1
519401 99519401 1001 86380 86390 1
519239 99519239 1001 86380 86390 1
519368 99519368 1001 86380 86390 1
520550 99520550 1001 86380 86390 1
520500 99520500 1001 86380 86390 1
520581 99520581 1001 86380 86390 1
520530 99520530 1001 86380 86390 1
520073 99520073 1001 86380 86390 1
520663 99520663 1001 86380 86390 1
520656 99520656 1001 86380 86390 1
521151 99521151 1001 86380 86390 1
520872 99520872 1001 86380 86390 1
520937 99520937 1001 86380 86390 1
520851 99520851 1001 86380 86390 1
520985 99520985 1001 86380 86390 1
522100 99522100 1001 86380 86390 1
522105 99522105 1001 86380 86390 1
522076 99522076 1001 86380 86390 1
521878 99521878 1001 86380 86390 1
522328 99522328 1001 86380 86390 1
522990 99522990 1001 86380 86390 1
522940 99522940 1001 86380 86390 1
523006 99523006 1001 86380 86390 1
522987 99522987 1001 86380 86390 1
522615 99522615 1001 86380 86390 1
523298 99523298 1001 86380 86390 1
523197 99523197 1001 86380 86390 1
523175 99523175 1001 86380 86390 1
523240 99523240 1001 86380 86390 1
523603 99523603 1001 86380 86390 1
523631 99523631 1001 86380 86390 1
524198 99524198 1001 86380 86390 1
525344 99525344 1001 86380 86390 1
525306 99525306 1001 86380 86390 1
525172 99525172 1001 86380 86390 1
525179 99525179 1001 86380 86390 1
525639 99525639 1001 86380 86390 1
526405 99526405 1001 86380 86390 1
526192 99526192 1001 86380 86390 1
526051 99526051 1001 86380 86390 1
526129 99526129 1001 86380 86390 1
526171 99526171 1001 86380 86390 1
526073 99526073 1001 86380 86390 1
525815 99525815 1001 86380 86390 1
526512 99526512 1001 86380 86390 1
526591 99526591 1001 86380 86390 1
526553 99526553 1001 86380 86390 1
526541 99526541 1001 86380 86390 1
527099 99527099 1001 86380 86390 1
527227 99527227 1001 86380 86390 1
527245 99527245 1001 86380 86390 1
527011 99527011 1001 86380 86390 1
526775 99526775 1001 86380 86390 1
527401 99527401 1001 86380 86390 1
527289 99527289 1001 86380 86390 1
527345 99527345 1001 86380 86390 1
527981 99527981 1001 86380 86390 1
527821 99527821 1001 86380 86390 1
527480 99527480 1001 86380 86390 1
527590 99527590 1001 86380 86390 1
528221 99528221 1001 86380 86390 1
528703 99528703 1001 86380 86390 1
528767 99528767 1001 86380 86390 1
528794 99528794 1001 86380 86390 1
528670 99528670 1001 86380 86390 1
528534 99528534 1001 86380 86390 1
528615 99528615 1001 86380 86390 1
528313 99528313 1001 86380 86390 1
529681 99529681 1001 86380 86390 1
529579 99529579 1001 86380 86390 1
529532 99529532 1001 86380 86390 1
529368 99529368 1001 86380 86390 1
529357 99529357 1001 86380 86390 1
529502 99529502 1001 86380 86390 1
529210 99529210 1001 86380 86390 1
529216 99529216 1001 86380 86390 1
529153 99529153 1001 86380 86390 1
529828 99529828 1001 86380 86390 1
529923 99529923 1001 86380 86390 1
530509 99530509 1001 86380 86390 1
530171 99530171 1001 86380 86390 1
530253 99530253 1001 86380 86390 1
530011 99530011 1001 86380 86390 1
530013 99530013 1001 86380 86390 1
530003 99530003 1001 86380 86390 1
530644 99530644 1001 86380 86390 1
531248 99531248 1001 86380 86390 1
531090 99531090 1001 86380 86390 1
531095 99531095 1001 86380 86390 1
531464 99531464 1001 86380 86390 1
532111 99532111 1001 86380 86390 1
531602 99531602 1001 86380 86390 1
532384 99532384 1001 86380 86390 1
532295 99532295 1001 86380 86390 1
532321 99532321 1001 86380 86390 1
532841 99532841 1001 86380 86390 1
532698 99532698 1001 86380 86390 1
532530 99532530 1001 86380 86390 1
532569 99532569 1001 86380 86390 1
532544 99532544 1001 86380 86390 1
532434 99532434 1001 86380 86390 1
533086 99533086 1001 86380 86390 1
533701 99533701 1001 86380 86390 1
533490 99533490 1001 86380 86390 1
533456 99533456 1001 86380 86390 1
533380 99533380 1001 86380 86390 1
533445 99533445 1001 86380 86390 1
533383 99533383 1001 86380 86390 1
533295 99533295 1001 86380 86390 1
533323 99533323 1001 86380 86390 1
534430 99534430 1001 86380 86390 1
534319 99534319 1001 86380 86390 1
534450 99534450 1001 86380 86390 1
534224 99534224 1001 86380 86390 1
534850 99534850 1001 86380 86390 1
534747 99534747 1001 86380 86390 1
534864 99534864 1001 86380 86390 1
535491 99535491 1001 86380 86390 1
535377 99535377 1001 86380 86390 1
534931 99534931 1001 86380 86390 1
534925 99534925 1001 86380 86390 1
534992 99534992 1001 86380 86390 1
535657 99535657 1001 86380 86390 1
535963 99535963 1001 86380 86390 1
536060 99536060 1001 86380 86390 1
535948 99535948 1001 86380 86390 1
535769 99535769 1001 86380 86390 1
535848 99535848 1001 86380 86390 1
535722 99535722 1001 86380 86390 1
536934 99536934 1001 86380 86390 1
536887 99536887 1001 86380 86390 1
536620 99536620 1001 86380 86390 1
536710 99536710 1001 86380 86390 1
537277 99537277 1001 86380 86390 1
537303 99537303 1001 86380 86390 1
537228 99537228 1001 86380 86390 1
537164 99537164 1001 86380 86390 1
537205 99537205 1001 86380 86390 1
537836 99537836 1001 86380 86390 1
537486 99537486 1001 86380 86390 1
538015 99538015 1001 86380 86390 1
538020 99538020 1001 86380 86390 1
538781 99538781 1001 86380 86390 1
538691 99538691 1001 86380 86390 1
538543 99538543 1001 86380 86390 1
538326 99538326 1001 86380 86390 1
538252 99538252 1001 86380 86390 1
538265 99538265 1001 86380 86390 1
538330 99538330 1001 86380 86390 1
538370 99538370 1001 86380 86390 1
538282 99538282 1001 86380 86390 1
538925 99538925 1001 86380 86390 1
539381 99539381 1001 86380 86390 1
539742 99539742 1001 86380 86390 1
539723 99539723 1001 86380 86390 1
539737 99539737 1001 86380 86390 1
540391 99540391 1001 86380 86390 1
540344 99540344 1001 86380 86390 1
540399 99540399 1001 86380 86390 1
540426 99540426 1001 86380 86390 1
540161 99540161 1001 86380 86390 1
540163 99540163 1001 86380 86390 1
539950 99539950 1001 86380 86390 1
540048 99540048 1001 86380 86390 1
540506 99540506 1001 86380 86390 1
540628 99540628 1001 86380 86390 1
540514 99540514 1001 86380 86390 1
541246 99541246 1001 86380 86390 1
541143 99541143 1001 86380 86390 1
541369 99541369 1001 86380 86390 1
542092 99542092 1001 86380 86390 1
541795 99541795 1001 86380 86390 1
541548 99541548 1001 86380 86390 1
541523 99541523 1001 86380 86390 1
542708 99542708 1001 86380 86390 1
542552 99542552 1001 86380 86390 1
542684 99542684 1001 86380 86390 1
542659 99542659 1001 86380 86390 1
542344 99542344 1001 86380 86390 1
542412 99542412 1001 86380 86390 1
543059 99543059 1001 86380 86390 1
543655 99543655 1001 86380 86390 1
543725 99543725 1001 86380 86390 1
543728 99543728 1001 86380 86390 1
543505 99543505 1001 86380 86390 1
543259 99543259 1001 86380 86390 1
543337 99543337 1001 86380 86390 1
543291 99543291 1001 86380 86390 1
543903 99543903 1001 86380 86390 1
543880 99543880 1001 86380 86390 1
543819 99543819 1001 86380 86390 1
544568 99544568 1001 86380 86390 1
544507 99544507 1001 86380 86390 1
544224 99544224 1001 86380 86390 1
544311 99544311 1001 86380 86390 1
544142 99544142 1001 86380 86390 1
544625 99544625 1001 86380 86390 1
400000 99400000 1001 86380 86390 1
400034 99400034 1001 86380 86390 1
400271 99400271 1001 86380 86390 1
400647 99400647 1001 86380 86390 1
401547 99401547 1001 86380 86390 1
402081 99402081 1001 86380 86390 1
402848 99402848 1001 86380 86390 1
402856 99402856 1001 86380 86390 1
403225 99403225 1001 86380 86390 1
403692 99403692 1001 86380 86390 1
403735 99403735 1001 86380 86390 1
404027 99404027 1001 86380 86390 1
404036 99404036 1001 86380 86390 1
404029 99404029 1001 86380 86390 1
404224 99404224 1001 86380 86390 1
404906 99404906 1001 86380 86390 1
404987 99404987 1001 86380 86390 1
404909 99404909 1001 86380 86390 1
405728 99405728 1001 86380 86390 1
406319 99406319 1001 86380 86390 1
406411 99406411 1001 86380 86390 1
406637 99406637 1001 86380 86390 1
406702 99406702 1001 86380 86390 1
406902 99406902 1001 86380 86390 1
407506 99407506 1001 86380 86390 1
407602 99407602 1001 86380 86390 1
408155 99408155 1001 86380 86390 1
408138 99408138 1001 86380 86390 1
408598 99408598 1001 86380 86390 1
408871 99408871 1001 86380 86390 1
409010 99409010 1001 86380 86390 1
409064 99409064 1001 86380 86390 1
409127 99409127 1001 86380 86390 1
409138 99409138 1001 86380 86390 1
409233 99409233 1001 86380 86390 1
409436 99409436 1001 86380 86390 1
409757 99409757 1001 86380 86390 1
409941 99409941 1001 86380 86390 1
410060 99410060 1001 86380 86390 1
410490 99410490 1001 86380 86390 1
411016 99411016 1001 86380 86390 1
412189 99412189 1001 86380 86390 1
412426 99412426 1001 86380 86390 1
413307 99413307 1001 86380 86390 1
413443 99413443 1001 86380 86390 1
413001 99413001 1001 86380 86390 1
412960 99412960 1001 86380 86390 1
414023 99414023 1001 86380 86390 1
413910 99413910 1001 86380 86390 1
415118 99415118 1001 86380 86390 1
415030 99415030 1001 86380 86390 1
415008 99415008 1001 86380 86390 1
415101 99415101 1001 86380 86390 1
415022 99415022 1001 86380 86390 1
414376 99414376 1001 86380 86390 1
415646 99415646 1001 86380 86390 1
415534 99415534 1001 86380 86390 1
415559 99415559 1001 86380 86390 1
415585 99415585 1001 86380 86390 1
416837 99416837 1001 86380 86390 1
416944 99416944 1001 86380 86390 1
416896 99416896 1001 86380 86390 1
416800 99416800 1001 86380 86390 1
416579 99416579 1001 86380 86390 1
416483 99416483 1001 86380 86390 1
417114 99417114 1001 86380 86390 1
417303 99417303 1001 86380 86390 1
417307 99417307 1001 86380 86390 1
418569 99418569 1001 86380 86390 1
418612 99418612 1001 86380 86390 1
418165 99418165 1001 86380 86390 1
417791 99417791 1001 86380 86390 1
419206 99419206 1001 86380 86390 1
418936 99418936 1001 86380 86390 1
418433 99418433 1001 86380 86390 1
420058 99420058 1001 86380 86390 1
419608 99419608 1001 86380 86390 1
419526 99419526 1001 86380 86390 1
419582 99419582 1001 86380 86390 1
422011 99422011 1001 86380 86390 1
421063 99421063 1001 86380 86390 1
420955 99420955 1001 86380 86390 1
422309 99422309 1001 86380 86390 1
423403 99423403 1001 86380 86390 1
423636 99423636 1001 86380 86390 1
423716 99423716 1001 86380 86390 1
423481 99423481 1001 86380 86390 1
423182 99423182 1001 86380 86390 1
423161 99423161 1001 86380 86390 1
423243 99423243 1001 86380 86390 1
422754 99422754 1001 86380 86390 1
423866 99423866 1001 86380 86390 1
423919 99423919 1001 86380 86390 1
424075 99424075 1001 86380 86390 1
425032 99425032 1001 86380 86390 1
425013 99425013 1001 86380 86390 1
425139 99425139 1001 86380 86390 1
425100 99425100 1001 86380 86390 1
424740 99424740 1001 86380 86390 1
424154 99424154 1001 86380 86390 1
424563 99424563 1001 86380 86390 1
425727 99425727 1001 86380 86390 1
425649 99425649 1001 86380 86390 1
425737 99425737 1001 86380 86390 1
427043 99427043 1001 86380 86390 1
427522 99427522 1001 86380 86390 1
427251 99427251 1001 86380 86390 1
427504 99427504 1001 86380 86390 1
428515 99428515 1001 86380 86390 1
428687 99428687 1001 86380 86390 1
428228 99428228 1001 86380 86390 1
428275 99428275 1001 86380 86390 1
427588 99427588 1001 86380 86390 1
427610 99427610 1001 86380 86390 1
430088 99430088 1001 86380 86390 1
429622 99429622 1001 86380 86390 1
429513 99429513 1001 86380 86390 1
429220 99429220 1001 86380 86390 1
431937 99431937 1001 86380 86390 1
431772 99431772 1001 86380 86390 1
431898 99431898 1001 86380 86390 1
430948 99430948 1001 86380 86390 1
431154 99431154 1001 86380 86390 1
431078 99431078 1001 86380 86390 1
432061 99432061 1001 86380 86390 1
432305 99432305 1001 86380 86390 1
432199 99432199 1001 86380 86390 1
432730 99432730 1001 86380 86390 1
432640 99432640 1001 86380 86390 1
432842 99432842 1001 86380 86390 1
432891 99432891 1001 86380 86390 1
434044 99434044 1001 86380 86390 1
433957 99433957 1001 86380 86390 1
433823 99433823 1001 86380 86390 1
435158 99435158 1001 86380 86390 1
434765 99434765 1001 86380 86390 1
434951 99434951 1001 86380 86390 1
434866 99434866 1001 86380 86390 1
434362 99434362 1001 86380 86390 1
436863 99436863 1001 86380 86390 1
436793 99436793 1001 86380 86390 1
436361 99436361 1001 86380 86390 1
435960 99435960 1001 86380 86390 1
436272 99436272 1001 86380 86390 1
300555 99300555 1001 86380 86390 1
300543 99300543 1001 86380 86390 1
300547 99300547 1001 86380 86390 1
300492 99300492 1001 86380 86390 1
300353 99300353 1001 86380 86390 1
300253 99300253 1001 86380 86390 1
300816 99300816 1001 86380 86390 1
300869 99300869 1001 86380 86390 1
301194 99301194 1001 86380 86390 1
301275 99301275 1001 86380 86390 1
301081 99301081 1001 86380 86390 1
302346 99302346 1001 86380 86390 1
302196 99302196 1001 86380 86390 1
302225 99302225 1001 86380 86390 1
302132 99302132 1001 86380 86390 1
301924 99301924 1001 86380 86390 1
302468 99302468 1001 86380 86390 1
303156 99303156 1001 86380 86390 1
303083 99303083 1001 86380 86390 1
302903 99302903 1001 86380 86390 1
302799 99302799 1001 86380 86390 1
302919 99302919 1001 86380 86390 1
302666 99302666 1001 86380 86390 1
303305 99303305 1001 86380 86390 1
303319 99303319 1001 86380 86390 1
303987 99303987 1001 86380 86390 1
303980 99303980 1001 86380 86390 1
303628 99303628 1001 86380 86390 1
303683 99303683 1001 86380 86390 1
304774 99304774 1001 86380 86390 1
304671 99304671 1001 86380 86390 1
304550 99304550 1001 86380 86390 1
304341 99304341 1001 86380 86390 1
304942 99304942 1001 86380 86390 1
305571 99305571 1001 86380 86390 1
305548 99305548 1001 86380 86390 1
305368 99305368 1001 86380 86390 1
305209 99305209 1001 86380 86390 1
305249 99305249 1001 86380 86390 1
305237 99305237 1001 86380 86390 1
500132 99500132 1001 86380 86390 1
500069 99500069 1001 86380 86390 1
500761 99500761 1001 86380 86390 1
500533 99500533 1001 86380 86390 1
500416 99500416 1001 86380 86390 1
500438 99500438 1001 86380 86390 1
501589 99501589 1001 86380 86390 1
501259 99501259 1001 86380 86390 1
501234 99501234 1001 86380 86390 1
501380 99501380 1001 86380 86390 1
501142 99501142 1001 86380 86390 1
501682 99501682 1001 86380 86390 1
502356 99502356 1001 86380 86390 1
502065 99502065 1001 86380 86390 1
501944 99501944 1001 86380 86390 1
502652 99502652 1001 86380 86390 1
503290 99503290 1001 86380 86390 1
503170 99503170 1001 86380 86390 1
503276 99503276 1001 86380 86390 1
503184 99503184 1001 86380 86390 1
502974 99502974 1001 86380 86390 1
503070 99503070 1001 86380 86390 1
503058 99503058 1001 86380 86390 1
502698 99502698 1001 86380 86390 1
502873 99502873 1001 86380 86390 1
502796 99502796 1001 86380 86390 1
502850 99502850 1001 86380 86390 1
503485 99503485 1001 86380 86390 1
503390 99503390 1001 86380 86390 1
504084 99504084 1001 86380 86390 1
503550 99503550 1001 86380 86390 1
503644 99503644 1001 86380 86390 1
504217 99504217 1001 86380 86390 1
504571 99504571 1001 86380 86390 1
504644 99504644 1001 86380 86390 1
504504 99504504 1001 86380 86390 1
504427 99504427 1001 86380 86390 1
504468 99504468 1001 86380 86390 1
504477 99504477 1001 86380 86390 1
505025 99505025 1001 86380 86390 1
504990 99504990 1001 86380 86390 1
505741 99505741 1001 86380 86390 1
505723 99505723 1001 86380 86390 1
505570 99505570 1001 86380 86390 1
505601 99505601 1001 86380 86390 1
505359 99505359 1001 86380 86390 1
505860 99505860 1001 86380 86390 1
505906 99505906 1001 86380 86390 1
506511 99506511 1001 86380 86390 1
506486 99506486 1001 86380 86390 1
506576 99506576 1001 86380 86390 1
506474 99506474 1001 86380 86390 1
506227 99506227 1001 86380 86390 1
506122 99506122 1001 86380 86390 1
506115 99506115 1001 86380 86390 1
506781 99506781 1001 86380 86390 1
506731 99506731 1001 86380 86390 1
506683 99506683 1001 86380 86390 1
507140 99507140 1001 86380 86390 1
507164 99507164 1001 86380 86390 1
506950 99506950 1001 86380 86390 1
507487 99507487 1001 86380 86390 1
507555 99507555 1001 86380 86390 1
508148 99508148 1001 86380 86390 1
507999 99507999 1001 86380 86390 1
507753 99507753 1001 86380 86390 1
508323 99508323 1001 86380 86390 1
508445 99508445 1001 86380 86390 1
508973 99508973 1001 86380 86390 1
508965 99508965 1001 86380 86390 1
508981 99508981 1001 86380 86390 1
509063 99509063 1001 86380 86390 1
508674 99508674 1001 86380 86390 1
508774 99508774 1001 86380 86390 1
508475 99508475 1001 86380 86390 1
509269 99509269 1001 86380 86390 1
509218 99509218 1001 86380 86390 1
509238 99509238 1001 86380 86390 1
509546 99509546 1001 86380 86390 1
509338 99509338 1001 86380 86390 1
509430 99509430 1001 86380 86390 1
509443 99509443 1001 86380 86390 1
509367 99509367 1001 86380 86390 1
509393 99509393 1001 86380 86390 1
509302 99509302 1001 86380 86390 1
510085 99510085 1001 86380 86390 1
509996 99509996 1001 86380 86390 1
510679 99510679 1001 86380 86390 1
510668 99510668 1001 86380 86390 1
510649 99510649 1001 86380 86390 1
510485 99510485 1001 86380 86390 1
510395 99510395 1001 86380 86390 1
510492 99510492 1001 86380 86390 1
510119 99510119 1001 86380 86390 1
510240 99510240 1001 86380 86390 1
510915 99510915 1001 86380 86390 1
511522 99511522 1001 86380 86390 1
511356 99511356 1001 86380 86390 1
511065 99511065 1001 86380 86390 1
511091 99511091 1001 86380 86390 1
510963 99510963 1001 86380 86390 1
511082 99511082 1001 86380 86390 1
510953 99510953 1001 86380 86390 1
511033 99511033 1001 86380 86390 1
511757 99511757 1001 86380 86390 1
511669 99511669 1001 86380 86390 1
511969 99511969 1001 86380 86390 1
512165 99512165 1001 86380 86390 1
512166 99512166 1001 86380 86390 1
512116 99512116 1001 86380 86390 1
511889 99511889 1001 86380 86390 1
511902 99511902 1001 86380 86390 1
511941 99511941 1001 86380 86390 1
512403 99512403 1001 86380 86390 1
512442 99512442 1001 86380 86390 1
512559 99512559 1001 86380 86390 1
513120 99513120 1001 86380 86390 1
513021 99513021 1001 86380 86390 1
512973 99512973 1001 86380 86390 1
513340 99513340 1001 86380 86390 1
514020 99514020 1001 86380 86390 1
513711 99513711 1001 86380 86390 1
513439 99513439 1001 86380 86390 1
513603 99513603 1001 86380 86390 1
514042 99514042 1001 86380 86390 1
514216 99514216 1001 86380 86390 1
514051 99514051 1001 86380 86390 1
514784 99514784 1001 86380 86390 1
514736 99514736 1001 86380 86390 1
514815 99514815 1001 86380 86390 1
514487 99514487 1001 86380 86390 1
514533 99514533 1001 86380 86390 1
514637 99514637 1001 86380 86390 1
514304 99514304 1001 86380 86390 1
514372 99514372 1001 86380 86390 1
514866 99514866 1001 86380 86390 1
515632 99515632 1001 86380 86390 1
515652 99515652 1001 86380 86390 1
515523 99515523 1001 86380 86390 1
515538 99515538 1001 86380 86390 1
515293 99515293 1001 86380 86390 1
515397 99515397 1001 86380 86390 1
515747 99515747 1001 86380 86390 1
515792 99515792 1001 86380 86390 1
515770 99515770 1001 86380 86390 1
516462 99516462 1001 86380 86390 1
516429 99516429 1001 86380 86390 1
516501 99516501 1001 86380 86390 1
516152 99516152 1001 86380 86390 1
516285 99516285 1001 86380 86390 1
516288 99516288 1001 86380 86390 1
516277 99516277 1001 86380 86390 1
515968 99515968 1001 86380 86390 1
515964 99515964 1001 86380 86390 1
516613 99516613 1001 86380 86390 1
517173 99517173 1001 86380 86390 1
517227 99517227 1001 86380 86390 1
516953 99516953 1001 86380 86390 1
516838 99516838 1001 86380 86390 1
516916 99516916 1001 86380 86390 1
516736 99516736 1001 86380 86390 1
517387 99517387 1001 86380 86390 1
518128 99518128 1001 86380 86390 1
517918 99517918 1001 86380 86390 1
517869 99517869 1001 86380 86390 1
517807 99517807 1001 86380 86390 1
518347 99518347 1001 86380 86390 1
518617 99518617 1001 86380 86390 1
518695 99518695 1001 86380 86390 1
519163 99519163 1001 86380 86390 1
519100 99519100 1001 86380 86390 1
519678 99519678 1001 86380 86390 1
519745 99519745 1001 86380 86390 1
519619 99519619 1001 86380 86390 1
519433 99519433 1001 86380 86390 1
519378 99519378 1001 86380 86390 1
519932 99519932 1001 86380 86390 1
519844 99519844 1001 86380 86390 1
520525 99520525 1001 86380 86390 1
520633 99520633 1001 86380 86390 1
520384 99520384 1001 86380 86390 1
520415 99520415 1001 86380 86390 1
520723 99520723 1001 86380 86390 1
521059 99521059 1001 86380 86390 1
520970 99520970 1001 86380 86390 1
521559 99521559 1001 86380 86390 1
522030 99522030 1001 86380 86390 1
521840 99521840 1001 86380 86390 1
521708 99521708 1001 86380 86390 1
521683 99521683 1001 86380 86390 1
522456 99522456 1001 86380 86390 1
523064 99523064 1001 86380 86390 1
522733 99522733 1001 86380 86390 1
522773 99522773 1001 86380 86390 1
523165 99523165 1001 86380 86390 1
523922 99523922 1001 86380 86390 1
523787 99523787 1001 86380 86390 1
523789 99523789 1001 86380 86390 1
523440 99523440 1001 86380 86390 1
523389 99523389 1001 86380 86390 1
523506 99523506 1001 86380 86390 1
524680 99524680 1001 86380 86390 1
524609 99524609 1001 86380 86390 1
524754 99524754 1001 86380 86390 1
524548 99524548 1001 86380 86390 1
524382 99524382 1001 86380 86390 1
524292 99524292 1001 86380 86390 1
524178 99524178 1001 86380 86390 1
524353 99524353 1001 86380 86390 1
524964 99524964 1001 86380 86390 1
524914 99524914 1001 86380 86390 1
524785 99524785 1001 86380 86390 1
525579 99525579 1001 86380 86390 1
525379 99525379 1001 86380 86390 1
525302 99525302 1001 86380 86390 1
525256 99525256 1001 86380 86390 1
525192 99525192 1001 86380 86390 1
525157 99525157 1001 86380 86390 1
525084 99525084 1001 86380 86390 1
525128 99525128 1001 86380 86390 1
526090 99526090 1001 86380 86390 1
526197 99526197 1001 86380 86390 1
525950 99525950 1001 86380 86390 1
526448 99526448 1001 86380 86390 1
526542 99526542 1001 86380 86390 1
527246 99527246 1001 86380 86390 1
527217 99527217 1001 86380 86390 1
527000 99527000 1001 86380 86390 1
526962 99526962 1001 86380 86390 1
526912 99526912 1001 86380 86390 1
526647 99526647 1001 86380 86390 1
527273 99527273 1001 86380 86390 1
527390 99527390 1001 86380 86390 1
528072 99528072 1001 86380 86390 1
527939 99527939 1001 86380 86390 1
528054 99528054 1001 86380 86390 1
527680 99527680 1001 86380 86390 1
527798 99527798 1001 86380 86390 1
528235 99528235 1001 86380 86390 1
528870 99528870 1001 86380 86390 1
528846 99528846 1001 86380 86390 1
528609 99528609 1001 86380 86390 1
528454 99528454 1001 86380 86390 1
529103 99529103 1001 86380 86390 1
529692 99529692 1001 86380 86390 1
529670 99529670 1001 86380 86390 1
529671 99529671 1001 86380 86390 1
529517 99529517 1001 86380 86390 1
529305 99529305 1001 86380 86390 1
529183 99529183 1001 86380 86390 1
529802 99529802 1001 86380 86390 1
529896 99529896 1001 86380 86390 1
530375 99530375 1001 86380 86390 1
530501 99530501 1001 86380 86390 1
530298 99530298 1001 86380 86390 1
530039 99530039 1001 86380 86390 1
530005 99530005 1001 86380 86390 1
531225 99531225 1001 86380 86390 1
531255 99531255 1001 86380 86390 1
531335 99531335 1001 86380 86390 1
531126 99531126 1001 86380 86390 1
530842 99530842 1001 86380 86390 1
530819 99530819 1001 86380 86390 1
532097 99532097 1001 86380 86390 1
532154 99532154 1001 86380 86390 1
531808 99531808 1001 86380 86390 1
531929 99531929 1001 86380 86390 1
531817 99531817 1001 86380 86390 1
531688 99531688 1001 86380 86390 1
531626 99531626 1001 86380 86390 1
531680 99531680 1001 86380 86390 1
531732 99531732 1001 86380 86390 1
532257 99532257 1001 86380 86390 1
532879 99532879 1001 86380 86390 1
532988 99532988 1001 86380 86390 1
532684 99532684 1001 86380 86390 1
532475 99532475 1001 86380 86390 1
532552 99532552 1001 86380 86390 1
533125 99533125 1001 86380 86390 1
533652 99533652 1001 86380 86390 1
534012 99534012 1001 86380 86390 1
534382 99534382 1001 86380 86390 1
534386 99534386 1001 86380 86390 1
534164 99534164 1001 86380 86390 1
535216 99535216 1001 86380 86390 1
535255 99535255 1001 86380 86390 1
534970 99534970 1001 86380 86390 1
534924 99534924 1001 86380 86390 1
535603 99535603 1001 86380 86390 1
536208 99536208 1001 86380 86390 1
536224 99536224 1001 86380 86390 1
535846 99535846 1001 86380 86390 1
535911 99535911 1001 86380 86390 1
535758 99535758 1001 86380 86390 1
536437 99536437 1001 86380 86390 1
536363 99536363 1001 86380 86390 1
537063 99537063 1001 86380 86390 1
537040 99537040 1001 86380 86390 1
537003 99537003 1001 86380 86390 1
537107 99537107 1001 86380 86390 1
536836 99536836 1001 86380 86390 1
537341 99537341 1001 86380 86390 1
537271 99537271 1001 86380 86390 1
537902 99537902 1001 86380 86390 1
537920 99537920 1001 86380 86390 1
538611 99538611 1001 86380 86390 1
538729 99538729 1001 86380 86390 1
538707 99538707 1001 86380 86390 1
538803 99538803 1001 86380 86390 1
538807 99538807 1001 86380 86390 1
538463 99538463 1001 86380 86390 1
538502 99538502 1001 86380 86390 1
538581 99538581 1001 86380 86390 1
538914 99538914 1001 86380 86390 1
539283 99539283 1001 86380 86390 1
539287 99539287 1001 86380 86390 1
539317 99539317 1001 86380 86390 1
539201 99539201 1001 86380 86390 1
539140 99539140 1001 86380 86390 1
539081 99539081 1001 86380 86390 1
539030 99539030 1001 86380 86390 1
540404 99540404 1001 86380 86390 1
540392 99540392 1001 86380 86390 1
540309 99540309 1001 86380 86390 1
540227 99540227 1001 86380 86390 1
540176 99540176 1001 86380 86390 1
540503 99540503 1001 86380 86390 1
540531 99540531 1001 86380 86390 1
540635 99540635 1001 86380 86390 1
540573 99540573 1001 86380 86390 1
540578 99540578 1001 86380 86390 1
541281 99541281 1001 86380 86390 1
541098 99541098 1001 86380 86390 1
541149 99541149 1001 86380 86390 1
540903 99540903 1001 86380 86390 1
541381 99541381 1001 86380 86390 1
541434 99541434 1001 86380 86390 1
541331 99541331 1001 86380 86390 1
542078 99542078 1001 86380 86390 1
541533 99541533 1001 86380 86390 1
541676 99541676 1001 86380 86390 1
542314 99542314 1001 86380 86390 1
542185 99542185 1001 86380 86390 1
542137 99542137 1001 86380 86390 1
542819 99542819 1001 86380 86390 1
542599 99542599 1001 86380 86390 1
542472 99542472 1001 86380 86390 1
542347 99542347 1001 86380 86390 1
542964 99542964 1001 86380 86390 1
543071 99543071 1001 86380 86390 1
543591 99543591 1001 86380 86390 1
543624 99543624 1001 86380 86390 1
543680 99543680 1001 86380 86390 1
543437 99543437 1001 86380 86390 1
543548 99543548 1001 86380 86390 1
543300 99543300 1001 86380 86390 1
543834 99543834 1001 86380 86390 1
543783 99543783 1001 86380 86390 1
544487 99544487 1001 86380 86390 1
544254 99544254 1001 86380 86390 1
544159 99544159 1001 86380 86390 1
544035 99544035 1001 86380 86390 1
544613 99544613 1001 86380 86390 1
436496 520 1001 72840 73437 1
505709 748 1001 48384 48684 1
400389 99400389 1001 86380 86390 1
400495 99400495 1001 86380 86390 1
400757 99400757 1001 86380 86390 1
400813 99400813 1001 86380 86390 1
401235 99401235 1001 86380 86390 1
401377 99401377 1001 86380 86390 1
401785 99401785 1001 86380 86390 1
401878 99401878 1001 86380 86390 1
402028 99402028 1001 86380 86390 1
402145 99402145 1001 86380 86390 1
402359 99402359 1001 86380 86390 1
402837 99402837 1001 86380 86390 1
403269 99403269 1001 86380 86390 1
403703 99403703 1001 86380 86390 1
403917 99403917 1001 86380 86390 1
403962 99403962 1001 86380 86390 1
404254 99404254 1001 86380 86390 1
404399 99404399 1001 86380 86390 1
404412 99404412 1001 86380 86390 1
404551 99404551 1001 86380 86390 1
404806 99404806 1001 86380 86390 1
405157 99405157 1001 86380 86390 1
405273 99405273 1001 86380 86390 1
405692 99405692 1001 86380 86390 1
406051 99406051 1001 86380 86390 1
406154 99406154 1001 86380 86390 1
406472 99406472 1001 86380 86390 1
406589 99406589 1001 86380 86390 1
406555 99406555 1001 86380 86390 1
406826 99406826 1001 86380 86390 1
406850 99406850 1001 86380 86390 1
407574 99407574 1001 86380 86390 1
407707 99407707 1001 86380 86390 1
408376 99408376 1001 86380 86390 1
408425 99408425 1001 86380 86390 1
408570 99408570 1001 86380 86390 1
408856 99408856 1001 86380 86390 1
408944 99408944 1001 86380 86390 1
409039 99409039 1001 86380 86390 1
409052 99409052 1001 86380 86390 1
409219 99409219 1001 86380 86390 1
409940 99409940 1001 86380 86390 1
410322 99410322 1001 86380 86390 1
410956 99410956 1001 86380 86390 1
411089 99411089 1001 86380 86390 1
411169 99411169 1001 86380 86390 1
411622 99411622 1001 86380 86390 1
411808 99411808 1001 86380 86390 1
412110 99412110 1001 86380 86390 1
412230 99412230 1001 86380 86390 1
413564 99413564 1001 86380 86390 1
413697 99413697 1001 86380 86390 1
413652 99413652 1001 86380 86390 1
414943 99414943 1001 86380 86390 1
415303 99415303 1001 86380 86390 1
414367 99414367 1001 86380 86390 1
414465 99414465 1001 86380 86390 1
415720 99415720 1001 86380 86390 1
415607 99415607 1001 86380 86390 1
415538 99415538 1001 86380 86390 1
416664 99416664 1001 86380 86390 1
416285 99416285 1001 86380 86390 1
416416 99416416 1001 86380 86390 1
416070 99416070 1001 86380 86390 1
417511 99417511 1001 86380 86390 1
417437 99417437 1001 86380 86390 1
418552 99418552 1001 86380 86390 1
418677 99418677 1001 86380 86390 1
418499 99418499 1001 86380 86390 1
418103 99418103 1001 86380 86390 1
417736 99417736 1001 86380 86390 1
417939 99417939 1001 86380 86390 1
417799 99417799 1001 86380 86390 1
417756 99417756 1001 86380 86390 1
417785 99417785 1001 86380 86390 1
419773 99419773 1001 86380 86390 1
419492 99419492 1001 86380 86390 1
419427 99419427 1001 86380 86390 1
419226 99419226 1001 86380 86390 1
420739 99420739 1001 86380 86390 1
420569 99420569 1001 86380 86390 1
420762 99420762 1001 86380 86390 1
421447 99421447 1001 86380 86390 1
421288 99421288 1001 86380 86390 1
421661 99421661 1001 86380 86390 1
422360 99422360 1001 86380 86390 1
422462 99422462 1001 86380 86390 1
423751 99423751 1001 86380 86390 1
423391 99423391 1001 86380 86390 1
423227 99423227 1001 86380 86390 1
423069 99423069 1001 86380 86390 1
422731 99422731 1001 86380 86390 1
422643 99422643 1001 86380 86390 1
424017 99424017 1001 86380 86390 1
423951 99423951 1001 86380 86390 1
425103 99425103 1001 86380 86390 1
424823 99424823 1001 86380 86390 1
424998 99424998 1001 86380 86390 1
424775 99424775 1001 86380 86390 1
424753 99424753 1001 86380 86390 1
424161 99424161 1001 86380 86390 1
425406 99425406 1001 86380 86390 1
425697 99425697 1001 86380 86390 1
426047 99426047 1001 86380 86390 1
426157 99426157 1001 86380 86390 1
425988 99425988 1001 86380 86390 1
427439 99427439 1001 86380 86390 1
428350 99428350 1001 86380 86390 1
428340 99428340 1001 86380 86390 1
428072 99428072 1001 86380 86390 1
427931 99427931 1001 86380 86390 1
427707 99427707 1001 86380 86390 1
427829 99427829 1001 86380 86390 1
428905 99428905 1001 86380 86390 1
429009 99429009 1001 86380 86390 1
428775 99428775 1001 86380 86390 1
429619 99429619 1001 86380 86390 1
431771 99431771 1001 86380 86390 1
431361 99431361 1001 86380 86390 1
431302 99431302 1001 86380 86390 1
431247 99431247 1001 86380 86390 1
432328 99432328 1001 86380 86390 1
432439 99432439 1001 86380 86390 1
433581 99433581 1001 86380 86390 1
433383 99433383 1001 86380 86390 1
434100 99434100 1001 86380 86390 1
433767 99433767 1001 86380 86390 1
433873 99433873 1001 86380 86390 1
435178 99435178 1001 86380 86390 1
435046 99435046 1001 86380 86390 1
434673 99434673 1001 86380 86390 1
434328 99434328 1001 86380 86390 1
435777 99435777 1001 86380 86390 1
436871 99436871 1001 86380 86390 1
436805 99436805 1001 86380 86390 1
437107 99437107 1001 86380 86390 1
436329 99436329 1001 86380 86390 1
436208 99436208 1001 86380 86390 1
436210 99436210 1001 86380 86390 1
437215 99437215 1001 86380 86390 1
437264 99437264 1001 86380 86390 1
437191 99437191 1001 86380 86390 1
300478 99300478 1001 86380 86390 1
300349 99300349 1001 86380 86390 1
300455 99300455 1001 86380 86390 1
300290 99300290 1001 86380 86390 1
300150 99300150 1001 86380 86390 1
300193 99300193 1001 86380 86390 1
300764 99300764 1001 86380 86390 1
300884 99300884 1001 86380 86390 1
300902 99300902 1001 86380 86390 1
301461 99301461 1001 86380 86390 1
301489 99301489 1001 86380 86390 1
301324 99301324 1001 86380 86390 1
301132 99301132 1001 86380 86390 1
300939 99300939 1001 86380 86390 1
301681 99301681 1001 86380 86390 1
301676 99301676 1001 86380 86390 1
301572 99301572 1001 86380 86390 1
302253 99302253 1001 86380 86390 1
302283 99302283 1001 86380 86390 1
302050 99302050 1001 86380 86390 1
301800 99301800 1001 86380 86390 1
301763 99301763 1001 86380 86390 1
301919 99301919 1001 86380 86390 1
301842 99301842 1001 86380 86390 1
301938 99301938 1001 86380 86390 1
302403 99302403 1001 86380 86390 1
303105 99303105 1001 86380 86390 1
302878 99302878 1001 86380 86390 1
302728 99302728 1001 86380 86390 1
302782 99302782 1001 86380 86390 1
303209 99303209 1001 86380 86390 1
303344 99303344 1001 86380 86390 1
303659 99303659 1001 86380 86390 1
303717 99303717 1001 86380 86390 1
303522 99303522 1001 86380 86390 1
303537 99303537 1001 86380 86390 1
303486 99303486 1001 86380 86390 1
304204 99304204 1001 86380 86390 1
304128 99304128 1001 86380 86390 1
304208 99304208 1001 86380 86390 1
304750 99304750 1001 86380 86390 1
304687 99304687 1001 86380 86390 1
304569 99304569 1001 86380 86390 1
304278 99304278 1001 86380 86390 1
304239 99304239 1001 86380 86390 1
304363 99304363 1001 86380 86390 1
304443 99304443 1001 86380 86390 1
304976 99304976 1001 86380 86390 1
305582 99305582 1001 86380 86390 1
305580 99305580 1001 86380 86390 1
305676 99305676 1001 86380 86390 1
305479 99305479 1001 86380 86390 1
305415 99305415 1001 86380 86390 1
305366 99305366 1001 86380 86390 1
305116 99305116 1001 86380 86390 1
305066 99305066 1001 86380 86390 1
305224 99305224 1001 86380 86390 1
305147 99305147 1001 86380 86390 1
500111 99500111 1001 86380 86390 1
500074 99500074 1001 86380 86390 1
500286 99500286 1001 86380 86390 1
500315 99500315 1001 86380 86390 1
500917 99500917 1001 86380 86390 1
500829 99500829 1001 86380 86390 1
500910 99500910 1001 86380 86390 1
501547 99501547 1001 86380 86390 1
501370 99501370 1001 86380 86390 1
501071 99501071 1001 86380 86390 1
501140 99501140 1001 86380 86390 1
502318 99502318 1001 86380 86390 1
502319 99502319 1001 86380 86390 1
502576 99502576 1001 86380 86390 1
502525 99502525 1001 86380 86390 1
502765 99502765 1001 86380 86390 1
502838 99502838 1001 86380 86390 1
503420 99503420 1001 86380 86390 1
503411 99503411 1001 86380 86390 1
503402 99503402 1001 86380 86390 1
504020 99504020 1001 86380 86390 1
503921 99503921 1001 86380 86390 1
503870 99503870 1001 86380 86390 1
503754 99503754 1001 86380 86390 1
503629 99503629 1001 86380 86390 1
504236 99504236 1001 86380 86390 1
504881 99504881 1001 86380 86390 1
504905 99504905 1001 86380 86390 1
504550 99504550 1001 86380 86390 1
504992 99504992 1001 86380 86390 1
505092 99505092 1001 86380 86390 1
505641 99505641 1001 86380 86390 1
505745 99505745 1001 86380 86390 1
505581 99505581 1001 86380 86390 1
505596 99505596 1001 86380 86390 1
505625 99505625 1001 86380 86390 1
505614 99505614 1001 86380 86390 1
505461 99505461 1001 86380 86390 1
505239 99505239 1001 86380 86390 1
505244 99505244 1001 86380 86390 1
505944 99505944 1001 86380 86390 1
506547 99506547 1001 86380 86390 1
506763 99506763 1001 86380 86390 1
506651 99506651 1001 86380 86390 1
506630 99506630 1001 86380 86390 1
506669 99506669 1001 86380 86390 1
507255 99507255 1001 86380 86390 1
507281 99507281 1001 86380 86390 1
507298 99507298 1001 86380 86390 1
507038 99507038 1001 86380 86390 1
507131 99507131 1001 86380 86390 1
507148 99507148 1001 86380 86390 1
507149 99507149 1001 86380 86390 1
507073 99507073 1001 86380 86390 1
508164 99508164 1001 86380 86390 1
507970 99507970 1001 86380 86390 1
508035 99508035 1001 86380 86390 1
508365 99508365 1001 86380 86390 1
508329 99508329 1001 86380 86390 1
508266 99508266 1001 86380 86390 1
508718 99508718 1001 86380 86390 1
508532 99508532 1001 86380 86390 1
509663 99509663 1001 86380 86390 1
510056 99510056 1001 86380 86390 1
510623 99510623 1001 86380 86390 1
510287 99510287 1001 86380 86390 1
510224 99510224 1001 86380 86390 1
510151 99510151 1001 86380 86390 1
510753 99510753 1001 86380 86390 1
510742 99510742 1001 86380 86390 1
511413 99511413 1001 86380 86390 1
511531 99511531 1001 86380 86390 1
511508 99511508 1001 86380 86390 1
511260 99511260 1001 86380 86390 1
511178 99511178 1001 86380 86390 1
511019 99511019 1001 86380 86390 1
511601 99511601 1001 86380 86390 1
511692 99511692 1001 86380 86390 1
511612 99511612 1001 86380 86390 1
512330 99512330 1001 86380 86390 1
512331 99512331 1001 86380 86390 1
512206 99512206 1001 86380 86390 1
512364 99512364 1001 86380 86390 1
512260 99512260 1001 86380 86390 1
512036 99512036 1001 86380 86390 1
512025 99512025 1001 86380 86390 1
512055 99512055 1001 86380 86390 1
513152 99513152 1001 86380 86390 1
512950 99512950 1001 86380 86390 1
512879 99512879 1001 86380 86390 1
512918 99512918 1001 86380 86390 1
512631 99512631 1001 86380 86390 1
513254 99513254 1001 86380 86390 1
513920 99513920 1001 86380 86390 1
513947 99513947 1001 86380 86390 1
514018 99514018 1001 86380 86390 1
513953 99513953 1001 86380 86390 1
513715 99513715 1001 86380 86390 1
513755 99513755 1001 86380 86390 1
514680 99514680 1001 86380 86390 1
514572 99514572 1001 86380 86390 1
514353 99514353 1001 86380 86390 1
514270 99514270 1001 86380 86390 1
514949 99514949 1001 86380 86390 1
514939 99514939 1001 86380 86390 1
515553 99515553 1001 86380 86390 1
515401 99515401 1001 86380 86390 1
515405 99515405 1001 86380 86390 1
515277 99515277 1001 86380 86390 1
515180 99515180 1001 86380 86390 1
515258 99515258 1001 86380 86390 1
515719 99515719 1001 86380 86390 1
515697 99515697 1001 86380 86390 1
515818 99515818 1001 86380 86390 1
516473 99516473 1001 86380 86390 1
516236 99516236 1001 86380 86390 1
515992 99515992 1001 86380 86390 1
516091 99516091 1001 86380 86390 1
516003 99516003 1001 86380 86390 1
516571 99516571 1001 86380 86390 1
516606 99516606 1001 86380 86390 1
517065 99517065 1001 86380 86390 1
516922 99516922 1001 86380 86390 1
517377 99517377 1001 86380 86390 1
517380 99517380 1001 86380 86390 1
518079 99518079 1001 86380 86390 1
518015 99518015 1001 86380 86390 1
517797 99517797 1001 86380 86390 1
517701 99517701 1001 86380 86390 1
518240 99518240 1001 86380 86390 1
518350 99518350 1001 86380 86390 1
518958 99518958 1001 86380 86390 1
518750 99518750 1001 86380 86390 1
518433 99518433 1001 86380 86390 1
518567 99518567 1001 86380 86390 1
519119 99519119 1001 86380 86390 1
519056 99519056 1001 86380 86390 1
519414 99519414 1001 86380 86390 1
519538 99519538 1001 86380 86390 1
519310 99519310 1001 86380 86390 1
520360 99520360 1001 86380 86390 1
520271 99520271 1001 86380 86390 1
520208 99520208 1001 86380 86390 1
520718 99520718 1001 86380 86390 1
520773 99520773 1001 86380 86390 1
520801 99520801 1001 86380 86390 1
521173 99521173 1001 86380 86390 1
520996 99520996 1001 86380 86390 1
520868 99520868 1001 86380 86390 1
520974 99520974 1001 86380 86390 1
521547 99521547 1001 86380 86390 1
522222 99522222 1001 86380 86390 1
521917 99521917 1001 86380 86390 1
521891 99521891 1001 86380 86390 1
522392 99522392 1001 86380 86390 1
522927 99522927 1001 86380 86390 1
522801 99522801 1001 86380 86390 1
522818 99522818 1001 86380 86390 1
522873 99522873 1001 86380 86390 1
522622 99522622 1001 86380 86390 1
522625 99522625 1001 86380 86390 1
522664 99522664 1001 86380 86390 1
523195 99523195 1001 86380 86390 1
523289 99523289 1001 86380 86390 1
523792 99523792 1001 86380 86390 1
523814 99523814 1001 86380 86390 1
523675 99523675 1001 86380 86390 1
523729 99523729 1001 86380 86390 1
523693 99523693 1001 86380 86390 1
523985 99523985 1001 86380 86390 1
523975 99523975 1001 86380 86390 1
524434 99524434 1001 86380 86390 1
524858 99524858 1001 86380 86390 1
524788 99524788 1001 86380 86390 1
524893 99524893 1001 86380 86390 1
524844 99524844 1001 86380 86390 1
525223 99525223 1001 86380 86390 1
525356 99525356 1001 86380 86390 1
525216 99525216 1001 86380 86390 1
525231 99525231 1001 86380 86390 1
525632 99525632 1001 86380 86390 1
525634 99525634 1001 86380 86390 1
525730 99525730 1001 86380 86390 1
525668 99525668 1001 86380 86390 1
526222 99526222 1001 86380 86390 1
526024 99526024 1001 86380 86390 1
526026 99526026 1001 86380 86390 1
526059 99526059 1001 86380 86390 1
525821 99525821 1001 86380 86390 1
525826 99525826 1001 86380 86390 1
527220 99527220 1001 86380 86390 1
527196 99527196 1001 86380 86390 1
527145 99527145 1001 86380 86390 1
527004 99527004 1001 86380 86390 1
526935 99526935 1001 86380 86390 1
526733 99526733 1001 86380 86390 1
526663 99526663 1001 86380 86390 1
526702 99526702 1001 86380 86390 1
526754 99526754 1001 86380 86390 1
527299 99527299 1001 86380 86390 1
527335 99527335 1001 86380 86390 1
528038 99528038 1001 86380 86390 1
527896 99527896 1001 86380 86390 1
527779 99527779 1001 86380 86390 1
527733 99527733 1001 86380 86390 1
527751 99527751 1001 86380 86390 1
527528 99527528 1001 86380 86390 1
527570 99527570 1001 86380 86390 1
528280 99528280 1001 86380 86390 1
528195 99528195 1001 86380 86390 1
528826 99528826 1001 86380 86390 1
528728 99528728 1001 86380 86390 1
528361 99528361 1001 86380 86390 1
528970 99528970 1001 86380 86390 1
529331 99529331 1001 86380 86390 1
529280 99529280 1001 86380 86390 1
529273 99529273 1001 86380 86390 1
529144 99529144 1001 86380 86390 1
529523 99529523 1001 86380 86390 1
530495 99530495 1001 86380 86390 1
530163 99530163 1001 86380 86390 1
530121 99530121 1001 86380 86390 1
530349 99530349 1001 86380 86390 1
530728 99530728 1001 86380 86390 1
531179 99531179 1001 86380 86390 1
531365 99531365 1001 86380 86390 1
531152 99531152 1001 86380 86390 1
530798 99530798 1001 86380 86390 1
530891 99530891 1001 86380 86390 1
530907 99530907 1001 86380 86390 1
530937 99530937 1001 86380 86390 1
532041 99532041 1001 86380 86390 1
532728 99532728 1001 86380 86390 1
532756 99532756 1001 86380 86390 1
532415 99532415 1001 86380 86390 1
533197 99533197 1001 86380 86390 1
533033 99533033 1001 86380 86390 1
533498 99533498 1001 86380 86390 1
533336 99533336 1001 86380 86390 1
533996 99533996 1001 86380 86390 1
534561 99534561 1001 86380 86390 1
534564 99534564 1001 86380 86390 1
534676 99534676 1001 86380 86390 1
534399 99534399 1001 86380 86390 1
534165 99534165 1001 86380 86390 1
535286 99535286 1001 86380 86390 1
535222 99535222 1001 86380 86390 1
535300 99535300 1001 86380 86390 1
534964 99534964 1001 86380 86390 1
534977 99534977 1001 86380 86390 1
536137 99536137 1001 86380 86390 1
536035 99536035 1001 86380 86390 1
535766 99535766 1001 86380 86390 1
536491 99536491 1001 86380 86390 1
536972 99536972 1001 86380 86390 1
537120 99537120 1001 86380 86390 1
537083 99537083 1001 86380 86390 1
536807 99536807 1001 86380 86390 1
536783 99536783 1001 86380 86390 1
536543 99536543 1001 86380 86390 1
536652 99536652 1001 86380 86390 1
537355 99537355 1001 86380 86390 1
537213 99537213 1001 86380 86390 1
537768 99537768 1001 86380 86390 1
538018 99538018 1001 86380 86390 1
538792 99538792 1001 86380 86390 1
538759 99538759 1001 86380 86390 1
538456 99538456 1001 86380 86390 1
538477 99538477 1001 86380 86390 1
538491 99538491 1001 86380 86390 1
538225 99538225 1001 86380 86390 1
538824 99538824 1001 86380 86390 1
538996 99538996 1001 86380 86390 1
538958 99538958 1001 86380 86390 1
538882 99538882 1001 86380 86390 1
539641 99539641 1001 86380 86390 1
539533 99539533 1001 86380 86390 1
539585 99539585 1001 86380 86390 1
540273 99540273 1001 86380 86390 1
540262 99540262 1001 86380 86390 1
540007 99540007 1001 86380 86390 1
539853 99539853 1001 86380 86390 1
540647 99540647 1001 86380 86390 1
541101 99541101 1001 86380 86390 1
541167 99541167 1001 86380 86390 1
540801 99540801 1001 86380 86390 1
540858 99540858 1001 86380 86390 1
540690 99540690 1001 86380 86390 1
541971 99541971 1001 86380 86390 1
541988 99541988 1001 86380 86390 1
541892 99541892 1001 86380 86390 1
541739 99541739 1001 86380 86390 1
541847 99541847 1001 86380 86390 1
542225 99542225 1001 86380 86390 1
542812 99542812 1001 86380 86390 1
542534 99542534 1001 86380 86390 1
542691 99542691 1001 86380 86390 1
542627 99542627 1001 86380 86390 1
542493 99542493 1001 86380 86390 1
543762 99543762 1001 86380 86390 1
543368 99543368 1001 86380 86390 1
543383 99543383 1001 86380 86390 1
543297 99543297 1001 86380 86390 1
543338 99543338 1001 86380 86390 1
543812 99543812 1001 86380 86390 1
543792 99543792 1001 86380 86390 1
544534 99544534 1001 86380 86390 1
543993 99543993 1001 86380 86390 1
544061 99544061 1001 86380 86390 1
431906 1137 1001 73800 74757 1
437245 951 1001 54060 64917 1
516829 517 1002 38019 41774 1
400036 99400036 1001 86380 86390 1
400155 99400155 1001 86380 86390 1
400250 99400250 1001 86380 86390 1
400734 99400734 1001 86380 86390 1
400861 99400861 1001 86380 86390 1
401054 99401054 1001 86380 86390 1
401908 99401908 1001 86380 86390 1
401956 99401956 1001 86380 86390 1
402131 99402131 1001 86380 86390 1
402674 99402674 1001 86380 86390 1
402953 99402953 1001 86380 86390 1
402987 99402987 1001 86380 86390 1
403093 99403093 1001 86380 86390 1
403691 99403691 1001 86380 86390 1
403995 99403995 1001 86380 86390 1
404871 99404871 1001 86380 86390 1
404954 99404954 1001 86380 86390 1
405026 99405026 1001 86380 86390 1
405869 99405869 1001 86380 86390 1
405967 99405967 1001 86380 86390 1
406025 99406025 1001 86380 86390 1
406073 99406073 1001 86380 86390 1
406676 99406676 1001 86380 86390 1
406787 99406787 1001 86380 86390 1
407065 99407065 1001 86380 86390 1
407154 99407154 1001 86380 86390 1
407411 99407411 1001 86380 86390 1
407474 99407474 1001 86380 86390 1
407513 99407513 1001 86380 86390 1
408063 99408063 1001 86380 86390 1
408457 99408457 1001 86380 86390 1
409347 99409347 1001 86380 86390 1
409438 99409438 1001 86380 86390 1
410098 99410098 1001 86380 86390 1
410150 99410150 1001 86380 86390 1
410161 99410161 1001 86380 86390 1
410243 99410243 1001 86380 86390 1
410333 99410333 1001 86380 86390 1
410771 99410771 1001 86380 86390 1
411287 99411287 1001 86380 86390 1
411714 99411714 1001 86380 86390 1
412329 99412329 1001 86380 86390 1
413324 99413324 1001 86380 86390 1
413154 99413154 1001 86380 86390 1
413290 99413290 1001 86380 86390 1
414897 99414897 1001 86380 86390 1
414693 99414693 1001 86380 86390 1
414646 99414646 1001 86380 86390 1
414731 99414731 1001 86380 86390 1
414161 99414161 1001 86380 86390 1
414153 99414153 1001 86380 86390 1
414174 99414174 1001 86380 86390 1
415322 99415322 1001 86380 86390 1
415663 99415663 1001 86380 86390 1
416971 99416971 1001 86380 86390 1
416534 99416534 1001 86380 86390 1
415810 99415810 1001 86380 86390 1
415861 99415861 1001 86380 86390 1
417078 99417078 1001 86380 86390 1
417186 99417186 1001 86380 86390 1
417190 99417190 1001 86380 86390 1
417193 99417193 1001 86380 86390 1
418581 99418581 1001 86380 86390 1
418394 99418394 1001 86380 86390 1
420116 99420116 1001 86380 86390 1
420487 99420487 1001 86380 86390 1
420543 99420543 1001 86380 86390 1
421721 99421721 1001 86380 86390 1
421828 99421828 1001 86380 86390 1
421457 99421457 1001 86380 86390 1
421230 99421230 1001 86380 86390 1
421102 99421102 1001 86380 86390 1
421138 99421138 1001 86380 86390 1
420884 99420884 1001 86380 86390 1
422482 99422482 1001 86380 86390 1
423464 99423464 1001 86380 86390 1
423662 99423662 1001 86380 86390 1
422976 99422976 1001 86380 86390 1
422996 99422996 1001 86380 86390 1
422862 99422862 1001 86380 86390 1
422638 99422638 1001 86380 86390 1
423857 99423857 1001 86380 86390 1
423840 99423840 1001 86380 86390 1
424147 99424147 1001 86380 86390 1
425376 99425376 1001 86380 86390 1
425196 99425196 1001 86380 86390 1
424732 99424732 1001 86380 86390 1
425003 99425003 1001 86380 86390 1
424530 99424530 1001 86380 86390 1
425792 99425792 1001 86380 86390 1
426715 99426715 1001 86380 86390 1
426707 99426707 1001 86380 86390 1
426663 99426663 1001 86380 86390 1
425854 99425854 1001 86380 86390 1
427130 99427130 1001 86380 86390 1
428137 99428137 1001 86380 86390 1
427930 99427930 1001 86380 86390 1
427546 99427546 1001 86380 86390 1
429102 99429102 1001 86380 86390 1
428776 99428776 1001 86380 86390 1
429092 99429092 1001 86380 86390 1
430246 99430246 1001 86380 86390 1
430225 99430225 1001 86380 86390 1
429999 99429999 1001 86380 86390 1
430332 99430332 1001 86380 86390 1
430157 99430157 1001 86380 86390 1
429957 99429957 1001 86380 86390 1
429933 99429933 1001 86380 86390 1
429866 99429866 1001 86380 86390 1
429254 99429254 1001 86380 86390 1
429425 99429425 1001 86380 86390 1
430394 99430394 1001 86380 86390 1
432013 99432013 1001 86380 86390 1
432039 99432039 1001 86380 86390 1
431493 99431493 1001 86380 86390 1
431451 99431451 1001 86380 86390 1
431327 99431327 1001 86380 86390 1
431258 99431258 1001 86380 86390 1
431196 99431196 1001 86380 86390 1
432163 99432163 1001 86380 86390 1
432476 99432476 1001 86380 86390 1
433298 99433298 1001 86380 86390 1
433089 99433089 1001 86380 86390 1
433236 99433236 1001 86380 86390 1
432801 99432801 1001 86380 86390 1
433821 99433821 1001 86380 86390 1
435267 99435267 1001 86380 86390 1
435308 99435308 1001 86380 86390 1
435403 99435403 1001 86380 86390 1
434343 99434343 1001 86380 86390 1
434553 99434553 1001 86380 86390 1
435701 99435701 1001 86380 86390 1
435462 99435462 1001 86380 86390 1
437076 99437076 1001 86380 86390 1
437007 99437007 1001 86380 86390 1
437138 99437138 1001 86380 86390 1
436518 99436518 1001 86380 86390 1
436573 99436573 1001 86380 86390 1
436557 99436557 1001 86380 86390 1
436265 99436265 1001 86380 86390 1
435967 99435967 1001 86380 86390 1
300044 99300044 1001 86380 86390 1
437270 99437270 1001 86380 86390 1
300021 99300021 1001 86380 86390 1
437277 99437277 1001 86380 86390 1
437282 99437282 1001 86380 86390 1
300660 99300660 1001 86380 86390 1
300460 99300460 1001 86380 86390 1
300473 99300473 1001 86380 86390 1
300429 99300429 1001 86380 86390 1
300145 99300145 1001 86380 86390 1
300836 99300836 1001 86380 86390 1
300736 99300736 1001 86380 86390 1
301210 99301210 1001 86380 86390 1
300958 99300958 1001 86380 86390 1
301578 99301578 1001 86380 86390 1
301730 99301730 1001 86380 86390 1
302226 99302226 1001 86380 86390 1
302370 99302370 1001 86380 86390 1
302277 99302277 1001 86380 86390 1
301990 99301990 1001 86380 86390 1
302173 99302173 1001 86380 86390 1
302453 99302453 1001 86380 86390 1
302531 99302531 1001 86380 86390 1
303205 99303205 1001 86380 86390 1
303082 99303082 1001 86380 86390 1
303166 99303166 1001 86380 86390 1
303141 99303141 1001 86380 86390 1
303168 99303168 1001 86380 86390 1
302992 99302992 1001 86380 86390 1
302883 99302883 1001 86380 86390 1
302614 99302614 1001 86380 86390 1
302732 99302732 1001 86380 86390 1
303281 99303281 1001 86380 86390 1
303747 99303747 1001 86380 86390 1
303543 99303543 1001 86380 86390 1
304737 99304737 1001 86380 86390 1
304673 99304673 1001 86380 86390 1
304594 99304594 1001 86380 86390 1
304481 99304481 1001 86380 86390 1
304572 99304572 1001 86380 86390 1
304508 99304508 1001 86380 86390 1
304276 99304276 1001 86380 86390 1
304943 99304943 1001 86380 86390 1
305021 99305021 1001 86380 86390 1
305684 99305684 1001 86380 86390 1
305662 99305662 1001 86380 86390 1
305432 99305432 1001 86380 86390 1
305185 99305185 1001 86380 86390 1
305167 99305167 1001 86380 86390 1
500107 99500107 1001 86380 86390 1
500647 99500647 1001 86380 86390 1
500745 99500745 1001 86380 86390 1
500573 99500573 1001 86380 86390 1
500406 99500406 1001 86380 86390 1
500323 99500323 1001 86380 86390 1
500194 99500194 1001 86380 86390 1
500321 99500321 1001 86380 86390 1
501570 99501570 1001 86380 86390 1
501583 99501583 1001 86380 86390 1
501317 99501317 1001 86380 86390 1
501124 99501124 1001 86380 86390 1
502314 99502314 1001 86380 86390 1
502383 99502383 1001 86380 86390 1
502455 99502455 1001 86380 86390 1
502425 99502425 1001 86380 86390 1
502426 99502426 1001 86380 86390 1
502388 99502388 1001 86380 86390 1
502478 99502478 1001 86380 86390 1
502918 99502918 1001 86380 86390 1
503074 99503074 1001 86380 86390 1
503066 99503066 1001 86380 86390 1
502966 99502966 1001 86380 86390 1
502774 99502774 1001 86380 86390 1
502807 99502807 1001 86380 86390 1
502811 99502811 1001 86380 86390 1
503409 99503409 1001 86380 86390 1
504071 99504071 1001 86380 86390 1
503726 99503726 1001 86380 86390 1
503883 99503883 1001 86380 86390 1
503741 99503741 1001 86380 86390 1
503540 99503540 1001 86380 86390 1
504218 99504218 1001 86380 86390 1
504249 99504249 1001 86380 86390 1
504549 99504549 1001 86380 86390 1
504556 99504556 1001 86380 86390 1
504336 99504336 1001 86380 86390 1
505657 99505657 1001 86380 86390 1
505765 99505765 1001 86380 86390 1
505413 99505413 1001 86380 86390 1
505389 99505389 1001 86380 86390 1
505454 99505454 1001 86380 86390 1
505417 99505417 1001 86380 86390 1
505846 99505846 1001 86380 86390 1
505802 99505802 1001 86380 86390 1
505945 99505945 1001 86380 86390 1
505856 99505856 1001 86380 86390 1
506463 99506463 1001 86380 86390 1
506223 99506223 1001 86380 86390 1
506356 99506356 1001 86380 86390 1
506267 99506267 1001 86380 86390 1
506066 99506066 1001 86380 86390 1
506022 99506022 1001 86380 86390 1
506787 99506787 1001 86380 86390 1
506673 99506673 1001 86380 86390 1
506721 99506721 1001 86380 86390 1
507379 99507379 1001 86380 86390 1
507114 99507114 1001 86380 86390 1
507078 99507078 1001 86380 86390 1
507160 99507160 1001 86380 86390 1
507516 99507516 1001 86380 86390 1
508072 99508072 1001 86380 86390 1
508060 99508060 1001 86380 86390 1
508075 99508075 1001 86380 86390 1
507746 99507746 1001 86380 86390 1
507748 99507748 1001 86380 86390 1
507755 99507755 1001 86380 86390 1
508882 99508882 1001 86380 86390 1
508902 99508902 1001 86380 86390 1
508958 99508958 1001 86380 86390 1
508755 99508755 1001 86380 86390 1
508593 99508593 1001 86380 86390 1
509100 99509100 1001 86380 86390 1
509230 99509230 1001 86380 86390 1
509273 99509273 1001 86380 86390 1
509083 99509083 1001 86380 86390 1
509532 99509532 1001 86380 86390 1
509493 99509493 1001 86380 86390 1
509990 99509990 1001 86380 86390 1
510589 99510589 1001 86380 86390 1
510381 99510381 1001 86380 86390 1
510434 99510434 1001 86380 86390 1
510505 99510505 1001 86380 86390 1
510159 99510159 1001 86380 86390 1
510129 99510129 1001 86380 86390 1
511552 99511552 1001 86380 86390 1
511379 99511379 1001 86380 86390 1
511432 99511432 1001 86380 86390 1
511242 99511242 1001 86380 86390 1
511204 99511204 1001 86380 86390 1
511592 99511592 1001 86380 86390 1
512071 99512071 1001 86380 86390 1
512046 99512046 1001 86380 86390 1
512144 99512144 1001 86380 86390 1
511906 99511906 1001 86380 86390 1
511908 99511908 1001 86380 86390 1
512469 99512469 1001 86380 86390 1
512565 99512565 1001 86380 86390 1
513077 99513077 1001 86380 86390 1
513049 99513049 1001 86380 86390 1
512924 99512924 1001 86380 86390 1
512797 99512797 1001 86380 86390 1
512968 99512968 1001 86380 86390 1
512757 99512757 1001 86380 86390 1
512733 99512733 1001 86380 86390 1
512772 99512772 1001 86380 86390 1
513244 99513244 1001 86380 86390 1
513283 99513283 1001 86380 86390 1
513299 99513299 1001 86380 86390 1
513263 99513263 1001 86380 86390 1
513226 99513226 1001 86380 86390 1
513865 99513865 1001 86380 86390 1
513911 99513911 1001 86380 86390 1
513809 99513809 1001 86380 86390 1
513733 99513733 1001 86380 86390 1
513546 99513546 1001 86380 86390 1
513422 99513422 1001 86380 86390 1
514853 99514853 1001 86380 86390 1
514558 99514558 1001 86380 86390 1
514264 99514264 1001 86380 86390 1
514397 99514397 1001 86380 86390 1
514336 99514336 1001 86380 86390 1
514363 99514363 1001 86380 86390 1
514867 99514867 1001 86380 86390 1
514927 99514927 1001 86380 86390 1
515342 99515342 1001 86380 86390 1
515267 99515267 1001 86380 86390 1
515126 99515126 1001 86380 86390 1
516331 99516331 1001 86380 86390 1
516371 99516371 1001 86380 86390 1
516347 99516347 1001 86380 86390 1
516430 99516430 1001 86380 86390 1
516354 99516354 1001 86380 86390 1
516172 99516172 1001 86380 86390 1
515998 99515998 1001 86380 86390 1
515896 99515896 1001 86380 86390 1
516692 99516692 1001 86380 86390 1
516529 99516529 1001 86380 86390 1
517147 99517147 1001 86380 86390 1
517036 99517036 1001 86380 86390 1
516947 99516947 1001 86380 86390 1
516805 99516805 1001 86380 86390 1
516884 99516884 1001 86380 86390 1
516865 99516865 1001 86380 86390 1
516804 99516804 1001 86380 86390 1
517532 99517532 1001 86380 86390 1
517536 99517536 1001 86380 86390 1
518133 99518133 1001 86380 86390 1
518082 99518082 1001 86380 86390 1
517841 99517841 1001 86380 86390 1
517648 99517648 1001 86380 86390 1
518257 99518257 1001 86380 86390 1
518300 99518300 1001 86380 86390 1
518809 99518809 1001 86380 86390 1
518913 99518913 1001 86380 86390 1
518824 99518824 1001 86380 86390 1
518787 99518787 1001 86380 86390 1
518967 99518967 1001 86380 86390 1
518709 99518709 1001 86380 86390 1
518390 99518390 1001 86380 86390 1
519789 99519789 1001 86380 86390 1
519806 99519806 1001 86380 86390 1
519658 99519658 1001 86380 86390 1
519347 99519347 1001 86380 86390 1
519950 99519950 1001 86380 86390 1
520619 99520619 1001 86380 86390 1
520509 99520509 1001 86380 86390 1
520106 99520106 1001 86380 86390 1
521318 99521318 1001 86380 86390 1
521472 99521472 1001 86380 86390 1
522229 99522229 1001 86380 86390 1
522170 99522170 1001 86380 86390 1
521958 99521958 1001 86380 86390 1
521979 99521979 1001 86380 86390 1
521844 99521844 1001 86380 86390 1
521731 99521731 1001 86380 86390 1
523024 99523024 1001 86380 86390 1
522811 99522811 1001 86380 86390 1
522892 99522892 1001 86380 86390 1
523222 99523222 1001 86380 86390 1
523288 99523288 1001 86380 86390 1
523906 99523906 1001 86380 86390 1
523847 99523847 1001 86380 86390 1
523783 99523783 1001 86380 86390 1
523597 99523597 1001 86380 86390 1
523671 99523671 1001 86380 86390 1
523508 99523508 1001 86380 86390 1
523462 99523462 1001 86380 86390 1
523372 99523372 1001 86380 86390 1
524717 99524717 1001 86380 86390 1
524328 99524328 1001 86380 86390 1
524864 99524864 1001 86380 86390 1
524956 99524956 1001 86380 86390 1
524827 99524827 1001 86380 86390 1
524841 99524841 1001 86380 86390 1
525524 99525524 1001 86380 86390 1
525447 99525447 1001 86380 86390 1
525361 99525361 1001 86380 86390 1
525259 99525259 1001 86380 86390 1
526242 99526242 1001 86380 86390 1
526230 99526230 1001 86380 86390 1
526142 99526142 1001 86380 86390 1
526131 99526131 1001 86380 86390 1
526093 99526093 1001 86380 86390 1
526158 99526158 1001 86380 86390 1
526568 99526568 1001 86380 86390 1
526548 99526548 1001 86380 86390 1
527143 99527143 1001 86380 86390 1
526930 99526930 1001 86380 86390 1
526694 99526694 1001 86380 86390 1
526644 99526644 1001 86380 86390 1
527426 99527426 1001 86380 86390 1
527973 99527973 1001 86380 86390 1
527729 99527729 1001 86380 86390 1
527755 99527755 1001 86380 86390 1
527693 99527693 1001 86380 86390 1
527636 99527636 1001 86380 86390 1
527498 99527498 1001 86380 86390 1
528183 99528183 1001 86380 86390 1
528889 99528889 1001 86380 86390 1
528546 99528546 1001 86380 86390 1
528574 99528574 1001 86380 86390 1
528448 99528448 1001 86380 86390 1
528412 99528412 1001 86380 86390 1
529489 99529489 1001 86380 86390 1
529234 99529234 1001 86380 86390 1
529729 99529729 1001 86380 86390 1
529823 99529823 1001 86380 86390 1
530473 99530473 1001 86380 86390 1
529946 99529946 1001 86380 86390 1
531208 99531208 1001 86380 86390 1
531338 99531338 1001 86380 86390 1
530998 99530998 1001 86380 86390 1
531416 99531416 1001 86380 86390 1
530759 99530759 1001 86380 86390 1
531421 99531421 1001 86380 86390 1
531423 99531423 1001 86380 86390 1
532095 99532095 1001 86380 86390 1
532127 99532127 1001 86380 86390 1
532140 99532140 1001 86380 86390 1
532050 99532050 1001 86380 86390 1
531783 99531783 1001 86380 86390 1
531786 99531786 1001 86380 86390 1
531618 99531618 1001 86380 86390 1
531709 99531709 1001 86380 86390 1
532363 99532363 1001 86380 86390 1
532340 99532340 1001 86380 86390 1
532878 99532878 1001 86380 86390 1
533006 99533006 1001 86380 86390 1
532914 99532914 1001 86380 86390 1
532659 99532659 1001 86380 86390 1
532702 99532702 1001 86380 86390 1
532755 99532755 1001 86380 86390 1
532583 99532583 1001 86380 86390 1
532587 99532587 1001 86380 86390 1
533114 99533114 1001 86380 86390 1
533354 99533354 1001 86380 86390 1
533414 99533414 1001 86380 86390 1
533312 99533312 1001 86380 86390 1
533287 99533287 1001 86380 86390 1
533944 99533944 1001 86380 86390 1
534535 99534535 1001 86380 86390 1
534672 99534672 1001 86380 86390 1
534089 99534089 1001 86380 86390 1
534091 99534091 1001 86380 86390 1
534171 99534171 1001 86380 86390 1
534238 99534238 1001 86380 86390 1
534252 99534252 1001 86380 86390 1
534267 99534267 1001 86380 86390 1
534823 99534823 1001 86380 86390 1
534736 99534736 1001 86380 86390 1
535343 99535343 1001 86380 86390 1
535295 99535295 1001 86380 86390 1
535113 99535113 1001 86380 86390 1
535276 99535276 1001 86380 86390 1
534917 99534917 1001 86380 86390 1
534969 99534969 1001 86380 86390 1
535631 99535631 1001 86380 86390 1
536210 99536210 1001 86380 86390 1
536330 99536330 1001 86380 86390 1
535968 99535968 1001 86380 86390 1
535971 99535971 1001 86380 86390 1
535874 99535874 1001 86380 86390 1
535890 99535890 1001 86380 86390 1
536435 99536435 1001 86380 86390 1
536708 99536708 1001 86380 86390 1
537186 99537186 1001 86380 86390 1
537944 99537944 1001 86380 86390 1
537657 99537657 1001 86380 86390 1
537502 99537502 1001 86380 86390 1
537505 99537505 1001 86380 86390 1
537455 99537455 1001 86380 86390 1
537997 99537997 1001 86380 86390 1
538109 99538109 1001 86380 86390 1
538176 99538176 1001 86380 86390 1
538760 99538760 1001 86380 86390 1
538598 99538598 1001 86380 86390 1
538450 99538450 1001 86380 86390 1
538378 99538378 1001 86380 86390 1
538852 99538852 1001 86380 86390 1
538923 99538923 1001 86380 86390 1
539436 99539436 1001 86380 86390 1
539353 99539353 1001 86380 86390 1
539047 99539047 1001 86380 86390 1
539223 99539223 1001 86380 86390 1
539028 99539028 1001 86380 86390 1
539661 99539661 1001 86380 86390 1
540380 99540380 1001 86380 86390 1
540458 99540458 1001 86380 86390 1
540337 99540337 1001 86380 86390 1
540070 99540070 1001 86380 86390 1
540065 99540065 1001 86380 86390 1
540118 99540118 1001 86380 86390 1
540234 99540234 1001 86380 86390 1
540478 99540478 1001 86380 86390 1
540597 99540597 1001 86380 86390 1
541155 99541155 1001 86380 86390 1
540999 99540999 1001 86380 86390 1
540955 99540955 1001 86380 86390 1
540760 99540760 1001 86380 86390 1
541400 99541400 1001 86380 86390 1
541443 99541443 1001 86380 86390 1
542019 99542019 1001 86380 86390 1
541823 99541823 1001 86380 86390 1
541864 99541864 1001 86380 86390 1
541903 99541903 1001 86380 86390 1
541710 99541710 1001 86380 86390 1
541781 99541781 1001 86380 86390 1
541639 99541639 1001 86380 86390 1
542274 99542274 1001 86380 86390 1
542780 99542780 1001 86380 86390 1
542784 99542784 1001 86380 86390 1
542904 99542904 1001 86380 86390 1
542788 99542788 1001 86380 86390 1
542716 99542716 1001 86380 86390 1
542342 99542342 1001 86380 86390 1
543227 99543227 1001 86380 86390 1
543911 99543911 1001 86380 86390 1
543935 99543935 1001 86380 86390 1
544417 99544417 1001 86380 86390 1
544293 99544293 1001 86380 86390 1
544348 99544348 1001 86380 86390 1
544028 99544028 1001 86380 86390 1
544633 99544633 1001 86380 86390 1
544671 99544671 1001 86380 86390 1
407428 474 1001 73680 75597 1
505686 981 1001 41708 42007 1
400402 99400402 1001 86380 86390 1
400386 99400386 1001 86380 86390 1
400869 99400869 1001 86380 86390 1
401000 99401000 1001 86380 86390 1
401511 99401511 1001 86380 86390 1
401666 99401666 1001 86380 86390 1
401764 99401764 1001 86380 86390 1
401986 99401986 1001 86380 86390 1
402574 99402574 1001 86380 86390 1
402504 99402504 1001 86380 86390 1
402877 99402877 1001 86380 86390 1
403033 99403033 1001 86380 86390 1
403627 99403627 1001 86380 86390 1
403784 99403784 1001 86380 86390 1
404507 99404507 1001 86380 86390 1
405725 99405725 1001 86380 86390 1
405930 99405930 1001 86380 86390 1
406130 99406130 1001 86380 86390 1
405983 99405983 1001 86380 86390 1
406685 99406685 1001 86380 86390 1
408141 99408141 1001 86380 86390 1
408123 99408123 1001 86380 86390 1
408361 99408361 1001 86380 86390 1
408525 99408525 1001 86380 86390 1
408428 99408428 1001 86380 86390 1
408866 99408866 1001 86380 86390 1
408977 99408977 1001 86380 86390 1
409007 99409007 1001 86380 86390 1
409114 99409114 1001 86380 86390 1
409366 99409366 1001 86380 86390 1
409522 99409522 1001 86380 86390 1
409649 99409649 1001 86380 86390 1
409712 99409712 1001 86380 86390 1
409927 99409927 1001 86380 86390 1
409931 99409931 1001 86380 86390 1
410058 99410058 1001 86380 86390 1
410294 99410294 1001 86380 86390 1
410459 99410459 1001 86380 86390 1
410582 99410582 1001 86380 86390 1
410959 99410959 1001 86380 86390 1
411044 99411044 1001 86380 86390 1
411707 99411707 1001 86380 86390 1
411865 99411865 1001 86380 86390 1
412043 99412043 1001 86380 86390 1
412330 99412330 1001 86380 86390 1
412641 99412641 1001 86380 86390 1
412828 99412828 1001 86380 86390 1
412679 99412679 1001 86380 86390 1
414953 99414953 1001 86380 86390 1
415204 99415204 1001 86380 86390 1
414863 99414863 1001 86380 86390 1
414624 99414624 1001 86380 86390 1
414132 99414132 1001 86380 86390 1
415411 99415411 1001 86380 86390 1
415519 99415519 1001 86380 86390 1
416905 99416905 1001 86380 86390 1
416289 99416289 1001 86380 86390 1
416501 99416501 1001 86380 86390 1
416450 99416450 1001 86380 86390 1
416227 99416227 1001 86380 86390 1
416248 99416248 1001 86380 86390 1
416210 99416210 1001 86380 86390 1
416463 99416463 1001 86380 86390 1
415784 99415784 1001 86380 86390 1
415801 99415801 1001 86380 86390 1
417280 99417280 1001 86380 86390 1
417117 99417117 1001 86380 86390 1
417423 99417423 1001 86380 86390 1
418959 99418959 1001 86380 86390 1
418975 99418975 1001 86380 86390 1
420385 99420385 1001 86380 86390 1
420071 99420071 1001 86380 86390 1
419645 99419645 1001 86380 86390 1
419925 99419925 1001 86380 86390 1
419279 99419279 1001 86380 86390 1
420788 99420788 1001 86380 86390 1
420628 99420628 1001 86380 86390 1
420532 99420532 1001 86380 86390 1
421433 99421433 1001 86380 86390 1
421548 99421548 1001 86380 86390 1
421643 99421643 1001 86380 86390 1
421672 99421672 1001 86380 86390 1
421467 99421467 1001 86380 86390 1
422272 99422272 1001 86380 86390 1
423469 99423469 1001 86380 86390 1
423598 99423598 1001 86380 86390 1
422533 99422533 1001 86380 86390 1
422749 99422749 1001 86380 86390 1
422630 99422630 1001 86380 86390 1
422632 99422632 1001 86380 86390 1
422813 99422813 1001 86380 86390 1
423886 99423886 1001 86380 86390 1
424030 99424030 1001 86380 86390 1
425287 99425287 1001 86380 86390 1
425401 99425401 1001 86380 86390 1
427005 99427005 1001 86380 86390 1
426747 99426747 1001 86380 86390 1
426740 99426740 1001 86380 86390 1
426300 99426300 1001 86380 86390 1
426307 99426307 1001 86380 86390 1
426439 99426439 1001 86380 86390 1
425883 99425883 1001 86380 86390 1
427402 99427402 1001 86380 86390 1
428615 99428615 1001 86380 86390 1
428506 99428506 1001 86380 86390 1
428239 99428239 1001 86380 86390 1
427824 99427824 1001 86380 86390 1
427570 99427570 1001 86380 86390 1
429775 99429775 1001 86380 86390 1
429954 99429954 1001 86380 86390 1
429785 99429785 1001 86380 86390 1
429862 99429862 1001 86380 86390 1
429431 99429431 1001 86380 86390 1
429336 99429336 1001 86380 86390 1
429401 99429401 1001 86380 86390 1
431654 99431654 1001 86380 86390 1
432011 99432011 1001 86380 86390 1
431274 99431274 1001 86380 86390 1
433750 99433750 1001 86380 86390 1
435075 99435075 1001 86380 86390 1
434518 99434518 1001 86380 86390 1
435856 99435856 1001 86380 86390 1
435465 99435465 1001 86380 86390 1
437134 99437134 1001 86380 86390 1
436728 99436728 1001 86380 86390 1
436366 99436366 1001 86380 86390 1
436555 99436555 1001 86380 86390 1
436536 99436536 1001 86380 86390 1
436587 99436587 1001 86380 86390 1
435902 99435902 1001 86380 86390 1
436079 99436079 1001 86380 86390 1
436262 99436262 1001 86380 86390 1
300025 99300025 1001 86380 86390 1
300078 99300078 1001 86380 86390 1
300575 99300575 1001 86380 86390 1
300369 99300369 1001 86380 86390 1
300480 99300480 1001 86380 86390 1
300392 99300392 1001 86380 86390 1
300161 99300161 1001 86380 86390 1
300857 99300857 1001 86380 86390 1
301354 99301354 1001 86380 86390 1
301214 99301214 1001 86380 86390 1
301203 99301203 1001 86380 86390 1
301321 99301321 1001 86380 86390 1
301103 99301103 1001 86380 86390 1
301044 99301044 1001 86380 86390 1
301048 99301048 1001 86380 86390 1
301616 99301616 1001 86380 86390 1
301748 99301748 1001 86380 86390 1
302267 99302267 1001 86380 86390 1
302233 99302233 1001 86380 86390 1
302095 99302095 1001 86380 86390 1
302437 99302437 1001 86380 86390 1
303158 99303158 1001 86380 86390 1
303140 99303140 1001 86380 86390 1
302734 99302734 1001 86380 86390 1
302747 99302747 1001 86380 86390 1
302739 99302739 1001 86380 86390 1
303297 99303297 1001 86380 86390 1
303223 99303223 1001 86380 86390 1
304033 99304033 1001 86380 86390 1
303633 99303633 1001 86380 86390 1
303422 99303422 1001 86380 86390 1
304663 99304663 1001 86380 86390 1
304793 99304793 1001 86380 86390 1
304975 99304975 1001 86380 86390 1
305017 99305017 1001 86380 86390 1
305529 99305529 1001 86380 86390 1
305430 99305430 1001 86380 86390 1
305108 99305108 1001 86380 86390 1
500013 99500013 1001 86380 86390 1
500730 99500730 1001 86380 86390 1
500521 99500521 1001 86380 86390 1
500486 99500486 1001 86380 86390 1
500273 99500273 1001 86380 86390 1
500837 99500837 1001 86380 86390 1
500825 99500825 1001 86380 86390 1
500946 99500946 1001 86380 86390 1
501440 99501440 1001 86380 86390 1
501468 99501468 1001 86380 86390 1
501413 99501413 1001 86380 86390 1
501417 99501417 1001 86380 86390 1
501342 99501342 1001 86380 86390 1
501068 99501068 1001 86380 86390 1
501146 99501146 1001 86380 86390 1
501672 99501672 1001 86380 86390 1
502364 99502364 1001 86380 86390 1
502316 99502316 1001 86380 86390 1
502182 99502182 1001 86380 86390 1
502154 99502154 1001 86380 86390 1
501860 99501860 1001 86380 86390 1
501900 99501900 1001 86380 86390 1
502527 99502527 1001 86380 86390 1
503219 99503219 1001 86380 86390 1
503097 99503097 1001 86380 86390 1
503050 99503050 1001 86380 86390 1
503083 99503083 1001 86380 86390 1
502758 99502758 1001 86380 86390 1
502812 99502812 1001 86380 86390 1
503354 99503354 1001 86380 86390 1
503454 99503454 1001 86380 86390 1
504054 99504054 1001 86380 86390 1
503939 99503939 1001 86380 86390 1
503932 99503932 1001 86380 86390 1
503566 99503566 1001 86380 86390 1
503634 99503634 1001 86380 86390 1
504119 99504119 1001 86380 86390 1
504277 99504277 1001 86380 86390 1
504533 99504533 1001 86380 86390 1
504567 99504567 1001 86380 86390 1
504569 99504569 1001 86380 86390 1
504342 99504342 1001 86380 86390 1
505437 99505437 1001 86380 86390 1
505190 99505190 1001 86380 86390 1
505233 99505233 1001 86380 86390 1
505225 99505225 1001 86380 86390 1
505811 99505811 1001 86380 86390 1
505919 99505919 1001 86380 86390 1
505791 99505791 1001 86380 86390 1
506466 99506466 1001 86380 86390 1
506249 99506249 1001 86380 86390 1
506016 99506016 1001 86380 86390 1
506750 99506750 1001 86380 86390 1
506689 99506689 1001 86380 86390 1
507333 99507333 1001 86380 86390 1
507217 99507217 1001 86380 86390 1
507014 99507014 1001 86380 86390 1
507613 99507613 1001 86380 86390 1
507837 99507837 1001 86380 86390 1
507647 99507647 1001 86380 86390 1
507756 99507756 1001 86380 86390 1
508876 99508876 1001 86380 86390 1
508984 99508984 1001 86380 86390 1
508779 99508779 1001 86380 86390 1
508734 99508734 1001 86380 86390 1
509516 99509516 1001 86380 86390 1
509685 99509685 1001 86380 86390 1
509384 99509384 1001 86380 86390 1
509470 99509470 1001 86380 86390 1
510680 99510680 1001 86380 86390 1
510698 99510698 1001 86380 86390 1
510633 99510633 1001 86380 86390 1
510634 99510634 1001 86380 86390 1
510500 99510500 1001 86380 86390 1
510361 99510361 1001 86380 86390 1
510252 99510252 1001 86380 86390 1
510165 99510165 1001 86380 86390 1
510284 99510284 1001 86380 86390 1
510769 99510769 1001 86380 86390 1
511389 99511389 1001 86380 86390 1
511461 99511461 1001 86380 86390 1
510996 99510996 1001 86380 86390 1
511118 99511118 1001 86380 86390 1
510976 99510976 1001 86380 86390 1
511004 99511004 1001 86380 86390 1
511069 99511069 1001 86380 86390 1
511728 99511728 1001 86380 86390 1
512352 99512352 1001 86380 86390 1
512333 99512333 1001 86380 86390 1
512160 99512160 1001 86380 86390 1
512152 99512152 1001 86380 86390 1
512118 99512118 1001 86380 86390 1
511862 99511862 1001 86380 86390 1
511811 99511811 1001 86380 86390 1
511909 99511909 1001 86380 86390 1
512540 99512540 1001 86380 86390 1
513182 99513182 1001 86380 86390 1
513043 99513043 1001 86380 86390 1
513059 99513059 1001 86380 86390 1
513088 99513088 1001 86380 86390 1
512910 99512910 1001 86380 86390 1
512737 99512737 1001 86380 86390 1
513647 99513647 1001 86380 86390 1
513606 99513606 1001 86380 86390 1
513563 99513563 1001 86380 86390 1
514690 99514690 1001 86380 86390 1
514576 99514576 1001 86380 86390 1
514449 99514449 1001 86380 86390 1
514491 99514491 1001 86380 86390 1
514505 99514505 1001 86380 86390 1
514932 99514932 1001 86380 86390 1
514969 99514969 1001 86380 86390 1
514983 99514983 1001 86380 86390 1
515325 99515325 1001 86380 86390 1
515184 99515184 1001 86380 86390 1
515242 99515242 1001 86380 86390 1
515817 99515817 1001 86380 86390 1
515687 99515687 1001 86380 86390 1
516407 99516407 1001 86380 86390 1
516460 99516460 1001 86380 86390 1
515972 99515972 1001 86380 86390 1
516076 99516076 1001 86380 86390 1
516701 99516701 1001 86380 86390 1
516535 99516535 1001 86380 86390 1
517182 99517182 1001 86380 86390 1
516740 99516740 1001 86380 86390 1
517358 99517358 1001 86380 86390 1
517998 99517998 1001 86380 86390 1
518135 99518135 1001 86380 86390 1
518001 99518001 1001 86380 86390 1
518108 99518108 1001 86380 86390 1
518296 99518296 1001 86380 86390 1
518938 99518938 1001 86380 86390 1
518563 99518563 1001 86380 86390 1
518489 99518489 1001 86380 86390 1
518465 99518465 1001 86380 86390 1
519686 99519686 1001 86380 86390 1
519492 99519492 1001 86380 86390 1
519329 99519329 1001 86380 86390 1
519992 99519992 1001 86380 86390 1
520234 99520234 1001 86380 86390 1
520039 99520039 1001 86380 86390 1
520212 99520212 1001 86380 86390 1
520779 99520779 1001 86380 86390 1
521366 99521366 1001 86380 86390 1
521222 99521222 1001 86380 86390 1
521168 99521168 1001 86380 86390 1
521050 99521050 1001 86380 86390 1
521581 99521581 1001 86380 86390 1
521591 99521591 1001 86380 86390 1
522126 99522126 1001 86380 86390 1
522179 99522179 1001 86380 86390 1
522134 99522134 1001 86380 86390 1
521993 99521993 1001 86380 86390 1
521754 99521754 1001 86380 86390 1
521847 99521847 1001 86380 86390 1
521732 99521732 1001 86380 86390 1
522450 99522450 1001 86380 86390 1
522494 99522494 1001 86380 86390 1
522352 99522352 1001 86380 86390 1
523184 99523184 1001 86380 86390 1
523190 99523190 1001 86380 86390 1
523858 99523858 1001 86380 86390 1
523859 99523859 1001 86380 86390 1
523598 99523598 1001 86380 86390 1
523533 99523533 1001 86380 86390 1
523419 99523419 1001 86380 86390 1
523504 99523504 1001 86380 86390 1
524046 99524046 1001 86380 86390 1
524115 99524115 1001 86380 86390 1
524056 99524056 1001 86380 86390 1
524722 99524722 1001 86380 86390 1
524697 99524697 1001 86380 86390 1
524461 99524461 1001 86380 86390 1
524366 99524366 1001 86380 86390 1
524244 99524244 1001 86380 86390 1
525395 99525395 1001 86380 86390 1
525472 99525472 1001 86380 86390 1
525526 99525526 1001 86380 86390 1
525425 99525425 1001 86380 86390 1
525591 99525591 1001 86380 86390 1
525248 99525248 1001 86380 86390 1
525029 99525029 1001 86380 86390 1
525035 99525035 1001 86380 86390 1
525799 99525799 1001 86380 86390 1
526347 99526347 1001 86380 86390 1
526410 99526410 1001 86380 86390 1
526115 99526115 1001 86380 86390 1
526168 99526168 1001 86380 86390 1
525996 99525996 1001 86380 86390 1
525803 99525803 1001 86380 86390 1
525848 99525848 1001 86380 86390 1
527056 99527056 1001 86380 86390 1
527110 99527110 1001 86380 86390 1
527103 99527103 1001 86380 86390 1
527106 99527106 1001 86380 86390 1
526796 99526796 1001 86380 86390 1
527338 99527338 1001 86380 86390 1
527275 99527275 1001 86380 86390 1
527321 99527321 1001 86380 86390 1
527284 99527284 1001 86380 86390 1
527936 99527936 1001 86380 86390 1
528044 99528044 1001 86380 86390 1
527938 99527938 1001 86380 86390 1
528021 99528021 1001 86380 86390 1
527866 99527866 1001 86380 86390 1
527643 99527643 1001 86380 86390 1
528153 99528153 1001 86380 86390 1
528788 99528788 1001 86380 86390 1
528765 99528765 1001 86380 86390 1
528754 99528754 1001 86380 86390 1
528684 99528684 1001 86380 86390 1
528489 99528489 1001 86380 86390 1
529064 99529064 1001 86380 86390 1
529456 99529456 1001 86380 86390 1
529482 99529482 1001 86380 86390 1
529817 99529817 1001 86380 86390 1
529758 99529758 1001 86380 86390 1
530265 99530265 1001 86380 86390 1
530189 99530189 1001 86380 86390 1
529998 99529998 1001 86380 86390 1
530077 99530077 1001 86380 86390 1
531191 99531191 1001 86380 86390 1
531357 99531357 1001 86380 86390 1
531363 99531363 1001 86380 86390 1
531298 99531298 1001 86380 86390 1
531098 99531098 1001 86380 86390 1
531024 99531024 1001 86380 86390 1
531067 99531067 1001 86380 86390 1
530771 99530771 1001 86380 86390 1
530880 99530880 1001 86380 86390 1
530899 99530899 1001 86380 86390 1
531432 99531432 1001 86380 86390 1
531424 99531424 1001 86380 86390 1
531503 99531503 1001 86380 86390 1
531909 99531909 1001 86380 86390 1
531957 99531957 1001 86380 86390 1
532258 99532258 1001 86380 86390 1
532301 99532301 1001 86380 86390 1
532990 99532990 1001 86380 86390 1
532618 99532618 1001 86380 86390 1
533184 99533184 1001 86380 86390 1
533730 99533730 1001 86380 86390 1
533679 99533679 1001 86380 86390 1
533526 99533526 1001 86380 86390 1
533488 99533488 1001 86380 86390 1
533547 99533547 1001 86380 86390 1
533293 99533293 1001 86380 86390 1
534062 99534062 1001 86380 86390 1
534481 99534481 1001 86380 86390 1
534336 99534336 1001 86380 86390 1
534127 99534127 1001 86380 86390 1
534269 99534269 1001 86380 86390 1
534729 99534729 1001 86380 86390 1
534861 99534861 1001 86380 86390 1
535412 99535412 1001 86380 86390 1
535149 99535149 1001 86380 86390 1
535114 99535114 1001 86380 86390 1
535130 99535130 1001 86380 86390 1
535302 99535302 1001 86380 86390 1
535551 99535551 1001 86380 86390 1
536152 99536152 1001 86380 86390 1
536270 99536270 1001 86380 86390 1
536047 99536047 1001 86380 86390 1
535870 99535870 1001 86380 86390 1
536409 99536409 1001 86380 86390 1
537009 99537009 1001 86380 86390 1
537000 99537000 1001 86380 86390 1
536757 99536757 1001 86380 86390 1
536838 99536838 1001 86380 86390 1
536693 99536693 1001 86380 86390 1
536629 99536629 1001 86380 86390 1
536592 99536592 1001 86380 86390 1
537874 99537874 1001 86380 86390 1
537691 99537691 1001 86380 86390 1
537386 99537386 1001 86380 86390 1
538019 99538019 1001 86380 86390 1
538220 99538220 1001 86380 86390 1
539449 99539449 1001 86380 86390 1
539535 99539535 1001 86380 86390 1
539299 99539299 1001 86380 86390 1
539351 99539351 1001 86380 86390 1
539150 99539150 1001 86380 86390 1
539219 99539219 1001 86380 86390 1
539038 99539038 1001 86380 86390 1
539027 99539027 1001 86380 86390 1
539720 99539720 1001 86380 86390 1
540464 99540464 1001 86380 86390 1
540190 99540190 1001 86380 86390 1
539952 99539952 1001 86380 86390 1
540490 99540490 1001 86380 86390 1
540963 99540963 1001 86380 86390 1
540989 99540989 1001 86380 86390 1
540891 99540891 1001 86380 86390 1
540740 99540740 1001 86380 86390 1
542075 99542075 1001 86380 86390 1
541744 99541744 1001 86380 86390 1
541569 99541569 1001 86380 86390 1
542287 99542287 1001 86380 86390 1
542281 99542281 1001 86380 86390 1
542915 99542915 1001 86380 86390 1
542794 99542794 1001 86380 86390 1
542600 99542600 1001 86380 86390 1
542507 99542507 1001 86380 86390 1
542395 99542395 1001 86380 86390 1
542489 99542489 1001 86380 86390 1
542438 99542438 1001 86380 86390 1
542426 99542426 1001 86380 86390 1
543115 99543115 1001 86380 86390 1
543044 99543044 1001 86380 86390 1
543122 99543122 1001 86380 86390 1
543504 99543504 1001 86380 86390 1
543443 99543443 1001 86380 86390 1
543925 99543925 1001 86380 86390 1
543954 99543954 1001 86380 86390 1
544549 99544549 1001 86380 86390 1
544424 99544424 1001 86380 86390 1
544579 99544579 1001 86380 86390 1
544162 99544162 1001 86380 86390 1
503062 758 1001 30441 30740 1
522451 871 1001 27811 28110 1
400140 99400140 1001 86380 86390 1
400435 99400435 1001 86380 86390 1
400863 99400863 1001 86380 86390 1
401157 99401157 1001 86380 86390 1
401280 99401280 1001 86380 86390 1
401308 99401308 1001 86380 86390 1
401646 99401646 1001 86380 86390 1
402063 99402063 1001 86380 86390 1
402226 99402226 1001 86380 86390 1
402414 99402414 1001 86380 86390 1
402512 99402512 1001 86380 86390 1
402643 99402643 1001 86380 86390 1
402733 99402733 1001 86380 86390 1
402891 99402891 1001 86380 86390 1
403469 99403469 1001 86380 86390 1
403562 99403562 1001 86380 86390 1
403538 99403538 1001 86380 86390 1
403732 99403732 1001 86380 86390 1
403825 99403825 1001 86380 86390 1
403967 99403967 1001 86380 86390 1
404085 99404085 1001 86380 86390 1
404154 99404154 1001 86380 86390 1
404728 99404728 1001 86380 86390 1
405232 99405232 1001 86380 86390 1
405591 99405591 1001 86380 86390 1
406037 99406037 1001 86380 86390 1
406249 99406249 1001 86380 86390 1
406213 99406213 1001 86380 86390 1
406619 99406619 1001 86380 86390 1
407064 99407064 1001 86380 86390 1
407168 99407168 1001 86380 86390 1
407308 99407308 1001 86380 86390 1
407423 99407423 1001 86380 86390 1
407546 99407546 1001 86380 86390 1
407718 99407718 1001 86380 86390 1
407774 99407774 1001 86380 86390 1
408523 99408523 1001 86380 86390 1
408960 99408960 1001 86380 86390 1
409049 99409049 1001 86380 86390 1
409322 99409322 1001 86380 86390 1
409611 99409611 1001 86380 86390 1
409754 99409754 1001 86380 86390 1
409970 99409970 1001 86380 86390 1
410096 99410096 1001 86380 86390 1
410265 99410265 1001 86380 86390 1
411097 99411097 1001 86380 86390 1
411276 99411276 1001 86380 86390 1
411479 99411479 1001 86380 86390 1
411485 99411485 1001 86380 86390 1
411790 99411790 1001 86380 86390 1
412193 99412193 1001 86380 86390 1
412379 99412379 1001 86380 86390 1
413260 99413260 1001 86380 86390 1
413061 99413061 1001 86380 86390 1
413801 99413801 1001 86380 86390 1
413920 99413920 1001 86380 86390 1
413708 99413708 1001 86380 86390 1
414972 99414972 1001 86380 86390 1
415149 99415149 1001 86380 86390 1
414665 99414665 1001 86380 86390 1
414832 99414832 1001 86380 86390 1
415478 99415478 1001 86380 86390 1
415342 99415342 1001 86380 86390 1
415401 99415401 1001 86380 86390 1
416865 99416865 1001 86380 86390 1
416137 99416137 1001 86380 86390 1
415761 99415761 1001 86380 86390 1
417227 99417227 1001 86380 86390 1
417371 99417371 1001 86380 86390 1
417538 99417538 1001 86380 86390 1
418578 99418578 1001 86380 86390 1
418109 99418109 1001 86380 86390 1
417711 99417711 1001 86380 86390 1
418952 99418952 1001 86380 86390 1
418870 99418870 1001 86380 86390 1
420240 99420240 1001 86380 86390 1
420166 99420166 1001 86380 86390 1
419851 99419851 1001 86380 86390 1
419654 99419654 1001 86380 86390 1
419685 99419685 1001 86380 86390 1
420787 99420787 1001 86380 86390 1
420794 99420794 1001 86380 86390 1
420507 99420507 1001 86380 86390 1
420764 99420764 1001 86380 86390 1
421824 99421824 1001 86380 86390 1
421651 99421651 1001 86380 86390 1
420980 99420980 1001 86380 86390 1
422987 99422987 1001 86380 86390 1
423233 99423233 1001 86380 86390 1
423183 99423183 1001 86380 86390 1
423103 99423103 1001 86380 86390 1
423019 99423019 1001 86380 86390 1
422937 99422937 1001 86380 86390 1
423837 99423837 1001 86380 86390 1
425233 99425233 1001 86380 86390 1
424730 99424730 1001 86380 86390 1
424851 99424851 1001 86380 86390 1
424523 99424523 1001 86380 86390 1
424451 99424451 1001 86380 86390 1
425596 99425596 1001 86380 86390 1
426842 99426842 1001 86380 86390 1
427059 99427059 1001 86380 86390 1
426996 99426996 1001 86380 86390 1
426662 99426662 1001 86380 86390 1
426574 99426574 1001 86380 86390 1
426353 99426353 1001 86380 86390 1
426652 99426652 1001 86380 86390 1
426417 99426417 1001 86380 86390 1
426069 99426069 1001 86380 86390 1
425974 99425974 1001 86380 86390 1
427174 99427174 1001 86380 86390 1
427241 99427241 1001 86380 86390 1
427408 99427408 1001 86380 86390 1
428441 99428441 1001 86380 86390 1
428487 99428487 1001 86380 86390 1
428257 99428257 1001 86380 86390 1
427904 99427904 1001 86380 86390 1
427672 99427672 1001 86380 86390 1
427551 99427551 1001 86380 86390 1
428992 99428992 1001 86380 86390 1
428907 99428907 1001 86380 86390 1
429012 99429012 1001 86380 86390 1
430106 99430106 1001 86380 86390 1
429567 99429567 1001 86380 86390 1
429782 99429782 1001 86380 86390 1
429820 99429820 1001 86380 86390 1
429346 99429346 1001 86380 86390 1
429278 99429278 1001 86380 86390 1
429289 99429289 1001 86380 86390 1
430633 99430633 1001 86380 86390 1
431431 99431431 1001 86380 86390 1
431390 99431390 1001 86380 86390 1
432462 99432462 1001 86380 86390 1
432359 99432359 1001 86380 86390 1
432187 99432187 1001 86380 86390 1
432115 99432115 1001 86380 86390 1
433841 99433841 1001 86380 86390 1
433905 99433905 1001 86380 86390 1
433991 99433991 1001 86380 86390 1
435165 99435165 1001 86380 86390 1
434269 99434269 1001 86380 86390 1
434187 99434187 1001 86380 86390 1
435683 99435683 1001 86380 86390 1
437147 99437147 1001 86380 86390 1
436488 99436488 1001 86380 86390 1
436034 99436034 1001 86380 86390 1
436036 99436036 1001 86380 86390 1
300051 99300051 1001 86380 86390 1
437256 99437256 1001 86380 86390 1
300411 99300411 1001 86380 86390 1
300509 99300509 1001 86380 86390 1
300259 99300259 1001 86380 86390 1
301381 99301381 1001 86380 86390 1
301325 99301325 1001 86380 86390 1
302192 99302192 1001 86380 86390 1
302361 99302361 1001 86380 86390 1
302047 99302047 1001 86380 86390 1
302420 99302420 1001 86380 86390 1
302387 99302387 1001 86380 86390 1
302852 99302852 1001 86380 86390 1
302905 99302905 1001 86380 86390 1
302906 99302906 1001 86380 86390 1
302637 99302637 1001 86380 86390 1
302597 99302597 1001 86380 86390 1
303386 99303386 1001 86380 86390 1
303235 99303235 1001 86380 86390 1
303216 99303216 1001 86380 86390 1
303958 99303958 1001 86380 86390 1
303827 99303827 1001 86380 86390 1
303530 99303530 1001 86380 86390 1
303532 99303532 1001 86380 86390 1
303521 99303521 1001 86380 86390 1
304699 99304699 1001 86380 86390 1
304854 99304854 1001 86380 86390 1
304511 99304511 1001 86380 86390 1
304623 99304623 1001 86380 86390 1
304357 99304357 1001 86380 86390 1
304253 99304253 1001 86380 86390 1
304439 99304439 1001 86380 86390 1
305530 99305530 1001 86380 86390 1
305588 99305588 1001 86380 86390 1
305457 99305457 1001 86380 86390 1
305425 99305425 1001 86380 86390 1
305375 99305375 1001 86380 86390 1
305163 99305163 1001 86380 86390 1
500613 99500613 1001 86380 86390 1
500595 99500595 1001 86380 86390 1
500580 99500580 1001 86380 86390 1
500377 99500377 1001 86380 86390 1
500313 99500313 1001 86380 86390 1
500239 99500239 1001 86380 86390 1
500901 99500901 1001 86380 86390 1
500609 99500609 1001 86380 86390 1
501255 99501255 1001 86380 86390 1
501246 99501246 1001 86380 86390 1
501264 99501264 1001 86380 86390 1
501355 99501355 1001 86380 86390 1
501092 99501092 1001 86380 86390 1
501818 99501818 1001 86380 86390 1
502350 99502350 1001 86380 86390 1
502369 99502369 1001 86380 86390 1
502281 99502281 1001 86380 86390 1
502139 99502139 1001 86380 86390 1
501912 99501912 1001 86380 86390 1
501965 99501965 1001 86380 86390 1
501943 99501943 1001 86380 86390 1
502022 99502022 1001 86380 86390 1
501895 99501895 1001 86380 86390 1
502540 99502540 1001 86380 86390 1
502571 99502571 1001 86380 86390 1
503165 99503165 1001 86380 86390 1
503073 99503073 1001 86380 86390 1
503087 99503087 1001 86380 86390 1
502960 99502960 1001 86380 86390 1
503038 99503038 1001 86380 86390 1
502697 99502697 1001 86380 86390 1
502721 99502721 1001 86380 86390 1
503422 99503422 1001 86380 86390 1
503413 99503413 1001 86380 86390 1
503443 99503443 1001 86380 86390 1
504033 99504033 1001 86380 86390 1
503710 99503710 1001 86380 86390 1
503908 99503908 1001 86380 86390 1
504311 99504311 1001 86380 86390 1
504299 99504299 1001 86380 86390 1
504131 99504131 1001 86380 86390 1
504303 99504303 1001 86380 86390 1
504317 99504317 1001 86380 86390 1
504910 99504910 1001 86380 86390 1
504597 99504597 1001 86380 86390 1
504998 99504998 1001 86380 86390 1
505054 99505054 1001 86380 86390 1
505069 99505069 1001 86380 86390 1
505474 99505474 1001 86380 86390 1
505510 99505510 1001 86380 86390 1
505307 99505307 1001 86380 86390 1
505164 99505164 1001 86380 86390 1
505269 99505269 1001 86380 86390 1
505772 99505772 1001 86380 86390 1
505775 99505775 1001 86380 86390 1
506494 99506494 1001 86380 86390 1
506566 99506566 1001 86380 86390 1
506539 99506539 1001 86380 86390 1
506220 99506220 1001 86380 86390 1
506043 99506043 1001 86380 86390 1
506114 99506114 1001 86380 86390 1
506633 99506633 1001 86380 86390 1
507152 99507152 1001 86380 86390 1
507033 99507033 1001 86380 86390 1
506988 99506988 1001 86380 86390 1
506964 99506964 1001 86380 86390 1
506916 99506916 1001 86380 86390 1
506825 99506825 1001 86380 86390 1
507603 99507603 1001 86380 86390 1
507529 99507529 1001 86380 86390 1
507596 99507596 1001 86380 86390 1
508161 99508161 1001 86380 86390 1
508152 99508152 1001 86380 86390 1
507765 99507765 1001 86380 86390 1
508321 99508321 1001 86380 86390 1
508900 99508900 1001 86380 86390 1
508765 99508765 1001 86380 86390 1
508839 99508839 1001 86380 86390 1
508596 99508596 1001 86380 86390 1
508562 99508562 1001 86380 86390 1
509119 99509119 1001 86380 86390 1
509080 99509080 1001 86380 86390 1
509811 99509811 1001 86380 86390 1
509747 99509747 1001 86380 86390 1
509856 99509856 1001 86380 86390 1
509730 99509730 1001 86380 86390 1
509297 99509297 1001 86380 86390 1
509394 99509394 1001 86380 86390 1
509957 99509957 1001 86380 86390 1
509948 99509948 1001 86380 86390 1
510367 99510367 1001 86380 86390 1
510394 99510394 1001 86380 86390 1
510338 99510338 1001 86380 86390 1
510326 99510326 1001 86380 86390 1
510157 99510157 1001 86380 86390 1
510212 99510212 1001 86380 86390 1
511463 99511463 1001 86380 86390 1
511480 99511480 1001 86380 86390 1
511352 99511352 1001 86380 86390 1
511298 99511298 1001 86380 86390 1
511116 99511116 1001 86380 86390 1
511671 99511671 1001 86380 86390 1
511697 99511697 1001 86380 86390 1
511635 99511635 1001 86380 86390 1
512362 99512362 1001 86380 86390 1
512141 99512141 1001 86380 86390 1
512156 99512156 1001 86380 86390 1
512043 99512043 1001 86380 86390 1
511807 99511807 1001 86380 86390 1
512584 99512584 1001 86380 86390 1
512485 99512485 1001 86380 86390 1
512909 99512909 1001 86380 86390 1
512612 99512612 1001 86380 86390 1
512710 99512710 1001 86380 86390 1
512685 99512685 1001 86380 86390 1
513293 99513293 1001 86380 86390 1
513334 99513334 1001 86380 86390 1
513387 99513387 1001 86380 86390 1
513251 99513251 1001 86380 86390 1
513851 99513851 1001 86380 86390 1
514001 99514001 1001 86380 86390 1
513966 99513966 1001 86380 86390 1
513979 99513979 1001 86380 86390 1
513631 99513631 1001 86380 86390 1
513652 99513652 1001 86380 86390 1
513785 99513785 1001 86380 86390 1
513610 99513610 1001 86380 86390 1
513827 99513827 1001 86380 86390 1
514091 99514091 1001 86380 86390 1
514644 99514644 1001 86380 86390 1
514622 99514622 1001 86380 86390 1
514263 99514263 1001 86380 86390 1
515339 99515339 1001 86380 86390 1
515713 99515713 1001 86380 86390 1
515821 99515821 1001 86380 86390 1
516374 99516374 1001 86380 86390 1
516595 99516595 1001 86380 86390 1
517212 99517212 1001 86380 86390 1
517297 99517297 1001 86380 86390 1
516729 99516729 1001 86380 86390 1
516782 99516782 1001 86380 86390 1
517529 99517529 1001 86380 86390 1
517465 99517465 1001 86380 86390 1
517415 99517415 1001 86380 86390 1
517366 99517366 1001 86380 86390 1
517395 99517395 1001 86380 86390 1
518812 99518812 1001 86380 86390 1
518851 99518851 1001 86380 86390 1
518772 99518772 1001 86380 86390 1
518754 99518754 1001 86380 86390 1
518397 99518397 1001 86380 86390 1
518508 99518508 1001 86380 86390 1
519131 99519131 1001 86380 86390 1
519677 99519677 1001 86380 86390 1
519654 99519654 1001 86380 86390 1
519350 99519350 1001 86380 86390 1
519225 99519225 1001 86380 86390 1
519850 99519850 1001 86380 86390 1
520621 99520621 1001 86380 86390 1
520442 99520442 1001 86380 86390 1
520253 99520253 1001 86380 86390 1
520396 99520396 1001 86380 86390 1
520325 99520325 1001 86380 86390 1
520377 99520377 1001 86380 86390 1
520326 99520326 1001 86380 86390 1
520276 99520276 1001 86380 86390 1
520433 99520433 1001 86380 86390 1
520080 99520080 1001 86380 86390 1
520702 99520702 1001 86380 86390 1
520727 99520727 1001 86380 86390 1
521407 99521407 1001 86380 86390 1
521421 99521421 1001 86380 86390 1
520966 99520966 1001 86380 86390 1
520992 99520992 1001 86380 86390 1
521005 99521005 1001 86380 86390 1
520896 99520896 1001 86380 86390 1
520987 99520987 1001 86380 86390 1
522139 99522139 1001 86380 86390 1
521932 99521932 1001 86380 86390 1
521954 99521954 1001 86380 86390 1
521685 99521685 1001 86380 86390 1
522460 99522460 1001 86380 86390 1
523058 99523058 1001 86380 86390 1
522936 99522936 1001 86380 86390 1
522949 99522949 1001 86380 86390 1
522719 99522719 1001 86380 86390 1
522679 99522679 1001 86380 86390 1
522618 99522618 1001 86380 86390 1
522498 99522498 1001 86380 86390 1
523279 99523279 1001 86380 86390 1
523254 99523254 1001 86380 86390 1
523562 99523562 1001 86380 86390 1
523480 99523480 1001 86380 86390 1
524033 99524033 1001 86380 86390 1
523983 99523983 1001 86380 86390 1
524755 99524755 1001 86380 86390 1
524626 99524626 1001 86380 86390 1
524502 99524502 1001 86380 86390 1
524362 99524362 1001 86380 86390 1
524459 99524459 1001 86380 86390 1
524868 99524868 1001 86380 86390 1
525507 99525507 1001 86380 86390 1
525576 99525576 1001 86380 86390 1
525542 99525542 1001 86380 86390 1
525366 99525366 1001 86380 86390 1
525328 99525328 1001 86380 86390 1
525097 99525097 1001 86380 86390 1
525686 99525686 1001 86380 86390 1
525601 99525601 1001 86380 86390 1
526383 99526383 1001 86380 86390 1
526502 99526502 1001 86380 86390 1
526882 99526882 1001 86380 86390 1
527383 99527383 1001 86380 86390 1
527410 99527410 1001 86380 86390 1
527883 99527883 1001 86380 86390 1
527954 99527954 1001 86380 86390 1
527892 99527892 1001 86380 86390 1
527794 99527794 1001 86380 86390 1
527823 99527823 1001 86380 86390 1
527600 99527600 1001 86380 86390 1
527564 99527564 1001 86380 86390 1
528842 99528842 1001 86380 86390 1
528661 99528661 1001 86380 86390 1
528688 99528688 1001 86380 86390 1
528535 99528535 1001 86380 86390 1
528551 99528551 1001 86380 86390 1
528441 99528441 1001 86380 86390 1
528486 99528486 1001 86380 86390 1
528435 99528435 1001 86380 86390 1
528905 99528905 1001 86380 86390 1
529694 99529694 1001 86380 86390 1
529558 99529558 1001 86380 86390 1
529394 99529394 1001 86380 86390 1
529498 99529498 1001 86380 86390 1
529376 99529376 1001 86380 86390 1
529207 99529207 1001 86380 86390 1
529170 99529170 1001 86380 86390 1
529914 99529914 1001 86380 86390 1
530336 99530336 1001 86380 86390 1
530657 99530657 1001 86380 86390 1
530697 99530697 1001 86380 86390 1
531282 99531282 1001 86380 86390 1
531326 99531326 1001 86380 86390 1
530980 99530980 1001 86380 86390 1
530816 99530816 1001 86380 86390 1
530783 99530783 1001 86380 86390 1
531482 99531482 1001 86380 86390 1
532086 99532086 1001 86380 86390 1
531845 99531845 1001 86380 86390 1
531847 99531847 1001 86380 86390 1
531967 99531967 1001 86380 86390 1
531727 99531727 1001 86380 86390 1
532219 99532219 1001 86380 86390 1
532246 99532246 1001 86380 86390 1
532960 99532960 1001 86380 86390 1
532884 99532884 1001 86380 86390 1
533013 99533013 1001 86380 86390 1
532924 99532924 1001 86380 86390 1
532873 99532873 1001 86380 86390 1
532901 99532901 1001 86380 86390 1
532647 99532647 1001 86380 86390 1
532743 99532743 1001 86380 86390 1
532693 99532693 1001 86380 86390 1
532540 99532540 1001 86380 86390 1
532579 99532579 1001 86380 86390 1
532492 99532492 1001 86380 86390 1
532601 99532601 1001 86380 86390 1
533094 99533094 1001 86380 86390 1
533099 99533099 1001 86380 86390 1
533037 99533037 1001 86380 86390 1
533064 99533064 1001 86380 86390 1
533118 99533118 1001 86380 86390 1
533807 99533807 1001 86380 86390 1
533805 99533805 1001 86380 86390 1
533590 99533590 1001 86380 86390 1
533481 99533481 1001 86380 86390 1
533276 99533276 1001 86380 86390 1
533339 99533339 1001 86380 86390 1
533378 99533378 1001 86380 86390 1
534648 99534648 1001 86380 86390 1
534658 99534658 1001 86380 86390 1
534270 99534270 1001 86380 86390 1
534154 99534154 1001 86380 86390 1
534074 99534074 1001 86380 86390 1
534805 99534805 1001 86380 86390 1
535175 99535175 1001 86380 86390 1
535119 99535119 1001 86380 86390 1
535697 99535697 1001 86380 86390 1
536214 99536214 1001 86380 86390 1
536070 99536070 1001 86380 86390 1
536019 99536019 1001 86380 86390 1
535819 99535819 1001 86380 86390 1
536528 99536528 1001 86380 86390 1
536382 99536382 1001 86380 86390 1
536961 99536961 1001 86380 86390 1
536806 99536806 1001 86380 86390 1
536926 99536926 1001 86380 86390 1
536954 99536954 1001 86380 86390 1
536773 99536773 1001 86380 86390 1
536851 99536851 1001 86380 86390 1
537279 99537279 1001 86380 86390 1
537929 99537929 1001 86380 86390 1
537858 99537858 1001 86380 86390 1
537642 99537642 1001 86380 86390 1
537619 99537619 1001 86380 86390 1
537460 99537460 1001 86380 86390 1
537435 99537435 1001 86380 86390 1
537415 99537415 1001 86380 86390 1
537377 99537377 1001 86380 86390 1
538010 99538010 1001 86380 86390 1
538175 99538175 1001 86380 86390 1
538745 99538745 1001 86380 86390 1
538671 99538671 1001 86380 86390 1
538479 99538479 1001 86380 86390 1
538424 99538424 1001 86380 86390 1
538490 99538490 1001 86380 86390 1
538960 99538960 1001 86380 86390 1
538999 99538999 1001 86380 86390 1
538845 99538845 1001 86380 86390 1
539559 99539559 1001 86380 86390 1
540417 99540417 1001 86380 86390 1
540096 99540096 1001 86380 86390 1
540097 99540097 1001 86380 86390 1
540073 99540073 1001 86380 86390 1
540598 99540598 1001 86380 86390 1
540538 99540538 1001 86380 86390 1
541177 99541177 1001 86380 86390 1
541093 99541093 1001 86380 86390 1
541209 99541209 1001 86380 86390 1
541275 99541275 1001 86380 86390 1
541061 99541061 1001 86380 86390 1
541388 99541388 1001 86380 86390 1
541457 99541457 1001 86380 86390 1
541938 99541938 1001 86380 86390 1
541993 99541993 1001 86380 86390 1
542070 99542070 1001 86380 86390 1
542025 99542025 1001 86380 86390 1
542002 99542002 1001 86380 86390 1
541771 99541771 1001 86380 86390 1
541782 99541782 1001 86380 86390 1
541606 99541606 1001 86380 86390 1
542236 99542236 1001 86380 86390 1
542882 99542882 1001 86380 86390 1
542767 99542767 1001 86380 86390 1
542793 99542793 1001 86380 86390 1
542835 99542835 1001 86380 86390 1
542675 99542675 1001 86380 86390 1
542625 99542625 1001 86380 86390 1
542633 99542633 1001 86380 86390 1
542415 99542415 1001 86380 86390 1
543032 99543032 1001 86380 86390 1
543379 99543379 1001 86380 86390 1
543298 99543298 1001 86380 86390 1
543317 99543317 1001 86380 86390 1
543838 99543838 1001 86380 86390 1
543942 99543942 1001 86380 86390 1
543931 99543931 1001 86380 86390 1
544547 99544547 1001 86380 86390 1
544575 99544575 1001 86380 86390 1
544413 99544413 1001 86380 86390 1
544242 99544242 1001 86380 86390 1
544032 99544032 1001 86380 86390 1
544138 99544138 1001 86380 86390 1
544616 99544616 1001 86380 86390 1
400161 99400161 1001 86380 86390 1
400308 99400308 1001 86380 86390 1
400602 99400602 1001 86380 86390 1
400921 99400921 1001 86380 86390 1
401604 99401604 1001 86380 86390 1
401879 99401879 1001 86380 86390 1
402476 99402476 1001 86380 86390 1
403648 99403648 1001 86380 86390 1
403694 99403694 1001 86380 86390 1
403636 99403636 1001 86380 86390 1
404264 99404264 1001 86380 86390 1
404572 99404572 1001 86380 86390 1
404654 99404654 1001 86380 86390 1
405660 99405660 1001 86380 86390 1
406038 99406038 1001 86380 86390 1
406127 99406127 1001 86380 86390 1
406573 99406573 1001 86380 86390 1
408593 99408593 1001 86380 86390 1
408935 99408935 1001 86380 86390 1
409262 99409262 1001 86380 86390 1
409571 99409571 1001 86380 86390 1
410199 99410199 1001 86380 86390 1
410315 99410315 1001 86380 86390 1
410484 99410484 1001 86380 86390 1
411147 99411147 1001 86380 86390 1
411835 99411835 1001 86380 86390 1
411872 99411872 1001 86380 86390 1
413420 99413420 1001 86380 86390 1
413583 99413583 1001 86380 86390 1
413058 99413058 1001 86380 86390 1
413043 99413043 1001 86380 86390 1
413000 99413000 1001 86380 86390 1
412798 99412798 1001 86380 86390 1
413900 99413900 1001 86380 86390 1
413740 99413740 1001 86380 86390 1
413814 99413814 1001 86380 86390 1
414961 99414961 1001 86380 86390 1
414745 99414745 1001 86380 86390 1
414751 99414751 1001 86380 86390 1
414561 99414561 1001 86380 86390 1
415647 99415647 1001 86380 86390 1
415488 99415488 1001 86380 86390 1
415432 99415432 1001 86380 86390 1
415409 99415409 1001 86380 86390 1
416236 99416236 1001 86380 86390 1
416071 99416071 1001 86380 86390 1
417319 99417319 1001 86380 86390 1
417588 99417588 1001 86380 86390 1
418670 99418670 1001 86380 86390 1
418676 99418676 1001 86380 86390 1
420235 99420235 1001 86380 86390 1
420176 99420176 1001 86380 86390 1
420387 99420387 1001 86380 86390 1
420343 99420343 1001 86380 86390 1
420039 99420039 1001 86380 86390 1
419991 99419991 1001 86380 86390 1
419474 99419474 1001 86380 86390 1
419312 99419312 1001 86380 86390 1
420830 99420830 1001 86380 86390 1
420807 99420807 1001 86380 86390 1
420580 99420580 1001 86380 86390 1
422106 99422106 1001 86380 86390 1
421937 99421937 1001 86380 86390 1
421120 99421120 1001 86380 86390 1
421109 99421109 1001 86380 86390 1
421091 99421091 1001 86380 86390 1
421227 99421227 1001 86380 86390 1
423419 99423419 1001 86380 86390 1
422961 99422961 1001 86380 86390 1
423246 99423246 1001 86380 86390 1
423134 99423134 1001 86380 86390 1
423074 99423074 1001 86380 86390 1
423284 99423284 1001 86380 86390 1
423302 99423302 1001 86380 86390 1
422783 99422783 1001 86380 86390 1
422540 99422540 1001 86380 86390 1
423938 99423938 1001 86380 86390 1
424021 99424021 1001 86380 86390 1
424146 99424146 1001 86380 86390 1
425335 99425335 1001 86380 86390 1
424590 99424590 1001 86380 86390 1
424562 99424562 1001 86380 86390 1
424304 99424304 1001 86380 86390 1
424285 99424285 1001 86380 86390 1
426746 99426746 1001 86380 86390 1
427015 99427015 1001 86380 86390 1
426573 99426573 1001 86380 86390 1
426323 99426323 1001 86380 86390 1
427257 99427257 1001 86380 86390 1
427395 99427395 1001 86380 86390 1
427208 99427208 1001 86380 86390 1
427303 99427303 1001 86380 86390 1
428318 99428318 1001 86380 86390 1
428050 99428050 1001 86380 86390 1
427760 99427760 1001 86380 86390 1
427696 99427696 1001 86380 86390 1
429098 99429098 1001 86380 86390 1
430320 99430320 1001 86380 86390 1
430288 99430288 1001 86380 86390 1
430466 99430466 1001 86380 86390 1
431910 99431910 1001 86380 86390 1
431798 99431798 1001 86380 86390 1
431310 99431310 1001 86380 86390 1
431534 99431534 1001 86380 86390 1
431620 99431620 1001 86380 86390 1
430896 99430896 1001 86380 86390 1
431011 99431011 1001 86380 86390 1
431075 99431075 1001 86380 86390 1
430882 99430882 1001 86380 86390 1
432249 99432249 1001 86380 86390 1
432129 99432129 1001 86380 86390 1
433537 99433537 1001 86380 86390 1
433547 99433547 1001 86380 86390 1
432991 99432991 1001 86380 86390 1
433007 99433007 1001 86380 86390 1
435391 99435391 1001 86380 86390 1
434663 99434663 1001 86380 86390 1
434364 99434364 1001 86380 86390 1
435730 99435730 1001 86380 86390 1
435771 99435771 1001 86380 86390 1
435532 99435532 1001 86380 86390 1
436914 99436914 1001 86380 86390 1
436794 99436794 1001 86380 86390 1
436851 99436851 1001 86380 86390 1
436710 99436710 1001 86380 86390 1
437228 99437228 1001 86380 86390 1
300538 99300538 1001 86380 86390 1
300616 99300616 1001 86380 86390 1
300395 99300395 1001 86380 86390 1
300434 99300434 1001 86380 86390 1
300296 99300296 1001 86380 86390 1
300131 99300131 1001 86380 86390 1
300158 99300158 1001 86380 86390 1
300904 99300904 1001 86380 86390 1
301156 99301156 1001 86380 86390 1
301237 99301237 1001 86380 86390 1
301186 99301186 1001 86380 86390 1
300961 99300961 1001 86380 86390 1
301657 99301657 1001 86380 86390 1
302381 99302381 1001 86380 86390 1
302333 99302333 1001 86380 86390 1
302354 99302354 1001 86380 86390 1
302309 99302309 1001 86380 86390 1
302315 99302315 1001 86380 86390 1
302152 99302152 1001 86380 86390 1
302145 99302145 1001 86380 86390 1
302081 99302081 1001 86380 86390 1
301890 99301890 1001 86380 86390 1
301773 99301773 1001 86380 86390 1
301793 99301793 1001 86380 86390 1
301950 99301950 1001 86380 86390 1
302419 99302419 1001 86380 86390 1
302460 99302460 1001 86380 86390 1
302463 99302463 1001 86380 86390 1
302543 99302543 1001 86380 86390 1
303042 99303042 1001 86380 86390 1
303012 99303012 1001 86380 86390 1
302779 99302779 1001 86380 86390 1
303304 99303304 1001 86380 86390 1
303997 99303997 1001 86380 86390 1
303961 99303961 1001 86380 86390 1
303790 99303790 1001 86380 86390 1
303781 99303781 1001 86380 86390 1
303609 99303609 1001 86380 86390 1
303499 99303499 1001 86380 86390 1
304076 99304076 1001 86380 86390 1
304079 99304079 1001 86380 86390 1
304915 99304915 1001 86380 86390 1
305638 99305638 1001 86380 86390 1
305564 99305564 1001 86380 86390 1
305403 99305403 1001 86380 86390 1
305143 99305143 1001 86380 86390 1
305113 99305113 1001 86380 86390 1
500090 99500090 1001 86380 86390 1
500031 99500031 1001 86380 86390 1
500073 99500073 1001 86380 86390 1
500779 99500779 1001 86380 86390 1
500259 99500259 1001 86380 86390 1
500998 99500998 1001 86380 86390 1
501389 99501389 1001 86380 86390 1
501674 99501674 1001 86380 86390 1
502389 99502389 1001 86380 86390 1
502423 99502423 1001 86380 86390 1
502094 99502094 1001 86380 86390 1
502071 99502071 1001 86380 86390 1
501929 99501929 1001 86380 86390 1
501982 99501982 1001 86380 86390 1
501854 99501854 1001 86380 86390 1
502036 99502036 1001 86380 86390 1
502579 99502579 1001 86380 86390 1
502649 99502649 1001 86380 86390 1
502654 99502654 1001 86380 86390 1
503242 99503242 1001 86380 86390 1
503222 99503222 1001 86380 86390 1
503211 99503211 1001 86380 86390 1
502853 99502853 1001 86380 86390 1
502833 99502833 1001 86380 86390 1
503480 99503480 1001 86380 86390 1
504074 99504074 1001 86380 86390 1
503781 99503781 1001 86380 86390 1
503872 99503872 1001 86380 86390 1
503666 99503666 1001 86380 86390 1
503679 99503679 1001 86380 86390 1
504296 99504296 1001 86380 86390 1
504322 99504322 1001 86380 86390 1
504266 99504266 1001 86380 86390 1
504763 99504763 1001 86380 86390 1
504871 99504871 1001 86380 86390 1
504598 99504598 1001 86380 86390 1
504691 99504691 1001 86380 86390 1
504645 99504645 1001 86380 86390 1
504481 99504481 1001 86380 86390 1
504511 99504511 1001 86380 86390 1
504330 99504330 1001 86380 86390 1
505087 99505087 1001 86380 86390 1
505116 99505116 1001 86380 86390 1
504962 99504962 1001 86380 86390 1
505621 99505621 1001 86380 86390 1
505428 99505428 1001 86380 86390 1
505536 99505536 1001 86380 86390 1
505278 99505278 1001 86380 86390 1
505257 99505257 1001 86380 86390 1
506538 99506538 1001 86380 86390 1
506290 99506290 1001 86380 86390 1
506281 99506281 1001 86380 86390 1
506311 99506311 1001 86380 86390 1
506363 99506363 1001 86380 86390 1
506116 99506116 1001 86380 86390 1
506742 99506742 1001 86380 86390 1
507339 99507339 1001 86380 86390 1
507154 99507154 1001 86380 86390 1
507091 99507091 1001 86380 86390 1
506997 99506997 1001 86380 86390 1
506924 99506924 1001 86380 86390 1
507459 99507459 1001 86380 86390 1
508099 99508099 1001 86380 86390 1
508168 99508168 1001 86380 86390 1
507888 99507888 1001 86380 86390 1
507988 99507988 1001 86380 86390 1
508376 99508376 1001 86380 86390 1
508322 99508322 1001 86380 86390 1
509047 99509047 1001 86380 86390 1
508510 99508510 1001 86380 86390 1
509162 99509162 1001 86380 86390 1
509099 99509099 1001 86380 86390 1
509176 99509176 1001 86380 86390 1
509807 99509807 1001 86380 86390 1
509892 99509892 1001 86380 86390 1
509618 99509618 1001 86380 86390 1
509563 99509563 1001 86380 86390 1
509296 99509296 1001 86380 86390 1
510015 99510015 1001 86380 86390 1
509944 99509944 1001 86380 86390 1
510076 99510076 1001 86380 86390 1
510530 99510530 1001 86380 86390 1
510688 99510688 1001 86380 86390 1
510339 99510339 1001 86380 86390 1
510191 99510191 1001 86380 86390 1
510270 99510270 1001 86380 86390 1
510117 99510117 1001 86380 86390 1
510882 99510882 1001 86380 86390 1
510744 99510744 1001 86380 86390 1
510826 99510826 1001 86380 86390 1
511358 99511358 1001 86380 86390 1
511192 99511192 1001 86380 86390 1
511281 99511281 1001 86380 86390 1
511011 99511011 1001 86380 86390 1
511051 99511051 1001 86380 86390 1
511744 99511744 1001 86380 86390 1
511637 99511637 1001 86380 86390 1
511562 99511562 1001 86380 86390 1
512018 99512018 1001 86380 86390 1
512123 99512123 1001 86380 86390 1
511776 99511776 1001 86380 86390 1
511804 99511804 1001 86380 86390 1
511910 99511910 1001 86380 86390 1
512552 99512552 1001 86380 86390 1
512911 99512911 1001 86380 86390 1
512706 99512706 1001 86380 86390 1
512643 99512643 1001 86380 86390 1
513360 99513360 1001 86380 86390 1
513274 99513274 1001 86380 86390 1
513976 99513976 1001 86380 86390 1
513847 99513847 1001 86380 86390 1
513698 99513698 1001 86380 86390 1
513700 99513700 1001 86380 86390 1
513450 99513450 1001 86380 86390 1
514684 99514684 1001 86380 86390 1
514752 99514752 1001 86380 86390 1
514290 99514290 1001 86380 86390 1
514291 99514291 1001 86380 86390 1
514269 99514269 1001 86380 86390 1
514859 99514859 1001 86380 86390 1
514925 99514925 1001 86380 86390 1
515594 99515594 1001 86380 86390 1
515678 99515678 1001 86380 86390 1
515298 99515298 1001 86380 86390 1
515430 99515430 1001 86380 86390 1
515290 99515290 1001 86380 86390 1
515106 99515106 1001 86380 86390 1
515718 99515718 1001 86380 86390 1
516445 99516445 1001 86380 86390 1
516478 99516478 1001 86380 86390 1
516481 99516481 1001 86380 86390 1
516246 99516246 1001 86380 86390 1
516157 99516157 1001 86380 86390 1
515999 99515999 1001 86380 86390 1
517308 99517308 1001 86380 86390 1
517206 99517206 1001 86380 86390 1
517053 99517053 1001 86380 86390 1
517015 99517015 1001 86380 86390 1
516979 99516979 1001 86380 86390 1
516869 99516869 1001 86380 86390 1
517965 99517965 1001 86380 86390 1
518004 99518004 1001 86380 86390 1
518017 99518017 1001 86380 86390 1
518308 99518308 1001 86380 86390 1
518827 99518827 1001 86380 86390 1
518581 99518581 1001 86380 86390 1
518452 99518452 1001 86380 86390 1
519026 99519026 1001 86380 86390 1
519661 99519661 1001 86380 86390 1
519644 99519644 1001 86380 86390 1
519809 99519809 1001 86380 86390 1
519547 99519547 1001 86380 86390 1
519496 99519496 1001 86380 86390 1
519461 99519461 1001 86380 86390 1
519296 99519296 1001 86380 86390 1
519879 99519879 1001 86380 86390 1
519969 99519969 1001 86380 86390 1
520630 99520630 1001 86380 86390 1
520349 99520349 1001 86380 86390 1
520394 99520394 1001 86380 86390 1
520217 99520217 1001 86380 86390 1
521001 99521001 1001 86380 86390 1
520997 99520997 1001 86380 86390 1
521011 99521011 1001 86380 86390 1
521661 99521661 1001 86380 86390 1
521728 99521728 1001 86380 86390 1
521819 99521819 1001 86380 86390 1
522461 99522461 1001 86380 86390 1
522443 99522443 1001 86380 86390 1
522920 99522920 1001 86380 86390 1
523001 99523001 1001 86380 86390 1
523112 99523112 1001 86380 86390 1
522882 99522882 1001 86380 86390 1
522820 99522820 1001 86380 86390 1
522509 99522509 1001 86380 86390 1
523253 99523253 1001 86380 86390 1
523790 99523790 1001 86380 86390 1
523751 99523751 1001 86380 86390 1
523940 99523940 1001 86380 86390 1
523412 99523412 1001 86380 86390 1
524693 99524693 1001 86380 86390 1
524672 99524672 1001 86380 86390 1
524636 99524636 1001 86380 86390 1
524675 99524675 1001 86380 86390 1
524716 99524716 1001 86380 86390 1
524520 99524520 1001 86380 86390 1
524393 99524393 1001 86380 86390 1
524306 99524306 1001 86380 86390 1
524875 99524875 1001 86380 86390 1
524929 99524929 1001 86380 86390 1
525494 99525494 1001 86380 86390 1
525559 99525559 1001 86380 86390 1
525458 99525458 1001 86380 86390 1
524996 99524996 1001 86380 86390 1
525139 99525139 1001 86380 86390 1
525166 99525166 1001 86380 86390 1
525674 99525674 1001 86380 86390 1
525611 99525611 1001 86380 86390 1
525695 99525695 1001 86380 86390 1
525722 99525722 1001 86380 86390 1
526381 99526381 1001 86380 86390 1
526063 99526063 1001 86380 86390 1
526207 99526207 1001 86380 86390 1
526201 99526201 1001 86380 86390 1
525959 99525959 1001 86380 86390 1
525897 99525897 1001 86380 86390 1
526538 99526538 1001 86380 86390 1
526593 99526593 1001 86380 86390 1
526558 99526558 1001 86380 86390 1
527152 99527152 1001 86380 86390 1
527141 99527141 1001 86380 86390 1
526903 99526903 1001 86380 86390 1
526881 99526881 1001 86380 86390 1
526803 99526803 1001 86380 86390 1
526715 99526715 1001 86380 86390 1
527287 99527287 1001 86380 86390 1
527352 99527352 1001 86380 86390 1
527254 99527254 1001 86380 86390 1
527385 99527385 1001 86380 86390 1
527668 99527668 1001 86380 86390 1
527487 99527487 1001 86380 86390 1
527607 99527607 1001 86380 86390 1
527479 99527479 1001 86380 86390 1
528085 99528085 1001 86380 86390 1
528219 99528219 1001 86380 86390 1
528273 99528273 1001 86380 86390 1
528226 99528226 1001 86380 86390 1
528877 99528877 1001 86380 86390 1
528674 99528674 1001 86380 86390 1
528677 99528677 1001 86380 86390 1
528321 99528321 1001 86380 86390 1
529069 99529069 1001 86380 86390 1
528931 99528931 1001 86380 86390 1
529012 99529012 1001 86380 86390 1
529000 99529000 1001 86380 86390 1
529546 99529546 1001 86380 86390 1
529423 99529423 1001 86380 86390 1
529515 99529515 1001 86380 86390 1
529257 99529257 1001 86380 86390 1
529115 99529115 1001 86380 86390 1
529822 99529822 1001 86380 86390 1
530353 99530353 1001 86380 86390 1
530541 99530541 1001 86380 86390 1
530423 99530423 1001 86380 86390 1
530231 99530231 1001 86380 86390 1
530064 99530064 1001 86380 86390 1
529991 99529991 1001 86380 86390 1
530138 99530138 1001 86380 86390 1
530589 99530589 1001 86380 86390 1
530727 99530727 1001 86380 86390 1
531362 99531362 1001 86380 86390 1
531182 99531182 1001 86380 86390 1
530836 99530836 1001 86380 86390 1
530874 99530874 1001 86380 86390 1
531389 99531389 1001 86380 86390 1
531486 99531486 1001 86380 86390 1
531538 99531538 1001 86380 86390 1
531500 99531500 1001 86380 86390 1
531539 99531539 1001 86380 86390 1
532152 99532152 1001 86380 86390 1
531824 99531824 1001 86380 86390 1
531615 99531615 1001 86380 86390 1
532335 99532335 1001 86380 86390 1
532286 99532286 1001 86380 86390 1
532856 99532856 1001 86380 86390 1
533016 99533016 1001 86380 86390 1
532913 99532913 1001 86380 86390 1
532820 99532820 1001 86380 86390 1
532514 99532514 1001 86380 86390 1
533680 99533680 1001 86380 86390 1
533565 99533565 1001 86380 86390 1
533947 99533947 1001 86380 86390 1
533891 99533891 1001 86380 86390 1
534405 99534405 1001 86380 86390 1
534473 99534473 1001 86380 86390 1
534227 99534227 1001 86380 86390 1
534139 99534139 1001 86380 86390 1
534838 99534838 1001 86380 86390 1
535112 99535112 1001 86380 86390 1
535128 99535128 1001 86380 86390 1
535154 99535154 1001 86380 86390 1
535239 99535239 1001 86380 86390 1
534939 99534939 1001 86380 86390 1
535701 99535701 1001 86380 86390 1
535663 99535663 1001 86380 86390 1
535614 99535614 1001 86380 86390 1
535579 99535579 1001 86380 86390 1
536014 99536014 1001 86380 86390 1
535855 99535855 1001 86380 86390 1
536492 99536492 1001 86380 86390 1
536370 99536370 1001 86380 86390 1
537093 99537093 1001 86380 86390 1
537069 99537069 1001 86380 86390 1
537018 99537018 1001 86380 86390 1
536763 99536763 1001 86380 86390 1
536891 99536891 1001 86380 86390 1
536634 99536634 1001 86380 86390 1
536714 99536714 1001 86380 86390 1
536615 99536615 1001 86380 86390 1
536655 99536655 1001 86380 86390 1
537876 99537876 1001 86380 86390 1
537984 99537984 1001 86380 86390 1
537736 99537736 1001 86380 86390 1
537626 99537626 1001 86380 86390 1
537369 99537369 1001 86380 86390 1
537531 99537531 1001 86380 86390 1
537375 99537375 1001 86380 86390 1
537389 99537389 1001 86380 86390 1
537533 99537533 1001 86380 86390 1
538137 99538137 1001 86380 86390 1
538677 99538677 1001 86380 86390 1
538300 99538300 1001 86380 86390 1
538353 99538353 1001 86380 86390 1
538315 99538315 1001 86380 86390 1
538899 99538899 1001 86380 86390 1
539566 99539566 1001 86380 86390 1
539506 99539506 1001 86380 86390 1
539425 99539425 1001 86380 86390 1
539290 99539290 1001 86380 86390 1
539188 99539188 1001 86380 86390 1
539724 99539724 1001 86380 86390 1
540369 99540369 1001 86380 86390 1
540373 99540373 1001 86380 86390 1
540055 99540055 1001 86380 86390 1
540559 99540559 1001 86380 86390 1
540604 99540604 1001 86380 86390 1
541261 99541261 1001 86380 86390 1
541187 99541187 1001 86380 86390 1
541123 99541123 1001 86380 86390 1
541162 99541162 1001 86380 86390 1
540991 99540991 1001 86380 86390 1
540889 99540889 1001 86380 86390 1
540866 99540866 1001 86380 86390 1
540711 99540711 1001 86380 86390 1
540771 99540771 1001 86380 86390 1
541418 99541418 1001 86380 86390 1
541721 99541721 1001 86380 86390 1
541776 99541776 1001 86380 86390 1
541543 99541543 1001 86380 86390 1
541661 99541661 1001 86380 86390 1
542220 99542220 1001 86380 86390 1
542133 99542133 1001 86380 86390 1
542205 99542205 1001 86380 86390 1
542872 99542872 1001 86380 86390 1
542756 99542756 1001 86380 86390 1
542927 99542927 1001 86380 86390 1
542936 99542936 1001 86380 86390 1
542572 99542572 1001 86380 86390 1
542676 99542676 1001 86380 86390 1
542553 99542553 1001 86380 86390 1
542363 99542363 1001 86380 86390 1
542465 99542465 1001 86380 86390 1
543094 99543094 1001 86380 86390 1
543768 99543768 1001 86380 86390 1
543530 99543530 1001 86380 86390 1
543248 99543248 1001 86380 86390 1
543263 99543263 1001 86380 86390 1
544403 99544403 1001 86380 86390 1
544327 99544327 1001 86380 86390 1
544240 99544240 1001 86380 86390 1
544371 99544371 1001 86380 86390 1
544362 99544362 1001 86380 86390 1
544002 99544002 1001 86380 86390 1
544129 99544129 1001 86380 86390 1
400013 99400013 1001 86380 86390 1
400064 99400064 1001 86380 86390 1
400200 99400200 1001 86380 86390 1
400409 99400409 1001 86380 86390 1
400464 99400464 1001 86380 86390 1
400506 99400506 1001 86380 86390 1
400684 99400684 1001 86380 86390 1
400943 99400943 1001 86380 86390 1
401393 99401393 1001 86380 86390 1
401527 99401527 1001 86380 86390 1
401510 99401510 1001 86380 86390 1
402179 99402179 1001 86380 86390 1
403176 99403176 1001 86380 86390 1
403312 99403312 1001 86380 86390 1
403223 99403223 1001 86380 86390 1
403244 99403244 1001 86380 86390 1
403565 99403565 1001 86380 86390 1
403801 99403801 1001 86380 86390 1
403927 99403927 1001 86380 86390 1
403923 99403923 1001 86380 86390 1
404804 99404804 1001 86380 86390 1
404983 99404983 1001 86380 86390 1
405088 99405088 1001 86380 86390 1
405721 99405721 1001 86380 86390 1
405917 99405917 1001 86380 86390 1
406163 99406163 1001 86380 86390 1
406182 99406182 1001 86380 86390 1
406403 99406403 1001 86380 86390 1
406829 99406829 1001 86380 86390 1
406736 99406736 1001 86380 86390 1
406868 99406868 1001 86380 86390 1
407019 99407019 1001 86380 86390 1
407391 99407391 1001 86380 86390 1
407738 99407738 1001 86380 86390 1
408042 99408042 1001 86380 86390 1
408914 99408914 1001 86380 86390 1
408915 99408915 1001 86380 86390 1
409474 99409474 1001 86380 86390 1
409730 99409730 1001 86380 86390 1
409868 99409868 1001 86380 86390 1
409967 99409967 1001 86380 86390 1
410536 99410536 1001 86380 86390 1
410832 99410832 1001 86380 86390 1
410995 99410995 1001 86380 86390 1
411042 99411042 1001 86380 86390 1
411172 99411172 1001 86380 86390 1
411163 99411163 1001 86380 86390 1
411265 99411265 1001 86380 86390 1
411397 99411397 1001 86380 86390 1
411482 99411482 1001 86380 86390 1
411841 99411841 1001 86380 86390 1
411866 99411866 1001 86380 86390 1
412154 99412154 1001 86380 86390 1
412140 99412140 1001 86380 86390 1
412380 99412380 1001 86380 86390 1
413163 99413163 1001 86380 86390 1
412911 99412911 1001 86380 86390 1
413146 99413146 1001 86380 86390 1
413081 99413081 1001 86380 86390 1
413236 99413236 1001 86380 86390 1
412765 99412765 1001 86380 86390 1
412547 99412547 1001 86380 86390 1
414332 99414332 1001 86380 86390 1
414168 99414168 1001 86380 86390 1
414374 99414374 1001 86380 86390 1
415577 99415577 1001 86380 86390 1
415568 99415568 1001 86380 86390 1
415472 99415472 1001 86380 86390 1
416641 99416641 1001 86380 86390 1
416576 99416576 1001 86380 86390 1
415787 99415787 1001 86380 86390 1
415891 99415891 1001 86380 86390 1
415769 99415769 1001 86380 86390 1
417321 99417321 1001 86380 86390 1
417605 99417605 1001 86380 86390 1
417500 99417500 1001 86380 86390 1
417607 99417607 1001 86380 86390 1
418491 99418491 1001 86380 86390 1
417815 99417815 1001 86380 86390 1
419063 99419063 1001 86380 86390 1
419017 99419017 1001 86380 86390 1
420439 99420439 1001 86380 86390 1
420413 99420413 1001 86380 86390 1
420158 99420158 1001 86380 86390 1
[truncated: 4,081,508 more chars]
