# Supplementary material for: Fast and near-optimal monitoring for healthcare acquired infection outbreaks
Source: PLoS Comput Biol. 2019 Sep 16;15(9):e1007284. doi: 10.1371/journal.pcbi.1007284 (PMC6762212; doi:10.1371/journal.pcbi.1007284)
Supplement: S1 Data — (ZIP) [file pcbi.1007284.s006.zip › MobilityLogs1/HAISE_Carilion_all_visits_day_47.txt]

#Person location Sublocation StartTime EndTime Type
420730 604 1001 54840 57717 1
539301 952 1001 54817 55116 1
400133 99400133 1001 86380 86390 1
400333 99400333 1001 86380 86390 1
400370 99400370 1001 86380 86390 1
400561 99400561 1001 86380 86390 1
400658 99400658 1001 86380 86390 1
400679 99400679 1001 86380 86390 1
400899 99400899 1001 86380 86390 1
401054 99401054 1001 86380 86390 1
401557 99401557 1001 86380 86390 1
401676 99401676 1001 86380 86390 1
402064 99402064 1001 86380 86390 1
402470 99402470 1001 86380 86390 1
402712 99402712 1001 86380 86390 1
402736 99402736 1001 86380 86390 1
403155 99403155 1001 86380 86390 1
403228 99403228 1001 86380 86390 1
403530 99403530 1001 86380 86390 1
403537 99403537 1001 86380 86390 1
404107 99404107 1001 86380 86390 1
404187 99404187 1001 86380 86390 1
404290 99404290 1001 86380 86390 1
404389 99404389 1001 86380 86390 1
404455 99404455 1001 86380 86390 1
404638 99404638 1001 86380 86390 1
404640 99404640 1001 86380 86390 1
404695 99404695 1001 86380 86390 1
404703 99404703 1001 86380 86390 1
404960 99404960 1001 86380 86390 1
404915 99404915 1001 86380 86390 1
405623 99405623 1001 86380 86390 1
405693 99405693 1001 86380 86390 1
405974 99405974 1001 86380 86390 1
405891 99405891 1001 86380 86390 1
406113 99406113 1001 86380 86390 1
406108 99406108 1001 86380 86390 1
406161 99406161 1001 86380 86390 1
406776 99406776 1001 86380 86390 1
406778 99406778 1001 86380 86390 1
408105 99408105 1001 86380 86390 1
408367 99408367 1001 86380 86390 1
408446 99408446 1001 86380 86390 1
408979 99408979 1001 86380 86390 1
409092 99409092 1001 86380 86390 1
409236 99409236 1001 86380 86390 1
409423 99409423 1001 86380 86390 1
409561 99409561 1001 86380 86390 1
409891 99409891 1001 86380 86390 1
409969 99409969 1001 86380 86390 1
409931 99409931 1001 86380 86390 1
409786 99409786 1001 86380 86390 1
409996 99409996 1001 86380 86390 1
410367 99410367 1001 86380 86390 1
410722 99410722 1001 86380 86390 1
410844 99410844 1001 86380 86390 1
411863 99411863 1001 86380 86390 1
412079 99412079 1001 86380 86390 1
413697 99413697 1001 86380 86390 1
413609 99413609 1001 86380 86390 1
413387 99413387 1001 86380 86390 1
412997 99412997 1001 86380 86390 1
412902 99412902 1001 86380 86390 1
412588 99412588 1001 86380 86390 1
412660 99412660 1001 86380 86390 1
414059 99414059 1001 86380 86390 1
413856 99413856 1001 86380 86390 1
414946 99414946 1001 86380 86390 1
415227 99415227 1001 86380 86390 1
415147 99415147 1001 86380 86390 1
414557 99414557 1001 86380 86390 1
414735 99414735 1001 86380 86390 1
414225 99414225 1001 86380 86390 1
414486 99414486 1001 86380 86390 1
414195 99414195 1001 86380 86390 1
415408 99415408 1001 86380 86390 1
416957 99416957 1001 86380 86390 1
416480 99416480 1001 86380 86390 1
416150 99416150 1001 86380 86390 1
416338 99416338 1001 86380 86390 1
415788 99415788 1001 86380 86390 1
415763 99415763 1001 86380 86390 1
417073 99417073 1001 86380 86390 1
417311 99417311 1001 86380 86390 1
417244 99417244 1001 86380 86390 1
417245 99417245 1001 86380 86390 1
417129 99417129 1001 86380 86390 1
417155 99417155 1001 86380 86390 1
417582 99417582 1001 86380 86390 1
418766 99418766 1001 86380 86390 1
418661 99418661 1001 86380 86390 1
418248 99418248 1001 86380 86390 1
418082 99418082 1001 86380 86390 1
418310 99418310 1001 86380 86390 1
418155 99418155 1001 86380 86390 1
417620 99417620 1001 86380 86390 1
417864 99417864 1001 86380 86390 1
419158 99419158 1001 86380 86390 1
420119 99420119 1001 86380 86390 1
420220 99420220 1001 86380 86390 1
420249 99420249 1001 86380 86390 1
420092 99420092 1001 86380 86390 1
419984 99419984 1001 86380 86390 1
419852 99419852 1001 86380 86390 1
419833 99419833 1001 86380 86390 1
420603 99420603 1001 86380 86390 1
420826 99420826 1001 86380 86390 1
421689 99421689 1001 86380 86390 1
421317 99421317 1001 86380 86390 1
420920 99420920 1001 86380 86390 1
421135 99421135 1001 86380 86390 1
422194 99422194 1001 86380 86390 1
422293 99422293 1001 86380 86390 1
423744 99423744 1001 86380 86390 1
423340 99423340 1001 86380 86390 1
423465 99423465 1001 86380 86390 1
423204 99423204 1001 86380 86390 1
422789 99422789 1001 86380 86390 1
422900 99422900 1001 86380 86390 1
423890 99423890 1001 86380 86390 1
424112 99424112 1001 86380 86390 1
423910 99423910 1001 86380 86390 1
424730 99424730 1001 86380 86390 1
424242 99424242 1001 86380 86390 1
424411 99424411 1001 86380 86390 1
424564 99424564 1001 86380 86390 1
425719 99425719 1001 86380 86390 1
425705 99425705 1001 86380 86390 1
426742 99426742 1001 86380 86390 1
426189 99426189 1001 86380 86390 1
426274 99426274 1001 86380 86390 1
427519 99427519 1001 86380 86390 1
427282 99427282 1001 86380 86390 1
428490 99428490 1001 86380 86390 1
428531 99428531 1001 86380 86390 1
428182 99428182 1001 86380 86390 1
428140 99428140 1001 86380 86390 1
427829 99427829 1001 86380 86390 1
427640 99427640 1001 86380 86390 1
429159 99429159 1001 86380 86390 1
428927 99428927 1001 86380 86390 1
429035 99429035 1001 86380 86390 1
429145 99429145 1001 86380 86390 1
430107 99430107 1001 86380 86390 1
429925 99429925 1001 86380 86390 1
432022 99432022 1001 86380 86390 1
431366 99431366 1001 86380 86390 1
431641 99431641 1001 86380 86390 1
430851 99430851 1001 86380 86390 1
431130 99431130 1001 86380 86390 1
432116 99432116 1001 86380 86390 1
432241 99432241 1001 86380 86390 1
433721 99433721 1001 86380 86390 1
433160 99433160 1001 86380 86390 1
432938 99432938 1001 86380 86390 1
432826 99432826 1001 86380 86390 1
432763 99432763 1001 86380 86390 1
433946 99433946 1001 86380 86390 1
434620 99434620 1001 86380 86390 1
434407 99434407 1001 86380 86390 1
434395 99434395 1001 86380 86390 1
437090 99437090 1001 86380 86390 1
436880 99436880 1001 86380 86390 1
436493 99436493 1001 86380 86390 1
436574 99436574 1001 86380 86390 1
436093 99436093 1001 86380 86390 1
436235 99436235 1001 86380 86390 1
435917 99435917 1001 86380 86390 1
437303 99437303 1001 86380 86390 1
300633 99300633 1001 86380 86390 1
300480 99300480 1001 86380 86390 1
300377 99300377 1001 86380 86390 1
300443 99300443 1001 86380 86390 1
300271 99300271 1001 86380 86390 1
300221 99300221 1001 86380 86390 1
300871 99300871 1001 86380 86390 1
300861 99300861 1001 86380 86390 1
301541 99301541 1001 86380 86390 1
301285 99301285 1001 86380 86390 1
301343 99301343 1001 86380 86390 1
301332 99301332 1001 86380 86390 1
301151 99301151 1001 86380 86390 1
301270 99301270 1001 86380 86390 1
301063 99301063 1001 86380 86390 1
301080 99301080 1001 86380 86390 1
301680 99301680 1001 86380 86390 1
302280 99302280 1001 86380 86390 1
302235 99302235 1001 86380 86390 1
301946 99301946 1001 86380 86390 1
301869 99301869 1001 86380 86390 1
301818 99301818 1001 86380 86390 1
302458 99302458 1001 86380 86390 1
302385 99302385 1001 86380 86390 1
303175 99303175 1001 86380 86390 1
303182 99303182 1001 86380 86390 1
302855 99302855 1001 86380 86390 1
302750 99302750 1001 86380 86390 1
303408 99303408 1001 86380 86390 1
303801 99303801 1001 86380 86390 1
303740 99303740 1001 86380 86390 1
303785 99303785 1001 86380 86390 1
303811 99303811 1001 86380 86390 1
303458 99303458 1001 86380 86390 1
304087 99304087 1001 86380 86390 1
304119 99304119 1001 86380 86390 1
304801 99304801 1001 86380 86390 1
304654 99304654 1001 86380 86390 1
304617 99304617 1001 86380 86390 1
304395 99304395 1001 86380 86390 1
304389 99304389 1001 86380 86390 1
304261 99304261 1001 86380 86390 1
304869 99304869 1001 86380 86390 1
304943 99304943 1001 86380 86390 1
305637 99305637 1001 86380 86390 1
305379 99305379 1001 86380 86390 1
305333 99305333 1001 86380 86390 1
305310 99305310 1001 86380 86390 1
305257 99305257 1001 86380 86390 1
500170 99500170 1001 86380 86390 1
500034 99500034 1001 86380 86390 1
500751 99500751 1001 86380 86390 1
500759 99500759 1001 86380 86390 1
500476 99500476 1001 86380 86390 1
500542 99500542 1001 86380 86390 1
500257 99500257 1001 86380 86390 1
500344 99500344 1001 86380 86390 1
500912 99500912 1001 86380 86390 1
501592 99501592 1001 86380 86390 1
501530 99501530 1001 86380 86390 1
501357 99501357 1001 86380 86390 1
501432 99501432 1001 86380 86390 1
501136 99501136 1001 86380 86390 1
501180 99501180 1001 86380 86390 1
501132 99501132 1001 86380 86390 1
501754 99501754 1001 86380 86390 1
501816 99501816 1001 86380 86390 1
502279 99502279 1001 86380 86390 1
502457 99502457 1001 86380 86390 1
502310 99502310 1001 86380 86390 1
502159 99502159 1001 86380 86390 1
501956 99501956 1001 86380 86390 1
501919 99501919 1001 86380 86390 1
501998 99501998 1001 86380 86390 1
502957 99502957 1001 86380 86390 1
502959 99502959 1001 86380 86390 1
502681 99502681 1001 86380 86390 1
503990 99503990 1001 86380 86390 1
503991 99503991 1001 86380 86390 1
504074 99504074 1001 86380 86390 1
503900 99503900 1001 86380 86390 1
503825 99503825 1001 86380 86390 1
503894 99503894 1001 86380 86390 1
503655 99503655 1001 86380 86390 1
504205 99504205 1001 86380 86390 1
504273 99504273 1001 86380 86390 1
504149 99504149 1001 86380 86390 1
504770 99504770 1001 86380 86390 1
504840 99504840 1001 86380 86390 1
504582 99504582 1001 86380 86390 1
504529 99504529 1001 86380 86390 1
505050 99505050 1001 86380 86390 1
504975 99504975 1001 86380 86390 1
505004 99505004 1001 86380 86390 1
505646 99505646 1001 86380 86390 1
505599 99505599 1001 86380 86390 1
505651 99505651 1001 86380 86390 1
505716 99505716 1001 86380 86390 1
505665 99505665 1001 86380 86390 1
505247 99505247 1001 86380 86390 1
505274 99505274 1001 86380 86390 1
505213 99505213 1001 86380 86390 1
505871 99505871 1001 86380 86390 1
505956 99505956 1001 86380 86390 1
505973 99505973 1001 86380 86390 1
506407 99506407 1001 86380 86390 1
506263 99506263 1001 86380 86390 1
506389 99506389 1001 86380 86390 1
506084 99506084 1001 86380 86390 1
506679 99506679 1001 86380 86390 1
506654 99506654 1001 86380 86390 1
507289 99507289 1001 86380 86390 1
507141 99507141 1001 86380 86390 1
507103 99507103 1001 86380 86390 1
507171 99507171 1001 86380 86390 1
507125 99507125 1001 86380 86390 1
507000 99507000 1001 86380 86390 1
507446 99507446 1001 86380 86390 1
507552 99507552 1001 86380 86390 1
507610 99507610 1001 86380 86390 1
507559 99507559 1001 86380 86390 1
507988 99507988 1001 86380 86390 1
508297 99508297 1001 86380 86390 1
509025 99509025 1001 86380 86390 1
509044 99509044 1001 86380 86390 1
508891 99508891 1001 86380 86390 1
508930 99508930 1001 86380 86390 1
508812 99508812 1001 86380 86390 1
508505 99508505 1001 86380 86390 1
508582 99508582 1001 86380 86390 1
509245 99509245 1001 86380 86390 1
509078 99509078 1001 86380 86390 1
509737 99509737 1001 86380 86390 1
509490 99509490 1001 86380 86390 1
509572 99509572 1001 86380 86390 1
509675 99509675 1001 86380 86390 1
509624 99509624 1001 86380 86390 1
509629 99509629 1001 86380 86390 1
510659 99510659 1001 86380 86390 1
510328 99510328 1001 86380 86390 1
510338 99510338 1001 86380 86390 1
510111 99510111 1001 86380 86390 1
510234 99510234 1001 86380 86390 1
511465 99511465 1001 86380 86390 1
511454 99511454 1001 86380 86390 1
511532 99511532 1001 86380 86390 1
511199 99511199 1001 86380 86390 1
511076 99511076 1001 86380 86390 1
510999 99510999 1001 86380 86390 1
511028 99511028 1001 86380 86390 1
511057 99511057 1001 86380 86390 1
511085 99511085 1001 86380 86390 1
511746 99511746 1001 86380 86390 1
512377 99512377 1001 86380 86390 1
512200 99512200 1001 86380 86390 1
512332 99512332 1001 86380 86390 1
511794 99511794 1001 86380 86390 1
511795 99511795 1001 86380 86390 1
513144 99513144 1001 86380 86390 1
512850 99512850 1001 86380 86390 1
512876 99512876 1001 86380 86390 1
512957 99512957 1001 86380 86390 1
512686 99512686 1001 86380 86390 1
513988 99513988 1001 86380 86390 1
513963 99513963 1001 86380 86390 1
513837 99513837 1001 86380 86390 1
513683 99513683 1001 86380 86390 1
513567 99513567 1001 86380 86390 1
513517 99513517 1001 86380 86390 1
513538 99513538 1001 86380 86390 1
514034 99514034 1001 86380 86390 1
514747 99514747 1001 86380 86390 1
514587 99514587 1001 86380 86390 1
514640 99514640 1001 86380 86390 1
514555 99514555 1001 86380 86390 1
514491 99514491 1001 86380 86390 1
514401 99514401 1001 86380 86390 1
514298 99514298 1001 86380 86390 1
514875 99514875 1001 86380 86390 1
515297 99515297 1001 86380 86390 1
515363 99515363 1001 86380 86390 1
515273 99515273 1001 86380 86390 1
515279 99515279 1001 86380 86390 1
515137 99515137 1001 86380 86390 1
515704 99515704 1001 86380 86390 1
515835 99515835 1001 86380 86390 1
516291 99516291 1001 86380 86390 1
516257 99516257 1001 86380 86390 1
516141 99516141 1001 86380 86390 1
516103 99516103 1001 86380 86390 1
516133 99516133 1001 86380 86390 1
516238 99516238 1001 86380 86390 1
516615 99516615 1001 86380 86390 1
516963 99516963 1001 86380 86390 1
517081 99517081 1001 86380 86390 1
516740 99516740 1001 86380 86390 1
516808 99516808 1001 86380 86390 1
517463 99517463 1001 86380 86390 1
517853 99517853 1001 86380 86390 1
517833 99517833 1001 86380 86390 1
517808 99517808 1001 86380 86390 1
517785 99517785 1001 86380 86390 1
517798 99517798 1001 86380 86390 1
517701 99517701 1001 86380 86390 1
517745 99517745 1001 86380 86390 1
518167 99518167 1001 86380 86390 1
518789 99518789 1001 86380 86390 1
518600 99518600 1001 86380 86390 1
518394 99518394 1001 86380 86390 1
518567 99518567 1001 86380 86390 1
519016 99519016 1001 86380 86390 1
519741 99519741 1001 86380 86390 1
519804 99519804 1001 86380 86390 1
519234 99519234 1001 86380 86390 1
520456 99520456 1001 86380 86390 1
520162 99520162 1001 86380 86390 1
520074 99520074 1001 86380 86390 1
520183 99520183 1001 86380 86390 1
520209 99520209 1001 86380 86390 1
520741 99520741 1001 86380 86390 1
520780 99520780 1001 86380 86390 1
520835 99520835 1001 86380 86390 1
521325 99521325 1001 86380 86390 1
521340 99521340 1001 86380 86390 1
521303 99521303 1001 86380 86390 1
521193 99521193 1001 86380 86390 1
520967 99520967 1001 86380 86390 1
520903 99520903 1001 86380 86390 1
521611 99521611 1001 86380 86390 1
521510 99521510 1001 86380 86390 1
521471 99521471 1001 86380 86390 1
521892 99521892 1001 86380 86390 1
522063 99522063 1001 86380 86390 1
522003 99522003 1001 86380 86390 1
521994 99521994 1001 86380 86390 1
521872 99521872 1001 86380 86390 1
522426 99522426 1001 86380 86390 1
523030 99523030 1001 86380 86390 1
522933 99522933 1001 86380 86390 1
522763 99522763 1001 86380 86390 1
522499 99522499 1001 86380 86390 1
523237 99523237 1001 86380 86390 1
523161 99523161 1001 86380 86390 1
523174 99523174 1001 86380 86390 1
523630 99523630 1001 86380 86390 1
523634 99523634 1001 86380 86390 1
524045 99524045 1001 86380 86390 1
523972 99523972 1001 86380 86390 1
524134 99524134 1001 86380 86390 1
524633 99524633 1001 86380 86390 1
524711 99524711 1001 86380 86390 1
524546 99524546 1001 86380 86390 1
524975 99524975 1001 86380 86390 1
524794 99524794 1001 86380 86390 1
524841 99524841 1001 86380 86390 1
524881 99524881 1001 86380 86390 1
525549 99525549 1001 86380 86390 1
525385 99525385 1001 86380 86390 1
525194 99525194 1001 86380 86390 1
525102 99525102 1001 86380 86390 1
525078 99525078 1001 86380 86390 1
525673 99525673 1001 86380 86390 1
525612 99525612 1001 86380 86390 1
525681 99525681 1001 86380 86390 1
526025 99526025 1001 86380 86390 1
525999 99525999 1001 86380 86390 1
525871 99525871 1001 86380 86390 1
525850 99525850 1001 86380 86390 1
525878 99525878 1001 86380 86390 1
526523 99526523 1001 86380 86390 1
527063 99527063 1001 86380 86390 1
526869 99526869 1001 86380 86390 1
526934 99526934 1001 86380 86390 1
527029 99527029 1001 86380 86390 1
526655 99526655 1001 86380 86390 1
526632 99526632 1001 86380 86390 1
526728 99526728 1001 86380 86390 1
527272 99527272 1001 86380 86390 1
527287 99527287 1001 86380 86390 1
527300 99527300 1001 86380 86390 1
527727 99527727 1001 86380 86390 1
527801 99527801 1001 86380 86390 1
527579 99527579 1001 86380 86390 1
527619 99527619 1001 86380 86390 1
528253 99528253 1001 86380 86390 1
528251 99528251 1001 86380 86390 1
528774 99528774 1001 86380 86390 1
528793 99528793 1001 86380 86390 1
528755 99528755 1001 86380 86390 1
528592 99528592 1001 86380 86390 1
528518 99528518 1001 86380 86390 1
528674 99528674 1001 86380 86390 1
528536 99528536 1001 86380 86390 1
528379 99528379 1001 86380 86390 1
529002 99529002 1001 86380 86390 1
529023 99529023 1001 86380 86390 1
529050 99529050 1001 86380 86390 1
529553 99529553 1001 86380 86390 1
529585 99529585 1001 86380 86390 1
529440 99529440 1001 86380 86390 1
529756 99529756 1001 86380 86390 1
530380 99530380 1001 86380 86390 1
530537 99530537 1001 86380 86390 1
530500 99530500 1001 86380 86390 1
530181 99530181 1001 86380 86390 1
530240 99530240 1001 86380 86390 1
530152 99530152 1001 86380 86390 1
530282 99530282 1001 86380 86390 1
530655 99530655 1001 86380 86390 1
530579 99530579 1001 86380 86390 1
530672 99530672 1001 86380 86390 1
530675 99530675 1001 86380 86390 1
530753 99530753 1001 86380 86390 1
531288 99531288 1001 86380 86390 1
531314 99531314 1001 86380 86390 1
530979 99530979 1001 86380 86390 1
531568 99531568 1001 86380 86390 1
532078 99532078 1001 86380 86390 1
532197 99532197 1001 86380 86390 1
531929 99531929 1001 86380 86390 1
532220 99532220 1001 86380 86390 1
532383 99532383 1001 86380 86390 1
532740 99532740 1001 86380 86390 1
532626 99532626 1001 86380 86390 1
532557 99532557 1001 86380 86390 1
533575 99533575 1001 86380 86390 1
533951 99533951 1001 86380 86390 1
534550 99534550 1001 86380 86390 1
534679 99534679 1001 86380 86390 1
534415 99534415 1001 86380 86390 1
534273 99534273 1001 86380 86390 1
534282 99534282 1001 86380 86390 1
534235 99534235 1001 86380 86390 1
534267 99534267 1001 86380 86390 1
535012 99535012 1001 86380 86390 1
535039 99535039 1001 86380 86390 1
535516 99535516 1001 86380 86390 1
535699 99535699 1001 86380 86390 1
536221 99536221 1001 86380 86390 1
536111 99536111 1001 86380 86390 1
535770 99535770 1001 86380 86390 1
535810 99535810 1001 86380 86390 1
535841 99535841 1001 86380 86390 1
536460 99536460 1001 86380 86390 1
537144 99537144 1001 86380 86390 1
536778 99536778 1001 86380 86390 1
536770 99536770 1001 86380 86390 1
536596 99536596 1001 86380 86390 1
536611 99536611 1001 86380 86390 1
536681 99536681 1001 86380 86390 1
537190 99537190 1001 86380 86390 1
537865 99537865 1001 86380 86390 1
537871 99537871 1001 86380 86390 1
537645 99537645 1001 86380 86390 1
537647 99537647 1001 86380 86390 1
537741 99537741 1001 86380 86390 1
537432 99537432 1001 86380 86390 1
537458 99537458 1001 86380 86390 1
537452 99537452 1001 86380 86390 1
538133 99538133 1001 86380 86390 1
538747 99538747 1001 86380 86390 1
538763 99538763 1001 86380 86390 1
538546 99538546 1001 86380 86390 1
538554 99538554 1001 86380 86390 1
538263 99538263 1001 86380 86390 1
538909 99538909 1001 86380 86390 1
539526 99539526 1001 86380 86390 1
539477 99539477 1001 86380 86390 1
539419 99539419 1001 86380 86390 1
539650 99539650 1001 86380 86390 1
539743 99539743 1001 86380 86390 1
539734 99539734 1001 86380 86390 1
539828 99539828 1001 86380 86390 1
540432 99540432 1001 86380 86390 1
540132 99540132 1001 86380 86390 1
540257 99540257 1001 86380 86390 1
539963 99539963 1001 86380 86390 1
540054 99540054 1001 86380 86390 1
540022 99540022 1001 86380 86390 1
540635 99540635 1001 86380 86390 1
540643 99540643 1001 86380 86390 1
541172 99541172 1001 86380 86390 1
541240 99541240 1001 86380 86390 1
540871 99540871 1001 86380 86390 1
542091 99542091 1001 86380 86390 1
542052 99542052 1001 86380 86390 1
542014 99542014 1001 86380 86390 1
541837 99541837 1001 86380 86390 1
541806 99541806 1001 86380 86390 1
542275 99542275 1001 86380 86390 1
542884 99542884 1001 86380 86390 1
542795 99542795 1001 86380 86390 1
542642 99542642 1001 86380 86390 1
542552 99542552 1001 86380 86390 1
542493 99542493 1001 86380 86390 1
543619 99543619 1001 86380 86390 1
543627 99543627 1001 86380 86390 1
543450 99543450 1001 86380 86390 1
543380 99543380 1001 86380 86390 1
543563 99543563 1001 86380 86390 1
543383 99543383 1001 86380 86390 1
543155 99543155 1001 86380 86390 1
543211 99543211 1001 86380 86390 1
543276 99543276 1001 86380 86390 1
543213 99543213 1001 86380 86390 1
543871 99543871 1001 86380 86390 1
544394 99544394 1001 86380 86390 1
544573 99544573 1001 86380 86390 1
544372 99544372 1001 86380 86390 1
544386 99544386 1001 86380 86390 1
544205 99544205 1001 86380 86390 1
544071 99544071 1001 86380 86390 1
432550 904 1001 2700 5577 1
407062 386 1001 23580 24057 1
505726 849 1002 29691 34894 1
519503 894 1001 51631 51930 1
400094 99400094 1001 86380 86390 1
400115 99400115 1001 86380 86390 1
400230 99400230 1001 86380 86390 1
400419 99400419 1001 86380 86390 1
400555 99400555 1001 86380 86390 1
401464 99401464 1001 86380 86390 1
401597 99401597 1001 86380 86390 1
401776 99401776 1001 86380 86390 1
401839 99401839 1001 86380 86390 1
402126 99402126 1001 86380 86390 1
402414 99402414 1001 86380 86390 1
402376 99402376 1001 86380 86390 1
402726 99402726 1001 86380 86390 1
403016 99403016 1001 86380 86390 1
403048 99403048 1001 86380 86390 1
403306 99403306 1001 86380 86390 1
403533 99403533 1001 86380 86390 1
403512 99403512 1001 86380 86390 1
403644 99403644 1001 86380 86390 1
403908 99403908 1001 86380 86390 1
404005 99404005 1001 86380 86390 1
404211 99404211 1001 86380 86390 1
404302 99404302 1001 86380 86390 1
404383 99404383 1001 86380 86390 1
404835 99404835 1001 86380 86390 1
405002 99405002 1001 86380 86390 1
405049 99405049 1001 86380 86390 1
405384 99405384 1001 86380 86390 1
405390 99405390 1001 86380 86390 1
405458 99405458 1001 86380 86390 1
405694 99405694 1001 86380 86390 1
406116 99406116 1001 86380 86390 1
406260 99406260 1001 86380 86390 1
406722 99406722 1001 86380 86390 1
406867 99406867 1001 86380 86390 1
406868 99406868 1001 86380 86390 1
409102 99409102 1001 86380 86390 1
409137 99409137 1001 86380 86390 1
409472 99409472 1001 86380 86390 1
409501 99409501 1001 86380 86390 1
409738 99409738 1001 86380 86390 1
410054 99410054 1001 86380 86390 1
410348 99410348 1001 86380 86390 1
411006 99411006 1001 86380 86390 1
411253 99411253 1001 86380 86390 1
411698 99411698 1001 86380 86390 1
412251 99412251 1001 86380 86390 1
412352 99412352 1001 86380 86390 1
413311 99413311 1001 86380 86390 1
413546 99413546 1001 86380 86390 1
413668 99413668 1001 86380 86390 1
413028 99413028 1001 86380 86390 1
414925 99414925 1001 86380 86390 1
414514 99414514 1001 86380 86390 1
414377 99414377 1001 86380 86390 1
414180 99414180 1001 86380 86390 1
415501 99415501 1001 86380 86390 1
415577 99415577 1001 86380 86390 1
415609 99415609 1001 86380 86390 1
416795 99416795 1001 86380 86390 1
416689 99416689 1001 86380 86390 1
416356 99416356 1001 86380 86390 1
415895 99415895 1001 86380 86390 1
417354 99417354 1001 86380 86390 1
417393 99417393 1001 86380 86390 1
417371 99417371 1001 86380 86390 1
418743 99418743 1001 86380 86390 1
418757 99418757 1001 86380 86390 1
417611 99417611 1001 86380 86390 1
419021 99419021 1001 86380 86390 1
418804 99418804 1001 86380 86390 1
418829 99418829 1001 86380 86390 1
419121 99419121 1001 86380 86390 1
420267 99420267 1001 86380 86390 1
420058 99420058 1001 86380 86390 1
419667 99419667 1001 86380 86390 1
419819 99419819 1001 86380 86390 1
420767 99420767 1001 86380 86390 1
421270 99421270 1001 86380 86390 1
421353 99421353 1001 86380 86390 1
421447 99421447 1001 86380 86390 1
421240 99421240 1001 86380 86390 1
421006 99421006 1001 86380 86390 1
422308 99422308 1001 86380 86390 1
423703 99423703 1001 86380 86390 1
423419 99423419 1001 86380 86390 1
423716 99423716 1001 86380 86390 1
423245 99423245 1001 86380 86390 1
422963 99422963 1001 86380 86390 1
423214 99423214 1001 86380 86390 1
422910 99422910 1001 86380 86390 1
424086 99424086 1001 86380 86390 1
424115 99424115 1001 86380 86390 1
425183 99425183 1001 86380 86390 1
424792 99424792 1001 86380 86390 1
424690 99424690 1001 86380 86390 1
425474 99425474 1001 86380 86390 1
425712 99425712 1001 86380 86390 1
427036 99427036 1001 86380 86390 1
426784 99426784 1001 86380 86390 1
426663 99426663 1001 86380 86390 1
426257 99426257 1001 86380 86390 1
427119 99427119 1001 86380 86390 1
427274 99427274 1001 86380 86390 1
427399 99427399 1001 86380 86390 1
428401 99428401 1001 86380 86390 1
428337 99428337 1001 86380 86390 1
428282 99428282 1001 86380 86390 1
428019 99428019 1001 86380 86390 1
427867 99427867 1001 86380 86390 1
427531 99427531 1001 86380 86390 1
429021 99429021 1001 86380 86390 1
429598 99429598 1001 86380 86390 1
429520 99429520 1001 86380 86390 1
430497 99430497 1001 86380 86390 1
431573 99431573 1001 86380 86390 1
430984 99430984 1001 86380 86390 1
430887 99430887 1001 86380 86390 1
432081 99432081 1001 86380 86390 1
433660 99433660 1001 86380 86390 1
433621 99433621 1001 86380 86390 1
433478 99433478 1001 86380 86390 1
432699 99432699 1001 86380 86390 1
434030 99434030 1001 86380 86390 1
434924 99434924 1001 86380 86390 1
434629 99434629 1001 86380 86390 1
434587 99434587 1001 86380 86390 1
434485 99434485 1001 86380 86390 1
435480 99435480 1001 86380 86390 1
435517 99435517 1001 86380 86390 1
435687 99435687 1001 86380 86390 1
435744 99435744 1001 86380 86390 1
437153 99437153 1001 86380 86390 1
436991 99436991 1001 86380 86390 1
436971 99436971 1001 86380 86390 1
436824 99436824 1001 86380 86390 1
436696 99436696 1001 86380 86390 1
436442 99436442 1001 86380 86390 1
435999 99435999 1001 86380 86390 1
300003 99300003 1001 86380 86390 1
437216 99437216 1001 86380 86390 1
300024 99300024 1001 86380 86390 1
437202 99437202 1001 86380 86390 1
300591 99300591 1001 86380 86390 1
300632 99300632 1001 86380 86390 1
300344 99300344 1001 86380 86390 1
300152 99300152 1001 86380 86390 1
300835 99300835 1001 86380 86390 1
300826 99300826 1001 86380 86390 1
301519 99301519 1001 86380 86390 1
301409 99301409 1001 86380 86390 1
301489 99301489 1001 86380 86390 1
301325 99301325 1001 86380 86390 1
301275 99301275 1001 86380 86390 1
301229 99301229 1001 86380 86390 1
300981 99300981 1001 86380 86390 1
302380 99302380 1001 86380 86390 1
302191 99302191 1001 86380 86390 1
302313 99302313 1001 86380 86390 1
301779 99301779 1001 86380 86390 1
301913 99301913 1001 86380 86390 1
301968 99301968 1001 86380 86390 1
303083 99303083 1001 86380 86390 1
302982 99302982 1001 86380 86390 1
302790 99302790 1001 86380 86390 1
302674 99302674 1001 86380 86390 1
302700 99302700 1001 86380 86390 1
303257 99303257 1001 86380 86390 1
303851 99303851 1001 86380 86390 1
303509 99303509 1001 86380 86390 1
304185 99304185 1001 86380 86390 1
304109 99304109 1001 86380 86390 1
304072 99304072 1001 86380 86390 1
304755 99304755 1001 86380 86390 1
304553 99304553 1001 86380 86390 1
304621 99304621 1001 86380 86390 1
304467 99304467 1001 86380 86390 1
304420 99304420 1001 86380 86390 1
304313 99304313 1001 86380 86390 1
305012 99305012 1001 86380 86390 1
305001 99305001 1001 86380 86390 1
305034 99305034 1001 86380 86390 1
304918 99304918 1001 86380 86390 1
304893 99304893 1001 86380 86390 1
305557 99305557 1001 86380 86390 1
305623 99305623 1001 86380 86390 1
305615 99305615 1001 86380 86390 1
305664 99305664 1001 86380 86390 1
305641 99305641 1001 86380 86390 1
305567 99305567 1001 86380 86390 1
305480 99305480 1001 86380 86390 1
305284 99305284 1001 86380 86390 1
305092 99305092 1001 86380 86390 1
305096 99305096 1001 86380 86390 1
500181 99500181 1001 86380 86390 1
500119 99500119 1001 86380 86390 1
500164 99500164 1001 86380 86390 1
500334 99500334 1001 86380 86390 1
500993 99500993 1001 86380 86390 1
500983 99500983 1001 86380 86390 1
500873 99500873 1001 86380 86390 1
501513 99501513 1001 86380 86390 1
501527 99501527 1001 86380 86390 1
501582 99501582 1001 86380 86390 1
501072 99501072 1001 86380 86390 1
501202 99501202 1001 86380 86390 1
501652 99501652 1001 86380 86390 1
501800 99501800 1001 86380 86390 1
501725 99501725 1001 86380 86390 1
502366 99502366 1001 86380 86390 1
502195 99502195 1001 86380 86390 1
502139 99502139 1001 86380 86390 1
503183 99503183 1001 86380 86390 1
502833 99502833 1001 86380 86390 1
502825 99502825 1001 86380 86390 1
503492 99503492 1001 86380 86390 1
503917 99503917 1001 86380 86390 1
503907 99503907 1001 86380 86390 1
503766 99503766 1001 86380 86390 1
503728 99503728 1001 86380 86390 1
503630 99503630 1001 86380 86390 1
503605 99503605 1001 86380 86390 1
504303 99504303 1001 86380 86390 1
504125 99504125 1001 86380 86390 1
504308 99504308 1001 86380 86390 1
504795 99504795 1001 86380 86390 1
504647 99504647 1001 86380 86390 1
504543 99504543 1001 86380 86390 1
504453 99504453 1001 86380 86390 1
504327 99504327 1001 86380 86390 1
504393 99504393 1001 86380 86390 1
505527 99505527 1001 86380 86390 1
505375 99505375 1001 86380 86390 1
505401 99505401 1001 86380 86390 1
505175 99505175 1001 86380 86390 1
505253 99505253 1001 86380 86390 1
505809 99505809 1001 86380 86390 1
506213 99506213 1001 86380 86390 1
506258 99506258 1001 86380 86390 1
505982 99505982 1001 86380 86390 1
506772 99506772 1001 86380 86390 1
507243 99507243 1001 86380 86390 1
507351 99507351 1001 86380 86390 1
507239 99507239 1001 86380 86390 1
507370 99507370 1001 86380 86390 1
507206 99507206 1001 86380 86390 1
506919 99506919 1001 86380 86390 1
508172 99508172 1001 86380 86390 1
508229 99508229 1001 86380 86390 1
508106 99508106 1001 86380 86390 1
507945 99507945 1001 86380 86390 1
508015 99508015 1001 86380 86390 1
507834 99507834 1001 86380 86390 1
508440 99508440 1001 86380 86390 1
508299 99508299 1001 86380 86390 1
508429 99508429 1001 86380 86390 1
508407 99508407 1001 86380 86390 1
508309 99508309 1001 86380 86390 1
508905 99508905 1001 86380 86390 1
508512 99508512 1001 86380 86390 1
509847 99509847 1001 86380 86390 1
509377 99509377 1001 86380 86390 1
510081 99510081 1001 86380 86390 1
510085 99510085 1001 86380 86390 1
510560 99510560 1001 86380 86390 1
510689 99510689 1001 86380 86390 1
510427 99510427 1001 86380 86390 1
510377 99510377 1001 86380 86390 1
510883 99510883 1001 86380 86390 1
511543 99511543 1001 86380 86390 1
511012 99511012 1001 86380 86390 1
510987 99510987 1001 86380 86390 1
511081 99511081 1001 86380 86390 1
511568 99511568 1001 86380 86390 1
511741 99511741 1001 86380 86390 1
512251 99512251 1001 86380 86390 1
512265 99512265 1001 86380 86390 1
512371 99512371 1001 86380 86390 1
512082 99512082 1001 86380 86390 1
511891 99511891 1001 86380 86390 1
511873 99511873 1001 86380 86390 1
512572 99512572 1001 86380 86390 1
512384 99512384 1001 86380 86390 1
512449 99512449 1001 86380 86390 1
512424 99512424 1001 86380 86390 1
513054 99513054 1001 86380 86390 1
513094 99513094 1001 86380 86390 1
513083 99513083 1001 86380 86390 1
512936 99512936 1001 86380 86390 1
512938 99512938 1001 86380 86390 1
512887 99512887 1001 86380 86390 1
512783 99512783 1001 86380 86390 1
513332 99513332 1001 86380 86390 1
513955 99513955 1001 86380 86390 1
513817 99513817 1001 86380 86390 1
513654 99513654 1001 86380 86390 1
514054 99514054 1001 86380 86390 1
514822 99514822 1001 86380 86390 1
514390 99514390 1001 86380 86390 1
514898 99514898 1001 86380 86390 1
515614 99515614 1001 86380 86390 1
515603 99515603 1001 86380 86390 1
515565 99515565 1001 86380 86390 1
515453 99515453 1001 86380 86390 1
515418 99515418 1001 86380 86390 1
515083 99515083 1001 86380 86390 1
516421 99516421 1001 86380 86390 1
516362 99516362 1001 86380 86390 1
516282 99516282 1001 86380 86390 1
516106 99516106 1001 86380 86390 1
515973 99515973 1001 86380 86390 1
516598 99516598 1001 86380 86390 1
516664 99516664 1001 86380 86390 1
516672 99516672 1001 86380 86390 1
517266 99517266 1001 86380 86390 1
516819 99516819 1001 86380 86390 1
516913 99516913 1001 86380 86390 1
516838 99516838 1001 86380 86390 1
517437 99517437 1001 86380 86390 1
517516 99517516 1001 86380 86390 1
517420 99517420 1001 86380 86390 1
517526 99517526 1001 86380 86390 1
517970 99517970 1001 86380 86390 1
518157 99518157 1001 86380 86390 1
517612 99517612 1001 86380 86390 1
517741 99517741 1001 86380 86390 1
518227 99518227 1001 86380 86390 1
518271 99518271 1001 86380 86390 1
518234 99518234 1001 86380 86390 1
518937 99518937 1001 86380 86390 1
518908 99518908 1001 86380 86390 1
518730 99518730 1001 86380 86390 1
518772 99518772 1001 86380 86390 1
518505 99518505 1001 86380 86390 1
519095 99519095 1001 86380 86390 1
519045 99519045 1001 86380 86390 1
519746 99519746 1001 86380 86390 1
519800 99519800 1001 86380 86390 1
519586 99519586 1001 86380 86390 1
519242 99519242 1001 86380 86390 1
519959 99519959 1001 86380 86390 1
519947 99519947 1001 86380 86390 1
519847 99519847 1001 86380 86390 1
520335 99520335 1001 86380 86390 1
520271 99520271 1001 86380 86390 1
520414 99520414 1001 86380 86390 1
520368 99520368 1001 86380 86390 1
520033 99520033 1001 86380 86390 1
520759 99520759 1001 86380 86390 1
521098 99521098 1001 86380 86390 1
520998 99520998 1001 86380 86390 1
521518 99521518 1001 86380 86390 1
521494 99521494 1001 86380 86390 1
521666 99521666 1001 86380 86390 1
521539 99521539 1001 86380 86390 1
522197 99522197 1001 86380 86390 1
521961 99521961 1001 86380 86390 1
522052 99522052 1001 86380 86390 1
521979 99521979 1001 86380 86390 1
521773 99521773 1001 86380 86390 1
521799 99521799 1001 86380 86390 1
522361 99522361 1001 86380 86390 1
522387 99522387 1001 86380 86390 1
523086 99523086 1001 86380 86390 1
522995 99522995 1001 86380 86390 1
522564 99522564 1001 86380 86390 1
522593 99522593 1001 86380 86390 1
522636 99522636 1001 86380 86390 1
523277 99523277 1001 86380 86390 1
523901 99523901 1001 86380 86390 1
523674 99523674 1001 86380 86390 1
523677 99523677 1001 86380 86390 1
524114 99524114 1001 86380 86390 1
524659 99524659 1001 86380 86390 1
524518 99524518 1001 86380 86390 1
524363 99524363 1001 86380 86390 1
524275 99524275 1001 86380 86390 1
525431 99525431 1001 86380 86390 1
525506 99525506 1001 86380 86390 1
525198 99525198 1001 86380 86390 1
525146 99525146 1001 86380 86390 1
524988 99524988 1001 86380 86390 1
525649 99525649 1001 86380 86390 1
526218 99526218 1001 86380 86390 1
526141 99526141 1001 86380 86390 1
526069 99526069 1001 86380 86390 1
526493 99526493 1001 86380 86390 1
527205 99527205 1001 86380 86390 1
526914 99526914 1001 86380 86390 1
526870 99526870 1001 86380 86390 1
527274 99527274 1001 86380 86390 1
527356 99527356 1001 86380 86390 1
527271 99527271 1001 86380 86390 1
528008 99528008 1001 86380 86390 1
527905 99527905 1001 86380 86390 1
528085 99528085 1001 86380 86390 1
528159 99528159 1001 86380 86390 1
528815 99528815 1001 86380 86390 1
528796 99528796 1001 86380 86390 1
528514 99528514 1001 86380 86390 1
528576 99528576 1001 86380 86390 1
528466 99528466 1001 86380 86390 1
528380 99528380 1001 86380 86390 1
529525 99529525 1001 86380 86390 1
529591 99529591 1001 86380 86390 1
529632 99529632 1001 86380 86390 1
529472 99529472 1001 86380 86390 1
529325 99529325 1001 86380 86390 1
529158 99529158 1001 86380 86390 1
529871 99529871 1001 86380 86390 1
529811 99529811 1001 86380 86390 1
529876 99529876 1001 86380 86390 1
530368 99530368 1001 86380 86390 1
530385 99530385 1001 86380 86390 1
530298 99530298 1001 86380 86390 1
530107 99530107 1001 86380 86390 1
530756 99530756 1001 86380 86390 1
530588 99530588 1001 86380 86390 1
531342 99531342 1001 86380 86390 1
531265 99531265 1001 86380 86390 1
531304 99531304 1001 86380 86390 1
531308 99531308 1001 86380 86390 1
531231 99531231 1001 86380 86390 1
531182 99531182 1001 86380 86390 1
531339 99531339 1001 86380 86390 1
530981 99530981 1001 86380 86390 1
531128 99531128 1001 86380 86390 1
531144 99531144 1001 86380 86390 1
530811 99530811 1001 86380 86390 1
530866 99530866 1001 86380 86390 1
530802 99530802 1001 86380 86390 1
530764 99530764 1001 86380 86390 1
531416 99531416 1001 86380 86390 1
531468 99531468 1001 86380 86390 1
531396 99531396 1001 86380 86390 1
531461 99531461 1001 86380 86390 1
531424 99531424 1001 86380 86390 1
531863 99531863 1001 86380 86390 1
531842 99531842 1001 86380 86390 1
531695 99531695 1001 86380 86390 1
531647 99531647 1001 86380 86390 1
532392 99532392 1001 86380 86390 1
532266 99532266 1001 86380 86390 1
532841 99532841 1001 86380 86390 1
533018 99533018 1001 86380 86390 1
532815 99532815 1001 86380 86390 1
532593 99532593 1001 86380 86390 1
532555 99532555 1001 86380 86390 1
532598 99532598 1001 86380 86390 1
532574 99532574 1001 86380 86390 1
533205 99533205 1001 86380 86390 1
533221 99533221 1001 86380 86390 1
533833 99533833 1001 86380 86390 1
533448 99533448 1001 86380 86390 1
533509 99533509 1001 86380 86390 1
533935 99533935 1001 86380 86390 1
533890 99533890 1001 86380 86390 1
534569 99534569 1001 86380 86390 1
534649 99534649 1001 86380 86390 1
534316 99534316 1001 86380 86390 1
534421 99534421 1001 86380 86390 1
534447 99534447 1001 86380 86390 1
534460 99534460 1001 86380 86390 1
535329 99535329 1001 86380 86390 1
535152 99535152 1001 86380 86390 1
535234 99535234 1001 86380 86390 1
534918 99534918 1001 86380 86390 1
534901 99534901 1001 86380 86390 1
535655 99535655 1001 86380 86390 1
536285 99536285 1001 86380 86390 1
536040 99536040 1001 86380 86390 1
535989 99535989 1001 86380 86390 1
536105 99536105 1001 86380 86390 1
536029 99536029 1001 86380 86390 1
536100 99536100 1001 86380 86390 1
536356 99536356 1001 86380 86390 1
536382 99536382 1001 86380 86390 1
537125 99537125 1001 86380 86390 1
537010 99537010 1001 86380 86390 1
536978 99536978 1001 86380 86390 1
536992 99536992 1001 86380 86390 1
536807 99536807 1001 86380 86390 1
536822 99536822 1001 86380 86390 1
536705 99536705 1001 86380 86390 1
536693 99536693 1001 86380 86390 1
537245 99537245 1001 86380 86390 1
537220 99537220 1001 86380 86390 1
537826 99537826 1001 86380 86390 1
537530 99537530 1001 86380 86390 1
537543 99537543 1001 86380 86390 1
538171 99538171 1001 86380 86390 1
538664 99538664 1001 86380 86390 1
538519 99538519 1001 86380 86390 1
538465 99538465 1001 86380 86390 1
538248 99538248 1001 86380 86390 1
538380 99538380 1001 86380 86390 1
538241 99538241 1001 86380 86390 1
538970 99538970 1001 86380 86390 1
538921 99538921 1001 86380 86390 1
539317 99539317 1001 86380 86390 1
539143 99539143 1001 86380 86390 1
539664 99539664 1001 86380 86390 1
539685 99539685 1001 86380 86390 1
540334 99540334 1001 86380 86390 1
539904 99539904 1001 86380 86390 1
540568 99540568 1001 86380 86390 1
540545 99540545 1001 86380 86390 1
541247 99541247 1001 86380 86390 1
541111 99541111 1001 86380 86390 1
540907 99540907 1001 86380 86390 1
541007 99541007 1001 86380 86390 1
540722 99540722 1001 86380 86390 1
540787 99540787 1001 86380 86390 1
540696 99540696 1001 86380 86390 1
541367 99541367 1001 86380 86390 1
542008 99542008 1001 86380 86390 1
541724 99541724 1001 86380 86390 1
541815 99541815 1001 86380 86390 1
541911 99541911 1001 86380 86390 1
541584 99541584 1001 86380 86390 1
541559 99541559 1001 86380 86390 1
542190 99542190 1001 86380 86390 1
542165 99542165 1001 86380 86390 1
542697 99542697 1001 86380 86390 1
542635 99542635 1001 86380 86390 1
542363 99542363 1001 86380 86390 1
542455 99542455 1001 86380 86390 1
542372 99542372 1001 86380 86390 1
543061 99543061 1001 86380 86390 1
543726 99543726 1001 86380 86390 1
543760 99543760 1001 86380 86390 1
543372 99543372 1001 86380 86390 1
543241 99543241 1001 86380 86390 1
543168 99543168 1001 86380 86390 1
543884 99543884 1001 86380 86390 1
544448 99544448 1001 86380 86390 1
544451 99544451 1001 86380 86390 1
544243 99544243 1001 86380 86390 1
544325 99544325 1001 86380 86390 1
544067 99544067 1001 86380 86390 1
544084 99544084 1001 86380 86390 1
544152 99544152 1001 86380 86390 1
544633 99544633 1001 86380 86390 1
419274 209 1001 62580 64377 1
400007 99400007 1001 86380 86390 1
400120 99400120 1001 86380 86390 1
400272 99400272 1001 86380 86390 1
400565 99400565 1001 86380 86390 1
400970 99400970 1001 86380 86390 1
401126 99401126 1001 86380 86390 1
401154 99401154 1001 86380 86390 1
401159 99401159 1001 86380 86390 1
401542 99401542 1001 86380 86390 1
402559 99402559 1001 86380 86390 1
402676 99402676 1001 86380 86390 1
402858 99402858 1001 86380 86390 1
403023 99403023 1001 86380 86390 1
403312 99403312 1001 86380 86390 1
403849 99403849 1001 86380 86390 1
404115 99404115 1001 86380 86390 1
404344 99404344 1001 86380 86390 1
404429 99404429 1001 86380 86390 1
404597 99404597 1001 86380 86390 1
405205 99405205 1001 86380 86390 1
405252 99405252 1001 86380 86390 1
406024 99406024 1001 86380 86390 1
406787 99406787 1001 86380 86390 1
406631 99406631 1001 86380 86390 1
406878 99406878 1001 86380 86390 1
407015 99407015 1001 86380 86390 1
407988 99407988 1001 86380 86390 1
408035 99408035 1001 86380 86390 1
408269 99408269 1001 86380 86390 1
408493 99408493 1001 86380 86390 1
408571 99408571 1001 86380 86390 1
408815 99408815 1001 86380 86390 1
409297 99409297 1001 86380 86390 1
409430 99409430 1001 86380 86390 1
410369 99410369 1001 86380 86390 1
410891 99410891 1001 86380 86390 1
411081 99411081 1001 86380 86390 1
411158 99411158 1001 86380 86390 1
411392 99411392 1001 86380 86390 1
411485 99411485 1001 86380 86390 1
411718 99411718 1001 86380 86390 1
411758 99411758 1001 86380 86390 1
411799 99411799 1001 86380 86390 1
411835 99411835 1001 86380 86390 1
412058 99412058 1001 86380 86390 1
412002 99412002 1001 86380 86390 1
413511 99413511 1001 86380 86390 1
412919 99412919 1001 86380 86390 1
412774 99412774 1001 86380 86390 1
412553 99412553 1001 86380 86390 1
413810 99413810 1001 86380 86390 1
414621 99414621 1001 86380 86390 1
415338 99415338 1001 86380 86390 1
415682 99415682 1001 86380 86390 1
415511 99415511 1001 86380 86390 1
415436 99415436 1001 86380 86390 1
416819 99416819 1001 86380 86390 1
416348 99416348 1001 86380 86390 1
416415 99416415 1001 86380 86390 1
416268 99416268 1001 86380 86390 1
416545 99416545 1001 86380 86390 1
415786 99415786 1001 86380 86390 1
416040 99416040 1001 86380 86390 1
417387 99417387 1001 86380 86390 1
417343 99417343 1001 86380 86390 1
417304 99417304 1001 86380 86390 1
417435 99417435 1001 86380 86390 1
417515 99417515 1001 86380 86390 1
418651 99418651 1001 86380 86390 1
418775 99418775 1001 86380 86390 1
418068 99418068 1001 86380 86390 1
418154 99418154 1001 86380 86390 1
417677 99417677 1001 86380 86390 1
418000 99418000 1001 86380 86390 1
419513 99419513 1001 86380 86390 1
420677 99420677 1001 86380 86390 1
421600 99421600 1001 86380 86390 1
422486 99422486 1001 86380 86390 1
422220 99422220 1001 86380 86390 1
422155 99422155 1001 86380 86390 1
422234 99422234 1001 86380 86390 1
423519 99423519 1001 86380 86390 1
423274 99423274 1001 86380 86390 1
422989 99422989 1001 86380 86390 1
423069 99423069 1001 86380 86390 1
422723 99422723 1001 86380 86390 1
422807 99422807 1001 86380 86390 1
422742 99422742 1001 86380 86390 1
423792 99423792 1001 86380 86390 1
423919 99423919 1001 86380 86390 1
425335 99425335 1001 86380 86390 1
424979 99424979 1001 86380 86390 1
424789 99424789 1001 86380 86390 1
424753 99424753 1001 86380 86390 1
424374 99424374 1001 86380 86390 1
426875 99426875 1001 86380 86390 1
426201 99426201 1001 86380 86390 1
426138 99426138 1001 86380 86390 1
427311 99427311 1001 86380 86390 1
428541 99428541 1001 86380 86390 1
428476 99428476 1001 86380 86390 1
428601 99428601 1001 86380 86390 1
428722 99428722 1001 86380 86390 1
427783 99427783 1001 86380 86390 1
427863 99427863 1001 86380 86390 1
429039 99429039 1001 86380 86390 1
429076 99429076 1001 86380 86390 1
430371 99430371 1001 86380 86390 1
429780 99429780 1001 86380 86390 1
429820 99429820 1001 86380 86390 1
429824 99429824 1001 86380 86390 1
429444 99429444 1001 86380 86390 1
429514 99429514 1001 86380 86390 1
430741 99430741 1001 86380 86390 1
430446 99430446 1001 86380 86390 1
431789 99431789 1001 86380 86390 1
431828 99431828 1001 86380 86390 1
431565 99431565 1001 86380 86390 1
431295 99431295 1001 86380 86390 1
431410 99431410 1001 86380 86390 1
432287 99432287 1001 86380 86390 1
432365 99432365 1001 86380 86390 1
433699 99433699 1001 86380 86390 1
433714 99433714 1001 86380 86390 1
433247 99433247 1001 86380 86390 1
432774 99432774 1001 86380 86390 1
433980 99433980 1001 86380 86390 1
434658 99434658 1001 86380 86390 1
435597 99435597 1001 86380 86390 1
435709 99435709 1001 86380 86390 1
435805 99435805 1001 86380 86390 1
435837 99435837 1001 86380 86390 1
436517 99436517 1001 86380 86390 1
437349 99437349 1001 86380 86390 1
300067 99300067 1001 86380 86390 1
300631 99300631 1001 86380 86390 1
300572 99300572 1001 86380 86390 1
300237 99300237 1001 86380 86390 1
300254 99300254 1001 86380 86390 1
300157 99300157 1001 86380 86390 1
301376 99301376 1001 86380 86390 1
301365 99301365 1001 86380 86390 1
301418 99301418 1001 86380 86390 1
301406 99301406 1001 86380 86390 1
301219 99301219 1001 86380 86390 1
301323 99301323 1001 86380 86390 1
301231 99301231 1001 86380 86390 1
301639 99301639 1001 86380 86390 1
302207 99302207 1001 86380 86390 1
301981 99301981 1001 86380 86390 1
302164 99302164 1001 86380 86390 1
301789 99301789 1001 86380 86390 1
302509 99302509 1001 86380 86390 1
303077 99303077 1001 86380 86390 1
302698 99302698 1001 86380 86390 1
303336 99303336 1001 86380 86390 1
303211 99303211 1001 86380 86390 1
303868 99303868 1001 86380 86390 1
304027 99304027 1001 86380 86390 1
303720 99303720 1001 86380 86390 1
303425 99303425 1001 86380 86390 1
303586 99303586 1001 86380 86390 1
304151 99304151 1001 86380 86390 1
304170 99304170 1001 86380 86390 1
304747 99304747 1001 86380 86390 1
304512 99304512 1001 86380 86390 1
304479 99304479 1001 86380 86390 1
304290 99304290 1001 86380 86390 1
304948 99304948 1001 86380 86390 1
305060 99305060 1001 86380 86390 1
305656 99305656 1001 86380 86390 1
305522 99305522 1001 86380 86390 1
305589 99305589 1001 86380 86390 1
305206 99305206 1001 86380 86390 1
500802 99500802 1001 86380 86390 1
500415 99500415 1001 86380 86390 1
500403 99500403 1001 86380 86390 1
500462 99500462 1001 86380 86390 1
500354 99500354 1001 86380 86390 1
500355 99500355 1001 86380 86390 1
500227 99500227 1001 86380 86390 1
500204 99500204 1001 86380 86390 1
500928 99500928 1001 86380 86390 1
500924 99500924 1001 86380 86390 1
501566 99501566 1001 86380 86390 1
501595 99501595 1001 86380 86390 1
501322 99501322 1001 86380 86390 1
501259 99501259 1001 86380 86390 1
501431 99501431 1001 86380 86390 1
501087 99501087 1001 86380 86390 1
501223 99501223 1001 86380 86390 1
501659 99501659 1001 86380 86390 1
502371 99502371 1001 86380 86390 1
502426 99502426 1001 86380 86390 1
502124 99502124 1001 86380 86390 1
502214 99502214 1001 86380 86390 1
502245 99502245 1001 86380 86390 1
502041 99502041 1001 86380 86390 1
501940 99501940 1001 86380 86390 1
501918 99501918 1001 86380 86390 1
501959 99501959 1001 86380 86390 1
502944 99502944 1001 86380 86390 1
502967 99502967 1001 86380 86390 1
502706 99502706 1001 86380 86390 1
502862 99502862 1001 86380 86390 1
503367 99503367 1001 86380 86390 1
503432 99503432 1001 86380 86390 1
503307 99503307 1001 86380 86390 1
504092 99504092 1001 86380 86390 1
503768 99503768 1001 86380 86390 1
503730 99503730 1001 86380 86390 1
503539 99503539 1001 86380 86390 1
504153 99504153 1001 86380 86390 1
504311 99504311 1001 86380 86390 1
504185 99504185 1001 86380 86390 1
504173 99504173 1001 86380 86390 1
504241 99504241 1001 86380 86390 1
504893 99504893 1001 86380 86390 1
504822 99504822 1001 86380 86390 1
504875 99504875 1001 86380 86390 1
504863 99504863 1001 86380 86390 1
504549 99504549 1001 86380 86390 1
504722 99504722 1001 86380 86390 1
505054 99505054 1001 86380 86390 1
505724 99505724 1001 86380 86390 1
505550 99505550 1001 86380 86390 1
505181 99505181 1001 86380 86390 1
505884 99505884 1001 86380 86390 1
505877 99505877 1001 86380 86390 1
505918 99505918 1001 86380 86390 1
506300 99506300 1001 86380 86390 1
506367 99506367 1001 86380 86390 1
506120 99506120 1001 86380 86390 1
506083 99506083 1001 86380 86390 1
506020 99506020 1001 86380 86390 1
507297 99507297 1001 86380 86390 1
507290 99507290 1001 86380 86390 1
507087 99507087 1001 86380 86390 1
507167 99507167 1001 86380 86390 1
506900 99506900 1001 86380 86390 1
507478 99507478 1001 86380 86390 1
508140 99508140 1001 86380 86390 1
508153 99508153 1001 86380 86390 1
507906 99507906 1001 86380 86390 1
508040 99508040 1001 86380 86390 1
507826 99507826 1001 86380 86390 1
507716 99507716 1001 86380 86390 1
508364 99508364 1001 86380 86390 1
508276 99508276 1001 86380 86390 1
508419 99508419 1001 86380 86390 1
508680 99508680 1001 86380 86390 1
508640 99508640 1001 86380 86390 1
508602 99508602 1001 86380 86390 1
508488 99508488 1001 86380 86390 1
508527 99508527 1001 86380 86390 1
509764 99509764 1001 86380 86390 1
509754 99509754 1001 86380 86390 1
509644 99509644 1001 86380 86390 1
509399 99509399 1001 86380 86390 1
509322 99509322 1001 86380 86390 1
510004 99510004 1001 86380 86390 1
510550 99510550 1001 86380 86390 1
510643 99510643 1001 86380 86390 1
510365 99510365 1001 86380 86390 1
510484 99510484 1001 86380 86390 1
510439 99510439 1001 86380 86390 1
510326 99510326 1001 86380 86390 1
510166 99510166 1001 86380 86390 1
510842 99510842 1001 86380 86390 1
511476 99511476 1001 86380 86390 1
511553 99511553 1001 86380 86390 1
511335 99511335 1001 86380 86390 1
511232 99511232 1001 86380 86390 1
511328 99511328 1001 86380 86390 1
510977 99510977 1001 86380 86390 1
511095 99511095 1001 86380 86390 1
511020 99511020 1001 86380 86390 1
511896 99511896 1001 86380 86390 1
512571 99512571 1001 86380 86390 1
513062 99513062 1001 86380 86390 1
512924 99512924 1001 86380 86390 1
512979 99512979 1001 86380 86390 1
512967 99512967 1001 86380 86390 1
512903 99512903 1001 86380 86390 1
512752 99512752 1001 86380 86390 1
512705 99512705 1001 86380 86390 1
512668 99512668 1001 86380 86390 1
513398 99513398 1001 86380 86390 1
513403 99513403 1001 86380 86390 1
513922 99513922 1001 86380 86390 1
513644 99513644 1001 86380 86390 1
513819 99513819 1001 86380 86390 1
513626 99513626 1001 86380 86390 1
513591 99513591 1001 86380 86390 1
513418 99513418 1001 86380 86390 1
514181 99514181 1001 86380 86390 1
514780 99514780 1001 86380 86390 1
514572 99514572 1001 86380 86390 1
514960 99514960 1001 86380 86390 1
515012 99515012 1001 86380 86390 1
514935 99514935 1001 86380 86390 1
515644 99515644 1001 86380 86390 1
515127 99515127 1001 86380 86390 1
515237 99515237 1001 86380 86390 1
516359 99516359 1001 86380 86390 1
516347 99516347 1001 86380 86390 1
517267 99517267 1001 86380 86390 1
517245 99517245 1001 86380 86390 1
517284 99517284 1001 86380 86390 1
517041 99517041 1001 86380 86390 1
516798 99516798 1001 86380 86390 1
516853 99516853 1001 86380 86390 1
517998 99517998 1001 86380 86390 1
517751 99517751 1001 86380 86390 1
517898 99517898 1001 86380 86390 1
517886 99517886 1001 86380 86390 1
517634 99517634 1001 86380 86390 1
517583 99517583 1001 86380 86390 1
517601 99517601 1001 86380 86390 1
518164 99518164 1001 86380 86390 1
518326 99518326 1001 86380 86390 1
518868 99518868 1001 86380 86390 1
518601 99518601 1001 86380 86390 1
518740 99518740 1001 86380 86390 1
518405 99518405 1001 86380 86390 1
519179 99519179 1001 86380 86390 1
519736 99519736 1001 86380 86390 1
519583 99519583 1001 86380 86390 1
519475 99519475 1001 86380 86390 1
519218 99519218 1001 86380 86390 1
519989 99519989 1001 86380 86390 1
519822 99519822 1001 86380 86390 1
520439 99520439 1001 86380 86390 1
520351 99520351 1001 86380 86390 1
520098 99520098 1001 86380 86390 1
520101 99520101 1001 86380 86390 1
520737 99520737 1001 86380 86390 1
521419 99521419 1001 86380 86390 1
521211 99521211 1001 86380 86390 1
521225 99521225 1001 86380 86390 1
521100 99521100 1001 86380 86390 1
520872 99520872 1001 86380 86390 1
521556 99521556 1001 86380 86390 1
522038 99522038 1001 86380 86390 1
521779 99521779 1001 86380 86390 1
521847 99521847 1001 86380 86390 1
521718 99521718 1001 86380 86390 1
523058 99523058 1001 86380 86390 1
522889 99522889 1001 86380 86390 1
522762 99522762 1001 86380 86390 1
522512 99522512 1001 86380 86390 1
522551 99522551 1001 86380 86390 1
523207 99523207 1001 86380 86390 1
523266 99523266 1001 86380 86390 1
523766 99523766 1001 86380 86390 1
523919 99523919 1001 86380 86390 1
523921 99523921 1001 86380 86390 1
523770 99523770 1001 86380 86390 1
523431 99523431 1001 86380 86390 1
524091 99524091 1001 86380 86390 1
523978 99523978 1001 86380 86390 1
524724 99524724 1001 86380 86390 1
524426 99524426 1001 86380 86390 1
524478 99524478 1001 86380 86390 1
524442 99524442 1001 86380 86390 1
524547 99524547 1001 86380 86390 1
524510 99524510 1001 86380 86390 1
524298 99524298 1001 86380 86390 1
524260 99524260 1001 86380 86390 1
524780 99524780 1001 86380 86390 1
524964 99524964 1001 86380 86390 1
524861 99524861 1001 86380 86390 1
525455 99525455 1001 86380 86390 1
525369 99525369 1001 86380 86390 1
525349 99525349 1001 86380 86390 1
524995 99524995 1001 86380 86390 1
525128 99525128 1001 86380 86390 1
525739 99525739 1001 86380 86390 1
525771 99525771 1001 86380 86390 1
525630 99525630 1001 86380 86390 1
525950 99525950 1001 86380 86390 1
525913 99525913 1001 86380 86390 1
526501 99526501 1001 86380 86390 1
527138 99527138 1001 86380 86390 1
527229 99527229 1001 86380 86390 1
526992 99526992 1001 86380 86390 1
527003 99527003 1001 86380 86390 1
526671 99526671 1001 86380 86390 1
526679 99526679 1001 86380 86390 1
528050 99528050 1001 86380 86390 1
528022 99528022 1001 86380 86390 1
527679 99527679 1001 86380 86390 1
527830 99527830 1001 86380 86390 1
527573 99527573 1001 86380 86390 1
527639 99527639 1001 86380 86390 1
527605 99527605 1001 86380 86390 1
527529 99527529 1001 86380 86390 1
528235 99528235 1001 86380 86390 1
528109 99528109 1001 86380 86390 1
528226 99528226 1001 86380 86390 1
528702 99528702 1001 86380 86390 1
528515 99528515 1001 86380 86390 1
528648 99528648 1001 86380 86390 1
528519 99528519 1001 86380 86390 1
528495 99528495 1001 86380 86390 1
528487 99528487 1001 86380 86390 1
528360 99528360 1001 86380 86390 1
528419 99528419 1001 86380 86390 1
528996 99528996 1001 86380 86390 1
529376 99529376 1001 86380 86390 1
529137 99529137 1001 86380 86390 1
529775 99529775 1001 86380 86390 1
530506 99530506 1001 86380 86390 1
530292 99530292 1001 86380 86390 1
530141 99530141 1001 86380 86390 1
530657 99530657 1001 86380 86390 1
530647 99530647 1001 86380 86390 1
530739 99530739 1001 86380 86390 1
531378 99531378 1001 86380 86390 1
531189 99531189 1001 86380 86390 1
531368 99531368 1001 86380 86390 1
531327 99531327 1001 86380 86390 1
531003 99531003 1001 86380 86390 1
530878 99530878 1001 86380 86390 1
530820 99530820 1001 86380 86390 1
531547 99531547 1001 86380 86390 1
531439 99531439 1001 86380 86390 1
531518 99531518 1001 86380 86390 1
532172 99532172 1001 86380 86390 1
532067 99532067 1001 86380 86390 1
532068 99532068 1001 86380 86390 1
532110 99532110 1001 86380 86390 1
532150 99532150 1001 86380 86390 1
532191 99532191 1001 86380 86390 1
531964 99531964 1001 86380 86390 1
531956 99531956 1001 86380 86390 1
532654 99532654 1001 86380 86390 1
532433 99532433 1001 86380 86390 1
532591 99532591 1001 86380 86390 1
532436 99532436 1001 86380 86390 1
533173 99533173 1001 86380 86390 1
533820 99533820 1001 86380 86390 1
533813 99533813 1001 86380 86390 1
533577 99533577 1001 86380 86390 1
533616 99533616 1001 86380 86390 1
533635 99533635 1001 86380 86390 1
533457 99533457 1001 86380 86390 1
533407 99533407 1001 86380 86390 1
533941 99533941 1001 86380 86390 1
533981 99533981 1001 86380 86390 1
534625 99534625 1001 86380 86390 1
534428 99534428 1001 86380 86390 1
534099 99534099 1001 86380 86390 1
534113 99534113 1001 86380 86390 1
534759 99534759 1001 86380 86390 1
534790 99534790 1001 86380 86390 1
534805 99534805 1001 86380 86390 1
535479 99535479 1001 86380 86390 1
535335 99535335 1001 86380 86390 1
535312 99535312 1001 86380 86390 1
535256 99535256 1001 86380 86390 1
535302 99535302 1001 86380 86390 1
534945 99534945 1001 86380 86390 1
535049 99535049 1001 86380 86390 1
535052 99535052 1001 86380 86390 1
535599 99535599 1001 86380 86390 1
535628 99535628 1001 86380 86390 1
536336 99536336 1001 86380 86390 1
536168 99536168 1001 86380 86390 1
535734 99535734 1001 86380 86390 1
535891 99535891 1001 86380 86390 1
536497 99536497 1001 86380 86390 1
536485 99536485 1001 86380 86390 1
536964 99536964 1001 86380 86390 1
536887 99536887 1001 86380 86390 1
536700 99536700 1001 86380 86390 1
536651 99536651 1001 86380 86390 1
537913 99537913 1001 86380 86390 1
537904 99537904 1001 86380 86390 1
537881 99537881 1001 86380 86390 1
537658 99537658 1001 86380 86390 1
537736 99537736 1001 86380 86390 1
537624 99537624 1001 86380 86390 1
537386 99537386 1001 86380 86390 1
538062 99538062 1001 86380 86390 1
538178 99538178 1001 86380 86390 1
538761 99538761 1001 86380 86390 1
538504 99538504 1001 86380 86390 1
538819 99538819 1001 86380 86390 1
539243 99539243 1001 86380 86390 1
539335 99539335 1001 86380 86390 1
539405 99539405 1001 86380 86390 1
539028 99539028 1001 86380 86390 1
539055 99539055 1001 86380 86390 1
539782 99539782 1001 86380 86390 1
539761 99539761 1001 86380 86390 1
539800 99539800 1001 86380 86390 1
540385 99540385 1001 86380 86390 1
540400 99540400 1001 86380 86390 1
540376 99540376 1001 86380 86390 1
540194 99540194 1001 86380 86390 1
539992 99539992 1001 86380 86390 1
539876 99539876 1001 86380 86390 1
539928 99539928 1001 86380 86390 1
539994 99539994 1001 86380 86390 1
540585 99540585 1001 86380 86390 1
540889 99540889 1001 86380 86390 1
541047 99541047 1001 86380 86390 1
540674 99540674 1001 86380 86390 1
541403 99541403 1001 86380 86390 1
541721 99541721 1001 86380 86390 1
541662 99541662 1001 86380 86390 1
542286 99542286 1001 86380 86390 1
542808 99542808 1001 86380 86390 1
542662 99542662 1001 86380 86390 1
542721 99542721 1001 86380 86390 1
542444 99542444 1001 86380 86390 1
542478 99542478 1001 86380 86390 1
543735 99543735 1001 86380 86390 1
543644 99543644 1001 86380 86390 1
543711 99543711 1001 86380 86390 1
543452 99543452 1001 86380 86390 1
543391 99543391 1001 86380 86390 1
543471 99543471 1001 86380 86390 1
543180 99543180 1001 86380 86390 1
543250 99543250 1001 86380 86390 1
543808 99543808 1001 86380 86390 1
543928 99543928 1001 86380 86390 1
543802 99543802 1001 86380 86390 1
543919 99543919 1001 86380 86390 1
544457 99544457 1001 86380 86390 1
544522 99544522 1001 86380 86390 1
544504 99544504 1001 86380 86390 1
544377 99544377 1001 86380 86390 1
544149 99544149 1001 86380 86390 1
544037 99544037 1001 86380 86390 1
544625 99544625 1001 86380 86390 1
544617 99544617 1001 86380 86390 1
544722 99544722 1001 86380 86390 1
525266 902 1001 52771 53070 1
516787 1064 1001 45572 45872 1
542195 853 1002 48432 60950 1
536468 731 1002 26981 40377 1
400140 99400140 1001 86380 86390 1
400167 99400167 1001 86380 86390 1
400301 99400301 1001 86380 86390 1
400518 99400518 1001 86380 86390 1
400735 99400735 1001 86380 86390 1
401033 99401033 1001 86380 86390 1
401000 99401000 1001 86380 86390 1
401248 99401248 1001 86380 86390 1
401791 99401791 1001 86380 86390 1
402045 99402045 1001 86380 86390 1
402247 99402247 1001 86380 86390 1
402249 99402249 1001 86380 86390 1
402813 99402813 1001 86380 86390 1
403704 99403704 1001 86380 86390 1
403946 99403946 1001 86380 86390 1
404246 99404246 1001 86380 86390 1
404363 99404363 1001 86380 86390 1
404786 99404786 1001 86380 86390 1
404821 99404821 1001 86380 86390 1
404948 99404948 1001 86380 86390 1
405372 99405372 1001 86380 86390 1
405558 99405558 1001 86380 86390 1
406720 99406720 1001 86380 86390 1
407565 99407565 1001 86380 86390 1
407637 99407637 1001 86380 86390 1
407647 99407647 1001 86380 86390 1
407963 99407963 1001 86380 86390 1
408975 99408975 1001 86380 86390 1
409240 99409240 1001 86380 86390 1
409375 99409375 1001 86380 86390 1
409752 99409752 1001 86380 86390 1
409727 99409727 1001 86380 86390 1
409828 99409828 1001 86380 86390 1
410015 99410015 1001 86380 86390 1
410245 99410245 1001 86380 86390 1
410527 99410527 1001 86380 86390 1
410741 99410741 1001 86380 86390 1
410874 99410874 1001 86380 86390 1
411420 99411420 1001 86380 86390 1
411741 99411741 1001 86380 86390 1
412450 99412450 1001 86380 86390 1
413351 99413351 1001 86380 86390 1
413239 99413239 1001 86380 86390 1
412901 99412901 1001 86380 86390 1
412929 99412929 1001 86380 86390 1
412600 99412600 1001 86380 86390 1
414058 99414058 1001 86380 86390 1
413785 99413785 1001 86380 86390 1
413932 99413932 1001 86380 86390 1
415084 99415084 1001 86380 86390 1
414887 99414887 1001 86380 86390 1
414856 99414856 1001 86380 86390 1
414434 99414434 1001 86380 86390 1
415389 99415389 1001 86380 86390 1
416883 99416883 1001 86380 86390 1
416464 99416464 1001 86380 86390 1
415838 99415838 1001 86380 86390 1
417054 99417054 1001 86380 86390 1
417102 99417102 1001 86380 86390 1
418474 99418474 1001 86380 86390 1
418477 99418477 1001 86380 86390 1
418460 99418460 1001 86380 86390 1
418313 99418313 1001 86380 86390 1
417613 99417613 1001 86380 86390 1
417690 99417690 1001 86380 86390 1
417700 99417700 1001 86380 86390 1
418831 99418831 1001 86380 86390 1
419091 99419091 1001 86380 86390 1
420375 99420375 1001 86380 86390 1
420174 99420174 1001 86380 86390 1
419986 99419986 1001 86380 86390 1
419929 99419929 1001 86380 86390 1
419267 99419267 1001 86380 86390 1
419217 99419217 1001 86380 86390 1
420692 99420692 1001 86380 86390 1
420459 99420459 1001 86380 86390 1
421715 99421715 1001 86380 86390 1
421297 99421297 1001 86380 86390 1
421201 99421201 1001 86380 86390 1
421171 99421171 1001 86380 86390 1
420837 99420837 1001 86380 86390 1
422511 99422511 1001 86380 86390 1
422159 99422159 1001 86380 86390 1
423680 99423680 1001 86380 86390 1
423663 99423663 1001 86380 86390 1
423167 99423167 1001 86380 86390 1
423136 99423136 1001 86380 86390 1
423252 99423252 1001 86380 86390 1
424146 99424146 1001 86380 86390 1
424715 99424715 1001 86380 86390 1
424373 99424373 1001 86380 86390 1
425407 99425407 1001 86380 86390 1
426854 99426854 1001 86380 86390 1
426892 99426892 1001 86380 86390 1
426377 99426377 1001 86380 86390 1
425866 99425866 1001 86380 86390 1
426241 99426241 1001 86380 86390 1
428468 99428468 1001 86380 86390 1
428591 99428591 1001 86380 86390 1
428087 99428087 1001 86380 86390 1
428131 99428131 1001 86380 86390 1
428180 99428180 1001 86380 86390 1
427699 99427699 1001 86380 86390 1
427719 99427719 1001 86380 86390 1
428929 99428929 1001 86380 86390 1
430247 99430247 1001 86380 86390 1
429689 99429689 1001 86380 86390 1
429569 99429569 1001 86380 86390 1
429953 99429953 1001 86380 86390 1
429398 99429398 1001 86380 86390 1
431640 99431640 1001 86380 86390 1
431579 99431579 1001 86380 86390 1
431061 99431061 1001 86380 86390 1
431220 99431220 1001 86380 86390 1
432187 99432187 1001 86380 86390 1
432393 99432393 1001 86380 86390 1
432199 99432199 1001 86380 86390 1
433469 99433469 1001 86380 86390 1
433540 99433540 1001 86380 86390 1
433099 99433099 1001 86380 86390 1
432791 99432791 1001 86380 86390 1
435306 99435306 1001 86380 86390 1
435205 99435205 1001 86380 86390 1
435630 99435630 1001 86380 86390 1
435616 99435616 1001 86380 86390 1
437004 99437004 1001 86380 86390 1
436847 99436847 1001 86380 86390 1
300587 99300587 1001 86380 86390 1
300556 99300556 1001 86380 86390 1
300356 99300356 1001 86380 86390 1
300384 99300384 1001 86380 86390 1
300373 99300373 1001 86380 86390 1
300142 99300142 1001 86380 86390 1
300765 99300765 1001 86380 86390 1
300831 99300831 1001 86380 86390 1
301526 99301526 1001 86380 86390 1
301437 99301437 1001 86380 86390 1
301156 99301156 1001 86380 86390 1
301321 99301321 1001 86380 86390 1
301055 99301055 1001 86380 86390 1
301654 99301654 1001 86380 86390 1
302346 99302346 1001 86380 86390 1
302241 99302241 1001 86380 86390 1
302036 99302036 1001 86380 86390 1
301928 99301928 1001 86380 86390 1
301949 99301949 1001 86380 86390 1
302455 99302455 1001 86380 86390 1
302498 99302498 1001 86380 86390 1
302462 99302462 1001 86380 86390 1
303045 99303045 1001 86380 86390 1
303012 99303012 1001 86380 86390 1
302996 99302996 1001 86380 86390 1
302718 99302718 1001 86380 86390 1
302749 99302749 1001 86380 86390 1
302597 99302597 1001 86380 86390 1
303222 99303222 1001 86380 86390 1
303213 99303213 1001 86380 86390 1
303949 99303949 1001 86380 86390 1
303950 99303950 1001 86380 86390 1
303492 99303492 1001 86380 86390 1
303443 99303443 1001 86380 86390 1
304096 99304096 1001 86380 86390 1
304174 99304174 1001 86380 86390 1
304098 99304098 1001 86380 86390 1
304164 99304164 1001 86380 86390 1
304103 99304103 1001 86380 86390 1
304104 99304104 1001 86380 86390 1
304498 99304498 1001 86380 86390 1
304491 99304491 1001 86380 86390 1
304931 99304931 1001 86380 86390 1
304971 99304971 1001 86380 86390 1
305570 99305570 1001 86380 86390 1
305415 99305415 1001 86380 86390 1
305367 99305367 1001 86380 86390 1
500804 99500804 1001 86380 86390 1
500597 99500597 1001 86380 86390 1
500268 99500268 1001 86380 86390 1
500960 99500960 1001 86380 86390 1
500974 99500974 1001 86380 86390 1
501608 99501608 1001 86380 86390 1
501501 99501501 1001 86380 86390 1
501320 99501320 1001 86380 86390 1
501808 99501808 1001 86380 86390 1
501710 99501710 1001 86380 86390 1
501687 99501687 1001 86380 86390 1
502272 99502272 1001 86380 86390 1
501871 99501871 1001 86380 86390 1
501860 99501860 1001 86380 86390 1
501891 99501891 1001 86380 86390 1
501999 99501999 1001 86380 86390 1
503116 99503116 1001 86380 86390 1
503129 99503129 1001 86380 86390 1
503220 99503220 1001 86380 86390 1
502801 99502801 1001 86380 86390 1
502776 99502776 1001 86380 86390 1
502844 99502844 1001 86380 86390 1
504057 99504057 1001 86380 86390 1
504061 99504061 1001 86380 86390 1
504011 99504011 1001 86380 86390 1
503901 99503901 1001 86380 86390 1
503841 99503841 1001 86380 86390 1
503704 99503704 1001 86380 86390 1
503556 99503556 1001 86380 86390 1
504228 99504228 1001 86380 86390 1
504603 99504603 1001 86380 86390 1
504368 99504368 1001 86380 86390 1
504992 99504992 1001 86380 86390 1
505090 99505090 1001 86380 86390 1
505142 99505142 1001 86380 86390 1
505571 99505571 1001 86380 86390 1
505227 99505227 1001 86380 86390 1
505170 99505170 1001 86380 86390 1
505248 99505248 1001 86380 86390 1
505226 99505226 1001 86380 86390 1
505846 99505846 1001 86380 86390 1
505860 99505860 1001 86380 86390 1
506376 99506376 1001 86380 86390 1
506145 99506145 1001 86380 86390 1
505981 99505981 1001 86380 86390 1
505984 99505984 1001 86380 86390 1
506698 99506698 1001 86380 86390 1
507378 99507378 1001 86380 86390 1
506946 99506946 1001 86380 86390 1
506804 99506804 1001 86380 86390 1
506874 99506874 1001 86380 86390 1
506822 99506822 1001 86380 86390 1
506978 99506978 1001 86380 86390 1
506929 99506929 1001 86380 86390 1
507484 99507484 1001 86380 86390 1
507612 99507612 1001 86380 86390 1
508244 99508244 1001 86380 86390 1
507960 99507960 1001 86380 86390 1
508003 99508003 1001 86380 86390 1
507749 99507749 1001 86380 86390 1
508392 99508392 1001 86380 86390 1
508278 99508278 1001 86380 86390 1
508448 99508448 1001 86380 86390 1
508972 99508972 1001 86380 86390 1
508961 99508961 1001 86380 86390 1
508918 99508918 1001 86380 86390 1
508673 99508673 1001 86380 86390 1
509241 99509241 1001 86380 86390 1
509114 99509114 1001 86380 86390 1
509109 99509109 1001 86380 86390 1
509890 99509890 1001 86380 86390 1
509707 99509707 1001 86380 86390 1
509607 99509607 1001 86380 86390 1
509372 99509372 1001 86380 86390 1
509465 99509465 1001 86380 86390 1
509488 99509488 1001 86380 86390 1
509908 99509908 1001 86380 86390 1
510077 99510077 1001 86380 86390 1
510726 99510726 1001 86380 86390 1
510334 99510334 1001 86380 86390 1
510223 99510223 1001 86380 86390 1
510120 99510120 1001 86380 86390 1
510264 99510264 1001 86380 86390 1
510203 99510203 1001 86380 86390 1
510219 99510219 1001 86380 86390 1
510259 99510259 1001 86380 86390 1
510893 99510893 1001 86380 86390 1
511496 99511496 1001 86380 86390 1
511142 99511142 1001 86380 86390 1
510979 99510979 1001 86380 86390 1
510994 99510994 1001 86380 86390 1
511629 99511629 1001 86380 86390 1
511591 99511591 1001 86380 86390 1
511567 99511567 1001 86380 86390 1
511725 99511725 1001 86380 86390 1
511688 99511688 1001 86380 86390 1
511574 99511574 1001 86380 86390 1
512199 99512199 1001 86380 86390 1
512363 99512363 1001 86380 86390 1
512223 99512223 1001 86380 86390 1
512140 99512140 1001 86380 86390 1
512026 99512026 1001 86380 86390 1
511939 99511939 1001 86380 86390 1
511830 99511830 1001 86380 86390 1
512443 99512443 1001 86380 86390 1
512401 99512401 1001 86380 86390 1
512796 99512796 1001 86380 86390 1
513352 99513352 1001 86380 86390 1
513368 99513368 1001 86380 86390 1
513382 99513382 1001 86380 86390 1
513944 99513944 1001 86380 86390 1
513699 99513699 1001 86380 86390 1
513527 99513527 1001 86380 86390 1
514197 99514197 1001 86380 86390 1
514087 99514087 1001 86380 86390 1
514048 99514048 1001 86380 86390 1
514567 99514567 1001 86380 86390 1
514276 99514276 1001 86380 86390 1
514309 99514309 1001 86380 86390 1
514257 99514257 1001 86380 86390 1
515560 99515560 1001 86380 86390 1
515526 99515526 1001 86380 86390 1
515604 99515604 1001 86380 86390 1
515405 99515405 1001 86380 86390 1
515460 99515460 1001 86380 86390 1
515436 99515436 1001 86380 86390 1
515136 99515136 1001 86380 86390 1
515163 99515163 1001 86380 86390 1
515178 99515178 1001 86380 86390 1
515230 99515230 1001 86380 86390 1
515721 99515721 1001 86380 86390 1
515687 99515687 1001 86380 86390 1
516456 99516456 1001 86380 86390 1
516457 99516457 1001 86380 86390 1
516231 99516231 1001 86380 86390 1
516196 99516196 1001 86380 86390 1
516078 99516078 1001 86380 86390 1
516066 99516066 1001 86380 86390 1
516949 99516949 1001 86380 86390 1
516844 99516844 1001 86380 86390 1
516863 99516863 1001 86380 86390 1
517384 99517384 1001 86380 86390 1
518147 99518147 1001 86380 86390 1
517990 99517990 1001 86380 86390 1
518055 99518055 1001 86380 86390 1
518107 99518107 1001 86380 86390 1
518031 99518031 1001 86380 86390 1
517864 99517864 1001 86380 86390 1
518288 99518288 1001 86380 86390 1
518331 99518331 1001 86380 86390 1
518308 99518308 1001 86380 86390 1
518953 99518953 1001 86380 86390 1
518694 99518694 1001 86380 86390 1
518451 99518451 1001 86380 86390 1
519028 99519028 1001 86380 86390 1
518989 99518989 1001 86380 86390 1
519726 99519726 1001 86380 86390 1
519718 99519718 1001 86380 86390 1
519620 99519620 1001 86380 86390 1
519443 99519443 1001 86380 86390 1
519470 99519470 1001 86380 86390 1
519603 99519603 1001 86380 86390 1
519313 99519313 1001 86380 86390 1
519275 99519275 1001 86380 86390 1
519211 99519211 1001 86380 86390 1
519396 99519396 1001 86380 86390 1
519257 99519257 1001 86380 86390 1
519986 99519986 1001 86380 86390 1
519913 99519913 1001 86380 86390 1
520254 99520254 1001 86380 86390 1
520155 99520155 1001 86380 86390 1
520157 99520157 1001 86380 86390 1
520781 99520781 1001 86380 86390 1
520680 99520680 1001 86380 86390 1
521371 99521371 1001 86380 86390 1
521188 99521188 1001 86380 86390 1
521181 99521181 1001 86380 86390 1
521005 99521005 1001 86380 86390 1
521627 99521627 1001 86380 86390 1
521512 99521512 1001 86380 86390 1
522190 99522190 1001 86380 86390 1
522175 99522175 1001 86380 86390 1
521911 99521911 1001 86380 86390 1
523104 99523104 1001 86380 86390 1
522794 99522794 1001 86380 86390 1
523286 99523286 1001 86380 86390 1
523855 99523855 1001 86380 86390 1
523889 99523889 1001 86380 86390 1
523584 99523584 1001 86380 86390 1
523644 99523644 1001 86380 86390 1
523481 99523481 1001 86380 86390 1
523471 99523471 1001 86380 86390 1
524167 99524167 1001 86380 86390 1
524315 99524315 1001 86380 86390 1
524355 99524355 1001 86380 86390 1
524905 99524905 1001 86380 86390 1
525568 99525568 1001 86380 86390 1
525423 99525423 1001 86380 86390 1
525557 99525557 1001 86380 86390 1
525261 99525261 1001 86380 86390 1
525239 99525239 1001 86380 86390 1
525166 99525166 1001 86380 86390 1
525117 99525117 1001 86380 86390 1
525745 99525745 1001 86380 86390 1
526350 99526350 1001 86380 86390 1
526140 99526140 1001 86380 86390 1
526147 99526147 1001 86380 86390 1
525879 99525879 1001 86380 86390 1
525884 99525884 1001 86380 86390 1
526510 99526510 1001 86380 86390 1
526472 99526472 1001 86380 86390 1
526613 99526613 1001 86380 86390 1
527167 99527167 1001 86380 86390 1
527064 99527064 1001 86380 86390 1
527240 99527240 1001 86380 86390 1
527196 99527196 1001 86380 86390 1
526891 99526891 1001 86380 86390 1
526720 99526720 1001 86380 86390 1
527360 99527360 1001 86380 86390 1
527889 99527889 1001 86380 86390 1
527678 99527678 1001 86380 86390 1
527865 99527865 1001 86380 86390 1
527514 99527514 1001 86380 86390 1
528214 99528214 1001 86380 86390 1
528244 99528244 1001 86380 86390 1
528762 99528762 1001 86380 86390 1
528847 99528847 1001 86380 86390 1
528619 99528619 1001 86380 86390 1
528622 99528622 1001 86380 86390 1
528532 99528532 1001 86380 86390 1
528656 99528656 1001 86380 86390 1
528333 99528333 1001 86380 86390 1
528933 99528933 1001 86380 86390 1
528922 99528922 1001 86380 86390 1
529596 99529596 1001 86380 86390 1
529915 99529915 1001 86380 86390 1
529825 99529825 1001 86380 86390 1
529930 99529930 1001 86380 86390 1
530475 99530475 1001 86380 86390 1
530289 99530289 1001 86380 86390 1
530748 99530748 1001 86380 86390 1
530611 99530611 1001 86380 86390 1
531020 99531020 1001 86380 86390 1
531100 99531100 1001 86380 86390 1
531052 99531052 1001 86380 86390 1
531107 99531107 1001 86380 86390 1
530869 99530869 1001 86380 86390 1
531521 99531521 1001 86380 86390 1
532205 99532205 1001 86380 86390 1
532008 99532008 1001 86380 86390 1
531865 99531865 1001 86380 86390 1
531755 99531755 1001 86380 86390 1
531683 99531683 1001 86380 86390 1
532293 99532293 1001 86380 86390 1
532237 99532237 1001 86380 86390 1
532211 99532211 1001 86380 86390 1
532902 99532902 1001 86380 86390 1
532649 99532649 1001 86380 86390 1
532810 99532810 1001 86380 86390 1
532592 99532592 1001 86380 86390 1
533676 99533676 1001 86380 86390 1
533624 99533624 1001 86380 86390 1
533402 99533402 1001 86380 86390 1
533898 99533898 1001 86380 86390 1
534515 99534515 1001 86380 86390 1
534444 99534444 1001 86380 86390 1
534141 99534141 1001 86380 86390 1
534725 99534725 1001 86380 86390 1
535111 99535111 1001 86380 86390 1
535126 99535126 1001 86380 86390 1
535096 99535096 1001 86380 86390 1
534896 99534896 1001 86380 86390 1
535694 99535694 1001 86380 86390 1
536266 99536266 1001 86380 86390 1
536153 99536153 1001 86380 86390 1
535995 99535995 1001 86380 86390 1
535846 99535846 1001 86380 86390 1
535724 99535724 1001 86380 86390 1
535843 99535843 1001 86380 86390 1
535740 99535740 1001 86380 86390 1
536496 99536496 1001 86380 86390 1
537124 99537124 1001 86380 86390 1
537065 99537065 1001 86380 86390 1
536939 99536939 1001 86380 86390 1
536590 99536590 1001 86380 86390 1
537226 99537226 1001 86380 86390 1
537268 99537268 1001 86380 86390 1
537180 99537180 1001 86380 86390 1
537981 99537981 1001 86380 86390 1
537518 99537518 1001 86380 86390 1
537467 99537467 1001 86380 86390 1
538717 99538717 1001 86380 86390 1
538220 99538220 1001 86380 86390 1
538277 99538277 1001 86380 86390 1
538292 99538292 1001 86380 86390 1
539373 99539373 1001 86380 86390 1
539326 99539326 1001 86380 86390 1
539352 99539352 1001 86380 86390 1
539182 99539182 1001 86380 86390 1
540373 99540373 1001 86380 86390 1
540468 99540468 1001 86380 86390 1
540551 99540551 1001 86380 86390 1
540473 99540473 1001 86380 86390 1
540475 99540475 1001 86380 86390 1
540886 99540886 1001 86380 86390 1
540858 99540858 1001 86380 86390 1
540768 99540768 1001 86380 86390 1
540705 99540705 1001 86380 86390 1
541375 99541375 1001 86380 86390 1
541955 99541955 1001 86380 86390 1
541968 99541968 1001 86380 86390 1
541759 99541759 1001 86380 86390 1
541798 99541798 1001 86380 86390 1
541725 99541725 1001 86380 86390 1
541912 99541912 1001 86380 86390 1
541507 99541507 1001 86380 86390 1
542159 99542159 1001 86380 86390 1
542124 99542124 1001 86380 86390 1
542790 99542790 1001 86380 86390 1
542909 99542909 1001 86380 86390 1
542628 99542628 1001 86380 86390 1
542376 99542376 1001 86380 86390 1
543120 99543120 1001 86380 86390 1
543044 99543044 1001 86380 86390 1
543460 99543460 1001 86380 86390 1
543227 99543227 1001 86380 86390 1
543812 99543812 1001 86380 86390 1
543935 99543935 1001 86380 86390 1
544483 99544483 1001 86380 86390 1
544570 99544570 1001 86380 86390 1
544245 99544245 1001 86380 86390 1
544042 99544042 1001 86380 86390 1
544055 99544055 1001 86380 86390 1
544111 99544111 1001 86380 86390 1
544009 99544009 1001 86380 86390 1
544608 99544608 1001 86380 86390 1
544694 99544694 1001 86380 86390 1
400027 99400027 1001 86380 86390 1
400253 99400253 1001 86380 86390 1
400829 99400829 1001 86380 86390 1
401016 99401016 1001 86380 86390 1
402687 99402687 1001 86380 86390 1
402837 99402837 1001 86380 86390 1
402989 99402989 1001 86380 86390 1
403149 99403149 1001 86380 86390 1
403770 99403770 1001 86380 86390 1
404578 99404578 1001 86380 86390 1
404505 99404505 1001 86380 86390 1
405530 99405530 1001 86380 86390 1
406147 99406147 1001 86380 86390 1
406130 99406130 1001 86380 86390 1
406446 99406446 1001 86380 86390 1
406474 99406474 1001 86380 86390 1
406975 99406975 1001 86380 86390 1
407306 99407306 1001 86380 86390 1
407371 99407371 1001 86380 86390 1
407665 99407665 1001 86380 86390 1
407973 99407973 1001 86380 86390 1
408194 99408194 1001 86380 86390 1
408486 99408486 1001 86380 86390 1
408520 99408520 1001 86380 86390 1
408902 99408902 1001 86380 86390 1
409109 99409109 1001 86380 86390 1
409331 99409331 1001 86380 86390 1
409596 99409596 1001 86380 86390 1
409803 99409803 1001 86380 86390 1
409899 99409899 1001 86380 86390 1
410059 99410059 1001 86380 86390 1
410191 99410191 1001 86380 86390 1
411042 99411042 1001 86380 86390 1
411129 99411129 1001 86380 86390 1
411229 99411229 1001 86380 86390 1
411336 99411336 1001 86380 86390 1
411616 99411616 1001 86380 86390 1
411723 99411723 1001 86380 86390 1
412037 99412037 1001 86380 86390 1
413656 99413656 1001 86380 86390 1
413360 99413360 1001 86380 86390 1
412938 99412938 1001 86380 86390 1
412959 99412959 1001 86380 86390 1
413206 99413206 1001 86380 86390 1
412694 99412694 1001 86380 86390 1
415264 99415264 1001 86380 86390 1
414793 99414793 1001 86380 86390 1
414251 99414251 1001 86380 86390 1
414436 99414436 1001 86380 86390 1
415447 99415447 1001 86380 86390 1
415590 99415590 1001 86380 86390 1
416514 99416514 1001 86380 86390 1
415877 99415877 1001 86380 86390 1
417012 99417012 1001 86380 86390 1
417533 99417533 1001 86380 86390 1
417725 99417725 1001 86380 86390 1
417816 99417816 1001 86380 86390 1
418928 99418928 1001 86380 86390 1
418433 99418433 1001 86380 86390 1
419200 99419200 1001 86380 86390 1
420217 99420217 1001 86380 86390 1
420391 99420391 1001 86380 86390 1
419937 99419937 1001 86380 86390 1
419293 99419293 1001 86380 86390 1
419324 99419324 1001 86380 86390 1
419356 99419356 1001 86380 86390 1
419389 99419389 1001 86380 86390 1
420674 99420674 1001 86380 86390 1
420769 99420769 1001 86380 86390 1
420700 99420700 1001 86380 86390 1
420668 99420668 1001 86380 86390 1
421840 99421840 1001 86380 86390 1
421478 99421478 1001 86380 86390 1
421651 99421651 1001 86380 86390 1
421099 99421099 1001 86380 86390 1
423455 99423455 1001 86380 86390 1
423217 99423217 1001 86380 86390 1
423293 99423293 1001 86380 86390 1
422622 99422622 1001 86380 86390 1
422917 99422917 1001 86380 86390 1
422813 99422813 1001 86380 86390 1
422818 99422818 1001 86380 86390 1
424055 99424055 1001 86380 86390 1
424748 99424748 1001 86380 86390 1
424391 99424391 1001 86380 86390 1
424429 99424429 1001 86380 86390 1
426524 99426524 1001 86380 86390 1
426093 99426093 1001 86380 86390 1
426026 99426026 1001 86380 86390 1
428423 99428423 1001 86380 86390 1
428419 99428419 1001 86380 86390 1
427958 99427958 1001 86380 86390 1
428782 99428782 1001 86380 86390 1
430068 99430068 1001 86380 86390 1
430217 99430217 1001 86380 86390 1
430258 99430258 1001 86380 86390 1
430348 99430348 1001 86380 86390 1
430010 99430010 1001 86380 86390 1
429707 99429707 1001 86380 86390 1
429185 99429185 1001 86380 86390 1
430523 99430523 1001 86380 86390 1
430436 99430436 1001 86380 86390 1
430644 99430644 1001 86380 86390 1
430447 99430447 1001 86380 86390 1
431029 99431029 1001 86380 86390 1
433646 99433646 1001 86380 86390 1
432908 99432908 1001 86380 86390 1
433205 99433205 1001 86380 86390 1
433186 99433186 1001 86380 86390 1
432504 99432504 1001 86380 86390 1
433960 99433960 1001 86380 86390 1
435176 99435176 1001 86380 86390 1
434792 99434792 1001 86380 86390 1
434169 99434169 1001 86380 86390 1
434390 99434390 1001 86380 86390 1
435777 99435777 1001 86380 86390 1
435453 99435453 1001 86380 86390 1
436827 99436827 1001 86380 86390 1
436785 99436785 1001 86380 86390 1
436840 99436840 1001 86380 86390 1
437008 99437008 1001 86380 86390 1
436515 99436515 1001 86380 86390 1
436737 99436737 1001 86380 86390 1
435919 99435919 1001 86380 86390 1
437215 99437215 1001 86380 86390 1
437350 99437350 1001 86380 86390 1
437281 99437281 1001 86380 86390 1
300668 99300668 1001 86380 86390 1
300687 99300687 1001 86380 86390 1
300625 99300625 1001 86380 86390 1
300419 99300419 1001 86380 86390 1
300470 99300470 1001 86380 86390 1
300304 99300304 1001 86380 86390 1
300882 99300882 1001 86380 86390 1
300862 99300862 1001 86380 86390 1
300916 99300916 1001 86380 86390 1
301387 99301387 1001 86380 86390 1
301393 99301393 1001 86380 86390 1
301046 99301046 1001 86380 86390 1
301034 99301034 1001 86380 86390 1
302377 99302377 1001 86380 86390 1
302307 99302307 1001 86380 86390 1
302230 99302230 1001 86380 86390 1
302372 99302372 1001 86380 86390 1
302173 99302173 1001 86380 86390 1
303027 99303027 1001 86380 86390 1
303005 99303005 1001 86380 86390 1
303138 99303138 1001 86380 86390 1
302814 99302814 1001 86380 86390 1
302771 99302771 1001 86380 86390 1
303385 99303385 1001 86380 86390 1
303226 99303226 1001 86380 86390 1
303957 99303957 1001 86380 86390 1
303923 99303923 1001 86380 86390 1
303624 99303624 1001 86380 86390 1
303773 99303773 1001 86380 86390 1
303565 99303565 1001 86380 86390 1
303422 99303422 1001 86380 86390 1
304132 99304132 1001 86380 86390 1
304733 99304733 1001 86380 86390 1
304853 99304853 1001 86380 86390 1
304645 99304645 1001 86380 86390 1
304504 99304504 1001 86380 86390 1
304483 99304483 1001 86380 86390 1
304244 99304244 1001 86380 86390 1
304901 99304901 1001 86380 86390 1
305624 99305624 1001 86380 86390 1
305375 99305375 1001 86380 86390 1
305297 99305297 1001 86380 86390 1
305265 99305265 1001 86380 86390 1
500147 99500147 1001 86380 86390 1
500726 99500726 1001 86380 86390 1
500757 99500757 1001 86380 86390 1
500811 99500811 1001 86380 86390 1
500571 99500571 1001 86380 86390 1
500450 99500450 1001 86380 86390 1
500343 99500343 1001 86380 86390 1
500926 99500926 1001 86380 86390 1
501603 99501603 1001 86380 86390 1
501558 99501558 1001 86380 86390 1
501560 99501560 1001 86380 86390 1
501363 99501363 1001 86380 86390 1
501299 99501299 1001 86380 86390 1
501248 99501248 1001 86380 86390 1
501263 99501263 1001 86380 86390 1
501277 99501277 1001 86380 86390 1
502265 99502265 1001 86380 86390 1
502448 99502448 1001 86380 86390 1
502283 99502283 1001 86380 86390 1
502076 99502076 1001 86380 86390 1
501975 99501975 1001 86380 86390 1
501992 99501992 1001 86380 86390 1
502032 99502032 1001 86380 86390 1
502050 99502050 1001 86380 86390 1
501921 99501921 1001 86380 86390 1
502528 99502528 1001 86380 86390 1
502583 99502583 1001 86380 86390 1
503152 99503152 1001 86380 86390 1
503223 99503223 1001 86380 86390 1
503060 99503060 1001 86380 86390 1
503069 99503069 1001 86380 86390 1
502955 99502955 1001 86380 86390 1
503084 99503084 1001 86380 86390 1
502836 99502836 1001 86380 86390 1
503353 99503353 1001 86380 86390 1
503455 99503455 1001 86380 86390 1
503942 99503942 1001 86380 86390 1
504119 99504119 1001 86380 86390 1
504302 99504302 1001 86380 86390 1
504789 99504789 1001 86380 86390 1
504867 99504867 1001 86380 86390 1
504512 99504512 1001 86380 86390 1
505125 99505125 1001 86380 86390 1
505087 99505087 1001 86380 86390 1
505579 99505579 1001 86380 86390 1
505376 99505376 1001 86380 86390 1
505481 99505481 1001 86380 86390 1
505346 99505346 1001 86380 86390 1
505915 99505915 1001 86380 86390 1
506393 99506393 1001 86380 86390 1
506420 99506420 1001 86380 86390 1
506476 99506476 1001 86380 86390 1
506248 99506248 1001 86380 86390 1
506339 99506339 1001 86380 86390 1
506273 99506273 1001 86380 86390 1
506015 99506015 1001 86380 86390 1
506041 99506041 1001 86380 86390 1
506601 99506601 1001 86380 86390 1
507278 99507278 1001 86380 86390 1
507420 99507420 1001 86380 86390 1
507166 99507166 1001 86380 86390 1
507212 99507212 1001 86380 86390 1
506952 99506952 1001 86380 86390 1
507689 99507689 1001 86380 86390 1
508431 99508431 1001 86380 86390 1
508446 99508446 1001 86380 86390 1
508726 99508726 1001 86380 86390 1
508689 99508689 1001 86380 86390 1
508757 99508757 1001 86380 86390 1
508745 99508745 1001 86380 86390 1
508797 99508797 1001 86380 86390 1
508826 99508826 1001 86380 86390 1
508563 99508563 1001 86380 86390 1
509200 99509200 1001 86380 86390 1
509580 99509580 1001 86380 86390 1
509988 99509988 1001 86380 86390 1
510053 99510053 1001 86380 86390 1
510598 99510598 1001 86380 86390 1
510655 99510655 1001 86380 86390 1
510578 99510578 1001 86380 86390 1
510630 99510630 1001 86380 86390 1
510646 99510646 1001 86380 86390 1
510417 99510417 1001 86380 86390 1
510433 99510433 1001 86380 86390 1
510519 99510519 1001 86380 86390 1
510931 99510931 1001 86380 86390 1
510736 99510736 1001 86380 86390 1
510832 99510832 1001 86380 86390 1
510884 99510884 1001 86380 86390 1
511369 99511369 1001 86380 86390 1
511180 99511180 1001 86380 86390 1
511162 99511162 1001 86380 86390 1
511165 99511165 1001 86380 86390 1
511136 99511136 1001 86380 86390 1
511554 99511554 1001 86380 86390 1
511646 99511646 1001 86380 86390 1
511713 99511713 1001 86380 86390 1
511714 99511714 1001 86380 86390 1
512283 99512283 1001 86380 86390 1
512086 99512086 1001 86380 86390 1
511977 99511977 1001 86380 86390 1
512583 99512583 1001 86380 86390 1
512516 99512516 1001 86380 86390 1
513169 99513169 1001 86380 86390 1
513120 99513120 1001 86380 86390 1
512859 99512859 1001 86380 86390 1
512929 99512929 1001 86380 86390 1
512800 99512800 1001 86380 86390 1
512673 99512673 1001 86380 86390 1
513328 99513328 1001 86380 86390 1
514012 99514012 1001 86380 86390 1
513532 99513532 1001 86380 86390 1
513600 99513600 1001 86380 86390 1
514108 99514108 1001 86380 86390 1
514079 99514079 1001 86380 86390 1
514662 99514662 1001 86380 86390 1
514428 99514428 1001 86380 86390 1
514338 99514338 1001 86380 86390 1
514351 99514351 1001 86380 86390 1
515036 99515036 1001 86380 86390 1
514979 99514979 1001 86380 86390 1
515593 99515593 1001 86380 86390 1
515442 99515442 1001 86380 86390 1
515411 99515411 1001 86380 86390 1
515105 99515105 1001 86380 86390 1
515107 99515107 1001 86380 86390 1
515186 99515186 1001 86380 86390 1
515798 99515798 1001 86380 86390 1
516410 99516410 1001 86380 86390 1
516021 99516021 1001 86380 86390 1
516037 99516037 1001 86380 86390 1
516515 99516515 1001 86380 86390 1
516671 99516671 1001 86380 86390 1
517198 99517198 1001 86380 86390 1
517310 99517310 1001 86380 86390 1
517005 99517005 1001 86380 86390 1
517058 99517058 1001 86380 86390 1
516981 99516981 1001 86380 86390 1
516912 99516912 1001 86380 86390 1
516891 99516891 1001 86380 86390 1
517506 99517506 1001 86380 86390 1
517341 99517341 1001 86380 86390 1
517613 99517613 1001 86380 86390 1
517706 99517706 1001 86380 86390 1
517708 99517708 1001 86380 86390 1
518236 99518236 1001 86380 86390 1
518901 99518901 1001 86380 86390 1
518941 99518941 1001 86380 86390 1
518978 99518978 1001 86380 86390 1
518794 99518794 1001 86380 86390 1
518767 99518767 1001 86380 86390 1
518536 99518536 1001 86380 86390 1
518538 99518538 1001 86380 86390 1
518417 99518417 1001 86380 86390 1
519761 99519761 1001 86380 86390 1
519526 99519526 1001 86380 86390 1
519410 99519410 1001 86380 86390 1
519335 99519335 1001 86380 86390 1
519208 99519208 1001 86380 86390 1
519397 99519397 1001 86380 86390 1
519243 99519243 1001 86380 86390 1
519373 99519373 1001 86380 86390 1
519941 99519941 1001 86380 86390 1
519851 99519851 1001 86380 86390 1
519832 99519832 1001 86380 86390 1
520527 99520527 1001 86380 86390 1
520490 99520490 1001 86380 86390 1
520542 99520542 1001 86380 86390 1
520634 99520634 1001 86380 86390 1
520523 99520523 1001 86380 86390 1
520421 99520421 1001 86380 86390 1
520333 99520333 1001 86380 86390 1
520020 99520020 1001 86380 86390 1
521464 99521464 1001 86380 86390 1
521200 99521200 1001 86380 86390 1
521070 99521070 1001 86380 86390 1
521254 99521254 1001 86380 86390 1
521033 99521033 1001 86380 86390 1
520867 99520867 1001 86380 86390 1
521620 99521620 1001 86380 86390 1
521582 99521582 1001 86380 86390 1
521595 99521595 1001 86380 86390 1
521651 99521651 1001 86380 86390 1
522212 99522212 1001 86380 86390 1
521932 99521932 1001 86380 86390 1
521956 99521956 1001 86380 86390 1
521801 99521801 1001 86380 86390 1
521745 99521745 1001 86380 86390 1
521693 99521693 1001 86380 86390 1
522483 99522483 1001 86380 86390 1
522390 99522390 1001 86380 86390 1
522959 99522959 1001 86380 86390 1
523064 99523064 1001 86380 86390 1
522621 99522621 1001 86380 86390 1
522664 99522664 1001 86380 86390 1
523258 99523258 1001 86380 86390 1
523262 99523262 1001 86380 86390 1
523279 99523279 1001 86380 86390 1
523790 99523790 1001 86380 86390 1
523797 99523797 1001 86380 86390 1
523560 99523560 1001 86380 86390 1
523418 99523418 1001 86380 86390 1
523438 99523438 1001 86380 86390 1
524089 99524089 1001 86380 86390 1
524461 99524461 1001 86380 86390 1
524424 99524424 1001 86380 86390 1
524386 99524386 1001 86380 86390 1
524521 99524521 1001 86380 86390 1
524562 99524562 1001 86380 86390 1
524246 99524246 1001 86380 86390 1
524259 99524259 1001 86380 86390 1
524287 99524287 1001 86380 86390 1
524302 99524302 1001 86380 86390 1
524160 99524160 1001 86380 86390 1
524875 99524875 1001 86380 86390 1
524815 99524815 1001 86380 86390 1
525230 99525230 1001 86380 86390 1
525100 99525100 1001 86380 86390 1
525763 99525763 1001 86380 86390 1
525624 99525624 1001 86380 86390 1
526308 99526308 1001 86380 86390 1
526310 99526310 1001 86380 86390 1
526248 99526248 1001 86380 86390 1
526263 99526263 1001 86380 86390 1
526302 99526302 1001 86380 86390 1
526167 99526167 1001 86380 86390 1
526009 99526009 1001 86380 86390 1
526504 99526504 1001 86380 86390 1
527188 99527188 1001 86380 86390 1
527197 99527197 1001 86380 86390 1
526838 99526838 1001 86380 86390 1
526883 99526883 1001 86380 86390 1
526680 99526680 1001 86380 86390 1
526827 99526827 1001 86380 86390 1
527391 99527391 1001 86380 86390 1
528046 99528046 1001 86380 86390 1
527926 99527926 1001 86380 86390 1
527548 99527548 1001 86380 86390 1
528192 99528192 1001 86380 86390 1
528128 99528128 1001 86380 86390 1
528277 99528277 1001 86380 86390 1
528721 99528721 1001 86380 86390 1
528426 99528426 1001 86380 86390 1
528443 99528443 1001 86380 86390 1
528915 99528915 1001 86380 86390 1
528908 99528908 1001 86380 86390 1
529542 99529542 1001 86380 86390 1
529571 99529571 1001 86380 86390 1
529394 99529394 1001 86380 86390 1
529245 99529245 1001 86380 86390 1
530366 99530366 1001 86380 86390 1
530458 99530458 1001 86380 86390 1
530053 99530053 1001 86380 86390 1
530100 99530100 1001 86380 86390 1
530770 99530770 1001 86380 86390 1
532133 99532133 1001 86380 86390 1
532109 99532109 1001 86380 86390 1
532196 99532196 1001 86380 86390 1
531910 99531910 1001 86380 86390 1
531914 99531914 1001 86380 86390 1
531744 99531744 1001 86380 86390 1
531657 99531657 1001 86380 86390 1
531619 99531619 1001 86380 86390 1
531634 99531634 1001 86380 86390 1
531777 99531777 1001 86380 86390 1
532319 99532319 1001 86380 86390 1
533007 99533007 1001 86380 86390 1
532913 99532913 1001 86380 86390 1
533025 99533025 1001 86380 86390 1
532685 99532685 1001 86380 86390 1
532714 99532714 1001 86380 86390 1
533122 99533122 1001 86380 86390 1
533127 99533127 1001 86380 86390 1
533730 99533730 1001 86380 86390 1
533797 99533797 1001 86380 86390 1
534025 99534025 1001 86380 86390 1
534040 99534040 1001 86380 86390 1
533928 99533928 1001 86380 86390 1
533983 99533983 1001 86380 86390 1
534523 99534523 1001 86380 86390 1
534350 99534350 1001 86380 86390 1
534365 99534365 1001 86380 86390 1
534105 99534105 1001 86380 86390 1
534172 99534172 1001 86380 86390 1
534177 99534177 1001 86380 86390 1
535402 99535402 1001 86380 86390 1
535445 99535445 1001 86380 86390 1
535700 99535700 1001 86380 86390 1
536326 99536326 1001 86380 86390 1
535958 99535958 1001 86380 86390 1
535972 99535972 1001 86380 86390 1
535788 99535788 1001 86380 86390 1
535765 99535765 1001 86380 86390 1
536342 99536342 1001 86380 86390 1
537031 99537031 1001 86380 86390 1
536809 99536809 1001 86380 86390 1
536704 99536704 1001 86380 86390 1
536640 99536640 1001 86380 86390 1
536721 99536721 1001 86380 86390 1
537355 99537355 1001 86380 86390 1
537918 99537918 1001 86380 86390 1
537683 99537683 1001 86380 86390 1
537684 99537684 1001 86380 86390 1
537611 99537611 1001 86380 86390 1
537520 99537520 1001 86380 86390 1
537548 99537548 1001 86380 86390 1
538085 99538085 1001 86380 86390 1
538136 99538136 1001 86380 86390 1
538801 99538801 1001 86380 86390 1
538601 99538601 1001 86380 86390 1
539513 99539513 1001 86380 86390 1
539351 99539351 1001 86380 86390 1
539275 99539275 1001 86380 86390 1
539152 99539152 1001 86380 86390 1
539774 99539774 1001 86380 86390 1
539710 99539710 1001 86380 86390 1
539700 99539700 1001 86380 86390 1
539739 99539739 1001 86380 86390 1
540296 99540296 1001 86380 86390 1
540164 99540164 1001 86380 86390 1
540191 99540191 1001 86380 86390 1
539907 99539907 1001 86380 86390 1
539922 99539922 1001 86380 86390 1
540503 99540503 1001 86380 86390 1
541151 99541151 1001 86380 86390 1
541128 99541128 1001 86380 86390 1
541098 99541098 1001 86380 86390 1
540897 99540897 1001 86380 86390 1
540845 99540845 1001 86380 86390 1
540872 99540872 1001 86380 86390 1
541459 99541459 1001 86380 86390 1
541324 99541324 1001 86380 86390 1
542089 99542089 1001 86380 86390 1
541972 99541972 1001 86380 86390 1
542109 99542109 1001 86380 86390 1
541501 99541501 1001 86380 86390 1
541609 99541609 1001 86380 86390 1
542316 99542316 1001 86380 86390 1
542178 99542178 1001 86380 86390 1
542269 99542269 1001 86380 86390 1
542877 99542877 1001 86380 86390 1
542369 99542369 1001 86380 86390 1
543708 99543708 1001 86380 86390 1
543670 99543670 1001 86380 86390 1
543410 99543410 1001 86380 86390 1
543788 99543788 1001 86380 86390 1
544405 99544405 1001 86380 86390 1
544519 99544519 1001 86380 86390 1
544361 99544361 1001 86380 86390 1
544116 99544116 1001 86380 86390 1
400234 99400234 1001 86380 86390 1
400617 99400617 1001 86380 86390 1
401005 99401005 1001 86380 86390 1
401106 99401106 1001 86380 86390 1
401296 99401296 1001 86380 86390 1
401537 99401537 1001 86380 86390 1
401764 99401764 1001 86380 86390 1
401790 99401790 1001 86380 86390 1
401824 99401824 1001 86380 86390 1
401911 99401911 1001 86380 86390 1
402055 99402055 1001 86380 86390 1
402146 99402146 1001 86380 86390 1
402392 99402392 1001 86380 86390 1
403061 99403061 1001 86380 86390 1
403486 99403486 1001 86380 86390 1
403584 99403584 1001 86380 86390 1
404036 99404036 1001 86380 86390 1
403940 99403940 1001 86380 86390 1
403995 99403995 1001 86380 86390 1
404241 99404241 1001 86380 86390 1
404843 99404843 1001 86380 86390 1
404814 99404814 1001 86380 86390 1
405017 99405017 1001 86380 86390 1
405416 99405416 1001 86380 86390 1
405606 99405606 1001 86380 86390 1
405788 99405788 1001 86380 86390 1
406186 99406186 1001 86380 86390 1
406281 99406281 1001 86380 86390 1
406607 99406607 1001 86380 86390 1
407081 99407081 1001 86380 86390 1
407154 99407154 1001 86380 86390 1
407184 99407184 1001 86380 86390 1
407197 99407197 1001 86380 86390 1
407366 99407366 1001 86380 86390 1
407515 99407515 1001 86380 86390 1
407707 99407707 1001 86380 86390 1
407687 99407687 1001 86380 86390 1
407814 99407814 1001 86380 86390 1
408394 99408394 1001 86380 86390 1
408357 99408357 1001 86380 86390 1
408913 99408913 1001 86380 86390 1
408927 99408927 1001 86380 86390 1
408987 99408987 1001 86380 86390 1
409337 99409337 1001 86380 86390 1
409677 99409677 1001 86380 86390 1
409746 99409746 1001 86380 86390 1
409909 99409909 1001 86380 86390 1
410855 99410855 1001 86380 86390 1
410880 99410880 1001 86380 86390 1
410956 99410956 1001 86380 86390 1
410975 99410975 1001 86380 86390 1
411048 99411048 1001 86380 86390 1
411188 99411188 1001 86380 86390 1
411198 99411198 1001 86380 86390 1
411318 99411318 1001 86380 86390 1
411410 99411410 1001 86380 86390 1
411542 99411542 1001 86380 86390 1
411704 99411704 1001 86380 86390 1
411887 99411887 1001 86380 86390 1
411899 99411899 1001 86380 86390 1
413508 99413508 1001 86380 86390 1
412949 99412949 1001 86380 86390 1
412511 99412511 1001 86380 86390 1
415259 99415259 1001 86380 86390 1
415146 99415146 1001 86380 86390 1
415237 99415237 1001 86380 86390 1
414586 99414586 1001 86380 86390 1
414177 99414177 1001 86380 86390 1
414298 99414298 1001 86380 86390 1
414500 99414500 1001 86380 86390 1
415367 99415367 1001 86380 86390 1
415621 99415621 1001 86380 86390 1
415441 99415441 1001 86380 86390 1
416822 99416822 1001 86380 86390 1
416498 99416498 1001 86380 86390 1
416039 99416039 1001 86380 86390 1
415823 99415823 1001 86380 86390 1
417197 99417197 1001 86380 86390 1
417470 99417470 1001 86380 86390 1
418676 99418676 1001 86380 86390 1
418497 99418497 1001 86380 86390 1
418425 99418425 1001 86380 86390 1
418214 99418214 1001 86380 86390 1
420296 99420296 1001 86380 86390 1
419312 99419312 1001 86380 86390 1
421870 99421870 1001 86380 86390 1
421968 99421968 1001 86380 86390 1
422056 99422056 1001 86380 86390 1
421369 99421369 1001 86380 86390 1
421587 99421587 1001 86380 86390 1
421419 99421419 1001 86380 86390 1
421258 99421258 1001 86380 86390 1
420872 99420872 1001 86380 86390 1
420883 99420883 1001 86380 86390 1
423463 99423463 1001 86380 86390 1
423432 99423432 1001 86380 86390 1
422638 99422638 1001 86380 86390 1
423754 99423754 1001 86380 86390 1
423998 99423998 1001 86380 86390 1
423880 99423880 1001 86380 86390 1
425776 99425776 1001 86380 86390 1
425611 99425611 1001 86380 86390 1
425478 99425478 1001 86380 86390 1
425588 99425588 1001 86380 86390 1
425492 99425492 1001 86380 86390 1
427004 99427004 1001 86380 86390 1
426855 99426855 1001 86380 86390 1
426808 99426808 1001 86380 86390 1
426218 99426218 1001 86380 86390 1
426119 99426119 1001 86380 86390 1
425869 99425869 1001 86380 86390 1
427411 99427411 1001 86380 86390 1
427488 99427488 1001 86380 86390 1
428446 99428446 1001 86380 86390 1
428655 99428655 1001 86380 86390 1
428715 99428715 1001 86380 86390 1
428378 99428378 1001 86380 86390 1
427975 99427975 1001 86380 86390 1
428070 99428070 1001 86380 86390 1
428022 99428022 1001 86380 86390 1
427569 99427569 1001 86380 86390 1
430229 99430229 1001 86380 86390 1
429407 99429407 1001 86380 86390 1
430486 99430486 1001 86380 86390 1
430625 99430625 1001 86380 86390 1
430542 99430542 1001 86380 86390 1
431963 99431963 1001 86380 86390 1
431915 99431915 1001 86380 86390 1
431642 99431642 1001 86380 86390 1
431091 99431091 1001 86380 86390 1
431172 99431172 1001 86380 86390 1
432101 99432101 1001 86380 86390 1
432106 99432106 1001 86380 86390 1
433627 99433627 1001 86380 86390 1
433704 99433704 1001 86380 86390 1
433336 99433336 1001 86380 86390 1
433253 99433253 1001 86380 86390 1
432762 99432762 1001 86380 86390 1
432658 99432658 1001 86380 86390 1
432842 99432842 1001 86380 86390 1
433916 99433916 1001 86380 86390 1
434074 99434074 1001 86380 86390 1
433877 99433877 1001 86380 86390 1
435100 99435100 1001 86380 86390 1
434940 99434940 1001 86380 86390 1
434706 99434706 1001 86380 86390 1
434813 99434813 1001 86380 86390 1
435446 99435446 1001 86380 86390 1
436818 99436818 1001 86380 86390 1
436993 99436993 1001 86380 86390 1
436366 99436366 1001 86380 86390 1
436367 99436367 1001 86380 86390 1
300029 99300029 1001 86380 86390 1
300035 99300035 1001 86380 86390 1
300703 99300703 1001 86380 86390 1
300683 99300683 1001 86380 86390 1
300671 99300671 1001 86380 86390 1
300464 99300464 1001 86380 86390 1
300252 99300252 1001 86380 86390 1
300829 99300829 1001 86380 86390 1
300778 99300778 1001 86380 86390 1
301548 99301548 1001 86380 86390 1
301009 99301009 1001 86380 86390 1
301597 99301597 1001 86380 86390 1
302309 99302309 1001 86380 86390 1
302342 99302342 1001 86380 86390 1
302034 99302034 1001 86380 86390 1
302165 99302165 1001 86380 86390 1
301850 99301850 1001 86380 86390 1
301813 99301813 1001 86380 86390 1
301788 99301788 1001 86380 86390 1
301801 99301801 1001 86380 86390 1
302559 99302559 1001 86380 86390 1
303011 99303011 1001 86380 86390 1
303200 99303200 1001 86380 86390 1
302886 99302886 1001 86380 86390 1
302994 99302994 1001 86380 86390 1
303975 99303975 1001 86380 86390 1
304230 99304230 1001 86380 86390 1
304679 99304679 1001 86380 86390 1
304780 99304780 1001 86380 86390 1
304502 99304502 1001 86380 86390 1
304303 99304303 1001 86380 86390 1
304900 99304900 1001 86380 86390 1
304914 99304914 1001 86380 86390 1
305047 99305047 1001 86380 86390 1
305536 99305536 1001 86380 86390 1
305564 99305564 1001 86380 86390 1
305170 99305170 1001 86380 86390 1
305251 99305251 1001 86380 86390 1
500039 99500039 1001 86380 86390 1
500081 99500081 1001 86380 86390 1
500507 99500507 1001 86380 86390 1
500407 99500407 1001 86380 86390 1
500499 99500499 1001 86380 86390 1
500292 99500292 1001 86380 86390 1
500851 99500851 1001 86380 86390 1
501014 99501014 1001 86380 86390 1
501612 99501612 1001 86380 86390 1
501405 99501405 1001 86380 86390 1
501135 99501135 1001 86380 86390 1
501084 99501084 1001 86380 86390 1
501667 99501667 1001 86380 86390 1
502268 99502268 1001 86380 86390 1
502221 99502221 1001 86380 86390 1
502098 99502098 1001 86380 86390 1
501930 99501930 1001 86380 86390 1
501856 99501856 1001 86380 86390 1
502478 99502478 1001 86380 86390 1
502474 99502474 1001 86380 86390 1
503146 99503146 1001 86380 86390 1
503039 99503039 1001 86380 86390 1
502928 99502928 1001 86380 86390 1
502787 99502787 1001 86380 86390 1
503308 99503308 1001 86380 86390 1
503310 99503310 1001 86380 86390 1
503338 99503338 1001 86380 86390 1
504239 99504239 1001 86380 86390 1
504317 99504317 1001 86380 86390 1
504923 99504923 1001 86380 86390 1
504713 99504713 1001 86380 86390 1
504701 99504701 1001 86380 86390 1
504689 99504689 1001 86380 86390 1
504667 99504667 1001 86380 86390 1
504604 99504604 1001 86380 86390 1
505124 99505124 1001 86380 86390 1
504949 99504949 1001 86380 86390 1
505528 99505528 1001 86380 86390 1
505454 99505454 1001 86380 86390 1
505457 99505457 1001 86380 86390 1
505330 99505330 1001 86380 86390 1
505295 99505295 1001 86380 86390 1
505288 99505288 1001 86380 86390 1
505212 99505212 1001 86380 86390 1
505967 99505967 1001 86380 86390 1
505825 99505825 1001 86380 86390 1
505787 99505787 1001 86380 86390 1
506432 99506432 1001 86380 86390 1
506474 99506474 1001 86380 86390 1
506286 99506286 1001 86380 86390 1
506037 99506037 1001 86380 86390 1
506672 99506672 1001 86380 86390 1
506705 99506705 1001 86380 86390 1
507072 99507072 1001 86380 86390 1
506854 99506854 1001 86380 86390 1
506960 99506960 1001 86380 86390 1
507619 99507619 1001 86380 86390 1
507568 99507568 1001 86380 86390 1
508105 99508105 1001 86380 86390 1
507885 99507885 1001 86380 86390 1
507745 99507745 1001 86380 86390 1
507720 99507720 1001 86380 86390 1
508436 99508436 1001 86380 86390 1
508883 99508883 1001 86380 86390 1
509073 99509073 1001 86380 86390 1
508806 99508806 1001 86380 86390 1
508768 99508768 1001 86380 86390 1
508710 99508710 1001 86380 86390 1
508592 99508592 1001 86380 86390 1
509623 99509623 1001 86380 86390 1
509404 99509404 1001 86380 86390 1
509417 99509417 1001 86380 86390 1
509469 99509469 1001 86380 86390 1
509996 99509996 1001 86380 86390 1
510090 99510090 1001 86380 86390 1
510611 99510611 1001 86380 86390 1
510576 99510576 1001 86380 86390 1
510565 99510565 1001 86380 86390 1
510718 99510718 1001 86380 86390 1
510597 99510597 1001 86380 86390 1
510485 99510485 1001 86380 86390 1
510487 99510487 1001 86380 86390 1
510493 99510493 1001 86380 86390 1
510191 99510191 1001 86380 86390 1
510116 99510116 1001 86380 86390 1
510817 99510817 1001 86380 86390 1
511310 99511310 1001 86380 86390 1
511316 99511316 1001 86380 86390 1
511215 99511215 1001 86380 86390 1
511039 99511039 1001 86380 86390 1
510969 99510969 1001 86380 86390 1
511673 99511673 1001 86380 86390 1
511648 99511648 1001 86380 86390 1
512348 99512348 1001 86380 86390 1
512097 99512097 1001 86380 86390 1
512150 99512150 1001 86380 86390 1
511985 99511985 1001 86380 86390 1
512013 99512013 1001 86380 86390 1
512387 99512387 1001 86380 86390 1
513107 99513107 1001 86380 86390 1
512716 99512716 1001 86380 86390 1
512704 99512704 1001 86380 86390 1
513319 99513319 1001 86380 86390 1
513323 99513323 1001 86380 86390 1
513337 99513337 1001 86380 86390 1
513967 99513967 1001 86380 86390 1
514031 99514031 1001 86380 86390 1
513841 99513841 1001 86380 86390 1
513984 99513984 1001 86380 86390 1
513771 99513771 1001 86380 86390 1
513642 99513642 1001 86380 86390 1
513414 99513414 1001 86380 86390 1
513574 99513574 1001 86380 86390 1
514201 99514201 1001 86380 86390 1
514219 99514219 1001 86380 86390 1
514785 99514785 1001 86380 86390 1
514853 99514853 1001 86380 86390 1
514475 99514475 1001 86380 86390 1
514451 99514451 1001 86380 86390 1
514377 99514377 1001 86380 86390 1
515037 99515037 1001 86380 86390 1
514445 99514445 1001 86380 86390 1
514939 99514939 1001 86380 86390 1
515493 99515493 1001 86380 86390 1
515533 99515533 1001 86380 86390 1
515638 99515638 1001 86380 86390 1
515376 99515376 1001 86380 86390 1
515290 99515290 1001 86380 86390 1
515113 99515113 1001 86380 86390 1
515813 99515813 1001 86380 86390 1
515805 99515805 1001 86380 86390 1
516408 99516408 1001 86380 86390 1
516493 99516493 1001 86380 86390 1
515975 99515975 1001 86380 86390 1
516593 99516593 1001 86380 86390 1
517168 99517168 1001 86380 86390 1
517332 99517332 1001 86380 86390 1
517034 99517034 1001 86380 86390 1
517088 99517088 1001 86380 86390 1
516814 99516814 1001 86380 86390 1
516777 99516777 1001 86380 86390 1
517440 99517440 1001 86380 86390 1
517448 99517448 1001 86380 86390 1
518003 99518003 1001 86380 86390 1
517752 99517752 1001 86380 86390 1
517636 99517636 1001 86380 86390 1
517565 99517565 1001 86380 86390 1
518251 99518251 1001 86380 86390 1
518655 99518655 1001 86380 86390 1
518581 99518581 1001 86380 86390 1
518594 99518594 1001 86380 86390 1
518661 99518661 1001 86380 86390 1
518523 99518523 1001 86380 86390 1
518565 99518565 1001 86380 86390 1
519115 99519115 1001 86380 86390 1
519170 99519170 1001 86380 86390 1
519660 99519660 1001 86380 86390 1
519445 99519445 1001 86380 86390 1
519447 99519447 1001 86380 86390 1
519423 99519423 1001 86380 86390 1
519302 99519302 1001 86380 86390 1
519295 99519295 1001 86380 86390 1
519864 99519864 1001 86380 86390 1
519929 99519929 1001 86380 86390 1
519918 99519918 1001 86380 86390 1
519854 99519854 1001 86380 86390 1
519922 99519922 1001 86380 86390 1
520470 99520470 1001 86380 86390 1
520600 99520600 1001 86380 86390 1
520151 99520151 1001 86380 86390 1
520205 99520205 1001 86380 86390 1
520771 99520771 1001 86380 86390 1
520797 99520797 1001 86380 86390 1
521430 99521430 1001 86380 86390 1
521452 99521452 1001 86380 86390 1
522984 99522984 1001 86380 86390 1
522772 99522772 1001 86380 86390 1
522899 99522899 1001 86380 86390 1
522629 99522629 1001 86380 86390 1
522605 99522605 1001 86380 86390 1
523270 99523270 1001 86380 86390 1
523922 99523922 1001 86380 86390 1
523526 99523526 1001 86380 86390 1
523360 99523360 1001 86380 86390 1
524754 99524754 1001 86380 86390 1
524584 99524584 1001 86380 86390 1
524962 99524962 1001 86380 86390 1
524771 99524771 1001 86380 86390 1
524818 99524818 1001 86380 86390 1
525471 99525471 1001 86380 86390 1
525249 99525249 1001 86380 86390 1
525265 99525265 1001 86380 86390 1
525350 99525350 1001 86380 86390 1
525129 99525129 1001 86380 86390 1
525605 99525605 1001 86380 86390 1
526271 99526271 1001 86380 86390 1
526286 99526286 1001 86380 86390 1
526021 99526021 1001 86380 86390 1
525818 99525818 1001 86380 86390 1
526532 99526532 1001 86380 86390 1
526470 99526470 1001 86380 86390 1
526445 99526445 1001 86380 86390 1
527056 99527056 1001 86380 86390 1
527083 99527083 1001 86380 86390 1
527051 99527051 1001 86380 86390 1
526877 99526877 1001 86380 86390 1
526963 99526963 1001 86380 86390 1
526874 99526874 1001 86380 86390 1
526721 99526721 1001 86380 86390 1
526727 99526727 1001 86380 86390 1
527353 99527353 1001 86380 86390 1
527642 99527642 1001 86380 86390 1
528216 99528216 1001 86380 86390 1
528262 99528262 1001 86380 86390 1
528872 99528872 1001 86380 86390 1
528874 99528874 1001 86380 86390 1
528803 99528803 1001 86380 86390 1
528476 99528476 1001 86380 86390 1
528479 99528479 1001 86380 86390 1
529054 99529054 1001 86380 86390 1
529377 99529377 1001 86380 86390 1
529816 99529816 1001 86380 86390 1
529885 99529885 1001 86380 86390 1
529796 99529796 1001 86380 86390 1
530232 99530232 1001 86380 86390 1
530085 99530085 1001 86380 86390 1
531349 99531349 1001 86380 86390 1
531297 99531297 1001 86380 86390 1
531123 99531123 1001 86380 86390 1
531076 99531076 1001 86380 86390 1
530784 99530784 1001 86380 86390 1
530956 99530956 1001 86380 86390 1
531546 99531546 1001 86380 86390 1
531422 99531422 1001 86380 86390 1
531675 99531675 1001 86380 86390 1
531702 99531702 1001 86380 86390 1
531654 99531654 1001 86380 86390 1
532311 99532311 1001 86380 86390 1
532312 99532312 1001 86380 86390 1
532998 99532998 1001 86380 86390 1
532872 99532872 1001 86380 86390 1
532835 99532835 1001 86380 86390 1
532875 99532875 1001 86380 86390 1
532453 99532453 1001 86380 86390 1
532507 99532507 1001 86380 86390 1
533115 99533115 1001 86380 86390 1
533050 99533050 1001 86380 86390 1
533233 99533233 1001 86380 86390 1
533713 99533713 1001 86380 86390 1
533627 99533627 1001 86380 86390 1
533240 99533240 1001 86380 86390 1
533919 99533919 1001 86380 86390 1
534038 99534038 1001 86380 86390 1
533875 99533875 1001 86380 86390 1
534684 99534684 1001 86380 86390 1
534559 99534559 1001 86380 86390 1
534522 99534522 1001 86380 86390 1
534426 99534426 1001 86380 86390 1
534205 99534205 1001 86380 86390 1
534760 99534760 1001 86380 86390 1
534739 99534739 1001 86380 86390 1
534690 99534690 1001 86380 86390 1
535164 99535164 1001 86380 86390 1
535153 99535153 1001 86380 86390 1
535043 99535043 1001 86380 86390 1
535598 99535598 1001 86380 86390 1
535677 99535677 1001 86380 86390 1
535616 99535616 1001 86380 86390 1
536150 99536150 1001 86380 86390 1
536190 99536190 1001 86380 86390 1
535880 99535880 1001 86380 86390 1
535895 99535895 1001 86380 86390 1
536450 99536450 1001 86380 86390 1
536399 99536399 1001 86380 86390 1
536339 99536339 1001 86380 86390 1
537009 99537009 1001 86380 86390 1
537115 99537115 1001 86380 86390 1
536991 99536991 1001 86380 86390 1
536771 99536771 1001 86380 86390 1
536593 99536593 1001 86380 86390 1
536606 99536606 1001 86380 86390 1
536574 99536574 1001 86380 86390 1
537263 99537263 1001 86380 86390 1
537233 99537233 1001 86380 86390 1
537349 99537349 1001 86380 86390 1
537592 99537592 1001 86380 86390 1
537663 99537663 1001 86380 86390 1
538483 99538483 1001 86380 86390 1
538278 99538278 1001 86380 86390 1
539388 99539388 1001 86380 86390 1
539109 99539109 1001 86380 86390 1
540342 99540342 1001 86380 86390 1
539938 99539938 1001 86380 86390 1
540559 99540559 1001 86380 86390 1
540657 99540657 1001 86380 86390 1
541192 99541192 1001 86380 86390 1
541092 99541092 1001 86380 86390 1
540995 99540995 1001 86380 86390 1
540805 99540805 1001 86380 86390 1
540831 99540831 1001 86380 86390 1
541446 99541446 1001 86380 86390 1
541466 99541466 1001 86380 86390 1
541353 99541353 1001 86380 86390 1
542072 99542072 1001 86380 86390 1
541959 99541959 1001 86380 86390 1
541749 99541749 1001 86380 86390 1
541814 99541814 1001 86380 86390 1
541844 99541844 1001 86380 86390 1
541832 99541832 1001 86380 86390 1
541576 99541576 1001 86380 86390 1
541577 99541577 1001 86380 86390 1
541698 99541698 1001 86380 86390 1
542156 99542156 1001 86380 86390 1
542869 99542869 1001 86380 86390 1
542694 99542694 1001 86380 86390 1
542683 99542683 1001 86380 86390 1
542583 99542583 1001 86380 86390 1
542405 99542405 1001 86380 86390 1
542471 99542471 1001 86380 86390 1
542358 99542358 1001 86380 86390 1
543040 99543040 1001 86380 86390 1
543068 99543068 1001 86380 86390 1
543081 99543081 1001 86380 86390 1
543698 99543698 1001 86380 86390 1
543527 99543527 1001 86380 86390 1
543512 99543512 1001 86380 86390 1
543347 99543347 1001 86380 86390 1
543271 99543271 1001 86380 86390 1
543284 99543284 1001 86380 86390 1
543304 99543304 1001 86380 86390 1
543921 99543921 1001 86380 86390 1
544554 99544554 1001 86380 86390 1
544044 99544044 1001 86380 86390 1
544087 99544087 1001 86380 86390 1
544655 99544655 1001 86380 86390 1
505709 748 1001 45233 45532 1
400006 99400006 1001 86380 86390 1
400371 99400371 1001 86380 86390 1
400514 99400514 1001 86380 86390 1
400501 99400501 1001 86380 86390 1
400884 99400884 1001 86380 86390 1
401562 99401562 1001 86380 86390 1
401646 99401646 1001 86380 86390 1
401592 99401592 1001 86380 86390 1
401732 99401732 1001 86380 86390 1
401765 99401765 1001 86380 86390 1
401898 99401898 1001 86380 86390 1
402000 99402000 1001 86380 86390 1
402336 99402336 1001 86380 86390 1
402554 99402554 1001 86380 86390 1
403006 99403006 1001 86380 86390 1
403546 99403546 1001 86380 86390 1
403692 99403692 1001 86380 86390 1
403755 99403755 1001 86380 86390 1
403735 99403735 1001 86380 86390 1
404162 99404162 1001 86380 86390 1
404369 99404369 1001 86380 86390 1
404645 99404645 1001 86380 86390 1
405667 99405667 1001 86380 86390 1
405887 99405887 1001 86380 86390 1
405975 99405975 1001 86380 86390 1
406073 99406073 1001 86380 86390 1
406485 99406485 1001 86380 86390 1
406932 99406932 1001 86380 86390 1
407264 99407264 1001 86380 86390 1
407459 99407459 1001 86380 86390 1
407484 99407484 1001 86380 86390 1
407804 99407804 1001 86380 86390 1
408058 99408058 1001 86380 86390 1
408010 99408010 1001 86380 86390 1
408119 99408119 1001 86380 86390 1
408363 99408363 1001 86380 86390 1
408578 99408578 1001 86380 86390 1
408547 99408547 1001 86380 86390 1
409662 99409662 1001 86380 86390 1
409723 99409723 1001 86380 86390 1
409809 99409809 1001 86380 86390 1
410051 99410051 1001 86380 86390 1
410095 99410095 1001 86380 86390 1
410207 99410207 1001 86380 86390 1
410703 99410703 1001 86380 86390 1
411000 99411000 1001 86380 86390 1
411137 99411137 1001 86380 86390 1
411167 99411167 1001 86380 86390 1
411840 99411840 1001 86380 86390 1
412477 99412477 1001 86380 86390 1
412387 99412387 1001 86380 86390 1
413645 99413645 1001 86380 86390 1
413527 99413527 1001 86380 86390 1
413485 99413485 1001 86380 86390 1
413541 99413541 1001 86380 86390 1
413087 99413087 1001 86380 86390 1
413212 99413212 1001 86380 86390 1
412865 99412865 1001 86380 86390 1
412669 99412669 1001 86380 86390 1
415093 99415093 1001 86380 86390 1
415196 99415196 1001 86380 86390 1
415272 99415272 1001 86380 86390 1
415295 99415295 1001 86380 86390 1
415106 99415106 1001 86380 86390 1
414666 99414666 1001 86380 86390 1
414886 99414886 1001 86380 86390 1
416960 99416960 1001 86380 86390 1
416327 99416327 1001 86380 86390 1
416121 99416121 1001 86380 86390 1
417095 99417095 1001 86380 86390 1
417425 99417425 1001 86380 86390 1
418520 99418520 1001 86380 86390 1
418080 99418080 1001 86380 86390 1
418048 99418048 1001 86380 86390 1
417615 99417615 1001 86380 86390 1
417672 99417672 1001 86380 86390 1
417959 99417959 1001 86380 86390 1
417630 99417630 1001 86380 86390 1
418843 99418843 1001 86380 86390 1
418965 99418965 1001 86380 86390 1
418992 99418992 1001 86380 86390 1
420278 99420278 1001 86380 86390 1
420269 99420269 1001 86380 86390 1
420351 99420351 1001 86380 86390 1
419971 99419971 1001 86380 86390 1
419374 99419374 1001 86380 86390 1
419592 99419592 1001 86380 86390 1
420702 99420702 1001 86380 86390 1
421928 99421928 1001 86380 86390 1
421959 99421959 1001 86380 86390 1
421581 99421581 1001 86380 86390 1
420885 99420885 1001 86380 86390 1
422146 99422146 1001 86380 86390 1
423694 99423694 1001 86380 86390 1
423448 99423448 1001 86380 86390 1
422547 99422547 1001 86380 86390 1
425050 99425050 1001 86380 86390 1
424780 99424780 1001 86380 86390 1
424761 99424761 1001 86380 86390 1
424783 99424783 1001 86380 86390 1
424750 99424750 1001 86380 86390 1
424278 99424278 1001 86380 86390 1
424485 99424485 1001 86380 86390 1
425767 99425767 1001 86380 86390 1
426413 99426413 1001 86380 86390 1
426566 99426566 1001 86380 86390 1
426461 99426461 1001 86380 86390 1
425914 99425914 1001 86380 86390 1
426061 99426061 1001 86380 86390 1
427200 99427200 1001 86380 86390 1
427210 99427210 1001 86380 86390 1
427280 99427280 1001 86380 86390 1
428262 99428262 1001 86380 86390 1
428242 99428242 1001 86380 86390 1
427608 99427608 1001 86380 86390 1
430044 99430044 1001 86380 86390 1
430111 99430111 1001 86380 86390 1
429701 99429701 1001 86380 86390 1
429492 99429492 1001 86380 86390 1
430658 99430658 1001 86380 86390 1
430529 99430529 1001 86380 86390 1
430813 99430813 1001 86380 86390 1
431597 99431597 1001 86380 86390 1
430972 99430972 1001 86380 86390 1
430828 99430828 1001 86380 86390 1
431194 99431194 1001 86380 86390 1
432386 99432386 1001 86380 86390 1
432280 99432280 1001 86380 86390 1
433467 99433467 1001 86380 86390 1
432971 99432971 1001 86380 86390 1
432912 99432912 1001 86380 86390 1
433038 99433038 1001 86380 86390 1
432982 99432982 1001 86380 86390 1
432771 99432771 1001 86380 86390 1
432798 99432798 1001 86380 86390 1
432533 99432533 1001 86380 86390 1
433936 99433936 1001 86380 86390 1
433758 99433758 1001 86380 86390 1
435085 99435085 1001 86380 86390 1
434242 99434242 1001 86380 86390 1
435643 99435643 1001 86380 86390 1
435862 99435862 1001 86380 86390 1
435576 99435576 1001 86380 86390 1
435527 99435527 1001 86380 86390 1
435772 99435772 1001 86380 86390 1
436786 99436786 1001 86380 86390 1
437099 99437099 1001 86380 86390 1
436752 99436752 1001 86380 86390 1
436646 99436646 1001 86380 86390 1
300563 99300563 1001 86380 86390 1
300636 99300636 1001 86380 86390 1
300688 99300688 1001 86380 86390 1
300425 99300425 1001 86380 86390 1
300493 99300493 1001 86380 86390 1
300111 99300111 1001 86380 86390 1
300260 99300260 1001 86380 86390 1
300524 99300524 1001 86380 86390 1
300808 99300808 1001 86380 86390 1
300901 99300901 1001 86380 86390 1
300748 99300748 1001 86380 86390 1
300776 99300776 1001 86380 86390 1
301533 99301533 1001 86380 86390 1
301367 99301367 1001 86380 86390 1
302272 99302272 1001 86380 86390 1
302011 99302011 1001 86380 86390 1
301856 99301856 1001 86380 86390 1
301820 99301820 1001 86380 86390 1
301951 99301951 1001 86380 86390 1
302546 99302546 1001 86380 86390 1
302391 99302391 1001 86380 86390 1
302473 99302473 1001 86380 86390 1
302400 99302400 1001 86380 86390 1
303132 99303132 1001 86380 86390 1
302650 99302650 1001 86380 86390 1
302724 99302724 1001 86380 86390 1
303351 99303351 1001 86380 86390 1
303250 99303250 1001 86380 86390 1
303405 99303405 1001 86380 86390 1
303914 99303914 1001 86380 86390 1
303941 99303941 1001 86380 86390 1
303822 99303822 1001 86380 86390 1
304155 99304155 1001 86380 86390 1
304829 99304829 1001 86380 86390 1
304595 99304595 1001 86380 86390 1
304610 99304610 1001 86380 86390 1
304285 99304285 1001 86380 86390 1
304885 99304885 1001 86380 86390 1
304981 99304981 1001 86380 86390 1
305569 99305569 1001 86380 86390 1
305547 99305547 1001 86380 86390 1
305663 99305663 1001 86380 86390 1
305378 99305378 1001 86380 86390 1
305461 99305461 1001 86380 86390 1
305384 99305384 1001 86380 86390 1
305449 99305449 1001 86380 86390 1
305239 99305239 1001 86380 86390 1
500023 99500023 1001 86380 86390 1
500005 99500005 1001 86380 86390 1
500135 99500135 1001 86380 86390 1
500059 99500059 1001 86380 86390 1
500724 99500724 1001 86380 86390 1
500493 99500493 1001 86380 86390 1
500470 99500470 1001 86380 86390 1
500539 99500539 1001 86380 86390 1
500339 99500339 1001 86380 86390 1
500901 99500901 1001 86380 86390 1
500890 99500890 1001 86380 86390 1
501008 99501008 1001 86380 86390 1
500952 99500952 1001 86380 86390 1
501347 99501347 1001 86380 86390 1
501824 99501824 1001 86380 86390 1
501762 99501762 1001 86380 86390 1
502451 99502451 1001 86380 86390 1
502066 99502066 1001 86380 86390 1
502002 99502002 1001 86380 86390 1
501914 99501914 1001 86380 86390 1
502491 99502491 1001 86380 86390 1
502521 99502521 1001 86380 86390 1
502575 99502575 1001 86380 86390 1
502472 99502472 1001 86380 86390 1
503296 99503296 1001 86380 86390 1
503352 99503352 1001 86380 86390 1
503938 99503938 1001 86380 86390 1
504020 99504020 1001 86380 86390 1
503719 99503719 1001 86380 86390 1
503675 99503675 1001 86380 86390 1
504133 99504133 1001 86380 86390 1
504569 99504569 1001 86380 86390 1
504382 99504382 1001 86380 86390 1
505696 99505696 1001 86380 86390 1
505399 99505399 1001 86380 86390 1
505156 99505156 1001 86380 86390 1
505172 99505172 1001 86380 86390 1
505875 99505875 1001 86380 86390 1
505940 99505940 1001 86380 86390 1
505774 99505774 1001 86380 86390 1
506570 99506570 1001 86380 86390 1
506357 99506357 1001 86380 86390 1
506182 99506182 1001 86380 86390 1
506174 99506174 1001 86380 86390 1
506164 99506164 1001 86380 86390 1
506153 99506153 1001 86380 86390 1
506723 99506723 1001 86380 86390 1
506731 99506731 1001 86380 86390 1
506909 99506909 1001 86380 86390 1
506966 99506966 1001 86380 86390 1
506980 99506980 1001 86380 86390 1
508096 99508096 1001 86380 86390 1
508124 99508124 1001 86380 86390 1
507694 99507694 1001 86380 86390 1
509040 99509040 1001 86380 86390 1
508831 99508831 1001 86380 86390 1
508844 99508844 1001 86380 86390 1
508780 99508780 1001 86380 86390 1
508638 99508638 1001 86380 86390 1
508620 99508620 1001 86380 86390 1
509262 99509262 1001 86380 86390 1
509610 99509610 1001 86380 86390 1
509378 99509378 1001 86380 86390 1
510350 99510350 1001 86380 86390 1
510133 99510133 1001 86380 86390 1
510296 99510296 1001 86380 86390 1
510867 99510867 1001 86380 86390 1
510740 99510740 1001 86380 86390 1
510728 99510728 1001 86380 86390 1
510812 99510812 1001 86380 86390 1
511312 99511312 1001 86380 86390 1
511687 99511687 1001 86380 86390 1
512090 99512090 1001 86380 86390 1
512416 99512416 1001 86380 86390 1
512486 99512486 1001 86380 86390 1
513149 99513149 1001 86380 86390 1
513021 99513021 1001 86380 86390 1
512896 99512896 1001 86380 86390 1
512909 99512909 1001 86380 86390 1
512794 99512794 1001 86380 86390 1
512663 99512663 1001 86380 86390 1
512613 99512613 1001 86380 86390 1
513225 99513225 1001 86380 86390 1
513951 99513951 1001 86380 86390 1
513646 99513646 1001 86380 86390 1
514083 99514083 1001 86380 86390 1
514117 99514117 1001 86380 86390 1
514768 99514768 1001 86380 86390 1
514492 99514492 1001 86380 86390 1
514305 99514305 1001 86380 86390 1
514358 99514358 1001 86380 86390 1
514282 99514282 1001 86380 86390 1
515643 99515643 1001 86380 86390 1
515173 99515173 1001 86380 86390 1
515266 99515266 1001 86380 86390 1
516484 99516484 1001 86380 86390 1
516334 99516334 1001 86380 86390 1
516399 99516399 1001 86380 86390 1
516431 99516431 1001 86380 86390 1
516202 99516202 1001 86380 86390 1
516166 99516166 1001 86380 86390 1
516588 99516588 1001 86380 86390 1
517055 99517055 1001 86380 86390 1
516945 99516945 1001 86380 86390 1
516861 99516861 1001 86380 86390 1
516722 99516722 1001 86380 86390 1
516738 99516738 1001 86380 86390 1
517359 99517359 1001 86380 86390 1
517442 99517442 1001 86380 86390 1
517989 99517989 1001 86380 86390 1
518254 99518254 1001 86380 86390 1
518475 99518475 1001 86380 86390 1
519068 99519068 1001 86380 86390 1
519444 99519444 1001 86380 86390 1
519292 99519292 1001 86380 86390 1
519318 99519318 1001 86380 86390 1
519952 99519952 1001 86380 86390 1
520481 99520481 1001 86380 86390 1
520533 99520533 1001 86380 86390 1
520302 99520302 1001 86380 86390 1
520102 99520102 1001 86380 86390 1
520037 99520037 1001 86380 86390 1
520221 99520221 1001 86380 86390 1
520197 99520197 1001 86380 86390 1
520666 99520666 1001 86380 86390 1
520695 99520695 1001 86380 86390 1
520972 99520972 1001 86380 86390 1
521658 99521658 1001 86380 86390 1
522180 99522180 1001 86380 86390 1
522274 99522274 1001 86380 86390 1
522110 99522110 1001 86380 86390 1
521997 99521997 1001 86380 86390 1
522047 99522047 1001 86380 86390 1
521827 99521827 1001 86380 86390 1
521798 99521798 1001 86380 86390 1
522348 99522348 1001 86380 86390 1
522400 99522400 1001 86380 86390 1
522350 99522350 1001 86380 86390 1
523084 99523084 1001 86380 86390 1
522741 99522741 1001 86380 86390 1
522569 99522569 1001 86380 86390 1
522676 99522676 1001 86380 86390 1
523224 99523224 1001 86380 86390 1
523165 99523165 1001 86380 86390 1
523754 99523754 1001 86380 86390 1
523835 99523835 1001 86380 86390 1
523925 99523925 1001 86380 86390 1
523593 99523593 1001 86380 86390 1
523581 99523581 1001 86380 86390 1
523698 99523698 1001 86380 86390 1
523453 99523453 1001 86380 86390 1
523441 99523441 1001 86380 86390 1
523532 99523532 1001 86380 86390 1
524604 99524604 1001 86380 86390 1
524638 99524638 1001 86380 86390 1
524523 99524523 1001 86380 86390 1
524195 99524195 1001 86380 86390 1
524329 99524329 1001 86380 86390 1
524896 99524896 1001 86380 86390 1
525444 99525444 1001 86380 86390 1
525457 99525457 1001 86380 86390 1
525516 99525516 1001 86380 86390 1
525383 99525383 1001 86380 86390 1
525359 99525359 1001 86380 86390 1
525219 99525219 1001 86380 86390 1
525157 99525157 1001 86380 86390 1
525086 99525086 1001 86380 86390 1
525140 99525140 1001 86380 86390 1
525153 99525153 1001 86380 86390 1
525663 99525663 1001 86380 86390 1
526221 99526221 1001 86380 86390 1
526156 99526156 1001 86380 86390 1
526138 99526138 1001 86380 86390 1
525989 99525989 1001 86380 86390 1
526511 99526511 1001 86380 86390 1
526577 99526577 1001 86380 86390 1
526457 99526457 1001 86380 86390 1
527225 99527225 1001 86380 86390 1
526919 99526919 1001 86380 86390 1
527014 99527014 1001 86380 86390 1
526641 99526641 1001 86380 86390 1
527290 99527290 1001 86380 86390 1
527267 99527267 1001 86380 86390 1
527949 99527949 1001 86380 86390 1
527687 99527687 1001 86380 86390 1
527467 99527467 1001 86380 86390 1
528087 99528087 1001 86380 86390 1
528852 99528852 1001 86380 86390 1
528833 99528833 1001 86380 86390 1
528631 99528631 1001 86380 86390 1
528673 99528673 1001 86380 86390 1
528522 99528522 1001 86380 86390 1
528694 99528694 1001 86380 86390 1
528578 99528578 1001 86380 86390 1
528374 99528374 1001 86380 86390 1
529031 99529031 1001 86380 86390 1
529327 99529327 1001 86380 86390 1
529398 99529398 1001 86380 86390 1
529478 99529478 1001 86380 86390 1
529491 99529491 1001 86380 86390 1
529306 99529306 1001 86380 86390 1
529312 99529312 1001 86380 86390 1
529894 99529894 1001 86380 86390 1
529834 99529834 1001 86380 86390 1
530451 99530451 1001 86380 86390 1
530446 99530446 1001 86380 86390 1
530369 99530369 1001 86380 86390 1
530421 99530421 1001 86380 86390 1
530422 99530422 1001 86380 86390 1
530180 99530180 1001 86380 86390 1
530197 99530197 1001 86380 86390 1
530038 99530038 1001 86380 86390 1
530077 99530077 1001 86380 86390 1
530736 99530736 1001 86380 86390 1
531186 99531186 1001 86380 86390 1
530823 99530823 1001 86380 86390 1
530933 99530933 1001 86380 86390 1
530856 99530856 1001 86380 86390 1
531386 99531386 1001 86380 86390 1
531624 99531624 1001 86380 86390 1
531664 99531664 1001 86380 86390 1
531769 99531769 1001 86380 86390 1
533003 99533003 1001 86380 86390 1
533006 99533006 1001 86380 86390 1
532973 99532973 1001 86380 86390 1
532909 99532909 1001 86380 86390 1
532701 99532701 1001 86380 86390 1
532435 99532435 1001 86380 86390 1
533136 99533136 1001 86380 86390 1
533601 99533601 1001 86380 86390 1
533576 99533576 1001 86380 86390 1
533619 99533619 1001 86380 86390 1
533386 99533386 1001 86380 86390 1
533948 99533948 1001 86380 86390 1
534029 99534029 1001 86380 86390 1
533992 99533992 1001 86380 86390 1
533863 99533863 1001 86380 86390 1
533943 99533943 1001 86380 86390 1
534284 99534284 1001 86380 86390 1
534303 99534303 1001 86380 86390 1
534178 99534178 1001 86380 86390 1
534875 99534875 1001 86380 86390 1
534696 99534696 1001 86380 86390 1
534806 99534806 1001 86380 86390 1
534719 99534719 1001 86380 86390 1
535332 99535332 1001 86380 86390 1
535208 99535208 1001 86380 86390 1
535239 99535239 1001 86380 86390 1
536333 99536333 1001 86380 86390 1
536214 99536214 1001 86380 86390 1
536067 99536067 1001 86380 86390 1
536107 99536107 1001 86380 86390 1
536064 99536064 1001 86380 86390 1
535757 99535757 1001 86380 86390 1
535764 99535764 1001 86380 86390 1
536479 99536479 1001 86380 86390 1
536444 99536444 1001 86380 86390 1
536367 99536367 1001 86380 86390 1
537118 99537118 1001 86380 86390 1
536672 99536672 1001 86380 86390 1
536634 99536634 1001 86380 86390 1
536669 99536669 1001 86380 86390 1
537200 99537200 1001 86380 86390 1
537202 99537202 1001 86380 86390 1
537231 99537231 1001 86380 86390 1
537287 99537287 1001 86380 86390 1
537326 99537326 1001 86380 86390 1
537930 99537930 1001 86380 86390 1
537739 99537739 1001 86380 86390 1
537398 99537398 1001 86380 86390 1
538055 99538055 1001 86380 86390 1
538058 99538058 1001 86380 86390 1
538092 99538092 1001 86380 86390 1
538790 99538790 1001 86380 86390 1
538798 99538798 1001 86380 86390 1
538775 99538775 1001 86380 86390 1
538572 99538572 1001 86380 86390 1
538574 99538574 1001 86380 86390 1
538434 99538434 1001 86380 86390 1
538355 99538355 1001 86380 86390 1
538200 99538200 1001 86380 86390 1
539006 99539006 1001 86380 86390 1
538903 99538903 1001 86380 86390 1
538918 99538918 1001 86380 86390 1
539496 99539496 1001 86380 86390 1
539589 99539589 1001 86380 86390 1
539201 99539201 1001 86380 86390 1
539762 99539762 1001 86380 86390 1
539815 99539815 1001 86380 86390 1
540235 99540235 1001 86380 86390 1
540218 99540218 1001 86380 86390 1
539916 99539916 1001 86380 86390 1
539959 99539959 1001 86380 86390 1
541077 99541077 1001 86380 86390 1
540898 99540898 1001 86380 86390 1
541080 99541080 1001 86380 86390 1
540966 99540966 1001 86380 86390 1
540695 99540695 1001 86380 86390 1
540852 99540852 1001 86380 86390 1
541464 99541464 1001 86380 86390 1
542092 99542092 1001 86380 86390 1
541931 99541931 1001 86380 86390 1
541758 99541758 1001 86380 86390 1
541907 99541907 1001 86380 86390 1
541793 99541793 1001 86380 86390 1
542130 99542130 1001 86380 86390 1
542228 99542228 1001 86380 86390 1
542910 99542910 1001 86380 86390 1
542328 99542328 1001 86380 86390 1
543025 99543025 1001 86380 86390 1
543219 99543219 1001 86380 86390 1
543207 99543207 1001 86380 86390 1
543350 99543350 1001 86380 86390 1
543796 99543796 1001 86380 86390 1
543907 99543907 1001 86380 86390 1
544539 99544539 1001 86380 86390 1
544291 99544291 1001 86380 86390 1
544373 99544373 1001 86380 86390 1
543978 99543978 1001 86380 86390 1
544073 99544073 1001 86380 86390 1
544631 99544631 1001 86380 86390 1
429203 245 1001 39180 39597 1
431698 613 1001 40860 41997 1
428210 209 1001 64440 65637 1
500238 763 1002 58183 63694 1
519538 820 1001 44261 44561 1
400039 99400039 1001 86380 86390 1
400105 99400105 1001 86380 86390 1
400215 99400215 1001 86380 86390 1
400204 99400204 1001 86380 86390 1
400377 99400377 1001 86380 86390 1
400524 99400524 1001 86380 86390 1
400630 99400630 1001 86380 86390 1
400724 99400724 1001 86380 86390 1
400863 99400863 1001 86380 86390 1
401440 99401440 1001 86380 86390 1
401445 99401445 1001 86380 86390 1
401532 99401532 1001 86380 86390 1
401511 99401511 1001 86380 86390 1
402251 99402251 1001 86380 86390 1
402574 99402574 1001 86380 86390 1
402630 99402630 1001 86380 86390 1
402690 99402690 1001 86380 86390 1
402619 99402619 1001 86380 86390 1
402865 99402865 1001 86380 86390 1
403082 99403082 1001 86380 86390 1
403710 99403710 1001 86380 86390 1
403791 99403791 1001 86380 86390 1
403806 99403806 1001 86380 86390 1
404527 99404527 1001 86380 86390 1
404768 99404768 1001 86380 86390 1
405211 99405211 1001 86380 86390 1
405120 99405120 1001 86380 86390 1
405553 99405553 1001 86380 86390 1
405619 99405619 1001 86380 86390 1
405853 99405853 1001 86380 86390 1
406131 99406131 1001 86380 86390 1
406179 99406179 1001 86380 86390 1
406431 99406431 1001 86380 86390 1
406397 99406397 1001 86380 86390 1
406696 99406696 1001 86380 86390 1
406895 99406895 1001 86380 86390 1
407014 99407014 1001 86380 86390 1
407230 99407230 1001 86380 86390 1
407027 99407027 1001 86380 86390 1
407336 99407336 1001 86380 86390 1
407362 99407362 1001 86380 86390 1
407421 99407421 1001 86380 86390 1
407708 99407708 1001 86380 86390 1
408184 99408184 1001 86380 86390 1
408295 99408295 1001 86380 86390 1
409118 99409118 1001 86380 86390 1
409129 99409129 1001 86380 86390 1
409216 99409216 1001 86380 86390 1
409405 99409405 1001 86380 86390 1
409598 99409598 1001 86380 86390 1
411012 99411012 1001 86380 86390 1
411097 99411097 1001 86380 86390 1
411320 99411320 1001 86380 86390 1
411427 99411427 1001 86380 86390 1
413550 99413550 1001 86380 86390 1
413553 99413553 1001 86380 86390 1
413174 99413174 1001 86380 86390 1
412772 99412772 1001 86380 86390 1
415291 99415291 1001 86380 86390 1
415132 99415132 1001 86380 86390 1
414798 99414798 1001 86380 86390 1
414881 99414881 1001 86380 86390 1
414809 99414809 1001 86380 86390 1
415432 99415432 1001 86380 86390 1
416687 99416687 1001 86380 86390 1
416572 99416572 1001 86380 86390 1
415882 99415882 1001 86380 86390 1
417261 99417261 1001 86380 86390 1
418288 99418288 1001 86380 86390 1
417868 99417868 1001 86380 86390 1
419161 99419161 1001 86380 86390 1
418982 99418982 1001 86380 86390 1
418911 99418911 1001 86380 86390 1
419198 99419198 1001 86380 86390 1
420001 99420001 1001 86380 86390 1
420060 99420060 1001 86380 86390 1
420777 99420777 1001 86380 86390 1
420555 99420555 1001 86380 86390 1
421720 99421720 1001 86380 86390 1
421621 99421621 1001 86380 86390 1
421461 99421461 1001 86380 86390 1
421673 99421673 1001 86380 86390 1
421577 99421577 1001 86380 86390 1
421190 99421190 1001 86380 86390 1
423424 99423424 1001 86380 86390 1
423135 99423135 1001 86380 86390 1
423012 99423012 1001 86380 86390 1
423965 99423965 1001 86380 86390 1
423833 99423833 1001 86380 86390 1
424075 99424075 1001 86380 86390 1
425326 99425326 1001 86380 86390 1
425198 99425198 1001 86380 86390 1
425056 99425056 1001 86380 86390 1
424787 99424787 1001 86380 86390 1
424846 99424846 1001 86380 86390 1
425641 99425641 1001 86380 86390 1
425599 99425599 1001 86380 86390 1
426743 99426743 1001 86380 86390 1
426518 99426518 1001 86380 86390 1
426374 99426374 1001 86380 86390 1
426647 99426647 1001 86380 86390 1
426285 99426285 1001 86380 86390 1
426007 99426007 1001 86380 86390 1
425923 99425923 1001 86380 86390 1
426129 99426129 1001 86380 86390 1
426058 99426058 1001 86380 86390 1
426085 99426085 1001 86380 86390 1
426111 99426111 1001 86380 86390 1
427134 99427134 1001 86380 86390 1
427506 99427506 1001 86380 86390 1
428600 99428600 1001 86380 86390 1
428276 99428276 1001 86380 86390 1
428319 99428319 1001 86380 86390 1
427974 99427974 1001 86380 86390 1
427739 99427739 1001 86380 86390 1
427869 99427869 1001 86380 86390 1
429126 99429126 1001 86380 86390 1
429152 99429152 1001 86380 86390 1
428957 99428957 1001 86380 86390 1
430197 99430197 1001 86380 86390 1
429904 99429904 1001 86380 86390 1
429595 99429595 1001 86380 86390 1
429884 99429884 1001 86380 86390 1
429559 99429559 1001 86380 86390 1
429237 99429237 1001 86380 86390 1
431718 99431718 1001 86380 86390 1
431946 99431946 1001 86380 86390 1
431302 99431302 1001 86380 86390 1
431099 99431099 1001 86380 86390 1
431255 99431255 1001 86380 86390 1
432186 99432186 1001 86380 86390 1
433323 99433323 1001 86380 86390 1
433609 99433609 1001 86380 86390 1
432965 99432965 1001 86380 86390 1
432902 99432902 1001 86380 86390 1
432888 99432888 1001 86380 86390 1
432550 99432550 1001 86380 86390 1
433746 99433746 1001 86380 86390 1
435362 99435362 1001 86380 86390 1
435329 99435329 1001 86380 86390 1
434139 99434139 1001 86380 86390 1
434249 99434249 1001 86380 86390 1
436540 99436540 1001 86380 86390 1
436191 99436191 1001 86380 86390 1
300641 99300641 1001 86380 86390 1
300531 99300531 1001 86380 86390 1
300570 99300570 1001 86380 86390 1
300502 99300502 1001 86380 86390 1
300413 99300413 1001 86380 86390 1
300363 99300363 1001 86380 86390 1
300920 99300920 1001 86380 86390 1
300909 99300909 1001 86380 86390 1
300781 99300781 1001 86380 86390 1
301302 99301302 1001 86380 86390 1
300972 99300972 1001 86380 86390 1
301067 99301067 1001 86380 86390 1
301119 99301119 1001 86380 86390 1
301020 99301020 1001 86380 86390 1
301592 99301592 1001 86380 86390 1
302279 99302279 1001 86380 86390 1
302183 99302183 1001 86380 86390 1
301763 99301763 1001 86380 86390 1
301857 99301857 1001 86380 86390 1
302530 99302530 1001 86380 86390 1
303066 99303066 1001 86380 86390 1
302951 99302951 1001 86380 86390 1
302927 99302927 1001 86380 86390 1
302921 99302921 1001 86380 86390 1
302624 99302624 1001 86380 86390 1
302717 99302717 1001 86380 86390 1
302784 99302784 1001 86380 86390 1
303307 99303307 1001 86380 86390 1
303300 99303300 1001 86380 86390 1
303986 99303986 1001 86380 86390 1
303928 99303928 1001 86380 86390 1
303670 99303670 1001 86380 86390 1
303451 99303451 1001 86380 86390 1
303546 99303546 1001 86380 86390 1
303601 99303601 1001 86380 86390 1
304694 99304694 1001 86380 86390 1
304828 99304828 1001 86380 86390 1
304701 99304701 1001 86380 86390 1
304714 99304714 1001 86380 86390 1
304766 99304766 1001 86380 86390 1
304513 99304513 1001 86380 86390 1
304331 99304331 1001 86380 86390 1
304306 99304306 1001 86380 86390 1
304428 99304428 1001 86380 86390 1
304417 99304417 1001 86380 86390 1
304975 99304975 1001 86380 86390 1
304891 99304891 1001 86380 86390 1
305021 99305021 1001 86380 86390 1
305451 99305451 1001 86380 86390 1
305182 99305182 1001 86380 86390 1
305222 99305222 1001 86380 86390 1
305226 99305226 1001 86380 86390 1
305254 99305254 1001 86380 86390 1
500697 99500697 1001 86380 86390 1
500700 99500700 1001 86380 86390 1
500242 99500242 1001 86380 86390 1
500876 99500876 1001 86380 86390 1
500930 99500930 1001 86380 86390 1
500973 99500973 1001 86380 86390 1
500923 99500923 1001 86380 86390 1
501468 99501468 1001 86380 86390 1
501401 99501401 1001 86380 86390 1
501076 99501076 1001 86380 86390 1
501026 99501026 1001 86380 86390 1
501797 99501797 1001 86380 86390 1
501801 99501801 1001 86380 86390 1
501765 99501765 1001 86380 86390 1
502288 99502288 1001 86380 86390 1
502316 99502316 1001 86380 86390 1
502342 99502342 1001 86380 86390 1
502381 99502381 1001 86380 86390 1
502091 99502091 1001 86380 86390 1
502116 99502116 1001 86380 86390 1
503170 99503170 1001 86380 86390 1
502868 99502868 1001 86380 86390 1
503403 99503403 1001 86380 86390 1
503836 99503836 1001 86380 86390 1
503627 99503627 1001 86380 86390 1
503620 99503620 1001 86380 86390 1
503595 99503595 1001 86380 86390 1
504162 99504162 1001 86380 86390 1
504743 99504743 1001 86380 86390 1
504533 99504533 1001 86380 86390 1
504600 99504600 1001 86380 86390 1
504680 99504680 1001 86380 86390 1
505113 99505113 1001 86380 86390 1
505037 99505037 1001 86380 86390 1
505592 99505592 1001 86380 86390 1
505702 99505702 1001 86380 86390 1
505250 99505250 1001 86380 86390 1
505845 99505845 1001 86380 86390 1
505949 99505949 1001 86380 86390 1
506410 99506410 1001 86380 86390 1
506288 99506288 1001 86380 86390 1
506340 99506340 1001 86380 86390 1
506186 99506186 1001 86380 86390 1
506619 99506619 1001 86380 86390 1
506684 99506684 1001 86380 86390 1
506711 99506711 1001 86380 86390 1
507259 99507259 1001 86380 86390 1
507025 99507025 1001 86380 86390 1
507026 99507026 1001 86380 86390 1
507120 99507120 1001 86380 86390 1
507108 99507108 1001 86380 86390 1
506957 99506957 1001 86380 86390 1
507471 99507471 1001 86380 86390 1
507565 99507565 1001 86380 86390 1
507546 99507546 1001 86380 86390 1
507509 99507509 1001 86380 86390 1
507965 99507965 1001 86380 86390 1
508023 99508023 1001 86380 86390 1
507846 99507846 1001 86380 86390 1
508355 99508355 1001 86380 86390 1
508890 99508890 1001 86380 86390 1
508700 99508700 1001 86380 86390 1
508728 99508728 1001 86380 86390 1
508729 99508729 1001 86380 86390 1
508696 99508696 1001 86380 86390 1
509750 99509750 1001 86380 86390 1
509742 99509742 1001 86380 86390 1
509848 99509848 1001 86380 86390 1
509636 99509636 1001 86380 86390 1
509324 99509324 1001 86380 86390 1
509941 99509941 1001 86380 86390 1
510690 99510690 1001 86380 86390 1
510331 99510331 1001 86380 86390 1
510425 99510425 1001 86380 86390 1
510426 99510426 1001 86380 86390 1
510156 99510156 1001 86380 86390 1
510851 99510851 1001 86380 86390 1
511545 99511545 1001 86380 86390 1
511024 99511024 1001 86380 86390 1
511632 99511632 1001 86380 86390 1
511852 99511852 1001 86380 86390 1
511808 99511808 1001 86380 86390 1
511821 99511821 1001 86380 86390 1
511782 99511782 1001 86380 86390 1
512509 99512509 1001 86380 86390 1
512398 99512398 1001 86380 86390 1
512581 99512581 1001 86380 86390 1
513039 99513039 1001 86380 86390 1
513032 99513032 1001 86380 86390 1
513096 99513096 1001 86380 86390 1
512831 99512831 1001 86380 86390 1
512870 99512870 1001 86380 86390 1
512640 99512640 1001 86380 86390 1
512666 99512666 1001 86380 86390 1
512671 99512671 1001 86380 86390 1
512737 99512737 1001 86380 86390 1
514026 99514026 1001 86380 86390 1
513710 99513710 1001 86380 86390 1
513479 99513479 1001 86380 86390 1
514149 99514149 1001 86380 86390 1
514152 99514152 1001 86380 86390 1
514077 99514077 1001 86380 86390 1
514545 99514545 1001 86380 86390 1
514303 99514303 1001 86380 86390 1
514386 99514386 1001 86380 86390 1
514870 99514870 1001 86380 86390 1
514964 99514964 1001 86380 86390 1
515336 99515336 1001 86380 86390 1
515344 99515344 1001 86380 86390 1
515745 99515745 1001 86380 86390 1
516167 99516167 1001 86380 86390 1
516297 99516297 1001 86380 86390 1
516233 99516233 1001 86380 86390 1
515972 99515972 1001 86380 86390 1
516564 99516564 1001 86380 86390 1
516555 99516555 1001 86380 86390 1
517277 99517277 1001 86380 86390 1
517189 99517189 1001 86380 86390 1
517229 99517229 1001 86380 86390 1
517180 99517180 1001 86380 86390 1
517018 99517018 1001 86380 86390 1
516733 99516733 1001 86380 86390 1
517399 99517399 1001 86380 86390 1
517457 99517457 1001 86380 86390 1
517917 99517917 1001 86380 86390 1
517788 99517788 1001 86380 86390 1
517922 99517922 1001 86380 86390 1
517767 99517767 1001 86380 86390 1
517714 99517714 1001 86380 86390 1
517640 99517640 1001 86380 86390 1
518857 99518857 1001 86380 86390 1
518579 99518579 1001 86380 86390 1
519183 99519183 1001 86380 86390 1
519613 99519613 1001 86380 86390 1
519670 99519670 1001 86380 86390 1
519748 99519748 1001 86380 86390 1
519284 99519284 1001 86380 86390 1
519293 99519293 1001 86380 86390 1
520452 99520452 1001 86380 86390 1
520426 99520426 1001 86380 86390 1
520377 99520377 1001 86380 86390 1
520051 99520051 1001 86380 86390 1
520168 99520168 1001 86380 86390 1
520790 99520790 1001 86380 86390 1
521433 99521433 1001 86380 86390 1
521270 99521270 1001 86380 86390 1
521414 99521414 1001 86380 86390 1
521207 99521207 1001 86380 86390 1
521052 99521052 1001 86380 86390 1
521517 99521517 1001 86380 86390 1
521584 99521584 1001 86380 86390 1
521508 99521508 1001 86380 86390 1
521522 99521522 1001 86380 86390 1
521486 99521486 1001 86380 86390 1
521526 99521526 1001 86380 86390 1
522246 99522246 1001 86380 86390 1
522223 99522223 1001 86380 86390 1
522024 99522024 1001 86380 86390 1
521937 99521937 1001 86380 86390 1
521965 99521965 1001 86380 86390 1
521672 99521672 1001 86380 86390 1
522345 99522345 1001 86380 86390 1
522320 99522320 1001 86380 86390 1
522428 99522428 1001 86380 86390 1
522944 99522944 1001 86380 86390 1
523100 99523100 1001 86380 86390 1
522594 99522594 1001 86380 86390 1
523236 99523236 1001 86380 86390 1
523805 99523805 1001 86380 86390 1
523913 99523913 1001 86380 86390 1
523859 99523859 1001 86380 86390 1
523935 99523935 1001 86380 86390 1
523936 99523936 1001 86380 86390 1
523577 99523577 1001 86380 86390 1
523388 99523388 1001 86380 86390 1
523405 99523405 1001 86380 86390 1
524135 99524135 1001 86380 86390 1
524215 99524215 1001 86380 86390 1
524177 99524177 1001 86380 86390 1
524286 99524286 1001 86380 86390 1
524288 99524288 1001 86380 86390 1
524885 99524885 1001 86380 86390 1
524887 99524887 1001 86380 86390 1
525563 99525563 1001 86380 86390 1
525585 99525585 1001 86380 86390 1
525040 99525040 1001 86380 86390 1
525118 99525118 1001 86380 86390 1
526278 99526278 1001 86380 86390 1
526026 99526026 1001 86380 86390 1
526123 99526123 1001 86380 86390 1
525828 99525828 1001 86380 86390 1
525844 99525844 1001 86380 86390 1
525937 99525937 1001 86380 86390 1
526555 99526555 1001 86380 86390 1
527119 99527119 1001 86380 86390 1
527259 99527259 1001 86380 86390 1
527434 99527434 1001 86380 86390 1
527448 99527448 1001 86380 86390 1
527987 99527987 1001 86380 86390 1
527965 99527965 1001 86380 86390 1
527966 99527966 1001 86380 86390 1
528069 99528069 1001 86380 86390 1
527785 99527785 1001 86380 86390 1
527541 99527541 1001 86380 86390 1
528865 99528865 1001 86380 86390 1
528731 99528731 1001 86380 86390 1
528328 99528328 1001 86380 86390 1
528903 99528903 1001 86380 86390 1
529573 99529573 1001 86380 86390 1
529763 99529763 1001 86380 86390 1
529793 99529793 1001 86380 86390 1
530228 99530228 1001 86380 86390 1
529934 99529934 1001 86380 86390 1
530129 99530129 1001 86380 86390 1
530083 99530083 1001 86380 86390 1
530006 99530006 1001 86380 86390 1
529994 99529994 1001 86380 86390 1
530631 99530631 1001 86380 86390 1
530727 99530727 1001 86380 86390 1
530728 99530728 1001 86380 86390 1
531329 99531329 1001 86380 86390 1
531343 99531343 1001 86380 86390 1
531331 99531331 1001 86380 86390 1
531035 99531035 1001 86380 86390 1
531102 99531102 1001 86380 86390 1
530888 99530888 1001 86380 86390 1
530853 99530853 1001 86380 86390 1
530789 99530789 1001 86380 86390 1
530765 99530765 1001 86380 86390 1
531506 99531506 1001 86380 86390 1
531393 99531393 1001 86380 86390 1
531447 99531447 1001 86380 86390 1
531395 99531395 1001 86380 86390 1
531825 99531825 1001 86380 86390 1
531792 99531792 1001 86380 86390 1
531782 99531782 1001 86380 86390 1
532839 99532839 1001 86380 86390 1
532907 99532907 1001 86380 86390 1
532801 99532801 1001 86380 86390 1
532753 99532753 1001 86380 86390 1
532782 99532782 1001 86380 86390 1
532759 99532759 1001 86380 86390 1
532773 99532773 1001 86380 86390 1
532418 99532418 1001 86380 86390 1
533103 99533103 1001 86380 86390 1
533831 99533831 1001 86380 86390 1
533762 99533762 1001 86380 86390 1
533726 99533726 1001 86380 86390 1
533648 99533648 1001 86380 86390 1
533394 99533394 1001 86380 86390 1
533397 99533397 1001 86380 86390 1
533372 99533372 1001 86380 86390 1
533284 99533284 1001 86380 86390 1
533389 99533389 1001 86380 86390 1
534023 99534023 1001 86380 86390 1
533909 99533909 1001 86380 86390 1
533859 99533859 1001 86380 86390 1
533956 99533956 1001 86380 86390 1
534509 99534509 1001 86380 86390 1
534128 99534128 1001 86380 86390 1
534143 99534143 1001 86380 86390 1
534182 99534182 1001 86380 86390 1
534241 99534241 1001 86380 86390 1
534191 99534191 1001 86380 86390 1
534746 99534746 1001 86380 86390 1
534702 99534702 1001 86380 86390 1
535476 99535476 1001 86380 86390 1
535314 99535314 1001 86380 86390 1
535379 99535379 1001 86380 86390 1
535291 99535291 1001 86380 86390 1
535178 99535178 1001 86380 86390 1
536301 99536301 1001 86380 86390 1
536294 99536294 1001 86380 86390 1
536179 99536179 1001 86380 86390 1
536015 99536015 1001 86380 86390 1
536094 99536094 1001 86380 86390 1
536095 99536095 1001 86380 86390 1
536057 99536057 1001 86380 86390 1
536102 99536102 1001 86380 86390 1
535840 99535840 1001 86380 86390 1
535766 99535766 1001 86380 86390 1
536524 99536524 1001 86380 86390 1
536486 99536486 1001 86380 86390 1
536487 99536487 1001 86380 86390 1
537054 99537054 1001 86380 86390 1
536871 99536871 1001 86380 86390 1
536673 99536673 1001 86380 86390 1
537238 99537238 1001 86380 86390 1
537262 99537262 1001 86380 86390 1
537960 99537960 1001 86380 86390 1
537740 99537740 1001 86380 86390 1
537665 99537665 1001 86380 86390 1
537782 99537782 1001 86380 86390 1
537537 99537537 1001 86380 86390 1
537519 99537519 1001 86380 86390 1
537469 99537469 1001 86380 86390 1
538782 99538782 1001 86380 86390 1
538710 99538710 1001 86380 86390 1
538633 99538633 1001 86380 86390 1
538404 99538404 1001 86380 86390 1
538512 99538512 1001 86380 86390 1
538261 99538261 1001 86380 86390 1
538354 99538354 1001 86380 86390 1
538212 99538212 1001 86380 86390 1
538948 99538948 1001 86380 86390 1
538950 99538950 1001 86380 86390 1
538989 99538989 1001 86380 86390 1
539504 99539504 1001 86380 86390 1
539560 99539560 1001 86380 86390 1
539392 99539392 1001 86380 86390 1
539126 99539126 1001 86380 86390 1
539088 99539088 1001 86380 86390 1
539166 99539166 1001 86380 86390 1
539102 99539102 1001 86380 86390 1
539213 99539213 1001 86380 86390 1
540267 99540267 1001 86380 86390 1
540002 99540002 1001 86380 86390 1
540028 99540028 1001 86380 86390 1
539867 99539867 1001 86380 86390 1
540511 99540511 1001 86380 86390 1
541287 99541287 1001 86380 86390 1
541176 99541176 1001 86380 86390 1
540692 99540692 1001 86380 86390 1
540747 99540747 1001 86380 86390 1
540697 99540697 1001 86380 86390 1
541445 99541445 1001 86380 86390 1
542068 99542068 1001 86380 86390 1
541777 99541777 1001 86380 86390 1
541843 99541843 1001 86380 86390 1
541884 99541884 1001 86380 86390 1
542248 99542248 1001 86380 86390 1
542163 99542163 1001 86380 86390 1
542783 99542783 1001 86380 86390 1
542737 99542737 1001 86380 86390 1
542368 99542368 1001 86380 86390 1
542484 99542484 1001 86380 86390 1
542500 99542500 1001 86380 86390 1
543610 99543610 1001 86380 86390 1
543476 99543476 1001 86380 86390 1
543373 99543373 1001 86380 86390 1
543402 99543402 1001 86380 86390 1
543163 99543163 1001 86380 86390 1
543278 99543278 1001 86380 86390 1
543356 99543356 1001 86380 86390 1
543965 99543965 1001 86380 86390 1
543824 99543824 1001 86380 86390 1
544204 99544204 1001 86380 86390 1
544219 99544219 1001 86380 86390 1
544063 99544063 1001 86380 86390 1
543986 99543986 1001 86380 86390 1
544104 99544104 1001 86380 86390 1
544682 99544682 1001 86380 86390 1
428331 790 1001 53100 57357 1
539286 738 1001 35844 36143 1
400026 99400026 1001 86380 86390 1
400038 99400038 1001 86380 86390 1
400753 99400753 1001 86380 86390 1
401343 99401343 1001 86380 86390 1
401437 99401437 1001 86380 86390 1
401763 99401763 1001 86380 86390 1
401773 99401773 1001 86380 86390 1
402137 99402137 1001 86380 86390 1
402439 99402439 1001 86380 86390 1
402550 99402550 1001 86380 86390 1
402888 99402888 1001 86380 86390 1
403288 99403288 1001 86380 86390 1
403327 99403327 1001 86380 86390 1
404043 99404043 1001 86380 86390 1
404391 99404391 1001 86380 86390 1
404974 99404974 1001 86380 86390 1
405101 99405101 1001 86380 86390 1
405228 99405228 1001 86380 86390 1
405254 99405254 1001 86380 86390 1
405402 99405402 1001 86380 86390 1
405414 99405414 1001 86380 86390 1
405391 99405391 1001 86380 86390 1
405641 99405641 1001 86380 86390 1
405849 99405849 1001 86380 86390 1
406071 99406071 1001 86380 86390 1
406401 99406401 1001 86380 86390 1
406605 99406605 1001 86380 86390 1
406726 99406726 1001 86380 86390 1
406680 99406680 1001 86380 86390 1
406918 99406918 1001 86380 86390 1
407019 99407019 1001 86380 86390 1
407263 99407263 1001 86380 86390 1
407540 99407540 1001 86380 86390 1
407768 99407768 1001 86380 86390 1
407899 99407899 1001 86380 86390 1
409100 99409100 1001 86380 86390 1
409577 99409577 1001 86380 86390 1
409853 99409853 1001 86380 86390 1
409935 99409935 1001 86380 86390 1
410445 99410445 1001 86380 86390 1
410941 99410941 1001 86380 86390 1
411482 99411482 1001 86380 86390 1
412092 99412092 1001 86380 86390 1
412422 99412422 1001 86380 86390 1
412353 99412353 1001 86380 86390 1
413477 99413477 1001 86380 86390 1
413695 99413695 1001 86380 86390 1
413443 99413443 1001 86380 86390 1
413113 99413113 1001 86380 86390 1
413189 99413189 1001 86380 86390 1
412928 99412928 1001 86380 86390 1
412862 99412862 1001 86380 86390 1
413937 99413937 1001 86380 86390 1
414722 99414722 1001 86380 86390 1
416444 99416444 1001 86380 86390 1
415958 99415958 1001 86380 86390 1
416123 99416123 1001 86380 86390 1
417351 99417351 1001 86380 86390 1
417523 99417523 1001 86380 86390 1
417480 99417480 1001 86380 86390 1
418746 99418746 1001 86380 86390 1
418467 99418467 1001 86380 86390 1
418159 99418159 1001 86380 86390 1
418147 99418147 1001 86380 86390 1
417962 99417962 1001 86380 86390 1
417730 99417730 1001 86380 86390 1
419037 99419037 1001 86380 86390 1
420303 99420303 1001 86380 86390 1
420048 99420048 1001 86380 86390 1
419522 99419522 1001 86380 86390 1
419556 99419556 1001 86380 86390 1
420833 99420833 1001 86380 86390 1
420780 99420780 1001 86380 86390 1
420580 99420580 1001 86380 86390 1
421915 99421915 1001 86380 86390 1
421288 99421288 1001 86380 86390 1
421564 99421564 1001 86380 86390 1
420964 99420964 1001 86380 86390 1
423269 99423269 1001 86380 86390 1
423292 99423292 1001 86380 86390 1
422561 99422561 1001 86380 86390 1
422706 99422706 1001 86380 86390 1
422816 99422816 1001 86380 86390 1
425100 99425100 1001 86380 86390 1
424606 99424606 1001 86380 86390 1
424456 99424456 1001 86380 86390 1
424399 99424399 1001 86380 86390 1
424576 99424576 1001 86380 86390 1
424306 99424306 1001 86380 86390 1
425584 99425584 1001 86380 86390 1
425782 99425782 1001 86380 86390 1
425544 99425544 1001 86380 86390 1
425791 99425791 1001 86380 86390 1
426923 99426923 1001 86380 86390 1
426621 99426621 1001 86380 86390 1
426300 99426300 1001 86380 86390 1
426650 99426650 1001 86380 86390 1
426459 99426459 1001 86380 86390 1
425937 99425937 1001 86380 86390 1
426046 99426046 1001 86380 86390 1
425888 99425888 1001 86380 86390 1
425913 99425913 1001 86380 86390 1
425969 99425969 1001 86380 86390 1
426167 99426167 1001 86380 86390 1
427529 99427529 1001 86380 86390 1
427528 99427528 1001 86380 86390 1
428593 99428593 1001 86380 86390 1
427970 99427970 1001 86380 86390 1
428243 99428243 1001 86380 86390 1
428174 99428174 1001 86380 86390 1
428179 99428179 1001 86380 86390 1
427828 99427828 1001 86380 86390 1
427606 99427606 1001 86380 86390 1
429129 99429129 1001 86380 86390 1
428936 99428936 1001 86380 86390 1
430035 99430035 1001 86380 86390 1
429647 99429647 1001 86380 86390 1
429370 99429370 1001 86380 86390 1
429375 99429375 1001 86380 86390 1
430554 99430554 1001 86380 86390 1
430556 99430556 1001 86380 86390 1
430466 99430466 1001 86380 86390 1
431709 99431709 1001 86380 86390 1
431009 99431009 1001 86380 86390 1
432210 99432210 1001 86380 86390 1
433053 99433053 1001 86380 86390 1
432972 99432972 1001 86380 86390 1
434105 99434105 1001 86380 86390 1
435380 99435380 1001 86380 86390 1
435336 99435336 1001 86380 86390 1
434909 99434909 1001 86380 86390 1
434783 99434783 1001 86380 86390 1
434520 99434520 1001 86380 86390 1
434149 99434149 1001 86380 86390 1
435765 99435765 1001 86380 86390 1
436685 99436685 1001 86380 86390 1
436537 99436537 1001 86380 86390 1
436680 99436680 1001 86380 86390 1
436236 99436236 1001 86380 86390 1
437300 99437300 1001 86380 86390 1
300550 99300550 1001 86380 86390 1
300526 99300526 1001 86380 86390 1
300467 99300467 1001 86380 86390 1
300481 99300481 1001 86380 86390 1
300174 99300174 1001 86380 86390 1
300912 99300912 1001 86380 86390 1
300902 99300902 1001 86380 86390 1
301390 99301390 1001 86380 86390 1
301494 99301494 1001 86380 86390 1
301424 99301424 1001 86380 86390 1
301195 99301195 1001 86380 86390 1
301037 99301037 1001 86380 86390 1
301030 99301030 1001 86380 86390 1
301006 99301006 1001 86380 86390 1
302242 99302242 1001 86380 86390 1
302297 99302297 1001 86380 86390 1
302249 99302249 1001 86380 86390 1
302378 99302378 1001 86380 86390 1
302062 99302062 1001 86380 86390 1
301776 99301776 1001 86380 86390 1
301888 99301888 1001 86380 86390 1
302561 99302561 1001 86380 86390 1
302562 99302562 1001 86380 86390 1
302408 99302408 1001 86380 86390 1
303100 99303100 1001 86380 86390 1
303049 99303049 1001 86380 86390 1
302958 99302958 1001 86380 86390 1
302972 99302972 1001 86380 86390 1
302697 99302697 1001 86380 86390 1
302633 99302633 1001 86380 86390 1
303273 99303273 1001 86380 86390 1
303396 99303396 1001 86380 86390 1
303836 99303836 1001 86380 86390 1
304146 99304146 1001 86380 86390 1
304135 99304135 1001 86380 86390 1
304219 99304219 1001 86380 86390 1
304730 99304730 1001 86380 86390 1
304834 99304834 1001 86380 86390 1
304449 99304449 1001 86380 86390 1
304582 99304582 1001 86380 86390 1
304418 99304418 1001 86380 86390 1
304955 99304955 1001 86380 86390 1
305577 99305577 1001 86380 86390 1
305351 99305351 1001 86380 86390 1
305432 99305432 1001 86380 86390 1
305158 99305158 1001 86380 86390 1
305121 99305121 1001 86380 86390 1
500107 99500107 1001 86380 86390 1
500030 99500030 1001 86380 86390 1
500031 99500031 1001 86380 86390 1
500776 99500776 1001 86380 86390 1
500686 99500686 1001 86380 86390 1
500456 99500456 1001 86380 86390 1
500406 99500406 1001 86380 86390 1
500948 99500948 1001 86380 86390 1
501551 99501551 1001 86380 86390 1
501605 99501605 1001 86380 86390 1
501506 99501506 1001 86380 86390 1
501419 99501419 1001 86380 86390 1
501200 99501200 1001 86380 86390 1
501129 99501129 1001 86380 86390 1
501120 99501120 1001 86380 86390 1
501836 99501836 1001 86380 86390 1
501708 99501708 1001 86380 86390 1
502341 99502341 1001 86380 86390 1
502333 99502333 1001 86380 86390 1
502284 99502284 1001 86380 86390 1
502297 99502297 1001 86380 86390 1
502401 99502401 1001 86380 86390 1
502132 99502132 1001 86380 86390 1
502075 99502075 1001 86380 86390 1
502024 99502024 1001 86380 86390 1
502623 99502623 1001 86380 86390 1
502650 99502650 1001 86380 86390 1
502612 99502612 1001 86380 86390 1
502509 99502509 1001 86380 86390 1
503184 99503184 1001 86380 86390 1
503021 99503021 1001 86380 86390 1
502998 99502998 1001 86380 86390 1
502882 99502882 1001 86380 86390 1
503078 99503078 1001 86380 86390 1
502779 99502779 1001 86380 86390 1
502682 99502682 1001 86380 86390 1
503401 99503401 1001 86380 86390 1
503737 99503737 1001 86380 86390 1
503666 99503666 1001 86380 86390 1
503679 99503679 1001 86380 86390 1
503576 99503576 1001 86380 86390 1
503525 99503525 1001 86380 86390 1
504275 99504275 1001 86380 86390 1
504188 99504188 1001 86380 86390 1
504491 99504491 1001 86380 86390 1
504495 99504495 1001 86380 86390 1
504406 99504406 1001 86380 86390 1
504432 99504432 1001 86380 86390 1
505143 99505143 1001 86380 86390 1
505652 99505652 1001 86380 86390 1
505360 99505360 1001 86380 86390 1
505416 99505416 1001 86380 86390 1
505394 99505394 1001 86380 86390 1
505278 99505278 1001 86380 86390 1
505221 99505221 1001 86380 86390 1
505916 99505916 1001 86380 86390 1
505959 99505959 1001 86380 86390 1
506532 99506532 1001 86380 86390 1
506458 99506458 1001 86380 86390 1
506435 99506435 1001 86380 86390 1
506197 99506197 1001 86380 86390 1
506372 99506372 1001 86380 86390 1
506230 99506230 1001 86380 86390 1
506204 99506204 1001 86380 86390 1
505995 99505995 1001 86380 86390 1
506064 99506064 1001 86380 86390 1
506715 99506715 1001 86380 86390 1
507373 99507373 1001 86380 86390 1
507410 99507410 1001 86380 86390 1
507126 99507126 1001 86380 86390 1
507092 99507092 1001 86380 86390 1
507121 99507121 1001 86380 86390 1
506970 99506970 1001 86380 86390 1
507433 99507433 1001 86380 86390 1
507570 99507570 1001 86380 86390 1
507738 99507738 1001 86380 86390 1
507752 99507752 1001 86380 86390 1
508996 99508996 1001 86380 86390 1
508932 99508932 1001 86380 86390 1
508920 99508920 1001 86380 86390 1
508480 99508480 1001 86380 86390 1
508477 99508477 1001 86380 86390 1
508530 99508530 1001 86380 86390 1
509271 99509271 1001 86380 86390 1
509248 99509248 1001 86380 86390 1
509757 99509757 1001 86380 86390 1
509474 99509474 1001 86380 86390 1
509936 99509936 1001 86380 86390 1
510548 99510548 1001 86380 86390 1
510561 99510561 1001 86380 86390 1
510665 99510665 1001 86380 86390 1
510657 99510657 1001 86380 86390 1
510160 99510160 1001 86380 86390 1
510187 99510187 1001 86380 86390 1
510729 99510729 1001 86380 86390 1
510745 99510745 1001 86380 86390 1
511368 99511368 1001 86380 86390 1
511433 99511433 1001 86380 86390 1
511246 99511246 1001 86380 86390 1
511301 99511301 1001 86380 86390 1
511307 99511307 1001 86380 86390 1
511732 99511732 1001 86380 86390 1
511883 99511883 1001 86380 86390 1
512414 99512414 1001 86380 86390 1
513175 99513175 1001 86380 86390 1
512927 99512927 1001 86380 86390 1
513293 99513293 1001 86380 86390 1
513877 99513877 1001 86380 86390 1
513633 99513633 1001 86380 86390 1
513778 99513778 1001 86380 86390 1
513689 99513689 1001 86380 86390 1
513543 99513543 1001 86380 86390 1
514135 99514135 1001 86380 86390 1
514207 99514207 1001 86380 86390 1
514143 99514143 1001 86380 86390 1
514758 99514758 1001 86380 86390 1
514628 99514628 1001 86380 86390 1
514450 99514450 1001 86380 86390 1
514611 99514611 1001 86380 86390 1
514315 99514315 1001 86380 86390 1
514345 99514345 1001 86380 86390 1
514311 99514311 1001 86380 86390 1
514653 99514653 1001 86380 86390 1
515002 99515002 1001 86380 86390 1
514912 99514912 1001 86380 86390 1
514866 99514866 1001 86380 86390 1
515675 99515675 1001 86380 86390 1
515681 99515681 1001 86380 86390 1
515375 99515375 1001 86380 86390 1
515371 99515371 1001 86380 86390 1
515226 99515226 1001 86380 86390 1
515719 99515719 1001 86380 86390 1
515810 99515810 1001 86380 86390 1
515839 99515839 1001 86380 86390 1
515814 99515814 1001 86380 86390 1
515711 99515711 1001 86380 86390 1
516460 99516460 1001 86380 86390 1
516489 99516489 1001 86380 86390 1
516226 99516226 1001 86380 86390 1
516296 99516296 1001 86380 86390 1
516197 99516197 1001 86380 86390 1
515996 99515996 1001 86380 86390 1
516093 99516093 1001 86380 86390 1
516620 99516620 1001 86380 86390 1
517204 99517204 1001 86380 86390 1
517027 99517027 1001 86380 86390 1
516932 99516932 1001 86380 86390 1
516908 99516908 1001 86380 86390 1
518078 99518078 1001 86380 86390 1
517991 99517991 1001 86380 86390 1
518006 99518006 1001 86380 86390 1
517920 99517920 1001 86380 86390 1
517786 99517786 1001 86380 86390 1
517736 99517736 1001 86380 86390 1
517698 99517698 1001 86380 86390 1
518294 99518294 1001 86380 86390 1
518963 99518963 1001 86380 86390 1
518892 99518892 1001 86380 86390 1
518895 99518895 1001 86380 86390 1
518670 99518670 1001 86380 86390 1
518398 99518398 1001 86380 86390 1
519064 99519064 1001 86380 86390 1
519030 99519030 1001 86380 86390 1
519647 99519647 1001 86380 86390 1
519663 99519663 1001 86380 86390 1
519248 99519248 1001 86380 86390 1
519236 99519236 1001 86380 86390 1
519898 99519898 1001 86380 86390 1
520445 99520445 1001 86380 86390 1
520307 99520307 1001 86380 86390 1
520325 99520325 1001 86380 86390 1
520812 99520812 1001 86380 86390 1
521089 99521089 1001 86380 86390 1
520899 99520899 1001 86380 86390 1
520847 99520847 1001 86380 86390 1
520901 99520901 1001 86380 86390 1
520929 99520929 1001 86380 86390 1
521048 99521048 1001 86380 86390 1
521656 99521656 1001 86380 86390 1
522168 99522168 1001 86380 86390 1
522236 99522236 1001 86380 86390 1
522121 99522121 1001 86380 86390 1
521945 99521945 1001 86380 86390 1
521950 99521950 1001 86380 86390 1
521912 99521912 1001 86380 86390 1
521916 99521916 1001 86380 86390 1
521707 99521707 1001 86380 86390 1
522458 99522458 1001 86380 86390 1
523056 99523056 1001 86380 86390 1
523034 99523034 1001 86380 86390 1
523035 99523035 1001 86380 86390 1
523023 99523023 1001 86380 86390 1
522543 99522543 1001 86380 86390 1
523235 99523235 1001 86380 86390 1
523622 99523622 1001 86380 86390 1
523552 99523552 1001 86380 86390 1
523735 99523735 1001 86380 86390 1
523660 99523660 1001 86380 86390 1
523430 99523430 1001 86380 86390 1
523462 99523462 1001 86380 86390 1
523411 99523411 1001 86380 86390 1
524637 99524637 1001 86380 86390 1
524407 99524407 1001 86380 86390 1
524296 99524296 1001 86380 86390 1
524310 99524310 1001 86380 86390 1
524303 99524303 1001 86380 86390 1
524781 99524781 1001 86380 86390 1
524784 99524784 1001 86380 86390 1
524863 99524863 1001 86380 86390 1
525554 99525554 1001 86380 86390 1
525314 99525314 1001 86380 86390 1
525361 99525361 1001 86380 86390 1
525043 99525043 1001 86380 86390 1
525020 99525020 1001 86380 86390 1
525762 99525762 1001 86380 86390 1
525734 99525734 1001 86380 86390 1
526346 99526346 1001 86380 86390 1
526394 99526394 1001 86380 86390 1
526400 99526400 1001 86380 86390 1
526405 99526405 1001 86380 86390 1
526036 99526036 1001 86380 86390 1
526192 99526192 1001 86380 86390 1
526180 99526180 1001 86380 86390 1
525927 99525927 1001 86380 86390 1
526565 99526565 1001 86380 86390 1
526506 99526506 1001 86380 86390 1
527219 99527219 1001 86380 86390 1
526809 99526809 1001 86380 86390 1
526812 99526812 1001 86380 86390 1
527311 99527311 1001 86380 86390 1
527416 99527416 1001 86380 86390 1
527398 99527398 1001 86380 86390 1
527915 99527915 1001 86380 86390 1
527684 99527684 1001 86380 86390 1
527827 99527827 1001 86380 86390 1
527490 99527490 1001 86380 86390 1
528126 99528126 1001 86380 86390 1
528779 99528779 1001 86380 86390 1
528781 99528781 1001 86380 86390 1
528859 99528859 1001 86380 86390 1
529093 99529093 1001 86380 86390 1
529690 99529690 1001 86380 86390 1
529614 99529614 1001 86380 86390 1
529698 99529698 1001 86380 86390 1
529191 99529191 1001 86380 86390 1
529799 99529799 1001 86380 86390 1
530363 99530363 1001 86380 86390 1
530488 99530488 1001 86380 86390 1
530185 99530185 1001 86380 86390 1
530159 99530159 1001 86380 86390 1
529973 99529973 1001 86380 86390 1
530039 99530039 1001 86380 86390 1
529968 99529968 1001 86380 86390 1
529969 99529969 1001 86380 86390 1
530662 99530662 1001 86380 86390 1
531358 99531358 1001 86380 86390 1
531002 99531002 1001 86380 86390 1
530892 99530892 1001 86380 86390 1
530893 99530893 1001 86380 86390 1
530794 99530794 1001 86380 86390 1
531413 99531413 1001 86380 86390 1
532053 99532053 1001 86380 86390 1
532006 99532006 1001 86380 86390 1
531719 99531719 1001 86380 86390 1
532287 99532287 1001 86380 86390 1
532223 99532223 1001 86380 86390 1
533000 99533000 1001 86380 86390 1
532881 99532881 1001 86380 86390 1
532975 99532975 1001 86380 86390 1
532629 99532629 1001 86380 86390 1
532541 99532541 1001 86380 86390 1
532526 99532526 1001 86380 86390 1
533148 99533148 1001 86380 86390 1
533153 99533153 1001 86380 86390 1
533157 99533157 1001 86380 86390 1
533677 99533677 1001 86380 86390 1
533755 99533755 1001 86380 86390 1
533745 99533745 1001 86380 86390 1
533810 99533810 1001 86380 86390 1
533709 99533709 1001 86380 86390 1
533741 99533741 1001 86380 86390 1
533998 99533998 1001 86380 86390 1
533883 99533883 1001 86380 86390 1
533917 99533917 1001 86380 86390 1
534516 99534516 1001 86380 86390 1
534595 99534595 1001 86380 86390 1
534330 99534330 1001 86380 86390 1
534283 99534283 1001 86380 86390 1
534248 99534248 1001 86380 86390 1
534151 99534151 1001 86380 86390 1
534140 99534140 1001 86380 86390 1
534820 99534820 1001 86380 86390 1
535395 99535395 1001 86380 86390 1
535426 99535426 1001 86380 86390 1
535185 99535185 1001 86380 86390 1
535047 99535047 1001 86380 86390 1
536173 99536173 1001 86380 86390 1
536005 99536005 1001 86380 86390 1
536000 99536000 1001 86380 86390 1
535772 99535772 1001 86380 86390 1
535883 99535883 1001 86380 86390 1
536529 99536529 1001 86380 86390 1
536532 99536532 1001 86380 86390 1
536409 99536409 1001 86380 86390 1
537096 99537096 1001 86380 86390 1
537157 99537157 1001 86380 86390 1
536585 99536585 1001 86380 86390 1
537953 99537953 1001 86380 86390 1
537642 99537642 1001 86380 86390 1
537462 99537462 1001 86380 86390 1
537542 99537542 1001 86380 86390 1
537387 99537387 1001 86380 86390 1
538022 99538022 1001 86380 86390 1
538079 99538079 1001 86380 86390 1
538069 99538069 1001 86380 86390 1
538788 99538788 1001 86380 86390 1
538413 99538413 1001 86380 86390 1
538262 99538262 1001 86380 86390 1
539252 99539252 1001 86380 86390 1
539101 99539101 1001 86380 86390 1
539115 99539115 1001 86380 86390 1
540391 99540391 1001 86380 86390 1
540395 99540395 1001 86380 86390 1
540305 99540305 1001 86380 86390 1
540248 99540248 1001 86380 86390 1
540137 99540137 1001 86380 86390 1
540221 99540221 1001 86380 86390 1
540052 99540052 1001 86380 86390 1
540492 99540492 1001 86380 86390 1
540526 99540526 1001 86380 86390 1
541267 99541267 1001 86380 86390 1
540721 99540721 1001 86380 86390 1
541410 99541410 1001 86380 86390 1
541399 99541399 1001 86380 86390 1
542005 99542005 1001 86380 86390 1
541795 99541795 1001 86380 86390 1
541678 99541678 1001 86380 86390 1
542888 99542888 1001 86380 86390 1
542647 99542647 1001 86380 86390 1
543130 99543130 1001 86380 86390 1
543675 99543675 1001 86380 86390 1
543371 99543371 1001 86380 86390 1
543454 99543454 1001 86380 86390 1
543404 99543404 1001 86380 86390 1
543270 99543270 1001 86380 86390 1
544540 99544540 1001 86380 86390 1
544700 99544700 1001 86380 86390 1
544598 99544598 1001 86380 86390 1
544677 99544677 1001 86380 86390 1
402779 386 1001 18960 19617 1
420730 601 1001 57720 64617 1
505713 860 1001 42017 42316 1
530802 1042 1001 51768 52067 1
539275 965 1002 49921 59119 1
400182 99400182 1001 86380 86390 1
400436 99400436 1001 86380 86390 1
400704 99400704 1001 86380 86390 1
400947 99400947 1001 86380 86390 1
400954 99400954 1001 86380 86390 1
402039 99402039 1001 86380 86390 1
402373 99402373 1001 86380 86390 1
403433 99403433 1001 86380 86390 1
404018 99404018 1001 86380 86390 1
404052 99404052 1001 86380 86390 1
404437 99404437 1001 86380 86390 1
404551 99404551 1001 86380 86390 1
404655 99404655 1001 86380 86390 1
404861 99404861 1001 86380 86390 1
405057 99405057 1001 86380 86390 1
405067 99405067 1001 86380 86390 1
405330 99405330 1001 86380 86390 1
405644 99405644 1001 86380 86390 1
405659 99405659 1001 86380 86390 1
405699 99405699 1001 86380 86390 1
405714 99405714 1001 86380 86390 1
406220 99406220 1001 86380 86390 1
406706 99406706 1001 86380 86390 1
406925 99406925 1001 86380 86390 1
406912 99406912 1001 86380 86390 1
407099 99407099 1001 86380 86390 1
407433 99407433 1001 86380 86390 1
407422 99407422 1001 86380 86390 1
408151 99408151 1001 86380 86390 1
408290 99408290 1001 86380 86390 1
408400 99408400 1001 86380 86390 1
408580 99408580 1001 86380 86390 1
408857 99408857 1001 86380 86390 1
409181 99409181 1001 86380 86390 1
409386 99409386 1001 86380 86390 1
409522 99409522 1001 86380 86390 1
409667 99409667 1001 86380 86390 1
409813 99409813 1001 86380 86390 1
410085 99410085 1001 86380 86390 1
410192 99410192 1001 86380 86390 1
411021 99411021 1001 86380 86390 1
411375 99411375 1001 86380 86390 1
411779 99411779 1001 86380 86390 1
411806 99411806 1001 86380 86390 1
412415 99412415 1001 86380 86390 1
413523 99413523 1001 86380 86390 1
413690 99413690 1001 86380 86390 1
413730 99413730 1001 86380 86390 1
415033 99415033 1001 86380 86390 1
415089 99415089 1001 86380 86390 1
414530 99414530 1001 86380 86390 1
414805 99414805 1001 86380 86390 1
414649 99414649 1001 86380 86390 1
414376 99414376 1001 86380 86390 1
414307 99414307 1001 86380 86390 1
414396 99414396 1001 86380 86390 1
416931 99416931 1001 86380 86390 1
416913 99416913 1001 86380 86390 1
416749 99416749 1001 86380 86390 1
416206 99416206 1001 86380 86390 1
417335 99417335 1001 86380 86390 1
417011 99417011 1001 86380 86390 1
418178 99418178 1001 86380 86390 1
418163 99418163 1001 86380 86390 1
418169 99418169 1001 86380 86390 1
417685 99417685 1001 86380 86390 1
417926 99417926 1001 86380 86390 1
418813 99418813 1001 86380 86390 1
419770 99419770 1001 86380 86390 1
419783 99419783 1001 86380 86390 1
419729 99419729 1001 86380 86390 1
419987 99419987 1001 86380 86390 1
419370 99419370 1001 86380 86390 1
420675 99420675 1001 86380 86390 1
420753 99420753 1001 86380 86390 1
420764 99420764 1001 86380 86390 1
421735 99421735 1001 86380 86390 1
421546 99421546 1001 86380 86390 1
422330 99422330 1001 86380 86390 1
422507 99422507 1001 86380 86390 1
422524 99422524 1001 86380 86390 1
423653 99423653 1001 86380 86390 1
423457 99423457 1001 86380 86390 1
423246 99423246 1001 86380 86390 1
423048 99423048 1001 86380 86390 1
423103 99423103 1001 86380 86390 1
422882 99422882 1001 86380 86390 1
422810 99422810 1001 86380 86390 1
423794 99423794 1001 86380 86390 1
424017 99424017 1001 86380 86390 1
425205 99425205 1001 86380 86390 1
425096 99425096 1001 86380 86390 1
424365 99424365 1001 86380 86390 1
424154 99424154 1001 86380 86390 1
424584 99424584 1001 86380 86390 1
424431 99424431 1001 86380 86390 1
425605 99425605 1001 86380 86390 1
425411 99425411 1001 86380 86390 1
425528 99425528 1001 86380 86390 1
425629 99425629 1001 86380 86390 1
426764 99426764 1001 86380 86390 1
426947 99426947 1001 86380 86390 1
427087 99427087 1001 86380 86390 1
426592 99426592 1001 86380 86390 1
426400 99426400 1001 86380 86390 1
426316 99426316 1001 86380 86390 1
426209 99426209 1001 86380 86390 1
425935 99425935 1001 86380 86390 1
427276 99427276 1001 86380 86390 1
427216 99427216 1001 86380 86390 1
427306 99427306 1001 86380 86390 1
428641 99428641 1001 86380 86390 1
428453 99428453 1001 86380 86390 1
427972 99427972 1001 86380 86390 1
428005 99428005 1001 86380 86390 1
428261 99428261 1001 86380 86390 1
427940 99427940 1001 86380 86390 1
427781 99427781 1001 86380 86390 1
427571 99427571 1001 86380 86390 1
427550 99427550 1001 86380 86390 1
427818 99427818 1001 86380 86390 1
428942 99428942 1001 86380 86390 1
428966 99428966 1001 86380 86390 1
429172 99429172 1001 86380 86390 1
429989 99429989 1001 86380 86390 1
429767 99429767 1001 86380 86390 1
429505 99429505 1001 86380 86390 1
429456 99429456 1001 86380 86390 1
429283 99429283 1001 86380 86390 1
431794 99431794 1001 86380 86390 1
431863 99431863 1001 86380 86390 1
431894 99431894 1001 86380 86390 1
431267 99431267 1001 86380 86390 1
431466 99431466 1001 86380 86390 1
431322 99431322 1001 86380 86390 1
431305 99431305 1001 86380 86390 1
432292 99432292 1001 86380 86390 1
432380 99432380 1001 86380 86390 1
432355 99432355 1001 86380 86390 1
432163 99432163 1001 86380 86390 1
433629 99433629 1001 86380 86390 1
433214 99433214 1001 86380 86390 1
433255 99433255 1001 86380 86390 1
433282 99433282 1001 86380 86390 1
433286 99433286 1001 86380 86390 1
433953 99433953 1001 86380 86390 1
435434 99435434 1001 86380 86390 1
435057 99435057 1001 86380 86390 1
435017 99435017 1001 86380 86390 1
435357 99435357 1001 86380 86390 1
434622 99434622 1001 86380 86390 1
434921 99434921 1001 86380 86390 1
434717 99434717 1001 86380 86390 1
434718 99434718 1001 86380 86390 1
434885 99434885 1001 86380 86390 1
434377 99434377 1001 86380 86390 1
435708 99435708 1001 86380 86390 1
437101 99437101 1001 86380 86390 1
436846 99436846 1001 86380 86390 1
436364 99436364 1001 86380 86390 1
437325 99437325 1001 86380 86390 1
300596 99300596 1001 86380 86390 1
300329 99300329 1001 86380 86390 1
300244 99300244 1001 86380 86390 1
300171 99300171 1001 86380 86390 1
300938 99300938 1001 86380 86390 1
301031 99301031 1001 86380 86390 1
301673 99301673 1001 86380 86390 1
302169 99302169 1001 86380 86390 1
302095 99302095 1001 86380 86390 1
301780 99301780 1001 86380 86390 1
302419 99302419 1001 86380 86390 1
302968 99302968 1001 86380 86390 1
302632 99302632 1001 86380 86390 1
302738 99302738 1001 86380 86390 1
303312 99303312 1001 86380 86390 1
303904 99303904 1001 86380 86390 1
303763 99303763 1001 86380 86390 1
303639 99303639 1001 86380 86390 1
303745 99303745 1001 86380 86390 1
303415 99303415 1001 86380 86390 1
303430 99303430 1001 86380 86390 1
304126 99304126 1001 86380 86390 1
304656 99304656 1001 86380 86390 1
304721 99304721 1001 86380 86390 1
304472 99304472 1001 86380 86390 1
304588 99304588 1001 86380 86390 1
305019 99305019 1001 86380 86390 1
305604 99305604 1001 86380 86390 1
305515 99305515 1001 86380 86390 1
305430 99305430 1001 86380 86390 1
305147 99305147 1001 86380 86390 1
305161 99305161 1001 86380 86390 1
500175 99500175 1001 86380 86390 1
500650 99500650 1001 86380 86390 1
500703 99500703 1001 86380 86390 1
500632 99500632 1001 86380 86390 1
500500 99500500 1001 86380 86390 1
500932 99500932 1001 86380 86390 1
501578 99501578 1001 86380 86390 1
501547 99501547 1001 86380 86390 1
501356 99501356 1001 86380 86390 1
501358 99501358 1001 86380 86390 1
501245 99501245 1001 86380 86390 1
501152 99501152 1001 86380 86390 1
501115 99501115 1001 86380 86390 1
501182 99501182 1001 86380 86390 1
501068 99501068 1001 86380 86390 1
501225 99501225 1001 86380 86390 1
501780 99501780 1001 86380 86390 1
501694 99501694 1001 86380 86390 1
501841 99501841 1001 86380 86390 1
501739 99501739 1001 86380 86390 1
502196 99502196 1001 86380 86390 1
502224 99502224 1001 86380 86390 1
502229 99502229 1001 86380 86390 1
502178 99502178 1001 86380 86390 1
501885 99501885 1001 86380 86390 1
502001 99502001 1001 86380 86390 1
502659 99502659 1001 86380 86390 1
502545 99502545 1001 86380 86390 1
503195 99503195 1001 86380 86390 1
503185 99503185 1001 86380 86390 1
503022 99503022 1001 86380 86390 1
502941 99502941 1001 86380 86390 1
502828 99502828 1001 86380 86390 1
502677 99502677 1001 86380 86390 1
502755 99502755 1001 86380 86390 1
503318 99503318 1001 86380 86390 1
504106 99504106 1001 86380 86390 1
504110 99504110 1001 86380 86390 1
503847 99503847 1001 86380 86390 1
503839 99503839 1001 86380 86390 1
503636 99503636 1001 86380 86390 1
504322 99504322 1001 86380 86390 1
504180 99504180 1001 86380 86390 1
504177 99504177 1001 86380 86390 1
504807 99504807 1001 86380 86390 1
504570 99504570 1001 86380 86390 1
504688 99504688 1001 86380 86390 1
504539 99504539 1001 86380 86390 1
504336 99504336 1001 86380 86390 1
504350 99504350 1001 86380 86390 1
504455 99504455 1001 86380 86390 1
504482 99504482 1001 86380 86390 1
504418 99504418 1001 86380 86390 1
504476 99504476 1001 86380 86390 1
504528 99504528 1001 86380 86390 1
504953 99504953 1001 86380 86390 1
505613 99505613 1001 86380 86390 1
505523 99505523 1001 86380 86390 1
505231 99505231 1001 86380 86390 1
505944 99505944 1001 86380 86390 1
506526 99506526 1001 86380 86390 1
506724 99506724 1001 86380 86390 1
506638 99506638 1001 86380 86390 1
506756 99506756 1001 86380 86390 1
506967 99506967 1001 86380 86390 1
507477 99507477 1001 86380 86390 1
508158 99508158 1001 86380 86390 1
508194 99508194 1001 86380 86390 1
508156 99508156 1001 86380 86390 1
508054 99508054 1001 86380 86390 1
508026 99508026 1001 86380 86390 1
507672 99507672 1001 86380 86390 1
508960 99508960 1001 86380 86390 1
508665 99508665 1001 86380 86390 1
508671 99508671 1001 86380 86390 1
508639 99508639 1001 86380 86390 1
508515 99508515 1001 86380 86390 1
509120 99509120 1001 86380 86390 1
509147 99509147 1001 86380 86390 1
509320 99509320 1001 86380 86390 1
509284 99509284 1001 86380 86390 1
509467 99509467 1001 86380 86390 1
510076 99510076 1001 86380 86390 1
510535 99510535 1001 86380 86390 1
510714 99510714 1001 86380 86390 1
510716 99510716 1001 86380 86390 1
510556 99510556 1001 86380 86390 1
510332 99510332 1001 86380 86390 1
510363 99510363 1001 86380 86390 1
510480 99510480 1001 86380 86390 1
510118 99510118 1001 86380 86390 1
510125 99510125 1001 86380 86390 1
510113 99510113 1001 86380 86390 1
510155 99510155 1001 86380 86390 1
510857 99510857 1001 86380 86390 1
510793 99510793 1001 86380 86390 1
510911 99510911 1001 86380 86390 1
511386 99511386 1001 86380 86390 1
511205 99511205 1001 86380 86390 1
511161 99511161 1001 86380 86390 1
510954 99510954 1001 86380 86390 1
511600 99511600 1001 86380 86390 1
511561 99511561 1001 86380 86390 1
512277 99512277 1001 86380 86390 1
512320 99512320 1001 86380 86390 1
512313 99512313 1001 86380 86390 1
512058 99512058 1001 86380 86390 1
512060 99512060 1001 86380 86390 1
512022 99512022 1001 86380 86390 1
511905 99511905 1001 86380 86390 1
512422 99512422 1001 86380 86390 1
513167 99513167 1001 86380 86390 1
513105 99513105 1001 86380 86390 1
513019 99513019 1001 86380 86390 1
512930 99512930 1001 86380 86390 1
512653 99512653 1001 86380 86390 1
512660 99512660 1001 86380 86390 1
513292 99513292 1001 86380 86390 1
513229 99513229 1001 86380 86390 1
513349 99513349 1001 86380 86390 1
513982 99513982 1001 86380 86390 1
513906 99513906 1001 86380 86390 1
513722 99513722 1001 86380 86390 1
513661 99513661 1001 86380 86390 1
514043 99514043 1001 86380 86390 1
514731 99514731 1001 86380 86390 1
514709 99514709 1001 86380 86390 1
514488 99514488 1001 86380 86390 1
514527 99514527 1001 86380 86390 1
514540 99514540 1001 86380 86390 1
514543 99514543 1001 86380 86390 1
514412 99514412 1001 86380 86390 1
515048 99515048 1001 86380 86390 1
515568 99515568 1001 86380 86390 1
515640 99515640 1001 86380 86390 1
515475 99515475 1001 86380 86390 1
515183 99515183 1001 86380 86390 1
515863 99515863 1001 86380 86390 1
516446 99516446 1001 86380 86390 1
516364 99516364 1001 86380 86390 1
516137 99516137 1001 86380 86390 1
516111 99516111 1001 86380 86390 1
516255 99516255 1001 86380 86390 1
516223 99516223 1001 86380 86390 1
516035 99516035 1001 86380 86390 1
516095 99516095 1001 86380 86390 1
516668 99516668 1001 86380 86390 1
516673 99516673 1001 86380 86390 1
517078 99517078 1001 86380 86390 1
516969 99516969 1001 86380 86390 1
517046 99517046 1001 86380 86390 1
517111 99517111 1001 86380 86390 1
516859 99516859 1001 86380 86390 1
516898 99516898 1001 86380 86390 1
516715 99516715 1001 86380 86390 1
517534 99517534 1001 86380 86390 1
518156 99518156 1001 86380 86390 1
517979 99517979 1001 86380 86390 1
517980 99517980 1001 86380 86390 1
517884 99517884 1001 86380 86390 1
517633 99517633 1001 86380 86390 1
518237 99518237 1001 86380 86390 1
517541 99517541 1001 86380 86390 1
518799 99518799 1001 86380 86390 1
518944 99518944 1001 86380 86390 1
518621 99518621 1001 86380 86390 1
519153 99519153 1001 86380 86390 1
519171 99519171 1001 86380 86390 1
519002 99519002 1001 86380 86390 1
519173 99519173 1001 86380 86390 1
519135 99519135 1001 86380 86390 1
519777 99519777 1001 86380 86390 1
519679 99519679 1001 86380 86390 1
519409 99519409 1001 86380 86390 1
519412 99519412 1001 86380 86390 1
519517 99519517 1001 86380 86390 1
519273 99519273 1001 86380 86390 1
519224 99519224 1001 86380 86390 1
519354 99519354 1001 86380 86390 1
519269 99519269 1001 86380 86390 1
519951 99519951 1001 86380 86390 1
519977 99519977 1001 86380 86390 1
520305 99520305 1001 86380 86390 1
520400 99520400 1001 86380 86390 1
520211 99520211 1001 86380 86390 1
520683 99520683 1001 86380 86390 1
521382 99521382 1001 86380 86390 1
521385 99521385 1001 86380 86390 1
521427 99521427 1001 86380 86390 1
521185 99521185 1001 86380 86390 1
521173 99521173 1001 86380 86390 1
520989 99520989 1001 86380 86390 1
521018 99521018 1001 86380 86390 1
520935 99520935 1001 86380 86390 1
521659 99521659 1001 86380 86390 1
522291 99522291 1001 86380 86390 1
522116 99522116 1001 86380 86390 1
522185 99522185 1001 86380 86390 1
522148 99522148 1001 86380 86390 1
522039 99522039 1001 86380 86390 1
522059 99522059 1001 86380 86390 1
521817 99521817 1001 86380 86390 1
521744 99521744 1001 86380 86390 1
521760 99521760 1001 86380 86390 1
523057 99523057 1001 86380 86390 1
523021 99523021 1001 86380 86390 1
523052 99523052 1001 86380 86390 1
522774 99522774 1001 86380 86390 1
522779 99522779 1001 86380 86390 1
522630 99522630 1001 86380 86390 1
523313 99523313 1001 86380 86390 1
523135 99523135 1001 86380 86390 1
523126 99523126 1001 86380 86390 1
523295 99523295 1001 86380 86390 1
523140 99523140 1001 86380 86390 1
523779 99523779 1001 86380 86390 1
523932 99523932 1001 86380 86390 1
523442 99523442 1001 86380 86390 1
523995 99523995 1001 86380 86390 1
524631 99524631 1001 86380 86390 1
524600 99524600 1001 86380 86390 1
524396 99524396 1001 86380 86390 1
524463 99524463 1001 86380 86390 1
524387 99524387 1001 86380 86390 1
524256 99524256 1001 86380 86390 1
524218 99524218 1001 86380 86390 1
524338 99524338 1001 86380 86390 1
524944 99524944 1001 86380 86390 1
525583 99525583 1001 86380 86390 1
525083 99525083 1001 86380 86390 1
525109 99525109 1001 86380 86390 1
525038 99525038 1001 86380 86390 1
524986 99524986 1001 86380 86390 1
525755 99525755 1001 86380 86390 1
526324 99526324 1001 86380 86390 1
526012 99526012 1001 86380 86390 1
526010 99526010 1001 86380 86390 1
525912 99525912 1001 86380 86390 1
525839 99525839 1001 86380 86390 1
526554 99526554 1001 86380 86390 1
526547 99526547 1001 86380 86390 1
527164 99527164 1001 86380 86390 1
526858 99526858 1001 86380 86390 1
527028 99527028 1001 86380 86390 1
526769 99526769 1001 86380 86390 1
527443 99527443 1001 86380 86390 1
527269 99527269 1001 86380 86390 1
528037 99528037 1001 86380 86390 1
528015 99528015 1001 86380 86390 1
527904 99527904 1001 86380 86390 1
527664 99527664 1001 86380 86390 1
528842 99528842 1001 86380 86390 1
528770 99528770 1001 86380 86390 1
528637 99528637 1001 86380 86390 1
528667 99528667 1001 86380 86390 1
528935 99528935 1001 86380 86390 1
529524 99529524 1001 86380 86390 1
529406 99529406 1001 86380 86390 1
529351 99529351 1001 86380 86390 1
529468 99529468 1001 86380 86390 1
529443 99529443 1001 86380 86390 1
529291 99529291 1001 86380 86390 1
529839 99529839 1001 86380 86390 1
530376 99530376 1001 86380 86390 1
530664 99530664 1001 86380 86390 1
531201 99531201 1001 86380 86390 1
531289 99531289 1001 86380 86390 1
530768 99530768 1001 86380 86390 1
530874 99530874 1001 86380 86390 1
532064 99532064 1001 86380 86390 1
532003 99532003 1001 86380 86390 1
532203 99532203 1001 86380 86390 1
532115 99532115 1001 86380 86390 1
532857 99532857 1001 86380 86390 1
532953 99532953 1001 86380 86390 1
532639 99532639 1001 86380 86390 1
532734 99532734 1001 86380 86390 1
532747 99532747 1001 86380 86390 1
532606 99532606 1001 86380 86390 1
533144 99533144 1001 86380 86390 1
533710 99533710 1001 86380 86390 1
533460 99533460 1001 86380 86390 1
533303 99533303 1001 86380 86390 1
533440 99533440 1001 86380 86390 1
534027 99534027 1001 86380 86390 1
533873 99533873 1001 86380 86390 1
534636 99534636 1001 86380 86390 1
534534 99534534 1001 86380 86390 1
534614 99534614 1001 86380 86390 1
534435 99534435 1001 86380 86390 1
534346 99534346 1001 86380 86390 1
534162 99534162 1001 86380 86390 1
535138 99535138 1001 86380 86390 1
535197 99535197 1001 86380 86390 1
535212 99535212 1001 86380 86390 1
535226 99535226 1001 86380 86390 1
534967 99534967 1001 86380 86390 1
535020 99535020 1001 86380 86390 1
535087 99535087 1001 86380 86390 1
535596 99535596 1001 86380 86390 1
536011 99536011 1001 86380 86390 1
535890 99535890 1001 86380 86390 1
535763 99535763 1001 86380 86390 1
535918 99535918 1001 86380 86390 1
536426 99536426 1001 86380 86390 1
536523 99536523 1001 86380 86390 1
536539 99536539 1001 86380 86390 1
536834 99536834 1001 86380 86390 1
537965 99537965 1001 86380 86390 1
537919 99537919 1001 86380 86390 1
537829 99537829 1001 86380 86390 1
537629 99537629 1001 86380 86390 1
537501 99537501 1001 86380 86390 1
537450 99537450 1001 86380 86390 1
538035 99538035 1001 86380 86390 1
538013 99538013 1001 86380 86390 1
538140 99538140 1001 86380 86390 1
538631 99538631 1001 86380 86390 1
538658 99538658 1001 86380 86390 1
538551 99538551 1001 86380 86390 1
538566 99538566 1001 86380 86390 1
538313 99538313 1001 86380 86390 1
538941 99538941 1001 86380 86390 1
539555 99539555 1001 86380 86390 1
539325 99539325 1001 86380 86390 1
539108 99539108 1001 86380 86390 1
539838 99539838 1001 86380 86390 1
539804 99539804 1001 86380 86390 1
540450 99540450 1001 86380 86390 1
540269 99540269 1001 86380 86390 1
540374 99540374 1001 86380 86390 1
540183 99540183 1001 86380 86390 1
540192 99540192 1001 86380 86390 1
539912 99539912 1001 86380 86390 1
540479 99540479 1001 86380 86390 1
540483 99540483 1001 86380 86390 1
540540 99540540 1001 86380 86390 1
540971 99540971 1001 86380 86390 1
541075 99541075 1001 86380 86390 1
540998 99540998 1001 86380 86390 1
541013 99541013 1001 86380 86390 1
540967 99540967 1001 86380 86390 1
540828 99540828 1001 86380 86390 1
540816 99540816 1001 86380 86390 1
540757 99540757 1001 86380 86390 1
540679 99540679 1001 86380 86390 1
541333 99541333 1001 86380 86390 1
541372 99541372 1001 86380 86390 1
541511 99541511 1001 86380 86390 1
541531 99541531 1001 86380 86390 1
542241 99542241 1001 86380 86390 1
542308 99542308 1001 86380 86390 1
542891 99542891 1001 86380 86390 1
542934 99542934 1001 86380 86390 1
542621 99542621 1001 86380 86390 1
542713 99542713 1001 86380 86390 1
542532 99542532 1001 86380 86390 1
542524 99542524 1001 86380 86390 1
543066 99543066 1001 86380 86390 1
543659 99543659 1001 86380 86390 1
543412 99543412 1001 86380 86390 1
543484 99543484 1001 86380 86390 1
543926 99543926 1001 86380 86390 1
543939 99543939 1001 86380 86390 1
543974 99543974 1001 86380 86390 1
544533 99544533 1001 86380 86390 1
544450 99544450 1001 86380 86390 1
544542 99544542 1001 86380 86390 1
544558 99544558 1001 86380 86390 1
544109 99544109 1001 86380 86390 1
544717 99544717 1001 86380 86390 1
544658 99544658 1001 86380 86390 1
430791 1024 1001 20280 26517 1
400257 99400257 1001 86380 86390 1
400354 99400354 1001 86380 86390 1
400882 99400882 1001 86380 86390 1
401221 99401221 1001 86380 86390 1
401967 99401967 1001 86380 86390 1
402783 99402783 1001 86380 86390 1
403405 99403405 1001 86380 86390 1
403526 99403526 1001 86380 86390 1
403610 99403610 1001 86380 86390 1
403725 99403725 1001 86380 86390 1
403684 99403684 1001 86380 86390 1
403850 99403850 1001 86380 86390 1
403943 99403943 1001 86380 86390 1
404087 99404087 1001 86380 86390 1
404303 99404303 1001 86380 86390 1
404944 99404944 1001 86380 86390 1
405196 99405196 1001 86380 86390 1
405498 99405498 1001 86380 86390 1
405502 99405502 1001 86380 86390 1
405688 99405688 1001 86380 86390 1
405927 99405927 1001 86380 86390 1
406321 99406321 1001 86380 86390 1
406324 99406324 1001 86380 86390 1
406450 99406450 1001 86380 86390 1
406615 99406615 1001 86380 86390 1
406657 99406657 1001 86380 86390 1
407731 99407731 1001 86380 86390 1
407941 99407941 1001 86380 86390 1
408111 99408111 1001 86380 86390 1
408240 99408240 1001 86380 86390 1
408356 99408356 1001 86380 86390 1
408545 99408545 1001 86380 86390 1
409064 99409064 1001 86380 86390 1
409439 99409439 1001 86380 86390 1
409575 99409575 1001 86380 86390 1
409600 99409600 1001 86380 86390 1
410279 99410279 1001 86380 86390 1
410452 99410452 1001 86380 86390 1
410682 99410682 1001 86380 86390 1
410672 99410672 1001 86380 86390 1
411172 99411172 1001 86380 86390 1
411149 99411149 1001 86380 86390 1
411231 99411231 1001 86380 86390 1
411267 99411267 1001 86380 86390 1
412089 99412089 1001 86380 86390 1
412474 99412474 1001 86380 86390 1
412314 99412314 1001 86380 86390 1
412336 99412336 1001 86380 86390 1
413037 99413037 1001 86380 86390 1
412973 99412973 1001 86380 86390 1
413712 99413712 1001 86380 86390 1
415054 99415054 1001 86380 86390 1
414855 99414855 1001 86380 86390 1
415600 99415600 1001 86380 86390 1
415336 99415336 1001 86380 86390 1
415561 99415561 1001 86380 86390 1
416865 99416865 1001 86380 86390 1
416524 99416524 1001 86380 86390 1
415828 99415828 1001 86380 86390 1
415854 99415854 1001 86380 86390 1
417028 99417028 1001 86380 86390 1
417542 99417542 1001 86380 86390 1
418685 99418685 1001 86380 86390 1
417723 99417723 1001 86380 86390 1
418012 99418012 1001 86380 86390 1
419181 99419181 1001 86380 86390 1
419698 99419698 1001 86380 86390 1
419966 99419966 1001 86380 86390 1
419923 99419923 1001 86380 86390 1
419815 99419815 1001 86380 86390 1
419354 99419354 1001 86380 86390 1
419455 99419455 1001 86380 86390 1
420601 99420601 1001 86380 86390 1
421944 99421944 1001 86380 86390 1
421885 99421885 1001 86380 86390 1
421464 99421464 1001 86380 86390 1
421625 99421625 1001 86380 86390 1
421009 99421009 1001 86380 86390 1
422166 99422166 1001 86380 86390 1
422443 99422443 1001 86380 86390 1
422473 99422473 1001 86380 86390 1
422967 99422967 1001 86380 86390 1
423121 99423121 1001 86380 86390 1
422877 99422877 1001 86380 86390 1
422837 99422837 1001 86380 86390 1
422559 99422559 1001 86380 86390 1
424098 99424098 1001 86380 86390 1
425347 99425347 1001 86380 86390 1
425139 99425139 1001 86380 86390 1
424655 99424655 1001 86380 86390 1
424174 99424174 1001 86380 86390 1
425652 99425652 1001 86380 86390 1
426847 99426847 1001 86380 86390 1
426747 99426747 1001 86380 86390 1
426952 99426952 1001 86380 86390 1
426422 99426422 1001 86380 86390 1
426644 99426644 1001 86380 86390 1
426383 99426383 1001 86380 86390 1
425900 99425900 1001 86380 86390 1
426087 99426087 1001 86380 86390 1
427378 99427378 1001 86380 86390 1
427521 99427521 1001 86380 86390 1
428632 99428632 1001 86380 86390 1
428627 99428627 1001 86380 86390 1
428284 99428284 1001 86380 86390 1
428219 99428219 1001 86380 86390 1
427934 99427934 1001 86380 86390 1
427628 99427628 1001 86380 86390 1
427910 99427910 1001 86380 86390 1
427666 99427666 1001 86380 86390 1
430064 99430064 1001 86380 86390 1
429872 99429872 1001 86380 86390 1
429644 99429644 1001 86380 86390 1
429297 99429297 1001 86380 86390 1
429240 99429240 1001 86380 86390 1
430484 99430484 1001 86380 86390 1
430744 99430744 1001 86380 86390 1
430782 99430782 1001 86380 86390 1
430421 99430421 1001 86380 86390 1
430453 99430453 1001 86380 86390 1
431669 99431669 1001 86380 86390 1
431606 99431606 1001 86380 86390 1
430932 99430932 1001 86380 86390 1
430992 99430992 1001 86380 86390 1
432270 99432270 1001 86380 86390 1
433619 99433619 1001 86380 86390 1
433356 99433356 1001 86380 86390 1
433407 99433407 1001 86380 86390 1
432951 99432951 1001 86380 86390 1
433132 99433132 1001 86380 86390 1
432738 99432738 1001 86380 86390 1
433838 99433838 1001 86380 86390 1
433964 99433964 1001 86380 86390 1
434109 99434109 1001 86380 86390 1
434895 99434895 1001 86380 86390 1
434531 99434531 1001 86380 86390 1
435525 99435525 1001 86380 86390 1
435450 99435450 1001 86380 86390 1
437156 99437156 1001 86380 86390 1
436445 99436445 1001 86380 86390 1
436433 99436433 1001 86380 86390 1
436003 99436003 1001 86380 86390 1
300063 99300063 1001 86380 86390 1
300451 99300451 1001 86380 86390 1
300490 99300490 1001 86380 86390 1
300465 99300465 1001 86380 86390 1
300478 99300478 1001 86380 86390 1
300848 99300848 1001 86380 86390 1
300904 99300904 1001 86380 86390 1
301441 99301441 1001 86380 86390 1
301454 99301454 1001 86380 86390 1
301436 99301436 1001 86380 86390 1
301146 99301146 1001 86380 86390 1
301147 99301147 1001 86380 86390 1
301308 99301308 1001 86380 86390 1
300950 99300950 1001 86380 86390 1
301600 99301600 1001 86380 86390 1
302213 99302213 1001 86380 86390 1
302362 99302362 1001 86380 86390 1
302195 99302195 1001 86380 86390 1
302302 99302302 1001 86380 86390 1
301997 99301997 1001 86380 86390 1
301874 99301874 1001 86380 86390 1
301823 99301823 1001 86380 86390 1
302435 99302435 1001 86380 86390 1
302526 99302526 1001 86380 86390 1
302398 99302398 1001 86380 86390 1
302386 99302386 1001 86380 86390 1
302963 99302963 1001 86380 86390 1
302985 99302985 1001 86380 86390 1
302589 99302589 1001 86380 86390 1
302670 99302670 1001 86380 86390 1
303302 99303302 1001 86380 86390 1
304010 99304010 1001 86380 86390 1
303953 99303953 1001 86380 86390 1
303517 99303517 1001 86380 86390 1
303533 99303533 1001 86380 86390 1
303485 99303485 1001 86380 86390 1
304813 99304813 1001 86380 86390 1
304538 99304538 1001 86380 86390 1
304482 99304482 1001 86380 86390 1
304934 99304934 1001 86380 86390 1
304910 99304910 1001 86380 86390 1
305525 99305525 1001 86380 86390 1
305678 99305678 1001 86380 86390 1
305504 99305504 1001 86380 86390 1
305421 99305421 1001 86380 86390 1
305202 99305202 1001 86380 86390 1
500063 99500063 1001 86380 86390 1
500096 99500096 1001 86380 86390 1
500696 99500696 1001 86380 86390 1
500584 99500584 1001 86380 86390 1
500554 99500554 1001 86380 86390 1
500373 99500373 1001 86380 86390 1
501437 99501437 1001 86380 86390 1
501533 99501533 1001 86380 86390 1
501637 99501637 1001 86380 86390 1
502173 99502173 1001 86380 86390 1
502058 99502058 1001 86380 86390 1
502025 99502025 1001 86380 86390 1
502514 99502514 1001 86380 86390 1
502518 99502518 1001 86380 86390 1
502467 99502467 1001 86380 86390 1
503150 99503150 1001 86380 86390 1
503232 99503232 1001 86380 86390 1
503222 99503222 1001 86380 86390 1
503096 99503096 1001 86380 86390 1
502969 99502969 1001 86380 86390 1
502906 99502906 1001 86380 86390 1
502894 99502894 1001 86380 86390 1
502895 99502895 1001 86380 86390 1
502900 99502900 1001 86380 86390 1
502994 99502994 1001 86380 86390 1
502753 99502753 1001 86380 86390 1
503483 99503483 1001 86380 86390 1
503400 99503400 1001 86380 86390 1
503427 99503427 1001 86380 86390 1
503950 99503950 1001 86380 86390 1
503939 99503939 1001 86380 86390 1
503927 99503927 1001 86380 86390 1
504075 99504075 1001 86380 86390 1
503881 99503881 1001 86380 86390 1
503794 99503794 1001 86380 86390 1
503654 99503654 1001 86380 86390 1
503684 99503684 1001 86380 86390 1
503672 99503672 1001 86380 86390 1
503597 99503597 1001 86380 86390 1
504216 99504216 1001 86380 86390 1
504256 99504256 1001 86380 86390 1
504776 99504776 1001 86380 86390 1
504897 99504897 1001 86380 86390 1
504877 99504877 1001 86380 86390 1
504635 99504635 1001 86380 86390 1
504717 99504717 1001 86380 86390 1
504391 99504391 1001 86380 86390 1
504445 99504445 1001 86380 86390 1
505126 99505126 1001 86380 86390 1
505620 99505620 1001 86380 86390 1
505744 99505744 1001 86380 86390 1
505449 99505449 1001 86380 86390 1
505386 99505386 1001 86380 86390 1
505258 99505258 1001 86380 86390 1
505776 99505776 1001 86380 86390 1
506470 99506470 1001 86380 86390 1
506452 99506452 1001 86380 86390 1
506391 99506391 1001 86380 86390 1
506384 99506384 1001 86380 86390 1
506073 99506073 1001 86380 86390 1
506659 99506659 1001 86380 86390 1
506651 99506651 1001 86380 86390 1
507345 99507345 1001 86380 86390 1
507388 99507388 1001 86380 86390 1
507412 99507412 1001 86380 86390 1
507156 99507156 1001 86380 86390 1
507131 99507131 1001 86380 86390 1
506923 99506923 1001 86380 86390 1
507935 99507935 1001 86380 86390 1
508000 99508000 1001 86380 86390 1
508002 99508002 1001 86380 86390 1
507775 99507775 1001 86380 86390 1
507634 99507634 1001 86380 86390 1
507793 99507793 1001 86380 86390 1
508391 99508391 1001 86380 86390 1
508432 99508432 1001 86380 86390 1
508265 99508265 1001 86380 86390 1
508509 99508509 1001 86380 86390 1
509112 99509112 1001 86380 86390 1
509116 99509116 1001 86380 86390 1
509118 99509118 1001 86380 86390 1
509746 99509746 1001 86380 86390 1
509556 99509556 1001 86380 86390 1
509665 99509665 1001 86380 86390 1
509449 99509449 1001 86380 86390 1
510040 99510040 1001 86380 86390 1
510546 99510546 1001 86380 86390 1
510702 99510702 1001 86380 86390 1
510595 99510595 1001 86380 86390 1
510410 99510410 1001 86380 86390 1
510376 99510376 1001 86380 86390 1
510390 99510390 1001 86380 86390 1
510302 99510302 1001 86380 86390 1
510265 99510265 1001 86380 86390 1
510774 99510774 1001 86380 86390 1
511506 99511506 1001 86380 86390 1
511106 99511106 1001 86380 86390 1
511018 99511018 1001 86380 86390 1
511677 99511677 1001 86380 86390 1
512278 99512278 1001 86380 86390 1
512370 99512370 1001 86380 86390 1
512027 99512027 1001 86380 86390 1
512042 99512042 1001 86380 86390 1
512056 99512056 1001 86380 86390 1
511965 99511965 1001 86380 86390 1
512469 99512469 1001 86380 86390 1
512530 99512530 1001 86380 86390 1
512897 99512897 1001 86380 86390 1
512934 99512934 1001 86380 86390 1
512730 99512730 1001 86380 86390 1
512757 99512757 1001 86380 86390 1
512759 99512759 1001 86380 86390 1
513246 99513246 1001 86380 86390 1
513212 99513212 1001 86380 86390 1
513979 99513979 1001 86380 86390 1
513790 99513790 1001 86380 86390 1
513650 99513650 1001 86380 86390 1
513757 99513757 1001 86380 86390 1
513469 99513469 1001 86380 86390 1
514161 99514161 1001 86380 86390 1
514769 99514769 1001 86380 86390 1
514536 99514536 1001 86380 86390 1
514506 99514506 1001 86380 86390 1
514368 99514368 1001 86380 86390 1
514248 99514248 1001 86380 86390 1
514914 99514914 1001 86380 86390 1
515518 99515518 1001 86380 86390 1
515639 99515639 1001 86380 86390 1
515669 99515669 1001 86380 86390 1
515527 99515527 1001 86380 86390 1
515515 99515515 1001 86380 86390 1
515308 99515308 1001 86380 86390 1
515270 99515270 1001 86380 86390 1
516396 99516396 1001 86380 86390 1
516444 99516444 1001 86380 86390 1
516693 99516693 1001 86380 86390 1
516699 99516699 1001 86380 86390 1
516950 99516950 1001 86380 86390 1
517007 99517007 1001 86380 86390 1
517076 99517076 1001 86380 86390 1
516845 99516845 1001 86380 86390 1
516768 99516768 1001 86380 86390 1
516746 99516746 1001 86380 86390 1
517347 99517347 1001 86380 86390 1
517986 99517986 1001 86380 86390 1
517947 99517947 1001 86380 86390 1
517792 99517792 1001 86380 86390 1
517910 99517910 1001 86380 86390 1
517941 99517941 1001 86380 86390 1
517673 99517673 1001 86380 86390 1
517545 99517545 1001 86380 86390 1
518259 99518259 1001 86380 86390 1
518352 99518352 1001 86380 86390 1
518865 99518865 1001 86380 86390 1
518672 99518672 1001 86380 86390 1
519126 99519126 1001 86380 86390 1
519152 99519152 1001 86380 86390 1
519809 99519809 1001 86380 86390 1
519749 99519749 1001 86380 86390 1
519233 99519233 1001 86380 86390 1
519254 99519254 1001 86380 86390 1
519954 99519954 1001 86380 86390 1
519905 99519905 1001 86380 86390 1
519920 99519920 1001 86380 86390 1
519976 99519976 1001 86380 86390 1
520191 99520191 1001 86380 86390 1
520128 99520128 1001 86380 86390 1
521190 99521190 1001 86380 86390 1
521073 99521073 1001 86380 86390 1
521090 99521090 1001 86380 86390 1
520910 99520910 1001 86380 86390 1
520962 99520962 1001 86380 86390 1
520873 99520873 1001 86380 86390 1
521569 99521569 1001 86380 86390 1
522292 99522292 1001 86380 86390 1
522089 99522089 1001 86380 86390 1
522287 99522287 1001 86380 86390 1
522227 99522227 1001 86380 86390 1
521999 99521999 1001 86380 86390 1
523071 99523071 1001 86380 86390 1
522985 99522985 1001 86380 86390 1
522838 99522838 1001 86380 86390 1
522839 99522839 1001 86380 86390 1
522777 99522777 1001 86380 86390 1
522829 99522829 1001 86380 86390 1
522817 99522817 1001 86380 86390 1
523238 99523238 1001 86380 86390 1
523316 99523316 1001 86380 86390 1
523215 99523215 1001 86380 86390 1
523254 99523254 1001 86380 86390 1
523308 99523308 1001 86380 86390 1
523923 99523923 1001 86380 86390 1
523824 99523824 1001 86380 86390 1
523841 99523841 1001 86380 86390 1
523641 99523641 1001 86380 86390 1
523466 99523466 1001 86380 86390 1
523507 99523507 1001 86380 86390 1
523447 99523447 1001 86380 86390 1
523465 99523465 1001 86380 86390 1
524003 99524003 1001 86380 86390 1
524070 99524070 1001 86380 86390 1
524499 99524499 1001 86380 86390 1
524500 99524500 1001 86380 86390 1
524821 99524821 1001 86380 86390 1
524926 99524926 1001 86380 86390 1
524961 99524961 1001 86380 86390 1
525426 99525426 1001 86380 86390 1
525392 99525392 1001 86380 86390 1
525305 99525305 1001 86380 86390 1
525320 99525320 1001 86380 86390 1
525233 99525233 1001 86380 86390 1
525183 99525183 1001 86380 86390 1
525174 99525174 1001 86380 86390 1
525718 99525718 1001 86380 86390 1
525628 99525628 1001 86380 86390 1
526415 99526415 1001 86380 86390 1
526214 99526214 1001 86380 86390 1
525987 99525987 1001 86380 86390 1
525992 99525992 1001 86380 86390 1
526593 99526593 1001 86380 86390 1
527181 99527181 1001 86380 86390 1
527131 99527131 1001 86380 86390 1
527031 99527031 1001 86380 86390 1
526878 99526878 1001 86380 86390 1
526905 99526905 1001 86380 86390 1
526983 99526983 1001 86380 86390 1
526899 99526899 1001 86380 86390 1
526789 99526789 1001 86380 86390 1
526674 99526674 1001 86380 86390 1
526700 99526700 1001 86380 86390 1
527406 99527406 1001 86380 86390 1
527277 99527277 1001 86380 86390 1
527304 99527304 1001 86380 86390 1
527397 99527397 1001 86380 86390 1
527334 99527334 1001 86380 86390 1
527927 99527927 1001 86380 86390 1
527708 99527708 1001 86380 86390 1
527544 99527544 1001 86380 86390 1
528152 99528152 1001 86380 86390 1
528134 99528134 1001 86380 86390 1
528239 99528239 1001 86380 86390 1
528734 99528734 1001 86380 86390 1
528733 99528733 1001 86380 86390 1
528520 99528520 1001 86380 86390 1
528310 99528310 1001 86380 86390 1
528480 99528480 1001 86380 86390 1
529003 99529003 1001 86380 86390 1
529058 99529058 1001 86380 86390 1
528948 99528948 1001 86380 86390 1
529546 99529546 1001 86380 86390 1
529510 99529510 1001 86380 86390 1
529407 99529407 1001 86380 86390 1
530465 99530465 1001 86380 86390 1
530416 99530416 1001 86380 86390 1
530142 99530142 1001 86380 86390 1
530331 99530331 1001 86380 86390 1
529971 99529971 1001 86380 86390 1
530113 99530113 1001 86380 86390 1
530751 99530751 1001 86380 86390 1
531111 99531111 1001 86380 86390 1
530983 99530983 1001 86380 86390 1
531038 99531038 1001 86380 86390 1
530931 99530931 1001 86380 86390 1
530841 99530841 1001 86380 86390 1
530952 99530952 1001 86380 86390 1
531562 99531562 1001 86380 86390 1
532127 99532127 1001 86380 86390 1
531894 99531894 1001 86380 86390 1
531754 99531754 1001 86380 86390 1
532280 99532280 1001 86380 86390 1
532362 99532362 1001 86380 86390 1
532364 99532364 1001 86380 86390 1
532834 99532834 1001 86380 86390 1
532673 99532673 1001 86380 86390 1
532785 99532785 1001 86380 86390 1
532509 99532509 1001 86380 86390 1
533056 99533056 1001 86380 86390 1
533746 99533746 1001 86380 86390 1
533801 99533801 1001 86380 86390 1
533750 99533750 1001 86380 86390 1
533804 99533804 1001 86380 86390 1
533689 99533689 1001 86380 86390 1
533854 99533854 1001 86380 86390 1
533451 99533451 1001 86380 86390 1
533496 99533496 1001 86380 86390 1
533294 99533294 1001 86380 86390 1
534493 99534493 1001 86380 86390 1
534337 99534337 1001 86380 86390 1
534472 99534472 1001 86380 86390 1
534408 99534408 1001 86380 86390 1
534461 99534461 1001 86380 86390 1
534207 99534207 1001 86380 86390 1
534186 99534186 1001 86380 86390 1
534227 99534227 1001 86380 86390 1
534073 99534073 1001 86380 86390 1
534787 99534787 1001 86380 86390 1
534777 99534777 1001 86380 86390 1
534728 99534728 1001 86380 86390 1
535373 99535373 1001 86380 86390 1
535240 99535240 1001 86380 86390 1
535179 99535179 1001 86380 86390 1
535257 99535257 1001 86380 86390 1
535219 99535219 1001 86380 86390 1
535263 99535263 1001 86380 86390 1
535067 99535067 1001 86380 86390 1
536226 99536226 1001 86380 86390 1
535967 99535967 1001 86380 86390 1
536063 99536063 1001 86380 86390 1
536452 99536452 1001 86380 86390 1
536441 99536441 1001 86380 86390 1
536443 99536443 1001 86380 86390 1
536458 99536458 1001 86380 86390 1
537104 99537104 1001 86380 86390 1
537068 99537068 1001 86380 86390 1
537082 99537082 1001 86380 86390 1
536744 99536744 1001 86380 86390 1
537926 99537926 1001 86380 86390 1
537714 99537714 1001 86380 86390 1
537538 99537538 1001 86380 86390 1
537572 99537572 1001 86380 86390 1
538719 99538719 1001 86380 86390 1
538796 99538796 1001 86380 86390 1
538326 99538326 1001 86380 86390 1
538290 99538290 1001 86380 86390 1
538345 99538345 1001 86380 86390 1
538334 99538334 1001 86380 86390 1
538322 99538322 1001 86380 86390 1
539345 99539345 1001 86380 86390 1
539284 99539284 1001 86380 86390 1
539316 99539316 1001 86380 86390 1
539077 99539077 1001 86380 86390 1
539131 99539131 1001 86380 86390 1
539772 99539772 1001 86380 86390 1
540386 99540386 1001 86380 86390 1
540464 99540464 1001 86380 86390 1
539989 99539989 1001 86380 86390 1
539887 99539887 1001 86380 86390 1
540648 99540648 1001 86380 86390 1
541127 99541127 1001 86380 86390 1
540960 99540960 1001 86380 86390 1
540924 99540924 1001 86380 86390 1
540900 99540900 1001 86380 86390 1
540994 99540994 1001 86380 86390 1
540754 99540754 1001 86380 86390 1
541429 99541429 1001 86380 86390 1
542034 99542034 1001 86380 86390 1
541530 99541530 1001 86380 86390 1
542306 99542306 1001 86380 86390 1
542614 99542614 1001 86380 86390 1
542734 99542734 1001 86380 86390 1
542554 99542554 1001 86380 86390 1
543121 99543121 1001 86380 86390 1
543005 99543005 1001 86380 86390 1
543621 99543621 1001 86380 86390 1
543489 99543489 1001 86380 86390 1
543426 99543426 1001 86380 86390 1
543415 99543415 1001 86380 86390 1
543416 99543416 1001 86380 86390 1
543419 99543419 1001 86380 86390 1
543408 99543408 1001 86380 86390 1
543551 99543551 1001 86380 86390 1
543333 99543333 1001 86380 86390 1
543328 99543328 1001 86380 86390 1
543872 99543872 1001 86380 86390 1
543773 99543773 1001 86380 86390 1
544521 99544521 1001 86380 86390 1
544303 99544303 1001 86380 86390 1
544180 99544180 1001 86380 86390 1
544065 99544065 1001 86380 86390 1
542182 753 1002 38957 46648 1
400002 99400002 1001 86380 86390 1
400285 99400285 1001 86380 86390 1
400789 99400789 1001 86380 86390 1
400782 99400782 1001 86380 86390 1
400917 99400917 1001 86380 86390 1
401285 99401285 1001 86380 86390 1
401355 99401355 1001 86380 86390 1
402155 99402155 1001 86380 86390 1
402139 99402139 1001 86380 86390 1
402395 99402395 1001 86380 86390 1
402797 99402797 1001 86380 86390 1
403011 99403011 1001 86380 86390 1
403036 99403036 1001 86380 86390 1
403254 99403254 1001 86380 86390 1
403660 99403660 1001 86380 86390 1
403978 99403978 1001 86380 86390 1
404069 99404069 1001 86380 86390 1
404103 99404103 1001 86380 86390 1
404364 99404364 1001 86380 86390 1
405408 99405408 1001 86380 86390 1
405415 99405415 1001 86380 86390 1
405476 99405476 1001 86380 86390 1
405507 99405507 1001 86380 86390 1
405562 99405562 1001 86380 86390 1
405746 99405746 1001 86380 86390 1
405748 99405748 1001 86380 86390 1
406555 99406555 1001 86380 86390 1
406531 99406531 1001 86380 86390 1
406930 99406930 1001 86380 86390 1
406938 99406938 1001 86380 86390 1
406983 99406983 1001 86380 86390 1
406987 99406987 1001 86380 86390 1
407207 99407207 1001 86380 86390 1
407414 99407414 1001 86380 86390 1
407456 99407456 1001 86380 86390 1
407880 99407880 1001 86380 86390 1
407913 99407913 1001 86380 86390 1
407932 99407932 1001 86380 86390 1
408090 99408090 1001 86380 86390 1
408589 99408589 1001 86380 86390 1
409060 99409060 1001 86380 86390 1
409056 99409056 1001 86380 86390 1
409195 99409195 1001 86380 86390 1
409424 99409424 1001 86380 86390 1
409506 99409506 1001 86380 86390 1
409583 99409583 1001 86380 86390 1
409689 99409689 1001 86380 86390 1
409713 99409713 1001 86380 86390 1
409949 99409949 1001 86380 86390 1
410057 99410057 1001 86380 86390 1
410115 99410115 1001 86380 86390 1
410293 99410293 1001 86380 86390 1
410653 99410653 1001 86380 86390 1
411270 99411270 1001 86380 86390 1
411419 99411419 1001 86380 86390 1
412146 99412146 1001 86380 86390 1
413549 99413549 1001 86380 86390 1
413579 99413579 1001 86380 86390 1
413356 99413356 1001 86380 86390 1
413166 99413166 1001 86380 86390 1
412968 99412968 1001 86380 86390 1
412538 99412538 1001 86380 86390 1
415256 99415256 1001 86380 86390 1
414224 99414224 1001 86380 86390 1
414362 99414362 1001 86380 86390 1
414122 99414122 1001 86380 86390 1
414144 99414144 1001 86380 86390 1
415391 99415391 1001 86380 86390 1
416590 99416590 1001 86380 86390 1
416020 99416020 1001 86380 86390 1
415732 99415732 1001 86380 86390 1
417289 99417289 1001 86380 86390 1
418447 99418447 1001 86380 86390 1
417661 99417661 1001 86380 86390 1
417964 99417964 1001 86380 86390 1
417738 99417738 1001 86380 86390 1
417683 99417683 1001 86380 86390 1
419165 99419165 1001 86380 86390 1
420195 99420195 1001 86380 86390 1
420309 99420309 1001 86380 86390 1
420345 99420345 1001 86380 86390 1
420230 99420230 1001 86380 86390 1
420003 99420003 1001 86380 86390 1
419427 99419427 1001 86380 86390 1
419526 99419526 1001 86380 86390 1
420626 99420626 1001 86380 86390 1
420456 99420456 1001 86380 86390 1
422033 99422033 1001 86380 86390 1
421866 99421866 1001 86380 86390 1
420947 99420947 1001 86380 86390 1
421150 99421150 1001 86380 86390 1
420954 99420954 1001 86380 86390 1
422316 99422316 1001 86380 86390 1
422268 99422268 1001 86380 86390 1
423488 99423488 1001 86380 86390 1
423665 99423665 1001 86380 86390 1
422954 99422954 1001 86380 86390 1
422787 99422787 1001 86380 86390 1
422863 99422863 1001 86380 86390 1
424036 99424036 1001 86380 86390 1
423989 99423989 1001 86380 86390 1
424083 99424083 1001 86380 86390 1
425279 99425279 1001 86380 86390 1
425176 99425176 1001 86380 86390 1
424667 99424667 1001 86380 86390 1
424974 99424974 1001 86380 86390 1
424532 99424532 1001 86380 86390 1
424274 99424274 1001 86380 86390 1
424540 99424540 1001 86380 86390 1
426719 99426719 1001 86380 86390 1
427048 99427048 1001 86380 86390 1
427057 99427057 1001 86380 86390 1
427085 99427085 1001 86380 86390 1
426999 99426999 1001 86380 86390 1
426457 99426457 1001 86380 86390 1
426686 99426686 1001 86380 86390 1
426065 99426065 1001 86380 86390 1
427316 99427316 1001 86380 86390 1
427384 99427384 1001 86380 86390 1
428643 99428643 1001 86380 86390 1
428556 99428556 1001 86380 86390 1
428317 99428317 1001 86380 86390 1
427633 99427633 1001 86380 86390 1
427610 99427610 1001 86380 86390 1
429153 99429153 1001 86380 86390 1
430020 99430020 1001 86380 86390 1
429899 99429899 1001 86380 86390 1
429330 99429330 1001 86380 86390 1
429396 99429396 1001 86380 86390 1
430402 99430402 1001 86380 86390 1
430711 99430711 1001 86380 86390 1
430572 99430572 1001 86380 86390 1
430816 99430816 1001 86380 86390 1
432264 99432264 1001 86380 86390 1
432929 99432929 1001 86380 86390 1
432674 99432674 1001 86380 86390 1
435366 99435366 1001 86380 86390 1
435108 99435108 1001 86380 86390 1
435552 99435552 1001 86380 86390 1
435673 99435673 1001 86380 86390 1
436494 99436494 1001 86380 86390 1
435992 99435992 1001 86380 86390 1
437305 99437305 1001 86380 86390 1
300663 99300663 1001 86380 86390 1
300263 99300263 1001 86380 86390 1
300113 99300113 1001 86380 86390 1
300236 99300236 1001 86380 86390 1
300753 99300753 1001 86380 86390 1
300795 99300795 1001 86380 86390 1
300924 99300924 1001 86380 86390 1
300811 99300811 1001 86380 86390 1
300747 99300747 1001 86380 86390 1
301416 99301416 1001 86380 86390 1
301431 99301431 1001 86380 86390 1
301688 99301688 1001 86380 86390 1
301987 99301987 1001 86380 86390 1
301840 99301840 1001 86380 86390 1
302405 99302405 1001 86380 86390 1
302434 99302434 1001 86380 86390 1
302531 99302531 1001 86380 86390 1
302544 99302544 1001 86380 86390 1
302939 99302939 1001 86380 86390 1
302933 99302933 1001 86380 86390 1
302693 99302693 1001 86380 86390 1
303328 99303328 1001 86380 86390 1
303344 99303344 1001 86380 86390 1
303756 99303756 1001 86380 86390 1
303682 99303682 1001 86380 86390 1
303516 99303516 1001 86380 86390 1
304573 99304573 1001 86380 86390 1
304239 99304239 1001 86380 86390 1
304255 99304255 1001 86380 86390 1
304411 99304411 1001 86380 86390 1
304437 99304437 1001 86380 86390 1
304249 99304249 1001 86380 86390 1
304956 99304956 1001 86380 86390 1
305574 99305574 1001 86380 86390 1
305116 99305116 1001 86380 86390 1
500191 99500191 1001 86380 86390 1
500155 99500155 1001 86380 86390 1
500685 99500685 1001 86380 86390 1
500454 99500454 1001 86380 86390 1
500529 99500529 1001 86380 86390 1
500555 99500555 1001 86380 86390 1
500299 99500299 1001 86380 86390 1
500391 99500391 1001 86380 86390 1
500904 99500904 1001 86380 86390 1
500984 99500984 1001 86380 86390 1
501606 99501606 1001 86380 86390 1
501466 99501466 1001 86380 86390 1
501505 99501505 1001 86380 86390 1
501574 99501574 1001 86380 86390 1
501269 99501269 1001 86380 86390 1
501334 99501334 1001 86380 86390 1
501719 99501719 1001 86380 86390 1
502280 99502280 1001 86380 86390 1
502161 99502161 1001 86380 86390 1
502071 99502071 1001 86380 86390 1
502216 99502216 1001 86380 86390 1
501924 99501924 1001 86380 86390 1
501906 99501906 1001 86380 86390 1
503178 99503178 1001 86380 86390 1
502905 99502905 1001 86380 86390 1
502931 99502931 1001 86380 86390 1
503055 99503055 1001 86380 86390 1
504017 99504017 1001 86380 86390 1
503943 99503943 1001 86380 86390 1
504059 99504059 1001 86380 86390 1
504040 99504040 1001 86380 86390 1
503849 99503849 1001 86380 86390 1
503883 99503883 1001 86380 86390 1
503833 99503833 1001 86380 86390 1
503669 99503669 1001 86380 86390 1
503517 99503517 1001 86380 86390 1
503612 99503612 1001 86380 86390 1
503703 99503703 1001 86380 86390 1
504929 99504929 1001 86380 86390 1
504734 99504734 1001 86380 86390 1
504467 99504467 1001 86380 86390 1
504381 99504381 1001 86380 86390 1
504447 99504447 1001 86380 86390 1
505048 99505048 1001 86380 86390 1
505030 99505030 1001 86380 86390 1
505567 99505567 1001 86380 86390 1
505164 99505164 1001 86380 86390 1
505256 99505256 1001 86380 86390 1
505159 99505159 1001 86380 86390 1
505923 99505923 1001 86380 86390 1
505859 99505859 1001 86380 86390 1
505866 99505866 1001 86380 86390 1
506409 99506409 1001 86380 86390 1
506385 99506385 1001 86380 86390 1
506087 99506087 1001 86380 86390 1
506699 99506699 1001 86380 86390 1
506755 99506755 1001 86380 86390 1
507312 99507312 1001 86380 86390 1
507400 99507400 1001 86380 86390 1
507315 99507315 1001 86380 86390 1
507056 99507056 1001 86380 86390 1
507134 99507134 1001 86380 86390 1
507602 99507602 1001 86380 86390 1
507521 99507521 1001 86380 86390 1
508248 99508248 1001 86380 86390 1
508189 99508189 1001 86380 86390 1
508168 99508168 1001 86380 86390 1
507642 99507642 1001 86380 86390 1
507814 99507814 1001 86380 86390 1
507777 99507777 1001 86380 86390 1
508985 99508985 1001 86380 86390 1
508971 99508971 1001 86380 86390 1
509071 99509071 1001 86380 86390 1
508756 99508756 1001 86380 86390 1
508519 99508519 1001 86380 86390 1
508607 99508607 1001 86380 86390 1
509100 99509100 1001 86380 86390 1
509787 99509787 1001 86380 86390 1
509719 99509719 1001 86380 86390 1
509621 99509621 1001 86380 86390 1
509546 99509546 1001 86380 86390 1
509537 99509537 1001 86380 86390 1
510669 99510669 1001 86380 86390 1
510110 99510110 1001 86380 86390 1
510204 99510204 1001 86380 86390 1
510776 99510776 1001 86380 86390 1
510858 99510858 1001 86380 86390 1
510850 99510850 1001 86380 86390 1
510733 99510733 1001 86380 86390 1
511453 99511453 1001 86380 86390 1
511194 99511194 1001 86380 86390 1
511150 99511150 1001 86380 86390 1
511216 99511216 1001 86380 86390 1
511056 99511056 1001 86380 86390 1
511730 99511730 1001 86380 86390 1
512194 99512194 1001 86380 86390 1
512063 99512063 1001 86380 86390 1
511921 99511921 1001 86380 86390 1
511950 99511950 1001 86380 86390 1
512506 99512506 1001 86380 86390 1
513117 99513117 1001 86380 86390 1
513112 99513112 1001 86380 86390 1
512726 99512726 1001 86380 86390 1
512776 99512776 1001 86380 86390 1
513344 99513344 1001 86380 86390 1
513213 99513213 1001 86380 86390 1
513902 99513902 1001 86380 86390 1
513915 99513915 1001 86380 86390 1
513954 99513954 1001 86380 86390 1
513853 99513853 1001 86380 86390 1
513879 99513879 1001 86380 86390 1
513867 99513867 1001 86380 86390 1
513735 99513735 1001 86380 86390 1
513659 99513659 1001 86380 86390 1
513702 99513702 1001 86380 86390 1
513462 99513462 1001 86380 86390 1
514111 99514111 1001 86380 86390 1
514176 99514176 1001 86380 86390 1
514699 99514699 1001 86380 86390 1
514481 99514481 1001 86380 86390 1
514534 99514534 1001 86380 86390 1
514249 99514249 1001 86380 86390 1
514958 99514958 1001 86380 86390 1
514959 99514959 1001 86380 86390 1
514237 99514237 1001 86380 86390 1
515595 99515595 1001 86380 86390 1
515287 99515287 1001 86380 86390 1
515812 99515812 1001 86380 86390 1
515845 99515845 1001 86380 86390 1
516473 99516473 1001 86380 86390 1
516317 99516317 1001 86380 86390 1
516498 99516498 1001 86380 86390 1
516304 99516304 1001 86380 86390 1
516286 99516286 1001 86380 86390 1
516248 99516248 1001 86380 86390 1
515917 99515917 1001 86380 86390 1
517298 99517298 1001 86380 86390 1
517215 99517215 1001 86380 86390 1
517096 99517096 1001 86380 86390 1
516855 99516855 1001 86380 86390 1
516778 99516778 1001 86380 86390 1
517981 99517981 1001 86380 86390 1
518117 99518117 1001 86380 86390 1
518054 99518054 1001 86380 86390 1
517966 99517966 1001 86380 86390 1
517824 99517824 1001 86380 86390 1
518232 99518232 1001 86380 86390 1
518962 99518962 1001 86380 86390 1
518853 99518853 1001 86380 86390 1
518919 99518919 1001 86380 86390 1
518657 99518657 1001 86380 86390 1
518649 99518649 1001 86380 86390 1
519787 99519787 1001 86380 86390 1
519471 99519471 1001 86380 86390 1
519549 99519549 1001 86380 86390 1
519206 99519206 1001 86380 86390 1
519235 99519235 1001 86380 86390 1
519278 99519278 1001 86380 86390 1
519229 99519229 1001 86380 86390 1
519346 99519346 1001 86380 86390 1
519876 99519876 1001 86380 86390 1
520006 99520006 1001 86380 86390 1
519856 99519856 1001 86380 86390 1
519921 99519921 1001 86380 86390 1
519821 99519821 1001 86380 86390 1
519978 99519978 1001 86380 86390 1
520515 99520515 1001 86380 86390 1
520464 99520464 1001 86380 86390 1
520196 99520196 1001 86380 86390 1
520093 99520093 1001 86380 86390 1
520692 99520692 1001 86380 86390 1
520757 99520757 1001 86380 86390 1
521394 99521394 1001 86380 86390 1
521071 99521071 1001 86380 86390 1
521255 99521255 1001 86380 86390 1
521221 99521221 1001 86380 86390 1
520925 99520925 1001 86380 86390 1
521657 99521657 1001 86380 86390 1
521496 99521496 1001 86380 86390 1
522100 99522100 1001 86380 86390 1
522035 99522035 1001 86380 86390 1
522075 99522075 1001 86380 86390 1
521935 99521935 1001 86380 86390 1
522013 99522013 1001 86380 86390 1
521936 99521936 1001 86380 86390 1
521749 99521749 1001 86380 86390 1
521782 99521782 1001 86380 86390 1
521691 99521691 1001 86380 86390 1
521692 99521692 1001 86380 86390 1
522294 99522294 1001 86380 86390 1
523112 99523112 1001 86380 86390 1
522907 99522907 1001 86380 86390 1
522820 99522820 1001 86380 86390 1
523143 99523143 1001 86380 86390 1
523157 99523157 1001 86380 86390 1
523200 99523200 1001 86380 86390 1
523139 99523139 1001 86380 86390 1
523179 99523179 1001 86380 86390 1
523895 99523895 1001 86380 86390 1
523910 99523910 1001 86380 86390 1
523546 99523546 1001 86380 86390 1
523676 99523676 1001 86380 86390 1
523414 99523414 1001 86380 86390 1
523393 99523393 1001 86380 86390 1
523516 99523516 1001 86380 86390 1
523975 99523975 1001 86380 86390 1
524041 99524041 1001 86380 86390 1
524735 99524735 1001 86380 86390 1
524567 99524567 1001 86380 86390 1
524410 99524410 1001 86380 86390 1
524428 99524428 1001 86380 86390 1
524443 99524443 1001 86380 86390 1
524269 99524269 1001 86380 86390 1
524862 99524862 1001 86380 86390 1
524799 99524799 1001 86380 86390 1
524943 99524943 1001 86380 86390 1
524853 99524853 1001 86380 86390 1
524805 99524805 1001 86380 86390 1
525559 99525559 1001 86380 86390 1
525434 99525434 1001 86380 86390 1
525539 99525539 1001 86380 86390 1
525541 99525541 1001 86380 86390 1
525292 99525292 1001 86380 86390 1
525151 99525151 1001 86380 86390 1
525789 99525789 1001 86380 86390 1
525654 99525654 1001 86380 86390 1
525732 99525732 1001 86380 86390 1
525758 99525758 1001 86380 86390 1
526090 99526090 1001 86380 86390 1
526142 99526142 1001 86380 86390 1
525964 99525964 1001 86380 86390 1
526489 99526489 1001 86380 86390 1
527070 99527070 1001 86380 86390 1
527203 99527203 1001 86380 86390 1
526973 99526973 1001 86380 86390 1
526964 99526964 1001 86380 86390 1
526811 99526811 1001 86380 86390 1
526761 99526761 1001 86380 86390 1
526779 99526779 1001 86380 86390 1
526690 99526690 1001 86380 86390 1
526820 99526820 1001 86380 86390 1
526639 99526639 1001 86380 86390 1
527262 99527262 1001 86380 86390 1
527315 99527315 1001 86380 86390 1
527420 99527420 1001 86380 86390 1
527383 99527383 1001 86380 86390 1
528002 99528002 1001 86380 86390 1
527938 99527938 1001 86380 86390 1
527831 99527831 1001 86380 86390 1
527754 99527754 1001 86380 86390 1
527863 99527863 1001 86380 86390 1
527633 99527633 1001 86380 86390 1
528161 99528161 1001 86380 86390 1
528332 99528332 1001 86380 86390 1
528331 99528331 1001 86380 86390 1
529384 99529384 1001 86380 86390 1
529274 99529274 1001 86380 86390 1
529804 99529804 1001 86380 86390 1
530179 99530179 1001 86380 86390 1
530220 99530220 1001 86380 86390 1
529949 99529949 1001 86380 86390 1
530002 99530002 1001 86380 86390 1
530661 99530661 1001 86380 86390 1
530898 99530898 1001 86380 86390 1
531510 99531510 1001 86380 86390 1
531527 99531527 1001 86380 86390 1
532007 99532007 1001 86380 86390 1
531636 99531636 1001 86380 86390 1
531741 99531741 1001 86380 86390 1
531756 99531756 1001 86380 86390 1
531642 99531642 1001 86380 86390 1
531593 99531593 1001 86380 86390 1
532925 99532925 1001 86380 86390 1
532605 99532605 1001 86380 86390 1
532582 99532582 1001 86380 86390 1
533140 99533140 1001 86380 86390 1
533154 99533154 1001 86380 86390 1
533169 99533169 1001 86380 86390 1
533611 99533611 1001 86380 86390 1
533315 99533315 1001 86380 86390 1
533265 99533265 1001 86380 86390 1
533371 99533371 1001 86380 86390 1
533973 99533973 1001 86380 86390 1
533914 99533914 1001 86380 86390 1
533982 99533982 1001 86380 86390 1
533944 99533944 1001 86380 86390 1
534630 99534630 1001 86380 86390 1
534285 99534285 1001 86380 86390 1
534111 99534111 1001 86380 86390 1
535132 99535132 1001 86380 86390 1
535058 99535058 1001 86380 86390 1
534957 99534957 1001 86380 86390 1
535641 99535641 1001 86380 86390 1
535708 99535708 1001 86380 86390 1
535580 99535580 1001 86380 86390 1
535673 99535673 1001 86380 86390 1
536026 99536026 1001 86380 86390 1
535767 99535767 1001 86380 86390 1
536500 99536500 1001 86380 86390 1
536789 99536789 1001 86380 86390 1
536872 99536872 1001 86380 86390 1
536598 99536598 1001 86380 86390 1
536592 99536592 1001 86380 86390 1
536670 99536670 1001 86380 86390 1
537837 99537837 1001 86380 86390 1
537949 99537949 1001 86380 86390 1
537607 99537607 1001 86380 86390 1
537754 99537754 1001 86380 86390 1
537529 99537529 1001 86380 86390 1
538016 99538016 1001 86380 86390 1
538044 99538044 1001 86380 86390 1
538613 99538613 1001 86380 86390 1
538722 99538722 1001 86380 86390 1
538479 99538479 1001 86380 86390 1
538583 99538583 1001 86380 86390 1
538535 99538535 1001 86380 86390 1
538382 99538382 1001 86380 86390 1
538309 99538309 1001 86380 86390 1
538988 99538988 1001 86380 86390 1
539295 99539295 1001 86380 86390 1
539430 99539430 1001 86380 86390 1
539301 99539301 1001 86380 86390 1
539227 99539227 1001 86380 86390 1
539168 99539168 1001 86380 86390 1
539068 99539068 1001 86380 86390 1
539793 99539793 1001 86380 86390 1
539716 99539716 1001 86380 86390 1
539775 99539775 1001 86380 86390 1
540434 99540434 1001 86380 86390 1
540273 99540273 1001 86380 86390 1
540184 99540184 1001 86380 86390 1
540236 99540236 1001 86380 86390 1
540086 99540086 1001 86380 86390 1
540075 99540075 1001 86380 86390 1
540116 99540116 1001 86380 86390 1
540042 99540042 1001 86380 86390 1
540973 99540973 1001 86380 86390 1
540749 99540749 1001 86380 86390 1
540771 99540771 1001 86380 86390 1
541405 99541405 1001 86380 86390 1
541941 99541941 1001 86380 86390 1
541903 99541903 1001 86380 86390 1
541714 99541714 1001 86380 86390 1
541883 99541883 1001 86380 86390 1
541909 99541909 1001 86380 86390 1
541634 99541634 1001 86380 86390 1
542297 99542297 1001 86380 86390 1
542174 99542174 1001 86380 86390 1
542152 99542152 1001 86380 86390 1
542911 99542911 1001 86380 86390 1
542933 99542933 1001 86380 86390 1
542639 99542639 1001 86380 86390 1
542606 99542606 1001 86380 86390 1
542472 99542472 1001 86380 86390 1
542462 99542462 1001 86380 86390 1
542400 99542400 1001 86380 86390 1
542439 99542439 1001 86380 86390 1
543094 99543094 1001 86380 86390 1
543631 99543631 1001 86380 86390 1
543901 99543901 1001 86380 86390 1
544541 99544541 1001 86380 86390 1
544590 99544590 1001 86380 86390 1
544139 99544139 1001 86380 86390 1
544023 99544023 1001 86380 86390 1
544052 99544052 1001 86380 86390 1
543988 99543988 1001 86380 86390 1
544674 99544674 1001 86380 86390 1
544641 99544641 1001 86380 86390 1
527992 1056 1002 26287 28683 1
400258 99400258 1001 86380 86390 1
400562 99400562 1001 86380 86390 1
400766 99400766 1001 86380 86390 1
400725 99400725 1001 86380 86390 1
401143 99401143 1001 86380 86390 1
401596 99401596 1001 86380 86390 1
402255 99402255 1001 86380 86390 1
402359 99402359 1001 86380 86390 1
402320 99402320 1001 86380 86390 1
402397 99402397 1001 86380 86390 1
403742 99403742 1001 86380 86390 1
403756 99403756 1001 86380 86390 1
403736 99403736 1001 86380 86390 1
404252 99404252 1001 86380 86390 1
404292 99404292 1001 86380 86390 1
405050 99405050 1001 86380 86390 1
405132 99405132 1001 86380 86390 1
405412 99405412 1001 86380 86390 1
405377 99405377 1001 86380 86390 1
405962 99405962 1001 86380 86390 1
406404 99406404 1001 86380 86390 1
406416 99406416 1001 86380 86390 1
406625 99406625 1001 86380 86390 1
407671 99407671 1001 86380 86390 1
407865 99407865 1001 86380 86390 1
407896 99407896 1001 86380 86390 1
408296 99408296 1001 86380 86390 1
408730 99408730 1001 86380 86390 1
408708 99408708 1001 86380 86390 1
408692 99408692 1001 86380 86390 1
408948 99408948 1001 86380 86390 1
409376 99409376 1001 86380 86390 1
410022 99410022 1001 86380 86390 1
410196 99410196 1001 86380 86390 1
410227 99410227 1001 86380 86390 1
410342 99410342 1001 86380 86390 1
410406 99410406 1001 86380 86390 1
410854 99410854 1001 86380 86390 1
410868 99410868 1001 86380 86390 1
411139 99411139 1001 86380 86390 1
411271 99411271 1001 86380 86390 1
411325 99411325 1001 86380 86390 1
411854 99411854 1001 86380 86390 1
411879 99411879 1001 86380 86390 1
411861 99411861 1001 86380 86390 1
411963 99411963 1001 86380 86390 1
412172 99412172 1001 86380 86390 1
413493 99413493 1001 86380 86390 1
413613 99413613 1001 86380 86390 1
412918 99412918 1001 86380 86390 1
415307 99415307 1001 86380 86390 1
414657 99414657 1001 86380 86390 1
414792 99414792 1001 86380 86390 1
414421 99414421 1001 86380 86390 1
414474 99414474 1001 86380 86390 1
414354 99414354 1001 86380 86390 1
414128 99414128 1001 86380 86390 1
416993 99416993 1001 86380 86390 1
416870 99416870 1001 86380 86390 1
416184 99416184 1001 86380 86390 1
416301 99416301 1001 86380 86390 1
416328 99416328 1001 86380 86390 1
415991 99415991 1001 86380 86390 1
416072 99416072 1001 86380 86390 1
415878 99415878 1001 86380 86390 1
417352 99417352 1001 86380 86390 1
417258 99417258 1001 86380 86390 1
417047 99417047 1001 86380 86390 1
417034 99417034 1001 86380 86390 1
418256 99418256 1001 86380 86390 1
418093 99418093 1001 86380 86390 1
418126 99418126 1001 86380 86390 1
417874 99417874 1001 86380 86390 1
418891 99418891 1001 86380 86390 1
420276 99420276 1001 86380 86390 1
420283 99420283 1001 86380 86390 1
420413 99420413 1001 86380 86390 1
420205 99420205 1001 86380 86390 1
420086 99420086 1001 86380 86390 1
420070 99420070 1001 86380 86390 1
419851 99419851 1001 86380 86390 1
419452 99419452 1001 86380 86390 1
419243 99419243 1001 86380 86390 1
419390 99419390 1001 86380 86390 1
419289 99419289 1001 86380 86390 1
420500 99420500 1001 86380 86390 1
420680 99420680 1001 86380 86390 1
420782 99420782 1001 86380 86390 1
421404 99421404 1001 86380 86390 1
421382 99421382 1001 86380 86390 1
421161 99421161 1001 86380 86390 1
422460 99422460 1001 86380 86390 1
422466 99422466 1001 86380 86390 1
422395 99422395 1001 86380 86390 1
423513 99423513 1001 86380 86390 1
423494 99423494 1001 86380 86390 1
423148 99423148 1001 86380 86390 1
422657 99422657 1001 86380 86390 1
422541 99422541 1001 86380 86390 1
422716 99422716 1001 86380 86390 1
424050 99424050 1001 86380 86390 1
425320 99425320 1001 86380 86390 1
424370 99424370 1001 86380 86390 1
424156 99424156 1001 86380 86390 1
424519 99424519 1001 86380 86390 1
424450 99424450 1001 86380 86390 1
425691 99425691 1001 86380 86390 1
426713 99426713 1001 86380 86390 1
426645 99426645 1001 86380 86390 1
426660 99426660 1001 86380 86390 1
426079 99426079 1001 86380 86390 1
426060 99426060 1001 86380 86390 1
427315 99427315 1001 86380 86390 1
427504 99427504 1001 86380 86390 1
428623 99428623 1001 86380 86390 1
428602 99428602 1001 86380 86390 1
428218 99428218 1001 86380 86390 1
428761 99428761 1001 86380 86390 1
428848 99428848 1001 86380 86390 1
430082 99430082 1001 86380 86390 1
430158 99430158 1001 86380 86390 1
429740 99429740 1001 86380 86390 1
429434 99429434 1001 86380 86390 1
429325 99429325 1001 86380 86390 1
429298 99429298 1001 86380 86390 1
430483 99430483 1001 86380 86390 1
430522 99430522 1001 86380 86390 1
431700 99431700 1001 86380 86390 1
432045 99432045 1001 86380 86390 1
430868 99430868 1001 86380 86390 1
431070 99431070 1001 86380 86390 1
432389 99432389 1001 86380 86390 1
432449 99432449 1001 86380 86390 1
433638 99433638 1001 86380 86390 1
433420 99433420 1001 86380 86390 1
433145 99433145 1001 86380 86390 1
432675 99432675 1001 86380 86390 1
432613 99432613 1001 86380 86390 1
433783 99433783 1001 86380 86390 1
434094 99434094 1001 86380 86390 1
433948 99433948 1001 86380 86390 1
433957 99433957 1001 86380 86390 1
435053 99435053 1001 86380 86390 1
435253 99435253 1001 86380 86390 1
435202 99435202 1001 86380 86390 1
435046 99435046 1001 86380 86390 1
434693 99434693 1001 86380 86390 1
434835 99434835 1001 86380 86390 1
434231 99434231 1001 86380 86390 1
434276 99434276 1001 86380 86390 1
434251 99434251 1001 86380 86390 1
435851 99435851 1001 86380 86390 1
436802 99436802 1001 86380 86390 1
436920 99436920 1001 86380 86390 1
436339 99436339 1001 86380 86390 1
436177 99436177 1001 86380 86390 1
437160 99437160 1001 86380 86390 1
300100 99300100 1001 86380 86390 1
300707 99300707 1001 86380 86390 1
300714 99300714 1001 86380 86390 1
300647 99300647 1001 86380 86390 1
300514 99300514 1001 86380 86390 1
300884 99300884 1001 86380 86390 1
301356 99301356 1001 86380 86390 1
301260 99301260 1001 86380 86390 1
301198 99301198 1001 86380 86390 1
301038 99301038 1001 86380 86390 1
301051 99301051 1001 86380 86390 1
301117 99301117 1001 86380 86390 1
301058 99301058 1001 86380 86390 1
301664 99301664 1001 86380 86390 1
302203 99302203 1001 86380 86390 1
302080 99302080 1001 86380 86390 1
301825 99301825 1001 86380 86390 1
302422 99302422 1001 86380 86390 1
302426 99302426 1001 86380 86390 1
303115 99303115 1001 86380 86390 1
302625 99302625 1001 86380 86390 1
302677 99302677 1001 86380 86390 1
302720 99302720 1001 86380 86390 1
302772 99302772 1001 86380 86390 1
302618 99302618 1001 86380 86390 1
303386 99303386 1001 86380 86390 1
303219 99303219 1001 86380 86390 1
303407 99303407 1001 86380 86390 1
303969 99303969 1001 86380 86390 1
303847 99303847 1001 86380 86390 1
303714 99303714 1001 86380 86390 1
304173 99304173 1001 86380 86390 1
304717 99304717 1001 86380 86390 1
304796 99304796 1001 86380 86390 1
304681 99304681 1001 86380 86390 1
304697 99304697 1001 86380 86390 1
304806 99304806 1001 86380 86390 1
304729 99304729 1001 86380 86390 1
304550 99304550 1001 86380 86390 1
305064 99305064 1001 86380 86390 1
305534 99305534 1001 86380 86390 1
305353 99305353 1001 86380 86390 1
305080 99305080 1001 86380 86390 1
500165 99500165 1001 86380 86390 1
500146 99500146 1001 86380 86390 1
500635 99500635 1001 86380 86390 1
500648 99500648 1001 86380 86390 1
500624 99500624 1001 86380 86390 1
500793 99500793 1001 86380 86390 1
500478 99500478 1001 86380 86390 1
500511 99500511 1001 86380 86390 1
500528 99500528 1001 86380 86390 1
500264 99500264 1001 86380 86390 1
500877 99500877 1001 86380 86390 1
501285 99501285 1001 86380 86390 1
501389 99501389 1001 86380 86390 1
501032 99501032 1001 86380 86390 1
501163 99501163 1001 86380 86390 1
501166 99501166 1001 86380 86390 1
501053 99501053 1001 86380 86390 1
501790 99501790 1001 86380 86390 1
502275 99502275 1001 86380 86390 1
502348 99502348 1001 86380 86390 1
502079 99502079 1001 86380 86390 1
502082 99502082 1001 86380 86390 1
502122 99502122 1001 86380 86390 1
502140 99502140 1001 86380 86390 1
502246 99502246 1001 86380 86390 1
501926 99501926 1001 86380 86390 1
501875 99501875 1001 86380 86390 1
501973 99501973 1001 86380 86390 1
503127 99503127 1001 86380 86390 1
503082 99503082 1001 86380 86390 1
503293 99503293 1001 86380 86390 1
503333 99503333 1001 86380 86390 1
503976 99503976 1001 86380 86390 1
503941 99503941 1001 86380 86390 1
504019 99504019 1001 86380 86390 1
504052 99504052 1001 86380 86390 1
503949 99503949 1001 86380 86390 1
503887 99503887 1001 86380 86390 1
503905 99503905 1001 86380 86390 1
503846 99503846 1001 86380 86390 1
503615 99503615 1001 86380 86390 1
503541 99503541 1001 86380 86390 1
504223 99504223 1001 86380 86390 1
504648 99504648 1001 86380 86390 1
504700 99504700 1001 86380 86390 1
504576 99504576 1001 86380 86390 1
504578 99504578 1001 86380 86390 1
504479 99504479 1001 86380 86390 1
504355 99504355 1001 86380 86390 1
504408 99504408 1001 86380 86390 1
504344 99504344 1001 86380 86390 1
505093 99505093 1001 86380 86390 1
505588 99505588 1001 86380 86390 1
505766 99505766 1001 86380 86390 1
505171 99505171 1001 86380 86390 1
505302 99505302 1001 86380 86390 1
505264 99505264 1001 86380 86390 1
505975 99505975 1001 86380 86390 1
506468 99506468 1001 86380 86390 1
506355 99506355 1001 86380 86390 1
506190 99506190 1001 86380 86390 1
506114 99506114 1001 86380 86390 1
506102 99506102 1001 86380 86390 1
506603 99506603 1001 86380 86390 1
506669 99506669 1001 86380 86390 1
507299 99507299 1001 86380 86390 1
507192 99507192 1001 86380 86390 1
507618 99507618 1001 86380 86390 1
508063 99508063 1001 86380 86390 1
508020 99508020 1001 86380 86390 1
508021 99508021 1001 86380 86390 1
507856 99507856 1001 86380 86390 1
507963 99507963 1001 86380 86390 1
508306 99508306 1001 86380 86390 1
508385 99508385 1001 86380 86390 1
508664 99508664 1001 86380 86390 1
508773 99508773 1001 86380 86390 1
508790 99508790 1001 86380 86390 1
509111 99509111 1001 86380 86390 1
509230 99509230 1001 86380 86390 1
509261 99509261 1001 86380 86390 1
509500 99509500 1001 86380 86390 1
509470 99509470 1001 86380 86390 1
509994 99509994 1001 86380 86390 1
510050 99510050 1001 86380 86390 1
510346 99510346 1001 86380 86390 1
510491 99510491 1001 86380 86390 1
510188 99510188 1001 86380 86390 1
510282 99510282 1001 86380 86390 1
510788 99510788 1001 86380 86390 1
510777 99510777 1001 86380 86390 1
510769 99510769 1001 86380 86390 1
511387 99511387 1001 86380 86390 1
511439 99511439 1001 86380 86390 1
511274 99511274 1001 86380 86390 1
511147 99511147 1001 86380 86390 1
511214 99511214 1001 86380 86390 1
511639 99511639 1001 86380 86390 1
512262 99512262 1001 86380 86390 1
512479 99512479 1001 86380 86390 1
512419 99512419 1001 86380 86390 1
512552 99512552 1001 86380 86390 1
512555 99512555 1001 86380 86390 1
513076 99513076 1001 86380 86390 1
513030 99513030 1001 86380 86390 1
513121 99513121 1001 86380 86390 1
513126 99513126 1001 86380 86390 1
512834 99512834 1001 86380 86390 1
512808 99512808 1001 86380 86390 1
512955 99512955 1001 86380 86390 1
512997 99512997 1001 86380 86390 1
512713 99512713 1001 86380 86390 1
512703 99512703 1001 86380 86390 1
513251 99513251 1001 86380 86390 1
514007 99514007 1001 86380 86390 1
513570 99513570 1001 86380 86390 1
513519 99513519 1001 86380 86390 1
513497 99513497 1001 86380 86390 1
513448 99513448 1001 86380 86390 1
514165 99514165 1001 86380 86390 1
514431 99514431 1001 86380 86390 1
514241 99514241 1001 86380 86390 1
514284 99514284 1001 86380 86390 1
515380 99515380 1001 86380 86390 1
516381 99516381 1001 86380 86390 1
516220 99516220 1001 86380 86390 1
516130 99516130 1001 86380 86390 1
515915 99515915 1001 86380 86390 1
516666 99516666 1001 86380 86390 1
517207 99517207 1001 86380 86390 1
517321 99517321 1001 86380 86390 1
517130 99517130 1001 86380 86390 1
516966 99516966 1001 86380 86390 1
516782 99516782 1001 86380 86390 1
516850 99516850 1001 86380 86390 1
517445 99517445 1001 86380 86390 1
517484 99517484 1001 86380 86390 1
517525 99517525 1001 86380 86390 1
518020 99518020 1001 86380 86390 1
518160 99518160 1001 86380 86390 1
518018 99518018 1001 86380 86390 1
518446 99518446 1001 86380 86390 1
518397 99518397 1001 86380 86390 1
518372 99518372 1001 86380 86390 1
518386 99518386 1001 86380 86390 1
519127 99519127 1001 86380 86390 1
519025 99519025 1001 86380 86390 1
519703 99519703 1001 86380 86390 1
519476 99519476 1001 86380 86390 1
519324 99519324 1001 86380 86390 1
519338 99519338 1001 86380 86390 1
520530 99520530 1001 86380 86390 1
520358 99520358 1001 86380 86390 1
520226 99520226 1001 86380 86390 1
520088 99520088 1001 86380 86390 1
521294 99521294 1001 86380 86390 1
520892 99520892 1001 86380 86390 1
520906 99520906 1001 86380 86390 1
521516 99521516 1001 86380 86390 1
522282 99522282 1001 86380 86390 1
521993 99521993 1001 86380 86390 1
522419 99522419 1001 86380 86390 1
522340 99522340 1001 86380 86390 1
522796 99522796 1001 86380 86390 1
523141 99523141 1001 86380 86390 1
523130 99523130 1001 86380 86390 1
523713 99523713 1001 86380 86390 1
523629 99523629 1001 86380 86390 1
523710 99523710 1001 86380 86390 1
523401 99523401 1001 86380 86390 1
523983 99523983 1001 86380 86390 1
524696 99524696 1001 86380 86390 1
524465 99524465 1001 86380 86390 1
524504 99524504 1001 86380 86390 1
524367 99524367 1001 86380 86390 1
524866 99524866 1001 86380 86390 1
524855 99524855 1001 86380 86390 1
524960 99524960 1001 86380 86390 1
525037 99525037 1001 86380 86390 1
526304 99526304 1001 86380 86390 1
526065 99526065 1001 86380 86390 1
526073 99526073 1001 86380 86390 1
526164 99526164 1001 86380 86390 1
525894 99525894 1001 86380 86390 1
525920 99525920 1001 86380 86390 1
525819 99525819 1001 86380 86390 1
525872 99525872 1001 86380 86390 1
525887 99525887 1001 86380 86390 1
525979 99525979 1001 86380 86390 1
526490 99526490 1001 86380 86390 1
526428 99526428 1001 86380 86390 1
527020 99527020 1001 86380 86390 1
527035 99527035 1001 86380 86390 1
526926 99526926 1001 86380 86390 1
526836 99526836 1001 86380 86390 1
527285 99527285 1001 86380 86390 1
527382 99527382 1001 86380 86390 1
527372 99527372 1001 86380 86390 1
527297 99527297 1001 86380 86390 1
527848 99527848 1001 86380 86390 1
527824 99527824 1001 86380 86390 1
527610 99527610 1001 86380 86390 1
528151 99528151 1001 86380 86390 1
528655 99528655 1001 86380 86390 1
528513 99528513 1001 86380 86390 1
528343 99528343 1001 86380 86390 1
529094 99529094 1001 86380 86390 1
528904 99528904 1001 86380 86390 1
528986 99528986 1001 86380 86390 1
529581 99529581 1001 86380 86390 1
529387 99529387 1001 86380 86390 1
529305 99529305 1001 86380 86390 1
529205 99529205 1001 86380 86390 1
529891 99529891 1001 86380 86390 1
530453 99530453 1001 86380 86390 1
530358 99530358 1001 86380 86390 1
530136 99530136 1001 86380 86390 1
530059 99530059 1001 86380 86390 1
530711 99530711 1001 86380 86390 1
531278 99531278 1001 86380 86390 1
531352 99531352 1001 86380 86390 1
531148 99531148 1001 86380 86390 1
531150 99531150 1001 86380 86390 1
531093 99531093 1001 86380 86390 1
531119 99531119 1001 86380 86390 1
531134 99531134 1001 86380 86390 1
531147 99531147 1001 86380 86390 1
530838 99530838 1001 86380 86390 1
530816 99530816 1001 86380 86390 1
530868 99530868 1001 86380 86390 1
530958 99530958 1001 86380 86390 1
531385 99531385 1001 86380 86390 1
532180 99532180 1001 86380 86390 1
531840 99531840 1001 86380 86390 1
532270 99532270 1001 86380 86390 1
532314 99532314 1001 86380 86390 1
532393 99532393 1001 86380 86390 1
532974 99532974 1001 86380 86390 1
532707 99532707 1001 86380 86390 1
532412 99532412 1001 86380 86390 1
532581 99532581 1001 86380 86390 1
532594 99532594 1001 86380 86390 1
532603 99532603 1001 86380 86390 1
533812 99533812 1001 86380 86390 1
533779 99533779 1001 86380 86390 1
533503 99533503 1001 86380 86390 1
533530 99533530 1001 86380 86390 1
533316 99533316 1001 86380 86390 1
533357 99533357 1001 86380 86390 1
533281 99533281 1001 86380 86390 1
533347 99533347 1001 86380 86390 1
533889 99533889 1001 86380 86390 1
534481 99534481 1001 86380 86390 1
534497 99534497 1001 86380 86390 1
534402 99534402 1001 86380 86390 1
534277 99534277 1001 86380 86390 1
534410 99534410 1001 86380 86390 1
534242 99534242 1001 86380 86390 1
534878 99534878 1001 86380 86390 1
534855 99534855 1001 86380 86390 1
534727 99534727 1001 86380 86390 1
534874 99534874 1001 86380 86390 1
534887 99534887 1001 86380 86390 1
535456 99535456 1001 86380 86390 1
535223 99535223 1001 86380 86390 1
535097 99535097 1001 86380 86390 1
534970 99534970 1001 86380 86390 1
534950 99534950 1001 86380 86390 1
535652 99535652 1001 86380 86390 1
535532 99535532 1001 86380 86390 1
536260 99536260 1001 86380 86390 1
536236 99536236 1001 86380 86390 1
536202 99536202 1001 86380 86390 1
536281 99536281 1001 86380 86390 1
536003 99536003 1001 86380 86390 1
535934 99535934 1001 86380 86390 1
535875 99535875 1001 86380 86390 1
536457 99536457 1001 86380 86390 1
537003 99537003 1001 86380 86390 1
537006 99537006 1001 86380 86390 1
536884 99536884 1001 86380 86390 1
536952 99536952 1001 86380 86390 1
536760 99536760 1001 86380 86390 1
536572 99536572 1001 86380 86390 1
536742 99536742 1001 86380 86390 1
536616 99536616 1001 86380 86390 1
537186 99537186 1001 86380 86390 1
537671 99537671 1001 86380 86390 1
537413 99537413 1001 86380 86390 1
538031 99538031 1001 86380 86390 1
538170 99538170 1001 86380 86390 1
538653 99538653 1001 86380 86390 1
538694 99538694 1001 86380 86390 1
538733 99538733 1001 86380 86390 1
538619 99538619 1001 86380 86390 1
538573 99538573 1001 86380 86390 1
538324 99538324 1001 86380 86390 1
538254 99538254 1001 86380 86390 1
538852 99538852 1001 86380 86390 1
538868 99538868 1001 86380 86390 1
538861 99538861 1001 86380 86390 1
539487 99539487 1001 86380 86390 1
539292 99539292 1001 86380 86390 1
539241 99539241 1001 86380 86390 1
539374 99539374 1001 86380 86390 1
539175 99539175 1001 86380 86390 1
539203 99539203 1001 86380 86390 1
539078 99539078 1001 86380 86390 1
539130 99539130 1001 86380 86390 1
539820 99539820 1001 86380 86390 1
540352 99540352 1001 86380 86390 1
540187 99540187 1001 86380 86390 1
540246 99540246 1001 86380 86390 1
539896 99539896 1001 86380 86390 1
540523 99540523 1001 86380 86390 1
541108 99541108 1001 86380 86390 1
540964 99540964 1001 86380 86390 1
540888 99540888 1001 86380 86390 1
540968 99540968 1001 86380 86390 1
540784 99540784 1001 86380 86390 1
541311 99541311 1001 86380 86390 1
541441 99541441 1001 86380 86390 1
541483 99541483 1001 86380 86390 1
541512 99541512 1001 86380 86390 1
542919 99542919 1001 86380 86390 1
542800 99542800 1001 86380 86390 1
542730 99542730 1001 86380 86390 1
542711 99542711 1001 86380 86390 1
542951 99542951 1001 86380 86390 1
543107 99543107 1001 86380 86390 1
543734 99543734 1001 86380 86390 1
543609 99543609 1001 86380 86390 1
543449 99543449 1001 86380 86390 1
543434 99543434 1001 86380 86390 1
543913 99543913 1001 86380 86390 1
543889 99543889 1001 86380 86390 1
543915 99543915 1001 86380 86390 1
543956 99543956 1001 86380 86390 1
543853 99543853 1001 86380 86390 1
544500 99544500 1001 86380 86390 1
544327 99544327 1001 86380 86390 1
544211 99544211 1001 86380 86390 1
544370 99544370 1001 86380 86390 1
544201 99544201 1001 86380 86390 1
544334 99544334 1001 86380 86390 1
544698 99544698 1001 86380 86390 1
516868 610 1002 39677 48505 1
539286 738 1002 36154 44030 1
400015 99400015 1001 86380 86390 1
400111 99400111 1001 86380 86390 1
400178 99400178 1001 86380 86390 1
400278 99400278 1001 86380 86390 1
400486 99400486 1001 86380 86390 1
400950 99400950 1001 86380 86390 1
401074 99401074 1001 86380 86390 1
401276 99401276 1001 86380 86390 1
401585 99401585 1001 86380 86390 1
402077 99402077 1001 86380 86390 1
403178 99403178 1001 86380 86390 1
403441 99403441 1001 86380 86390 1
403421 99403421 1001 86380 86390 1
403969 99403969 1001 86380 86390 1
404075 99404075 1001 86380 86390 1
404153 99404153 1001 86380 86390 1
404265 99404265 1001 86380 86390 1
404727 99404727 1001 86380 86390 1
405206 99405206 1001 86380 86390 1
405307 99405307 1001 86380 86390 1
405471 99405471 1001 86380 86390 1
405524 99405524 1001 86380 86390 1
406157 99406157 1001 86380 86390 1
406357 99406357 1001 86380 86390 1
406630 99406630 1001 86380 86390 1
406535 99406535 1001 86380 86390 1
408017 99408017 1001 86380 86390 1
408389 99408389 1001 86380 86390 1
408800 99408800 1001 86380 86390 1
409083 99409083 1001 86380 86390 1
409254 99409254 1001 86380 86390 1
409534 99409534 1001 86380 86390 1
409957 99409957 1001 86380 86390 1
410113 99410113 1001 86380 86390 1
410263 99410263 1001 86380 86390 1
410388 99410388 1001 86380 86390 1
410736 99410736 1001 86380 86390 1
410793 99410793 1001 86380 86390 1
411062 99411062 1001 86380 86390 1
411227 99411227 1001 86380 86390 1
411860 99411860 1001 86380 86390 1
411880 99411880 1001 86380 86390 1
412010 99412010 1001 86380 86390 1
412234 99412234 1001 86380 86390 1
413317 99413317 1001 86380 86390 1
413646 99413646 1001 86380 86390 1
413405 99413405 1001 86380 86390 1
413038 99413038 1001 86380 86390 1
412688 99412688 1001 86380 86390 1
413738 99413738 1001 86380 86390 1
415144 99415144 1001 86380 86390 1
415305 99415305 1001 86380 86390 1
415159 99415159 1001 86380 86390 1
415185 99415185 1001 86380 86390 1
414814 99414814 1001 86380 86390 1
414189 99414189 1001 86380 86390 1
415536 99415536 1001 86380 86390 1
415470 99415470 1001 86380 86390 1
415715 99415715 1001 86380 86390 1
415694 99415694 1001 86380 86390 1
416170 99416170 1001 86380 86390 1
416361 99416361 1001 86380 86390 1
416492 99416492 1001 86380 86390 1
415933 99415933 1001 86380 86390 1
417080 99417080 1001 86380 86390 1
418713 99418713 1001 86380 86390 1
418714 99418714 1001 86380 86390 1
420184 99420184 1001 86380 86390 1
419746 99419746 1001 86380 86390 1
419749 99419749 1001 86380 86390 1
419791 99419791 1001 86380 86390 1
419835 99419835 1001 86380 86390 1
419545 99419545 1001 86380 86390 1
419308 99419308 1001 86380 86390 1
420760 99420760 1001 86380 86390 1
422086 99422086 1001 86380 86390 1
421857 99421857 1001 86380 86390 1
420890 99420890 1001 86380 86390 1
420894 99420894 1001 86380 86390 1
421200 99421200 1001 86380 86390 1
421061 99421061 1001 86380 86390 1
422196 99422196 1001 86380 86390 1
422452 99422452 1001 86380 86390 1
423486 99423486 1001 86380 86390 1
423520 99423520 1001 86380 86390 1
423151 99423151 1001 86380 86390 1
423173 99423173 1001 86380 86390 1
423074 99423074 1001 86380 86390 1
422748 99422748 1001 86380 86390 1
422798 99422798 1001 86380 86390 1
423866 99423866 1001 86380 86390 1
423944 99423944 1001 86380 86390 1
423774 99423774 1001 86380 86390 1
423869 99423869 1001 86380 86390 1
425080 99425080 1001 86380 86390 1
425327 99425327 1001 86380 86390 1
424762 99424762 1001 86380 86390 1
424867 99424867 1001 86380 86390 1
424285 99424285 1001 86380 86390 1
424362 99424362 1001 86380 86390 1
425537 99425537 1001 86380 86390 1
425523 99425523 1001 86380 86390 1
427074 99427074 1001 86380 86390 1
426762 99426762 1001 86380 86390 1
426668 99426668 1001 86380 86390 1
425922 99425922 1001 86380 86390 1
426171 99426171 1001 86380 86390 1
427286 99427286 1001 86380 86390 1
427353 99427353 1001 86380 86390 1
428572 99428572 1001 86380 86390 1
428488 99428488 1001 86380 86390 1
428093 99428093 1001 86380 86390 1
427703 99427703 1001 86380 86390 1
427607 99427607 1001 86380 86390 1
429104 99429104 1001 86380 86390 1
430228 99430228 1001 86380 86390 1
430061 99430061 1001 86380 86390 1
429870 99429870 1001 86380 86390 1
429923 99429923 1001 86380 86390 1
429347 99429347 1001 86380 86390 1
430488 99430488 1001 86380 86390 1
432001 99432001 1001 86380 86390 1
431868 99431868 1001 86380 86390 1
431905 99431905 1001 86380 86390 1
431293 99431293 1001 86380 86390 1
431245 99431245 1001 86380 86390 1
432068 99432068 1001 86380 86390 1
432217 99432217 1001 86380 86390 1
433504 99433504 1001 86380 86390 1
433631 99433631 1001 86380 86390 1
432584 99432584 1001 86380 86390 1
432776 99432776 1001 86380 86390 1
433757 99433757 1001 86380 86390 1
433804 99433804 1001 86380 86390 1
435339 99435339 1001 86380 86390 1
435172 99435172 1001 86380 86390 1
434849 99434849 1001 86380 86390 1
437046 99437046 1001 86380 86390 1
437009 99437009 1001 86380 86390 1
437132 99437132 1001 86380 86390 1
437017 99437017 1001 86380 86390 1
437151 99437151 1001 86380 86390 1
436472 99436472 1001 86380 86390 1
436172 99436172 1001 86380 86390 1
437248 99437248 1001 86380 86390 1
437328 99437328 1001 86380 86390 1
300324 99300324 1001 86380 86390 1
300315 99300315 1001 86380 86390 1
300780 99300780 1001 86380 86390 1
300873 99300873 1001 86380 86390 1
300926 99300926 1001 86380 86390 1
301528 99301528 1001 86380 86390 1
301510 99301510 1001 86380 86390 1
301537 99301537 1001 86380 86390 1
301359 99301359 1001 86380 86390 1
301305 99301305 1001 86380 86390 1
301318 99301318 1001 86380 86390 1
301163 99301163 1001 86380 86390 1
301296 99301296 1001 86380 86390 1
301103 99301103 1001 86380 86390 1
301133 99301133 1001 86380 86390 1
301629 99301629 1001 86380 86390 1
301645 99301645 1001 86380 86390 1
301724 99301724 1001 86380 86390 1
301598 99301598 1001 86380 86390 1
301587 99301587 1001 86380 86390 1
301614 99301614 1001 86380 86390 1
302344 99302344 1001 86380 86390 1
302353 99302353 1001 86380 86390 1
302085 99302085 1001 86380 86390 1
302038 99302038 1001 86380 86390 1
302067 99302067 1001 86380 86390 1
302031 99302031 1001 86380 86390 1
301889 99301889 1001 86380 86390 1
301815 99301815 1001 86380 86390 1
301966 99301966 1001 86380 86390 1
302468 99302468 1001 86380 86390 1
302981 99302981 1001 86380 86390 1
302758 99302758 1001 86380 86390 1
302616 99302616 1001 86380 86390 1
302707 99302707 1001 86380 86390 1
302774 99302774 1001 86380 86390 1
303376 99303376 1001 86380 86390 1
303365 99303365 1001 86380 86390 1
303252 99303252 1001 86380 86390 1
303853 99303853 1001 86380 86390 1
303906 99303906 1001 86380 86390 1
303848 99303848 1001 86380 86390 1
303966 99303966 1001 86380 86390 1
303622 99303622 1001 86380 86390 1
303808 99303808 1001 86380 86390 1
303531 99303531 1001 86380 86390 1
303523 99303523 1001 86380 86390 1
303434 99303434 1001 86380 86390 1
304082 99304082 1001 86380 86390 1
304142 99304142 1001 86380 86390 1
304693 99304693 1001 86380 86390 1
304539 99304539 1001 86380 86390 1
304480 99304480 1001 86380 86390 1
304264 99304264 1001 86380 86390 1
305022 99305022 1001 86380 86390 1
305566 99305566 1001 86380 86390 1
305405 99305405 1001 86380 86390 1
305219 99305219 1001 86380 86390 1
305238 99305238 1001 86380 86390 1
305231 99305231 1001 86380 86390 1
500027 99500027 1001 86380 86390 1
500055 99500055 1001 86380 86390 1
305690 99305690 1001 86380 86390 1
500752 99500752 1001 86380 86390 1
500733 99500733 1001 86380 86390 1
500806 99500806 1001 86380 86390 1
500748 99500748 1001 86380 86390 1
500536 99500536 1001 86380 86390 1
500566 99500566 1001 86380 86390 1
500883 99500883 1001 86380 86390 1
501001 99501001 1001 86380 86390 1
501016 99501016 1001 86380 86390 1
500965 99500965 1001 86380 86390 1
501294 99501294 1001 86380 86390 1
501296 99501296 1001 86380 86390 1
501312 99501312 1001 86380 86390 1
501378 99501378 1001 86380 86390 1
501085 99501085 1001 86380 86390 1
501817 99501817 1001 86380 86390 1
502262 99502262 1001 86380 86390 1
502294 99502294 1001 86380 86390 1
502092 99502092 1001 86380 86390 1
501970 99501970 1001 86380 86390 1
503239 99503239 1001 86380 86390 1
502996 99502996 1001 86380 86390 1
502761 99502761 1001 86380 86390 1
502771 99502771 1001 86380 86390 1
502707 99502707 1001 86380 86390 1
504032 99504032 1001 86380 86390 1
504100 99504100 1001 86380 86390 1
503750 99503750 1001 86380 86390 1
503673 99503673 1001 86380 86390 1
503507 99503507 1001 86380 86390 1
504206 99504206 1001 86380 86390 1
504226 99504226 1001 86380 86390 1
504307 99504307 1001 86380 86390 1
504812 99504812 1001 86380 86390 1
504545 99504545 1001 86380 86390 1
504665 99504665 1001 86380 86390 1
504384 99504384 1001 86380 86390 1
505013 99505013 1001 86380 86390 1
505040 99505040 1001 86380 86390 1
505504 99505504 1001 86380 86390 1
505243 99505243 1001 86380 86390 1
505876 99505876 1001 86380 86390 1
505786 99505786 1001 86380 86390 1
506406 99506406 1001 86380 86390 1
506463 99506463 1001 86380 86390 1
506555 99506555 1001 86380 86390 1
506728 99506728 1001 86380 86390 1
506883 99506883 1001 86380 86390 1
506913 99506913 1001 86380 86390 1
506878 99506878 1001 86380 86390 1
507563 99507563 1001 86380 86390 1
507621 99507621 1001 86380 86390 1
507535 99507535 1001 86380 86390 1
508143 99508143 1001 86380 86390 1
508037 99508037 1001 86380 86390 1
507736 99507736 1001 86380 86390 1
508258 99508258 1001 86380 86390 1
508384 99508384 1001 86380 86390 1
508450 99508450 1001 86380 86390 1
508334 99508334 1001 86380 86390 1
508387 99508387 1001 86380 86390 1
508911 99508911 1001 86380 86390 1
508809 99508809 1001 86380 86390 1
508587 99508587 1001 86380 86390 1
509785 99509785 1001 86380 86390 1
509724 99509724 1001 86380 86390 1
509656 99509656 1001 86380 86390 1
509528 99509528 1001 86380 86390 1
509498 99509498 1001 86380 86390 1
510006 99510006 1001 86380 86390 1
509942 99509942 1001 86380 86390 1
509922 99509922 1001 86380 86390 1
510664 99510664 1001 86380 86390 1
510358 99510358 1001 86380 86390 1
510320 99510320 1001 86380 86390 1
510185 99510185 1001 86380 86390 1
510153 99510153 1001 86380 86390 1
510208 99510208 1001 86380 86390 1
510742 99510742 1001 86380 86390 1
510872 99510872 1001 86380 86390 1
510978 99510978 1001 86380 86390 1
512260 99512260 1001 86380 86390 1
512102 99512102 1001 86380 86390 1
511918 99511918 1001 86380 86390 1
511907 99511907 1001 86380 86390 1
512432 99512432 1001 86380 86390 1
512511 99512511 1001 86380 86390 1
512423 99512423 1001 86380 86390 1
512413 99512413 1001 86380 86390 1
513012 99513012 1001 86380 86390 1
513066 99513066 1001 86380 86390 1
513043 99513043 1001 86380 86390 1
513160 99513160 1001 86380 86390 1
512953 99512953 1001 86380 86390 1
512740 99512740 1001 86380 86390 1
513261 99513261 1001 86380 86390 1
514020 99514020 1001 86380 86390 1
513849 99513849 1001 86380 86390 1
513752 99513752 1001 86380 86390 1
513794 99513794 1001 86380 86390 1
513666 99513666 1001 86380 86390 1
513467 99513467 1001 86380 86390 1
513523 99513523 1001 86380 86390 1
514155 99514155 1001 86380 86390 1
514692 99514692 1001 86380 86390 1
514946 99514946 1001 86380 86390 1
515227 99515227 1001 86380 86390 1
515253 99515253 1001 86380 86390 1
515164 99515164 1001 86380 86390 1
515255 99515255 1001 86380 86390 1
515788 99515788 1001 86380 86390 1
515766 99515766 1001 86380 86390 1
516468 99516468 1001 86380 86390 1
516250 99516250 1001 86380 86390 1
516044 99516044 1001 86380 86390 1
516597 99516597 1001 86380 86390 1
517049 99517049 1001 86380 86390 1
516781 99516781 1001 86380 86390 1
516772 99516772 1001 86380 86390 1
516776 99516776 1001 86380 86390 1
517997 99517997 1001 86380 86390 1
518091 99518091 1001 86380 86390 1
518066 99518066 1001 86380 86390 1
517778 99517778 1001 86380 86390 1
517662 99517662 1001 86380 86390 1
517721 99517721 1001 86380 86390 1
518276 99518276 1001 86380 86390 1
518240 99518240 1001 86380 86390 1
518182 99518182 1001 86380 86390 1
518940 99518940 1001 86380 86390 1
518881 99518881 1001 86380 86390 1
518692 99518692 1001 86380 86390 1
518548 99518548 1001 86380 86390 1
519163 99519163 1001 86380 86390 1
519701 99519701 1001 86380 86390 1
519626 99519626 1001 86380 86390 1
519342 99519342 1001 86380 86390 1
519845 99519845 1001 86380 86390 1
520294 99520294 1001 86380 86390 1
520404 99520404 1001 86380 86390 1
520184 99520184 1001 86380 86390 1
520223 99520223 1001 86380 86390 1
520120 99520120 1001 86380 86390 1
521345 99521345 1001 86380 86390 1
521372 99521372 1001 86380 86390 1
520990 99520990 1001 86380 86390 1
521050 99521050 1001 86380 86390 1
521481 99521481 1001 86380 86390 1
521624 99521624 1001 86380 86390 1
522263 99522263 1001 86380 86390 1
522226 99522226 1001 86380 86390 1
522137 99522137 1001 86380 86390 1
522080 99522080 1001 86380 86390 1
522406 99522406 1001 86380 86390 1
522970 99522970 1001 86380 86390 1
523116 99523116 1001 86380 86390 1
522746 99522746 1001 86380 86390 1
522612 99522612 1001 86380 86390 1
522703 99522703 1001 86380 86390 1
523190 99523190 1001 86380 86390 1
523269 99523269 1001 86380 86390 1
523818 99523818 1001 86380 86390 1
523590 99523590 1001 86380 86390 1
523396 99523396 1001 86380 86390 1
524682 99524682 1001 86380 86390 1
524646 99524646 1001 86380 86390 1
524526 99524526 1001 86380 86390 1
524479 99524479 1001 86380 86390 1
524469 99524469 1001 86380 86390 1
524433 99524433 1001 86380 86390 1
524886 99524886 1001 86380 86390 1
524878 99524878 1001 86380 86390 1
525489 99525489 1001 86380 86390 1
525186 99525186 1001 86380 86390 1
525240 99525240 1001 86380 86390 1
525055 99525055 1001 86380 86390 1
525784 99525784 1001 86380 86390 1
526102 99526102 1001 86380 86390 1
526039 99526039 1001 86380 86390 1
526136 99526136 1001 86380 86390 1
525925 99525925 1001 86380 86390 1
525926 99525926 1001 86380 86390 1
525889 99525889 1001 86380 86390 1
525813 99525813 1001 86380 86390 1
526455 99526455 1001 86380 86390 1
527237 99527237 1001 86380 86390 1
526709 99526709 1001 86380 86390 1
526649 99526649 1001 86380 86390 1
527308 99527308 1001 86380 86390 1
527335 99527335 1001 86380 86390 1
527413 99527413 1001 86380 86390 1
528025 99528025 1001 86380 86390 1
527755 99527755 1001 86380 86390 1
527867 99527867 1001 86380 86390 1
527559 99527559 1001 86380 86390 1
527527 99527527 1001 86380 86390 1
527503 99527503 1001 86380 86390 1
528179 99528179 1001 86380 86390 1
528249 99528249 1001 86380 86390 1
528830 99528830 1001 86380 86390 1
528808 99528808 1001 86380 86390 1
528685 99528685 1001 86380 86390 1
528429 99528429 1001 86380 86390 1
528418 99528418 1001 86380 86390 1
529099 99529099 1001 86380 86390 1
529678 99529678 1001 86380 86390 1
529465 99529465 1001 86380 86390 1
529337 99529337 1001 86380 86390 1
529119 99529119 1001 86380 86390 1
529850 99529850 1001 86380 86390 1
529813 99529813 1001 86380 86390 1
530524 99530524 1001 86380 86390 1
530365 99530365 1001 86380 86390 1
530226 99530226 1001 86380 86390 1
530710 99530710 1001 86380 86390 1
530558 99530558 1001 86380 86390 1
530690 99530690 1001 86380 86390 1
530613 99530613 1001 86380 86390 1
531246 99531246 1001 86380 86390 1
530806 99530806 1001 86380 86390 1
531403 99531403 1001 86380 86390 1
531549 99531549 1001 86380 86390 1
531485 99531485 1001 86380 86390 1
532103 99532103 1001 86380 86390 1
532013 99532013 1001 86380 86390 1
532060 99532060 1001 86380 86390 1
531819 99531819 1001 86380 86390 1
531871 99531871 1001 86380 86390 1
531884 99531884 1001 86380 86390 1
531689 99531689 1001 86380 86390 1
531738 99531738 1001 86380 86390 1
532386 99532386 1001 86380 86390 1
532317 99532317 1001 86380 86390 1
532877 99532877 1001 86380 86390 1
532893 99532893 1001 86380 86390 1
532978 99532978 1001 86380 86390 1
532698 99532698 1001 86380 86390 1
532631 99532631 1001 86380 86390 1
532476 99532476 1001 86380 86390 1
532438 99532438 1001 86380 86390 1
532569 99532569 1001 86380 86390 1
532534 99532534 1001 86380 86390 1
533213 99533213 1001 86380 86390 1
533181 99533181 1001 86380 86390 1
533053 99533053 1001 86380 86390 1
533657 99533657 1001 86380 86390 1
533789 99533789 1001 86380 86390 1
533653 99533653 1001 86380 86390 1
533373 99533373 1001 86380 86390 1
533287 99533287 1001 86380 86390 1
534063 99534063 1001 86380 86390 1
534042 99534042 1001 86380 86390 1
534022 99534022 1001 86380 86390 1
534647 99534647 1001 86380 86390 1
534513 99534513 1001 86380 86390 1
534291 99534291 1001 86380 86390 1
534119 99534119 1001 86380 86390 1
534086 99534086 1001 86380 86390 1
534687 99534687 1001 86380 86390 1
535006 99535006 1001 86380 86390 1
535614 99535614 1001 86380 86390 1
535540 99535540 1001 86380 86390 1
535556 99535556 1001 86380 86390 1
536033 99536033 1001 86380 86390 1
536060 99536060 1001 86380 86390 1
536114 99536114 1001 86380 86390 1
535794 99535794 1001 86380 86390 1
535783 99535783 1001 86380 86390 1
535869 99535869 1001 86380 86390 1
536515 99536515 1001 86380 86390 1
536344 99536344 1001 86380 86390 1
537092 99537092 1001 86380 86390 1
536842 99536842 1001 86380 86390 1
536826 99536826 1001 86380 86390 1
536852 99536852 1001 86380 86390 1
536741 99536741 1001 86380 86390 1
537346 99537346 1001 86380 86390 1
537271 99537271 1001 86380 86390 1
537616 99537616 1001 86380 86390 1
537726 99537726 1001 86380 86390 1
537426 99537426 1001 86380 86390 1
538053 99538053 1001 86380 86390 1
538033 99538033 1001 86380 86390 1
538651 99538651 1001 86380 86390 1
538744 99538744 1001 86380 86390 1
538403 99538403 1001 86380 86390 1
538250 99538250 1001 86380 86390 1
538333 99538333 1001 86380 86390 1
538841 99538841 1001 86380 86390 1
539499 99539499 1001 86380 86390 1
539089 99539089 1001 86380 86390 1
539752 99539752 1001 86380 86390 1
540331 99540331 1001 86380 86390 1
539910 99539910 1001 86380 86390 1
539951 99539951 1001 86380 86390 1
540482 99540482 1001 86380 86390 1
540471 99540471 1001 86380 86390 1
541178 99541178 1001 86380 86390 1
541122 99541122 1001 86380 86390 1
540891 99540891 1001 86380 86390 1
540764 99540764 1001 86380 86390 1
540774 99540774 1001 86380 86390 1
541330 99541330 1001 86380 86390 1
541494 99541494 1001 86380 86390 1
541971 99541971 1001 86380 86390 1
542028 99542028 1001 86380 86390 1
541649 99541649 1001 86380 86390 1
542271 99542271 1001 86380 86390 1
542233 99542233 1001 86380 86390 1
542272 99542272 1001 86380 86390 1
542301 99542301 1001 86380 86390 1
542276 99542276 1001 86380 86390 1
542573 99542573 1001 86380 86390 1
542719 99542719 1001 86380 86390 1
542633 99542633 1001 86380 86390 1
542337 99542337 1001 86380 86390 1
543145 99543145 1001 86380 86390 1
543429 99543429 1001 86380 86390 1
543369 99543369 1001 86380 86390 1
543798 99543798 1001 86380 86390 1
544561 99544561 1001 86380 86390 1
544507 99544507 1001 86380 86390 1
544288 99544288 1001 86380 86390 1
544145 99544145 1001 86380 86390 1
544085 99544085 1001 86380 86390 1
544099 99544099 1001 86380 86390 1
544101 99544101 1001 86380 86390 1
400161 99400161 1001 86380 86390 1
400287 99400287 1001 86380 86390 1
400359 99400359 1001 86380 86390 1
400406 99400406 1001 86380 86390 1
400654 99400654 1001 86380 86390 1
400726 99400726 1001 86380 86390 1
400833 99400833 1001 86380 86390 1
401219 99401219 1001 86380 86390 1
401158 99401158 1001 86380 86390 1
401470 99401470 1001 86380 86390 1
401522 99401522 1001 86380 86390 1
401778 99401778 1001 86380 86390 1
401930 99401930 1001 86380 86390 1
402462 99402462 1001 86380 86390 1
402411 99402411 1001 86380 86390 1
402566 99402566 1001 86380 86390 1
402880 99402880 1001 86380 86390 1
402795 99402795 1001 86380 86390 1
403561 99403561 1001 86380 86390 1
403690 99403690 1001 86380 86390 1
403842 99403842 1001 86380 86390 1
404549 99404549 1001 86380 86390 1
404643 99404643 1001 86380 86390 1
404856 99404856 1001 86380 86390 1
405061 99405061 1001 86380 86390 1
405511 99405511 1001 86380 86390 1
405679 99405679 1001 86380 86390 1
405736 99405736 1001 86380 86390 1
405739 99405739 1001 86380 86390 1
406896 99406896 1001 86380 86390 1
407165 99407165 1001 86380 86390 1
407326 99407326 1001 86380 86390 1
407436 99407436 1001 86380 86390 1
407874 99407874 1001 86380 86390 1
407947 99407947 1001 86380 86390 1
408846 99408846 1001 86380 86390 1
409616 99409616 1001 86380 86390 1
409718 99409718 1001 86380 86390 1
409776 99409776 1001 86380 86390 1
409707 99409707 1001 86380 86390 1
409711 99409711 1001 86380 86390 1
409796 99409796 1001 86380 86390 1
409947 99409947 1001 86380 86390 1
410159 99410159 1001 86380 86390 1
410295 99410295 1001 86380 86390 1
410577 99410577 1001 86380 86390 1
410671 99410671 1001 86380 86390 1
411009 99411009 1001 86380 86390 1
411107 99411107 1001 86380 86390 1
411187 99411187 1001 86380 86390 1
411303 99411303 1001 86380 86390 1
411344 99411344 1001 86380 86390 1
411465 99411465 1001 86380 86390 1
411924 99411924 1001 86380 86390 1
412188 99412188 1001 86380 86390 1
413593 99413593 1001 86380 86390 1
413061 99413061 1001 86380 86390 1
413285 99413285 1001 86380 86390 1
412521 99412521 1001 86380 86390 1
415300 99415300 1001 86380 86390 1
414293 99414293 1001 86380 86390 1
414276 99414276 1001 86380 86390 1
414280 99414280 1001 86380 86390 1
415644 99415644 1001 86380 86390 1
415373 99415373 1001 86380 86390 1
415518 99415518 1001 86380 86390 1
416721 99416721 1001 86380 86390 1
416779 99416779 1001 86380 86390 1
416882 99416882 1001 86380 86390 1
416227 99416227 1001 86380 86390 1
417243 99417243 1001 86380 86390 1
417153 99417153 1001 86380 86390 1
417597 99417597 1001 86380 86390 1
417469 99417469 1001 86380 86390 1
418554 99418554 1001 86380 86390 1
418772 99418772 1001 86380 86390 1
418569 99418569 1001 86380 86390 1
418588 99418588 1001 86380 86390 1
418177 99418177 1001 86380 86390 1
418334 99418334 1001 86380 86390 1
418342 99418342 1001 86380 86390 1
418230 99418230 1001 86380 86390 1
418299 99418299 1001 86380 86390 1
418217 99418217 1001 86380 86390 1
417853 99417853 1001 86380 86390 1
419131 99419131 1001 86380 86390 1
419919 99419919 1001 86380 86390 1
419950 99419950 1001 86380 86390 1
419273 99419273 1001 86380 86390 1
419454 99419454 1001 86380 86390 1
420535 99420535 1001 86380 86390 1
421771 99421771 1001 86380 86390 1
421743 99421743 1001 86380 86390 1
421819 99421819 1001 86380 86390 1
421504 99421504 1001 86380 86390 1
421558 99421558 1001 86380 86390 1
421034 99421034 1001 86380 86390 1
422143 99422143 1001 86380 86390 1
422436 99422436 1001 86380 86390 1
422494 99422494 1001 86380 86390 1
422381 99422381 1001 86380 86390 1
423491 99423491 1001 86380 86390 1
423608 99423608 1001 86380 86390 1
423492 99423492 1001 86380 86390 1
423632 99423632 1001 86380 86390 1
423634 99423634 1001 86380 86390 1
422984 99422984 1001 86380 86390 1
423299 99423299 1001 86380 86390 1
422915 99422915 1001 86380 86390 1
422925 99422925 1001 86380 86390 1
424151 99424151 1001 86380 86390 1
424147 99424147 1001 86380 86390 1
425337 99425337 1001 86380 86390 1
424612 99424612 1001 86380 86390 1
424828 99424828 1001 86380 86390 1
424809 99424809 1001 86380 86390 1
424915 99424915 1001 86380 86390 1
424691 99424691 1001 86380 86390 1
424562 99424562 1001 86380 86390 1
424158 99424158 1001 86380 86390 1
424232 99424232 1001 86380 86390 1
425396 99425396 1001 86380 86390 1
426369 99426369 1001 86380 86390 1
426287 99426287 1001 86380 86390 1
425948 99425948 1001 86380 86390 1
427369 99427369 1001 86380 86390 1
428592 99428592 1001 86380 86390 1
427547 99427547 1001 86380 86390 1
428907 99428907 1001 86380 86390 1
430208 99430208 1001 86380 86390 1
430306 99430306 1001 86380 86390 1
430317 99430317 1001 86380 86390 1
430332 99430332 1001 86380 86390 1
429209 99429209 1001 86380 86390 1
431771 99431771 1001 86380 86390 1
431811 99431811 1001 86380 86390 1
431337 99431337 1001 86380 86390 1
431636 99431636 1001 86380 86390 1
431500 99431500 1001 86380 86390 1
431150 99431150 1001 86380 86390 1
430853 99430853 1001 86380 86390 1
432102 99432102 1001 86380 86390 1
433607 99433607 1001 86380 86390 1
433196 99433196 1001 86380 86390 1
433014 99433014 1001 86380 86390 1
432822 99432822 1001 86380 86390 1
433840 99433840 1001 86380 86390 1
434106 99434106 1001 86380 86390 1
433991 99433991 1001 86380 86390 1
435166 99435166 1001 86380 86390 1
435203 99435203 1001 86380 86390 1
434900 99434900 1001 86380 86390 1
434954 99434954 1001 86380 86390 1
434566 99434566 1001 86380 86390 1
435787 99435787 1001 86380 86390 1
436953 99436953 1001 86380 86390 1
436161 99436161 1001 86380 86390 1
300626 99300626 1001 86380 86390 1
300704 99300704 1001 86380 86390 1
300386 99300386 1001 86380 86390 1
300401 99300401 1001 86380 86390 1
300276 99300276 1001 86380 86390 1
300136 99300136 1001 86380 86390 1
300216 99300216 1001 86380 86390 1
300180 99300180 1001 86380 86390 1
300766 99300766 1001 86380 86390 1
300789 99300789 1001 86380 86390 1
301427 99301427 1001 86380 86390 1
301479 99301479 1001 86380 86390 1
301460 99301460 1001 86380 86390 1
301145 99301145 1001 86380 86390 1
301279 99301279 1001 86380 86390 1
301293 99301293 1001 86380 86390 1
301048 99301048 1001 86380 86390 1
300934 99300934 1001 86380 86390 1
301753 99301753 1001 86380 86390 1
302356 99302356 1001 86380 86390 1
302219 99302219 1001 86380 86390 1
302050 99302050 1001 86380 86390 1
302029 99302029 1001 86380 86390 1
301919 99301919 1001 86380 86390 1
301960 99301960 1001 86380 86390 1
302383 99302383 1001 86380 86390 1
302396 99302396 1001 86380 86390 1
302424 99302424 1001 86380 86390 1
303094 99303094 1001 86380 86390 1
303107 99303107 1001 86380 86390 1
303163 99303163 1001 86380 86390 1
302909 99302909 1001 86380 86390 1
302613 99302613 1001 86380 86390 1
302732 99302732 1001 86380 86390 1
303237 99303237 1001 86380 86390 1
304016 99304016 1001 86380 86390 1
303788 99303788 1001 86380 86390 1
303778 99303778 1001 86380 86390 1
303475 99303475 1001 86380 86390 1
304035 99304035 1001 86380 86390 1
304232 99304232 1001 86380 86390 1
304839 99304839 1001 86380 86390 1
304850 99304850 1001 86380 86390 1
304549 99304549 1001 86380 86390 1
304443 99304443 1001 86380 86390 1
304882 99304882 1001 86380 86390 1
304655 99304655 1001 86380 86390 1
304906 99304906 1001 86380 86390 1
305653 99305653 1001 86380 86390 1
305456 99305456 1001 86380 86390 1
305288 99305288 1001 86380 86390 1
500115 99500115 1001 86380 86390 1
500148 99500148 1001 86380 86390 1
500610 99500610 1001 86380 86390 1
500453 99500453 1001 86380 86390 1
500468 99500468 1001 86380 86390 1
500533 99500533 1001 86380 86390 1
500589 99500589 1001 86380 86390 1
500230 99500230 1001 86380 86390 1
500193 99500193 1001 86380 86390 1
500867 99500867 1001 86380 86390 1
501589 99501589 1001 86380 86390 1
501525 99501525 1001 86380 86390 1
501429 99501429 1001 86380 86390 1
501315 99501315 1001 86380 86390 1
501407 99501407 1001 86380 86390 1
501114 99501114 1001 86380 86390 1
501128 99501128 1001 86380 86390 1
502311 99502311 1001 86380 86390 1
502352 99502352 1001 86380 86390 1
502260 99502260 1001 86380 86390 1
502210 99502210 1001 86380 86390 1
502074 99502074 1001 86380 86390 1
501934 99501934 1001 86380 86390 1
501845 99501845 1001 86380 86390 1
503190 99503190 1001 86380 86390 1
502885 99502885 1001 86380 86390 1
502781 99502781 1001 86380 86390 1
503380 99503380 1001 86380 86390 1
504118 99504118 1001 86380 86390 1
504026 99504026 1001 86380 86390 1
503868 99503868 1001 86380 86390 1
504773 99504773 1001 86380 86390 1
504683 99504683 1001 86380 86390 1
504401 99504401 1001 86380 86390 1
504417 99504417 1001 86380 86390 1
504332 99504332 1001 86380 86390 1
505532 99505532 1001 86380 86390 1
505366 99505366 1001 86380 86390 1
505562 99505562 1001 86380 86390 1
505322 99505322 1001 86380 86390 1
505834 99505834 1001 86380 86390 1
505867 99505867 1001 86380 86390 1
506537 99506537 1001 86380 86390 1
506465 99506465 1001 86380 86390 1
506198 99506198 1001 86380 86390 1
506009 99506009 1001 86380 86390 1
506629 99506629 1001 86380 86390 1
507262 99507262 1001 86380 86390 1
507266 99507266 1001 86380 86390 1
507024 99507024 1001 86380 86390 1
506853 99506853 1001 86380 86390 1
506867 99506867 1001 86380 86390 1
506965 99506965 1001 86380 86390 1
506826 99506826 1001 86380 86390 1
507524 99507524 1001 86380 86390 1
507467 99507467 1001 86380 86390 1
508217 99508217 1001 86380 86390 1
508046 99508046 1001 86380 86390 1
508097 99508097 1001 86380 86390 1
508101 99508101 1001 86380 86390 1
508128 99508128 1001 86380 86390 1
507840 99507840 1001 86380 86390 1
507985 99507985 1001 86380 86390 1
507725 99507725 1001 86380 86390 1
507817 99507817 1001 86380 86390 1
507677 99507677 1001 86380 86390 1
508350 99508350 1001 86380 86390 1
508255 99508255 1001 86380 86390 1
509001 99509001 1001 86380 86390 1
508978 99508978 1001 86380 86390 1
508914 99508914 1001 86380 86390 1
508727 99508727 1001 86380 86390 1
508792 99508792 1001 86380 86390 1
508690 99508690 1001 86380 86390 1
508781 99508781 1001 86380 86390 1
508704 99508704 1001 86380 86390 1
508811 99508811 1001 86380 86390 1
508651 99508651 1001 86380 86390 1
508606 99508606 1001 86380 86390 1
509212 99509212 1001 86380 86390 1
509733 99509733 1001 86380 86390 1
509841 99509841 1001 86380 86390 1
509816 99509816 1001 86380 86390 1
509553 99509553 1001 86380 86390 1
509592 99509592 1001 86380 86390 1
509558 99509558 1001 86380 86390 1
509561 99509561 1001 86380 86390 1
509300 99509300 1001 86380 86390 1
509290 99509290 1001 86380 86390 1
509381 99509381 1001 86380 86390 1
510079 99510079 1001 86380 86390 1
509980 99509980 1001 86380 86390 1
510692 99510692 1001 86380 86390 1
510469 99510469 1001 86380 86390 1
510422 99510422 1001 86380 86390 1
510374 99510374 1001 86380 86390 1
510517 99510517 1001 86380 86390 1
510210 99510210 1001 86380 86390 1
510225 99510225 1001 86380 86390 1
510243 99510243 1001 86380 86390 1
510854 99510854 1001 86380 86390 1
511491 99511491 1001 86380 86390 1
511402 99511402 1001 86380 86390 1
511370 99511370 1001 86380 86390 1
511547 99511547 1001 86380 86390 1
511500 99511500 1001 86380 86390 1
511436 99511436 1001 86380 86390 1
511336 99511336 1001 86380 86390 1
511137 99511137 1001 86380 86390 1
510932 99510932 1001 86380 86390 1
511734 99511734 1001 86380 86390 1
511621 99511621 1001 86380 86390 1
511647 99511647 1001 86380 86390 1
511724 99511724 1001 86380 86390 1
511686 99511686 1001 86380 86390 1
512302 99512302 1001 86380 86390 1
512246 99512246 1001 86380 86390 1
512093 99512093 1001 86380 86390 1
511920 99511920 1001 86380 86390 1
512468 99512468 1001 86380 86390 1
513205 99513205 1001 86380 86390 1
513196 99513196 1001 86380 86390 1
512962 99512962 1001 86380 86390 1
513221 99513221 1001 86380 86390 1
513262 99513262 1001 86380 86390 1
513830 99513830 1001 86380 86390 1
513696 99513696 1001 86380 86390 1
514058 99514058 1001 86380 86390 1
514123 99514123 1001 86380 86390 1
514719 99514719 1001 86380 86390 1
514745 99514745 1001 86380 86390 1
514607 99514607 1001 86380 86390 1
514329 99514329 1001 86380 86390 1
514334 99514334 1001 86380 86390 1
514439 99514439 1001 86380 86390 1
514952 99514952 1001 86380 86390 1
515598 99515598 1001 86380 86390 1
515401 99515401 1001 86380 86390 1
515080 99515080 1001 86380 86390 1
515159 99515159 1001 86380 86390 1
515109 99515109 1001 86380 86390 1
515150 99515150 1001 86380 86390 1
515268 99515268 1001 86380 86390 1
515707 99515707 1001 86380 86390 1
515713 99515713 1001 86380 86390 1
516160 99516160 1001 86380 86390 1
516068 99516068 1001 86380 86390 1
516538 99516538 1001 86380 86390 1
517223 99517223 1001 86380 86390 1
516792 99516792 1001 86380 86390 1
517389 99517389 1001 86380 86390 1
517987 99517987 1001 86380 86390 1
518090 99518090 1001 86380 86390 1
517766 99517766 1001 86380 86390 1
517949 99517949 1001 86380 86390 1
517571 99517571 1001 86380 86390 1
517720 99517720 1001 86380 86390 1
518200 99518200 1001 86380 86390 1
518337 99518337 1001 86380 86390 1
518961 99518961 1001 86380 86390 1
518673 99518673 1001 86380 86390 1
518575 99518575 1001 86380 86390 1
518379 99518379 1001 86380 86390 1
519001 99519001 1001 86380 86390 1
519032 99519032 1001 86380 86390 1
519274 99519274 1001 86380 86390 1
519328 99519328 1001 86380 86390 1
519290 99519290 1001 86380 86390 1
519923 99519923 1001 86380 86390 1
520423 99520423 1001 86380 86390 1
520256 99520256 1001 86380 86390 1
520387 99520387 1001 86380 86390 1
520327 99520327 1001 86380 86390 1
520081 99520081 1001 86380 86390 1
520729 99520729 1001 86380 86390 1
520828 99520828 1001 86380 86390 1
521278 99521278 1001 86380 86390 1
521267 99521267 1001 86380 86390 1
521019 99521019 1001 86380 86390 1
522027 99522027 1001 86380 86390 1
522057 99522057 1001 86380 86390 1
521743 99521743 1001 86380 86390 1
521679 99521679 1001 86380 86390 1
522316 99522316 1001 86380 86390 1
522977 99522977 1001 86380 86390 1
523106 99523106 1001 86380 86390 1
522864 99522864 1001 86380 86390 1
522804 99522804 1001 86380 86390 1
522882 99522882 1001 86380 86390 1
522549 99522549 1001 86380 86390 1
522640 99522640 1001 86380 86390 1
522568 99522568 1001 86380 86390 1
523315 99523315 1001 86380 86390 1
523927 99523927 1001 86380 86390 1
523586 99523586 1001 86380 86390 1
523970 99523970 1001 86380 86390 1
523958 99523958 1001 86380 86390 1
523946 99523946 1001 86380 86390 1
524667 99524667 1001 86380 86390 1
524607 99524607 1001 86380 86390 1
524730 99524730 1001 86380 86390 1
524292 99524292 1001 86380 86390 1
524183 99524183 1001 86380 86390 1
524773 99524773 1001 86380 86390 1
524974 99524974 1001 86380 86390 1
525467 99525467 1001 86380 86390 1
525357 99525357 1001 86380 86390 1
525308 99525308 1001 86380 86390 1
525375 99525375 1001 86380 86390 1
525036 99525036 1001 86380 86390 1
525787 99525787 1001 86380 86390 1
526392 99526392 1001 86380 86390 1
526222 99526222 1001 86380 86390 1
526351 99526351 1001 86380 86390 1
526417 99526417 1001 86380 86390 1
526099 99526099 1001 86380 86390 1
525971 99525971 1001 86380 86390 1
525997 99525997 1001 86380 86390 1
525831 99525831 1001 86380 86390 1
525851 99525851 1001 86380 86390 1
526475 99526475 1001 86380 86390 1
526578 99526578 1001 86380 86390 1
526545 99526545 1001 86380 86390 1
527152 99527152 1001 86380 86390 1
526994 99526994 1001 86380 86390 1
526861 99526861 1001 86380 86390 1
526770 99526770 1001 86380 86390 1
526822 99526822 1001 86380 86390 1
526634 99526634 1001 86380 86390 1
527445 99527445 1001 86380 86390 1
527318 99527318 1001 86380 86390 1
527435 99527435 1001 86380 86390 1
527282 99527282 1001 86380 86390 1
527897 99527897 1001 86380 86390 1
527898 99527898 1001 86380 86390 1
527787 99527787 1001 86380 86390 1
527523 99527523 1001 86380 86390 1
527530 99527530 1001 86380 86390 1
527621 99527621 1001 86380 86390 1
528540 99528540 1001 86380 86390 1
528504 99528504 1001 86380 86390 1
528682 99528682 1001 86380 86390 1
528425 99528425 1001 86380 86390 1
528348 99528348 1001 86380 86390 1
528465 99528465 1001 86380 86390 1
528405 99528405 1001 86380 86390 1
529687 99529687 1001 86380 86390 1
529269 99529269 1001 86380 86390 1
529920 99529920 1001 86380 86390 1
529887 99529887 1001 86380 86390 1
530377 99530377 1001 86380 86390 1
530448 99530448 1001 86380 86390 1
530272 99530272 1001 86380 86390 1
530332 99530332 1001 86380 86390 1
530108 99530108 1001 86380 86390 1
530020 99530020 1001 86380 86390 1
530086 99530086 1001 86380 86390 1
530139 99530139 1001 86380 86390 1
530568 99530568 1001 86380 86390 1
531218 99531218 1001 86380 86390 1
531208 99531208 1001 86380 86390 1
531019 99531019 1001 86380 86390 1
531389 99531389 1001 86380 86390 1
531833 99531833 1001 86380 86390 1
531847 99531847 1001 86380 86390 1
531666 99531666 1001 86380 86390 1
531724 99531724 1001 86380 86390 1
532404 99532404 1001 86380 86390 1
532240 99532240 1001 86380 86390 1
532661 99532661 1001 86380 86390 1
532791 99532791 1001 86380 86390 1
532817 99532817 1001 86380 86390 1
532808 99532808 1001 86380 86390 1
533060 99533060 1001 86380 86390 1
533092 99533092 1001 86380 86390 1
533341 99533341 1001 86380 86390 1
534003 99534003 1001 86380 86390 1
533900 99533900 1001 86380 86390 1
534547 99534547 1001 86380 86390 1
534228 99534228 1001 86380 86390 1
534730 99534730 1001 86380 86390 1
535385 99535385 1001 86380 86390 1
535497 99535497 1001 86380 86390 1
535327 99535327 1001 86380 86390 1
535177 99535177 1001 86380 86390 1
535190 99535190 1001 86380 86390 1
535272 99535272 1001 86380 86390 1
535299 99535299 1001 86380 86390 1
535252 99535252 1001 86380 86390 1
535692 99535692 1001 86380 86390 1
535606 99535606 1001 86380 86390 1
535632 99535632 1001 86380 86390 1
536223 99536223 1001 86380 86390 1
536325 99536325 1001 86380 86390 1
535977 99535977 1001 86380 86390 1
535893 99535893 1001 86380 86390 1
536404 99536404 1001 86380 86390 1
536449 99536449 1001 86380 86390 1
536977 99536977 1001 86380 86390 1
536980 99536980 1001 86380 86390 1
537246 99537246 1001 86380 86390 1
537811 99537811 1001 86380 86390 1
537852 99537852 1001 86380 86390 1
537977 99537977 1001 86380 86390 1
537805 99537805 1001 86380 86390 1
537497 99537497 1001 86380 86390 1
537376 99537376 1001 86380 86390 1
537389 99537389 1001 86380 86390 1
537546 99537546 1001 86380 86390 1
538078 99538078 1001 86380 86390 1
538637 99538637 1001 86380 86390 1
538460 99538460 1001 86380 86390 1
538491 99538491 1001 86380 86390 1
538229 99538229 1001 86380 86390 1
538296 99538296 1001 86380 86390 1
539494 99539494 1001 86380 86390 1
539154 99539154 1001 86380 86390 1
539702 99539702 1001 86380 86390 1
539711 99539711 1001 86380 86390 1
540303 99540303 1001 86380 86390 1
540280 99540280 1001 86380 86390 1
539855 99539855 1001 86380 86390 1
539909 99539909 1001 86380 86390 1
540600 99540600 1001 86380 86390 1
540565 99540565 1001 86380 86390 1
541245 99541245 1001 86380 86390 1
541001 99541001 1001 86380 86390 1
540704 99540704 1001 86380 86390 1
540710 99540710 1001 86380 86390 1
541407 99541407 1001 86380 86390 1
542106 99542106 1001 86380 86390 1
541711 99541711 1001 86380 86390 1
541717 99541717 1001 86380 86390 1
541705 99541705 1001 86380 86390 1
541641 99541641 1001 86380 86390 1
542323 99542323 1001 86380 86390 1
542324 99542324 1001 86380 86390 1
542144 99542144 1001 86380 86390 1
542213 99542213 1001 86380 86390 1
542480 99542480 1001 86380 86390 1
542482 99542482 1001 86380 86390 1
542355 99542355 1001 86380 86390 1
542528 99542528 1001 86380 86390 1
542974 99542974 1001 86380 86390 1
543537 99543537 1001 86380 86390 1
543309 99543309 1001 86380 86390 1
543336 99543336 1001 86380 86390 1
543195 99543195 1001 86380 86390 1
543937 99543937 1001 86380 86390 1
543860 99543860 1001 86380 86390 1
543855 99543855 1001 86380 86390 1
544430 99544430 1001 86380 86390 1
544495 99544495 1001 86380 86390 1
544449 99544449 1001 86380 86390 1
544236 99544236 1001 86380 86390 1
543987 99543987 1001 86380 86390 1
544737 99544737 1001 86380 86390 1
425810 891 1001 6480 13437 1
503043 889 1001 34519 34818 1
522445 960 1002 30082 37590 1
400665 99400665 1001 86380 86390 1
400757 99400757 1001 86380 86390 1
400880 99400880 1001 86380 86390 1
401009 99401009 1001 86380 86390 1
401578 99401578 1001 86380 86390 1
401795 99401795 1001 86380 86390 1
402020 99402020 1001 86380 86390 1
401984 99401984 1001 86380 86390 1
402149 99402149 1001 86380 86390 1
402352 99402352 1001 86380 86390 1
402475 99402475 1001 86380 86390 1
402476 99402476 1001 86380 86390 1
402512 99402512 1001 86380 86390 1
402500 99402500 1001 86380 86390 1
402527 99402527 1001 86380 86390 1
402655 99402655 1001 86380 86390 1
403478 99403478 1001 86380 86390 1
403456 99403456 1001 86380 86390 1
404139 99404139 1001 86380 86390 1
404419 99404419 1001 86380 86390 1
405003 99405003 1001 86380 86390 1
405583 99405583 1001 86380 86390 1
405871 99405871 1001 86380 86390 1
406025 99406025 1001 86380 86390 1
407474 99407474 1001 86380 86390 1
407657 99407657 1001 86380 86390 1
407815 99407815 1001 86380 86390 1
408094 99408094 1001 86380 86390 1
408148 99408148 1001 86380 86390 1
408329 99408329 1001 86380 86390 1
408375 99408375 1001 86380 86390 1
408598 99408598 1001 86380 86390 1
409243 99409243 1001 86380 86390 1
409333 99409333 1001 86380 86390 1
409704 99409704 1001 86380 86390 1
410006 99410006 1001 86380 86390 1
410160 99410160 1001 86380 86390 1
410363 99410363 1001 86380 86390 1
410530 99410530 1001 86380 86390 1
410655 99410655 1001 86380 86390 1
410996 99410996 1001 86380 86390 1
411395 99411395 1001 86380 86390 1
411681 99411681 1001 86380 86390 1
411656 99411656 1001 86380 86390 1
411892 99411892 1001 86380 86390 1
412218 99412218 1001 86380 86390 1
412305 99412305 1001 86380 86390 1
413410 99413410 1001 86380 86390 1
413213 99413213 1001 86380 86390 1
412978 99412978 1001 86380 86390 1
412913 99412913 1001 86380 86390 1
412915 99412915 1001 86380 86390 1
412526 99412526 1001 86380 86390 1
412536 99412536 1001 86380 86390 1
414031 99414031 1001 86380 86390 1
413745 99413745 1001 86380 86390 1
415187 99415187 1001 86380 86390 1
415063 99415063 1001 86380 86390 1
414832 99414832 1001 86380 86390 1
414221 99414221 1001 86380 86390 1
414325 99414325 1001 86380 86390 1
414232 99414232 1001 86380 86390 1
416956 99416956 1001 86380 86390 1
416139 99416139 1001 86380 86390 1
416164 99416164 1001 86380 86390 1
415840 99415840 1001 86380 86390 1
417263 99417263 1001 86380 86390 1
417921 99417921 1001 86380 86390 1
418906 99418906 1001 86380 86390 1
418936 99418936 1001 86380 86390 1
418817 99418817 1001 86380 86390 1
418838 99418838 1001 86380 86390 1
420369 99420369 1001 86380 86390 1
419553 99419553 1001 86380 86390 1
420739 99420739 1001 86380 86390 1
420507 99420507 1001 86380 86390 1
421979 99421979 1001 86380 86390 1
421788 99421788 1001 86380 86390 1
421552 99421552 1001 86380 86390 1
420838 99420838 1001 86380 86390 1
421022 99421022 1001 86380 86390 1
421225 99421225 1001 86380 86390 1
423412 99423412 1001 86380 86390 1
423247 99423247 1001 86380 86390 1
422656 99422656 1001 86380 86390 1
422803 99422803 1001 86380 86390 1
423923 99423923 1001 86380 86390 1
424140 99424140 1001 86380 86390 1
425260 99425260 1001 86380 86390 1
425804 99425804 1001 86380 86390 1
426776 99426776 1001 86380 86390 1
426780 99426780 1001 86380 86390 1
426593 99426593 1001 86380 86390 1
426112 99426112 1001 86380 86390 1
425837 99425837 1001 86380 86390 1
426253 99426253 1001 86380 86390 1
425931 99425931 1001 86380 86390 1
427127 99427127 1001 86380 86390 1
428265 99428265 1001 86380 86390 1
428943 99428943 1001 86380 86390 1
428758 99428758 1001 86380 86390 1
430199 99430199 1001 86380 86390 1
429908 99429908 1001 86380 86390 1
429827 99429827 1001 86380 86390 1
430771 99430771 1001 86380 86390 1
430594 99430594 1001 86380 86390 1
431714 99431714 1001 86380 86390 1
431835 99431835 1001 86380 86390 1
431678 99431678 1001 86380 86390 1
431703 99431703 1001 86380 86390 1
431593 99431593 1001 86380 86390 1
431499 99431499 1001 86380 86390 1
431577 99431577 1001 86380 86390 1
430952 99430952 1001 86380 86390 1
432419 99432419 1001 86380 86390 1
432476 99432476 1001 86380 86390 1
433434 99433434 1001 86380 86390 1
433334 99433334 1001 86380 86390 1
433043 99433043 1001 86380 86390 1
433064 99433064 1001 86380 86390 1
434051 99434051 1001 86380 86390 1
433927 99433927 1001 86380 86390 1
435037 99435037 1001 86380 86390 1
434970 99434970 1001 86380 86390 1
434764 99434764 1001 86380 86390 1
434726 99434726 1001 86380 86390 1
434989 99434989 1001 86380 86390 1
434455 99434455 1001 86380 86390 1
435485 99435485 1001 86380 86390 1
435584 99435584 1001 86380 86390 1
435452 99435452 1001 86380 86390 1
435724 99435724 1001 86380 86390 1
436959 99436959 1001 86380 86390 1
436623 99436623 1001 86380 86390 1
436510 99436510 1001 86380 86390 1
436560 99436560 1001 86380 86390 1
300605 99300605 1001 86380 86390 1
300541 99300541 1001 86380 86390 1
300660 99300660 1001 86380 86390 1
300609 99300609 1001 86380 86390 1
300420 99300420 1001 86380 86390 1
300414 99300414 1001 86380 86390 1
300427 99300427 1001 86380 86390 1
300520 99300520 1001 86380 86390 1
300151 99300151 1001 86380 86390 1
300116 99300116 1001 86380 86390 1
300922 99300922 1001 86380 86390 1
300923 99300923 1001 86380 86390 1
300807 99300807 1001 86380 86390 1
301370 99301370 1001 86380 86390 1
301487 99301487 1001 86380 86390 1
301347 99301347 1001 86380 86390 1
302105 99302105 1001 86380 86390 1
302486 99302486 1001 86380 86390 1
302529 99302529 1001 86380 86390 1
302900 99302900 1001 86380 86390 1
302905 99302905 1001 86380 86390 1
303701 99303701 1001 86380 86390 1
303689 99303689 1001 86380 86390 1
303522 99303522 1001 86380 86390 1
303474 99303474 1001 86380 86390 1
303423 99303423 1001 86380 86390 1
304123 99304123 1001 86380 86390 1
304620 99304620 1001 86380 86390 1
304268 99304268 1001 86380 86390 1
304295 99304295 1001 86380 86390 1
304288 99304288 1001 86380 86390 1
305056 99305056 1001 86380 86390 1
305482 99305482 1001 86380 86390 1
305402 99305402 1001 86380 86390 1
305090 99305090 1001 86380 86390 1
305076 99305076 1001 86380 86390 1
500014 99500014 1001 86380 86390 1
500174 99500174 1001 86380 86390 1
500100 99500100 1001 86380 86390 1
500682 99500682 1001 86380 86390 1
500441 99500441 1001 86380 86390 1
500416 99500416 1001 86380 86390 1
500433 99500433 1001 86380 86390 1
500199 99500199 1001 86380 86390 1
500919 99500919 1001 86380 86390 1
500978 99500978 1001 86380 86390 1
501600 99501600 1001 86380 86390 1
501307 99501307 1001 86380 86390 1
501031 99501031 1001 86380 86390 1
501124 99501124 1001 86380 86390 1
501066 99501066 1001 86380 86390 1
501184 99501184 1001 86380 86390 1
501782 99501782 1001 86380 86390 1
502414 99502414 1001 86380 86390 1
501846 99501846 1001 86380 86390 1
501989 99501989 1001 86380 86390 1
502503 99502503 1001 86380 86390 1
502512 99502512 1001 86380 86390 1
504015 99504015 1001 86380 86390 1
503940 99503940 1001 86380 86390 1
503860 99503860 1001 86380 86390 1
503780 99503780 1001 86380 86390 1
503524 99503524 1001 86380 86390 1
503667 99503667 1001 86380 86390 1
503501 99503501 1001 86380 86390 1
504182 99504182 1001 86380 86390 1
504121 99504121 1001 86380 86390 1
504727 99504727 1001 86380 86390 1
504349 99504349 1001 86380 86390 1
504424 99504424 1001 86380 86390 1
505384 99505384 1001 86380 86390 1
505428 99505428 1001 86380 86390 1
505369 99505369 1001 86380 86390 1
505232 99505232 1001 86380 86390 1
505835 99505835 1001 86380 86390 1
506544 99506544 1001 86380 86390 1
506093 99506093 1001 86380 86390 1
506119 99506119 1001 86380 86390 1
506600 99506600 1001 86380 86390 1
507384 99507384 1001 86380 86390 1
507194 99507194 1001 86380 86390 1
507030 99507030 1001 86380 86390 1
507099 99507099 1001 86380 86390 1
506976 99506976 1001 86380 86390 1
506981 99506981 1001 86380 86390 1
507445 99507445 1001 86380 86390 1
507608 99507608 1001 86380 86390 1
508193 99508193 1001 86380 86390 1
507966 99507966 1001 86380 86390 1
507855 99507855 1001 86380 86390 1
507692 99507692 1001 86380 86390 1
507813 99507813 1001 86380 86390 1
507724 99507724 1001 86380 86390 1
508438 99508438 1001 86380 86390 1
508805 99508805 1001 86380 86390 1
508516 99508516 1001 86380 86390 1
509259 99509259 1001 86380 86390 1
509879 99509879 1001 86380 86390 1
509861 99509861 1001 86380 86390 1
509963 99509963 1001 86380 86390 1
510082 99510082 1001 86380 86390 1
509905 99509905 1001 86380 86390 1
509932 99509932 1001 86380 86390 1
509948 99509948 1001 86380 86390 1
510679 99510679 1001 86380 86390 1
510667 99510667 1001 86380 86390 1
510707 99510707 1001 86380 86390 1
511539 99511539 1001 86380 86390 1
511184 99511184 1001 86380 86390 1
511158 99511158 1001 86380 86390 1
511333 99511333 1001 86380 86390 1
511125 99511125 1001 86380 86390 1
511666 99511666 1001 86380 86390 1
511599 99511599 1001 86380 86390 1
512274 99512274 1001 86380 86390 1
512287 99512287 1001 86380 86390 1
511987 99511987 1001 86380 86390 1
512145 99512145 1001 86380 86390 1
511962 99511962 1001 86380 86390 1
513057 99513057 1001 86380 86390 1
513023 99513023 1001 86380 86390 1
512806 99512806 1001 86380 86390 1
512872 99512872 1001 86380 86390 1
512998 99512998 1001 86380 86390 1
512792 99512792 1001 86380 86390 1
512624 99512624 1001 86380 86390 1
512706 99512706 1001 86380 86390 1
513998 99513998 1001 86380 86390 1
513931 99513931 1001 86380 86390 1
513805 99513805 1001 86380 86390 1
513705 99513705 1001 86380 86390 1
513681 99513681 1001 86380 86390 1
513520 99513520 1001 86380 86390 1
513445 99513445 1001 86380 86390 1
514095 99514095 1001 86380 86390 1
514121 99514121 1001 86380 86390 1
514656 99514656 1001 86380 86390 1
514800 99514800 1001 86380 86390 1
514466 99514466 1001 86380 86390 1
514468 99514468 1001 86380 86390 1
514320 99514320 1001 86380 86390 1
514285 99514285 1001 86380 86390 1
514403 99514403 1001 86380 86390 1
514908 99514908 1001 86380 86390 1
514911 99514911 1001 86380 86390 1
515028 99515028 1001 86380 86390 1
514925 99514925 1001 86380 86390 1
514915 99514915 1001 86380 86390 1
515338 99515338 1001 86380 86390 1
515341 99515341 1001 86380 86390 1
515167 99515167 1001 86380 86390 1
515752 99515752 1001 86380 86390 1
516400 99516400 1001 86380 86390 1
516455 99516455 1001 86380 86390 1
515929 99515929 1001 86380 86390 1
516061 99516061 1001 86380 86390 1
516052 99516052 1001 86380 86390 1
515910 99515910 1001 86380 86390 1
516652 99516652 1001 86380 86390 1
516562 99516562 1001 86380 86390 1
517259 99517259 1001 86380 86390 1
517210 99517210 1001 86380 86390 1
517309 99517309 1001 86380 86390 1
516964 99516964 1001 86380 86390 1
517124 99517124 1001 86380 86390 1
517907 99517907 1001 86380 86390 1
517939 99517939 1001 86380 86390 1
517740 99517740 1001 86380 86390 1
518809 99518809 1001 86380 86390 1
518798 99518798 1001 86380 86390 1
518645 99518645 1001 86380 86390 1
518674 99518674 1001 86380 86390 1
519124 99519124 1001 86380 86390 1
519672 99519672 1001 86380 86390 1
519619 99519619 1001 86380 86390 1
519576 99519576 1001 86380 86390 1
519551 99519551 1001 86380 86390 1
519503 99519503 1001 86380 86390 1
519258 99519258 1001 86380 86390 1
519368 99519368 1001 86380 86390 1
520486 99520486 1001 86380 86390 1
520538 99520538 1001 86380 86390 1
520618 99520618 1001 86380 86390 1
520547 99520547 1001 86380 86390 1
520257 99520257 1001 86380 86390 1
520192 99520192 1001 86380 86390 1
520748 99520748 1001 86380 86390 1
521377 99521377 1001 86380 86390 1
521326 99521326 1001 86380 86390 1
521380 99521380 1001 86380 86390 1
521331 99521331 1001 86380 86390 1
521109 99521109 1001 86380 86390 1
521057 99521057 1001 86380 86390 1
521622 99521622 1001 86380 86390 1
521536 99521536 1001 86380 86390 1
521485 99521485 1001 86380 86390 1
522259 99522259 1001 86380 86390 1
522208 99522208 1001 86380 86390 1
522251 99522251 1001 86380 86390 1
522097 99522097 1001 86380 86390 1
521983 99521983 1001 86380 86390 1
521809 99521809 1001 86380 86390 1
522317 99522317 1001 86380 86390 1
522305 99522305 1001 86380 86390 1
523082 99523082 1001 86380 86390 1
523085 99523085 1001 86380 86390 1
523219 99523219 1001 86380 86390 1
523822 99523822 1001 86380 86390 1
523875 99523875 1001 86380 86390 1
523864 99523864 1001 86380 86390 1
523468 99523468 1001 86380 86390 1
523365 99523365 1001 86380 86390 1
523497 99523497 1001 86380 86390 1
523524 99523524 1001 86380 86390 1
523514 99523514 1001 86380 86390 1
523971 99523971 1001 86380 86390 1
524129 99524129 1001 86380 86390 1
524014 99524014 1001 86380 86390 1
523992 99523992 1001 86380 86390 1
524704 99524704 1001 86380 86390 1
524241 99524241 1001 86380 86390 1
524283 99524283 1001 86380 86390 1
524211 99524211 1001 86380 86390 1
524264 99524264 1001 86380 86390 1
524876 99524876 1001 86380 86390 1
524955 99524955 1001 86380 86390 1
524909 99524909 1001 86380 86390 1
525507 99525507 1001 86380 86390 1
525569 99525569 1001 86380 86390 1
525330 99525330 1001 86380 86390 1
525376 99525376 1001 86380 86390 1
525730 99525730 1001 86380 86390 1
526411 99526411 1001 86380 86390 1
526240 99526240 1001 86380 86390 1
526184 99526184 1001 86380 86390 1
525842 99525842 1001 86380 86390 1
525857 99525857 1001 86380 86390 1
526438 99526438 1001 86380 86390 1
526519 99526519 1001 86380 86390 1
526456 99526456 1001 86380 86390 1
527061 99527061 1001 86380 86390 1
526845 99526845 1001 86380 86390 1
526797 99526797 1001 86380 86390 1
527325 99527325 1001 86380 86390 1
527261 99527261 1001 86380 86390 1
527295 99527295 1001 86380 86390 1
527901 99527901 1001 86380 86390 1
527840 99527840 1001 86380 86390 1
527778 99527778 1001 86380 86390 1
527572 99527572 1001 86380 86390 1
527576 99527576 1001 86380 86390 1
528242 99528242 1001 86380 86390 1
528155 99528155 1001 86380 86390 1
528121 99528121 1001 86380 86390 1
528722 99528722 1001 86380 86390 1
528743 99528743 1001 86380 86390 1
528617 99528617 1001 86380 86390 1
528384 99528384 1001 86380 86390 1
528475 99528475 1001 86380 86390 1
528326 99528326 1001 86380 86390 1
529056 99529056 1001 86380 86390 1
529531 99529531 1001 86380 86390 1
529395 99529395 1001 86380 86390 1
529345 99529345 1001 86380 86390 1
529411 99529411 1001 86380 86390 1
529430 99529430 1001 86380 86390 1
529288 99529288 1001 86380 86390 1
529782 99529782 1001 86380 86390 1
530399 99530399 1001 86380 86390 1
530027 99530027 1001 86380 86390 1
530592 99530592 1001 86380 86390 1
530740 99530740 1001 86380 86390 1
530663 99530663 1001 86380 86390 1
531239 99531239 1001 86380 86390 1
531335 99531335 1001 86380 86390 1
531374 99531374 1001 86380 86390 1
531097 99531097 1001 86380 86390 1
531139 99531139 1001 86380 86390 1
530884 99530884 1001 86380 86390 1
531427 99531427 1001 86380 86390 1
532135 99532135 1001 86380 86390 1
532097 99532097 1001 86380 86390 1
531951 99531951 1001 86380 86390 1
531813 99531813 1001 86380 86390 1
531882 99531882 1001 86380 86390 1
531750 99531750 1001 86380 86390 1
532324 99532324 1001 86380 86390 1
532224 99532224 1001 86380 86390 1
532903 99532903 1001 86380 86390 1
532977 99532977 1001 86380 86390 1
532552 99532552 1001 86380 86390 1
533087 99533087 1001 86380 86390 1
533192 99533192 1001 86380 86390 1
533754 99533754 1001 86380 86390 1
533579 99533579 1001 86380 86390 1
533278 99533278 1001 86380 86390 1
533346 99533346 1001 86380 86390 1
533325 99533325 1001 86380 86390 1
533897 99533897 1001 86380 86390 1
534013 99534013 1001 86380 86390 1
534645 99534645 1001 86380 86390 1
534310 99534310 1001 86380 86390 1
534439 99534439 1001 86380 86390 1
534364 99534364 1001 86380 86390 1
534286 99534286 1001 86380 86390 1
534305 99534305 1001 86380 86390 1
534234 99534234 1001 86380 86390 1
534201 99534201 1001 86380 86390 1
534165 99534165 1001 86380 86390 1
534772 99534772 1001 86380 86390 1
534774 99534774 1001 86380 86390 1
535494 99535494 1001 86380 86390 1
535498 99535498 1001 86380 86390 1
535340 99535340 1001 86380 86390 1
535110 99535110 1001 86380 86390 1
535286 99535286 1001 86380 86390 1
535025 99535025 1001 86380 86390 1
534938 99534938 1001 86380 86390 1
534992 99534992 1001 86380 86390 1
535636 99535636 1001 86380 86390 1
535701 99535701 1001 86380 86390 1
535663 99535663 1001 86380 86390 1
535593 99535593 1001 86380 86390 1
535571 99535571 1001 86380 86390 1
536309 99536309 1001 86380 86390 1
536292 99536292 1001 86380 86390 1
536036 99536036 1001 86380 86390 1
535904 99535904 1001 86380 86390 1
535894 99535894 1001 86380 86390 1
535831 99535831 1001 86380 86390 1
536494 99536494 1001 86380 86390 1
536510 99536510 1001 86380 86390 1
537137 99537137 1001 86380 86390 1
537020 99537020 1001 86380 86390 1
536808 99536808 1001 86380 86390 1
536953 99536953 1001 86380 86390 1
536632 99536632 1001 86380 86390 1
536623 99536623 1001 86380 86390 1
536652 99536652 1001 86380 86390 1
537280 99537280 1001 86380 86390 1
537834 99537834 1001 86380 86390 1
537929 99537929 1001 86380 86390 1
537803 99537803 1001 86380 86390 1
537737 99537737 1001 86380 86390 1
537584 99537584 1001 86380 86390 1
538655 99538655 1001 86380 86390 1
538455 99538455 1001 86380 86390 1
538561 99538561 1001 86380 86390 1
538410 99538410 1001 86380 86390 1
538384 99538384 1001 86380 86390 1
538838 99538838 1001 86380 86390 1
539592 99539592 1001 86380 86390 1
539092 99539092 1001 86380 86390 1
539684 99539684 1001 86380 86390 1
539776 99539776 1001 86380 86390 1
539687 99539687 1001 86380 86390 1
540098 99540098 1001 86380 86390 1
540138 99540138 1001 86380 86390 1
540195 99540195 1001 86380 86390 1
539854 99539854 1001 86380 86390 1
540495 99540495 1001 86380 86390 1
541291 99541291 1001 86380 86390 1
541065 99541065 1001 86380 86390 1
540890 99540890 1001 86380 86390 1
540873 99540873 1001 86380 86390 1
541497 99541497 1001 86380 86390 1
541411 99541411 1001 86380 86390 1
541386 99541386 1001 86380 86390 1
542081 99542081 1001 86380 86390 1
542064 99542064 1001 86380 86390 1
542001 99542001 1001 86380 86390 1
541544 99541544 1001 86380 86390 1
541598 99541598 1001 86380 86390 1
541536 99541536 1001 86380 86390 1
542917 99542917 1001 86380 86390 1
542762 99542762 1001 86380 86390 1
542588 99542588 1001 86380 86390 1
542645 99542645 1001 86380 86390 1
542491 99542491 1001 86380 86390 1
543430 99543430 1001 86380 86390 1
543193 99543193 1001 86380 86390 1
543324 99543324 1001 86380 86390 1
543930 99543930 1001 86380 86390 1
543892 99543892 1001 86380 86390 1
543806 99543806 1001 86380 86390 1
544447 99544447 1001 86380 86390 1
544253 99544253 1001 86380 86390 1
544163 99544163 1001 86380 86390 1
543995 99543995 1001 86380 86390 1
544047 99544047 1001 86380 86390 1
418766 385 1001 19380 20037 1
421643 246 1001 3240 3597 1
400203 99400203 1001 86380 86390 1
400538 99400538 1001 86380 86390 1
400596 99400596 1001 86380 86390 1
400717 99400717 1001 86380 86390 1
401415 99401415 1001 86380 86390 1
401543 99401543 1001 86380 86390 1
401599 99401599 1001 86380 86390 1
401859 99401859 1001 86380 86390 1
402028 99402028 1001 86380 86390 1
402244 99402244 1001 86380 86390 1
402351 99402351 1001 86380 86390 1
402950 99402950 1001 86380 86390 1
403596 99403596 1001 86380 86390 1
403709 99403709 1001 86380 86390 1
404731 99404731 1001 86380 86390 1
404978 99404978 1001 86380 86390 1
405235 99405235 1001 86380 86390 1
405482 99405482 1001 86380 86390 1
406020 99406020 1001 86380 86390 1
406317 99406317 1001 86380 86390 1
406480 99406480 1001 86380 86390 1
406702 99406702 1001 86380 86390 1
406826 99406826 1001 86380 86390 1
407222 99407222 1001 86380 86390 1
407458 99407458 1001 86380 86390 1
407630 99407630 1001 86380 86390 1
407608 99407608 1001 86380 86390 1
407968 99407968 1001 86380 86390 1
408000 99408000 1001 86380 86390 1
408198 99408198 1001 86380 86390 1
408284 99408284 1001 86380 86390 1
408326 99408326 1001 86380 86390 1
408377 99408377 1001 86380 86390 1
408317 99408317 1001 86380 86390 1
408866 99408866 1001 86380 86390 1
409138 99409138 1001 86380 86390 1
409210 99409210 1001 86380 86390 1
409474 99409474 1001 86380 86390 1
409476 99409476 1001 86380 86390 1
409524 99409524 1001 86380 86390 1
410395 99410395 1001 86380 86390 1
411230 99411230 1001 86380 86390 1
411529 99411529 1001 86380 86390 1
411743 99411743 1001 86380 86390 1
411809 99411809 1001 86380 86390 1
413519 99413519 1001 86380 86390 1
413297 99413297 1001 86380 86390 1
413167 99413167 1001 86380 86390 1
412644 99412644 1001 86380 86390 1
412530 99412530 1001 86380 86390 1
412731 99412731 1001 86380 86390 1
412637 99412637 1001 86380 86390 1
413814 99413814 1001 86380 86390 1
414027 99414027 1001 86380 86390 1
415077 99415077 1001 86380 86390 1
415176 99415176 1001 86380 86390 1
414622 99414622 1001 86380 86390 1
414696 99414696 1001 86380 86390 1
414585 99414585 1001 86380 86390 1
414501 99414501 1001 86380 86390 1
415548 99415548 1001 86380 86390 1
415384 99415384 1001 86380 86390 1
416811 99416811 1001 86380 86390 1
416743 99416743 1001 86380 86390 1
416471 99416471 1001 86380 86390 1
416218 99416218 1001 86380 86390 1
415839 99415839 1001 86380 86390 1
416026 99416026 1001 86380 86390 1
417291 99417291 1001 86380 86390 1
418492 99418492 1001 86380 86390 1
418773 99418773 1001 86380 86390 1
418722 99418722 1001 86380 86390 1
418100 99418100 1001 86380 86390 1
417896 99417896 1001 86380 86390 1
419194 99419194 1001 86380 86390 1
418995 99418995 1001 86380 86390 1
418819 99418819 1001 86380 86390 1
420366 99420366 1001 86380 86390 1
419847 99419847 1001 86380 86390 1
419731 99419731 1001 86380 86390 1
419976 99419976 1001 86380 86390 1
419547 99419547 1001 86380 86390 1
419418 99419418 1001 86380 86390 1
421089 99421089 1001 86380 86390 1
422132 99422132 1001 86380 86390 1
423085 99423085 1001 86380 86390 1
423156 99423156 1001 86380 86390 1
422886 99422886 1001 86380 86390 1
422636 99422636 1001 86380 86390 1
425300 99425300 1001 86380 86390 1
424799 99424799 1001 86380 86390 1
424882 99424882 1001 86380 86390 1
424555 99424555 1001 86380 86390 1
425533 99425533 1001 86380 86390 1
425778 99425778 1001 86380 86390 1
426929 99426929 1001 86380 86390 1
427020 99427020 1001 86380 86390 1
426756 99426756 1001 86380 86390 1
425834 99425834 1001 86380 86390 1
426222 99426222 1001 86380 86390 1
427309 99427309 1001 86380 86390 1
428525 99428525 1001 86380 86390 1
428720 99428720 1001 86380 86390 1
428139 99428139 1001 86380 86390 1
428094 99428094 1001 86380 86390 1
427751 99427751 1001 86380 86390 1
427587 99427587 1001 86380 86390 1
427842 99427842 1001 86380 86390 1
427702 99427702 1001 86380 86390 1
430319 99430319 1001 86380 86390 1
430293 99430293 1001 86380 86390 1
429670 99429670 1001 86380 86390 1
429721 99429721 1001 86380 86390 1
429741 99429741 1001 86380 86390 1
429575 99429575 1001 86380 86390 1
429946 99429946 1001 86380 86390 1
429628 99429628 1001 86380 86390 1
431882 99431882 1001 86380 86390 1
431973 99431973 1001 86380 86390 1
431613 99431613 1001 86380 86390 1
431280 99431280 1001 86380 86390 1
431219 99431219 1001 86380 86390 1
432455 99432455 1001 86380 86390 1
432332 99432332 1001 86380 86390 1
432444 99432444 1001 86380 86390 1
432166 99432166 1001 86380 86390 1
432167 99432167 1001 86380 86390 1
433684 99433684 1001 86380 86390 1
433589 99433589 1001 86380 86390 1
433146 99433146 1001 86380 86390 1
433087 99433087 1001 86380 86390 1
432625 99432625 1001 86380 86390 1
432734 99432734 1001 86380 86390 1
432890 99432890 1001 86380 86390 1
432715 99432715 1001 86380 86390 1
433933 99433933 1001 86380 86390 1
435154 99435154 1001 86380 86390 1
435326 99435326 1001 86380 86390 1
435335 99435335 1001 86380 86390 1
434429 99434429 1001 86380 86390 1
435553 99435553 1001 86380 86390 1
435720 99435720 1001 86380 86390 1
435506 99435506 1001 86380 86390 1
436811 99436811 1001 86380 86390 1
436875 99436875 1001 86380 86390 1
437055 99437055 1001 86380 86390 1
436868 99436868 1001 86380 86390 1
436587 99436587 1001 86380 86390 1
435955 99435955 1001 86380 86390 1
436174 99436174 1001 86380 86390 1
436032 99436032 1001 86380 86390 1
300096 99300096 1001 86380 86390 1
300008 99300008 1001 86380 86390 1
300061 99300061 1001 86380 86390 1
300521 99300521 1001 86380 86390 1
300303 99300303 1001 86380 86390 1
300791 99300791 1001 86380 86390 1
300742 99300742 1001 86380 86390 1
300864 99300864 1001 86380 86390 1
301402 99301402 1001 86380 86390 1
301312 99301312 1001 86380 86390 1
301076 99301076 1001 86380 86390 1
300989 99300989 1001 86380 86390 1
301111 99301111 1001 86380 86390 1
301697 99301697 1001 86380 86390 1
302138 99302138 1001 86380 86390 1
301990 99301990 1001 86380 86390 1
302044 99302044 1001 86380 86390 1
301950 99301950 1001 86380 86390 1
302552 99302552 1001 86380 86390 1
302451 99302451 1001 86380 86390 1
303004 99303004 1001 86380 86390 1
303142 99303142 1001 86380 86390 1
302716 99302716 1001 86380 86390 1
302657 99302657 1001 86380 86390 1
303384 99303384 1001 86380 86390 1
303995 99303995 1001 86380 86390 1
303621 99303621 1001 86380 86390 1
303784 99303784 1001 86380 86390 1
304198 99304198 1001 86380 86390 1
304237 99304237 1001 86380 86390 1
304658 99304658 1001 86380 86390 1
304688 99304688 1001 86380 86390 1
304365 99304365 1001 86380 86390 1
304964 99304964 1001 86380 86390 1
304928 99304928 1001 86380 86390 1
305597 99305597 1001 86380 86390 1
305555 99305555 1001 86380 86390 1
305311 99305311 1001 86380 86390 1
305363 99305363 1001 86380 86390 1
305083 99305083 1001 86380 86390 1
500699 99500699 1001 86380 86390 1
500270 99500270 1001 86380 86390 1
500263 99500263 1001 86380 86390 1
500866 99500866 1001 86380 86390 1
501562 99501562 1001 86380 86390 1
501244 99501244 1001 86380 86390 1
501236 99501236 1001 86380 86390 1
501316 99501316 1001 86380 86390 1
501125 99501125 1001 86380 86390 1
501684 99501684 1001 86380 86390 1
501698 99501698 1001 86380 86390 1
502301 99502301 1001 86380 86390 1
502131 99502131 1001 86380 86390 1
501897 99501897 1001 86380 86390 1
502042 99502042 1001 86380 86390 1
502564 99502564 1001 86380 86390 1
502964 99502964 1001 86380 86390 1
503302 99503302 1001 86380 86390 1
503394 99503394 1001 86380 86390 1
503383 99503383 1001 86380 86390 1
503429 99503429 1001 86380 86390 1
504006 99504006 1001 86380 86390 1
503919 99503919 1001 86380 86390 1
503922 99503922 1001 86380 86390 1
503732 99503732 1001 86380 86390 1
503785 99503785 1001 86380 86390 1
503722 99503722 1001 86380 86390 1
503749 99503749 1001 86380 86390 1
503762 99503762 1001 86380 86390 1
503547 99503547 1001 86380 86390 1
504806 99504806 1001 86380 86390 1
504801 99504801 1001 86380 86390 1
504715 99504715 1001 86380 86390 1
504690 99504690 1001 86380 86390 1
504466 99504466 1001 86380 86390 1
504377 99504377 1001 86380 86390 1
505057 99505057 1001 86380 86390 1
505101 99505101 1001 86380 86390 1
505581 99505581 1001 86380 86390 1
505633 99505633 1001 86380 86390 1
505557 99505557 1001 86380 86390 1
505307 99505307 1001 86380 86390 1
505320 99505320 1001 86380 86390 1
505260 99505260 1001 86380 86390 1
505963 99505963 1001 86380 86390 1
505933 99505933 1001 86380 86390 1
505977 99505977 1001 86380 86390 1
506160 99506160 1001 86380 86390 1
506149 99506149 1001 86380 86390 1
506778 99506778 1001 86380 86390 1
506666 99506666 1001 86380 86390 1
507339 99507339 1001 86380 86390 1
507331 99507331 1001 86380 86390 1
507155 99507155 1001 86380 86390 1
507031 99507031 1001 86380 86390 1
508209 99508209 1001 86380 86390 1
507900 99507900 1001 86380 86390 1
507916 99507916 1001 86380 86390 1
507880 99507880 1001 86380 86390 1
507884 99507884 1001 86380 86390 1
507835 99507835 1001 86380 86390 1
507661 99507661 1001 86380 86390 1
507778 99507778 1001 86380 86390 1
507637 99507637 1001 86380 86390 1
507781 99507781 1001 86380 86390 1
508370 99508370 1001 86380 86390 1
508959 99508959 1001 86380 86390 1
508902 99508902 1001 86380 86390 1
508677 99508677 1001 86380 86390 1
509268 99509268 1001 86380 86390 1
509184 99509184 1001 86380 86390 1
509883 99509883 1001 86380 86390 1
509526 99509526 1001 86380 86390 1
509518 99509518 1001 86380 86390 1
509441 99509441 1001 86380 86390 1
510058 99510058 1001 86380 86390 1
510037 99510037 1001 86380 86390 1
510639 99510639 1001 86380 86390 1
510397 99510397 1001 86380 86390 1
510168 99510168 1001 86380 86390 1
511245 99511245 1001 86380 86390 1
511188 99511188 1001 86380 86390 1
511114 99511114 1001 86380 86390 1
511053 99511053 1001 86380 86390 1
511096 99511096 1001 86380 86390 1
511748 99511748 1001 86380 86390 1
512124 99512124 1001 86380 86390 1
512069 99512069 1001 86380 86390 1
512133 99512133 1001 86380 86390 1
511863 99511863 1001 86380 86390 1
511917 99511917 1001 86380 86390 1
511884 99511884 1001 86380 86390 1
511951 99511951 1001 86380 86390 1
512474 99512474 1001 86380 86390 1
513093 99513093 1001 86380 86390 1
512911 99512911 1001 86380 86390 1
512867 99512867 1001 86380 86390 1
512700 99512700 1001 86380 86390 1
512652 99512652 1001 86380 86390 1
512771 99512771 1001 86380 86390 1
513268 99513268 1001 86380 86390 1
513339 99513339 1001 86380 86390 1
514023 99514023 1001 86380 86390 1
513466 99513466 1001 86380 86390 1
514049 99514049 1001 86380 86390 1
514064 99514064 1001 86380 86390 1
514666 99514666 1001 86380 86390 1
514786 99514786 1001 86380 86390 1
514671 99514671 1001 86380 86390 1
514517 99514517 1001 86380 86390 1
514366 99514366 1001 86380 86390 1
514861 99514861 1001 86380 86390 1
515621 99515621 1001 86380 86390 1
515296 99515296 1001 86380 86390 1
515299 99515299 1001 86380 86390 1
515326 99515326 1001 86380 86390 1
515088 99515088 1001 86380 86390 1
515064 99515064 1001 86380 86390 1
515157 99515157 1001 86380 86390 1
515122 99515122 1001 86380 86390 1
515175 99515175 1001 86380 86390 1
515753 99515753 1001 86380 86390 1
516462 99516462 1001 86380 86390 1
516311 99516311 1001 86380 86390 1
516325 99516325 1001 86380 86390 1
516404 99516404 1001 86380 86390 1
516122 99516122 1001 86380 86390 1
516150 99516150 1001 86380 86390 1
516178 99516178 1001 86380 86390 1
516153 99516153 1001 86380 86390 1
516275 99516275 1001 86380 86390 1
516086 99516086 1001 86380 86390 1
515962 99515962 1001 86380 86390 1
515898 99515898 1001 86380 86390 1
516601 99516601 1001 86380 86390 1
517009 99517009 1001 86380 86390 1
517360 99517360 1001 86380 86390 1
517432 99517432 1001 86380 86390 1
517523 99517523 1001 86380 86390 1
518065 99518065 1001 86380 86390 1
518143 99518143 1001 86380 86390 1
517921 99517921 1001 86380 86390 1
517666 99517666 1001 86380 86390 1
518303 99518303 1001 86380 86390 1
518358 99518358 1001 86380 86390 1
518282 99518282 1001 86380 86390 1
518929 99518929 1001 86380 86390 1
518973 99518973 1001 86380 86390 1
518921 99518921 1001 86380 86390 1
518631 99518631 1001 86380 86390 1
518550 99518550 1001 86380 86390 1
518527 99518527 1001 86380 86390 1
518429 99518429 1001 86380 86390 1
518559 99518559 1001 86380 86390 1
519159 99519159 1001 86380 86390 1
519010 99519010 1001 86380 86390 1
519802 99519802 1001 86380 86390 1
519418 99519418 1001 86380 86390 1
519580 99519580 1001 86380 86390 1
520478 99520478 1001 86380 86390 1
520492 99520492 1001 86380 86390 1
520242 99520242 1001 86380 86390 1
520419 99520419 1001 86380 86390 1
520087 99520087 1001 86380 86390 1
521354 99521354 1001 86380 86390 1
521369 99521369 1001 86380 86390 1
521226 99521226 1001 86380 86390 1
521142 99521142 1001 86380 86390 1
520861 99520861 1001 86380 86390 1
521551 99521551 1001 86380 86390 1
521579 99521579 1001 86380 86390 1
522220 99522220 1001 86380 86390 1
522182 99522182 1001 86380 86390 1
522248 99522248 1001 86380 86390 1
521952 99521952 1001 86380 86390 1
521842 99521842 1001 86380 86390 1
521747 99521747 1001 86380 86390 1
522342 99522342 1001 86380 86390 1
522425 99522425 1001 86380 86390 1
522481 99522481 1001 86380 86390 1
523275 99523275 1001 86380 86390 1
523727 99523727 1001 86380 86390 1
523738 99523738 1001 86380 86390 1
523475 99523475 1001 86380 86390 1
524036 99524036 1001 86380 86390 1
524000 99524000 1001 86380 86390 1
524630 99524630 1001 86380 86390 1
524580 99524580 1001 86380 86390 1
524519 99524519 1001 86380 86390 1
524166 99524166 1001 86380 86390 1
524157 99524157 1001 86380 86390 1
524892 99524892 1001 86380 86390 1
525485 99525485 1001 86380 86390 1
525511 99525511 1001 86380 86390 1
525591 99525591 1001 86380 86390 1
525371 99525371 1001 86380 86390 1
525374 99525374 1001 86380 86390 1
525059 99525059 1001 86380 86390 1
525746 99525746 1001 86380 86390 1
526159 99526159 1001 86380 86390 1
526137 99526137 1001 86380 86390 1
526074 99526074 1001 86380 86390 1
526007 99526007 1001 86380 86390 1
527095 99527095 1001 86380 86390 1
527040 99527040 1001 86380 86390 1
526744 99526744 1001 86380 86390 1
526706 99526706 1001 86380 86390 1
526816 99526816 1001 86380 86390 1
527880 99527880 1001 86380 86390 1
527857 99527857 1001 86380 86390 1
527705 99527705 1001 86380 86390 1
527648 99527648 1001 86380 86390 1
527567 99527567 1001 86380 86390 1
528138 99528138 1001 86380 86390 1
528799 99528799 1001 86380 86390 1
528761 99528761 1001 86380 86390 1
528871 99528871 1001 86380 86390 1
528805 99528805 1001 86380 86390 1
528717 99528717 1001 86380 86390 1
528822 99528822 1001 86380 86390 1
528544 99528544 1001 86380 86390 1
528628 99528628 1001 86380 86390 1
528356 99528356 1001 86380 86390 1
529060 99529060 1001 86380 86390 1
528923 99528923 1001 86380 86390 1
529653 99529653 1001 86380 86390 1
529604 99529604 1001 86380 86390 1
529533 99529533 1001 86380 86390 1
529434 99529434 1001 86380 86390 1
529383 99529383 1001 86380 86390 1
529391 99529391 1001 86380 86390 1
529284 99529284 1001 86380 86390 1
529764 99529764 1001 86380 86390 1
529904 99529904 1001 86380 86390 1
529866 99529866 1001 86380 86390 1
529879 99529879 1001 86380 86390 1
530146 99530146 1001 86380 86390 1
530062 99530062 1001 86380 86390 1
530741 99530741 1001 86380 86390 1
531348 99531348 1001 86380 86390 1
531149 99531149 1001 86380 86390 1
531051 99531051 1001 86380 86390 1
530876 99530876 1001 86380 86390 1
530835 99530835 1001 86380 86390 1
531569 99531569 1001 86380 86390 1
531544 99531544 1001 86380 86390 1
532178 99532178 1001 86380 86390 1
531720 99531720 1001 86380 86390 1
532295 99532295 1001 86380 86390 1
532849 99532849 1001 86380 86390 1
532787 99532787 1001 86380 86390 1
532776 99532776 1001 86380 86390 1
532573 99532573 1001 86380 86390 1
532499 99532499 1001 86380 86390 1
532590 99532590 1001 86380 86390 1
533126 99533126 1001 86380 86390 1
533838 99533838 1001 86380 86390 1
533816 99533816 1001 86380 86390 1
533439 99533439 1001 86380 86390 1
533245 99533245 1001 86380 86390 1
534640 99534640 1001 86380 86390 1
534339 99534339 1001 86380 86390 1
534276 99534276 1001 86380 86390 1
534343 99534343 1001 86380 86390 1
534449 99534449 1001 86380 86390 1
534320 99534320 1001 86380 86390 1
534359 99534359 1001 86380 86390 1
535308 99535308 1001 86380 86390 1
535391 99535391 1001 86380 86390 1
535690 99535690 1001 86380 86390 1
535522 99535522 1001 86380 86390 1
535629 99535629 1001 86380 86390 1
535592 99535592 1001 86380 86390 1
536273 99536273 1001 86380 86390 1
536124 99536124 1001 86380 86390 1
535943 99535943 1001 86380 86390 1
536411 99536411 1001 86380 86390 1
536454 99536454 1001 86380 86390 1
536353 99536353 1001 86380 86390 1
536499 99536499 1001 86380 86390 1
536959 99536959 1001 86380 86390 1
537000 99537000 1001 86380 86390 1
537014 99537014 1001 86380 86390 1
537058 99537058 1001 86380 86390 1
537097 99537097 1001 86380 86390 1
537007 99537007 1001 86380 86390 1
536840 99536840 1001 86380 86390 1
536914 99536914 1001 86380 86390 1
536903 99536903 1001 86380 86390 1
536671 99536671 1001 86380 86390 1
536618 99536618 1001 86380 86390 1
537192 99537192 1001 86380 86390 1
537889 99537889 1001 86380 86390 1
537923 99537923 1001 86380 86390 1
537783 99537783 1001 86380 86390 1
537632 99537632 1001 86380 86390 1
537419 99537419 1001 86380 86390 1
537412 99537412 1001 86380 86390 1
537375 99537375 1001 86380 86390 1
538232 99538232 1001 86380 86390 1
538377 99538377 1001 86380 86390 1
538846 99538846 1001 86380 86390 1
539468 99539468 1001 86380 86390 1
539376 99539376 1001 86380 86390 1
539247 99539247 1001 86380 86390 1
539429 99539429 1001 86380 86390 1
539340 99539340 1001 86380 86390 1
539074 99539074 1001 86380 86390 1
539142 99539142 1001 86380 86390 1
539066 99539066 1001 86380 86390 1
539735 99539735 1001 86380 86390 1
539672 99539672 1001 86380 86390 1
540419 99540419 1001 86380 86390 1
540317 99540317 1001 86380 86390 1
540360 99540360 1001 86380 86390 1
540272 99540272 1001 86380 86390 1
540224 99540224 1001 86380 86390 1
540152 99540152 1001 86380 86390 1
540024 99540024 1001 86380 86390 1
540659 99540659 1001 86380 86390 1
540651 99540651 1001 86380 86390 1
540470 99540470 1001 86380 86390 1
540668 99540668 1001 86380 86390 1
541242 99541242 1001 86380 86390 1
540821 99540821 1001 86380 86390 1
541482 99541482 1001 86380 86390 1
542111 99542111 1001 86380 86390 1
541976 99541976 1001 86380 86390 1
541869 99541869 1001 86380 86390 1
541693 99541693 1001 86380 86390 1
541699 99541699 1001 86380 86390 1
542192 99542192 1001 86380 86390 1
542922 99542922 1001 86380 86390 1
542837 99542837 1001 86380 86390 1
542813 99542813 1001 86380 86390 1
542551 99542551 1001 86380 86390 1
542712 99542712 1001 86380 86390 1
542525 99542525 1001 86380 86390 1
542513 99542513 1001 86380 86390 1
543134 99543134 1001 86380 86390 1
543685 99543685 1001 86380 86390 1
543179 99543179 1001 86380 86390 1
543251 99543251 1001 86380 86390 1
544503 99544503 1001 86380 86390 1
544455 99544455 1001 86380 86390 1
544276 99544276 1001 86380 86390 1
544198 99544198 1001 86380 86390 1
544225 99544225 1001 86380 86390 1
544233 99544233 1001 86380 86390 1
544095 99544095 1001 86380 86390 1
544083 99544083 1001 86380 86390 1
544690 99544690 1001 86380 86390 1
544630 99544630 1001 86380 86390 1
425810 889 1001 13680 31497 1
400000 99400000 1001 86380 86390 1
400107 99400107 1001 86380 86390 1
400159 99400159 1001 86380 86390 1
401023 99401023 1001 86380 86390 1
401235 99401235 1001 86380 86390 1
401449 99401449 1001 86380 86390 1
402098 99402098 1001 86380 86390 1
402381 99402381 1001 86380 86390 1
402526 99402526 1001 86380 86390 1
402826 99402826 1001 86380 86390 1
402695 99402695 1001 86380 86390 1
402955 99402955 1001 86380 86390 1
402995 99402995 1001 86380 86390 1
403213 99403213 1001 86380 86390 1
403346 99403346 1001 86380 86390 1
403726 99403726 1001 86380 86390 1
403658 99403658 1001 86380 86390 1
403812 99403812 1001 86380 86390 1
403796 99403796 1001 86380 86390 1
403942 99403942 1001 86380 86390 1
404724 99404724 1001 86380 86390 1
404763 99404763 1001 86380 86390 1
404692 99404692 1001 86380 86390 1
405445 99405445 1001 86380 86390 1
405493 99405493 1001 86380 86390 1
405518 99405518 1001 86380 86390 1
405697 99405697 1001 86380 86390 1
405692 99405692 1001 86380 86390 1
405789 99405789 1001 86380 86390 1
406050 99406050 1001 86380 86390 1
405988 99405988 1001 86380 86390 1
406458 99406458 1001 86380 86390 1
406396 99406396 1001 86380 86390 1
406638 99406638 1001 86380 86390 1
407729 99407729 1001 86380 86390 1
407739 99407739 1001 86380 86390 1
407847 99407847 1001 86380 86390 1
408277 99408277 1001 86380 86390 1
408604 99408604 1001 86380 86390 1
409042 99409042 1001 86380 86390 1
409035 99409035 1001 86380 86390 1
409152 99409152 1001 86380 86390 1
409158 99409158 1001 86380 86390 1
409684 99409684 1001 86380 86390 1
410444 99410444 1001 86380 86390 1
410991 99410991 1001 86380 86390 1
411376 99411376 1001 86380 86390 1
411778 99411778 1001 86380 86390 1
411894 99411894 1001 86380 86390 1
412403 99412403 1001 86380 86390 1
413620 99413620 1001 86380 86390 1
413601 99413601 1001 86380 86390 1
413653 99413653 1001 86380 86390 1
413551 99413551 1001 86380 86390 1
413195 99413195 1001 86380 86390 1
413172 99413172 1001 86380 86390 1
413969 99413969 1001 86380 86390 1
413835 99413835 1001 86380 86390 1
415030 99415030 1001 86380 86390 1
415052 99415052 1001 86380 86390 1
414423 99414423 1001 86380 86390 1
414125 99414125 1001 86380 86390 1
414219 99414219 1001 86380 86390 1
415375 99415375 1001 86380 86390 1
415328 99415328 1001 86380 86390 1
416832 99416832 1001 86380 86390 1
417000 99417000 1001 86380 86390 1
416842 99416842 1001 86380 86390 1
416664 99416664 1001 86380 86390 1
416986 99416986 1001 86380 86390 1
416140 99416140 1001 86380 86390 1
415880 99415880 1001 86380 86390 1
417298 99417298 1001 86380 86390 1
417496 99417496 1001 86380 86390 1
417475 99417475 1001 86380 86390 1
418587 99418587 1001 86380 86390 1
418430 99418430 1001 86380 86390 1
417716 99417716 1001 86380 86390 1
418919 99418919 1001 86380 86390 1
420087 99420087 1001 86380 86390 1
419813 99419813 1001 86380 86390 1
419979 99419979 1001 86380 86390 1
419292 99419292 1001 86380 86390 1
419608 99419608 1001 86380 86390 1
419580 99419580 1001 86380 86390 1
419311 99419311 1001 86380 86390 1
421951 99421951 1001 86380 86390 1
421936 99421936 1001 86380 86390 1
421623 99421623 1001 86380 86390 1
421012 99421012 1001 86380 86390 1
421129 99421129 1001 86380 86390 1
422304 99422304 1001 86380 86390 1
422376 99422376 1001 86380 86390 1
423379 99423379 1001 86380 86390 1
423736 99423736 1001 86380 86390 1
422672 99422672 1001 86380 86390 1
423985 99423985 1001 86380 86390 1
425371 99425371 1001 86380 86390 1
424484 99424484 1001 86380 86390 1
424363 99424363 1001 86380 86390 1
425498 99425498 1001 86380 86390 1
426758 99426758 1001 86380 86390 1
426312 99426312 1001 86380 86390 1
425986 99425986 1001 86380 86390 1
426154 99426154 1001 86380 86390 1
425873 99425873 1001 86380 86390 1
425978 99425978 1001 86380 86390 1
426040 99426040 1001 86380 86390 1
427271 99427271 1001 86380 86390 1
427931 99427931 1001 86380 86390 1
427884 99427884 1001 86380 86390 1
430263 99430263 1001 86380 86390 1
430288 99430288 1001 86380 86390 1
429681 99429681 1001 86380 86390 1
429293 99429293 1001 86380 86390 1
429280 99429280 1001 86380 86390 1
429264 99429264 1001 86380 86390 1
430467 99430467 1001 86380 86390 1
430652 99430652 1001 86380 86390 1
430724 99430724 1001 86380 86390 1
432031 99432031 1001 86380 86390 1
431032 99431032 1001 86380 86390 1
431250 99431250 1001 86380 86390 1
430866 99430866 1001 86380 86390 1
433386 99433386 1001 86380 86390 1
432580 99432580 1001 86380 86390 1
433770 99433770 1001 86380 86390 1
433778 99433778 1001 86380 86390 1
435082 99435082 1001 86380 86390 1
435061 99435061 1001 86380 86390 1
435308 99435308 1001 86380 86390 1
435310 99435310 1001 86380 86390 1
434692 99434692 1001 86380 86390 1
434831 99434831 1001 86380 86390 1
434217 99434217 1001 86380 86390 1
434459 99434459 1001 86380 86390 1
434335 99434335 1001 86380 86390 1
435545 99435545 1001 86380 86390 1
435839 99435839 1001 86380 86390 1
435675 99435675 1001 86380 86390 1
436790 99436790 1001 86380 86390 1
436621 99436621 1001 86380 86390 1
436290 99436290 1001 86380 86390 1
436002 99436002 1001 86380 86390 1
300030 99300030 1001 86380 86390 1
300058 99300058 1001 86380 86390 1
300728 99300728 1001 86380 86390 1
300717 99300717 1001 86380 86390 1
300535 99300535 1001 86380 86390 1
300518 99300518 1001 86380 86390 1
300143 99300143 1001 86380 86390 1
300843 99300843 1001 86380 86390 1
300818 99300818 1001 86380 86390 1
300883 99300883 1001 86380 86390 1
300865 99300865 1001 86380 86390 1
300750 99300750 1001 86380 86390 1
301515 99301515 1001 86380 86390 1
301333 99301333 1001 86380 86390 1
300976 99300976 1001 86380 86390 1
301122 99301122 1001 86380 86390 1
301739 99301739 1001 86380 86390 1
302281 99302281 1001 86380 86390 1
302000 99302000 1001 86380 86390 1
301808 99301808 1001 86380 86390 1
303158 99303158 1001 86380 86390 1
302915 99302915 1001 86380 86390 1
302993 99302993 1001 86380 86390 1
302802 99302802 1001 86380 86390 1
302816 99302816 1001 86380 86390 1
303218 99303218 1001 86380 86390 1
303404 99303404 1001 86380 86390 1
303837 99303837 1001 86380 86390 1
303731 99303731 1001 86380 86390 1
303421 99303421 1001 86380 86390 1
304750 99304750 1001 86380 86390 1
304804 99304804 1001 86380 86390 1
304581 99304581 1001 86380 86390 1
304495 99304495 1001 86380 86390 1
304510 99304510 1001 86380 86390 1
304266 99304266 1001 86380 86390 1
304282 99304282 1001 86380 86390 1
305031 99305031 1001 86380 86390 1
304932 99304932 1001 86380 86390 1
305621 99305621 1001 86380 86390 1
305587 99305587 1001 86380 86390 1
305632 99305632 1001 86380 86390 1
305369 99305369 1001 86380 86390 1
305362 99305362 1001 86380 86390 1
305262 99305262 1001 86380 86390 1
305122 99305122 1001 86380 86390 1
305114 99305114 1001 86380 86390 1
500180 99500180 1001 86380 86390 1
500123 99500123 1001 86380 86390 1
500762 99500762 1001 86380 86390 1
500737 99500737 1001 86380 86390 1
500788 99500788 1001 86380 86390 1
500702 99500702 1001 86380 86390 1
500718 99500718 1001 86380 86390 1
500509 99500509 1001 86380 86390 1
500362 99500362 1001 86380 86390 1
500234 99500234 1001 86380 86390 1
500276 99500276 1001 86380 86390 1
500266 99500266 1001 86380 86390 1
500397 99500397 1001 86380 86390 1
501491 99501491 1001 86380 86390 1
501521 99501521 1001 86380 86390 1
501228 99501228 1001 86380 86390 1
501367 99501367 1001 86380 86390 1
501329 99501329 1001 86380 86390 1
501064 99501064 1001 86380 86390 1
502235 99502235 1001 86380 86390 1
502099 99502099 1001 86380 86390 1
502103 99502103 1001 86380 86390 1
501923 99501923 1001 86380 86390 1
501938 99501938 1001 86380 86390 1
501876 99501876 1001 86380 86390 1
502653 99502653 1001 86380 86390 1
503202 99503202 1001 86380 86390 1
503140 99503140 1001 86380 86390 1
503174 99503174 1001 86380 86390 1
502961 99502961 1001 86380 86390 1
502672 99502672 1001 86380 86390 1
504083 99504083 1001 86380 86390 1
504086 99504086 1001 86380 86390 1
504115 99504115 1001 86380 86390 1
503822 99503822 1001 86380 86390 1
503878 99503878 1001 86380 86390 1
503814 99503814 1001 86380 86390 1
503853 99503853 1001 86380 86390 1
503573 99503573 1001 86380 86390 1
504295 99504295 1001 86380 86390 1
504744 99504744 1001 86380 86390 1
504826 99504826 1001 86380 86390 1
504827 99504827 1001 86380 86390 1
504546 99504546 1001 86380 86390 1
504706 99504706 1001 86380 86390 1
504645 99504645 1001 86380 86390 1
504324 99504324 1001 86380 86390 1
504342 99504342 1001 86380 86390 1
504448 99504448 1001 86380 86390 1
505308 99505308 1001 86380 86390 1
505823 99505823 1001 86380 86390 1
506509 99506509 1001 86380 86390 1
506501 99506501 1001 86380 86390 1
506378 99506378 1001 86380 86390 1
506324 99506324 1001 86380 86390 1
506033 99506033 1001 86380 86390 1
506797 99506797 1001 86380 86390 1
507222 99507222 1001 86380 86390 1
507263 99507263 1001 86380 86390 1
507119 99507119 1001 86380 86390 1
506961 99506961 1001 86380 86390 1
506910 99506910 1001 86380 86390 1
506863 99506863 1001 86380 86390 1
506865 99506865 1001 86380 86390 1
507566 99507566 1001 86380 86390 1
507453 99507453 1001 86380 86390 1
508228 99508228 1001 86380 86390 1
508052 99508052 1001 86380 86390 1
508195 99508195 1001 86380 86390 1
507928 99507928 1001 86380 86390 1
507977 99507977 1001 86380 86390 1
507809 99507809 1001 86380 86390 1
508304 99508304 1001 86380 86390 1
508333 99508333 1001 86380 86390 1
509058 99509058 1001 86380 86390 1
509006 99509006 1001 86380 86390 1
508955 99508955 1001 86380 86390 1
508484 99508484 1001 86380 86390 1
508538 99508538 1001 86380 86390 1
509798 99509798 1001 86380 86390 1
509302 99509302 1001 86380 86390 1
510094 99510094 1001 86380 86390 1
510470 99510470 1001 86380 86390 1
510384 99510384 1001 86380 86390 1
510325 99510325 1001 86380 86390 1
510189 99510189 1001 86380 86390 1
510766 99510766 1001 86380 86390 1
510876 99510876 1001 86380 86390 1
510825 99510825 1001 86380 86390 1
511590 99511590 1001 86380 86390 1
511715 99511715 1001 86380 86390 1
512228 99512228 1001 86380 86390 1
512354 99512354 1001 86380 86390 1
512362 99512362 1001 86380 86390 1
512181 99512181 1001 86380 86390 1
512034 99512034 1001 86380 86390 1
512024 99512024 1001 86380 86390 1
511862 99511862 1001 86380 86390 1
512484 99512484 1001 86380 86390 1
512510 99512510 1001 86380 86390 1
512865 99512865 1001 86380 86390 1
512768 99512768 1001 86380 86390 1
512708 99512708 1001 86380 86390 1
513284 99513284 1001 86380 86390 1
513390 99513390 1001 86380 86390 1
513943 99513943 1001 86380 86390 1
513704 99513704 1001 86380 86390 1
514119 99514119 1001 86380 86390 1
514202 99514202 1001 86380 86390 1
514100 99514100 1001 86380 86390 1
514113 99514113 1001 86380 86390 1
514824 99514824 1001 86380 86390 1
514756 99514756 1001 86380 86390 1
514744 99514744 1001 86380 86390 1
514549 99514549 1001 86380 86390 1
514648 99514648 1001 86380 86390 1
514317 99514317 1001 86380 86390 1
514318 99514318 1001 86380 86390 1
514416 99514416 1001 86380 86390 1
515038 99515038 1001 86380 86390 1
515041 99515041 1001 86380 86390 1
514978 99514978 1001 86380 86390 1
514994 99514994 1001 86380 86390 1
515495 99515495 1001 86380 86390 1
515617 99515617 1001 86380 86390 1
515340 99515340 1001 86380 86390 1
515166 99515166 1001 86380 86390 1
515066 99515066 1001 86380 86390 1
516372 99516372 1001 86380 86390 1
516279 99516279 1001 86380 86390 1
516170 99516170 1001 86380 86390 1
516041 99516041 1001 86380 86390 1
516055 99516055 1001 86380 86390 1
516583 99516583 1001 86380 86390 1
517297 99517297 1001 86380 86390 1
517068 99517068 1001 86380 86390 1
516983 99516983 1001 86380 86390 1
516910 99516910 1001 86380 86390 1
517451 99517451 1001 86380 86390 1
517396 99517396 1001 86380 86390 1
517896 99517896 1001 86380 86390 1
517901 99517901 1001 86380 86390 1
517735 99517735 1001 86380 86390 1
517582 99517582 1001 86380 86390 1
517730 99517730 1001 86380 86390 1
517734 99517734 1001 86380 86390 1
518212 99518212 1001 86380 86390 1
518238 99518238 1001 86380 86390 1
518706 99518706 1001 86380 86390 1
518753 99518753 1001 86380 86390 1
519027 99519027 1001 86380 86390 1
519056 99519056 1001 86380 86390 1
519763 99519763 1001 86380 86390 1
519648 99519648 1001 86380 86390 1
519612 99519612 1001 86380 86390 1
519677 99519677 1001 86380 86390 1
519757 99519757 1001 86380 86390 1
519668 99519668 1001 86380 86390 1
519708 99519708 1001 86380 86390 1
519722 99519722 1001 86380 86390 1
519596 99519596 1001 86380 86390 1
519880 99519880 1001 86380 86390 1
520528 99520528 1001 86380 86390 1
520517 99520517 1001 86380 86390 1
520230 99520230 1001 86380 86390 1
520312 99520312 1001 86380 86390 1
520740 99520740 1001 86380 86390 1
520709 99520709 1001 86380 86390 1
520829 99520829 1001 86380 86390 1
520804 99520804 1001 86380 86390 1
521315 99521315 1001 86380 86390 1
521437 99521437 1001 86380 86390 1
521104 99521104 1001 86380 86390 1
520917 99520917 1001 86380 86390 1
521468 99521468 1001 86380 86390 1
521470 99521470 1001 86380 86390 1
521642 99521642 1001 86380 86390 1
522010 99522010 1001 86380 86390 1
522053 99522053 1001 86380 86390 1
522046 99522046 1001 86380 86390 1
522293 99522293 1001 86380 86390 1
522547 99522547 1001 86380 86390 1
523185 99523185 1001 86380 86390 1
523229 99523229 1001 86380 86390 1
523687 99523687 1001 86380 86390 1
523572 99523572 1001 86380 86390 1
523612 99523612 1001 86380 86390 1
523673 99523673 1001 86380 86390 1
523369 99523369 1001 86380 86390 1
523346 99523346 1001 86380 86390 1
524097 99524097 1001 86380 86390 1
524034 99524034 1001 86380 86390 1
523959 99523959 1001 86380 86390 1
524641 99524641 1001 86380 86390 1
524744 99524744 1001 86380 86390 1
524686 99524686 1001 86380 86390 1
524625 99524625 1001 86380 86390 1
524368 99524368 1001 86380 86390 1
524357 99524357 1001 86380 86390 1
524193 99524193 1001 86380 86390 1
524225 99524225 1001 86380 86390 1
524161 99524161 1001 86380 86390 1
525408 99525408 1001 86380 86390 1
525538 99525538 1001 86380 86390 1
525526 99525526 1001 86380 86390 1
525441 99525441 1001 86380 86390 1
525191 99525191 1001 86380 86390 1
524996 99524996 1001 86380 86390 1
525062 99525062 1001 86380 86390 1
526388 99526388 1001 86380 86390 1
526312 99526312 1001 86380 86390 1
526338 99526338 1001 86380 86390 1
526238 99526238 1001 86380 86390 1
526266 99526266 1001 86380 86390 1
525910 99525910 1001 86380 86390 1
525885 99525885 1001 86380 86390 1
525991 99525991 1001 86380 86390 1
526491 99526491 1001 86380 86390 1
526846 99526846 1001 86380 86390 1
526719 99526719 1001 86380 86390 1
526724 99526724 1001 86380 86390 1
527433 99527433 1001 86380 86390 1
528060 99528060 1001 86380 86390 1
527770 99527770 1001 86380 86390 1
527616 99527616 1001 86380 86390 1
527593 99527593 1001 86380 86390 1
528158 99528158 1001 86380 86390 1
528838 99528838 1001 86380 86390 1
528714 99528714 1001 86380 86390 1
528663 99528663 1001 86380 86390 1
528550 99528550 1001 86380 86390 1
528389 99528389 1001 86380 86390 1
529017 99529017 1001 86380 86390 1
529655 99529655 1001 86380 86390 1
529645 99529645 1001 86380 86390 1
529773 99529773 1001 86380 86390 1
530533 99530533 1001 86380 86390 1
530266 99530266 1001 86380 86390 1
530044 99530044 1001 86380 86390 1
531305 99531305 1001 86380 86390 1
531284 99531284 1001 86380 86390 1
530992 99530992 1001 86380 86390 1
531004 99531004 1001 86380 86390 1
531094 99531094 1001 86380 86390 1
530773 99530773 1001 86380 86390 1
531539 99531539 1001 86380 86390 1
532148 99532148 1001 86380 86390 1
532045 99532045 1001 86380 86390 1
532136 99532136 1001 86380 86390 1
532192 99532192 1001 86380 86390 1
532201 99532201 1001 86380 86390 1
531889 99531889 1001 86380 86390 1
531880 99531880 1001 86380 86390 1
531610 99531610 1001 86380 86390 1
531721 99531721 1001 86380 86390 1
532333 99532333 1001 86380 86390 1
532263 99532263 1001 86380 86390 1
533001 99533001 1001 86380 86390 1
533023 99533023 1001 86380 86390 1
532522 99532522 1001 86380 86390 1
533095 99533095 1001 86380 86390 1
533729 99533729 1001 86380 86390 1
533841 99533841 1001 86380 86390 1
533846 99533846 1001 86380 86390 1
533543 99533543 1001 86380 86390 1
533290 99533290 1001 86380 86390 1
533238 99533238 1001 86380 86390 1
533269 99533269 1001 86380 86390 1
533375 99533375 1001 86380 86390 1
534001 99534001 1001 86380 86390 1
533940 99533940 1001 86380 86390 1
533968 99533968 1001 86380 86390 1
534623 99534623 1001 86380 86390 1
534393 99534393 1001 86380 86390 1
534181 99534181 1001 86380 86390 1
534236 99534236 1001 86380 86390 1
534229 99534229 1001 86380 86390 1
534101 99534101 1001 86380 86390 1
534882 99534882 1001 86380 86390 1
535505 99535505 1001 86380 86390 1
535262 99535262 1001 86380 86390 1
534982 99534982 1001 86380 86390 1
536134 99536134 1001 86380 86390 1
536141 99536141 1001 86380 86390 1
536329 99536329 1001 86380 86390 1
535897 99535897 1001 86380 86390 1
536451 99536451 1001 86380 86390 1
536791 99536791 1001 86380 86390 1
536793 99536793 1001 86380 86390 1
536863 99536863 1001 86380 86390 1
536723 99536723 1001 86380 86390 1
536582 99536582 1001 86380 86390 1
536722 99536722 1001 86380 86390 1
537875 99537875 1001 86380 86390 1
537744 99537744 1001 86380 86390 1
537772 99537772 1001 86380 86390 1
537634 99537634 1001 86380 86390 1
537648 99537648 1001 86380 86390 1
537489 99537489 1001 86380 86390 1
538115 99538115 1001 86380 86390 1
538141 99538141 1001 86380 86390 1
538699 99538699 1001 86380 86390 1
538622 99538622 1001 86380 86390 1
538809 99538809 1001 86380 86390 1
538520 99538520 1001 86380 86390 1
538496 99538496 1001 86380 86390 1
538269 99538269 1001 86380 86390 1
538974 99538974 1001 86380 86390 1
539001 99539001 1001 86380 86390 1
539014 99539014 1001 86380 86390 1
538859 99538859 1001 86380 86390 1
539557 99539557 1001 86380 86390 1
539397 99539397 1001 86380 86390 1
539178 99539178 1001 86380 86390 1
539044 99539044 1001 86380 86390 1
539742 99539742 1001 86380 86390 1
539682 99539682 1001 86380 86390 1
539686 99539686 1001 86380 86390 1
540023 99540023 1001 86380 86390 1
539868 99539868 1001 86380 86390 1
540528 99540528 1001 86380 86390 1
540490 99540490 1001 86380 86390 1
540499 99540499 1001 86380 86390 1
541135 99541135 1001 86380 86390 1
541162 99541162 1001 86380 86390 1
541040 99541040 1001 86380 86390 1
540990 99540990 1001 86380 86390 1
541369 99541369 1001 86380 86390 1
541360 99541360 1001 86380 86390 1
541308 99541308 1001 86380 86390 1
542048 99542048 1001 86380 86390 1
542110 99542110 1001 86380 86390 1
541896 99541896 1001 86380 86390 1
541537 99541537 1001 86380 86390 1
541657 99541657 1001 86380 86390 1
542317 99542317 1001 86380 86390 1
542206 99542206 1001 86380 86390 1
542806 99542806 1001 86380 86390 1
542886 99542886 1001 86380 86390 1
542575 99542575 1001 86380 86390 1
542640 99542640 1001 86380 86390 1
542397 99542397 1001 86380 86390 1
542398 99542398 1001 86380 86390 1
542411 99542411 1001 86380 86390 1
543036 99543036 1001 86380 86390 1
543114 99543114 1001 86380 86390 1
542963 99542963 1001 86380 86390 1
543106 99543106 1001 86380 86390 1
543770 99543770 1001 86380 86390 1
543580 99543580 1001 86380 86390 1
543573 99543573 1001 86380 86390 1
543377 99543377 1001 86380 86390 1
543296 99543296 1001 86380 86390 1
543186 99543186 1001 86380 86390 1
544406 99544406 1001 86380 86390 1
544292 99544292 1001 86380 86390 1
544003 99544003 1001 86380 86390 1
544021 99544021 1001 86380 86390 1
543977 99543977 1001 86380 86390 1
519571 848 1002 32834 43892 1
516856 900 1001 44953 45253 1
542143 731 1002 43703 55016 1
400391 99400391 1001 86380 86390 1
400604 99400604 1001 86380 86390 1
400933 99400933 1001 86380 86390 1
401444 99401444 1001 86380 86390 1
403007 99403007 1001 86380 86390 1
403880 99403880 1001 86380 86390 1
404028 99404028 1001 86380 86390 1
403992 99403992 1001 86380 86390 1
404196 99404196 1001 86380 86390 1
404461 99404461 1001 86380 86390 1
404684 99404684 1001 86380 86390 1
404864 99404864 1001 86380 86390 1
405274 99405274 1001 86380 86390 1
405423 99405423 1001 86380 86390 1
405821 99405821 1001 86380 86390 1
405780 99405780 1001 86380 86390 1
406184 99406184 1001 86380 86390 1
407091 99407091 1001 86380 86390 1
407152 99407152 1001 86380 86390 1
407486 99407486 1001 86380 86390 1
407713 99407713 1001 86380 86390 1
407757 99407757 1001 86380 86390 1
408608 99408608 1001 86380 86390 1
408934 99408934 1001 86380 86390 1
409326 99409326 1001 86380 86390 1
409358 99409358 1001 86380 86390 1
409313 99409313 1001 86380 86390 1
409477 99409477 1001 86380 86390 1
409592 99409592 1001 86380 86390 1
409966 99409966 1001 86380 86390 1
410243 99410243 1001 86380 86390 1
410401 99410401 1001 86380 86390 1
410417 99410417 1001 86380 86390 1
410421 99410421 1001 86380 86390 1
410475 99410475 1001 86380 86390 1
410539 99410539 1001 86380 86390 1
410686 99410686 1001 86380 86390 1
411347 99411347 1001 86380 86390 1
412250 99412250 1001 86380 86390 1
412408 99412408 1001 86380 86390 1
413657 99413657 1001 86380 86390 1
412977 99412977 1001 86380 86390 1
413215 99413215 1001 86380 86390 1
412843 99412843 1001 86380 86390 1
412769 99412769 1001 86380 86390 1
414048 99414048 1001 86380 86390 1
413796 99413796 1001 86380 86390 1
414675 99414675 1001 86380 86390 1
414895 99414895 1001 86380 86390 1
415483 99415483 1001 86380 86390 1
415606 99415606 1001 86380 86390 1
416784 99416784 1001 86380 86390 1
416911 99416911 1001 86380 86390 1
416666 99416666 1001 86380 86390 1
416231 99416231 1001 86380 86390 1
416291 99416291 1001 86380 86390 1
416277 99416277 1001 86380 86390 1
417589 99417589 1001 86380 86390 1
418434 99418434 1001 86380 86390 1
418624 99418624 1001 86380 86390 1
418152 99418152 1001 86380 86390 1
419130 99419130 1001 86380 86390 1
419133 99419133 1001 86380 86390 1
419119 99419119 1001 86380 86390 1
420251 99420251 1001 86380 86390 1
419309 99419309 1001 86380 86390 1
419583 99419583 1001 86380 86390 1
420586 99420586 1001 86380 86390 1
420750 99420750 1001 86380 86390 1
420576 99420576 1001 86380 86390 1
420732 99420732 1001 86380 86390 1
421856 99421856 1001 86380 86390 1
422206 99422206 1001 86380 86390 1
422456 99422456 1001 86380 86390 1
423750 99423750 1001 86380 86390 1
423066 99423066 1001 86380 86390 1
422592 99422592 1001 86380 86390 1
423876 99423876 1001 86380 86390 1
424909 99424909 1001 86380 86390 1
424889 99424889 1001 86380 86390 1
424389 99424389 1001 86380 86390 1
424203 99424203 1001 86380 86390 1
424586 99424586 1001 86380 86390 1
425709 99425709 1001 86380 86390 1
426896 99426896 1001 86380 86390 1
426544 99426544 1001 86380 86390 1
426596 99426596 1001 86380 86390 1
426628 99426628 1001 86380 86390 1
426673 99426673 1001 86380 86390 1
426113 99426113 1001 86380 86390 1
425979 99425979 1001 86380 86390 1
427464 99427464 1001 86380 86390 1
428500 99428500 1001 86380 86390 1
428487 99428487 1001 86380 86390 1
428272 99428272 1001 86380 86390 1
427905 99427905 1001 86380 86390 1
428974 99428974 1001 86380 86390 1
429058 99429058 1001 86380 86390 1
430074 99430074 1001 86380 86390 1
429776 99429776 1001 86380 86390 1
429633 99429633 1001 86380 86390 1
429675 99429675 1001 86380 86390 1
429178 99429178 1001 86380 86390 1
429195 99429195 1001 86380 86390 1
430609 99430609 1001 86380 86390 1
431708 99431708 1001 86380 86390 1
431940 99431940 1001 86380 86390 1
431696 99431696 1001 86380 86390 1
432025 99432025 1001 86380 86390 1
431725 99431725 1001 86380 86390 1
431358 99431358 1001 86380 86390 1
431610 99431610 1001 86380 86390 1
431549 99431549 1001 86380 86390 1
431371 99431371 1001 86380 86390 1
430966 99430966 1001 86380 86390 1
432462 99432462 1001 86380 86390 1
432356 99432356 1001 86380 86390 1
433341 99433341 1001 86380 86390 1
433416 99433416 1001 86380 86390 1
433703 99433703 1001 86380 86390 1
433165 99433165 1001 86380 86390 1
433252 99433252 1001 86380 86390 1
432723 99432723 1001 86380 86390 1
432656 99432656 1001 86380 86390 1
434067 99434067 1001 86380 86390 1
433906 99433906 1001 86380 86390 1
435364 99435364 1001 86380 86390 1
435333 99435333 1001 86380 86390 1
434904 99434904 1001 86380 86390 1
434523 99434523 1001 86380 86390 1
435747 99435747 1001 86380 86390 1
436471 99436471 1001 86380 86390 1
436573 99436573 1001 86380 86390 1
436672 99436672 1001 86380 86390 1
436647 99436647 1001 86380 86390 1
436040 99436040 1001 86380 86390 1
436110 99436110 1001 86380 86390 1
436212 99436212 1001 86380 86390 1
300033 99300033 1001 86380 86390 1
437327 99437327 1001 86380 86390 1
300510 99300510 1001 86380 86390 1
300283 99300283 1001 86380 86390 1
300745 99300745 1001 86380 86390 1
301538 99301538 1001 86380 86390 1
301412 99301412 1001 86380 86390 1
300966 99300966 1001 86380 86390 1
301060 99301060 1001 86380 86390 1
301672 99301672 1001 86380 86390 1
301686 99301686 1001 86380 86390 1
302188 99302188 1001 86380 86390 1
302355 99302355 1001 86380 86390 1
302194 99302194 1001 86380 86390 1
302250 99302250 1001 86380 86390 1
301994 99301994 1001 86380 86390 1
302021 99302021 1001 86380 86390 1
302112 99302112 1001 86380 86390 1
302002 99302002 1001 86380 86390 1
301954 99301954 1001 86380 86390 1
302585 99302585 1001 86380 86390 1
302519 99302519 1001 86380 86390 1
303183 99303183 1001 86380 86390 1
302849 99302849 1001 86380 86390 1
302904 99302904 1001 86380 86390 1
302867 99302867 1001 86380 86390 1
302730 99302730 1001 86380 86390 1
302654 99302654 1001 86380 86390 1
303272 99303272 1001 86380 86390 1
303699 99303699 1001 86380 86390 1
303733 99303733 1001 86380 86390 1
303441 99303441 1001 86380 86390 1
303495 99303495 1001 86380 86390 1
304121 99304121 1001 86380 86390 1
304124 99304124 1001 86380 86390 1
304143 99304143 1001 86380 86390 1
304208 99304208 1001 86380 86390 1
304634 99304634 1001 86380 86390 1
304311 99304311 1001 86380 86390 1
304300 99304300 1001 86380 86390 1
304969 99304969 1001 86380 86390 1
305634 99305634 1001 86380 86390 1
305516 99305516 1001 86380 86390 1
305479 99305479 1001 86380 86390 1
305413 99305413 1001 86380 86390 1
305081 99305081 1001 86380 86390 1
500049 99500049 1001 86380 86390 1
500172 99500172 1001 86380 86390 1
500715 99500715 1001 86380 86390 1
500732 99500732 1001 86380 86390 1
500426 99500426 1001 86380 86390 1
500889 99500889 1001 86380 86390 1
500945 99500945 1001 86380 86390 1
500935 99500935 1001 86380 86390 1
501384 99501384 1001 86380 86390 1
501368 99501368 1001 86380 86390 1
501137 99501137 1001 86380 86390 1
501217 99501217 1001 86380 86390 1
501227 99501227 1001 86380 86390 1
501826 99501826 1001 86380 86390 1
502450 99502450 1001 86380 86390 1
502463 99502463 1001 86380 86390 1
502234 99502234 1001 86380 86390 1
502250 99502250 1001 86380 86390 1
502153 99502153 1001 86380 86390 1
501851 99501851 1001 86380 86390 1
501942 99501942 1001 86380 86390 1
502501 99502501 1001 86380 86390 1
502531 99502531 1001 86380 86390 1
503215 99503215 1001 86380 86390 1
503148 99503148 1001 86380 86390 1
503047 99503047 1001 86380 86390 1
503076 99503076 1001 86380 86390 1
502986 99502986 1001 86380 86390 1
502884 99502884 1001 86380 86390 1
503017 99503017 1001 86380 86390 1
502870 99502870 1001 86380 86390 1
502832 99502832 1001 86380 86390 1
504013 99504013 1001 86380 86390 1
504114 99504114 1001 86380 86390 1
504150 99504150 1001 86380 86390 1
504805 99504805 1001 86380 86390 1
504928 99504928 1001 86380 86390 1
504774 99504774 1001 86380 86390 1
504728 99504728 1001 86380 86390 1
504566 99504566 1001 86380 86390 1
505099 99505099 1001 86380 86390 1
504985 99504985 1001 86380 86390 1
504961 99504961 1001 86380 86390 1
506554 99506554 1001 86380 86390 1
506451 99506451 1001 86380 86390 1
506215 99506215 1001 86380 86390 1
506243 99506243 1001 86380 86390 1
506673 99506673 1001 86380 86390 1
506771 99506771 1001 86380 86390 1
507261 99507261 1001 86380 86390 1
507238 99507238 1001 86380 86390 1
506994 99506994 1001 86380 86390 1
507491 99507491 1001 86380 86390 1
507547 99507547 1001 86380 86390 1
507776 99507776 1001 86380 86390 1
507815 99507815 1001 86380 86390 1
507726 99507726 1001 86380 86390 1
508305 99508305 1001 86380 86390 1
508927 99508927 1001 86380 86390 1
508636 99508636 1001 86380 86390 1
508630 99508630 1001 86380 86390 1
509249 99509249 1001 86380 86390 1
509387 99509387 1001 86380 86390 1
509414 99509414 1001 86380 86390 1
509902 99509902 1001 86380 86390 1
509955 99509955 1001 86380 86390 1
510652 99510652 1001 86380 86390 1
510403 99510403 1001 86380 86390 1
510416 99510416 1001 86380 86390 1
510900 99510900 1001 86380 86390 1
511504 99511504 1001 86380 86390 1
511481 99511481 1001 86380 86390 1
511434 99511434 1001 86380 86390 1
511435 99511435 1001 86380 86390 1
510968 99510968 1001 86380 86390 1
510956 99510956 1001 86380 86390 1
511672 99511672 1001 86380 86390 1
512311 99512311 1001 86380 86390 1
512236 99512236 1001 86380 86390 1
512123 99512123 1001 86380 86390 1
511990 99511990 1001 86380 86390 1
511903 99511903 1001 86380 86390 1
511774 99511774 1001 86380 86390 1
511817 99511817 1001 86380 86390 1
511769 99511769 1001 86380 86390 1
513063 99513063 1001 86380 86390 1
512892 99512892 1001 86380 86390 1
513686 99513686 1001 86380 86390 1
513664 99513664 1001 86380 86390 1
513796 99513796 1001 86380 86390 1
513612 99513612 1001 86380 86390 1
513615 99513615 1001 86380 86390 1
514158 99514158 1001 86380 86390 1
514107 99514107 1001 86380 86390 1
514229 99514229 1001 86380 86390 1
514062 99514062 1001 86380 86390 1
514179 99514179 1001 86380 86390 1
514627 99514627 1001 86380 86390 1
514279 99514279 1001 86380 86390 1
514244 99514244 1001 86380 86390 1
515011 99515011 1001 86380 86390 1
514990 99514990 1001 86380 86390 1
515017 99515017 1001 86380 86390 1
515610 99515610 1001 86380 86390 1
515559 99515559 1001 86380 86390 1
515298 99515298 1001 86380 86390 1
515392 99515392 1001 86380 86390 1
515397 99515397 1001 86380 86390 1
515709 99515709 1001 86380 86390 1
515696 99515696 1001 86380 86390 1
515807 99515807 1001 86380 86390 1
516352 99516352 1001 86380 86390 1
516201 99516201 1001 86380 86390 1
516102 99516102 1001 86380 86390 1
516602 99516602 1001 86380 86390 1
516551 99516551 1001 86380 86390 1
516543 99516543 1001 86380 86390 1
516713 99516713 1001 86380 86390 1
516992 99516992 1001 86380 86390 1
518162 99518162 1001 86380 86390 1
518010 99518010 1001 86380 86390 1
518076 99518076 1001 86380 86390 1
518122 99518122 1001 86380 86390 1
518175 99518175 1001 86380 86390 1
518891 99518891 1001 86380 86390 1
518972 99518972 1001 86380 86390 1
518634 99518634 1001 86380 86390 1
518582 99518582 1001 86380 86390 1
518531 99518531 1001 86380 86390 1
519142 99519142 1001 86380 86390 1
519185 99519185 1001 86380 86390 1
519622 99519622 1001 86380 86390 1
520556 99520556 1001 86380 86390 1
520569 99520569 1001 86380 86390 1
520494 99520494 1001 86380 86390 1
520396 99520396 1001 86380 86390 1
520389 99520389 1001 86380 86390 1
520072 99520072 1001 86380 86390 1
520202 99520202 1001 86380 86390 1
521402 99521402 1001 86380 86390 1
521300 99521300 1001 86380 86390 1
521438 99521438 1001 86380 86390 1
521227 99521227 1001 86380 86390 1
520900 99520900 1001 86380 86390 1
521036 99521036 1001 86380 86390 1
520921 99520921 1001 86380 86390 1
521571 99521571 1001 86380 86390 1
521562 99521562 1001 86380 86390 1
522153 99522153 1001 86380 86390 1
522224 99522224 1001 86380 86390 1
522098 99522098 1001 86380 86390 1
522099 99522099 1001 86380 86390 1
521948 99521948 1001 86380 86390 1
521940 99521940 1001 86380 86390 1
521678 99521678 1001 86380 86390 1
522357 99522357 1001 86380 86390 1
522991 99522991 1001 86380 86390 1
522565 99522565 1001 86380 86390 1
522673 99522673 1001 86380 86390 1
523245 99523245 1001 86380 86390 1
523142 99523142 1001 86380 86390 1
523195 99523195 1001 86380 86390 1
523775 99523775 1001 86380 86390 1
523490 99523490 1001 86380 86390 1
524133 99524133 1001 86380 86390 1
524662 99524662 1001 86380 86390 1
524447 99524447 1001 86380 86390 1
524555 99524555 1001 86380 86390 1
524452 99524452 1001 86380 86390 1
524313 99524313 1001 86380 86390 1
524916 99524916 1001 86380 86390 1
525475 99525475 1001 86380 86390 1
525531 99525531 1001 86380 86390 1
525365 99525365 1001 86380 86390 1
525188 99525188 1001 86380 86390 1
525266 99525266 1001 86380 86390 1
525177 99525177 1001 86380 86390 1
525143 99525143 1001 86380 86390 1
525675 99525675 1001 86380 86390 1
525766 99525766 1001 86380 86390 1
525695 99525695 1001 86380 86390 1
525708 99525708 1001 86380 86390 1
526369 99526369 1001 86380 86390 1
526202 99526202 1001 86380 86390 1
525897 99525897 1001 86380 86390 1
526499 99526499 1001 86380 86390 1
526620 99526620 1001 86380 86390 1
526494 99526494 1001 86380 86390 1
526771 99526771 1001 86380 86390 1
526738 99526738 1001 86380 86390 1
527936 99527936 1001 86380 86390 1
527494 99527494 1001 86380 86390 1
528270 99528270 1001 86380 86390 1
528260 99528260 1001 86380 86390 1
528972 99528972 1001 86380 86390 1
529677 99529677 1001 86380 86390 1
529552 99529552 1001 86380 86390 1
529501 99529501 1001 86380 86390 1
529388 99529388 1001 86380 86390 1
529323 99529323 1001 86380 86390 1
529378 99529378 1001 86380 86390 1
529122 99529122 1001 86380 86390 1
529207 99529207 1001 86380 86390 1
530539 99530539 1001 86380 86390 1
530084 99530084 1001 86380 86390 1
530700 99530700 1001 86380 86390 1
531213 99531213 1001 86380 86390 1
531024 99531024 1001 86380 86390 1
531069 99531069 1001 86380 86390 1
530879 99530879 1001 86380 86390 1
530871 99530871 1001 86380 86390 1
530769 99530769 1001 86380 86390 1
530783 99530783 1001 86380 86390 1
531441 99531441 1001 86380 86390 1
532188 99532188 1001 86380 86390 1
532101 99532101 1001 86380 86390 1
531909 99531909 1001 86380 86390 1
531874 99531874 1001 86380 86390 1
531942 99531942 1001 86380 86390 1
532371 99532371 1001 86380 86390 1
532256 99532256 1001 86380 86390 1
532292 99532292 1001 86380 86390 1
532959 99532959 1001 86380 86390 1
532948 99532948 1001 86380 86390 1
533017 99533017 1001 86380 86390 1
532940 99532940 1001 86380 86390 1
532799 99532799 1001 86380 86390 1
533093 99533093 1001 86380 86390 1
533042 99533042 1001 86380 86390 1
533073 99533073 1001 86380 86390 1
533528 99533528 1001 86380 86390 1
533483 99533483 1001 86380 86390 1
533259 99533259 1001 86380 86390 1
533313 99533313 1001 86380 86390 1
533896 99533896 1001 86380 86390 1
534570 99534570 1001 86380 86390 1
534512 99534512 1001 86380 86390 1
534616 99534616 1001 86380 86390 1
534673 99534673 1001 86380 86390 1
534274 99534274 1001 86380 86390 1
534314 99534314 1001 86380 86390 1
534233 99534233 1001 86380 86390 1
535158 99535158 1001 86380 86390 1
535236 99535236 1001 86380 86390 1
535092 99535092 1001 86380 86390 1
535678 99535678 1001 86380 86390 1
536185 99536185 1001 86380 86390 1
536198 99536198 1001 86380 86390 1
536283 99536283 1001 86380 86390 1
536097 99536097 1001 86380 86390 1
535727 99535727 1001 86380 86390 1
536503 99536503 1001 86380 86390 1
536967 99536967 1001 86380 86390 1
536906 99536906 1001 86380 86390 1
536558 99536558 1001 86380 86390 1
536546 99536546 1001 86380 86390 1
536641 99536641 1001 86380 86390 1
537984 99537984 1001 86380 86390 1
537722 99537722 1001 86380 86390 1
537549 99537549 1001 86380 86390 1
537500 99537500 1001 86380 86390 1
538009 99538009 1001 86380 86390 1
538192 99538192 1001 86380 86390 1
538438 99538438 1001 86380 86390 1
538298 99538298 1001 86380 86390 1
538895 99538895 1001 86380 86390 1
538977 99538977 1001 86380 86390 1
538849 99538849 1001 86380 86390 1
539606 99539606 1001 86380 86390 1
539332 99539332 1001 86380 86390 1
539387 99539387 1001 86380 86390 1
539289 99539289 1001 86380 86390 1
539180 99539180 1001 86380 86390 1
539224 99539224 1001 86380 86390 1
539647 99539647 1001 86380 86390 1
540358 99540358 1001 86380 86390 1
540295 99540295 1001 86380 86390 1
540070 99540070 1001 86380 86390 1
540128 99540128 1001 86380 86390 1
540105 99540105 1001 86380 86390 1
539973 99539973 1001 86380 86390 1
540580 99540580 1001 86380 86390 1
540613 99540613 1001 86380 86390 1
541121 99541121 1001 86380 86390 1
540984 99540984 1001 86380 86390 1
541023 99541023 1001 86380 86390 1
540910 99540910 1001 86380 86390 1
541070 99541070 1001 86380 86390 1
540819 99540819 1001 86380 86390 1
541463 99541463 1001 86380 86390 1
542033 99542033 1001 86380 86390 1
541807 99541807 1001 86380 86390 1
541680 99541680 1001 86380 86390 1
542311 99542311 1001 86380 86390 1
542164 99542164 1001 86380 86390 1
542309 99542309 1001 86380 86390 1
542879 99542879 1001 86380 86390 1
542854 99542854 1001 86380 86390 1
542576 99542576 1001 86380 86390 1
542350 99542350 1001 86380 86390 1
542431 99542431 1001 86380 86390 1
542434 99542434 1001 86380 86390 1
542333 99542333 1001 86380 86390 1
543084 99543084 1001 86380 86390 1
543123 99543123 1001 86380 86390 1
542996 99542996 1001 86380 86390 1
543019 99543019 1001 86380 86390 1
543694 99543694 1001 86380 86390 1
543757 99543757 1001 86380 86390 1
543616 99543616 1001 86380 86390 1
543312 99543312 1001 86380 86390 1
544596 99544596 1001 86380 86390 1
544564 99544564 1001 86380 86390 1
544476 99544476 1001 86380 86390 1
544440 99544440 1001 86380 86390 1
544268 99544268 1001 86380 86390 1
544022 99544022 1001 86380 86390 1
544731 99544731 1001 86380 86390 1
400148 99400148 1001 86380 86390 1
400585 99400585 1001 86380 86390 1
401085 99401085 1001 86380 86390 1
401663 99401663 1001 86380 86390 1
402184 99402184 1001 86380 86390 1
402642 99402642 1001 86380 86390 1
402964 99402964 1001 86380 86390 1
403285 99403285 1001 86380 86390 1
403395 99403395 1001 86380 86390 1
403862 99403862 1001 86380 86390 1
403883 99403883 1001 86380 86390 1
404073 99404073 1001 86380 86390 1
405198 99405198 1001 86380 86390 1
405236 99405236 1001 86380 86390 1
405242 99405242 1001 86380 86390 1
405953 99405953 1001 86380 86390 1
406031 99406031 1001 86380 86390 1
406036 99406036 1001 86380 86390 1
406102 99406102 1001 86380 86390 1
406783 99406783 1001 86380 86390 1
407062 99407062 1001 86380 86390 1
407467 99407467 1001 86380 86390 1
408075 99408075 1001 86380 86390 1
408174 99408174 1001 86380 86390 1
408183 99408183 1001 86380 86390 1
408422 99408422 1001 86380 86390 1
409824 99409824 1001 86380 86390 1
410073 99410073 1001 86380 86390 1
410473 99410473 1001 86380 86390 1
410537 99410537 1001 86380 86390 1
410883 99410883 1001 86380 86390 1
411016 99411016 1001 86380 86390 1
410939 99410939 1001 86380 86390 1
411108 99411108 1001 86380 86390 1
411383 99411383 1001 86380 86390 1
411379 99411379 1001 86380 86390 1
411444 99411444 1001 86380 86390 1
411591 99411591 1001 86380 86390 1
411670 99411670 1001 86380 86390 1
411672 99411672 1001 86380 86390 1
412341 99412341 1001 86380 86390 1
413453 99413453 1001 86380 86390 1
413456 99413456 1001 86380 86390 1
413570 99413570 1001 86380 86390 1
413440 99413440 1001 86380 86390 1
413216 99413216 1001 86380 86390 1
413817 99413817 1001 86380 86390 1
415116 99415116 1001 86380 86390 1
414900 99414900 1001 86380 86390 1
414646 99414646 1001 86380 86390 1
414673 99414673 1001 86380 86390 1
414529 99414529 1001 86380 86390 1
414456 99414456 1001 86380 86390 1
414233 99414233 1001 86380 86390 1
414313 99414313 1001 86380 86390 1
415628 99415628 1001 86380 86390 1
415490 99415490 1001 86380 86390 1
415494 99415494 1001 86380 86390 1
416736 99416736 1001 86380 86390 1
416739 99416739 1001 86380 86390 1
416527 99416527 1001 86380 86390 1
415749 99415749 1001 86380 86390 1
415955 99415955 1001 86380 86390 1
417586 99417586 1001 86380 86390 1
418700 99418700 1001 86380 86390 1
418489 99418489 1001 86380 86390 1
418586 99418586 1001 86380 86390 1
418402 99418402 1001 86380 86390 1
417689 99417689 1001 86380 86390 1
417901 99417901 1001 86380 86390 1
417791 99417791 1001 86380 86390 1
418952 99418952 1001 86380 86390 1
419060 99419060 1001 86380 86390 1
420386 99420386 1001 86380 86390 1
420063 99420063 1001 86380 86390 1
420160 99420160 1001 86380 86390 1
419918 99419918 1001 86380 86390 1
420039 99420039 1001 86380 86390 1
420646 99420646 1001 86380 86390 1
420462 99420462 1001 86380 86390 1
421695 99421695 1001 86380 86390 1
421704 99421704 1001 86380 86390 1
421147 99421147 1001 86380 86390 1
421128 99421128 1001 86380 86390 1
423638 99423638 1001 86380 86390 1
422905 99422905 1001 86380 86390 1
422668 99422668 1001 86380 86390 1
424118 99424118 1001 86380 86390 1
423847 99423847 1001 86380 86390 1
424073 99424073 1001 86380 86390 1
423901 99423901 1001 86380 86390 1
425342 99425342 1001 86380 86390 1
425212 99425212 1001 86380 86390 1
424943 99424943 1001 86380 86390 1
424658 99424658 1001 86380 86390 1
424608 99424608 1001 86380 86390 1
424251 99424251 1001 86380 86390 1
424387 99424387 1001 86380 86390 1
426789 99426789 1001 86380 86390 1
426954 99426954 1001 86380 86390 1
426277 99426277 1001 86380 86390 1
426670 99426670 1001 86380 86390 1
426491 99426491 1001 86380 86390 1
426186 99426186 1001 86380 86390 1
425902 99425902 1001 86380 86390 1
427220 99427220 1001 86380 86390 1
427574 99427574 1001 86380 86390 1
427652 99427652 1001 86380 86390 1
427816 99427816 1001 86380 86390 1
430163 99430163 1001 86380 86390 1
429699 99429699 1001 86380 86390 1
429890 99429890 1001 86380 86390 1
429728 99429728 1001 86380 86390 1
429177 99429177 1001 86380 86390 1
429339 99429339 1001 86380 86390 1
430492 99430492 1001 86380 86390 1
430749 99430749 1001 86380 86390 1
431941 99431941 1001 86380 86390 1
432473 99432473 1001 86380 86390 1
432314 99432314 1001 86380 86390 1
433107 99433107 1001 86380 86390 1
433147 99433147 1001 86380 86390 1
432894 99432894 1001 86380 86390 1
432885 99432885 1001 86380 86390 1
432492 99432492 1001 86380 86390 1
434096 99434096 1001 86380 86390 1
433977 99433977 1001 86380 86390 1
435094 99435094 1001 86380 86390 1
434649 99434649 1001 86380 86390 1
434917 99434917 1001 86380 86390 1
434572 99434572 1001 86380 86390 1
434419 99434419 1001 86380 86390 1
434448 99434448 1001 86380 86390 1
435522 99435522 1001 86380 86390 1
437094 99437094 1001 86380 86390 1
436604 99436604 1001 86380 86390 1
436532 99436532 1001 86380 86390 1
300085 99300085 1001 86380 86390 1
300546 99300546 1001 86380 86390 1
300505 99300505 1001 86380 86390 1
300804 99300804 1001 86380 86390 1
300733 99300733 1001 86380 86390 1
300749 99300749 1001 86380 86390 1
301357 99301357 1001 86380 86390 1
301011 99301011 1001 86380 86390 1
301064 99301064 1001 86380 86390 1
301090 99301090 1001 86380 86390 1
302254 99302254 1001 86380 86390 1
302224 99302224 1001 86380 86390 1
301879 99301879 1001 86380 86390 1
301867 99301867 1001 86380 86390 1
301767 99301767 1001 86380 86390 1
301953 99301953 1001 86380 86390 1
302815 99302815 1001 86380 86390 1
302739 99302739 1001 86380 86390 1
303283 99303283 1001 86380 86390 1
303958 99303958 1001 86380 86390 1
303994 99303994 1001 86380 86390 1
303711 99303711 1001 86380 86390 1
303656 99303656 1001 86380 86390 1
304790 99304790 1001 86380 86390 1
304728 99304728 1001 86380 86390 1
304576 99304576 1001 86380 86390 1
304489 99304489 1001 86380 86390 1
304626 99304626 1001 86380 86390 1
304639 99304639 1001 86380 86390 1
304523 99304523 1001 86380 86390 1
304344 99304344 1001 86380 86390 1
304254 99304254 1001 86380 86390 1
304322 99304322 1001 86380 86390 1
305544 99305544 1001 86380 86390 1
305551 99305551 1001 86380 86390 1
305418 99305418 1001 86380 86390 1
305291 99305291 1001 86380 86390 1
305309 99305309 1001 86380 86390 1
305211 99305211 1001 86380 86390 1
305167 99305167 1001 86380 86390 1
305693 99305693 1001 86380 86390 1
500698 99500698 1001 86380 86390 1
500665 99500665 1001 86380 86390 1
501012 99501012 1001 86380 86390 1
501511 99501511 1001 86380 86390 1
501577 99501577 1001 86380 86390 1
501395 99501395 1001 86380 86390 1
501027 99501027 1001 86380 86390 1
501812 99501812 1001 86380 86390 1
501789 99501789 1001 86380 86390 1
502309 99502309 1001 86380 86390 1
502133 99502133 1001 86380 86390 1
502121 99502121 1001 86380 86390 1
502109 99502109 1001 86380 86390 1
501870 99501870 1001 86380 86390 1
502000 99502000 1001 86380 86390 1
502007 99502007 1001 86380 86390 1
501868 99501868 1001 86380 86390 1
503167 99503167 1001 86380 86390 1
502947 99502947 1001 86380 86390 1
502705 99502705 1001 86380 86390 1
504117 99504117 1001 86380 86390 1
504056 99504056 1001 86380 86390 1
504088 99504088 1001 86380 86390 1
504070 99504070 1001 86380 86390 1
503954 99503954 1001 86380 86390 1
503798 99503798 1001 86380 86390 1
504314 99504314 1001 86380 86390 1
504199 99504199 1001 86380 86390 1
504790 99504790 1001 86380 86390 1
504860 99504860 1001 86380 86390 1
504596 99504596 1001 86380 86390 1
504653 99504653 1001 86380 86390 1
504500 99504500 1001 86380 86390 1
505006 99505006 1001 86380 86390 1
505072 99505072 1001 86380 86390 1
505012 99505012 1001 86380 86390 1
505095 99505095 1001 86380 86390 1
505640 99505640 1001 86380 86390 1
505448 99505448 1001 86380 86390 1
505204 99505204 1001 86380 86390 1
505901 99505901 1001 86380 86390 1
506481 99506481 1001 86380 86390 1
506571 99506571 1001 86380 86390 1
506513 99506513 1001 86380 86390 1
506503 99506503 1001 86380 86390 1
506212 99506212 1001 86380 86390 1
506308 99506308 1001 86380 86390 1
506678 99506678 1001 86380 86390 1
507393 99507393 1001 86380 86390 1
507068 99507068 1001 86380 86390 1
506983 99506983 1001 86380 86390 1
506955 99506955 1001 86380 86390 1
507523 99507523 1001 86380 86390 1
508082 99508082 1001 86380 86390 1
508148 99508148 1001 86380 86390 1
508104 99508104 1001 86380 86390 1
507851 99507851 1001 86380 86390 1
507917 99507917 1001 86380 86390 1
507675 99507675 1001 86380 86390 1
507665 99507665 1001 86380 86390 1
508401 99508401 1001 86380 86390 1
508415 99508415 1001 86380 86390 1
508331 99508331 1001 86380 86390 1
508980 99508980 1001 86380 86390 1
508799 99508799 1001 86380 86390 1
508776 99508776 1001 86380 86390 1
508699 99508699 1001 86380 86390 1
508643 99508643 1001 86380 86390 1
509258 99509258 1001 86380 86390 1
509814 99509814 1001 86380 86390 1
509699 99509699 1001 86380 86390 1
509782 99509782 1001 86380 86390 1
509718 99509718 1001 86380 86390 1
509540 99509540 1001 86380 86390 1
509595 99509595 1001 86380 86390 1
509661 99509661 1001 86380 86390 1
509509 99509509 1001 86380 86390 1
509321 99509321 1001 86380 86390 1
509442 99509442 1001 86380 86390 1
509394 99509394 1001 86380 86390 1
509978 99509978 1001 86380 86390 1
509970 99509970 1001 86380 86390 1
510628 99510628 1001 86380 86390 1
510682 99510682 1001 86380 86390 1
510610 99510610 1001 86380 86390 1
510367 99510367 1001 86380 86390 1
510355 99510355 1001 86380 86390 1
510478 99510478 1001 86380 86390 1
510507 99510507 1001 86380 86390 1
510821 99510821 1001 86380 86390 1
510834 99510834 1001 86380 86390 1
510797 99510797 1001 86380 86390 1
511489 99511489 1001 86380 86390 1
511382 99511382 1001 86380 86390 1
511313 99511313 1001 86380 86390 1
510960 99510960 1001 86380 86390 1
510955 99510955 1001 86380 86390 1
511727 99511727 1001 86380 86390 1
512344 99512344 1001 86380 86390 1
512127 99512127 1001 86380 86390 1
511854 99511854 1001 86380 86390 1
511809 99511809 1001 86380 86390 1
513253 99513253 1001 86380 86390 1
513911 99513911 1001 86380 86390 1
513965 99513965 1001 86380 86390 1
513651 99513651 1001 86380 86390 1
513760 99513760 1001 86380 86390 1
514196 99514196 1001 86380 86390 1
514184 99514184 1001 86380 86390 1
514373 99514373 1001 86380 86390 1
514375 99514375 1001 86380 86390 1
514881 99514881 1001 86380 86390 1
515025 99515025 1001 86380 86390 1
515561 99515561 1001 86380 86390 1
515601 99515601 1001 86380 86390 1
515311 99515311 1001 86380 86390 1
515303 99515303 1001 86380 86390 1
515281 99515281 1001 86380 86390 1
515182 99515182 1001 86380 86390 1
515092 99515092 1001 86380 86390 1
515196 99515196 1001 86380 86390 1
515734 99515734 1001 86380 86390 1
516454 99516454 1001 86380 86390 1
516214 99516214 1001 86380 86390 1
516132 99516132 1001 86380 86390 1
515900 99515900 1001 86380 86390 1
517260 99517260 1001 86380 86390 1
517235 99517235 1001 86380 86390 1
517329 99517329 1001 86380 86390 1
517119 99517119 1001 86380 86390 1
517024 99517024 1001 86380 86390 1
516902 99516902 1001 86380 86390 1
516828 99516828 1001 86380 86390 1
517509 99517509 1001 86380 86390 1
517419 99517419 1001 86380 86390 1
518124 99518124 1001 86380 86390 1
517973 99517973 1001 86380 86390 1
517962 99517962 1001 86380 86390 1
517826 99517826 1001 86380 86390 1
517957 99517957 1001 86380 86390 1
517803 99517803 1001 86380 86390 1
518173 99518173 1001 86380 86390 1
518214 99518214 1001 86380 86390 1
518641 99518641 1001 86380 86390 1
518630 99518630 1001 86380 86390 1
518776 99518776 1001 86380 86390 1
518561 99518561 1001 86380 86390 1
518552 99518552 1001 86380 86390 1
519158 99519158 1001 86380 86390 1
519072 99519072 1001 86380 86390 1
519061 99519061 1001 86380 86390 1
519436 99519436 1001 86380 86390 1
519400 99519400 1001 86380 86390 1
519194 99519194 1001 86380 86390 1
519286 99519286 1001 86380 86390 1
519325 99519325 1001 86380 86390 1
519340 99519340 1001 86380 86390 1
519320 99519320 1001 86380 86390 1
520576 99520576 1001 86380 86390 1
520592 99520592 1001 86380 86390 1
520575 99520575 1001 86380 86390 1
520283 99520283 1001 86380 86390 1
520114 99520114 1001 86380 86390 1
520682 99520682 1001 86380 86390 1
521466 99521466 1001 86380 86390 1
521282 99521282 1001 86380 86390 1
521246 99521246 1001 86380 86390 1
520923 99520923 1001 86380 86390 1
520986 99520986 1001 86380 86390 1
522192 99522192 1001 86380 86390 1
521996 99521996 1001 86380 86390 1
522073 99522073 1001 86380 86390 1
521687 99521687 1001 86380 86390 1
521740 99521740 1001 86380 86390 1
521676 99521676 1001 86380 86390 1
521755 99521755 1001 86380 86390 1
521861 99521861 1001 86380 86390 1
522473 99522473 1001 86380 86390 1
522371 99522371 1001 86380 86390 1
522391 99522391 1001 86380 86390 1
522469 99522469 1001 86380 86390 1
522914 99522914 1001 86380 86390 1
523758 99523758 1001 86380 86390 1
523566 99523566 1001 86380 86390 1
524571 99524571 1001 86380 86390 1
524731 99524731 1001 86380 86390 1
524437 99524437 1001 86380 86390 1
524266 99524266 1001 86380 86390 1
524291 99524291 1001 86380 86390 1
524965 99524965 1001 86380 86390 1
524891 99524891 1001 86380 86390 1
525462 99525462 1001 86380 86390 1
525578 99525578 1001 86380 86390 1
525401 99525401 1001 86380 86390 1
525057 99525057 1001 86380 86390 1
525013 99525013 1001 86380 86390 1
525754 99525754 1001 86380 86390 1
526120 99526120 1001 86380 86390 1
526082 99526082 1001 86380 86390 1
526071 99526071 1001 86380 86390 1
525868 99525868 1001 86380 86390 1
525936 99525936 1001 86380 86390 1
525898 99525898 1001 86380 86390 1
525917 99525917 1001 86380 86390 1
526443 99526443 1001 86380 86390 1
527149 99527149 1001 86380 86390 1
527100 99527100 1001 86380 86390 1
526921 99526921 1001 86380 86390 1
526682 99526682 1001 86380 86390 1
527332 99527332 1001 86380 86390 1
527974 99527974 1001 86380 86390 1
527983 99527983 1001 86380 86390 1
528068 99528068 1001 86380 86390 1
527945 99527945 1001 86380 86390 1
527592 99527592 1001 86380 86390 1
528168 99528168 1001 86380 86390 1
528220 99528220 1001 86380 86390 1
528709 99528709 1001 86380 86390 1
528879 99528879 1001 86380 86390 1
528423 99528423 1001 86380 86390 1
528286 99528286 1001 86380 86390 1
528327 99528327 1001 86380 86390 1
528292 99528292 1001 86380 86390 1
528909 99528909 1001 86380 86390 1
529684 99529684 1001 86380 86390 1
529498 99529498 1001 86380 86390 1
529358 99529358 1001 86380 86390 1
529436 99529436 1001 86380 86390 1
529516 99529516 1001 86380 86390 1
529427 99529427 1001 86380 86390 1
529244 99529244 1001 86380 86390 1
529732 99529732 1001 86380 86390 1
529889 99529889 1001 86380 86390 1
530483 99530483 1001 86380 86390 1
530471 99530471 1001 86380 86390 1
530348 99530348 1001 86380 86390 1
530167 99530167 1001 86380 86390 1
530271 99530271 1001 86380 86390 1
530327 99530327 1001 86380 86390 1
529997 99529997 1001 86380 86390 1
530115 99530115 1001 86380 86390 1
530054 99530054 1001 86380 86390 1
530747 99530747 1001 86380 86390 1
531561 99531561 1001 86380 86390 1
531421 99531421 1001 86380 86390 1
531525 99531525 1001 86380 86390 1
531476 99531476 1001 86380 86390 1
531922 99531922 1001 86380 86390 1
532347 99532347 1001 86380 86390 1
532322 99532322 1001 86380 86390 1
532206 99532206 1001 86380 86390 1
532912 99532912 1001 86380 86390 1
532964 99532964 1001 86380 86390 1
532622 99532622 1001 86380 86390 1
532484 99532484 1001 86380 86390 1
532588 99532588 1001 86380 86390 1
533068 99533068 1001 86380 86390 1
533212 99533212 1001 86380 86390 1
533079 99533079 1001 86380 86390 1
533800 99533800 1001 86380 86390 1
533815 99533815 1001 86380 86390 1
533673 99533673 1001 86380 86390 1
533504 99533504 1001 86380 86390 1
533465 99533465 1001 86380 86390 1
533432 99533432 1001 86380 86390 1
533342 99533342 1001 86380 86390 1
534652 99534652 1001 86380 86390 1
534659 99534659 1001 86380 86390 1
534535 99534535 1001 86380 86390 1
534427 99534427 1001 86380 86390 1
534397 99534397 1001 86380 86390 1
534146 99534146 1001 86380 86390 1
535404 99535404 1001 86380 86390 1
535032 99535032 1001 86380 86390 1
535533 99535533 1001 86380 86390 1
535534 99535534 1001 86380 86390 1
535666 99535666 1001 86380 86390 1
535569 99535569 1001 86380 86390 1
535621 99535621 1001 86380 86390 1
535635 99535635 1001 86380 86390 1
536170 99536170 1001 86380 86390 1
536269 99536269 1001 86380 86390 1
535963 99535963 1001 86380 86390 1
535929 99535929 1001 86380 86390 1
535853 99535853 1001 86380 86390 1
536490 99536490 1001 86380 86390 1
536371 99536371 1001 86380 86390 1
536984 99536984 1001 86380 86390 1
536973 99536973 1001 86380 86390 1
536843 99536843 1001 86380 86390 1
536902 99536902 1001 86380 86390 1
536568 99536568 1001 86380 86390 1
537264 99537264 1001 86380 86390 1
537272 99537272 1001 86380 86390 1
537619 99537619 1001 86380 86390 1
537499 99537499 1001 86380 86390 1
538145 99538145 1001 86380 86390 1
538723 99538723 1001 86380 86390 1
539639 99539639 1001 86380 86390 1
539563 99539563 1001 86380 86390 1
539399 99539399 1001 86380 86390 1
539393 99539393 1001 86380 86390 1
539253 99539253 1001 86380 86390 1
539676 99539676 1001 86380 86390 1
540467 99540467 1001 86380 86390 1
540397 99540397 1001 86380 86390 1
540454 99540454 1001 86380 86390 1
539925 99539925 1001 86380 86390 1
540016 99540016 1001 86380 86390 1
539972 99539972 1001 86380 86390 1
541036 99541036 1001 86380 86390 1
540946 99540946 1001 86380 86390 1
541018 99541018 1001 86380 86390 1
541020 99541020 1001 86380 86390 1
540723 99540723 1001 86380 86390 1
542085 99542085 1001 86380 86390 1
541997 99541997 1001 86380 86390 1
542024 99542024 1001 86380 86390 1
541734 99541734 1001 86380 86390 1
541713 99541713 1001 86380 86390 1
541629 99541629 1001 86380 86390 1
541639 99541639 1001 86380 86390 1
541510 99541510 1001 86380 86390 1
542176 99542176 1001 86380 86390 1
542817 99542817 1001 86380 86390 1
542912 99542912 1001 86380 86390 1
542770 99542770 1001 86380 86390 1
542927 99542927 1001 86380 86390 1
542904 99542904 1001 86380 86390 1
542828 99542828 1001 86380 86390 1
542442 99542442 1001 86380 86390 1
542521 99542521 1001 86380 86390 1
542408 99542408 1001 86380 86390 1
542994 99542994 1001 86380 86390 1
543138 99543138 1001 86380 86390 1
543583 99543583 1001 86380 86390 1
543585 99543585 1001 86380 86390 1
543731 99543731 1001 86380 86390 1
543501 99543501 1001 86380 86390 1
543441 99543441 1001 86380 86390 1
543534 99543534 1001 86380 86390 1
543382 99543382 1001 86380 86390 1
543841 99543841 1001 86380 86390 1
544510 99544510 1001 86380 86390 1
544567 99544567 1001 86380 86390 1
544435 99544435 1001 86380 86390 1
544552 99544552 1001 86380 86390 1
544041 99544041 1001 86380 86390 1
544654 99544654 1001 86380 86390 1
525256 968 1001 50007 50306 1
400068 99400068 1001 86380 86390 1
400550 99400550 1001 86380 86390 1
400637 99400637 1001 86380 86390 1
400810 99400810 1001 86380 86390 1
401020 99401020 1001 86380 86390 1
401513 99401513 1001 86380 86390 1
402171 99402171 1001 86380 86390 1
402899 99402899 1001 86380 86390 1
403297 99403297 1001 86380 86390 1
403680 99403680 1001 86380 86390 1
403659 99403659 1001 86380 86390 1
404003 99404003 1001 86380 86390 1
404345 99404345 1001 86380 86390 1
404544 99404544 1001 86380 86390 1
404654 99404654 1001 86380 86390 1
404874 99404874 1001 86380 86390 1
404973 99404973 1001 86380 86390 1
405015 99405015 1001 86380 86390 1
405318 99405318 1001 86380 86390 1
405475 99405475 1001 86380 86390 1
405618 99405618 1001 86380 86390 1
405893 99405893 1001 86380 86390 1
406216 99406216 1001 86380 86390 1
406759 99406759 1001 86380 86390 1
406760 99406760 1001 86380 86390 1
406909 99406909 1001 86380 86390 1
406860 99406860 1001 86380 86390 1
406841 99406841 1001 86380 86390 1
407107 99407107 1001 86380 86390 1
407324 99407324 1001 86380 86390 1
407659 99407659 1001 86380 86390 1
407910 99407910 1001 86380 86390 1
408037 99408037 1001 86380 86390 1
408171 99408171 1001 86380 86390 1
408235 99408235 1001 86380 86390 1
408260 99408260 1001 86380 86390 1
409007 99409007 1001 86380 86390 1
409560 99409560 1001 86380 86390 1
409503 99409503 1001 86380 86390 1
409980 99409980 1001 86380 86390 1
410442 99410442 1001 86380 86390 1
410546 99410546 1001 86380 86390 1
410721 99410721 1001 86380 86390 1
410725 99410725 1001 86380 86390 1
410731 99410731 1001 86380 86390 1
410766 99410766 1001 86380 86390 1
411265 99411265 1001 86380 86390 1
411403 99411403 1001 86380 86390 1
411615 99411615 1001 86380 86390 1
412043 99412043 1001 86380 86390 1
412333 99412333 1001 86380 86390 1
413491 99413491 1001 86380 86390 1
413197 99413197 1001 86380 86390 1
413801 99413801 1001 86380 86390 1
414034 99414034 1001 86380 86390 1
413958 99413958 1001 86380 86390 1
414107 99414107 1001 86380 86390 1
415086 99415086 1001 86380 86390 1
414651 99414651 1001 86380 86390 1
414272 99414272 1001 86380 86390 1
414294 99414294 1001 86380 86390 1
415576 99415576 1001 86380 86390 1
415533 99415533 1001 86380 86390 1
416966 99416966 1001 86380 86390 1
416357 99416357 1001 86380 86390 1
415747 99415747 1001 86380 86390 1
417163 99417163 1001 86380 86390 1
415721 99415721 1001 86380 86390 1
417356 99417356 1001 86380 86390 1
417027 99417027 1001 86380 86390 1
417339 99417339 1001 86380 86390 1
418574 99418574 1001 86380 86390 1
418556 99418556 1001 86380 86390 1
418717 99418717 1001 86380 86390 1
418721 99418721 1001 86380 86390 1
417966 99417966 1001 86380 86390 1
417619 99417619 1001 86380 86390 1
417732 99417732 1001 86380 86390 1
418967 99418967 1001 86380 86390 1
420409 99420409 1001 86380 86390 1
419786 99419786 1001 86380 86390 1
420015 99420015 1001 86380 86390 1
419687 99419687 1001 86380 86390 1
419393 99419393 1001 86380 86390 1
420773 99420773 1001 86380 86390 1
422049 99422049 1001 86380 86390 1
421851 99421851 1001 86380 86390 1
421613 99421613 1001 86380 86390 1
421634 99421634 1001 86380 86390 1
421121 99421121 1001 86380 86390 1
420919 99420919 1001 86380 86390 1
422402 99422402 1001 86380 86390 1
423713 99423713 1001 86380 86390 1
423025 99423025 1001 86380 86390 1
423062 99423062 1001 86380 86390 1
422994 99422994 1001 86380 86390 1
422699 99422699 1001 86380 86390 1
423879 99423879 1001 86380 86390 1
425274 99425274 1001 86380 86390 1
425126 99425126 1001 86380 86390 1
425315 99425315 1001 86380 86390 1
425318 99425318 1001 86380 86390 1
424804 99424804 1001 86380 86390 1
424875 99424875 1001 86380 86390 1
425480 99425480 1001 86380 86390 1
427062 99427062 1001 86380 86390 1
426960 99426960 1001 86380 86390 1
426833 99426833 1001 86380 86390 1
426623 99426623 1001 86380 86390 1
426382 99426382 1001 86380 86390 1
425915 99425915 1001 86380 86390 1
427452 99427452 1001 86380 86390 1
427432 99427432 1001 86380 86390 1
428364 99428364 1001 86380 86390 1
428694 99428694 1001 86380 86390 1
428118 99428118 1001 86380 86390 1
427925 99427925 1001 86380 86390 1
428333 99428333 1001 86380 86390 1
427696 99427696 1001 86380 86390 1
427799 99427799 1001 86380 86390 1
429036 99429036 1001 86380 86390 1
429093 99429093 1001 86380 86390 1
430032 99430032 1001 86380 86390 1
429605 99429605 1001 86380 86390 1
429308 99429308 1001 86380 86390 1
429560 99429560 1001 86380 86390 1
430685 99430685 1001 86380 86390 1
430512 99430512 1001 86380 86390 1
430627 99430627 1001 86380 86390 1
431688 99431688 1001 86380 86390 1
431806 99431806 1001 86380 86390 1
432027 99432027 1001 86380 86390 1
431928 99431928 1001 86380 86390 1
431389 99431389 1001 86380 86390 1
431470 99431470 1001 86380 86390 1
431144 99431144 1001 86380 86390 1
431240 99431240 1001 86380 86390 1
432256 99432256 1001 86380 86390 1
432214 99432214 1001 86380 86390 1
432985 99432985 1001 86380 86390 1
433239 99433239 1001 86380 86390 1
434006 99434006 1001 86380 86390 1
433767 99433767 1001 86380 86390 1
435000 99435000 1001 86380 86390 1
434428 99434428 1001 86380 86390 1
434495 99434495 1001 86380 86390 1
434197 99434197 1001 86380 86390 1
435795 99435795 1001 86380 86390 1
435662 99435662 1001 86380 86390 1
437005 99437005 1001 86380 86390 1
436937 99436937 1001 86380 86390 1
436425 99436425 1001 86380 86390 1
435949 99435949 1001 86380 86390 1
437245 99437245 1001 86380 86390 1
437206 99437206 1001 86380 86390 1
300601 99300601 1001 86380 86390 1
300529 99300529 1001 86380 86390 1
300485 99300485 1001 86380 86390 1
300319 99300319 1001 86380 86390 1
300338 99300338 1001 86380 86390 1
300327 99300327 1001 86380 86390 1
300120 99300120 1001 86380 86390 1
300268 99300268 1001 86380 86390 1
300248 99300248 1001 86380 86390 1
300755 99300755 1001 86380 86390 1
301468 99301468 1001 86380 86390 1
301395 99301395 1001 86380 86390 1
301544 99301544 1001 86380 86390 1
301448 99301448 1001 86380 86390 1
301272 99301272 1001 86380 86390 1
301257 99301257 1001 86380 86390 1
301082 99301082 1001 86380 86390 1
302267 99302267 1001 86380 86390 1
302373 99302373 1001 86380 86390 1
301855 99301855 1001 86380 86390 1
301908 99301908 1001 86380 86390 1
301885 99301885 1001 86380 86390 1
303079 99303079 1001 86380 86390 1
302800 99302800 1001 86380 86390 1
302766 99302766 1001 86380 86390 1
303644 99303644 1001 86380 86390 1
303487 99303487 1001 86380 86390 1
303617 99303617 1001 86380 86390 1
304186 99304186 1001 86380 86390 1
304207 99304207 1001 86380 86390 1
304677 99304677 1001 86380 86390 1
304629 99304629 1001 86380 86390 1
304526 99304526 1001 86380 86390 1
304409 99304409 1001 86380 86390 1
304293 99304293 1001 86380 86390 1
304898 99304898 1001 86380 86390 1
305040 99305040 1001 86380 86390 1
304875 99304875 1001 86380 86390 1
305614 99305614 1001 86380 86390 1
305355 99305355 1001 86380 86390 1
305194 99305194 1001 86380 86390 1
305188 99305188 1001 86380 86390 1
500134 99500134 1001 86380 86390 1
500087 99500087 1001 86380 86390 1
500794 99500794 1001 86380 86390 1
500322 99500322 1001 86380 86390 1
500288 99500288 1001 86380 86390 1
500228 99500228 1001 86380 86390 1
500333 99500333 1001 86380 86390 1
501502 99501502 1001 86380 86390 1
501520 99501520 1001 86380 86390 1
501598 99501598 1001 86380 86390 1
501083 99501083 1001 86380 86390 1
501153 99501153 1001 86380 86390 1
501168 99501168 1001 86380 86390 1
501038 99501038 1001 86380 86390 1
501729 99501729 1001 86380 86390 1
501738 99501738 1001 86380 86390 1
502373 99502373 1001 86380 86390 1
502237 99502237 1001 86380 86390 1
502112 99502112 1001 86380 86390 1
502029 99502029 1001 86380 86390 1
501901 99501901 1001 86380 86390 1
501997 99501997 1001 86380 86390 1
502492 99502492 1001 86380 86390 1
503194 99503194 1001 86380 86390 1
503158 99503158 1001 86380 86390 1
502822 99502822 1001 86380 86390 1
503330 99503330 1001 86380 86390 1
504087 99504087 1001 86380 86390 1
503948 99503948 1001 86380 86390 1
504111 99504111 1001 86380 86390 1
503731 99503731 1001 86380 86390 1
503902 99503902 1001 86380 86390 1
503741 99503741 1001 86380 86390 1
503603 99503603 1001 86380 86390 1
503542 99503542 1001 86380 86390 1
503594 99503594 1001 86380 86390 1
504227 99504227 1001 86380 86390 1
504892 99504892 1001 86380 86390 1
504973 99504973 1001 86380 86390 1
505638 99505638 1001 86380 86390 1
505474 99505474 1001 86380 86390 1
505464 99505464 1001 86380 86390 1
505318 99505318 1001 86380 86390 1
505228 99505228 1001 86380 86390 1
505209 99505209 1001 86380 86390 1
505878 99505878 1001 86380 86390 1
506450 99506450 1001 86380 86390 1
506302 99506302 1001 86380 86390 1
506130 99506130 1001 86380 86390 1
506144 99506144 1001 86380 86390 1
506170 99506170 1001 86380 86390 1
506042 99506042 1001 86380 86390 1
506695 99506695 1001 86380 86390 1
507257 99507257 1001 86380 86390 1
507083 99507083 1001 86380 86390 1
507018 99507018 1001 86380 86390 1
507215 99507215 1001 86380 86390 1
506926 99506926 1001 86380 86390 1
506836 99506836 1001 86380 86390 1
508093 99508093 1001 86380 86390 1
508012 99508012 1001 86380 86390 1
508025 99508025 1001 86380 86390 1
507715 99507715 1001 86380 86390 1
508866 99508866 1001 86380 86390 1
508479 99508479 1001 86380 86390 1
509105 99509105 1001 86380 86390 1
509250 99509250 1001 86380 86390 1
509812 99509812 1001 86380 86390 1
509645 99509645 1001 86380 86390 1
509571 99509571 1001 86380 86390 1
509521 99509521 1001 86380 86390 1
509679 99509679 1001 86380 86390 1
509305 99509305 1001 86380 86390 1
509424 99509424 1001 86380 86390 1
509365 99509365 1001 86380 86390 1
509443 99509443 1001 86380 86390 1
510093 99510093 1001 86380 86390 1
510035 99510035 1001 86380 86390 1
510039 99510039 1001 86380 86390 1
510678 99510678 1001 86380 86390 1
510212 99510212 1001 86380 86390 1
510149 99510149 1001 86380 86390 1
510229 99510229 1001 86380 86390 1
510141 99510141 1001 86380 86390 1
510928 99510928 1001 86380 86390 1
511438 99511438 1001 86380 86390 1
511497 99511497 1001 86380 86390 1
511381 99511381 1001 86380 86390 1
511055 99511055 1001 86380 86390 1
511606 99511606 1001 86380 86390 1
512196 99512196 1001 86380 86390 1
511979 99511979 1001 86380 86390 1
512573 99512573 1001 86380 86390 1
513131 99513131 1001 86380 86390 1
513031 99513031 1001 86380 86390 1
513148 99513148 1001 86380 86390 1
513045 99513045 1001 86380 86390 1
513098 99513098 1001 86380 86390 1
513073 99513073 1001 86380 86390 1
512874 99512874 1001 86380 86390 1
512743 99512743 1001 86380 86390 1
512720 99512720 1001 86380 86390 1
512710 99512710 1001 86380 86390 1
512661 99512661 1001 86380 86390 1
513916 99513916 1001 86380 86390 1
513675 99513675 1001 86380 86390 1
513708 99513708 1001 86380 86390 1
513613 99513613 1001 86380 86390 1
513422 99513422 1001 86380 86390 1
514065 99514065 1001 86380 86390 1
514788 99514788 1001 86380 86390 1
514687 99514687 1001 86380 86390 1
514624 99514624 1001 86380 86390 1
514573 99514573 1001 86380 86390 1
514280 99514280 1001 86380 86390 1
515022 99515022 1001 86380 86390 1
515680 99515680 1001 86380 86390 1
515522 99515522 1001 86380 86390 1
515497 99515497 1001 86380 86390 1
515679 99515679 1001 86380 86390 1
515362 99515362 1001 86380 86390 1
515368 99515368 1001 86380 86390 1
515383 99515383 1001 86380 86390 1
515849 99515849 1001 86380 86390 1
515828 99515828 1001 86380 86390 1
516209 99516209 1001 86380 86390 1
516009 99516009 1001 86380 86390 1
516049 99516049 1001 86380 86390 1
515998 99515998 1001 86380 86390 1
516092 99516092 1001 86380 86390 1
516510 99516510 1001 86380 86390 1
516696 99516696 1001 86380 86390 1
517165 99517165 1001 86380 86390 1
516924 99516924 1001 86380 86390 1
517083 99517083 1001 86380 86390 1
517477 99517477 1001 86380 86390 1
517522 99517522 1001 86380 86390 1
517395 99517395 1001 86380 86390 1
517344 99517344 1001 86380 86390 1
518087 99518087 1001 86380 86390 1
517861 99517861 1001 86380 86390 1
517812 99517812 1001 86380 86390 1
518340 99518340 1001 86380 86390 1
518278 99518278 1001 86380 86390 1
518959 99518959 1001 86380 86390 1
518864 99518864 1001 86380 86390 1
518905 99518905 1001 86380 86390 1
518660 99518660 1001 86380 86390 1
518677 99518677 1001 86380 86390 1
518403 99518403 1001 86380 86390 1
519024 99519024 1001 86380 86390 1
519584 99519584 1001 86380 86390 1
519404 99519404 1001 86380 86390 1
519461 99519461 1001 86380 86390 1
519527 99519527 1001 86380 86390 1
519907 99519907 1001 86380 86390 1
519974 99519974 1001 86380 86390 1
519965 99519965 1001 86380 86390 1
520472 99520472 1001 86380 86390 1
520638 99520638 1001 86380 86390 1
520238 99520238 1001 86380 86390 1
520169 99520169 1001 86380 86390 1
520106 99520106 1001 86380 86390 1
520070 99520070 1001 86380 86390 1
520654 99520654 1001 86380 86390 1
521448 99521448 1001 86380 86390 1
521283 99521283 1001 86380 86390 1
521184 99521184 1001 86380 86390 1
521224 99521224 1001 86380 86390 1
521061 99521061 1001 86380 86390 1
520988 99520988 1001 86380 86390 1
520877 99520877 1001 86380 86390 1
520930 99520930 1001 86380 86390 1
520866 99520866 1001 86380 86390 1
521609 99521609 1001 86380 86390 1
521588 99521588 1001 86380 86390 1
521564 99521564 1001 86380 86390 1
521668 99521668 1001 86380 86390 1
521513 99521513 1001 86380 86390 1
522181 99522181 1001 86380 86390 1
522288 99522288 1001 86380 86390 1
521714 99521714 1001 86380 86390 1
521758 99521758 1001 86380 86390 1
521836 99521836 1001 86380 86390 1
521759 99521759 1001 86380 86390 1
521811 99521811 1001 86380 86390 1
522443 99522443 1001 86380 86390 1
522994 99522994 1001 86380 86390 1
522707 99522707 1001 86380 86390 1
522904 99522904 1001 86380 86390 1
522801 99522801 1001 86380 86390 1
522602 99522602 1001 86380 86390 1
523320 99523320 1001 86380 86390 1
523833 99523833 1001 86380 86390 1
523825 99523825 1001 86380 86390 1
523688 99523688 1001 86380 86390 1
523690 99523690 1001 86380 86390 1
523397 99523397 1001 86380 86390 1
523945 99523945 1001 86380 86390 1
524655 99524655 1001 86380 86390 1
524581 99524581 1001 86380 86390 1
524623 99524623 1001 86380 86390 1
524188 99524188 1001 86380 86390 1
524201 99524201 1001 86380 86390 1
524809 99524809 1001 86380 86390 1
524970 99524970 1001 86380 86390 1
525493 99525493 1001 86380 86390 1
525250 99525250 1001 86380 86390 1
525216 99525216 1001 86380 86390 1
525069 99525069 1001 86380 86390 1
524993 99524993 1001 86380 86390 1
525633 99525633 1001 86380 86390 1
525659 99525659 1001 86380 86390 1
525686 99525686 1001 86380 86390 1
525599 99525599 1001 86380 86390 1
525731 99525731 1001 86380 86390 1
525604 99525604 1001 86380 86390 1
526420 99526420 1001 86380 86390 1
526306 99526306 1001 86380 86390 1
526050 99526050 1001 86380 86390 1
526131 99526131 1001 86380 86390 1
526068 99526068 1001 86380 86390 1
526122 99526122 1001 86380 86390 1
525976 99525976 1001 86380 86390 1
526003 99526003 1001 86380 86390 1
526537 99526537 1001 86380 86390 1
526602 99526602 1001 86380 86390 1
526618 99526618 1001 86380 86390 1
527248 99527248 1001 86380 86390 1
527089 99527089 1001 86380 86390 1
527141 99527141 1001 86380 86390 1
526930 99526930 1001 86380 86390 1
527038 99527038 1001 86380 86390 1
526693 99526693 1001 86380 86390 1
527427 99527427 1001 86380 86390 1
527392 99527392 1001 86380 86390 1
527278 99527278 1001 86380 86390 1
527255 99527255 1001 86380 86390 1
527890 99527890 1001 86380 86390 1
527677 99527677 1001 86380 86390 1
527627 99527627 1001 86380 86390 1
527459 99527459 1001 86380 86390 1
528218 99528218 1001 86380 86390 1
528221 99528221 1001 86380 86390 1
528278 99528278 1001 86380 86390 1
528845 99528845 1001 86380 86390 1
528644 99528644 1001 86380 86390 1
528351 99528351 1001 86380 86390 1
528965 99528965 1001 86380 86390 1
528979 99528979 1001 86380 86390 1
529021 99529021 1001 86380 86390 1
529035 99529035 1001 86380 86390 1
529011 99529011 1001 86380 86390 1
529548 99529548 1001 86380 86390 1
529503 99529503 1001 86380 86390 1
529313 99529313 1001 86380 86390 1
529147 99529147 1001 86380 86390 1
529162 99529162 1001 86380 86390 1
529156 99529156 1001 86380 86390 1
529286 99529286 1001 86380 86390 1
529828 99529828 1001 86380 86390 1
529752 99529752 1001 86380 86390 1
530516 99530516 1001 86380 86390 1
530444 99530444 1001 86380 86390 1
530244 99530244 1001 86380 86390 1
530281 99530281 1001 86380 86390 1
530294 99530294 1001 86380 86390 1
530072 99530072 1001 86380 86390 1
530616 99530616 1001 86380 86390 1
530726 99530726 1001 86380 86390 1
530755 99530755 1001 86380 86390 1
531361 99531361 1001 86380 86390 1
530935 99530935 1001 86380 86390 1
531436 99531436 1001 86380 86390 1
531489 99531489 1001 86380 86390 1
531452 99531452 1001 86380 86390 1
532032 99532032 1001 86380 86390 1
531987 99531987 1001 86380 86390 1
531809 99531809 1001 86380 86390 1
531814 99531814 1001 86380 86390 1
531773 99531773 1001 86380 86390 1
532339 99532339 1001 86380 86390 1
532366 99532366 1001 86380 86390 1
532856 99532856 1001 86380 86390 1
533019 99533019 1001 86380 86390 1
532739 99532739 1001 86380 86390 1
532551 99532551 1001 86380 86390 1
533204 99533204 1001 86380 86390 1
533090 99533090 1001 86380 86390 1
533787 99533787 1001 86380 86390 1
533556 99533556 1001 86380 86390 1
533559 99533559 1001 86380 86390 1
533249 99533249 1001 86380 86390 1
533995 99533995 1001 86380 86390 1
533866 99533866 1001 86380 86390 1
534639 99534639 1001 86380 86390 1
534528 99534528 1001 86380 86390 1
534334 99534334 1001 86380 86390 1
534108 99534108 1001 86380 86390 1
534200 99534200 1001 86380 86390 1
534176 99534176 1001 86380 86390 1
534826 99534826 1001 86380 86390 1
535368 99535368 1001 86380 86390 1
535510 99535510 1001 86380 86390 1
535406 99535406 1001 86380 86390 1
535169 99535169 1001 86380 86390 1
535221 99535221 1001 86380 86390 1
535563 99535563 1001 86380 86390 1
535643 99535643 1001 86380 86390 1
535698 99535698 1001 86380 86390 1
536247 99536247 1001 86380 86390 1
536199 99536199 1001 86380 86390 1
536174 99536174 1001 86380 86390 1
536278 99536278 1001 86380 86390 1
536045 99536045 1001 86380 86390 1
535884 99535884 1001 86380 86390 1
535907 99535907 1001 86380 86390 1
535753 99535753 1001 86380 86390 1
536389 99536389 1001 86380 86390 1
536364 99536364 1001 86380 86390 1
537140 99537140 1001 86380 86390 1
537029 99537029 1001 86380 86390 1
537189 99537189 1001 86380 86390 1
537723 99537723 1001 86380 86390 1
537564 99537564 1001 86380 86390 1
537544 99537544 1001 86380 86390 1
537388 99537388 1001 86380 86390 1
537402 99537402 1001 86380 86390 1
537545 99537545 1001 86380 86390 1
537533 99537533 1001 86380 86390 1
537508 99537508 1001 86380 86390 1
538766 99538766 1001 86380 86390 1
538500 99538500 1001 86380 86390 1
538475 99538475 1001 86380 86390 1
538595 99538595 1001 86380 86390 1
538349 99538349 1001 86380 86390 1
538926 99538926 1001 86380 86390 1
539551 99539551 1001 86380 86390 1
539542 99539542 1001 86380 86390 1
539509 99539509 1001 86380 86390 1
539305 99539305 1001 86380 86390 1
539357 99539357 1001 86380 86390 1
539349 99539349 1001 86380 86390 1
540177 99540177 1001 86380 86390 1
540216 99540216 1001 86380 86390 1
539975 99539975 1001 86380 86390 1
539863 99539863 1001 86380 86390 1
540046 99540046 1001 86380 86390 1
540047 99540047 1001 86380 86390 1
540642 99540642 1001 86380 86390 1
540882 99540882 1001 86380 86390 1
541085 99541085 1001 86380 86390 1
540879 99540879 1001 86380 86390 1
540812 99540812 1001 86380 86390 1
542060 99542060 1001 86380 86390 1
541500 99541500 1001 86380 86390 1
541519 99541519 1001 86380 86390 1
542132 99542132 1001 86380 86390 1
542870 99542870 1001 86380 86390 1
542929 99542929 1001 86380 86390 1
542630 99542630 1001 86380 86390 1
542451 99542451 1001 86380 86390 1
542348 99542348 1001 86380 86390 1
543053 99543053 1001 86380 86390 1
542979 99542979 1001 86380 86390 1
543645 99543645 1001 86380 86390 1
543620 99543620 1001 86380 86390 1
543752 99543752 1001 86380 86390 1
543692 99543692 1001 86380 86390 1
543500 99543500 1001 86380 86390 1
543319 99543319 1001 86380 86390 1
543321 99543321 1001 86380 86390 1
543797 99543797 1001 86380 86390 1
543772 99543772 1001 86380 86390 1
543815 99543815 1001 86380 86390 1
543817 99543817 1001 86380 86390 1
544409 99544409 1001 86380 86390 1
544595 99544595 1001 86380 86390 1
544320 99544320 1001 86380 86390 1
544321 99544321 1001 86380 86390 1
544218 99544218 1001 86380 86390 1
544261 99544261 1001 86380 86390 1
544051 99544051 1001 86380 86390 1
503011 1053 1002 47870 52563 1
400594 99400594 1001 86380 86390 1
400770 99400770 1001 86380 86390 1
400772 99400772 1001 86380 86390 1
400900 99400900 1001 86380 86390 1
400999 99400999 1001 86380 86390 1
401940 99401940 1001 86380 86390 1
402660 99402660 1001 86380 86390 1
402653 99402653 1001 86380 86390 1
402705 99402705 1001 86380 86390 1
402728 99402728 1001 86380 86390 1
403418 99403418 1001 86380 86390 1
403501 99403501 1001 86380 86390 1
403469 99403469 1001 86380 86390 1
403762 99403762 1001 86380 86390 1
404390 99404390 1001 86380 86390 1
404489 99404489 1001 86380 86390 1
404495 99404495 1001 86380 86390 1
404744 99404744 1001 86380 86390 1
405207 99405207 1001 86380 86390 1
405232 99405232 1001 86380 86390 1
405462 99405462 1001 86380 86390 1
406101 99406101 1001 86380 86390 1
406353 99406353 1001 86380 86390 1
406518 99406518 1001 86380 86390 1
406836 99406836 1001 86380 86390 1
406981 99406981 1001 86380 86390 1
407400 99407400 1001 86380 86390 1
408543 99408543 1001 86380 86390 1
408569 99408569 1001 86380 86390 1
[truncated: 4,088,054 more chars]
