# Supplementary material for: Fast and near-optimal monitoring for healthcare acquired infection outbreaks
Source: PLoS Comput Biol. 2019 Sep 16;15(9):e1007284. doi: 10.1371/journal.pcbi.1007284 (PMC6762212; doi:10.1371/journal.pcbi.1007284)
Supplement: S1 Data — (ZIP) [file pcbi.1007284.s006.zip › MobilityLogs1/HAISE_Carilion_all_visits_day_48.txt]

#Person location Sublocation StartTime EndTime Type
402965 999 1001 66060 69357 1
508412 595 1001 37557 37857 1
400155 99400155 1001 86380 86390 1
400251 99400251 1001 86380 86390 1
400233 99400233 1001 86380 86390 1
400723 99400723 1001 86380 86390 1
401105 99401105 1001 86380 86390 1
401482 99401482 1001 86380 86390 1
401658 99401658 1001 86380 86390 1
401930 99401930 1001 86380 86390 1
402461 99402461 1001 86380 86390 1
402849 99402849 1001 86380 86390 1
403085 99403085 1001 86380 86390 1
403447 99403447 1001 86380 86390 1
403616 99403616 1001 86380 86390 1
405289 99405289 1001 86380 86390 1
405450 99405450 1001 86380 86390 1
406722 99406722 1001 86380 86390 1
406745 99406745 1001 86380 86390 1
407065 99407065 1001 86380 86390 1
407200 99407200 1001 86380 86390 1
408061 99408061 1001 86380 86390 1
408090 99408090 1001 86380 86390 1
408796 99408796 1001 86380 86390 1
409181 99409181 1001 86380 86390 1
409311 99409311 1001 86380 86390 1
410073 99410073 1001 86380 86390 1
410803 99410803 1001 86380 86390 1
410847 99410847 1001 86380 86390 1
411608 99411608 1001 86380 86390 1
412094 99412094 1001 86380 86390 1
412386 99412386 1001 86380 86390 1
413272 99413272 1001 86380 86390 1
413171 99413171 1001 86380 86390 1
413929 99413929 1001 86380 86390 1
413770 99413770 1001 86380 86390 1
413799 99413799 1001 86380 86390 1
413830 99413830 1001 86380 86390 1
414953 99414953 1001 86380 86390 1
414821 99414821 1001 86380 86390 1
414325 99414325 1001 86380 86390 1
414483 99414483 1001 86380 86390 1
414218 99414218 1001 86380 86390 1
415450 99415450 1001 86380 86390 1
416885 99416885 1001 86380 86390 1
416909 99416909 1001 86380 86390 1
416521 99416521 1001 86380 86390 1
416246 99416246 1001 86380 86390 1
416050 99416050 1001 86380 86390 1
417291 99417291 1001 86380 86390 1
417321 99417321 1001 86380 86390 1
417325 99417325 1001 86380 86390 1
417157 99417157 1001 86380 86390 1
418653 99418653 1001 86380 86390 1
418765 99418765 1001 86380 86390 1
418772 99418772 1001 86380 86390 1
418542 99418542 1001 86380 86390 1
418432 99418432 1001 86380 86390 1
418202 99418202 1001 86380 86390 1
418247 99418247 1001 86380 86390 1
417863 99417863 1001 86380 86390 1
418869 99418869 1001 86380 86390 1
418838 99418838 1001 86380 86390 1
420076 99420076 1001 86380 86390 1
420196 99420196 1001 86380 86390 1
419773 99419773 1001 86380 86390 1
419983 99419983 1001 86380 86390 1
419935 99419935 1001 86380 86390 1
419999 99419999 1001 86380 86390 1
419767 99419767 1001 86380 86390 1
419558 99419558 1001 86380 86390 1
420560 99420560 1001 86380 86390 1
420543 99420543 1001 86380 86390 1
420516 99420516 1001 86380 86390 1
421866 99421866 1001 86380 86390 1
421810 99421810 1001 86380 86390 1
420971 99420971 1001 86380 86390 1
421191 99421191 1001 86380 86390 1
421089 99421089 1001 86380 86390 1
421225 99421225 1001 86380 86390 1
422250 99422250 1001 86380 86390 1
422208 99422208 1001 86380 86390 1
423581 99423581 1001 86380 86390 1
423457 99423457 1001 86380 86390 1
423216 99423216 1001 86380 86390 1
422963 99422963 1001 86380 86390 1
423282 99423282 1001 86380 86390 1
424028 99424028 1001 86380 86390 1
425260 99425260 1001 86380 86390 1
424698 99424698 1001 86380 86390 1
424875 99424875 1001 86380 86390 1
425715 99425715 1001 86380 86390 1
427003 99427003 1001 86380 86390 1
426948 99426948 1001 86380 86390 1
427015 99427015 1001 86380 86390 1
426833 99426833 1001 86380 86390 1
426712 99426712 1001 86380 86390 1
426554 99426554 1001 86380 86390 1
427180 99427180 1001 86380 86390 1
428609 99428609 1001 86380 86390 1
428573 99428573 1001 86380 86390 1
428553 99428553 1001 86380 86390 1
428276 99428276 1001 86380 86390 1
428238 99428238 1001 86380 86390 1
427851 99427851 1001 86380 86390 1
427784 99427784 1001 86380 86390 1
427619 99427619 1001 86380 86390 1
429053 99429053 1001 86380 86390 1
430195 99430195 1001 86380 86390 1
430157 99430157 1001 86380 86390 1
429490 99429490 1001 86380 86390 1
430452 99430452 1001 86380 86390 1
431766 99431766 1001 86380 86390 1
432014 99432014 1001 86380 86390 1
431644 99431644 1001 86380 86390 1
431500 99431500 1001 86380 86390 1
431090 99431090 1001 86380 86390 1
432141 99432141 1001 86380 86390 1
433589 99433589 1001 86380 86390 1
432985 99432985 1001 86380 86390 1
432915 99432915 1001 86380 86390 1
432541 99432541 1001 86380 86390 1
433968 99433968 1001 86380 86390 1
433838 99433838 1001 86380 86390 1
433904 99433904 1001 86380 86390 1
435108 99435108 1001 86380 86390 1
434790 99434790 1001 86380 86390 1
434328 99434328 1001 86380 86390 1
434281 99434281 1001 86380 86390 1
435445 99435445 1001 86380 86390 1
436951 99436951 1001 86380 86390 1
436964 99436964 1001 86380 86390 1
436418 99436418 1001 86380 86390 1
435939 99435939 1001 86380 86390 1
437208 99437208 1001 86380 86390 1
300002 99300002 1001 86380 86390 1
300674 99300674 1001 86380 86390 1
300505 99300505 1001 86380 86390 1
300455 99300455 1001 86380 86390 1
300117 99300117 1001 86380 86390 1
300805 99300805 1001 86380 86390 1
300811 99300811 1001 86380 86390 1
300749 99300749 1001 86380 86390 1
301321 99301321 1001 86380 86390 1
300977 99300977 1001 86380 86390 1
301034 99301034 1001 86380 86390 1
301665 99301665 1001 86380 86390 1
301971 99301971 1001 86380 86390 1
302127 99302127 1001 86380 86390 1
302134 99302134 1001 86380 86390 1
301941 99301941 1001 86380 86390 1
301774 99301774 1001 86380 86390 1
302782 99302782 1001 86380 86390 1
302602 99302602 1001 86380 86390 1
302761 99302761 1001 86380 86390 1
303896 99303896 1001 86380 86390 1
303788 99303788 1001 86380 86390 1
303699 99303699 1001 86380 86390 1
303758 99303758 1001 86380 86390 1
303554 99303554 1001 86380 86390 1
304714 99304714 1001 86380 86390 1
304305 99304305 1001 86380 86390 1
304336 99304336 1001 86380 86390 1
304375 99304375 1001 86380 86390 1
305670 99305670 1001 86380 86390 1
305286 99305286 1001 86380 86390 1
305430 99305430 1001 86380 86390 1
305407 99305407 1001 86380 86390 1
305232 99305232 1001 86380 86390 1
305194 99305194 1001 86380 86390 1
305067 99305067 1001 86380 86390 1
305069 99305069 1001 86380 86390 1
305082 99305082 1001 86380 86390 1
305215 99305215 1001 86380 86390 1
500056 99500056 1001 86380 86390 1
500007 99500007 1001 86380 86390 1
500750 99500750 1001 86380 86390 1
500472 99500472 1001 86380 86390 1
500400 99500400 1001 86380 86390 1
500258 99500258 1001 86380 86390 1
500920 99500920 1001 86380 86390 1
500977 99500977 1001 86380 86390 1
501616 99501616 1001 86380 86390 1
501441 99501441 1001 86380 86390 1
501363 99501363 1001 86380 86390 1
501136 99501136 1001 86380 86390 1
501105 99501105 1001 86380 86390 1
501019 99501019 1001 86380 86390 1
501743 99501743 1001 86380 86390 1
501695 99501695 1001 86380 86390 1
502277 99502277 1001 86380 86390 1
502408 99502408 1001 86380 86390 1
502028 99502028 1001 86380 86390 1
501856 99501856 1001 86380 86390 1
503189 99503189 1001 86380 86390 1
503062 99503062 1001 86380 86390 1
503078 99503078 1001 86380 86390 1
502929 99502929 1001 86380 86390 1
502867 99502867 1001 86380 86390 1
502691 99502691 1001 86380 86390 1
503487 99503487 1001 86380 86390 1
503350 99503350 1001 86380 86390 1
504049 99504049 1001 86380 86390 1
503998 99503998 1001 86380 86390 1
503620 99503620 1001 86380 86390 1
504130 99504130 1001 86380 86390 1
504196 99504196 1001 86380 86390 1
504491 99504491 1001 86380 86390 1
505032 99505032 1001 86380 86390 1
504975 99504975 1001 86380 86390 1
505620 99505620 1001 86380 86390 1
505714 99505714 1001 86380 86390 1
505415 99505415 1001 86380 86390 1
505305 99505305 1001 86380 86390 1
505975 99505975 1001 86380 86390 1
505830 99505830 1001 86380 86390 1
506408 99506408 1001 86380 86390 1
506215 99506215 1001 86380 86390 1
506256 99506256 1001 86380 86390 1
506176 99506176 1001 86380 86390 1
506009 99506009 1001 86380 86390 1
506648 99506648 1001 86380 86390 1
507301 99507301 1001 86380 86390 1
507192 99507192 1001 86380 86390 1
507050 99507050 1001 86380 86390 1
506877 99506877 1001 86380 86390 1
507580 99507580 1001 86380 86390 1
507544 99507544 1001 86380 86390 1
508111 99508111 1001 86380 86390 1
508189 99508189 1001 86380 86390 1
508099 99508099 1001 86380 86390 1
507898 99507898 1001 86380 86390 1
507951 99507951 1001 86380 86390 1
507631 99507631 1001 86380 86390 1
507753 99507753 1001 86380 86390 1
507728 99507728 1001 86380 86390 1
508975 99508975 1001 86380 86390 1
508492 99508492 1001 86380 86390 1
508469 99508469 1001 86380 86390 1
508510 99508510 1001 86380 86390 1
508642 99508642 1001 86380 86390 1
508647 99508647 1001 86380 86390 1
509079 99509079 1001 86380 86390 1
509854 99509854 1001 86380 86390 1
509496 99509496 1001 86380 86390 1
509653 99509653 1001 86380 86390 1
509281 99509281 1001 86380 86390 1
510055 99510055 1001 86380 86390 1
509970 99509970 1001 86380 86390 1
510063 99510063 1001 86380 86390 1
510655 99510655 1001 86380 86390 1
510558 99510558 1001 86380 86390 1
510675 99510675 1001 86380 86390 1
510209 99510209 1001 86380 86390 1
510889 99510889 1001 86380 86390 1
511306 99511306 1001 86380 86390 1
511108 99511108 1001 86380 86390 1
510953 99510953 1001 86380 86390 1
511556 99511556 1001 86380 86390 1
511673 99511673 1001 86380 86390 1
511958 99511958 1001 86380 86390 1
511907 99511907 1001 86380 86390 1
512433 99512433 1001 86380 86390 1
513145 99513145 1001 86380 86390 1
513184 99513184 1001 86380 86390 1
512844 99512844 1001 86380 86390 1
512922 99512922 1001 86380 86390 1
512951 99512951 1001 86380 86390 1
512977 99512977 1001 86380 86390 1
512810 99512810 1001 86380 86390 1
512694 99512694 1001 86380 86390 1
513852 99513852 1001 86380 86390 1
513946 99513946 1001 86380 86390 1
513888 99513888 1001 86380 86390 1
513644 99513644 1001 86380 86390 1
513451 99513451 1001 86380 86390 1
513465 99513465 1001 86380 86390 1
513546 99513546 1001 86380 86390 1
513827 99513827 1001 86380 86390 1
514215 99514215 1001 86380 86390 1
514834 99514834 1001 86380 86390 1
514596 99514596 1001 86380 86390 1
514353 99514353 1001 86380 86390 1
514352 99514352 1001 86380 86390 1
515025 99515025 1001 86380 86390 1
514901 99514901 1001 86380 86390 1
514866 99514866 1001 86380 86390 1
515606 99515606 1001 86380 86390 1
515309 99515309 1001 86380 86390 1
515293 99515293 1001 86380 86390 1
515359 99515359 1001 86380 86390 1
515140 99515140 1001 86380 86390 1
515233 99515233 1001 86380 86390 1
515213 99515213 1001 86380 86390 1
515748 99515748 1001 86380 86390 1
516406 99516406 1001 86380 86390 1
516228 99516228 1001 86380 86390 1
516219 99516219 1001 86380 86390 1
516208 99516208 1001 86380 86390 1
515911 99515911 1001 86380 86390 1
516587 99516587 1001 86380 86390 1
517299 99517299 1001 86380 86390 1
517290 99517290 1001 86380 86390 1
517252 99517252 1001 86380 86390 1
517214 99517214 1001 86380 86390 1
517177 99517177 1001 86380 86390 1
517255 99517255 1001 86380 86390 1
518121 99518121 1001 86380 86390 1
517620 99517620 1001 86380 86390 1
517623 99517623 1001 86380 86390 1
518257 99518257 1001 86380 86390 1
518854 99518854 1001 86380 86390 1
518883 99518883 1001 86380 86390 1
518659 99518659 1001 86380 86390 1
518394 99518394 1001 86380 86390 1
518378 99518378 1001 86380 86390 1
519656 99519656 1001 86380 86390 1
519479 99519479 1001 86380 86390 1
519562 99519562 1001 86380 86390 1
519503 99519503 1001 86380 86390 1
519221 99519221 1001 86380 86390 1
519313 99519313 1001 86380 86390 1
519397 99519397 1001 86380 86390 1
519993 99519993 1001 86380 86390 1
519845 99519845 1001 86380 86390 1
520531 99520531 1001 86380 86390 1
520403 99520403 1001 86380 86390 1
520087 99520087 1001 86380 86390 1
520062 99520062 1001 86380 86390 1
521290 99521290 1001 86380 86390 1
521323 99521323 1001 86380 86390 1
521081 99521081 1001 86380 86390 1
521152 99521152 1001 86380 86390 1
521498 99521498 1001 86380 86390 1
521540 99521540 1001 86380 86390 1
521915 99521915 1001 86380 86390 1
521954 99521954 1001 86380 86390 1
521904 99521904 1001 86380 86390 1
522393 99522393 1001 86380 86390 1
522487 99522487 1001 86380 86390 1
523106 99523106 1001 86380 86390 1
522746 99522746 1001 86380 86390 1
522543 99522543 1001 86380 86390 1
523151 99523151 1001 86380 86390 1
523879 99523879 1001 86380 86390 1
523696 99523696 1001 86380 86390 1
523712 99523712 1001 86380 86390 1
523505 99523505 1001 86380 86390 1
523390 99523390 1001 86380 86390 1
523480 99523480 1001 86380 86390 1
523481 99523481 1001 86380 86390 1
523461 99523461 1001 86380 86390 1
523426 99523426 1001 86380 86390 1
523996 99523996 1001 86380 86390 1
524105 99524105 1001 86380 86390 1
524670 99524670 1001 86380 86390 1
524727 99524727 1001 86380 86390 1
524599 99524599 1001 86380 86390 1
524495 99524495 1001 86380 86390 1
524949 99524949 1001 86380 86390 1
524952 99524952 1001 86380 86390 1
524965 99524965 1001 86380 86390 1
524774 99524774 1001 86380 86390 1
524961 99524961 1001 86380 86390 1
525446 99525446 1001 86380 86390 1
525454 99525454 1001 86380 86390 1
525317 99525317 1001 86380 86390 1
526364 99526364 1001 86380 86390 1
526365 99526365 1001 86380 86390 1
526410 99526410 1001 86380 86390 1
526159 99526159 1001 86380 86390 1
526186 99526186 1001 86380 86390 1
526150 99526150 1001 86380 86390 1
526189 99526189 1001 86380 86390 1
526047 99526047 1001 86380 86390 1
525985 99525985 1001 86380 86390 1
526575 99526575 1001 86380 86390 1
526441 99526441 1001 86380 86390 1
527064 99527064 1001 86380 86390 1
526981 99526981 1001 86380 86390 1
526950 99526950 1001 86380 86390 1
526831 99526831 1001 86380 86390 1
526819 99526819 1001 86380 86390 1
527946 99527946 1001 86380 86390 1
528034 99528034 1001 86380 86390 1
527996 99527996 1001 86380 86390 1
527457 99527457 1001 86380 86390 1
527472 99527472 1001 86380 86390 1
527620 99527620 1001 86380 86390 1
528800 99528800 1001 86380 86390 1
528881 99528881 1001 86380 86390 1
528844 99528844 1001 86380 86390 1
528599 99528599 1001 86380 86390 1
528282 99528282 1001 86380 86390 1
528419 99528419 1001 86380 86390 1
528330 99528330 1001 86380 86390 1
528924 99528924 1001 86380 86390 1
529005 99529005 1001 86380 86390 1
529076 99529076 1001 86380 86390 1
529582 99529582 1001 86380 86390 1
529159 99529159 1001 86380 86390 1
529859 99529859 1001 86380 86390 1
529746 99529746 1001 86380 86390 1
530526 99530526 1001 86380 86390 1
530499 99530499 1001 86380 86390 1
530346 99530346 1001 86380 86390 1
530114 99530114 1001 86380 86390 1
530045 99530045 1001 86380 86390 1
530558 99530558 1001 86380 86390 1
531294 99531294 1001 86380 86390 1
531145 99531145 1001 86380 86390 1
530787 99530787 1001 86380 86390 1
530775 99530775 1001 86380 86390 1
530778 99530778 1001 86380 86390 1
530845 99530845 1001 86380 86390 1
532138 99532138 1001 86380 86390 1
531977 99531977 1001 86380 86390 1
531637 99531637 1001 86380 86390 1
531720 99531720 1001 86380 86390 1
531759 99531759 1001 86380 86390 1
531645 99531645 1001 86380 86390 1
531739 99531739 1001 86380 86390 1
532870 99532870 1001 86380 86390 1
532886 99532886 1001 86380 86390 1
532764 99532764 1001 86380 86390 1
532807 99532807 1001 86380 86390 1
532564 99532564 1001 86380 86390 1
532539 99532539 1001 86380 86390 1
533080 99533080 1001 86380 86390 1
533187 99533187 1001 86380 86390 1
533722 99533722 1001 86380 86390 1
533790 99533790 1001 86380 86390 1
533355 99533355 1001 86380 86390 1
533421 99533421 1001 86380 86390 1
533345 99533345 1001 86380 86390 1
533898 99533898 1001 86380 86390 1
533880 99533880 1001 86380 86390 1
534380 99534380 1001 86380 86390 1
534250 99534250 1001 86380 86390 1
534071 99534071 1001 86380 86390 1
534178 99534178 1001 86380 86390 1
534719 99534719 1001 86380 86390 1
535472 99535472 1001 86380 86390 1
535458 99535458 1001 86380 86390 1
535031 99535031 1001 86380 86390 1
534904 99534904 1001 86380 86390 1
535547 99535547 1001 86380 86390 1
535606 99535606 1001 86380 86390 1
535620 99535620 1001 86380 86390 1
535518 99535518 1001 86380 86390 1
536142 99536142 1001 86380 86390 1
535860 99535860 1001 86380 86390 1
535762 99535762 1001 86380 86390 1
535804 99535804 1001 86380 86390 1
536519 99536519 1001 86380 86390 1
537028 99537028 1001 86380 86390 1
537082 99537082 1001 86380 86390 1
536725 99536725 1001 86380 86390 1
537333 99537333 1001 86380 86390 1
537631 99537631 1001 86380 86390 1
537593 99537593 1001 86380 86390 1
537497 99537497 1001 86380 86390 1
537567 99537567 1001 86380 86390 1
537441 99537441 1001 86380 86390 1
537455 99537455 1001 86380 86390 1
538784 99538784 1001 86380 86390 1
538431 99538431 1001 86380 86390 1
538457 99538457 1001 86380 86390 1
538497 99538497 1001 86380 86390 1
538413 99538413 1001 86380 86390 1
538351 99538351 1001 86380 86390 1
539581 99539581 1001 86380 86390 1
539520 99539520 1001 86380 86390 1
539372 99539372 1001 86380 86390 1
539113 99539113 1001 86380 86390 1
539187 99539187 1001 86380 86390 1
539694 99539694 1001 86380 86390 1
539669 99539669 1001 86380 86390 1
539805 99539805 1001 86380 86390 1
540409 99540409 1001 86380 86390 1
540268 99540268 1001 86380 86390 1
540232 99540232 1001 86380 86390 1
541101 99541101 1001 86380 86390 1
541194 99541194 1001 86380 86390 1
541122 99541122 1001 86380 86390 1
540990 99540990 1001 86380 86390 1
541044 99541044 1001 86380 86390 1
541465 99541465 1001 86380 86390 1
542055 99542055 1001 86380 86390 1
542022 99542022 1001 86380 86390 1
541512 99541512 1001 86380 86390 1
541553 99541553 1001 86380 86390 1
541593 99541593 1001 86380 86390 1
541544 99541544 1001 86380 86390 1
542277 99542277 1001 86380 86390 1
542256 99542256 1001 86380 86390 1
542940 99542940 1001 86380 86390 1
542586 99542586 1001 86380 86390 1
542677 99542677 1001 86380 86390 1
542484 99542484 1001 86380 86390 1
543055 99543055 1001 86380 86390 1
543735 99543735 1001 86380 86390 1
543764 99543764 1001 86380 86390 1
543546 99543546 1001 86380 86390 1
543357 99543357 1001 86380 86390 1
543207 99543207 1001 86380 86390 1
543962 99543962 1001 86380 86390 1
543812 99543812 1001 86380 86390 1
544510 99544510 1001 86380 86390 1
544574 99544574 1001 86380 86390 1
544252 99544252 1001 86380 86390 1
543991 99543991 1001 86380 86390 1
544160 99544160 1001 86380 86390 1
544112 99544112 1001 86380 86390 1
543999 99543999 1001 86380 86390 1
544026 99544026 1001 86380 86390 1
544700 99544700 1001 86380 86390 1
432971 235 1001 71460 71937 1
542179 601 1002 26791 28649 1
539260 849 1002 53818 64170 1
400130 99400130 1001 86380 86390 1
401123 99401123 1001 86380 86390 1
401276 99401276 1001 86380 86390 1
402210 99402210 1001 86380 86390 1
402524 99402524 1001 86380 86390 1
403264 99403264 1001 86380 86390 1
403910 99403910 1001 86380 86390 1
404044 99404044 1001 86380 86390 1
404207 99404207 1001 86380 86390 1
404697 99404697 1001 86380 86390 1
405000 99405000 1001 86380 86390 1
405064 99405064 1001 86380 86390 1
405198 99405198 1001 86380 86390 1
405308 99405308 1001 86380 86390 1
405387 99405387 1001 86380 86390 1
405510 99405510 1001 86380 86390 1
405417 99405417 1001 86380 86390 1
405729 99405729 1001 86380 86390 1
405683 99405683 1001 86380 86390 1
406401 99406401 1001 86380 86390 1
406428 99406428 1001 86380 86390 1
406581 99406581 1001 86380 86390 1
406679 99406679 1001 86380 86390 1
406922 99406922 1001 86380 86390 1
406854 99406854 1001 86380 86390 1
407428 99407428 1001 86380 86390 1
407921 99407921 1001 86380 86390 1
408459 99408459 1001 86380 86390 1
408644 99408644 1001 86380 86390 1
409028 99409028 1001 86380 86390 1
409138 99409138 1001 86380 86390 1
409495 99409495 1001 86380 86390 1
409843 99409843 1001 86380 86390 1
409984 99409984 1001 86380 86390 1
410002 99410002 1001 86380 86390 1
410182 99410182 1001 86380 86390 1
410465 99410465 1001 86380 86390 1
410601 99410601 1001 86380 86390 1
411119 99411119 1001 86380 86390 1
411934 99411934 1001 86380 86390 1
413542 99413542 1001 86380 86390 1
413462 99413462 1001 86380 86390 1
413096 99413096 1001 86380 86390 1
412949 99412949 1001 86380 86390 1
412486 99412486 1001 86380 86390 1
415103 99415103 1001 86380 86390 1
414937 99414937 1001 86380 86390 1
414677 99414677 1001 86380 86390 1
414621 99414621 1001 86380 86390 1
414125 99414125 1001 86380 86390 1
415570 99415570 1001 86380 86390 1
415641 99415641 1001 86380 86390 1
416965 99416965 1001 86380 86390 1
416022 99416022 1001 86380 86390 1
417265 99417265 1001 86380 86390 1
417423 99417423 1001 86380 86390 1
417559 99417559 1001 86380 86390 1
417485 99417485 1001 86380 86390 1
418043 99418043 1001 86380 86390 1
418093 99418093 1001 86380 86390 1
417669 99417669 1001 86380 86390 1
417989 99417989 1001 86380 86390 1
420278 99420278 1001 86380 86390 1
420114 99420114 1001 86380 86390 1
419444 99419444 1001 86380 86390 1
420509 99420509 1001 86380 86390 1
420794 99420794 1001 86380 86390 1
420821 99420821 1001 86380 86390 1
420783 99420783 1001 86380 86390 1
420690 99420690 1001 86380 86390 1
421745 99421745 1001 86380 86390 1
422060 99422060 1001 86380 86390 1
421875 99421875 1001 86380 86390 1
422077 99422077 1001 86380 86390 1
421135 99421135 1001 86380 86390 1
420907 99420907 1001 86380 86390 1
421202 99421202 1001 86380 86390 1
422457 99422457 1001 86380 86390 1
423608 99423608 1001 86380 86390 1
423523 99423523 1001 86380 86390 1
422859 99422859 1001 86380 86390 1
425091 99425091 1001 86380 86390 1
424962 99424962 1001 86380 86390 1
424787 99424787 1001 86380 86390 1
424604 99424604 1001 86380 86390 1
424917 99424917 1001 86380 86390 1
424818 99424818 1001 86380 86390 1
424274 99424274 1001 86380 86390 1
424253 99424253 1001 86380 86390 1
424332 99424332 1001 86380 86390 1
425436 99425436 1001 86380 86390 1
425532 99425532 1001 86380 86390 1
425480 99425480 1001 86380 86390 1
425813 99425813 1001 86380 86390 1
426816 99426816 1001 86380 86390 1
426844 99426844 1001 86380 86390 1
425842 99425842 1001 86380 86390 1
427202 99427202 1001 86380 86390 1
427251 99427251 1001 86380 86390 1
428114 99428114 1001 86380 86390 1
427802 99427802 1001 86380 86390 1
427744 99427744 1001 86380 86390 1
429039 99429039 1001 86380 86390 1
429128 99429128 1001 86380 86390 1
429009 99429009 1001 86380 86390 1
429121 99429121 1001 86380 86390 1
430007 99430007 1001 86380 86390 1
429824 99429824 1001 86380 86390 1
429630 99429630 1001 86380 86390 1
430704 99430704 1001 86380 86390 1
431750 99431750 1001 86380 86390 1
431895 99431895 1001 86380 86390 1
431754 99431754 1001 86380 86390 1
431398 99431398 1001 86380 86390 1
432206 99432206 1001 86380 86390 1
432292 99432292 1001 86380 86390 1
433434 99433434 1001 86380 86390 1
433675 99433675 1001 86380 86390 1
432930 99432930 1001 86380 86390 1
433219 99433219 1001 86380 86390 1
435128 99435128 1001 86380 86390 1
434904 99434904 1001 86380 86390 1
434231 99434231 1001 86380 86390 1
434174 99434174 1001 86380 86390 1
434459 99434459 1001 86380 86390 1
434219 99434219 1001 86380 86390 1
434367 99434367 1001 86380 86390 1
435525 99435525 1001 86380 86390 1
437000 99437000 1001 86380 86390 1
437293 99437293 1001 86380 86390 1
437298 99437298 1001 86380 86390 1
300039 99300039 1001 86380 86390 1
437337 99437337 1001 86380 86390 1
300683 99300683 1001 86380 86390 1
300661 99300661 1001 86380 86390 1
300516 99300516 1001 86380 86390 1
300400 99300400 1001 86380 86390 1
300324 99300324 1001 86380 86390 1
300468 99300468 1001 86380 86390 1
300266 99300266 1001 86380 86390 1
300293 99300293 1001 86380 86390 1
300868 99300868 1001 86380 86390 1
300888 99300888 1001 86380 86390 1
301365 99301365 1001 86380 86390 1
301011 99301011 1001 86380 86390 1
301003 99301003 1001 86380 86390 1
300966 99300966 1001 86380 86390 1
300940 99300940 1001 86380 86390 1
300958 99300958 1001 86380 86390 1
302312 99302312 1001 86380 86390 1
302288 99302288 1001 86380 86390 1
301819 99301819 1001 86380 86390 1
302581 99302581 1001 86380 86390 1
302466 99302466 1001 86380 86390 1
303080 99303080 1001 86380 86390 1
302890 99302890 1001 86380 86390 1
302634 99302634 1001 86380 86390 1
304032 99304032 1001 86380 86390 1
303909 99303909 1001 86380 86390 1
303679 99303679 1001 86380 86390 1
303548 99303548 1001 86380 86390 1
304225 99304225 1001 86380 86390 1
304233 99304233 1001 86380 86390 1
304704 99304704 1001 86380 86390 1
304592 99304592 1001 86380 86390 1
304531 99304531 1001 86380 86390 1
304380 99304380 1001 86380 86390 1
304353 99304353 1001 86380 86390 1
304988 99304988 1001 86380 86390 1
305031 99305031 1001 86380 86390 1
305623 99305623 1001 86380 86390 1
305668 99305668 1001 86380 86390 1
305474 99305474 1001 86380 86390 1
500088 99500088 1001 86380 86390 1
500028 99500028 1001 86380 86390 1
500070 99500070 1001 86380 86390 1
500110 99500110 1001 86380 86390 1
500739 99500739 1001 86380 86390 1
500613 99500613 1001 86380 86390 1
500800 99500800 1001 86380 86390 1
500432 99500432 1001 86380 86390 1
500539 99500539 1001 86380 86390 1
500323 99500323 1001 86380 86390 1
500338 99500338 1001 86380 86390 1
500199 99500199 1001 86380 86390 1
500895 99500895 1001 86380 86390 1
501001 99501001 1001 86380 86390 1
500887 99500887 1001 86380 86390 1
501393 99501393 1001 86380 86390 1
501074 99501074 1001 86380 86390 1
501179 99501179 1001 86380 86390 1
501118 99501118 1001 86380 86390 1
501807 99501807 1001 86380 86390 1
501764 99501764 1001 86380 86390 1
502352 99502352 1001 86380 86390 1
502423 99502423 1001 86380 86390 1
502463 99502463 1001 86380 86390 1
502057 99502057 1001 86380 86390 1
502061 99502061 1001 86380 86390 1
502142 99502142 1001 86380 86390 1
501917 99501917 1001 86380 86390 1
502261 99502261 1001 86380 86390 1
503116 99503116 1001 86380 86390 1
503170 99503170 1001 86380 86390 1
503022 99503022 1001 86380 86390 1
503036 99503036 1001 86380 86390 1
503029 99503029 1001 86380 86390 1
502889 99502889 1001 86380 86390 1
502724 99502724 1001 86380 86390 1
502820 99502820 1001 86380 86390 1
502809 99502809 1001 86380 86390 1
503433 99503433 1001 86380 86390 1
503345 99503345 1001 86380 86390 1
503293 99503293 1001 86380 86390 1
503495 99503495 1001 86380 86390 1
503951 99503951 1001 86380 86390 1
503956 99503956 1001 86380 86390 1
504112 99504112 1001 86380 86390 1
503632 99503632 1001 86380 86390 1
503543 99503543 1001 86380 86390 1
504119 99504119 1001 86380 86390 1
504751 99504751 1001 86380 86390 1
504654 99504654 1001 86380 86390 1
504550 99504550 1001 86380 86390 1
504504 99504504 1001 86380 86390 1
504479 99504479 1001 86380 86390 1
504519 99504519 1001 86380 86390 1
505578 99505578 1001 86380 86390 1
505553 99505553 1001 86380 86390 1
505560 99505560 1001 86380 86390 1
505927 99505927 1001 86380 86390 1
506404 99506404 1001 86380 86390 1
506199 99506199 1001 86380 86390 1
506278 99506278 1001 86380 86390 1
506164 99506164 1001 86380 86390 1
506753 99506753 1001 86380 86390 1
507133 99507133 1001 86380 86390 1
507528 99507528 1001 86380 86390 1
507490 99507490 1001 86380 86390 1
507530 99507530 1001 86380 86390 1
508237 99508237 1001 86380 86390 1
507990 99507990 1001 86380 86390 1
508321 99508321 1001 86380 86390 1
508987 99508987 1001 86380 86390 1
508927 99508927 1001 86380 86390 1
508726 99508726 1001 86380 86390 1
508833 99508833 1001 86380 86390 1
508508 99508508 1001 86380 86390 1
509815 99509815 1001 86380 86390 1
509494 99509494 1001 86380 86390 1
509461 99509461 1001 86380 86390 1
509283 99509283 1001 86380 86390 1
510087 99510087 1001 86380 86390 1
510692 99510692 1001 86380 86390 1
510632 99510632 1001 86380 86390 1
510648 99510648 1001 86380 86390 1
510366 99510366 1001 86380 86390 1
510262 99510262 1001 86380 86390 1
510200 99510200 1001 86380 86390 1
510788 99510788 1001 86380 86390 1
510846 99510846 1001 86380 86390 1
511412 99511412 1001 86380 86390 1
511404 99511404 1001 86380 86390 1
511420 99511420 1001 86380 86390 1
511446 99511446 1001 86380 86390 1
511235 99511235 1001 86380 86390 1
511212 99511212 1001 86380 86390 1
511200 99511200 1001 86380 86390 1
511694 99511694 1001 86380 86390 1
512336 99512336 1001 86380 86390 1
512101 99512101 1001 86380 86390 1
512076 99512076 1001 86380 86390 1
512155 99512155 1001 86380 86390 1
512094 99512094 1001 86380 86390 1
513116 99513116 1001 86380 86390 1
513195 99513195 1001 86380 86390 1
513022 99513022 1001 86380 86390 1
513126 99513126 1001 86380 86390 1
512820 99512820 1001 86380 86390 1
512727 99512727 1001 86380 86390 1
512755 99512755 1001 86380 86390 1
513272 99513272 1001 86380 86390 1
513264 99513264 1001 86380 86390 1
513645 99513645 1001 86380 86390 1
513718 99513718 1001 86380 86390 1
513556 99513556 1001 86380 86390 1
513508 99513508 1001 86380 86390 1
513497 99513497 1001 86380 86390 1
514186 99514186 1001 86380 86390 1
514051 99514051 1001 86380 86390 1
514517 99514517 1001 86380 86390 1
514309 99514309 1001 86380 86390 1
514984 99514984 1001 86380 86390 1
514900 99514900 1001 86380 86390 1
515004 99515004 1001 86380 86390 1
515020 99515020 1001 86380 86390 1
515008 99515008 1001 86380 86390 1
515270 99515270 1001 86380 86390 1
515208 99515208 1001 86380 86390 1
516565 99516565 1001 86380 86390 1
516632 99516632 1001 86380 86390 1
517194 99517194 1001 86380 86390 1
517099 99517099 1001 86380 86390 1
517022 99517022 1001 86380 86390 1
516859 99516859 1001 86380 86390 1
517446 99517446 1001 86380 86390 1
518127 99518127 1001 86380 86390 1
518788 99518788 1001 86380 86390 1
518892 99518892 1001 86380 86390 1
518944 99518944 1001 86380 86390 1
518980 99518980 1001 86380 86390 1
518936 99518936 1001 86380 86390 1
518504 99518504 1001 86380 86390 1
519133 99519133 1001 86380 86390 1
519700 99519700 1001 86380 86390 1
519771 99519771 1001 86380 86390 1
519630 99519630 1001 86380 86390 1
519540 99519540 1001 86380 86390 1
519439 99519439 1001 86380 86390 1
519951 99519951 1001 86380 86390 1
520437 99520437 1001 86380 86390 1
520360 99520360 1001 86380 86390 1
520363 99520363 1001 86380 86390 1
520367 99520367 1001 86380 86390 1
520126 99520126 1001 86380 86390 1
520681 99520681 1001 86380 86390 1
520658 99520658 1001 86380 86390 1
521326 99521326 1001 86380 86390 1
521439 99521439 1001 86380 86390 1
521255 99521255 1001 86380 86390 1
521165 99521165 1001 86380 86390 1
520968 99520968 1001 86380 86390 1
520958 99520958 1001 86380 86390 1
520869 99520869 1001 86380 86390 1
521593 99521593 1001 86380 86390 1
521624 99521624 1001 86380 86390 1
521469 99521469 1001 86380 86390 1
522179 99522179 1001 86380 86390 1
522269 99522269 1001 86380 86390 1
522036 99522036 1001 86380 86390 1
523045 99523045 1001 86380 86390 1
522908 99522908 1001 86380 86390 1
522614 99522614 1001 86380 86390 1
522594 99522594 1001 86380 86390 1
522548 99522548 1001 86380 86390 1
523285 99523285 1001 86380 86390 1
523195 99523195 1001 86380 86390 1
523276 99523276 1001 86380 86390 1
523178 99523178 1001 86380 86390 1
523765 99523765 1001 86380 86390 1
523921 99523921 1001 86380 86390 1
523533 99523533 1001 86380 86390 1
523518 99523518 1001 86380 86390 1
523402 99523402 1001 86380 86390 1
523373 99523373 1001 86380 86390 1
524049 99524049 1001 86380 86390 1
524764 99524764 1001 86380 86390 1
524532 99524532 1001 86380 86390 1
524824 99524824 1001 86380 86390 1
524840 99524840 1001 86380 86390 1
525421 99525421 1001 86380 86390 1
525461 99525461 1001 86380 86390 1
525488 99525488 1001 86380 86390 1
525228 99525228 1001 86380 86390 1
525312 99525312 1001 86380 86390 1
525694 99525694 1001 86380 86390 1
526378 99526378 1001 86380 86390 1
526301 99526301 1001 86380 86390 1
526356 99526356 1001 86380 86390 1
526590 99526590 1001 86380 86390 1
526603 99526603 1001 86380 86390 1
527083 99527083 1001 86380 86390 1
527187 99527187 1001 86380 86390 1
527206 99527206 1001 86380 86390 1
526871 99526871 1001 86380 86390 1
526785 99526785 1001 86380 86390 1
527381 99527381 1001 86380 86390 1
527412 99527412 1001 86380 86390 1
527948 99527948 1001 86380 86390 1
527968 99527968 1001 86380 86390 1
527984 99527984 1001 86380 86390 1
527484 99527484 1001 86380 86390 1
528276 99528276 1001 86380 86390 1
528734 99528734 1001 86380 86390 1
528818 99528818 1001 86380 86390 1
528884 99528884 1001 86380 86390 1
528490 99528490 1001 86380 86390 1
528510 99528510 1001 86380 86390 1
528539 99528539 1001 86380 86390 1
528431 99528431 1001 86380 86390 1
528970 99528970 1001 86380 86390 1
528934 99528934 1001 86380 86390 1
528921 99528921 1001 86380 86390 1
529302 99529302 1001 86380 86390 1
529160 99529160 1001 86380 86390 1
529752 99529752 1001 86380 86390 1
529821 99529821 1001 86380 86390 1
529745 99529745 1001 86380 86390 1
529851 99529851 1001 86380 86390 1
530487 99530487 1001 86380 86390 1
530208 99530208 1001 86380 86390 1
530315 99530315 1001 86380 86390 1
530213 99530213 1001 86380 86390 1
530204 99530204 1001 86380 86390 1
530217 99530217 1001 86380 86390 1
530037 99530037 1001 86380 86390 1
529960 99529960 1001 86380 86390 1
530044 99530044 1001 86380 86390 1
530611 99530611 1001 86380 86390 1
530703 99530703 1001 86380 86390 1
530981 99530981 1001 86380 86390 1
530901 99530901 1001 86380 86390 1
530876 99530876 1001 86380 86390 1
531462 99531462 1001 86380 86390 1
532051 99532051 1001 86380 86390 1
532053 99532053 1001 86380 86390 1
532191 99532191 1001 86380 86390 1
531796 99531796 1001 86380 86390 1
531933 99531933 1001 86380 86390 1
531882 99531882 1001 86380 86390 1
531748 99531748 1001 86380 86390 1
532299 99532299 1001 86380 86390 1
532224 99532224 1001 86380 86390 1
532355 99532355 1001 86380 86390 1
532829 99532829 1001 86380 86390 1
532775 99532775 1001 86380 86390 1
532502 99532502 1001 86380 86390 1
532416 99532416 1001 86380 86390 1
532523 99532523 1001 86380 86390 1
533180 99533180 1001 86380 86390 1
533798 99533798 1001 86380 86390 1
533488 99533488 1001 86380 86390 1
533515 99533515 1001 86380 86390 1
533881 99533881 1001 86380 86390 1
534557 99534557 1001 86380 86390 1
534502 99534502 1001 86380 86390 1
534391 99534391 1001 86380 86390 1
534218 99534218 1001 86380 86390 1
535344 99535344 1001 86380 86390 1
535358 99535358 1001 86380 86390 1
535494 99535494 1001 86380 86390 1
535134 99535134 1001 86380 86390 1
535666 99535666 1001 86380 86390 1
535545 99535545 1001 86380 86390 1
536247 99536247 1001 86380 86390 1
536192 99536192 1001 86380 86390 1
535732 99535732 1001 86380 86390 1
536472 99536472 1001 86380 86390 1
536934 99536934 1001 86380 86390 1
536792 99536792 1001 86380 86390 1
536552 99536552 1001 86380 86390 1
537809 99537809 1001 86380 86390 1
537879 99537879 1001 86380 86390 1
537589 99537589 1001 86380 86390 1
537597 99537597 1001 86380 86390 1
537716 99537716 1001 86380 86390 1
537512 99537512 1001 86380 86390 1
538085 99538085 1001 86380 86390 1
538612 99538612 1001 86380 86390 1
538756 99538756 1001 86380 86390 1
538653 99538653 1001 86380 86390 1
538221 99538221 1001 86380 86390 1
538201 99538201 1001 86380 86390 1
538307 99538307 1001 86380 86390 1
539497 99539497 1001 86380 86390 1
539378 99539378 1001 86380 86390 1
539152 99539152 1001 86380 86390 1
539080 99539080 1001 86380 86390 1
539029 99539029 1001 86380 86390 1
539713 99539713 1001 86380 86390 1
540274 99540274 1001 86380 86390 1
540348 99540348 1001 86380 86390 1
540076 99540076 1001 86380 86390 1
539941 99539941 1001 86380 86390 1
540628 99540628 1001 86380 86390 1
540552 99540552 1001 86380 86390 1
541270 99541270 1001 86380 86390 1
541144 99541144 1001 86380 86390 1
541097 99541097 1001 86380 86390 1
540949 99540949 1001 86380 86390 1
541072 99541072 1001 86380 86390 1
540860 99540860 1001 86380 86390 1
540796 99540796 1001 86380 86390 1
541995 99541995 1001 86380 86390 1
541774 99541774 1001 86380 86390 1
541828 99541828 1001 86380 86390 1
541713 99541713 1001 86380 86390 1
541757 99541757 1001 86380 86390 1
541569 99541569 1001 86380 86390 1
541508 99541508 1001 86380 86390 1
542194 99542194 1001 86380 86390 1
542312 99542312 1001 86380 86390 1
542613 99542613 1001 86380 86390 1
543124 99543124 1001 86380 86390 1
543574 99543574 1001 86380 86390 1
543467 99543467 1001 86380 86390 1
543457 99543457 1001 86380 86390 1
543367 99543367 1001 86380 86390 1
543473 99543473 1001 86380 86390 1
543552 99543552 1001 86380 86390 1
543839 99543839 1001 86380 86390 1
544236 99544236 1001 86380 86390 1
544275 99544275 1001 86380 86390 1
544353 99544353 1001 86380 86390 1
544199 99544199 1001 86380 86390 1
544644 99544644 1001 86380 86390 1
500170 649 1002 44934 52410 1
500172 1055 1002 58783 65469 1
516790 954 1002 43897 50753 1
400330 99400330 1001 86380 86390 1
400462 99400462 1001 86380 86390 1
400599 99400599 1001 86380 86390 1
400663 99400663 1001 86380 86390 1
400933 99400933 1001 86380 86390 1
401044 99401044 1001 86380 86390 1
401666 99401666 1001 86380 86390 1
402028 99402028 1001 86380 86390 1
402690 99402690 1001 86380 86390 1
403113 99403113 1001 86380 86390 1
403481 99403481 1001 86380 86390 1
403610 99403610 1001 86380 86390 1
404444 99404444 1001 86380 86390 1
404669 99404669 1001 86380 86390 1
404894 99404894 1001 86380 86390 1
405482 99405482 1001 86380 86390 1
405582 99405582 1001 86380 86390 1
405915 99405915 1001 86380 86390 1
406484 99406484 1001 86380 86390 1
407709 99407709 1001 86380 86390 1
407869 99407869 1001 86380 86390 1
408089 99408089 1001 86380 86390 1
408350 99408350 1001 86380 86390 1
408333 99408333 1001 86380 86390 1
408337 99408337 1001 86380 86390 1
409179 99409179 1001 86380 86390 1
409156 99409156 1001 86380 86390 1
409194 99409194 1001 86380 86390 1
409593 99409593 1001 86380 86390 1
409670 99409670 1001 86380 86390 1
410099 99410099 1001 86380 86390 1
410141 99410141 1001 86380 86390 1
410308 99410308 1001 86380 86390 1
410686 99410686 1001 86380 86390 1
410698 99410698 1001 86380 86390 1
410800 99410800 1001 86380 86390 1
411076 99411076 1001 86380 86390 1
411310 99411310 1001 86380 86390 1
411323 99411323 1001 86380 86390 1
411430 99411430 1001 86380 86390 1
411456 99411456 1001 86380 86390 1
412287 99412287 1001 86380 86390 1
413476 99413476 1001 86380 86390 1
413119 99413119 1001 86380 86390 1
413792 99413792 1001 86380 86390 1
415198 99415198 1001 86380 86390 1
414694 99414694 1001 86380 86390 1
414905 99414905 1001 86380 86390 1
414344 99414344 1001 86380 86390 1
415707 99415707 1001 86380 86390 1
415358 99415358 1001 86380 86390 1
416637 99416637 1001 86380 86390 1
416906 99416906 1001 86380 86390 1
416551 99416551 1001 86380 86390 1
416155 99416155 1001 86380 86390 1
417074 99417074 1001 86380 86390 1
417248 99417248 1001 86380 86390 1
417061 99417061 1001 86380 86390 1
417041 99417041 1001 86380 86390 1
417575 99417575 1001 86380 86390 1
417561 99417561 1001 86380 86390 1
418458 99418458 1001 86380 86390 1
418493 99418493 1001 86380 86390 1
418522 99418522 1001 86380 86390 1
420334 99420334 1001 86380 86390 1
419809 99419809 1001 86380 86390 1
419363 99419363 1001 86380 86390 1
419502 99419502 1001 86380 86390 1
421999 99421999 1001 86380 86390 1
421352 99421352 1001 86380 86390 1
421204 99421204 1001 86380 86390 1
421206 99421206 1001 86380 86390 1
420883 99420883 1001 86380 86390 1
421168 99421168 1001 86380 86390 1
422162 99422162 1001 86380 86390 1
422527 99422527 1001 86380 86390 1
422470 99422470 1001 86380 86390 1
423406 99423406 1001 86380 86390 1
423724 99423724 1001 86380 86390 1
423234 99423234 1001 86380 86390 1
423084 99423084 1001 86380 86390 1
422604 99422604 1001 86380 86390 1
422780 99422780 1001 86380 86390 1
422760 99422760 1001 86380 86390 1
423848 99423848 1001 86380 86390 1
425271 99425271 1001 86380 86390 1
424904 99424904 1001 86380 86390 1
424946 99424946 1001 86380 86390 1
424576 99424576 1001 86380 86390 1
424446 99424446 1001 86380 86390 1
424161 99424161 1001 86380 86390 1
424427 99424427 1001 86380 86390 1
425429 99425429 1001 86380 86390 1
425581 99425581 1001 86380 86390 1
425710 99425710 1001 86380 86390 1
425573 99425573 1001 86380 86390 1
425401 99425401 1001 86380 86390 1
426840 99426840 1001 86380 86390 1
427066 99427066 1001 86380 86390 1
427020 99427020 1001 86380 86390 1
425944 99425944 1001 86380 86390 1
427507 99427507 1001 86380 86390 1
428434 99428434 1001 86380 86390 1
428152 99428152 1001 86380 86390 1
427995 99427995 1001 86380 86390 1
427943 99427943 1001 86380 86390 1
427850 99427850 1001 86380 86390 1
427905 99427905 1001 86380 86390 1
427791 99427791 1001 86380 86390 1
429132 99429132 1001 86380 86390 1
429159 99429159 1001 86380 86390 1
429084 99429084 1001 86380 86390 1
430166 99430166 1001 86380 86390 1
430344 99430344 1001 86380 86390 1
430348 99430348 1001 86380 86390 1
429946 99429946 1001 86380 86390 1
429378 99429378 1001 86380 86390 1
430389 99430389 1001 86380 86390 1
430787 99430787 1001 86380 86390 1
430816 99430816 1001 86380 86390 1
431400 99431400 1001 86380 86390 1
431613 99431613 1001 86380 86390 1
430947 99430947 1001 86380 86390 1
431015 99431015 1001 86380 86390 1
430970 99430970 1001 86380 86390 1
432414 99432414 1001 86380 86390 1
432073 99432073 1001 86380 86390 1
433484 99433484 1001 86380 86390 1
433471 99433471 1001 86380 86390 1
433016 99433016 1001 86380 86390 1
432831 99432831 1001 86380 86390 1
433741 99433741 1001 86380 86390 1
435434 99435434 1001 86380 86390 1
435135 99435135 1001 86380 86390 1
434784 99434784 1001 86380 86390 1
434873 99434873 1001 86380 86390 1
434856 99434856 1001 86380 86390 1
434472 99434472 1001 86380 86390 1
434270 99434270 1001 86380 86390 1
434391 99434391 1001 86380 86390 1
434138 99434138 1001 86380 86390 1
436980 99436980 1001 86380 86390 1
436713 99436713 1001 86380 86390 1
436698 99436698 1001 86380 86390 1
436288 99436288 1001 86380 86390 1
300018 99300018 1001 86380 86390 1
300008 99300008 1001 86380 86390 1
300035 99300035 1001 86380 86390 1
300697 99300697 1001 86380 86390 1
300594 99300594 1001 86380 86390 1
300711 99300711 1001 86380 86390 1
300402 99300402 1001 86380 86390 1
300744 99300744 1001 86380 86390 1
301437 99301437 1001 86380 86390 1
301167 99301167 1001 86380 86390 1
301278 99301278 1001 86380 86390 1
301162 99301162 1001 86380 86390 1
301735 99301735 1001 86380 86390 1
301599 99301599 1001 86380 86390 1
301690 99301690 1001 86380 86390 1
302285 99302285 1001 86380 86390 1
302313 99302313 1001 86380 86390 1
302071 99302071 1001 86380 86390 1
302047 99302047 1001 86380 86390 1
302489 99302489 1001 86380 86390 1
302387 99302387 1001 86380 86390 1
303097 99303097 1001 86380 86390 1
303087 99303087 1001 86380 86390 1
302956 99302956 1001 86380 86390 1
302853 99302853 1001 86380 86390 1
302843 99302843 1001 86380 86390 1
303306 99303306 1001 86380 86390 1
303844 99303844 1001 86380 86390 1
303863 99303863 1001 86380 86390 1
303902 99303902 1001 86380 86390 1
303700 99303700 1001 86380 86390 1
303625 99303625 1001 86380 86390 1
303730 99303730 1001 86380 86390 1
303475 99303475 1001 86380 86390 1
304086 99304086 1001 86380 86390 1
304737 99304737 1001 86380 86390 1
304475 99304475 1001 86380 86390 1
304529 99304529 1001 86380 86390 1
304594 99304594 1001 86380 86390 1
304607 99304607 1001 86380 86390 1
304888 99304888 1001 86380 86390 1
304862 99304862 1001 86380 86390 1
305033 99305033 1001 86380 86390 1
305583 99305583 1001 86380 86390 1
305442 99305442 1001 86380 86390 1
305091 99305091 1001 86380 86390 1
500143 99500143 1001 86380 86390 1
500656 99500656 1001 86380 86390 1
500367 99500367 1001 86380 86390 1
500385 99500385 1001 86380 86390 1
501537 99501537 1001 86380 86390 1
501596 99501596 1001 86380 86390 1
501455 99501455 1001 86380 86390 1
501333 99501333 1001 86380 86390 1
501270 99501270 1001 86380 86390 1
501348 99501348 1001 86380 86390 1
501170 99501170 1001 86380 86390 1
501690 99501690 1001 86380 86390 1
501748 99501748 1001 86380 86390 1
502453 99502453 1001 86380 86390 1
502132 99502132 1001 86380 86390 1
502090 99502090 1001 86380 86390 1
501945 99501945 1001 86380 86390 1
502051 99502051 1001 86380 86390 1
501869 99501869 1001 86380 86390 1
502567 99502567 1001 86380 86390 1
502496 99502496 1001 86380 86390 1
502550 99502550 1001 86380 86390 1
503242 99503242 1001 86380 86390 1
503047 99503047 1001 86380 86390 1
502769 99502769 1001 86380 86390 1
503996 99503996 1001 86380 86390 1
503834 99503834 1001 86380 86390 1
503847 99503847 1001 86380 86390 1
503608 99503608 1001 86380 86390 1
504584 99504584 1001 86380 86390 1
504591 99504591 1001 86380 86390 1
504736 99504736 1001 86380 86390 1
504402 99504402 1001 86380 86390 1
505295 99505295 1001 86380 86390 1
505321 99505321 1001 86380 86390 1
505237 99505237 1001 86380 86390 1
505775 99505775 1001 86380 86390 1
506300 99506300 1001 86380 86390 1
506328 99506328 1001 86380 86390 1
506185 99506185 1001 86380 86390 1
506382 99506382 1001 86380 86390 1
506253 99506253 1001 86380 86390 1
506110 99506110 1001 86380 86390 1
506166 99506166 1001 86380 86390 1
506767 99506767 1001 86380 86390 1
507306 99507306 1001 86380 86390 1
507254 99507254 1001 86380 86390 1
506813 99506813 1001 86380 86390 1
507575 99507575 1001 86380 86390 1
508181 99508181 1001 86380 86390 1
508027 99508027 1001 86380 86390 1
507681 99507681 1001 86380 86390 1
508294 99508294 1001 86380 86390 1
508412 99508412 1001 86380 86390 1
509043 99509043 1001 86380 86390 1
508879 99508879 1001 86380 86390 1
508958 99508958 1001 86380 86390 1
508847 99508847 1001 86380 86390 1
508824 99508824 1001 86380 86390 1
508734 99508734 1001 86380 86390 1
508841 99508841 1001 86380 86390 1
508614 99508614 1001 86380 86390 1
508537 99508537 1001 86380 86390 1
508513 99508513 1001 86380 86390 1
508645 99508645 1001 86380 86390 1
508658 99508658 1001 86380 86390 1
509177 99509177 1001 86380 86390 1
509096 99509096 1001 86380 86390 1
509423 99509423 1001 86380 86390 1
509430 99509430 1001 86380 86390 1
509938 99509938 1001 86380 86390 1
510076 99510076 1001 86380 86390 1
510621 99510621 1001 86380 86390 1
510463 99510463 1001 86380 86390 1
510399 99510399 1001 86380 86390 1
510112 99510112 1001 86380 86390 1
510307 99510307 1001 86380 86390 1
510786 99510786 1001 86380 86390 1
511479 99511479 1001 86380 86390 1
511378 99511378 1001 86380 86390 1
511538 99511538 1001 86380 86390 1
511318 99511318 1001 86380 86390 1
511022 99511022 1001 86380 86390 1
512280 99512280 1001 86380 86390 1
512314 99512314 1001 86380 86390 1
512109 99512109 1001 86380 86390 1
512010 99512010 1001 86380 86390 1
511825 99511825 1001 86380 86390 1
512484 99512484 1001 86380 86390 1
512498 99512498 1001 86380 86390 1
513054 99513054 1001 86380 86390 1
513070 99513070 1001 86380 86390 1
513032 99513032 1001 86380 86390 1
512939 99512939 1001 86380 86390 1
512891 99512891 1001 86380 86390 1
512695 99512695 1001 86380 86390 1
513354 99513354 1001 86380 86390 1
513958 99513958 1001 86380 86390 1
513725 99513725 1001 86380 86390 1
513655 99513655 1001 86380 86390 1
513681 99513681 1001 86380 86390 1
513604 99513604 1001 86380 86390 1
513519 99513519 1001 86380 86390 1
513411 99513411 1001 86380 86390 1
514058 99514058 1001 86380 86390 1
514087 99514087 1001 86380 86390 1
514101 99514101 1001 86380 86390 1
514116 99514116 1001 86380 86390 1
514673 99514673 1001 86380 86390 1
514687 99514687 1001 86380 86390 1
514252 99514252 1001 86380 86390 1
515051 99515051 1001 86380 86390 1
515054 99515054 1001 86380 86390 1
515536 99515536 1001 86380 86390 1
515567 99515567 1001 86380 86390 1
515459 99515459 1001 86380 86390 1
515149 99515149 1001 86380 86390 1
515202 99515202 1001 86380 86390 1
516329 99516329 1001 86380 86390 1
516435 99516435 1001 86380 86390 1
516415 99516415 1001 86380 86390 1
516125 99516125 1001 86380 86390 1
516281 99516281 1001 86380 86390 1
516232 99516232 1001 86380 86390 1
515940 99515940 1001 86380 86390 1
515976 99515976 1001 86380 86390 1
516053 99516053 1001 86380 86390 1
516638 99516638 1001 86380 86390 1
516529 99516529 1001 86380 86390 1
517234 99517234 1001 86380 86390 1
516940 99516940 1001 86380 86390 1
516984 99516984 1001 86380 86390 1
516846 99516846 1001 86380 86390 1
516821 99516821 1001 86380 86390 1
516786 99516786 1001 86380 86390 1
516842 99516842 1001 86380 86390 1
517464 99517464 1001 86380 86390 1
517362 99517362 1001 86380 86390 1
517389 99517389 1001 86380 86390 1
518054 99518054 1001 86380 86390 1
517977 99517977 1001 86380 86390 1
517839 99517839 1001 86380 86390 1
517799 99517799 1001 86380 86390 1
517579 99517579 1001 86380 86390 1
517563 99517563 1001 86380 86390 1
518271 99518271 1001 86380 86390 1
518741 99518741 1001 86380 86390 1
518780 99518780 1001 86380 86390 1
519674 99519674 1001 86380 86390 1
519768 99519768 1001 86380 86390 1
519455 99519455 1001 86380 86390 1
519444 99519444 1001 86380 86390 1
519223 99519223 1001 86380 86390 1
519877 99519877 1001 86380 86390 1
519955 99519955 1001 86380 86390 1
519998 99519998 1001 86380 86390 1
519872 99519872 1001 86380 86390 1
519860 99519860 1001 86380 86390 1
520518 99520518 1001 86380 86390 1
520227 99520227 1001 86380 86390 1
520118 99520118 1001 86380 86390 1
521286 99521286 1001 86380 86390 1
521284 99521284 1001 86380 86390 1
521225 99521225 1001 86380 86390 1
521075 99521075 1001 86380 86390 1
521116 99521116 1001 86380 86390 1
521155 99521155 1001 86380 86390 1
521542 99521542 1001 86380 86390 1
521581 99521581 1001 86380 86390 1
522093 99522093 1001 86380 86390 1
522087 99522087 1001 86380 86390 1
522029 99522029 1001 86380 86390 1
522484 99522484 1001 86380 86390 1
522383 99522383 1001 86380 86390 1
522423 99522423 1001 86380 86390 1
523108 99523108 1001 86380 86390 1
523040 99523040 1001 86380 86390 1
522989 99522989 1001 86380 86390 1
522861 99522861 1001 86380 86390 1
522906 99522906 1001 86380 86390 1
522753 99522753 1001 86380 86390 1
522792 99522792 1001 86380 86390 1
522886 99522886 1001 86380 86390 1
523287 99523287 1001 86380 86390 1
523163 99523163 1001 86380 86390 1
523243 99523243 1001 86380 86390 1
523895 99523895 1001 86380 86390 1
523821 99523821 1001 86380 86390 1
523334 99523334 1001 86380 86390 1
524694 99524694 1001 86380 86390 1
524735 99524735 1001 86380 86390 1
524749 99524749 1001 86380 86390 1
524756 99524756 1001 86380 86390 1
524762 99524762 1001 86380 86390 1
524245 99524245 1001 86380 86390 1
524169 99524169 1001 86380 86390 1
524223 99524223 1001 86380 86390 1
524953 99524953 1001 86380 86390 1
524941 99524941 1001 86380 86390 1
524773 99524773 1001 86380 86390 1
524879 99524879 1001 86380 86390 1
524971 99524971 1001 86380 86390 1
525529 99525529 1001 86380 86390 1
525353 99525353 1001 86380 86390 1
525034 99525034 1001 86380 86390 1
525176 99525176 1001 86380 86390 1
525140 99525140 1001 86380 86390 1
526167 99526167 1001 86380 86390 1
526158 99526158 1001 86380 86390 1
526568 99526568 1001 86380 86390 1
526458 99526458 1001 86380 86390 1
526923 99526923 1001 86380 86390 1
526669 99526669 1001 86380 86390 1
527947 99527947 1001 86380 86390 1
527883 99527883 1001 86380 86390 1
527873 99527873 1001 86380 86390 1
527952 99527952 1001 86380 86390 1
527780 99527780 1001 86380 86390 1
527836 99527836 1001 86380 86390 1
527799 99527799 1001 86380 86390 1
527558 99527558 1001 86380 86390 1
527610 99527610 1001 86380 86390 1
527615 99527615 1001 86380 86390 1
528743 99528743 1001 86380 86390 1
528402 99528402 1001 86380 86390 1
529065 99529065 1001 86380 86390 1
529665 99529665 1001 86380 86390 1
529666 99529666 1001 86380 86390 1
529556 99529556 1001 86380 86390 1
529452 99529452 1001 86380 86390 1
529322 99529322 1001 86380 86390 1
529305 99529305 1001 86380 86390 1
530399 99530399 1001 86380 86390 1
530469 99530469 1001 86380 86390 1
530446 99530446 1001 86380 86390 1
530463 99530463 1001 86380 86390 1
530301 99530301 1001 86380 86390 1
529933 99529933 1001 86380 86390 1
530556 99530556 1001 86380 86390 1
531212 99531212 1001 86380 86390 1
531277 99531277 1001 86380 86390 1
531228 99531228 1001 86380 86390 1
531368 99531368 1001 86380 86390 1
531302 99531302 1001 86380 86390 1
530969 99530969 1001 86380 86390 1
531002 99531002 1001 86380 86390 1
531458 99531458 1001 86380 86390 1
531556 99531556 1001 86380 86390 1
531863 99531863 1001 86380 86390 1
532244 99532244 1001 86380 86390 1
532285 99532285 1001 86380 86390 1
532774 99532774 1001 86380 86390 1
532454 99532454 1001 86380 86390 1
533052 99533052 1001 86380 86390 1
533169 99533169 1001 86380 86390 1
533786 99533786 1001 86380 86390 1
533676 99533676 1001 86380 86390 1
533315 99533315 1001 86380 86390 1
533240 99533240 1001 86380 86390 1
533331 99533331 1001 86380 86390 1
533399 99533399 1001 86380 86390 1
533337 99533337 1001 86380 86390 1
533918 99533918 1001 86380 86390 1
534595 99534595 1001 86380 86390 1
534447 99534447 1001 86380 86390 1
534186 99534186 1001 86380 86390 1
534202 99534202 1001 86380 86390 1
534825 99534825 1001 86380 86390 1
535382 99535382 1001 86380 86390 1
535177 99535177 1001 86380 86390 1
535300 99535300 1001 86380 86390 1
535092 99535092 1001 86380 86390 1
535701 99535701 1001 86380 86390 1
535584 99535584 1001 86380 86390 1
536053 99536053 1001 86380 86390 1
536081 99536081 1001 86380 86390 1
536128 99536128 1001 86380 86390 1
535934 99535934 1001 86380 86390 1
535847 99535847 1001 86380 86390 1
535745 99535745 1001 86380 86390 1
535734 99535734 1001 86380 86390 1
536878 99536878 1001 86380 86390 1
537367 99537367 1001 86380 86390 1
537813 99537813 1001 86380 86390 1
537735 99537735 1001 86380 86390 1
538121 99538121 1001 86380 86390 1
538750 99538750 1001 86380 86390 1
538574 99538574 1001 86380 86390 1
538295 99538295 1001 86380 86390 1
538904 99538904 1001 86380 86390 1
538872 99538872 1001 86380 86390 1
538860 99538860 1001 86380 86390 1
539561 99539561 1001 86380 86390 1
539423 99539423 1001 86380 86390 1
539322 99539322 1001 86380 86390 1
539286 99539286 1001 86380 86390 1
539326 99539326 1001 86380 86390 1
539264 99539264 1001 86380 86390 1
539710 99539710 1001 86380 86390 1
539711 99539711 1001 86380 86390 1
540107 99540107 1001 86380 86390 1
540063 99540063 1001 86380 86390 1
539969 99539969 1001 86380 86390 1
540607 99540607 1001 86380 86390 1
540661 99540661 1001 86380 86390 1
541178 99541178 1001 86380 86390 1
541263 99541263 1001 86380 86390 1
540890 99540890 1001 86380 86390 1
540762 99540762 1001 86380 86390 1
540843 99540843 1001 86380 86390 1
540744 99540744 1001 86380 86390 1
540748 99540748 1001 86380 86390 1
540696 99540696 1001 86380 86390 1
541307 99541307 1001 86380 86390 1
541372 99541372 1001 86380 86390 1
541756 99541756 1001 86380 86390 1
541834 99541834 1001 86380 86390 1
541681 99541681 1001 86380 86390 1
541513 99541513 1001 86380 86390 1
542689 99542689 1001 86380 86390 1
542467 99542467 1001 86380 86390 1
542374 99542374 1001 86380 86390 1
543050 99543050 1001 86380 86390 1
543604 99543604 1001 86380 86390 1
543391 99543391 1001 86380 86390 1
543328 99543328 1001 86380 86390 1
544536 99544536 1001 86380 86390 1
544356 99544356 1001 86380 86390 1
544345 99544345 1001 86380 86390 1
544667 99544667 1001 86380 86390 1
508450 949 1001 63122 63422 1
533725 967 1002 49135 49833 1
400280 99400280 1001 86380 86390 1
400263 99400263 1001 86380 86390 1
400378 99400378 1001 86380 86390 1
400390 99400390 1001 86380 86390 1
400487 99400487 1001 86380 86390 1
400776 99400776 1001 86380 86390 1
401311 99401311 1001 86380 86390 1
401374 99401374 1001 86380 86390 1
401417 99401417 1001 86380 86390 1
401704 99401704 1001 86380 86390 1
402433 99402433 1001 86380 86390 1
402671 99402671 1001 86380 86390 1
402917 99402917 1001 86380 86390 1
403128 99403128 1001 86380 86390 1
403467 99403467 1001 86380 86390 1
404390 99404390 1001 86380 86390 1
404648 99404648 1001 86380 86390 1
405344 99405344 1001 86380 86390 1
406266 99406266 1001 86380 86390 1
406363 99406363 1001 86380 86390 1
406582 99406582 1001 86380 86390 1
406680 99406680 1001 86380 86390 1
406837 99406837 1001 86380 86390 1
407121 99407121 1001 86380 86390 1
407626 99407626 1001 86380 86390 1
409095 99409095 1001 86380 86390 1
409250 99409250 1001 86380 86390 1
409304 99409304 1001 86380 86390 1
409631 99409631 1001 86380 86390 1
409604 99409604 1001 86380 86390 1
410319 99410319 1001 86380 86390 1
410380 99410380 1001 86380 86390 1
410709 99410709 1001 86380 86390 1
410783 99410783 1001 86380 86390 1
410884 99410884 1001 86380 86390 1
411271 99411271 1001 86380 86390 1
411426 99411426 1001 86380 86390 1
411913 99411913 1001 86380 86390 1
412234 99412234 1001 86380 86390 1
412403 99412403 1001 86380 86390 1
412459 99412459 1001 86380 86390 1
413647 99413647 1001 86380 86390 1
413539 99413539 1001 86380 86390 1
413214 99413214 1001 86380 86390 1
412958 99412958 1001 86380 86390 1
412980 99412980 1001 86380 86390 1
412890 99412890 1001 86380 86390 1
413208 99413208 1001 86380 86390 1
412725 99412725 1001 86380 86390 1
414946 99414946 1001 86380 86390 1
414951 99414951 1001 86380 86390 1
414879 99414879 1001 86380 86390 1
415500 99415500 1001 86380 86390 1
415515 99415515 1001 86380 86390 1
416747 99416747 1001 86380 86390 1
416874 99416874 1001 86380 86390 1
416876 99416876 1001 86380 86390 1
416856 99416856 1001 86380 86390 1
416510 99416510 1001 86380 86390 1
415724 99415724 1001 86380 86390 1
415769 99415769 1001 86380 86390 1
415822 99415822 1001 86380 86390 1
417121 99417121 1001 86380 86390 1
417030 99417030 1001 86380 86390 1
417470 99417470 1001 86380 86390 1
417458 99417458 1001 86380 86390 1
418595 99418595 1001 86380 86390 1
418251 99418251 1001 86380 86390 1
418052 99418052 1001 86380 86390 1
417677 99417677 1001 86380 86390 1
418906 99418906 1001 86380 86390 1
419080 99419080 1001 86380 86390 1
419148 99419148 1001 86380 86390 1
419012 99419012 1001 86380 86390 1
420147 99420147 1001 86380 86390 1
420135 99420135 1001 86380 86390 1
419973 99419973 1001 86380 86390 1
419615 99419615 1001 86380 86390 1
420463 99420463 1001 86380 86390 1
420519 99420519 1001 86380 86390 1
420485 99420485 1001 86380 86390 1
422025 99422025 1001 86380 86390 1
421712 99421712 1001 86380 86390 1
422011 99422011 1001 86380 86390 1
421310 99421310 1001 86380 86390 1
422502 99422502 1001 86380 86390 1
422307 99422307 1001 86380 86390 1
422309 99422309 1001 86380 86390 1
423660 99423660 1001 86380 86390 1
423558 99423558 1001 86380 86390 1
423255 99423255 1001 86380 86390 1
422681 99422681 1001 86380 86390 1
425257 99425257 1001 86380 86390 1
425338 99425338 1001 86380 86390 1
425143 99425143 1001 86380 86390 1
424888 99424888 1001 86380 86390 1
424846 99424846 1001 86380 86390 1
424414 99424414 1001 86380 86390 1
424466 99424466 1001 86380 86390 1
424229 99424229 1001 86380 86390 1
426881 99426881 1001 86380 86390 1
426629 99426629 1001 86380 86390 1
425937 99425937 1001 86380 86390 1
425924 99425924 1001 86380 86390 1
427208 99427208 1001 86380 86390 1
427359 99427359 1001 86380 86390 1
427158 99427158 1001 86380 86390 1
428497 99428497 1001 86380 86390 1
429100 99429100 1001 86380 86390 1
429808 99429808 1001 86380 86390 1
430546 99430546 1001 86380 86390 1
430822 99430822 1001 86380 86390 1
430516 99430516 1001 86380 86390 1
430810 99430810 1001 86380 86390 1
431925 99431925 1001 86380 86390 1
431900 99431900 1001 86380 86390 1
431498 99431498 1001 86380 86390 1
431194 99431194 1001 86380 86390 1
432267 99432267 1001 86380 86390 1
432066 99432066 1001 86380 86390 1
432335 99432335 1001 86380 86390 1
433301 99433301 1001 86380 86390 1
432729 99432729 1001 86380 86390 1
432565 99432565 1001 86380 86390 1
432592 99432592 1001 86380 86390 1
432694 99432694 1001 86380 86390 1
432662 99432662 1001 86380 86390 1
433995 99433995 1001 86380 86390 1
433811 99433811 1001 86380 86390 1
433813 99433813 1001 86380 86390 1
433758 99433758 1001 86380 86390 1
433953 99433953 1001 86380 86390 1
434741 99434741 1001 86380 86390 1
434635 99434635 1001 86380 86390 1
434201 99434201 1001 86380 86390 1
434566 99434566 1001 86380 86390 1
434497 99434497 1001 86380 86390 1
435831 99435831 1001 86380 86390 1
435777 99435777 1001 86380 86390 1
436897 99436897 1001 86380 86390 1
436963 99436963 1001 86380 86390 1
436995 99436995 1001 86380 86390 1
436292 99436292 1001 86380 86390 1
437209 99437209 1001 86380 86390 1
300657 99300657 1001 86380 86390 1
300713 99300713 1001 86380 86390 1
300356 99300356 1001 86380 86390 1
300412 99300412 1001 86380 86390 1
300242 99300242 1001 86380 86390 1
300738 99300738 1001 86380 86390 1
300876 99300876 1001 86380 86390 1
300839 99300839 1001 86380 86390 1
301375 99301375 1001 86380 86390 1
301492 99301492 1001 86380 86390 1
301389 99301389 1001 86380 86390 1
301510 99301510 1001 86380 86390 1
301291 99301291 1001 86380 86390 1
301242 99301242 1001 86380 86390 1
302232 99302232 1001 86380 86390 1
301983 99301983 1001 86380 86390 1
301782 99301782 1001 86380 86390 1
302572 99302572 1001 86380 86390 1
302491 99302491 1001 86380 86390 1
303143 99303143 1001 86380 86390 1
302846 99302846 1001 86380 86390 1
302968 99302968 1001 86380 86390 1
302758 99302758 1001 86380 86390 1
302707 99302707 1001 86380 86390 1
303666 99303666 1001 86380 86390 1
303495 99303495 1001 86380 86390 1
304705 99304705 1001 86380 86390 1
304689 99304689 1001 86380 86390 1
304498 99304498 1001 86380 86390 1
304244 99304244 1001 86380 86390 1
304297 99304297 1001 86380 86390 1
304926 99304926 1001 86380 86390 1
304978 99304978 1001 86380 86390 1
305005 99305005 1001 86380 86390 1
305298 99305298 1001 86380 86390 1
305397 99305397 1001 86380 86390 1
305113 99305113 1001 86380 86390 1
500067 99500067 1001 86380 86390 1
500612 99500612 1001 86380 86390 1
500735 99500735 1001 86380 86390 1
500658 99500658 1001 86380 86390 1
500507 99500507 1001 86380 86390 1
500446 99500446 1001 86380 86390 1
500409 99500409 1001 86380 86390 1
500463 99500463 1001 86380 86390 1
500322 99500322 1001 86380 86390 1
500316 99500316 1001 86380 86390 1
500346 99500346 1001 86380 86390 1
501524 99501524 1001 86380 86390 1
501614 99501614 1001 86380 86390 1
501451 99501451 1001 86380 86390 1
501308 99501308 1001 86380 86390 1
501350 99501350 1001 86380 86390 1
501104 99501104 1001 86380 86390 1
501210 99501210 1001 86380 86390 1
501055 99501055 1001 86380 86390 1
501042 99501042 1001 86380 86390 1
501689 99501689 1001 86380 86390 1
502351 99502351 1001 86380 86390 1
502316 99502316 1001 86380 86390 1
502291 99502291 1001 86380 86390 1
502109 99502109 1001 86380 86390 1
501898 99501898 1001 86380 86390 1
503208 99503208 1001 86380 86390 1
503253 99503253 1001 86380 86390 1
502911 99502911 1001 86380 86390 1
502992 99502992 1001 86380 86390 1
502852 99502852 1001 86380 86390 1
502712 99502712 1001 86380 86390 1
502793 99502793 1001 86380 86390 1
504116 99504116 1001 86380 86390 1
504060 99504060 1001 86380 86390 1
504103 99504103 1001 86380 86390 1
503794 99503794 1001 86380 86390 1
504258 99504258 1001 86380 86390 1
504301 99504301 1001 86380 86390 1
504269 99504269 1001 86380 86390 1
504890 99504890 1001 86380 86390 1
504601 99504601 1001 86380 86390 1
504578 99504578 1001 86380 86390 1
504401 99504401 1001 86380 86390 1
504363 99504363 1001 86380 86390 1
504487 99504487 1001 86380 86390 1
504971 99504971 1001 86380 86390 1
505105 99505105 1001 86380 86390 1
505041 99505041 1001 86380 86390 1
505648 99505648 1001 86380 86390 1
505610 99505610 1001 86380 86390 1
505691 99505691 1001 86380 86390 1
505418 99505418 1001 86380 86390 1
505229 99505229 1001 86380 86390 1
505218 99505218 1001 86380 86390 1
505311 99505311 1001 86380 86390 1
505795 99505795 1001 86380 86390 1
506498 99506498 1001 86380 86390 1
506516 99506516 1001 86380 86390 1
506543 99506543 1001 86380 86390 1
506249 99506249 1001 86380 86390 1
506137 99506137 1001 86380 86390 1
506037 99506037 1001 86380 86390 1
506077 99506077 1001 86380 86390 1
507229 99507229 1001 86380 86390 1
507127 99507127 1001 86380 86390 1
507131 99507131 1001 86380 86390 1
507590 99507590 1001 86380 86390 1
508110 99508110 1001 86380 86390 1
508139 99508139 1001 86380 86390 1
507912 99507912 1001 86380 86390 1
507804 99507804 1001 86380 86390 1
507755 99507755 1001 86380 86390 1
507665 99507665 1001 86380 86390 1
508403 99508403 1001 86380 86390 1
509014 99509014 1001 86380 86390 1
509003 99509003 1001 86380 86390 1
508900 99508900 1001 86380 86390 1
508845 99508845 1001 86380 86390 1
508822 99508822 1001 86380 86390 1
508496 99508496 1001 86380 86390 1
508603 99508603 1001 86380 86390 1
509131 99509131 1001 86380 86390 1
509196 99509196 1001 86380 86390 1
509276 99509276 1001 86380 86390 1
509893 99509893 1001 86380 86390 1
509732 99509732 1001 86380 86390 1
509608 99509608 1001 86380 86390 1
509334 99509334 1001 86380 86390 1
509954 99509954 1001 86380 86390 1
509905 99509905 1001 86380 86390 1
510654 99510654 1001 86380 86390 1
510634 99510634 1001 86380 86390 1
510533 99510533 1001 86380 86390 1
510395 99510395 1001 86380 86390 1
510253 99510253 1001 86380 86390 1
510858 99510858 1001 86380 86390 1
511322 99511322 1001 86380 86390 1
511196 99511196 1001 86380 86390 1
511129 99511129 1001 86380 86390 1
511755 99511755 1001 86380 86390 1
512239 99512239 1001 86380 86390 1
512260 99512260 1001 86380 86390 1
512143 99512143 1001 86380 86390 1
512015 99512015 1001 86380 86390 1
511946 99511946 1001 86380 86390 1
513183 99513183 1001 86380 86390 1
512953 99512953 1001 86380 86390 1
512817 99512817 1001 86380 86390 1
513392 99513392 1001 86380 86390 1
513369 99513369 1001 86380 86390 1
513846 99513846 1001 86380 86390 1
513937 99513937 1001 86380 86390 1
513678 99513678 1001 86380 86390 1
513640 99513640 1001 86380 86390 1
513542 99513542 1001 86380 86390 1
513412 99513412 1001 86380 86390 1
513428 99513428 1001 86380 86390 1
513574 99513574 1001 86380 86390 1
514061 99514061 1001 86380 86390 1
514250 99514250 1001 86380 86390 1
514936 99514936 1001 86380 86390 1
515029 99515029 1001 86380 86390 1
515584 99515584 1001 86380 86390 1
515522 99515522 1001 86380 86390 1
515288 99515288 1001 86380 86390 1
515344 99515344 1001 86380 86390 1
515695 99515695 1001 86380 86390 1
515271 99515271 1001 86380 86390 1
515722 99515722 1001 86380 86390 1
515827 99515827 1001 86380 86390 1
516447 99516447 1001 86380 86390 1
516499 99516499 1001 86380 86390 1
516354 99516354 1001 86380 86390 1
516257 99516257 1001 86380 86390 1
516105 99516105 1001 86380 86390 1
515990 99515990 1001 86380 86390 1
516545 99516545 1001 86380 86390 1
516651 99516651 1001 86380 86390 1
516518 99516518 1001 86380 86390 1
516952 99516952 1001 86380 86390 1
516926 99516926 1001 86380 86390 1
517046 99517046 1001 86380 86390 1
517035 99517035 1001 86380 86390 1
516923 99516923 1001 86380 86390 1
517441 99517441 1001 86380 86390 1
517377 99517377 1001 86380 86390 1
518120 99518120 1001 86380 86390 1
517760 99517760 1001 86380 86390 1
517696 99517696 1001 86380 86390 1
517709 99517709 1001 86380 86390 1
518202 99518202 1001 86380 86390 1
518974 99518974 1001 86380 86390 1
518674 99518674 1001 86380 86390 1
518492 99518492 1001 86380 86390 1
518544 99518544 1001 86380 86390 1
519102 99519102 1001 86380 86390 1
519807 99519807 1001 86380 86390 1
519206 99519206 1001 86380 86390 1
519859 99519859 1001 86380 86390 1
519823 99519823 1001 86380 86390 1
520628 99520628 1001 86380 86390 1
520308 99520308 1001 86380 86390 1
520374 99520374 1001 86380 86390 1
520061 99520061 1001 86380 86390 1
520740 99520740 1001 86380 86390 1
520719 99520719 1001 86380 86390 1
520771 99520771 1001 86380 86390 1
520723 99520723 1001 86380 86390 1
520901 99520901 1001 86380 86390 1
521588 99521588 1001 86380 86390 1
521565 99521565 1001 86380 86390 1
522264 99522264 1001 86380 86390 1
522181 99522181 1001 86380 86390 1
522012 99522012 1001 86380 86390 1
521858 99521858 1001 86380 86390 1
522489 99522489 1001 86380 86390 1
523033 99523033 1001 86380 86390 1
522863 99522863 1001 86380 86390 1
522838 99522838 1001 86380 86390 1
522813 99522813 1001 86380 86390 1
522904 99522904 1001 86380 86390 1
522725 99522725 1001 86380 86390 1
522821 99522821 1001 86380 86390 1
522537 99522537 1001 86380 86390 1
522684 99522684 1001 86380 86390 1
523751 99523751 1001 86380 86390 1
523709 99523709 1001 86380 86390 1
523476 99523476 1001 86380 86390 1
523517 99523517 1001 86380 86390 1
524000 99524000 1001 86380 86390 1
524657 99524657 1001 86380 86390 1
524637 99524637 1001 86380 86390 1
524539 99524539 1001 86380 86390 1
524419 99524419 1001 86380 86390 1
524158 99524158 1001 86380 86390 1
524966 99524966 1001 86380 86390 1
525548 99525548 1001 86380 86390 1
525486 99525486 1001 86380 86390 1
525266 99525266 1001 86380 86390 1
525336 99525336 1001 86380 86390 1
525098 99525098 1001 86380 86390 1
525658 99525658 1001 86380 86390 1
525713 99525713 1001 86380 86390 1
525656 99525656 1001 86380 86390 1
526350 99526350 1001 86380 86390 1
526368 99526368 1001 86380 86390 1
526409 99526409 1001 86380 86390 1
526191 99526191 1001 86380 86390 1
526174 99526174 1001 86380 86390 1
526177 99526177 1001 86380 86390 1
526615 99526615 1001 86380 86390 1
526445 99526445 1001 86380 86390 1
527177 99527177 1001 86380 86390 1
527178 99527178 1001 86380 86390 1
526953 99526953 1001 86380 86390 1
526942 99526942 1001 86380 86390 1
526995 99526995 1001 86380 86390 1
527037 99527037 1001 86380 86390 1
527304 99527304 1001 86380 86390 1
527345 99527345 1001 86380 86390 1
528134 99528134 1001 86380 86390 1
528784 99528784 1001 86380 86390 1
528746 99528746 1001 86380 86390 1
528670 99528670 1001 86380 86390 1
528285 99528285 1001 86380 86390 1
528976 99528976 1001 86380 86390 1
528988 99528988 1001 86380 86390 1
529001 99529001 1001 86380 86390 1
529437 99529437 1001 86380 86390 1
529502 99529502 1001 86380 86390 1
529135 99529135 1001 86380 86390 1
529109 99529109 1001 86380 86390 1
529791 99529791 1001 86380 86390 1
529844 99529844 1001 86380 86390 1
529873 99529873 1001 86380 86390 1
529770 99529770 1001 86380 86390 1
530432 99530432 1001 86380 86390 1
530258 99530258 1001 86380 86390 1
530175 99530175 1001 86380 86390 1
530150 99530150 1001 86380 86390 1
530085 99530085 1001 86380 86390 1
530111 99530111 1001 86380 86390 1
530021 99530021 1001 86380 86390 1
530126 99530126 1001 86380 86390 1
530596 99530596 1001 86380 86390 1
530718 99530718 1001 86380 86390 1
531006 99531006 1001 86380 86390 1
530763 99530763 1001 86380 86390 1
531420 99531420 1001 86380 86390 1
531564 99531564 1001 86380 86390 1
531552 99531552 1001 86380 86390 1
532005 99532005 1001 86380 86390 1
532058 99532058 1001 86380 86390 1
532379 99532379 1001 86380 86390 1
532214 99532214 1001 86380 86390 1
532890 99532890 1001 86380 86390 1
532955 99532955 1001 86380 86390 1
532997 99532997 1001 86380 86390 1
532892 99532892 1001 86380 86390 1
532970 99532970 1001 86380 86390 1
532646 99532646 1001 86380 86390 1
532620 99532620 1001 86380 86390 1
532544 99532544 1001 86380 86390 1
532471 99532471 1001 86380 86390 1
533830 99533830 1001 86380 86390 1
533686 99533686 1001 86380 86390 1
533349 99533349 1001 86380 86390 1
534046 99534046 1001 86380 86390 1
534547 99534547 1001 86380 86390 1
534606 99534606 1001 86380 86390 1
534286 99534286 1001 86380 86390 1
534450 99534450 1001 86380 86390 1
534080 99534080 1001 86380 86390 1
534851 99534851 1001 86380 86390 1
534741 99534741 1001 86380 86390 1
535490 99535490 1001 86380 86390 1
535190 99535190 1001 86380 86390 1
535165 99535165 1001 86380 86390 1
535288 99535288 1001 86380 86390 1
535048 99535048 1001 86380 86390 1
534924 99534924 1001 86380 86390 1
534964 99534964 1001 86380 86390 1
535030 99535030 1001 86380 86390 1
536249 99536249 1001 86380 86390 1
536198 99536198 1001 86380 86390 1
535952 99535952 1001 86380 86390 1
536122 99536122 1001 86380 86390 1
535982 99535982 1001 86380 86390 1
536034 99536034 1001 86380 86390 1
535721 99535721 1001 86380 86390 1
537159 99537159 1001 86380 86390 1
537077 99537077 1001 86380 86390 1
536881 99536881 1001 86380 86390 1
536874 99536874 1001 86380 86390 1
536940 99536940 1001 86380 86390 1
536838 99536838 1001 86380 86390 1
537241 99537241 1001 86380 86390 1
537218 99537218 1001 86380 86390 1
537223 99537223 1001 86380 86390 1
537913 99537913 1001 86380 86390 1
537406 99537406 1001 86380 86390 1
537525 99537525 1001 86380 86390 1
537392 99537392 1001 86380 86390 1
538003 99538003 1001 86380 86390 1
538130 99538130 1001 86380 86390 1
538174 99538174 1001 86380 86390 1
538691 99538691 1001 86380 86390 1
538621 99538621 1001 86380 86390 1
538513 99538513 1001 86380 86390 1
538501 99538501 1001 86380 86390 1
538401 99538401 1001 86380 86390 1
538341 99538341 1001 86380 86390 1
538373 99538373 1001 86380 86390 1
539559 99539559 1001 86380 86390 1
539295 99539295 1001 86380 86390 1
539375 99539375 1001 86380 86390 1
539043 99539043 1001 86380 86390 1
539756 99539756 1001 86380 86390 1
539668 99539668 1001 86380 86390 1
540416 99540416 1001 86380 86390 1
540391 99540391 1001 86380 86390 1
540292 99540292 1001 86380 86390 1
540383 99540383 1001 86380 86390 1
540411 99540411 1001 86380 86390 1
540211 99540211 1001 86380 86390 1
540143 99540143 1001 86380 86390 1
540505 99540505 1001 86380 86390 1
540655 99540655 1001 86380 86390 1
541185 99541185 1001 86380 86390 1
541057 99541057 1001 86380 86390 1
540815 99540815 1001 86380 86390 1
541446 99541446 1001 86380 86390 1
541336 99541336 1001 86380 86390 1
541998 99541998 1001 86380 86390 1
541988 99541988 1001 86380 86390 1
541810 99541810 1001 86380 86390 1
541640 99541640 1001 86380 86390 1
541611 99541611 1001 86380 86390 1
541678 99541678 1001 86380 86390 1
542314 99542314 1001 86380 86390 1
542837 99542837 1001 86380 86390 1
542611 99542611 1001 86380 86390 1
542574 99542574 1001 86380 86390 1
542411 99542411 1001 86380 86390 1
543139 99543139 1001 86380 86390 1
543010 99543010 1001 86380 86390 1
543118 99543118 1001 86380 86390 1
543670 99543670 1001 86380 86390 1
543595 99543595 1001 86380 86390 1
543676 99543676 1001 86380 86390 1
543194 99543194 1001 86380 86390 1
543158 99543158 1001 86380 86390 1
543305 99543305 1001 86380 86390 1
543318 99543318 1001 86380 86390 1
543162 99543162 1001 86380 86390 1
543900 99543900 1001 86380 86390 1
544200 99544200 1001 86380 86390 1
543989 99543989 1001 86380 86390 1
421293 517 1001 70860 73377 1
400070 99400070 1001 86380 86390 1
400150 99400150 1001 86380 86390 1
401154 99401154 1001 86380 86390 1
401788 99401788 1001 86380 86390 1
401839 99401839 1001 86380 86390 1
401905 99401905 1001 86380 86390 1
402077 99402077 1001 86380 86390 1
402420 99402420 1001 86380 86390 1
402635 99402635 1001 86380 86390 1
402907 99402907 1001 86380 86390 1
403048 99403048 1001 86380 86390 1
403228 99403228 1001 86380 86390 1
403479 99403479 1001 86380 86390 1
403565 99403565 1001 86380 86390 1
403582 99403582 1001 86380 86390 1
404053 99404053 1001 86380 86390 1
404204 99404204 1001 86380 86390 1
404338 99404338 1001 86380 86390 1
404603 99404603 1001 86380 86390 1
404868 99404868 1001 86380 86390 1
405465 99405465 1001 86380 86390 1
405453 99405453 1001 86380 86390 1
405498 99405498 1001 86380 86390 1
405525 99405525 1001 86380 86390 1
405585 99405585 1001 86380 86390 1
405692 99405692 1001 86380 86390 1
405859 99405859 1001 86380 86390 1
405906 99405906 1001 86380 86390 1
406091 99406091 1001 86380 86390 1
406458 99406458 1001 86380 86390 1
406605 99406605 1001 86380 86390 1
407099 99407099 1001 86380 86390 1
407248 99407248 1001 86380 86390 1
407401 99407401 1001 86380 86390 1
407479 99407479 1001 86380 86390 1
407729 99407729 1001 86380 86390 1
407686 99407686 1001 86380 86390 1
407802 99407802 1001 86380 86390 1
408086 99408086 1001 86380 86390 1
408238 99408238 1001 86380 86390 1
408717 99408717 1001 86380 86390 1
409039 99409039 1001 86380 86390 1
409500 99409500 1001 86380 86390 1
409601 99409601 1001 86380 86390 1
409708 99409708 1001 86380 86390 1
409829 99409829 1001 86380 86390 1
410213 99410213 1001 86380 86390 1
410414 99410414 1001 86380 86390 1
410427 99410427 1001 86380 86390 1
410854 99410854 1001 86380 86390 1
410879 99410879 1001 86380 86390 1
411094 99411094 1001 86380 86390 1
411117 99411117 1001 86380 86390 1
411270 99411270 1001 86380 86390 1
411819 99411819 1001 86380 86390 1
411843 99411843 1001 86380 86390 1
413083 99413083 1001 86380 86390 1
413163 99413163 1001 86380 86390 1
412820 99412820 1001 86380 86390 1
412806 99412806 1001 86380 86390 1
412680 99412680 1001 86380 86390 1
412877 99412877 1001 86380 86390 1
413804 99413804 1001 86380 86390 1
413992 99413992 1001 86380 86390 1
413934 99413934 1001 86380 86390 1
413982 99413982 1001 86380 86390 1
415054 99415054 1001 86380 86390 1
414151 99414151 1001 86380 86390 1
415498 99415498 1001 86380 86390 1
416751 99416751 1001 86380 86390 1
416863 99416863 1001 86380 86390 1
416480 99416480 1001 86380 86390 1
416027 99416027 1001 86380 86390 1
417371 99417371 1001 86380 86390 1
418483 99418483 1001 86380 86390 1
418135 99418135 1001 86380 86390 1
418109 99418109 1001 86380 86390 1
418222 99418222 1001 86380 86390 1
417847 99417847 1001 86380 86390 1
417779 99417779 1001 86380 86390 1
417697 99417697 1001 86380 86390 1
420195 99420195 1001 86380 86390 1
419806 99419806 1001 86380 86390 1
419421 99419421 1001 86380 86390 1
419390 99419390 1001 86380 86390 1
421737 99421737 1001 86380 86390 1
421675 99421675 1001 86380 86390 1
420858 99420858 1001 86380 86390 1
420861 99420861 1001 86380 86390 1
420939 99420939 1001 86380 86390 1
423699 99423699 1001 86380 86390 1
423391 99423391 1001 86380 86390 1
423150 99423150 1001 86380 86390 1
423118 99423118 1001 86380 86390 1
423299 99423299 1001 86380 86390 1
422749 99422749 1001 86380 86390 1
422810 99422810 1001 86380 86390 1
422838 99422838 1001 86380 86390 1
422732 99422732 1001 86380 86390 1
424067 99424067 1001 86380 86390 1
424826 99424826 1001 86380 86390 1
424971 99424971 1001 86380 86390 1
424894 99424894 1001 86380 86390 1
424944 99424944 1001 86380 86390 1
424727 99424727 1001 86380 86390 1
424920 99424920 1001 86380 86390 1
424439 99424439 1001 86380 86390 1
425584 99425584 1001 86380 86390 1
425677 99425677 1001 86380 86390 1
427068 99427068 1001 86380 86390 1
426707 99426707 1001 86380 86390 1
427100 99427100 1001 86380 86390 1
426277 99426277 1001 86380 86390 1
426532 99426532 1001 86380 86390 1
426458 99426458 1001 86380 86390 1
426073 99426073 1001 86380 86390 1
427420 99427420 1001 86380 86390 1
427311 99427311 1001 86380 86390 1
428456 99428456 1001 86380 86390 1
428712 99428712 1001 86380 86390 1
428214 99428214 1001 86380 86390 1
428019 99428019 1001 86380 86390 1
427884 99427884 1001 86380 86390 1
427723 99427723 1001 86380 86390 1
427552 99427552 1001 86380 86390 1
429161 99429161 1001 86380 86390 1
429062 99429062 1001 86380 86390 1
430162 99430162 1001 86380 86390 1
429602 99429602 1001 86380 86390 1
429675 99429675 1001 86380 86390 1
429771 99429771 1001 86380 86390 1
429536 99429536 1001 86380 86390 1
429358 99429358 1001 86380 86390 1
430791 99430791 1001 86380 86390 1
430561 99430561 1001 86380 86390 1
431463 99431463 1001 86380 86390 1
431635 99431635 1001 86380 86390 1
431413 99431413 1001 86380 86390 1
431519 99431519 1001 86380 86390 1
431343 99431343 1001 86380 86390 1
431199 99431199 1001 86380 86390 1
431005 99431005 1001 86380 86390 1
432200 99432200 1001 86380 86390 1
433501 99433501 1001 86380 86390 1
433080 99433080 1001 86380 86390 1
433167 99433167 1001 86380 86390 1
432976 99432976 1001 86380 86390 1
433990 99433990 1001 86380 86390 1
433804 99433804 1001 86380 86390 1
435195 99435195 1001 86380 86390 1
434652 99434652 1001 86380 86390 1
434437 99434437 1001 86380 86390 1
434524 99434524 1001 86380 86390 1
434161 99434161 1001 86380 86390 1
435734 99435734 1001 86380 86390 1
435495 99435495 1001 86380 86390 1
437047 99437047 1001 86380 86390 1
436986 99436986 1001 86380 86390 1
436529 99436529 1001 86380 86390 1
436677 99436677 1001 86380 86390 1
436214 99436214 1001 86380 86390 1
436279 99436279 1001 86380 86390 1
437239 99437239 1001 86380 86390 1
300062 99300062 1001 86380 86390 1
300063 99300063 1001 86380 86390 1
300026 99300026 1001 86380 86390 1
300632 99300632 1001 86380 86390 1
300568 99300568 1001 86380 86390 1
300173 99300173 1001 86380 86390 1
300113 99300113 1001 86380 86390 1
300108 99300108 1001 86380 86390 1
301519 99301519 1001 86380 86390 1
301541 99301541 1001 86380 86390 1
301542 99301542 1001 86380 86390 1
301487 99301487 1001 86380 86390 1
301516 99301516 1001 86380 86390 1
301269 99301269 1001 86380 86390 1
301334 99301334 1001 86380 86390 1
300965 99300965 1001 86380 86390 1
301057 99301057 1001 86380 86390 1
301604 99301604 1001 86380 86390 1
301721 99301721 1001 86380 86390 1
301734 99301734 1001 86380 86390 1
301714 99301714 1001 86380 86390 1
301561 99301561 1001 86380 86390 1
301588 99301588 1001 86380 86390 1
302187 99302187 1001 86380 86390 1
301993 99301993 1001 86380 86390 1
301921 99301921 1001 86380 86390 1
302415 99302415 1001 86380 86390 1
303056 99303056 1001 86380 86390 1
303115 99303115 1001 86380 86390 1
302823 99302823 1001 86380 86390 1
302620 99302620 1001 86380 86390 1
303347 99303347 1001 86380 86390 1
303939 99303939 1001 86380 86390 1
303566 99303566 1001 86380 86390 1
304166 99304166 1001 86380 86390 1
304232 99304232 1001 86380 86390 1
304040 99304040 1001 86380 86390 1
304270 99304270 1001 86380 86390 1
305048 99305048 1001 86380 86390 1
305120 99305120 1001 86380 86390 1
305262 99305262 1001 86380 86390 1
305174 99305174 1001 86380 86390 1
305218 99305218 1001 86380 86390 1
500175 99500175 1001 86380 86390 1
500716 99500716 1001 86380 86390 1
500804 99500804 1001 86380 86390 1
500670 99500670 1001 86380 86390 1
500373 99500373 1001 86380 86390 1
500285 99500285 1001 86380 86390 1
501011 99501011 1001 86380 86390 1
501318 99501318 1001 86380 86390 1
501073 99501073 1001 86380 86390 1
501166 99501166 1001 86380 86390 1
501675 99501675 1001 86380 86390 1
501828 99501828 1001 86380 86390 1
502464 99502464 1001 86380 86390 1
502432 99502432 1001 86380 86390 1
502339 99502339 1001 86380 86390 1
501998 99501998 1001 86380 86390 1
502502 99502502 1001 86380 86390 1
502531 99502531 1001 86380 86390 1
502538 99502538 1001 86380 86390 1
503126 99503126 1001 86380 86390 1
502950 99502950 1001 86380 86390 1
502804 99502804 1001 86380 86390 1
502681 99502681 1001 86380 86390 1
503439 99503439 1001 86380 86390 1
503963 99503963 1001 86380 86390 1
503783 99503783 1001 86380 86390 1
503707 99503707 1001 86380 86390 1
503507 99503507 1001 86380 86390 1
504296 99504296 1001 86380 86390 1
504148 99504148 1001 86380 86390 1
504122 99504122 1001 86380 86390 1
504652 99504652 1001 86380 86390 1
504381 99504381 1001 86380 86390 1
505031 99505031 1001 86380 86390 1
505046 99505046 1001 86380 86390 1
505617 99505617 1001 86380 86390 1
505580 99505580 1001 86380 86390 1
505540 99505540 1001 86380 86390 1
505554 99505554 1001 86380 86390 1
505868 99505868 1001 86380 86390 1
506487 99506487 1001 86380 86390 1
506465 99506465 1001 86380 86390 1
506292 99506292 1001 86380 86390 1
506360 99506360 1001 86380 86390 1
506006 99506006 1001 86380 86390 1
507351 99507351 1001 86380 86390 1
507552 99507552 1001 86380 86390 1
508172 99508172 1001 86380 86390 1
508112 99508112 1001 86380 86390 1
508190 99508190 1001 86380 86390 1
508116 99508116 1001 86380 86390 1
507863 99507863 1001 86380 86390 1
507869 99507869 1001 86380 86390 1
507760 99507760 1001 86380 86390 1
508935 99508935 1001 86380 86390 1
508914 99508914 1001 86380 86390 1
509058 99509058 1001 86380 86390 1
509036 99509036 1001 86380 86390 1
508747 99508747 1001 86380 86390 1
508610 99508610 1001 86380 86390 1
508580 99508580 1001 86380 86390 1
508542 99508542 1001 86380 86390 1
509134 99509134 1001 86380 86390 1
509173 99509173 1001 86380 86390 1
509881 99509881 1001 86380 86390 1
509704 99509704 1001 86380 86390 1
509374 99509374 1001 86380 86390 1
510077 99510077 1001 86380 86390 1
510698 99510698 1001 86380 86390 1
510629 99510629 1001 86380 86390 1
510531 99510531 1001 86380 86390 1
510458 99510458 1001 86380 86390 1
510348 99510348 1001 86380 86390 1
510453 99510453 1001 86380 86390 1
510337 99510337 1001 86380 86390 1
510183 99510183 1001 86380 86390 1
510198 99510198 1001 86380 86390 1
510252 99510252 1001 86380 86390 1
511376 99511376 1001 86380 86390 1
511530 99511530 1001 86380 86390 1
511471 99511471 1001 86380 86390 1
511245 99511245 1001 86380 86390 1
511307 99511307 1001 86380 86390 1
511067 99511067 1001 86380 86390 1
511578 99511578 1001 86380 86390 1
511582 99511582 1001 86380 86390 1
511584 99511584 1001 86380 86390 1
512357 99512357 1001 86380 86390 1
512123 99512123 1001 86380 86390 1
511996 99511996 1001 86380 86390 1
512002 99512002 1001 86380 86390 1
511902 99511902 1001 86380 86390 1
511955 99511955 1001 86380 86390 1
511788 99511788 1001 86380 86390 1
512426 99512426 1001 86380 86390 1
512885 99512885 1001 86380 86390 1
512924 99512924 1001 86380 86390 1
512877 99512877 1001 86380 86390 1
512628 99512628 1001 86380 86390 1
513245 99513245 1001 86380 86390 1
513853 99513853 1001 86380 86390 1
514004 99514004 1001 86380 86390 1
513975 99513975 1001 86380 86390 1
513753 99513753 1001 86380 86390 1
513612 99513612 1001 86380 86390 1
514105 99514105 1001 86380 86390 1
514450 99514450 1001 86380 86390 1
514647 99514647 1001 86380 86390 1
514938 99514938 1001 86380 86390 1
515055 99515055 1001 86380 86390 1
514862 99514862 1001 86380 86390 1
515005 99515005 1001 86380 86390 1
514931 99514931 1001 86380 86390 1
515569 99515569 1001 86380 86390 1
515389 99515389 1001 86380 86390 1
515371 99515371 1001 86380 86390 1
515069 99515069 1001 86380 86390 1
515148 99515148 1001 86380 86390 1
515162 99515162 1001 86380 86390 1
515125 99515125 1001 86380 86390 1
515190 99515190 1001 86380 86390 1
515701 99515701 1001 86380 86390 1
516176 99516176 1001 86380 86390 1
516270 99516270 1001 86380 86390 1
516133 99516133 1001 86380 86390 1
516262 99516262 1001 86380 86390 1
516002 99516002 1001 86380 86390 1
516654 99516654 1001 86380 86390 1
516516 99516516 1001 86380 86390 1
517181 99517181 1001 86380 86390 1
517151 99517151 1001 86380 86390 1
516994 99516994 1001 86380 86390 1
517050 99517050 1001 86380 86390 1
516772 99516772 1001 86380 86390 1
516724 99516724 1001 86380 86390 1
517428 99517428 1001 86380 86390 1
517380 99517380 1001 86380 86390 1
518059 99518059 1001 86380 86390 1
518060 99518060 1001 86380 86390 1
517997 99517997 1001 86380 86390 1
518133 99518133 1001 86380 86390 1
518144 99518144 1001 86380 86390 1
517618 99517618 1001 86380 86390 1
518252 99518252 1001 86380 86390 1
518176 99518176 1001 86380 86390 1
518207 99518207 1001 86380 86390 1
518925 99518925 1001 86380 86390 1
518880 99518880 1001 86380 86390 1
518921 99518921 1001 86380 86390 1
518634 99518634 1001 86380 86390 1
518585 99518585 1001 86380 86390 1
519025 99519025 1001 86380 86390 1
519116 99519116 1001 86380 86390 1
519170 99519170 1001 86380 86390 1
518989 99518989 1001 86380 86390 1
519733 99519733 1001 86380 86390 1
519631 99519631 1001 86380 86390 1
519645 99519645 1001 86380 86390 1
519468 99519468 1001 86380 86390 1
519576 99519576 1001 86380 86390 1
519477 99519477 1001 86380 86390 1
519379 99519379 1001 86380 86390 1
519394 99519394 1001 86380 86390 1
519940 99519940 1001 86380 86390 1
519863 99519863 1001 86380 86390 1
520546 99520546 1001 86380 86390 1
520301 99520301 1001 86380 86390 1
520353 99520353 1001 86380 86390 1
520171 99520171 1001 86380 86390 1
520758 99520758 1001 86380 86390 1
520644 99520644 1001 86380 86390 1
520698 99520698 1001 86380 86390 1
520699 99520699 1001 86380 86390 1
521396 99521396 1001 86380 86390 1
521447 99521447 1001 86380 86390 1
520926 99520926 1001 86380 86390 1
522198 99522198 1001 86380 86390 1
522057 99522057 1001 86380 86390 1
521841 99521841 1001 86380 86390 1
521771 99521771 1001 86380 86390 1
521696 99521696 1001 86380 86390 1
522459 99522459 1001 86380 86390 1
522434 99522434 1001 86380 86390 1
522332 99522332 1001 86380 86390 1
522466 99522466 1001 86380 86390 1
522738 99522738 1001 86380 86390 1
522858 99522858 1001 86380 86390 1
522558 99522558 1001 86380 86390 1
522546 99522546 1001 86380 86390 1
523310 99523310 1001 86380 86390 1
523212 99523212 1001 86380 86390 1
523277 99523277 1001 86380 86390 1
523912 99523912 1001 86380 86390 1
523928 99523928 1001 86380 86390 1
523622 99523622 1001 86380 86390 1
523739 99523739 1001 86380 86390 1
523632 99523632 1001 86380 86390 1
524097 99524097 1001 86380 86390 1
524659 99524659 1001 86380 86390 1
524587 99524587 1001 86380 86390 1
524613 99524613 1001 86380 86390 1
524678 99524678 1001 86380 86390 1
524473 99524473 1001 86380 86390 1
524429 99524429 1001 86380 86390 1
524190 99524190 1001 86380 86390 1
524818 99524818 1001 86380 86390 1
525482 99525482 1001 86380 86390 1
525418 99525418 1001 86380 86390 1
525432 99525432 1001 86380 86390 1
525524 99525524 1001 86380 86390 1
525499 99525499 1001 86380 86390 1
524997 99524997 1001 86380 86390 1
525701 99525701 1001 86380 86390 1
525782 99525782 1001 86380 86390 1
525709 99525709 1001 86380 86390 1
526255 99526255 1001 86380 86390 1
526393 99526393 1001 86380 86390 1
526416 99526416 1001 86380 86390 1
526128 99526128 1001 86380 86390 1
526045 99526045 1001 86380 86390 1
526097 99526097 1001 86380 86390 1
526035 99526035 1001 86380 86390 1
525816 99525816 1001 86380 86390 1
525831 99525831 1001 86380 86390 1
525930 99525930 1001 86380 86390 1
526460 99526460 1001 86380 86390 1
526500 99526500 1001 86380 86390 1
526424 99526424 1001 86380 86390 1
526570 99526570 1001 86380 86390 1
526841 99526841 1001 86380 86390 1
526932 99526932 1001 86380 86390 1
526990 99526990 1001 86380 86390 1
527305 99527305 1001 86380 86390 1
527280 99527280 1001 86380 86390 1
527898 99527898 1001 86380 86390 1
527693 99527693 1001 86380 86390 1
527478 99527478 1001 86380 86390 1
528088 99528088 1001 86380 86390 1
528180 99528180 1001 86380 86390 1
528130 99528130 1001 86380 86390 1
528222 99528222 1001 86380 86390 1
528147 99528147 1001 86380 86390 1
528187 99528187 1001 86380 86390 1
528097 99528097 1001 86380 86390 1
528801 99528801 1001 86380 86390 1
528789 99528789 1001 86380 86390 1
528518 99528518 1001 86380 86390 1
528651 99528651 1001 86380 86390 1
528385 99528385 1001 86380 86390 1
529607 99529607 1001 86380 86390 1
529633 99529633 1001 86380 86390 1
529496 99529496 1001 86380 86390 1
529522 99529522 1001 86380 86390 1
529517 99529517 1001 86380 86390 1
529124 99529124 1001 86380 86390 1
530309 99530309 1001 86380 86390 1
530115 99530115 1001 86380 86390 1
530098 99530098 1001 86380 86390 1
530663 99530663 1001 86380 86390 1
530757 99530757 1001 86380 86390 1
531375 99531375 1001 86380 86390 1
531098 99531098 1001 86380 86390 1
531385 99531385 1001 86380 86390 1
532081 99532081 1001 86380 86390 1
532177 99532177 1001 86380 86390 1
531769 99531769 1001 86380 86390 1
532306 99532306 1001 86380 86390 1
532363 99532363 1001 86380 86390 1
532289 99532289 1001 86380 86390 1
532852 99532852 1001 86380 86390 1
532987 99532987 1001 86380 86390 1
532556 99532556 1001 86380 86390 1
532505 99532505 1001 86380 86390 1
533236 99533236 1001 86380 86390 1
533055 99533055 1001 86380 86390 1
533094 99533094 1001 86380 86390 1
533669 99533669 1001 86380 86390 1
533277 99533277 1001 86380 86390 1
533919 99533919 1001 86380 86390 1
534063 99534063 1001 86380 86390 1
534507 99534507 1001 86380 86390 1
534508 99534508 1001 86380 86390 1
534430 99534430 1001 86380 86390 1
534287 99534287 1001 86380 86390 1
534117 99534117 1001 86380 86390 1
534235 99534235 1001 86380 86390 1
534148 99534148 1001 86380 86390 1
534695 99534695 1001 86380 86390 1
534846 99534846 1001 86380 86390 1
534731 99534731 1001 86380 86390 1
535381 99535381 1001 86380 86390 1
535323 99535323 1001 86380 86390 1
535430 99535430 1001 86380 86390 1
534903 99534903 1001 86380 86390 1
535513 99535513 1001 86380 86390 1
535645 99535645 1001 86380 86390 1
536234 99536234 1001 86380 86390 1
536301 99536301 1001 86380 86390 1
536135 99536135 1001 86380 86390 1
536312 99536312 1001 86380 86390 1
536137 99536137 1001 86380 86390 1
535770 99535770 1001 86380 86390 1
535803 99535803 1001 86380 86390 1
535855 99535855 1001 86380 86390 1
535716 99535716 1001 86380 86390 1
536518 99536518 1001 86380 86390 1
537086 99537086 1001 86380 86390 1
536979 99536979 1001 86380 86390 1
537157 99537157 1001 86380 86390 1
536764 99536764 1001 86380 86390 1
536858 99536858 1001 86380 86390 1
536667 99536667 1001 86380 86390 1
537176 99537176 1001 86380 86390 1
537165 99537165 1001 86380 86390 1
537180 99537180 1001 86380 86390 1
537170 99537170 1001 86380 86390 1
537829 99537829 1001 86380 86390 1
537793 99537793 1001 86380 86390 1
537588 99537588 1001 86380 86390 1
537651 99537651 1001 86380 86390 1
537600 99537600 1001 86380 86390 1
538179 99538179 1001 86380 86390 1
538145 99538145 1001 86380 86390 1
538424 99538424 1001 86380 86390 1
538928 99538928 1001 86380 86390 1
538917 99538917 1001 86380 86390 1
539573 99539573 1001 86380 86390 1
539398 99539398 1001 86380 86390 1
539299 99539299 1001 86380 86390 1
539046 99539046 1001 86380 86390 1
539060 99539060 1001 86380 86390 1
539195 99539195 1001 86380 86390 1
539028 99539028 1001 86380 86390 1
539161 99539161 1001 86380 86390 1
539780 99539780 1001 86380 86390 1
539703 99539703 1001 86380 86390 1
539695 99539695 1001 86380 86390 1
539735 99539735 1001 86380 86390 1
540422 99540422 1001 86380 86390 1
540388 99540388 1001 86380 86390 1
540262 99540262 1001 86380 86390 1
540162 99540162 1001 86380 86390 1
540126 99540126 1001 86380 86390 1
540218 99540218 1001 86380 86390 1
539887 99539887 1001 86380 86390 1
540043 99540043 1001 86380 86390 1
539993 99539993 1001 86380 86390 1
540469 99540469 1001 86380 86390 1
540527 99540527 1001 86380 86390 1
541254 99541254 1001 86380 86390 1
541066 99541066 1001 86380 86390 1
540783 99540783 1001 86380 86390 1
541322 99541322 1001 86380 86390 1
541348 99541348 1001 86380 86390 1
542036 99542036 1001 86380 86390 1
541745 99541745 1001 86380 86390 1
541615 99541615 1001 86380 86390 1
542208 99542208 1001 86380 86390 1
542922 99542922 1001 86380 86390 1
542740 99542740 1001 86380 86390 1
542652 99542652 1001 86380 86390 1
542686 99542686 1001 86380 86390 1
542339 99542339 1001 86380 86390 1
542359 99542359 1001 86380 86390 1
542451 99542451 1001 86380 86390 1
543066 99543066 1001 86380 86390 1
543607 99543607 1001 86380 86390 1
543663 99543663 1001 86380 86390 1
543575 99543575 1001 86380 86390 1
543233 99543233 1001 86380 86390 1
543902 99543902 1001 86380 86390 1
543851 99543851 1001 86380 86390 1
543856 99543856 1001 86380 86390 1
544427 99544427 1001 86380 86390 1
544382 99544382 1001 86380 86390 1
544292 99544292 1001 86380 86390 1
544608 99544608 1001 86380 86390 1
544663 99544663 1001 86380 86390 1
400409 99400409 1001 86380 86390 1
400679 99400679 1001 86380 86390 1
400828 99400828 1001 86380 86390 1
401263 99401263 1001 86380 86390 1
401440 99401440 1001 86380 86390 1
401526 99401526 1001 86380 86390 1
401531 99401531 1001 86380 86390 1
401721 99401721 1001 86380 86390 1
401835 99401835 1001 86380 86390 1
402133 99402133 1001 86380 86390 1
402280 99402280 1001 86380 86390 1
402872 99402872 1001 86380 86390 1
403195 99403195 1001 86380 86390 1
403174 99403174 1001 86380 86390 1
403296 99403296 1001 86380 86390 1
403266 99403266 1001 86380 86390 1
403206 99403206 1001 86380 86390 1
403361 99403361 1001 86380 86390 1
403727 99403727 1001 86380 86390 1
403918 99403918 1001 86380 86390 1
403833 99403833 1001 86380 86390 1
403963 99403963 1001 86380 86390 1
403995 99403995 1001 86380 86390 1
404296 99404296 1001 86380 86390 1
404396 99404396 1001 86380 86390 1
404457 99404457 1001 86380 86390 1
404506 99404506 1001 86380 86390 1
404905 99404905 1001 86380 86390 1
405104 99405104 1001 86380 86390 1
405475 99405475 1001 86380 86390 1
405556 99405556 1001 86380 86390 1
405738 99405738 1001 86380 86390 1
405943 99405943 1001 86380 86390 1
405931 99405931 1001 86380 86390 1
405983 99405983 1001 86380 86390 1
406187 99406187 1001 86380 86390 1
406735 99406735 1001 86380 86390 1
406775 99406775 1001 86380 86390 1
406829 99406829 1001 86380 86390 1
406776 99406776 1001 86380 86390 1
407346 99407346 1001 86380 86390 1
407370 99407370 1001 86380 86390 1
407496 99407496 1001 86380 86390 1
407504 99407504 1001 86380 86390 1
407574 99407574 1001 86380 86390 1
407705 99407705 1001 86380 86390 1
407752 99407752 1001 86380 86390 1
407723 99407723 1001 86380 86390 1
407937 99407937 1001 86380 86390 1
408896 99408896 1001 86380 86390 1
409018 99409018 1001 86380 86390 1
409346 99409346 1001 86380 86390 1
409572 99409572 1001 86380 86390 1
409704 99409704 1001 86380 86390 1
409855 99409855 1001 86380 86390 1
409890 99409890 1001 86380 86390 1
409948 99409948 1001 86380 86390 1
410180 99410180 1001 86380 86390 1
410788 99410788 1001 86380 86390 1
411195 99411195 1001 86380 86390 1
411506 99411506 1001 86380 86390 1
411468 99411468 1001 86380 86390 1
411474 99411474 1001 86380 86390 1
411741 99411741 1001 86380 86390 1
411860 99411860 1001 86380 86390 1
411856 99411856 1001 86380 86390 1
411921 99411921 1001 86380 86390 1
411949 99411949 1001 86380 86390 1
411878 99411878 1001 86380 86390 1
412032 99412032 1001 86380 86390 1
412168 99412168 1001 86380 86390 1
412243 99412243 1001 86380 86390 1
412336 99412336 1001 86380 86390 1
413404 99413404 1001 86380 86390 1
413241 99413241 1001 86380 86390 1
413077 99413077 1001 86380 86390 1
413176 99413176 1001 86380 86390 1
413920 99413920 1001 86380 86390 1
413872 99413872 1001 86380 86390 1
414015 99414015 1001 86380 86390 1
414009 99414009 1001 86380 86390 1
415282 99415282 1001 86380 86390 1
414206 99414206 1001 86380 86390 1
414187 99414187 1001 86380 86390 1
416806 99416806 1001 86380 86390 1
416052 99416052 1001 86380 86390 1
415780 99415780 1001 86380 86390 1
415939 99415939 1001 86380 86390 1
416078 99416078 1001 86380 86390 1
417075 99417075 1001 86380 86390 1
417142 99417142 1001 86380 86390 1
418598 99418598 1001 86380 86390 1
418643 99418643 1001 86380 86390 1
418054 99418054 1001 86380 86390 1
418302 99418302 1001 86380 86390 1
418920 99418920 1001 86380 86390 1
420330 99420330 1001 86380 86390 1
420080 99420080 1001 86380 86390 1
420422 99420422 1001 86380 86390 1
419982 99419982 1001 86380 86390 1
419311 99419311 1001 86380 86390 1
420665 99420665 1001 86380 86390 1
420784 99420784 1001 86380 86390 1
421967 99421967 1001 86380 86390 1
421395 99421395 1001 86380 86390 1
421466 99421466 1001 86380 86390 1
421283 99421283 1001 86380 86390 1
421313 99421313 1001 86380 86390 1
421018 99421018 1001 86380 86390 1
421037 99421037 1001 86380 86390 1
423412 99423412 1001 86380 86390 1
423493 99423493 1001 86380 86390 1
423635 99423635 1001 86380 86390 1
423722 99423722 1001 86380 86390 1
423143 99423143 1001 86380 86390 1
423122 99423122 1001 86380 86390 1
422751 99422751 1001 86380 86390 1
423880 99423880 1001 86380 86390 1
423983 99423983 1001 86380 86390 1
425047 99425047 1001 86380 86390 1
424341 99424341 1001 86380 86390 1
424349 99424349 1001 86380 86390 1
425483 99425483 1001 86380 86390 1
427047 99427047 1001 86380 86390 1
426529 99426529 1001 86380 86390 1
425980 99425980 1001 86380 86390 1
426025 99426025 1001 86380 86390 1
427258 99427258 1001 86380 86390 1
427464 99427464 1001 86380 86390 1
427518 99427518 1001 86380 86390 1
428664 99428664 1001 86380 86390 1
428233 99428233 1001 86380 86390 1
428098 99428098 1001 86380 86390 1
428180 99428180 1001 86380 86390 1
427684 99427684 1001 86380 86390 1
428957 99428957 1001 86380 86390 1
430525 99430525 1001 86380 86390 1
431910 99431910 1001 86380 86390 1
431489 99431489 1001 86380 86390 1
430949 99430949 1001 86380 86390 1
431247 99431247 1001 86380 86390 1
432989 99432989 1001 86380 86390 1
433216 99433216 1001 86380 86390 1
432695 99432695 1001 86380 86390 1
433815 99433815 1001 86380 86390 1
433923 99433923 1001 86380 86390 1
433960 99433960 1001 86380 86390 1
435427 99435427 1001 86380 86390 1
435244 99435244 1001 86380 86390 1
435217 99435217 1001 86380 86390 1
435039 99435039 1001 86380 86390 1
435343 99435343 1001 86380 86390 1
435005 99435005 1001 86380 86390 1
435174 99435174 1001 86380 86390 1
434663 99434663 1001 86380 86390 1
434632 99434632 1001 86380 86390 1
435550 99435550 1001 86380 86390 1
435672 99435672 1001 86380 86390 1
436898 99436898 1001 86380 86390 1
436515 99436515 1001 86380 86390 1
436583 99436583 1001 86380 86390 1
436217 99436217 1001 86380 86390 1
436302 99436302 1001 86380 86390 1
437320 99437320 1001 86380 86390 1
300540 99300540 1001 86380 86390 1
300369 99300369 1001 86380 86390 1
300133 99300133 1001 86380 86390 1
300212 99300212 1001 86380 86390 1
300765 99300765 1001 86380 86390 1
301417 99301417 1001 86380 86390 1
301531 99301531 1001 86380 86390 1
301297 99301297 1001 86380 86390 1
301268 99301268 1001 86380 86390 1
301616 99301616 1001 86380 86390 1
301726 99301726 1001 86380 86390 1
301614 99301614 1001 86380 86390 1
302239 99302239 1001 86380 86390 1
302334 99302334 1001 86380 86390 1
301902 99301902 1001 86380 86390 1
301844 99301844 1001 86380 86390 1
302403 99302403 1001 86380 86390 1
302406 99302406 1001 86380 86390 1
302549 99302549 1001 86380 86390 1
302382 99302382 1001 86380 86390 1
302847 99302847 1001 86380 86390 1
302888 99302888 1001 86380 86390 1
302844 99302844 1001 86380 86390 1
302773 99302773 1001 86380 86390 1
303995 99303995 1001 86380 86390 1
303907 99303907 1001 86380 86390 1
304020 99304020 1001 86380 86390 1
303820 99303820 1001 86380 86390 1
303465 99303465 1001 86380 86390 1
303418 99303418 1001 86380 86390 1
303488 99303488 1001 86380 86390 1
304186 99304186 1001 86380 86390 1
304132 99304132 1001 86380 86390 1
304784 99304784 1001 86380 86390 1
304734 99304734 1001 86380 86390 1
304628 99304628 1001 86380 86390 1
304621 99304621 1001 86380 86390 1
304423 99304423 1001 86380 86390 1
304309 99304309 1001 86380 86390 1
304427 99304427 1001 86380 86390 1
305043 99305043 1001 86380 86390 1
305678 99305678 1001 86380 86390 1
305366 99305366 1001 86380 86390 1
305135 99305135 1001 86380 86390 1
500129 99500129 1001 86380 86390 1
500048 99500048 1001 86380 86390 1
500628 99500628 1001 86380 86390 1
500708 99500708 1001 86380 86390 1
500474 99500474 1001 86380 86390 1
500941 99500941 1001 86380 86390 1
501540 99501540 1001 86380 86390 1
501273 99501273 1001 86380 86390 1
501123 99501123 1001 86380 86390 1
501022 99501022 1001 86380 86390 1
501064 99501064 1001 86380 86390 1
501147 99501147 1001 86380 86390 1
501737 99501737 1001 86380 86390 1
502294 99502294 1001 86380 86390 1
502459 99502459 1001 86380 86390 1
502169 99502169 1001 86380 86390 1
502221 99502221 1001 86380 86390 1
501884 99501884 1001 86380 86390 1
501878 99501878 1001 86380 86390 1
502644 99502644 1001 86380 86390 1
502658 99502658 1001 86380 86390 1
502544 99502544 1001 86380 86390 1
502588 99502588 1001 86380 86390 1
503248 99503248 1001 86380 86390 1
502833 99502833 1001 86380 86390 1
503392 99503392 1001 86380 86390 1
503941 99503941 1001 86380 86390 1
504094 99504094 1001 86380 86390 1
504104 99504104 1001 86380 86390 1
504158 99504158 1001 86380 86390 1
504230 99504230 1001 86380 86390 1
504321 99504321 1001 86380 86390 1
504854 99504854 1001 86380 86390 1
504911 99504911 1001 86380 86390 1
504834 99504834 1001 86380 86390 1
504658 99504658 1001 86380 86390 1
504964 99504964 1001 86380 86390 1
505682 99505682 1001 86380 86390 1
505449 99505449 1001 86380 86390 1
505896 99505896 1001 86380 86390 1
505939 99505939 1001 86380 86390 1
505866 99505866 1001 86380 86390 1
506436 99506436 1001 86380 86390 1
506250 99506250 1001 86380 86390 1
506348 99506348 1001 86380 86390 1
506727 99506727 1001 86380 86390 1
506745 99506745 1001 86380 86390 1
507280 99507280 1001 86380 86390 1
507295 99507295 1001 86380 86390 1
507115 99507115 1001 86380 86390 1
507136 99507136 1001 86380 86390 1
507202 99507202 1001 86380 86390 1
506934 99506934 1001 86380 86390 1
506967 99506967 1001 86380 86390 1
507627 99507627 1001 86380 86390 1
507579 99507579 1001 86380 86390 1
508094 99508094 1001 86380 86390 1
508166 99508166 1001 86380 86390 1
507707 99507707 1001 86380 86390 1
507673 99507673 1001 86380 86390 1
507715 99507715 1001 86380 86390 1
508285 99508285 1001 86380 86390 1
508325 99508325 1001 86380 86390 1
508360 99508360 1001 86380 86390 1
508929 99508929 1001 86380 86390 1
508663 99508663 1001 86380 86390 1
508730 99508730 1001 86380 86390 1
508848 99508848 1001 86380 86390 1
508852 99508852 1001 86380 86390 1
508814 99508814 1001 86380 86390 1
508619 99508619 1001 86380 86390 1
509084 99509084 1001 86380 86390 1
509171 99509171 1001 86380 86390 1
509107 99509107 1001 86380 86390 1
509081 99509081 1001 86380 86390 1
509867 99509867 1001 86380 86390 1
509699 99509699 1001 86380 86390 1
509618 99509618 1001 86380 86390 1
509477 99509477 1001 86380 86390 1
509378 99509378 1001 86380 86390 1
510544 99510544 1001 86380 86390 1
510378 99510378 1001 86380 86390 1
510466 99510466 1001 86380 86390 1
510235 99510235 1001 86380 86390 1
510122 99510122 1001 86380 86390 1
510920 99510920 1001 86380 86390 1
511553 99511553 1001 86380 86390 1
511468 99511468 1001 86380 86390 1
511531 99511531 1001 86380 86390 1
511457 99511457 1001 86380 86390 1
511549 99511549 1001 86380 86390 1
511264 99511264 1001 86380 86390 1
511093 99511093 1001 86380 86390 1
511033 99511033 1001 86380 86390 1
511655 99511655 1001 86380 86390 1
511736 99511736 1001 86380 86390 1
511703 99511703 1001 86380 86390 1
511920 99511920 1001 86380 86390 1
511766 99511766 1001 86380 86390 1
511950 99511950 1001 86380 86390 1
511770 99511770 1001 86380 86390 1
512418 99512418 1001 86380 86390 1
512548 99512548 1001 86380 86390 1
512432 99512432 1001 86380 86390 1
512423 99512423 1001 86380 86390 1
513084 99513084 1001 86380 86390 1
513035 99513035 1001 86380 86390 1
512807 99512807 1001 86380 86390 1
512928 99512928 1001 86380 86390 1
512656 99512656 1001 86380 86390 1
513259 99513259 1001 86380 86390 1
513249 99513249 1001 86380 86390 1
513947 99513947 1001 86380 86390 1
514196 99514196 1001 86380 86390 1
514825 99514825 1001 86380 86390 1
514800 99514800 1001 86380 86390 1
514814 99514814 1001 86380 86390 1
514652 99514652 1001 86380 86390 1
514419 99514419 1001 86380 86390 1
514303 99514303 1001 86380 86390 1
514254 99514254 1001 86380 86390 1
514282 99514282 1001 86380 86390 1
514926 99514926 1001 86380 86390 1
514956 99514956 1001 86380 86390 1
515519 99515519 1001 86380 86390 1
515486 99515486 1001 86380 86390 1
515346 99515346 1001 86380 86390 1
515847 99515847 1001 86380 86390 1
515835 99515835 1001 86380 86390 1
516351 99516351 1001 86380 86390 1
516062 99516062 1001 86380 86390 1
516576 99516576 1001 86380 86390 1
517186 99517186 1001 86380 86390 1
517314 99517314 1001 86380 86390 1
517187 99517187 1001 86380 86390 1
517137 99517137 1001 86380 86390 1
517218 99517218 1001 86380 86390 1
516967 99516967 1001 86380 86390 1
516934 99516934 1001 86380 86390 1
516849 99516849 1001 86380 86390 1
517384 99517384 1001 86380 86390 1
517410 99517410 1001 86380 86390 1
517986 99517986 1001 86380 86390 1
517989 99517989 1001 86380 86390 1
517865 99517865 1001 86380 86390 1
517937 99517937 1001 86380 86390 1
517798 99517798 1001 86380 86390 1
517739 99517739 1001 86380 86390 1
517744 99517744 1001 86380 86390 1
518312 99518312 1001 86380 86390 1
518326 99518326 1001 86380 86390 1
518818 99518818 1001 86380 86390 1
518934 99518934 1001 86380 86390 1
518604 99518604 1001 86380 86390 1
518760 99518760 1001 86380 86390 1
518465 99518465 1001 86380 86390 1
518392 99518392 1001 86380 86390 1
519083 99519083 1001 86380 86390 1
519712 99519712 1001 86380 86390 1
519584 99519584 1001 86380 86390 1
519430 99519430 1001 86380 86390 1
519295 99519295 1001 86380 86390 1
520013 99520013 1001 86380 86390 1
519977 99519977 1001 86380 86390 1
520606 99520606 1001 86380 86390 1
520240 99520240 1001 86380 86390 1
520398 99520398 1001 86380 86390 1
520213 99520213 1001 86380 86390 1
520072 99520072 1001 86380 86390 1
520154 99520154 1001 86380 86390 1
520027 99520027 1001 86380 86390 1
521421 99521421 1001 86380 86390 1
521122 99521122 1001 86380 86390 1
521101 99521101 1001 86380 86390 1
520923 99520923 1001 86380 86390 1
521039 99521039 1001 86380 86390 1
520934 99520934 1001 86380 86390 1
521607 99521607 1001 86380 86390 1
522203 99522203 1001 86380 86390 1
522273 99522273 1001 86380 86390 1
522236 99522236 1001 86380 86390 1
521971 99521971 1001 86380 86390 1
521975 99521975 1001 86380 86390 1
521940 99521940 1001 86380 86390 1
522070 99522070 1001 86380 86390 1
521829 99521829 1001 86380 86390 1
521674 99521674 1001 86380 86390 1
521730 99521730 1001 86380 86390 1
522354 99522354 1001 86380 86390 1
522339 99522339 1001 86380 86390 1
522924 99522924 1001 86380 86390 1
522874 99522874 1001 86380 86390 1
522850 99522850 1001 86380 86390 1
522750 99522750 1001 86380 86390 1
522910 99522910 1001 86380 86390 1
522911 99522911 1001 86380 86390 1
522508 99522508 1001 86380 86390 1
523124 99523124 1001 86380 86390 1
523920 99523920 1001 86380 86390 1
523932 99523932 1001 86380 86390 1
523623 99523623 1001 86380 86390 1
523470 99523470 1001 86380 86390 1
524060 99524060 1001 86380 86390 1
524089 99524089 1001 86380 86390 1
524654 99524654 1001 86380 86390 1
524572 99524572 1001 86380 86390 1
524387 99524387 1001 86380 86390 1
524192 99524192 1001 86380 86390 1
524212 99524212 1001 86380 86390 1
524917 99524917 1001 86380 86390 1
524946 99524946 1001 86380 86390 1
525569 99525569 1001 86380 86390 1
525511 99525511 1001 86380 86390 1
525267 99525267 1001 86380 86390 1
526295 99526295 1001 86380 86390 1
526290 99526290 1001 86380 86390 1
526420 99526420 1001 86380 86390 1
526179 99526179 1001 86380 86390 1
526187 99526187 1001 86380 86390 1
527180 99527180 1001 86380 86390 1
527207 99527207 1001 86380 86390 1
527131 99527131 1001 86380 86390 1
526695 99526695 1001 86380 86390 1
526671 99526671 1001 86380 86390 1
526697 99526697 1001 86380 86390 1
526690 99526690 1001 86380 86390 1
527316 99527316 1001 86380 86390 1
527731 99527731 1001 86380 86390 1
527673 99527673 1001 86380 86390 1
528154 99528154 1001 86380 86390 1
528181 99528181 1001 86380 86390 1
528239 99528239 1001 86380 86390 1
528798 99528798 1001 86380 86390 1
528775 99528775 1001 86380 86390 1
528805 99528805 1001 86380 86390 1
528678 99528678 1001 86380 86390 1
528364 99528364 1001 86380 86390 1
528288 99528288 1001 86380 86390 1
528447 99528447 1001 86380 86390 1
528292 99528292 1001 86380 86390 1
529708 99529708 1001 86380 86390 1
529557 99529557 1001 86380 86390 1
529674 99529674 1001 86380 86390 1
529367 99529367 1001 86380 86390 1
529464 99529464 1001 86380 86390 1
529442 99529442 1001 86380 86390 1
529309 99529309 1001 86380 86390 1
529921 99529921 1001 86380 86390 1
529849 99529849 1001 86380 86390 1
530385 99530385 1001 86380 86390 1
530064 99530064 1001 86380 86390 1
530000 99530000 1001 86380 86390 1
529988 99529988 1001 86380 86390 1
529983 99529983 1001 86380 86390 1
530584 99530584 1001 86380 86390 1
531356 99531356 1001 86380 86390 1
531042 99531042 1001 86380 86390 1
531884 99531884 1001 86380 86390 1
531897 99531897 1001 86380 86390 1
531953 99531953 1001 86380 86390 1
531780 99531780 1001 86380 86390 1
532343 99532343 1001 86380 86390 1
532904 99532904 1001 86380 86390 1
533003 99533003 1001 86380 86390 1
532843 99532843 1001 86380 86390 1
532947 99532947 1001 86380 86390 1
532915 99532915 1001 86380 86390 1
532662 99532662 1001 86380 86390 1
533093 99533093 1001 86380 86390 1
533104 99533104 1001 86380 86390 1
534036 99534036 1001 86380 86390 1
534051 99534051 1001 86380 86390 1
534495 99534495 1001 86380 86390 1
534639 99534639 1001 86380 86390 1
534457 99534457 1001 86380 86390 1
534170 99534170 1001 86380 86390 1
534200 99534200 1001 86380 86390 1
534868 99534868 1001 86380 86390 1
534727 99534727 1001 86380 86390 1
535420 99535420 1001 86380 86390 1
535338 99535338 1001 86380 86390 1
535126 99535126 1001 86380 86390 1
535186 99535186 1001 86380 86390 1
535076 99535076 1001 86380 86390 1
535077 99535077 1001 86380 86390 1
535014 99535014 1001 86380 86390 1
534979 99534979 1001 86380 86390 1
535710 99535710 1001 86380 86390 1
535582 99535582 1001 86380 86390 1
535936 99535936 1001 86380 86390 1
536056 99536056 1001 86380 86390 1
535729 99535729 1001 86380 86390 1
535821 99535821 1001 86380 86390 1
535824 99535824 1001 86380 86390 1
536453 99536453 1001 86380 86390 1
536499 99536499 1001 86380 86390 1
537044 99537044 1001 86380 86390 1
536863 99536863 1001 86380 86390 1
537229 99537229 1001 86380 86390 1
537319 99537319 1001 86380 86390 1
537827 99537827 1001 86380 86390 1
537606 99537606 1001 86380 86390 1
537581 99537581 1001 86380 86390 1
537662 99537662 1001 86380 86390 1
537471 99537471 1001 86380 86390 1
537468 99537468 1001 86380 86390 1
538167 99538167 1001 86380 86390 1
538686 99538686 1001 86380 86390 1
538613 99538613 1001 86380 86390 1
538238 99538238 1001 86380 86390 1
538991 99538991 1001 86380 86390 1
539564 99539564 1001 86380 86390 1
539462 99539462 1001 86380 86390 1
539549 99539549 1001 86380 86390 1
539085 99539085 1001 86380 86390 1
539094 99539094 1001 86380 86390 1
540351 99540351 1001 86380 86390 1
540277 99540277 1001 86380 86390 1
540319 99540319 1001 86380 86390 1
540183 99540183 1001 86380 86390 1
540155 99540155 1001 86380 86390 1
539849 99539849 1001 86380 86390 1
540526 99540526 1001 86380 86390 1
541102 99541102 1001 86380 86390 1
541247 99541247 1001 86380 86390 1
540977 99540977 1001 86380 86390 1
541033 99541033 1001 86380 86390 1
540707 99540707 1001 86380 86390 1
540733 99540733 1001 86380 86390 1
541303 99541303 1001 86380 86390 1
541313 99541313 1001 86380 86390 1
541354 99541354 1001 86380 86390 1
541942 99541942 1001 86380 86390 1
541981 99541981 1001 86380 86390 1
541934 99541934 1001 86380 86390 1
541987 99541987 1001 86380 86390 1
541751 99541751 1001 86380 86390 1
541754 99541754 1001 86380 86390 1
541696 99541696 1001 86380 86390 1
541634 99541634 1001 86380 86390 1
541570 99541570 1001 86380 86390 1
542896 99542896 1001 86380 86390 1
542929 99542929 1001 86380 86390 1
542698 99542698 1001 86380 86390 1
542459 99542459 1001 86380 86390 1
542447 99542447 1001 86380 86390 1
542955 99542955 1001 86380 86390 1
543041 99543041 1001 86380 86390 1
543701 99543701 1001 86380 86390 1
543715 99543715 1001 86380 86390 1
543282 99543282 1001 86380 86390 1
544528 99544528 1001 86380 86390 1
544327 99544327 1001 86380 86390 1
544319 99544319 1001 86380 86390 1
544102 99544102 1001 86380 86390 1
544039 99544039 1001 86380 86390 1
516856 900 1001 36963 37262 1
400007 99400007 1001 86380 86390 1
400225 99400225 1001 86380 86390 1
400364 99400364 1001 86380 86390 1
400772 99400772 1001 86380 86390 1
400811 99400811 1001 86380 86390 1
401200 99401200 1001 86380 86390 1
401203 99401203 1001 86380 86390 1
401257 99401257 1001 86380 86390 1
401770 99401770 1001 86380 86390 1
402081 99402081 1001 86380 86390 1
402117 99402117 1001 86380 86390 1
402098 99402098 1001 86380 86390 1
402146 99402146 1001 86380 86390 1
402285 99402285 1001 86380 86390 1
402622 99402622 1001 86380 86390 1
403342 99403342 1001 86380 86390 1
403729 99403729 1001 86380 86390 1
403712 99403712 1001 86380 86390 1
404163 99404163 1001 86380 86390 1
404292 99404292 1001 86380 86390 1
404487 99404487 1001 86380 86390 1
404706 99404706 1001 86380 86390 1
404974 99404974 1001 86380 86390 1
405172 99405172 1001 86380 86390 1
405631 99405631 1001 86380 86390 1
405863 99405863 1001 86380 86390 1
406111 99406111 1001 86380 86390 1
406826 99406826 1001 86380 86390 1
406902 99406902 1001 86380 86390 1
407252 99407252 1001 86380 86390 1
408441 99408441 1001 86380 86390 1
408584 99408584 1001 86380 86390 1
408856 99408856 1001 86380 86390 1
408920 99408920 1001 86380 86390 1
409256 99409256 1001 86380 86390 1
409340 99409340 1001 86380 86390 1
409376 99409376 1001 86380 86390 1
409437 99409437 1001 86380 86390 1
409712 99409712 1001 86380 86390 1
410018 99410018 1001 86380 86390 1
410590 99410590 1001 86380 86390 1
410725 99410725 1001 86380 86390 1
411126 99411126 1001 86380 86390 1
411810 99411810 1001 86380 86390 1
411979 99411979 1001 86380 86390 1
412000 99412000 1001 86380 86390 1
412163 99412163 1001 86380 86390 1
413450 99413450 1001 86380 86390 1
413646 99413646 1001 86380 86390 1
413031 99413031 1001 86380 86390 1
412911 99412911 1001 86380 86390 1
413020 99413020 1001 86380 86390 1
413045 99413045 1001 86380 86390 1
412527 99412527 1001 86380 86390 1
412701 99412701 1001 86380 86390 1
412491 99412491 1001 86380 86390 1
412600 99412600 1001 86380 86390 1
413871 99413871 1001 86380 86390 1
415077 99415077 1001 86380 86390 1
415201 99415201 1001 86380 86390 1
414824 99414824 1001 86380 86390 1
414911 99414911 1001 86380 86390 1
415505 99415505 1001 86380 86390 1
415455 99415455 1001 86380 86390 1
416592 99416592 1001 86380 86390 1
416616 99416616 1001 86380 86390 1
416872 99416872 1001 86380 86390 1
416217 99416217 1001 86380 86390 1
416439 99416439 1001 86380 86390 1
416225 99416225 1001 86380 86390 1
416509 99416509 1001 86380 86390 1
417059 99417059 1001 86380 86390 1
417501 99417501 1001 86380 86390 1
418587 99418587 1001 86380 86390 1
418544 99418544 1001 86380 86390 1
418725 99418725 1001 86380 86390 1
418383 99418383 1001 86380 86390 1
418385 99418385 1001 86380 86390 1
417753 99417753 1001 86380 86390 1
419027 99419027 1001 86380 86390 1
420084 99420084 1001 86380 86390 1
420102 99420102 1001 86380 86390 1
420186 99420186 1001 86380 86390 1
420166 99420166 1001 86380 86390 1
419938 99419938 1001 86380 86390 1
420006 99420006 1001 86380 86390 1
419993 99419993 1001 86380 86390 1
419580 99419580 1001 86380 86390 1
420639 99420639 1001 86380 86390 1
421966 99421966 1001 86380 86390 1
421695 99421695 1001 86380 86390 1
420990 99420990 1001 86380 86390 1
420901 99420901 1001 86380 86390 1
420958 99420958 1001 86380 86390 1
422200 99422200 1001 86380 86390 1
423664 99423664 1001 86380 86390 1
423004 99423004 1001 86380 86390 1
422590 99422590 1001 86380 86390 1
423970 99423970 1001 86380 86390 1
424025 99424025 1001 86380 86390 1
424934 99424934 1001 86380 86390 1
424885 99424885 1001 86380 86390 1
424536 99424536 1001 86380 86390 1
424159 99424159 1001 86380 86390 1
425690 99425690 1001 86380 86390 1
425406 99425406 1001 86380 86390 1
425565 99425565 1001 86380 86390 1
425456 99425456 1001 86380 86390 1
427069 99427069 1001 86380 86390 1
426960 99426960 1001 86380 86390 1
426836 99426836 1001 86380 86390 1
426670 99426670 1001 86380 86390 1
426288 99426288 1001 86380 86390 1
426535 99426535 1001 86380 86390 1
426213 99426213 1001 86380 86390 1
428373 99428373 1001 86380 86390 1
428594 99428594 1001 86380 86390 1
428701 99428701 1001 86380 86390 1
428318 99428318 1001 86380 86390 1
428143 99428143 1001 86380 86390 1
428336 99428336 1001 86380 86390 1
427567 99427567 1001 86380 86390 1
427640 99427640 1001 86380 86390 1
427572 99427572 1001 86380 86390 1
427673 99427673 1001 86380 86390 1
428828 99428828 1001 86380 86390 1
429158 99429158 1001 86380 86390 1
429890 99429890 1001 86380 86390 1
429396 99429396 1001 86380 86390 1
429181 99429181 1001 86380 86390 1
429453 99429453 1001 86380 86390 1
429559 99429559 1001 86380 86390 1
430531 99430531 1001 86380 86390 1
430593 99430593 1001 86380 86390 1
431712 99431712 1001 86380 86390 1
431597 99431597 1001 86380 86390 1
431280 99431280 1001 86380 86390 1
433607 99433607 1001 86380 86390 1
433220 99433220 1001 86380 86390 1
433132 99433132 1001 86380 86390 1
432829 99432829 1001 86380 86390 1
432585 99432585 1001 86380 86390 1
434970 99434970 1001 86380 86390 1
434825 99434825 1001 86380 86390 1
434924 99434924 1001 86380 86390 1
434833 99434833 1001 86380 86390 1
435892 99435892 1001 86380 86390 1
435792 99435792 1001 86380 86390 1
436544 99436544 1001 86380 86390 1
436177 99436177 1001 86380 86390 1
436125 99436125 1001 86380 86390 1
436212 99436212 1001 86380 86390 1
300061 99300061 1001 86380 86390 1
300721 99300721 1001 86380 86390 1
300347 99300347 1001 86380 86390 1
300148 99300148 1001 86380 86390 1
300768 99300768 1001 86380 86390 1
300758 99300758 1001 86380 86390 1
301497 99301497 1001 86380 86390 1
301025 99301025 1001 86380 86390 1
300945 99300945 1001 86380 86390 1
301622 99301622 1001 86380 86390 1
301728 99301728 1001 86380 86390 1
302048 99302048 1001 86380 86390 1
301923 99301923 1001 86380 86390 1
301834 99301834 1001 86380 86390 1
302541 99302541 1001 86380 86390 1
303156 99303156 1001 86380 86390 1
303207 99303207 1001 86380 86390 1
303148 99303148 1001 86380 86390 1
303189 99303189 1001 86380 86390 1
302807 99302807 1001 86380 86390 1
302655 99302655 1001 86380 86390 1
302697 99302697 1001 86380 86390 1
303852 99303852 1001 86380 86390 1
303882 99303882 1001 86380 86390 1
303850 99303850 1001 86380 86390 1
303633 99303633 1001 86380 86390 1
303529 99303529 1001 86380 86390 1
303612 99303612 1001 86380 86390 1
303444 99303444 1001 86380 86390 1
303431 99303431 1001 86380 86390 1
304171 99304171 1001 86380 86390 1
304682 99304682 1001 86380 86390 1
304912 99304912 1001 86380 86390 1
305015 99305015 1001 86380 86390 1
305466 99305466 1001 86380 86390 1
305444 99305444 1001 86380 86390 1
305279 99305279 1001 86380 86390 1
305211 99305211 1001 86380 86390 1
305225 99305225 1001 86380 86390 1
500166 99500166 1001 86380 86390 1
500094 99500094 1001 86380 86390 1
500173 99500173 1001 86380 86390 1
500699 99500699 1001 86380 86390 1
500782 99500782 1001 86380 86390 1
500788 99500788 1001 86380 86390 1
500682 99500682 1001 86380 86390 1
500580 99500580 1001 86380 86390 1
500234 99500234 1001 86380 86390 1
500260 99500260 1001 86380 86390 1
500892 99500892 1001 86380 86390 1
500894 99500894 1001 86380 86390 1
500946 99500946 1001 86380 86390 1
501609 99501609 1001 86380 86390 1
501580 99501580 1001 86380 86390 1
501305 99501305 1001 86380 86390 1
501429 99501429 1001 86380 86390 1
501790 99501790 1001 86380 86390 1
502345 99502345 1001 86380 86390 1
502130 99502130 1001 86380 86390 1
502222 99502222 1001 86380 86390 1
502198 99502198 1001 86380 86390 1
501857 99501857 1001 86380 86390 1
501893 99501893 1001 86380 86390 1
502612 99502612 1001 86380 86390 1
502613 99502613 1001 86380 86390 1
503230 99503230 1001 86380 86390 1
502764 99502764 1001 86380 86390 1
502702 99502702 1001 86380 86390 1
502835 99502835 1001 86380 86390 1
502773 99502773 1001 86380 86390 1
503425 99503425 1001 86380 86390 1
503965 99503965 1001 86380 86390 1
503985 99503985 1001 86380 86390 1
504050 99504050 1001 86380 86390 1
504039 99504039 1001 86380 86390 1
503803 99503803 1001 86380 86390 1
503640 99503640 1001 86380 86390 1
503647 99503647 1001 86380 86390 1
504925 99504925 1001 86380 86390 1
504932 99504932 1001 86380 86390 1
504697 99504697 1001 86380 86390 1
504338 99504338 1001 86380 86390 1
504525 99504525 1001 86380 86390 1
504516 99504516 1001 86380 86390 1
505013 99505013 1001 86380 86390 1
505604 99505604 1001 86380 86390 1
505690 99505690 1001 86380 86390 1
505652 99505652 1001 86380 86390 1
505458 99505458 1001 86380 86390 1
505913 99505913 1001 86380 86390 1
505813 99505813 1001 86380 86390 1
505815 99505815 1001 86380 86390 1
505919 99505919 1001 86380 86390 1
506523 99506523 1001 86380 86390 1
506344 99506344 1001 86380 86390 1
506258 99506258 1001 86380 86390 1
506272 99506272 1001 86380 86390 1
506028 99506028 1001 86380 86390 1
506035 99506035 1001 86380 86390 1
505986 99505986 1001 86380 86390 1
506764 99506764 1001 86380 86390 1
507113 99507113 1001 86380 86390 1
507179 99507179 1001 86380 86390 1
507167 99507167 1001 86380 86390 1
508245 99508245 1001 86380 86390 1
508100 99508100 1001 86380 86390 1
508231 99508231 1001 86380 86390 1
508035 99508035 1001 86380 86390 1
507854 99507854 1001 86380 86390 1
508389 99508389 1001 86380 86390 1
509040 99509040 1001 86380 86390 1
509022 99509022 1001 86380 86390 1
508795 99508795 1001 86380 86390 1
508798 99508798 1001 86380 86390 1
508709 99508709 1001 86380 86390 1
508519 99508519 1001 86380 86390 1
508536 99508536 1001 86380 86390 1
509225 99509225 1001 86380 86390 1
509795 99509795 1001 86380 86390 1
509414 99509414 1001 86380 86390 1
509454 99509454 1001 86380 86390 1
509404 99509404 1001 86380 86390 1
510056 99510056 1001 86380 86390 1
510539 99510539 1001 86380 86390 1
510710 99510710 1001 86380 86390 1
510127 99510127 1001 86380 86390 1
510117 99510117 1001 86380 86390 1
510813 99510813 1001 86380 86390 1
511535 99511535 1001 86380 86390 1
511226 99511226 1001 86380 86390 1
511239 99511239 1001 86380 86390 1
511345 99511345 1001 86380 86390 1
512329 99512329 1001 86380 86390 1
512297 99512297 1001 86380 86390 1
511968 99511968 1001 86380 86390 1
512026 99512026 1001 86380 86390 1
512169 99512169 1001 86380 86390 1
511762 99511762 1001 86380 86390 1
511872 99511872 1001 86380 86390 1
511782 99511782 1001 86380 86390 1
512480 99512480 1001 86380 86390 1
512981 99512981 1001 86380 86390 1
512677 99512677 1001 86380 86390 1
512734 99512734 1001 86380 86390 1
512632 99512632 1001 86380 86390 1
512699 99512699 1001 86380 86390 1
513396 99513396 1001 86380 86390 1
513308 99513308 1001 86380 86390 1
513310 99513310 1001 86380 86390 1
513380 99513380 1001 86380 86390 1
513762 99513762 1001 86380 86390 1
513506 99513506 1001 86380 86390 1
514236 99514236 1001 86380 86390 1
514056 99514056 1001 86380 86390 1
514640 99514640 1001 86380 86390 1
514493 99514493 1001 86380 86390 1
514625 99514625 1001 86380 86390 1
514406 99514406 1001 86380 86390 1
514346 99514346 1001 86380 86390 1
514335 99514335 1001 86380 86390 1
514427 99514427 1001 86380 86390 1
515526 99515526 1001 86380 86390 1
515244 99515244 1001 86380 86390 1
515174 99515174 1001 86380 86390 1
515083 99515083 1001 86380 86390 1
515793 99515793 1001 86380 86390 1
515809 99515809 1001 86380 86390 1
516462 99516462 1001 86380 86390 1
516348 99516348 1001 86380 86390 1
516134 99516134 1001 86380 86390 1
515892 99515892 1001 86380 86390 1
515974 99515974 1001 86380 86390 1
516512 99516512 1001 86380 86390 1
516629 99516629 1001 86380 86390 1
517139 99517139 1001 86380 86390 1
517042 99517042 1001 86380 86390 1
516966 99516966 1001 86380 86390 1
517097 99517097 1001 86380 86390 1
517033 99517033 1001 86380 86390 1
516944 99516944 1001 86380 86390 1
516785 99516785 1001 86380 86390 1
517450 99517450 1001 86380 86390 1
517337 99517337 1001 86380 86390 1
517364 99517364 1001 86380 86390 1
517339 99517339 1001 86380 86390 1
517486 99517486 1001 86380 86390 1
517834 99517834 1001 86380 86390 1
517710 99517710 1001 86380 86390 1
517587 99517587 1001 86380 86390 1
517630 99517630 1001 86380 86390 1
517734 99517734 1001 86380 86390 1
518264 99518264 1001 86380 86390 1
518765 99518765 1001 86380 86390 1
518599 99518599 1001 86380 86390 1
518527 99518527 1001 86380 86390 1
519068 99519068 1001 86380 86390 1
519708 99519708 1001 86380 86390 1
519670 99519670 1001 86380 86390 1
519442 99519442 1001 86380 86390 1
519208 99519208 1001 86380 86390 1
519328 99519328 1001 86380 86390 1
519257 99519257 1001 86380 86390 1
519866 99519866 1001 86380 86390 1
519841 99519841 1001 86380 86390 1
519906 99519906 1001 86380 86390 1
520466 99520466 1001 86380 86390 1
520302 99520302 1001 86380 86390 1
520705 99520705 1001 86380 86390 1
520836 99520836 1001 86380 86390 1
520683 99520683 1001 86380 86390 1
521437 99521437 1001 86380 86390 1
521308 99521308 1001 86380 86390 1
521426 99521426 1001 86380 86390 1
522101 99522101 1001 86380 86390 1
521988 99521988 1001 86380 86390 1
521963 99521963 1001 86380 86390 1
522021 99522021 1001 86380 86390 1
521828 99521828 1001 86380 86390 1
521795 99521795 1001 86380 86390 1
521691 99521691 1001 86380 86390 1
521759 99521759 1001 86380 86390 1
522370 99522370 1001 86380 86390 1
523002 99523002 1001 86380 86390 1
522876 99522876 1001 86380 86390 1
522525 99522525 1001 86380 86390 1
523827 99523827 1001 86380 86390 1
523776 99523776 1001 86380 86390 1
523655 99523655 1001 86380 86390 1
523630 99523630 1001 86380 86390 1
523644 99523644 1001 86380 86390 1
523607 99523607 1001 86380 86390 1
523375 99523375 1001 86380 86390 1
524137 99524137 1001 86380 86390 1
523972 99523972 1001 86380 86390 1
524064 99524064 1001 86380 86390 1
524142 99524142 1001 86380 86390 1
524228 99524228 1001 86380 86390 1
524269 99524269 1001 86380 86390 1
524206 99524206 1001 86380 86390 1
525420 99525420 1001 86380 86390 1
525577 99525577 1001 86380 86390 1
525585 99525585 1001 86380 86390 1
525275 99525275 1001 86380 86390 1
525382 99525382 1001 86380 86390 1
525221 99525221 1001 86380 86390 1
525121 99525121 1001 86380 86390 1
525088 99525088 1001 86380 86390 1
525051 99525051 1001 86380 86390 1
525091 99525091 1001 86380 86390 1
526309 99526309 1001 86380 86390 1
526395 99526395 1001 86380 86390 1
526287 99526287 1001 86380 86390 1
526238 99526238 1001 86380 86390 1
526143 99526143 1001 86380 86390 1
526085 99526085 1001 86380 86390 1
525897 99525897 1001 86380 86390 1
525924 99525924 1001 86380 86390 1
525821 99525821 1001 86380 86390 1
525809 99525809 1001 86380 86390 1
526459 99526459 1001 86380 86390 1
526483 99526483 1001 86380 86390 1
527096 99527096 1001 86380 86390 1
527097 99527097 1001 86380 86390 1
527233 99527233 1001 86380 86390 1
527209 99527209 1001 86380 86390 1
527158 99527158 1001 86380 86390 1
526966 99526966 1001 86380 86390 1
526798 99526798 1001 86380 86390 1
526685 99526685 1001 86380 86390 1
527300 99527300 1001 86380 86390 1
527295 99527295 1001 86380 86390 1
528011 99528011 1001 86380 86390 1
528057 99528057 1001 86380 86390 1
527879 99527879 1001 86380 86390 1
527814 99527814 1001 86380 86390 1
527630 99527630 1001 86380 86390 1
528165 99528165 1001 86380 86390 1
528245 99528245 1001 86380 86390 1
528196 99528196 1001 86380 86390 1
528609 99528609 1001 86380 86390 1
528564 99528564 1001 86380 86390 1
528643 99528643 1001 86380 86390 1
528392 99528392 1001 86380 86390 1
529004 99529004 1001 86380 86390 1
529033 99529033 1001 86380 86390 1
529010 99529010 1001 86380 86390 1
528935 99528935 1001 86380 86390 1
529701 99529701 1001 86380 86390 1
529578 99529578 1001 86380 86390 1
529682 99529682 1001 86380 86390 1
529412 99529412 1001 86380 86390 1
529466 99529466 1001 86380 86390 1
529123 99529123 1001 86380 86390 1
529228 99529228 1001 86380 86390 1
529311 99529311 1001 86380 86390 1
529824 99529824 1001 86380 86390 1
530489 99530489 1001 86380 86390 1
530467 99530467 1001 86380 86390 1
530303 99530303 1001 86380 86390 1
530319 99530319 1001 86380 86390 1
529951 99529951 1001 86380 86390 1
530708 99530708 1001 86380 86390 1
530691 99530691 1001 86380 86390 1
531226 99531226 1001 86380 86390 1
531324 99531324 1001 86380 86390 1
531367 99531367 1001 86380 86390 1
531074 99531074 1001 86380 86390 1
531089 99531089 1001 86380 86390 1
531429 99531429 1001 86380 86390 1
531547 99531547 1001 86380 86390 1
532116 99532116 1001 86380 86390 1
532192 99532192 1001 86380 86390 1
532139 99532139 1001 86380 86390 1
531846 99531846 1001 86380 86390 1
531787 99531787 1001 86380 86390 1
532270 99532270 1001 86380 86390 1
532883 99532883 1001 86380 86390 1
532978 99532978 1001 86380 86390 1
532696 99532696 1001 86380 86390 1
532800 99532800 1001 86380 86390 1
532712 99532712 1001 86380 86390 1
532753 99532753 1001 86380 86390 1
532609 99532609 1001 86380 86390 1
533176 99533176 1001 86380 86390 1
533209 99533209 1001 86380 86390 1
533717 99533717 1001 86380 86390 1
533709 99533709 1001 86380 86390 1
533840 99533840 1001 86380 86390 1
533844 99533844 1001 86380 86390 1
533675 99533675 1001 86380 86390 1
533604 99533604 1001 86380 86390 1
533623 99533623 1001 86380 86390 1
533431 99533431 1001 86380 86390 1
533289 99533289 1001 86380 86390 1
534631 99534631 1001 86380 86390 1
534580 99534580 1001 86380 86390 1
534219 99534219 1001 86380 86390 1
535435 99535435 1001 86380 86390 1
535359 99535359 1001 86380 86390 1
535315 99535315 1001 86380 86390 1
535341 99535341 1001 86380 86390 1
535183 99535183 1001 86380 86390 1
534959 99534959 1001 86380 86390 1
535018 99535018 1001 86380 86390 1
535714 99535714 1001 86380 86390 1
535708 99535708 1001 86380 86390 1
536274 99536274 1001 86380 86390 1
535932 99535932 1001 86380 86390 1
535946 99535946 1001 86380 86390 1
535908 99535908 1001 86380 86390 1
536389 99536389 1001 86380 86390 1
536457 99536457 1001 86380 86390 1
536421 99536421 1001 86380 86390 1
536423 99536423 1001 86380 86390 1
537061 99537061 1001 86380 86390 1
536868 99536868 1001 86380 86390 1
536872 99536872 1001 86380 86390 1
536901 99536901 1001 86380 86390 1
536637 99536637 1001 86380 86390 1
536601 99536601 1001 86380 86390 1
536680 99536680 1001 86380 86390 1
537315 99537315 1001 86380 86390 1
537226 99537226 1001 86380 86390 1
537669 99537669 1001 86380 86390 1
537778 99537778 1001 86380 86390 1
538015 99538015 1001 86380 86390 1
538020 99538020 1001 86380 86390 1
538716 99538716 1001 86380 86390 1
538679 99538679 1001 86380 86390 1
538618 99538618 1001 86380 86390 1
538468 99538468 1001 86380 86390 1
538586 99538586 1001 86380 86390 1
538525 99538525 1001 86380 86390 1
538463 99538463 1001 86380 86390 1
538316 99538316 1001 86380 86390 1
539451 99539451 1001 86380 86390 1
539323 99539323 1001 86380 86390 1
540326 99540326 1001 86380 86390 1
540417 99540417 1001 86380 86390 1
540002 99540002 1001 86380 86390 1
539859 99539859 1001 86380 86390 1
539968 99539968 1001 86380 86390 1
539984 99539984 1001 86380 86390 1
539961 99539961 1001 86380 86390 1
540481 99540481 1001 86380 86390 1
541266 99541266 1001 86380 86390 1
541234 99541234 1001 86380 86390 1
541028 99541028 1001 86380 86390 1
541084 99541084 1001 86380 86390 1
541937 99541937 1001 86380 86390 1
541818 99541818 1001 86380 86390 1
541796 99541796 1001 86380 86390 1
542184 99542184 1001 86380 86390 1
542173 99542173 1001 86380 86390 1
542849 99542849 1001 86380 86390 1
542788 99542788 1001 86380 86390 1
542595 99542595 1001 86380 86390 1
542337 99542337 1001 86380 86390 1
543034 99543034 1001 86380 86390 1
543011 99543011 1001 86380 86390 1
543081 99543081 1001 86380 86390 1
543109 99543109 1001 86380 86390 1
542980 99542980 1001 86380 86390 1
543644 99543644 1001 86380 86390 1
543661 99543661 1001 86380 86390 1
543641 99543641 1001 86380 86390 1
543493 99543493 1001 86380 86390 1
543519 99543519 1001 86380 86390 1
543379 99543379 1001 86380 86390 1
543942 99543942 1001 86380 86390 1
543947 99543947 1001 86380 86390 1
544523 99544523 1001 86380 86390 1
544539 99544539 1001 86380 86390 1
544298 99544298 1001 86380 86390 1
544234 99544234 1001 86380 86390 1
544077 99544077 1001 86380 86390 1
544701 99544701 1001 86380 86390 1
500163 619 1002 44660 52625 1
503086 813 1001 43727 44026 1
505634 871 1001 37186 37486 1
519507 1062 1002 33200 46429 1
400013 99400013 1001 86380 86390 1
400426 99400426 1001 86380 86390 1
400586 99400586 1001 86380 86390 1
400775 99400775 1001 86380 86390 1
400893 99400893 1001 86380 86390 1
401066 99401066 1001 86380 86390 1
401455 99401455 1001 86380 86390 1
401598 99401598 1001 86380 86390 1
401751 99401751 1001 86380 86390 1
401765 99401765 1001 86380 86390 1
402293 99402293 1001 86380 86390 1
402448 99402448 1001 86380 86390 1
402450 99402450 1001 86380 86390 1
402499 99402499 1001 86380 86390 1
402765 99402765 1001 86380 86390 1
403108 99403108 1001 86380 86390 1
403602 99403602 1001 86380 86390 1
403691 99403691 1001 86380 86390 1
403991 99403991 1001 86380 86390 1
404249 99404249 1001 86380 86390 1
404230 99404230 1001 86380 86390 1
404480 99404480 1001 86380 86390 1
404715 99404715 1001 86380 86390 1
404914 99404914 1001 86380 86390 1
405280 99405280 1001 86380 86390 1
405588 99405588 1001 86380 86390 1
405861 99405861 1001 86380 86390 1
405967 99405967 1001 86380 86390 1
406063 99406063 1001 86380 86390 1
406101 99406101 1001 86380 86390 1
407671 99407671 1001 86380 86390 1
407602 99407602 1001 86380 86390 1
407774 99407774 1001 86380 86390 1
407807 99407807 1001 86380 86390 1
408085 99408085 1001 86380 86390 1
408143 99408143 1001 86380 86390 1
408172 99408172 1001 86380 86390 1
408295 99408295 1001 86380 86390 1
408223 99408223 1001 86380 86390 1
408864 99408864 1001 86380 86390 1
409060 99409060 1001 86380 86390 1
409170 99409170 1001 86380 86390 1
409114 99409114 1001 86380 86390 1
409252 99409252 1001 86380 86390 1
409385 99409385 1001 86380 86390 1
409596 99409596 1001 86380 86390 1
409532 99409532 1001 86380 86390 1
410410 99410410 1001 86380 86390 1
410889 99410889 1001 86380 86390 1
410825 99410825 1001 86380 86390 1
411153 99411153 1001 86380 86390 1
411157 99411157 1001 86380 86390 1
411616 99411616 1001 86380 86390 1
412075 99412075 1001 86380 86390 1
411999 99411999 1001 86380 86390 1
413303 99413303 1001 86380 86390 1
413396 99413396 1001 86380 86390 1
413309 99413309 1001 86380 86390 1
413010 99413010 1001 86380 86390 1
412891 99412891 1001 86380 86390 1
412997 99412997 1001 86380 86390 1
412705 99412705 1001 86380 86390 1
413861 99413861 1001 86380 86390 1
413862 99413862 1001 86380 86390 1
413720 99413720 1001 86380 86390 1
415085 99415085 1001 86380 86390 1
415049 99415049 1001 86380 86390 1
414739 99414739 1001 86380 86390 1
414572 99414572 1001 86380 86390 1
414645 99414645 1001 86380 86390 1
414248 99414248 1001 86380 86390 1
414451 99414451 1001 86380 86390 1
414179 99414179 1001 86380 86390 1
414389 99414389 1001 86380 86390 1
415390 99415390 1001 86380 86390 1
416323 99416323 1001 86380 86390 1
416086 99416086 1001 86380 86390 1
416045 99416045 1001 86380 86390 1
417510 99417510 1001 86380 86390 1
417517 99417517 1001 86380 86390 1
418744 99418744 1001 86380 86390 1
418625 99418625 1001 86380 86390 1
418210 99418210 1001 86380 86390 1
417659 99417659 1001 86380 86390 1
420134 99420134 1001 86380 86390 1
420494 99420494 1001 86380 86390 1
421941 99421941 1001 86380 86390 1
422116 99422116 1001 86380 86390 1
421515 99421515 1001 86380 86390 1
421489 99421489 1001 86380 86390 1
421138 99421138 1001 86380 86390 1
423134 99423134 1001 86380 86390 1
422816 99422816 1001 86380 86390 1
425335 99425335 1001 86380 86390 1
425134 99425134 1001 86380 86390 1
425098 99425098 1001 86380 86390 1
424615 99424615 1001 86380 86390 1
424833 99424833 1001 86380 86390 1
424336 99424336 1001 86380 86390 1
425804 99425804 1001 86380 86390 1
425545 99425545 1001 86380 86390 1
425767 99425767 1001 86380 86390 1
426763 99426763 1001 86380 86390 1
426831 99426831 1001 86380 86390 1
426942 99426942 1001 86380 86390 1
426361 99426361 1001 86380 86390 1
426079 99426079 1001 86380 86390 1
426002 99426002 1001 86380 86390 1
426085 99426085 1001 86380 86390 1
427174 99427174 1001 86380 86390 1
427429 99427429 1001 86380 86390 1
428506 99428506 1001 86380 86390 1
428435 99428435 1001 86380 86390 1
428039 99428039 1001 86380 86390 1
428053 99428053 1001 86380 86390 1
428839 99428839 1001 86380 86390 1
429058 99429058 1001 86380 86390 1
430101 99430101 1001 86380 86390 1
429973 99429973 1001 86380 86390 1
430130 99430130 1001 86380 86390 1
430236 99430236 1001 86380 86390 1
429805 99429805 1001 86380 86390 1
429269 99429269 1001 86380 86390 1
429240 99429240 1001 86380 86390 1
430625 99430625 1001 86380 86390 1
430652 99430652 1001 86380 86390 1
431889 99431889 1001 86380 86390 1
432001 99432001 1001 86380 86390 1
431306 99431306 1001 86380 86390 1
431429 99431429 1001 86380 86390 1
431298 99431298 1001 86380 86390 1
431577 99431577 1001 86380 86390 1
431051 99431051 1001 86380 86390 1
431088 99431088 1001 86380 86390 1
432154 99432154 1001 86380 86390 1
432356 99432356 1001 86380 86390 1
433544 99433544 1001 86380 86390 1
433359 99433359 1001 86380 86390 1
432909 99432909 1001 86380 86390 1
433231 99433231 1001 86380 86390 1
432639 99432639 1001 86380 86390 1
432811 99432811 1001 86380 86390 1
434072 99434072 1001 86380 86390 1
435277 99435277 1001 86380 86390 1
434900 99434900 1001 86380 86390 1
434570 99434570 1001 86380 86390 1
434311 99434311 1001 86380 86390 1
435709 99435709 1001 86380 86390 1
436686 99436686 1001 86380 86390 1
436208 99436208 1001 86380 86390 1
300030 99300030 1001 86380 86390 1
437183 99437183 1001 86380 86390 1
300678 99300678 1001 86380 86390 1
300560 99300560 1001 86380 86390 1
300871 99300871 1001 86380 86390 1
301540 99301540 1001 86380 86390 1
301349 99301349 1001 86380 86390 1
301285 99301285 1001 86380 86390 1
301107 99301107 1001 86380 86390 1
301032 99301032 1001 86380 86390 1
300941 99300941 1001 86380 86390 1
302333 99302333 1001 86380 86390 1
302193 99302193 1001 86380 86390 1
302033 99302033 1001 86380 86390 1
302089 99302089 1001 86380 86390 1
301824 99301824 1001 86380 86390 1
301928 99301928 1001 86380 86390 1
301954 99301954 1001 86380 86390 1
302496 99302496 1001 86380 86390 1
302584 99302584 1001 86380 86390 1
302970 99302970 1001 86380 86390 1
302767 99302767 1001 86380 86390 1
302693 99302693 1001 86380 86390 1
302745 99302745 1001 86380 86390 1
302642 99302642 1001 86380 86390 1
302772 99302772 1001 86380 86390 1
302630 99302630 1001 86380 86390 1
302604 99302604 1001 86380 86390 1
303411 99303411 1001 86380 86390 1
303298 99303298 1001 86380 86390 1
304017 99304017 1001 86380 86390 1
303816 99303816 1001 86380 86390 1
303533 99303533 1001 86380 86390 1
304101 99304101 1001 86380 86390 1
304692 99304692 1001 86380 86390 1
304569 99304569 1001 86380 86390 1
304635 99304635 1001 86380 86390 1
304624 99304624 1001 86380 86390 1
304497 99304497 1001 86380 86390 1
304370 99304370 1001 86380 86390 1
304308 99304308 1001 86380 86390 1
304300 99304300 1001 86380 86390 1
304942 99304942 1001 86380 86390 1
305638 99305638 1001 86380 86390 1
305676 99305676 1001 86380 86390 1
305343 99305343 1001 86380 86390 1
305305 99305305 1001 86380 86390 1
305249 99305249 1001 86380 86390 1
305254 99305254 1001 86380 86390 1
500024 99500024 1001 86380 86390 1
500001 99500001 1001 86380 86390 1
500031 99500031 1001 86380 86390 1
500776 99500776 1001 86380 86390 1
500684 99500684 1001 86380 86390 1
500483 99500483 1001 86380 86390 1
500554 99500554 1001 86380 86390 1
500353 99500353 1001 86380 86390 1
500957 99500957 1001 86380 86390 1
500990 99500990 1001 86380 86390 1
501128 99501128 1001 86380 86390 1
501027 99501027 1001 86380 86390 1
502364 99502364 1001 86380 86390 1
502410 99502410 1001 86380 86390 1
502095 99502095 1001 86380 86390 1
501901 99501901 1001 86380 86390 1
502476 99502476 1001 86380 86390 1
503130 99503130 1001 86380 86390 1
503035 99503035 1001 86380 86390 1
502920 99502920 1001 86380 86390 1
502817 99502817 1001 86380 86390 1
503407 99503407 1001 86380 86390 1
503434 99503434 1001 86380 86390 1
503409 99503409 1001 86380 86390 1
503468 99503468 1001 86380 86390 1
503978 99503978 1001 86380 86390 1
503714 99503714 1001 86380 86390 1
503833 99503833 1001 86380 86390 1
503606 99503606 1001 86380 86390 1
504163 99504163 1001 86380 86390 1
504810 99504810 1001 86380 86390 1
504559 99504559 1001 86380 86390 1
504551 99504551 1001 86380 86390 1
504711 99504711 1001 86380 86390 1
504442 99504442 1001 86380 86390 1
504340 99504340 1001 86380 86390 1
504432 99504432 1001 86380 86390 1
504460 99504460 1001 86380 86390 1
504450 99504450 1001 86380 86390 1
504958 99504958 1001 86380 86390 1
505078 99505078 1001 86380 86390 1
505731 99505731 1001 86380 86390 1
505766 99505766 1001 86380 86390 1
505429 99505429 1001 86380 86390 1
505150 99505150 1001 86380 86390 1
505316 99505316 1001 86380 86390 1
506456 99506456 1001 86380 86390 1
506437 99506437 1001 86380 86390 1
506464 99506464 1001 86380 86390 1
506304 99506304 1001 86380 86390 1
506375 99506375 1001 86380 86390 1
506163 99506163 1001 86380 86390 1
506800 99506800 1001 86380 86390 1
506789 99506789 1001 86380 86390 1
506607 99506607 1001 86380 86390 1
506766 99506766 1001 86380 86390 1
506730 99506730 1001 86380 86390 1
506743 99506743 1001 86380 86390 1
507285 99507285 1001 86380 86390 1
507048 99507048 1001 86380 86390 1
507077 99507077 1001 86380 86390 1
507030 99507030 1001 86380 86390 1
506836 99506836 1001 86380 86390 1
507618 99507618 1001 86380 86390 1
507491 99507491 1001 86380 86390 1
507546 99507546 1001 86380 86390 1
508133 99508133 1001 86380 86390 1
508097 99508097 1001 86380 86390 1
508033 99508033 1001 86380 86390 1
507851 99507851 1001 86380 86390 1
507879 99507879 1001 86380 86390 1
507923 99507923 1001 86380 86390 1
508000 99508000 1001 86380 86390 1
508256 99508256 1001 86380 86390 1
509072 99509072 1001 86380 86390 1
509000 99509000 1001 86380 86390 1
509047 99509047 1001 86380 86390 1
509029 99509029 1001 86380 86390 1
508945 99508945 1001 86380 86390 1
508573 99508573 1001 86380 86390 1
509835 99509835 1001 86380 86390 1
509674 99509674 1001 86380 86390 1
509348 99509348 1001 86380 86390 1
509482 99509482 1001 86380 86390 1
509471 99509471 1001 86380 86390 1
509950 99509950 1001 86380 86390 1
510600 99510600 1001 86380 86390 1
510614 99510614 1001 86380 86390 1
510679 99510679 1001 86380 86390 1
510430 99510430 1001 86380 86390 1
510436 99510436 1001 86380 86390 1
510150 99510150 1001 86380 86390 1
510139 99510139 1001 86380 86390 1
510153 99510153 1001 86380 86390 1
510911 99510911 1001 86380 86390 1
510798 99510798 1001 86380 86390 1
511564 99511564 1001 86380 86390 1
511726 99511726 1001 86380 86390 1
511994 99511994 1001 86380 86390 1
511938 99511938 1001 86380 86390 1
512393 99512393 1001 86380 86390 1
512381 99512381 1001 86380 86390 1
513159 99513159 1001 86380 86390 1
512715 99512715 1001 86380 86390 1
512757 99512757 1001 86380 86390 1
512590 99512590 1001 86380 86390 1
512725 99512725 1001 86380 86390 1
513864 99513864 1001 86380 86390 1
513668 99513668 1001 86380 86390 1
514096 99514096 1001 86380 86390 1
514130 99514130 1001 86380 86390 1
514587 99514587 1001 86380 86390 1
514508 99514508 1001 86380 86390 1
514396 99514396 1001 86380 86390 1
514414 99514414 1001 86380 86390 1
515048 99515048 1001 86380 86390 1
515507 99515507 1001 86380 86390 1
515673 99515673 1001 86380 86390 1
515335 99515335 1001 86380 86390 1
515421 99515421 1001 86380 86390 1
515474 99515474 1001 86380 86390 1
515464 99515464 1001 86380 86390 1
515247 99515247 1001 86380 86390 1
515118 99515118 1001 86380 86390 1
515178 99515178 1001 86380 86390 1
516123 99516123 1001 86380 86390 1
516008 99516008 1001 86380 86390 1
515971 99515971 1001 86380 86390 1
515972 99515972 1001 86380 86390 1
515951 99515951 1001 86380 86390 1
516600 99516600 1001 86380 86390 1
516608 99516608 1001 86380 86390 1
517300 99517300 1001 86380 86390 1
517150 99517150 1001 86380 86390 1
517117 99517117 1001 86380 86390 1
516933 99516933 1001 86380 86390 1
516781 99516781 1001 86380 86390 1
516889 99516889 1001 86380 86390 1
517996 99517996 1001 86380 86390 1
518064 99518064 1001 86380 86390 1
517918 99517918 1001 86380 86390 1
517673 99517673 1001 86380 86390 1
518224 99518224 1001 86380 86390 1
518343 99518343 1001 86380 86390 1
518323 99518323 1001 86380 86390 1
518632 99518632 1001 86380 86390 1
519080 99519080 1001 86380 86390 1
519002 99519002 1001 86380 86390 1
519003 99519003 1001 86380 86390 1
519191 99519191 1001 86380 86390 1
519629 99519629 1001 86380 86390 1
519578 99519578 1001 86380 86390 1
519411 99519411 1001 86380 86390 1
519451 99519451 1001 86380 86390 1
519398 99519398 1001 86380 86390 1
519982 99519982 1001 86380 86390 1
519984 99519984 1001 86380 86390 1
520010 99520010 1001 86380 86390 1
519835 99519835 1001 86380 86390 1
520538 99520538 1001 86380 86390 1
520584 99520584 1001 86380 86390 1
520318 99520318 1001 86380 86390 1
520306 99520306 1001 86380 86390 1
520342 99520342 1001 86380 86390 1
520151 99520151 1001 86380 86390 1
520669 99520669 1001 86380 86390 1
521454 99521454 1001 86380 86390 1
521003 99521003 1001 86380 86390 1
520932 99520932 1001 86380 86390 1
522180 99522180 1001 86380 86390 1
522251 99522251 1001 86380 86390 1
522389 99522389 1001 86380 86390 1
522748 99522748 1001 86380 86390 1
522762 99522762 1001 86380 86390 1
522556 99522556 1001 86380 86390 1
522612 99522612 1001 86380 86390 1
523221 99523221 1001 86380 86390 1
523119 99523119 1001 86380 86390 1
523289 99523289 1001 86380 86390 1
523161 99523161 1001 86380 86390 1
523443 99523443 1001 86380 86390 1
523418 99523418 1001 86380 86390 1
524626 99524626 1001 86380 86390 1
524730 99524730 1001 86380 86390 1
524409 99524409 1001 86380 86390 1
524359 99524359 1001 86380 86390 1
524466 99524466 1001 86380 86390 1
524188 99524188 1001 86380 86390 1
524153 99524153 1001 86380 86390 1
524323 99524323 1001 86380 86390 1
524259 99524259 1001 86380 86390 1
524285 99524285 1001 86380 86390 1
524311 99524311 1001 86380 86390 1
525560 99525560 1001 86380 86390 1
525431 99525431 1001 86380 86390 1
525445 99525445 1001 86380 86390 1
525571 99525571 1001 86380 86390 1
525588 99525588 1001 86380 86390 1
525073 99525073 1001 86380 86390 1
525725 99525725 1001 86380 86390 1
526321 99526321 1001 86380 86390 1
526397 99526397 1001 86380 86390 1
526237 99526237 1001 86380 86390 1
525839 99525839 1001 86380 86390 1
526427 99526427 1001 86380 86390 1
527146 99527146 1001 86380 86390 1
527197 99527197 1001 86380 86390 1
527019 99527019 1001 86380 86390 1
527023 99527023 1001 86380 86390 1
526771 99526771 1001 86380 86390 1
526793 99526793 1001 86380 86390 1
527389 99527389 1001 86380 86390 1
527404 99527404 1001 86380 86390 1
527331 99527331 1001 86380 86390 1
527447 99527447 1001 86380 86390 1
527372 99527372 1001 86380 86390 1
527876 99527876 1001 86380 86390 1
527966 99527966 1001 86380 86390 1
527732 99527732 1001 86380 86390 1
527618 99527618 1001 86380 86390 1
528081 99528081 1001 86380 86390 1
528762 99528762 1001 86380 86390 1
528882 99528882 1001 86380 86390 1
528583 99528583 1001 86380 86390 1
528624 99528624 1001 86380 86390 1
528578 99528578 1001 86380 86390 1
528379 99528379 1001 86380 86390 1
528931 99528931 1001 86380 86390 1
529704 99529704 1001 86380 86390 1
529448 99529448 1001 86380 86390 1
529163 99529163 1001 86380 86390 1
529312 99529312 1001 86380 86390 1
529832 99529832 1001 86380 86390 1
530052 99530052 1001 86380 86390 1
530105 99530105 1001 86380 86390 1
530660 99530660 1001 86380 86390 1
530561 99530561 1001 86380 86390 1
530692 99530692 1001 86380 86390 1
531320 99531320 1001 86380 86390 1
531028 99531028 1001 86380 86390 1
530875 99530875 1001 86380 86390 1
530966 99530966 1001 86380 86390 1
530889 99530889 1001 86380 86390 1
530892 99530892 1001 86380 86390 1
531519 99531519 1001 86380 86390 1
532155 99532155 1001 86380 86390 1
532170 99532170 1001 86380 86390 1
532091 99532091 1001 86380 86390 1
532069 99532069 1001 86380 86390 1
531949 99531949 1001 86380 86390 1
531980 99531980 1001 86380 86390 1
531997 99531997 1001 86380 86390 1
531641 99531641 1001 86380 86390 1
531681 99531681 1001 86380 86390 1
532361 99532361 1001 86380 86390 1
532223 99532223 1001 86380 86390 1
532996 99532996 1001 86380 86390 1
532762 99532762 1001 86380 86390 1
532698 99532698 1001 86380 86390 1
532717 99532717 1001 86380 86390 1
532744 99532744 1001 86380 86390 1
532785 99532785 1001 86380 86390 1
532475 99532475 1001 86380 86390 1
532514 99532514 1001 86380 86390 1
532527 99532527 1001 86380 86390 1
532536 99532536 1001 86380 86390 1
532537 99532537 1001 86380 86390 1
533197 99533197 1001 86380 86390 1
533223 99533223 1001 86380 86390 1
533735 99533735 1001 86380 86390 1
533713 99533713 1001 86380 86390 1
533728 99533728 1001 86380 86390 1
533593 99533593 1001 86380 86390 1
533558 99533558 1001 86380 86390 1
533301 99533301 1001 86380 86390 1
533324 99533324 1001 86380 86390 1
533429 99533429 1001 86380 86390 1
533971 99533971 1001 86380 86390 1
533948 99533948 1001 86380 86390 1
534008 99534008 1001 86380 86390 1
533931 99533931 1001 86380 86390 1
534035 99534035 1001 86380 86390 1
534440 99534440 1001 86380 86390 1
534373 99534373 1001 86380 86390 1
534104 99534104 1001 86380 86390 1
534241 99534241 1001 86380 86390 1
535506 99535506 1001 86380 86390 1
535022 99535022 1001 86380 86390 1
535649 99535649 1001 86380 86390 1
535583 99535583 1001 86380 86390 1
535661 99535661 1001 86380 86390 1
535532 99535532 1001 86380 86390 1
536140 99536140 1001 86380 86390 1
536079 99536079 1001 86380 86390 1
535816 99535816 1001 86380 86390 1
535726 99535726 1001 86380 86390 1
536438 99536438 1001 86380 86390 1
536807 99536807 1001 86380 86390 1
536774 99536774 1001 86380 86390 1
536702 99536702 1001 86380 86390 1
536741 99536741 1001 86380 86390 1
536617 99536617 1001 86380 86390 1
537242 99537242 1001 86380 86390 1
537166 99537166 1001 86380 86390 1
537710 99537710 1001 86380 86390 1
538191 99538191 1001 86380 86390 1
538699 99538699 1001 86380 86390 1
538801 99538801 1001 86380 86390 1
538709 99538709 1001 86380 86390 1
538808 99538808 1001 86380 86390 1
538659 99538659 1001 86380 86390 1
538508 99538508 1001 86380 86390 1
538419 99538419 1001 86380 86390 1
538370 99538370 1001 86380 86390 1
538934 99538934 1001 86380 86390 1
539622 99539622 1001 86380 86390 1
539625 99539625 1001 86380 86390 1
539319 99539319 1001 86380 86390 1
539259 99539259 1001 86380 86390 1
539390 99539390 1001 86380 86390 1
539240 99539240 1001 86380 86390 1
539052 99539052 1001 86380 86390 1
539221 99539221 1001 86380 86390 1
539649 99539649 1001 86380 86390 1
540329 99540329 1001 86380 86390 1
540342 99540342 1001 86380 86390 1
540372 99540372 1001 86380 86390 1
540337 99540337 1001 86380 86390 1
540244 99540244 1001 86380 86390 1
540128 99540128 1001 86380 86390 1
539977 99539977 1001 86380 86390 1
539921 99539921 1001 86380 86390 1
540493 99540493 1001 86380 86390 1
541125 99541125 1001 86380 86390 1
541100 99541100 1001 86380 86390 1
541130 99541130 1001 86380 86390 1
541240 99541240 1001 86380 86390 1
540998 99540998 1001 86380 86390 1
540904 99540904 1001 86380 86390 1
540754 99540754 1001 86380 86390 1
541395 99541395 1001 86380 86390 1
541318 99541318 1001 86380 86390 1
541295 99541295 1001 86380 86390 1
541993 99541993 1001 86380 86390 1
541878 99541878 1001 86380 86390 1
541814 99541814 1001 86380 86390 1
541891 99541891 1001 86380 86390 1
541753 99541753 1001 86380 86390 1
542594 99542594 1001 86380 86390 1
542712 99542712 1001 86380 86390 1
543021 99543021 1001 86380 86390 1
543037 99543037 1001 86380 86390 1
543144 99543144 1001 86380 86390 1
543029 99543029 1001 86380 86390 1
543019 99543019 1001 86380 86390 1
543694 99543694 1001 86380 86390 1
543568 99543568 1001 86380 86390 1
543703 99543703 1001 86380 86390 1
543465 99543465 1001 86380 86390 1
543416 99543416 1001 86380 86390 1
543442 99543442 1001 86380 86390 1
543394 99543394 1001 86380 86390 1
543524 99543524 1001 86380 86390 1
543303 99543303 1001 86380 86390 1
543928 99543928 1001 86380 86390 1
544457 99544457 1001 86380 86390 1
544448 99544448 1001 86380 86390 1
544541 99544541 1001 86380 86390 1
544529 99544529 1001 86380 86390 1
544078 99544078 1001 86380 86390 1
544734 99544734 1001 86380 86390 1
544735 99544735 1001 86380 86390 1
420920 221 1001 38580 39117 1
400179 99400179 1001 86380 86390 1
400698 99400698 1001 86380 86390 1
400649 99400649 1001 86380 86390 1
401084 99401084 1001 86380 86390 1
401184 99401184 1001 86380 86390 1
401414 99401414 1001 86380 86390 1
401769 99401769 1001 86380 86390 1
402328 99402328 1001 86380 86390 1
402453 99402453 1001 86380 86390 1
402676 99402676 1001 86380 86390 1
402701 99402701 1001 86380 86390 1
402726 99402726 1001 86380 86390 1
403004 99403004 1001 86380 86390 1
403434 99403434 1001 86380 86390 1
403518 99403518 1001 86380 86390 1
403569 99403569 1001 86380 86390 1
403964 99403964 1001 86380 86390 1
404427 99404427 1001 86380 86390 1
404739 99404739 1001 86380 86390 1
404858 99404858 1001 86380 86390 1
404988 99404988 1001 86380 86390 1
404989 99404989 1001 86380 86390 1
405071 99405071 1001 86380 86390 1
405323 99405323 1001 86380 86390 1
406163 99406163 1001 86380 86390 1
406596 99406596 1001 86380 86390 1
406843 99406843 1001 86380 86390 1
407323 99407323 1001 86380 86390 1
407651 99407651 1001 86380 86390 1
407972 99407972 1001 86380 86390 1
408100 99408100 1001 86380 86390 1
408712 99408712 1001 86380 86390 1
408743 99408743 1001 86380 86390 1
408849 99408849 1001 86380 86390 1
408977 99408977 1001 86380 86390 1
409433 99409433 1001 86380 86390 1
409970 99409970 1001 86380 86390 1
409893 99409893 1001 86380 86390 1
410114 99410114 1001 86380 86390 1
410511 99410511 1001 86380 86390 1
410539 99410539 1001 86380 86390 1
410683 99410683 1001 86380 86390 1
410960 99410960 1001 86380 86390 1
411406 99411406 1001 86380 86390 1
411440 99411440 1001 86380 86390 1
411971 99411971 1001 86380 86390 1
411959 99411959 1001 86380 86390 1
412280 99412280 1001 86380 86390 1
413443 99413443 1001 86380 86390 1
413274 99413274 1001 86380 86390 1
412691 99412691 1001 86380 86390 1
412862 99412862 1001 86380 86390 1
412883 99412883 1001 86380 86390 1
414097 99414097 1001 86380 86390 1
415005 99415005 1001 86380 86390 1
414944 99414944 1001 86380 86390 1
414880 99414880 1001 86380 86390 1
414828 99414828 1001 86380 86390 1
414251 99414251 1001 86380 86390 1
414237 99414237 1001 86380 86390 1
416612 99416612 1001 86380 86390 1
416791 99416791 1001 86380 86390 1
416158 99416158 1001 86380 86390 1
416326 99416326 1001 86380 86390 1
415847 99415847 1001 86380 86390 1
417343 99417343 1001 86380 86390 1
417427 99417427 1001 86380 86390 1
418670 99418670 1001 86380 86390 1
418143 99418143 1001 86380 86390 1
417954 99417954 1001 86380 86390 1
417912 99417912 1001 86380 86390 1
420170 99420170 1001 86380 86390 1
420079 99420079 1001 86380 86390 1
420249 99420249 1001 86380 86390 1
420269 99420269 1001 86380 86390 1
419663 99419663 1001 86380 86390 1
419464 99419464 1001 86380 86390 1
420738 99420738 1001 86380 86390 1
421296 99421296 1001 86380 86390 1
421398 99421398 1001 86380 86390 1
421389 99421389 1001 86380 86390 1
420948 99420948 1001 86380 86390 1
422482 99422482 1001 86380 86390 1
422172 99422172 1001 86380 86390 1
423584 99423584 1001 86380 86390 1
423088 99423088 1001 86380 86390 1
423182 99423182 1001 86380 86390 1
422973 99422973 1001 86380 86390 1
422699 99422699 1001 86380 86390 1
422615 99422615 1001 86380 86390 1
423972 99423972 1001 86380 86390 1
423876 99423876 1001 86380 86390 1
425199 99425199 1001 86380 86390 1
425312 99425312 1001 86380 86390 1
424821 99424821 1001 86380 86390 1
424626 99424626 1001 86380 86390 1
424290 99424290 1001 86380 86390 1
424381 99424381 1001 86380 86390 1
425778 99425778 1001 86380 86390 1
425768 99425768 1001 86380 86390 1
426903 99426903 1001 86380 86390 1
426644 99426644 1001 86380 86390 1
427449 99427449 1001 86380 86390 1
428656 99428656 1001 86380 86390 1
428720 99428720 1001 86380 86390 1
427581 99427581 1001 86380 86390 1
430088 99430088 1001 86380 86390 1
429782 99429782 1001 86380 86390 1
429601 99429601 1001 86380 86390 1
429241 99429241 1001 86380 86390 1
429231 99429231 1001 86380 86390 1
429275 99429275 1001 86380 86390 1
429537 99429537 1001 86380 86390 1
429313 99429313 1001 86380 86390 1
429195 99429195 1001 86380 86390 1
430483 99430483 1001 86380 86390 1
430548 99430548 1001 86380 86390 1
430636 99430636 1001 86380 86390 1
430407 99430407 1001 86380 86390 1
430422 99430422 1001 86380 86390 1
432054 99432054 1001 86380 86390 1
431658 99431658 1001 86380 86390 1
431876 99431876 1001 86380 86390 1
431336 99431336 1001 86380 86390 1
431023 99431023 1001 86380 86390 1
431062 99431062 1001 86380 86390 1
430992 99430992 1001 86380 86390 1
432255 99432255 1001 86380 86390 1
433407 99433407 1001 86380 86390 1
433057 99433057 1001 86380 86390 1
433202 99433202 1001 86380 86390 1
433283 99433283 1001 86380 86390 1
433820 99433820 1001 86380 86390 1
435162 99435162 1001 86380 86390 1
434286 99434286 1001 86380 86390 1
434353 99434353 1001 86380 86390 1
434274 99434274 1001 86380 86390 1
435687 99435687 1001 86380 86390 1
436893 99436893 1001 86380 86390 1
437080 99437080 1001 86380 86390 1
436370 99436370 1001 86380 86390 1
436537 99436537 1001 86380 86390 1
436656 99436656 1001 86380 86390 1
436264 99436264 1001 86380 86390 1
436112 99436112 1001 86380 86390 1
300070 99300070 1001 86380 86390 1
300341 99300341 1001 86380 86390 1
300513 99300513 1001 86380 86390 1
300804 99300804 1001 86380 86390 1
300756 99300756 1001 86380 86390 1
301178 99301178 1001 86380 86390 1
301043 99301043 1001 86380 86390 1
301642 99301642 1001 86380 86390 1
301740 99301740 1001 86380 86390 1
302304 99302304 1001 86380 86390 1
302262 99302262 1001 86380 86390 1
302028 99302028 1001 86380 86390 1
301850 99301850 1001 86380 86390 1
301878 99301878 1001 86380 86390 1
302460 99302460 1001 86380 86390 1
303011 99303011 1001 86380 86390 1
303103 99303103 1001 86380 86390 1
302912 99302912 1001 86380 86390 1
302771 99302771 1001 86380 86390 1
303322 99303322 1001 86380 86390 1
303983 99303983 1001 86380 86390 1
303991 99303991 1001 86380 86390 1
303765 99303765 1001 86380 86390 1
303607 99303607 1001 86380 86390 1
303493 99303493 1001 86380 86390 1
303496 99303496 1001 86380 86390 1
304098 99304098 1001 86380 86390 1
304049 99304049 1001 86380 86390 1
304092 99304092 1001 86380 86390 1
304845 99304845 1001 86380 86390 1
304766 99304766 1001 86380 86390 1
304850 99304850 1001 86380 86390 1
304629 99304629 1001 86380 86390 1
304631 99304631 1001 86380 86390 1
304455 99304455 1001 86380 86390 1
304357 99304357 1001 86380 86390 1
304401 99304401 1001 86380 86390 1
305637 99305637 1001 86380 86390 1
500108 99500108 1001 86380 86390 1
305693 99305693 1001 86380 86390 1
500625 99500625 1001 86380 86390 1
501006 99501006 1001 86380 86390 1
501576 99501576 1001 86380 86390 1
501579 99501579 1001 86380 86390 1
501520 99501520 1001 86380 86390 1
501458 99501458 1001 86380 86390 1
501294 99501294 1001 86380 86390 1
501286 99501286 1001 86380 86390 1
501149 99501149 1001 86380 86390 1
502165 99502165 1001 86380 86390 1
502220 99502220 1001 86380 86390 1
501967 99501967 1001 86380 86390 1
501903 99501903 1001 86380 86390 1
502022 99502022 1001 86380 86390 1
502611 99502611 1001 86380 86390 1
503138 99503138 1001 86380 86390 1
503264 99503264 1001 86380 86390 1
502776 99502776 1001 86380 86390 1
502714 99502714 1001 86380 86390 1
502690 99502690 1001 86380 86390 1
503341 99503341 1001 86380 86390 1
503317 99503317 1001 86380 86390 1
503356 99503356 1001 86380 86390 1
503387 99503387 1001 86380 86390 1
503309 99503309 1001 86380 86390 1
503626 99503626 1001 86380 86390 1
503506 99503506 1001 86380 86390 1
504257 99504257 1001 86380 86390 1
504306 99504306 1001 86380 86390 1
504897 99504897 1001 86380 86390 1
504686 99504686 1001 86380 86390 1
504334 99504334 1001 86380 86390 1
504981 99504981 1001 86380 86390 1
504977 99504977 1001 86380 86390 1
505397 99505397 1001 86380 86390 1
505557 99505557 1001 86380 86390 1
505482 99505482 1001 86380 86390 1
505497 99505497 1001 86380 86390 1
505407 99505407 1001 86380 86390 1
505258 99505258 1001 86380 86390 1
505174 99505174 1001 86380 86390 1
505916 99505916 1001 86380 86390 1
505879 99505879 1001 86380 86390 1
505920 99505920 1001 86380 86390 1
506454 99506454 1001 86380 86390 1
506430 99506430 1001 86380 86390 1
506236 99506236 1001 86380 86390 1
506262 99506262 1001 86380 86390 1
506738 99506738 1001 86380 86390 1
506780 99506780 1001 86380 86390 1
506678 99506678 1001 86380 86390 1
507326 99507326 1001 86380 86390 1
507203 99507203 1001 86380 86390 1
507467 99507467 1001 86380 86390 1
508212 99508212 1001 86380 86390 1
508089 99508089 1001 86380 86390 1
508128 99508128 1001 86380 86390 1
508129 99508129 1001 86380 86390 1
508318 99508318 1001 86380 86390 1
508874 99508874 1001 86380 86390 1
508744 99508744 1001 86380 86390 1
508666 99508666 1001 86380 86390 1
508528 99508528 1001 86380 86390 1
509129 99509129 1001 86380 86390 1
509226 99509226 1001 86380 86390 1
509762 99509762 1001 86380 86390 1
509764 99509764 1001 86380 86390 1
509615 99509615 1001 86380 86390 1
510588 99510588 1001 86380 86390 1
510357 99510357 1001 86380 86390 1
510383 99510383 1001 86380 86390 1
510349 99510349 1001 86380 86390 1
510146 99510146 1001 86380 86390 1
510176 99510176 1001 86380 86390 1
510244 99510244 1001 86380 86390 1
510737 99510737 1001 86380 86390 1
511454 99511454 1001 86380 86390 1
511422 99511422 1001 86380 86390 1
511302 99511302 1001 86380 86390 1
511056 99511056 1001 86380 86390 1
511137 99511137 1001 86380 86390 1
511588 99511588 1001 86380 86390 1
511683 99511683 1001 86380 86390 1
511725 99511725 1001 86380 86390 1
511600 99511600 1001 86380 86390 1
512324 99512324 1001 86380 86390 1
512396 99512396 1001 86380 86390 1
512529 99512529 1001 86380 86390 1
512530 99512530 1001 86380 86390 1
513004 99513004 1001 86380 86390 1
513111 99513111 1001 86380 86390 1
513011 99513011 1001 86380 86390 1
513153 99513153 1001 86380 86390 1
512949 99512949 1001 86380 86390 1
512888 99512888 1001 86380 86390 1
512931 99512931 1001 86380 86390 1
512996 99512996 1001 86380 86390 1
512587 99512587 1001 86380 86390 1
512697 99512697 1001 86380 86390 1
513348 99513348 1001 86380 86390 1
513361 99513361 1001 86380 86390 1
513905 99513905 1001 86380 86390 1
514025 99514025 1001 86380 86390 1
513696 99513696 1001 86380 86390 1
513658 99513658 1001 86380 86390 1
513776 99513776 1001 86380 86390 1
513743 99513743 1001 86380 86390 1
513540 99513540 1001 86380 86390 1
513579 99513579 1001 86380 86390 1
513448 99513448 1001 86380 86390 1
514043 99514043 1001 86380 86390 1
514126 99514126 1001 86380 86390 1
514103 99514103 1001 86380 86390 1
514631 99514631 1001 86380 86390 1
514490 99514490 1001 86380 86390 1
514584 99514584 1001 86380 86390 1
514255 99514255 1001 86380 86390 1
515017 99515017 1001 86380 86390 1
514957 99514957 1001 86380 86390 1
515662 99515662 1001 86380 86390 1
515416 99515416 1001 86380 86390 1
515382 99515382 1001 86380 86390 1
515218 99515218 1001 86380 86390 1
515198 99515198 1001 86380 86390 1
515227 99515227 1001 86380 86390 1
515800 99515800 1001 86380 86390 1
515882 99515882 1001 86380 86390 1
515768 99515768 1001 86380 86390 1
515821 99515821 1001 86380 86390 1
516388 99516388 1001 86380 86390 1
516428 99516428 1001 86380 86390 1
516116 99516116 1001 86380 86390 1
516695 99516695 1001 86380 86390 1
517155 99517155 1001 86380 86390 1
517191 99517191 1001 86380 86390 1
517232 99517232 1001 86380 86390 1
516905 99516905 1001 86380 86390 1
516817 99516817 1001 86380 86390 1
517792 99517792 1001 86380 86390 1
517903 99517903 1001 86380 86390 1
518359 99518359 1001 86380 86390 1
518808 99518808 1001 86380 86390 1
518869 99518869 1001 86380 86390 1
518583 99518583 1001 86380 86390 1
518419 99518419 1001 86380 86390 1
518525 99518525 1001 86380 86390 1
519153 99519153 1001 86380 86390 1
519053 99519053 1001 86380 86390 1
519802 99519802 1001 86380 86390 1
519372 99519372 1001 86380 86390 1
520000 99520000 1001 86380 86390 1
520567 99520567 1001 86380 86390 1
520596 99520596 1001 86380 86390 1
520419 99520419 1001 86380 86390 1
520792 99520792 1001 86380 86390 1
520716 99520716 1001 86380 86390 1
520808 99520808 1001 86380 86390 1
520436 99520436 1001 86380 86390 1
521315 99521315 1001 86380 86390 1
521265 99521265 1001 86380 86390 1
521190 99521190 1001 86380 86390 1
521004 99521004 1001 86380 86390 1
520970 99520970 1001 86380 86390 1
521011 99521011 1001 86380 86390 1
520909 99520909 1001 86380 86390 1
521508 99521508 1001 86380 86390 1
521472 99521472 1001 86380 86390 1
521643 99521643 1001 86380 86390 1
521830 99521830 1001 86380 86390 1
521690 99521690 1001 86380 86390 1
521742 99521742 1001 86380 86390 1
521681 99521681 1001 86380 86390 1
522337 99522337 1001 86380 86390 1
523032 99523032 1001 86380 86390 1
522982 99522982 1001 86380 86390 1
523037 99523037 1001 86380 86390 1
522810 99522810 1001 86380 86390 1
522760 99522760 1001 86380 86390 1
522832 99522832 1001 86380 86390 1
522597 99522597 1001 86380 86390 1
523183 99523183 1001 86380 86390 1
523122 99523122 1001 86380 86390 1
523653 99523653 1001 86380 86390 1
523553 99523553 1001 86380 86390 1
524034 99524034 1001 86380 86390 1
524087 99524087 1001 86380 86390 1
524707 99524707 1001 86380 86390 1
524412 99524412 1001 86380 86390 1
524518 99524518 1001 86380 86390 1
524559 99524559 1001 86380 86390 1
524344 99524344 1001 86380 86390 1
524357 99524357 1001 86380 86390 1
524265 99524265 1001 86380 86390 1
524872 99524872 1001 86380 86390 1
524781 99524781 1001 86380 86390 1
524776 99524776 1001 86380 86390 1
525481 99525481 1001 86380 86390 1
525197 99525197 1001 86380 86390 1
525273 99525273 1001 86380 86390 1
525633 99525633 1001 86380 86390 1
525792 99525792 1001 86380 86390 1
525729 99525729 1001 86380 86390 1
526199 99526199 1001 86380 86390 1
526048 99526048 1001 86380 86390 1
526074 99526074 1001 86380 86390 1
525980 99525980 1001 86380 86390 1
526954 99526954 1001 86380 86390 1
526968 99526968 1001 86380 86390 1
526913 99526913 1001 86380 86390 1
526826 99526826 1001 86380 86390 1
527403 99527403 1001 86380 86390 1
527448 99527448 1001 86380 86390 1
527742 99527742 1001 86380 86390 1
527759 99527759 1001 86380 86390 1
527589 99527589 1001 86380 86390 1
528217 99528217 1001 86380 86390 1
528748 99528748 1001 86380 86390 1
528765 99528765 1001 86380 86390 1
528373 99528373 1001 86380 86390 1
528331 99528331 1001 86380 86390 1
529051 99529051 1001 86380 86390 1
529535 99529535 1001 86380 86390 1
529549 99529549 1001 86380 86390 1
529681 99529681 1001 86380 86390 1
529365 99529365 1001 86380 86390 1
529181 99529181 1001 86380 86390 1
529865 99529865 1001 86380 86390 1
529840 99529840 1001 86380 86390 1
530456 99530456 1001 86380 86390 1
530379 99530379 1001 86380 86390 1
530484 99530484 1001 86380 86390 1
530537 99530537 1001 86380 86390 1
530330 99530330 1001 86380 86390 1
530334 99530334 1001 86380 86390 1
530018 99530018 1001 86380 86390 1
530652 99530652 1001 86380 86390 1
531265 99531265 1001 86380 86390 1
531352 99531352 1001 86380 86390 1
531208 99531208 1001 86380 86390 1
531105 99531105 1001 86380 86390 1
531095 99531095 1001 86380 86390 1
530797 99530797 1001 86380 86390 1
530928 99530928 1001 86380 86390 1
530854 99530854 1001 86380 86390 1
530881 99530881 1001 86380 86390 1
531456 99531456 1001 86380 86390 1
532196 99532196 1001 86380 86390 1
531815 99531815 1001 86380 86390 1
531679 99531679 1001 86380 86390 1
531772 99531772 1001 86380 86390 1
532218 99532218 1001 86380 86390 1
532389 99532389 1001 86380 86390 1
532238 99532238 1001 86380 86390 1
532845 99532845 1001 86380 86390 1
532819 99532819 1001 86380 86390 1
532731 99532731 1001 86380 86390 1
532541 99532541 1001 86380 86390 1
532417 99532417 1001 86380 86390 1
533121 99533121 1001 86380 86390 1
533130 99533130 1001 86380 86390 1
533040 99533040 1001 86380 86390 1
533703 99533703 1001 86380 86390 1
533552 99533552 1001 86380 86390 1
533637 99533637 1001 86380 86390 1
533434 99533434 1001 86380 86390 1
533411 99533411 1001 86380 86390 1
534016 99534016 1001 86380 86390 1
534030 99534030 1001 86380 86390 1
533953 99533953 1001 86380 86390 1
533902 99533902 1001 86380 86390 1
534058 99534058 1001 86380 86390 1
534498 99534498 1001 86380 86390 1
534337 99534337 1001 86380 86390 1
534458 99534458 1001 86380 86390 1
534394 99534394 1001 86380 86390 1
534091 99534091 1001 86380 86390 1
534748 99534748 1001 86380 86390 1
534828 99534828 1001 86380 86390 1
534779 99534779 1001 86380 86390 1
534869 99534869 1001 86380 86390 1
535423 99535423 1001 86380 86390 1
535170 99535170 1001 86380 86390 1
535080 99535080 1001 86380 86390 1
535639 99535639 1001 86380 86390 1
536195 99536195 1001 86380 86390 1
536288 99536288 1001 86380 86390 1
536242 99536242 1001 86380 86390 1
536296 99536296 1001 86380 86390 1
536297 99536297 1001 86380 86390 1
536028 99536028 1001 86380 86390 1
535996 99535996 1001 86380 86390 1
535817 99535817 1001 86380 86390 1
536502 99536502 1001 86380 86390 1
536536 99536536 1001 86380 86390 1
536485 99536485 1001 86380 86390 1
536856 99536856 1001 86380 86390 1
536926 99536926 1001 86380 86390 1
536784 99536784 1001 86380 86390 1
536621 99536621 1001 86380 86390 1
536591 99536591 1001 86380 86390 1
536708 99536708 1001 86380 86390 1
536565 99536565 1001 86380 86390 1
537213 99537213 1001 86380 86390 1
537330 99537330 1001 86380 86390 1
537188 99537188 1001 86380 86390 1
537320 99537320 1001 86380 86390 1
537848 99537848 1001 86380 86390 1
537958 99537958 1001 86380 86390 1
537966 99537966 1001 86380 86390 1
537731 99537731 1001 86380 86390 1
537558 99537558 1001 86380 86390 1
538100 99538100 1001 86380 86390 1
538109 99538109 1001 86380 86390 1
538518 99538518 1001 86380 86390 1
538570 99538570 1001 86380 86390 1
538521 99538521 1001 86380 86390 1
538406 99538406 1001 86380 86390 1
538233 99538233 1001 86380 86390 1
538825 99538825 1001 86380 86390 1
539439 99539439 1001 86380 86390 1
539465 99539465 1001 86380 86390 1
539632 99539632 1001 86380 86390 1
539229 99539229 1001 86380 86390 1
539642 99539642 1001 86380 86390 1
540430 99540430 1001 86380 86390 1
540306 99540306 1001 86380 86390 1
540146 99540146 1001 86380 86390 1
540187 99540187 1001 86380 86390 1
540150 99540150 1001 86380 86390 1
540116 99540116 1001 86380 86390 1
539948 99539948 1001 86380 86390 1
540511 99540511 1001 86380 86390 1
540603 99540603 1001 86380 86390 1
541139 99541139 1001 86380 86390 1
541107 99541107 1001 86380 86390 1
541035 99541035 1001 86380 86390 1
541012 99541012 1001 86380 86390 1
540901 99540901 1001 86380 86390 1
540801 99540801 1001 86380 86390 1
540751 99540751 1001 86380 86390 1
540695 99540695 1001 86380 86390 1
541355 99541355 1001 86380 86390 1
541413 99541413 1001 86380 86390 1
541960 99541960 1001 86380 86390 1
542051 99542051 1001 86380 86390 1
542041 99542041 1001 86380 86390 1
541772 99541772 1001 86380 86390 1
541749 99541749 1001 86380 86390 1
541764 99541764 1001 86380 86390 1
541768 99541768 1001 86380 86390 1
541729 99541729 1001 86380 86390 1
541770 99541770 1001 86380 86390 1
541642 99541642 1001 86380 86390 1
541567 99541567 1001 86380 86390 1
541670 99541670 1001 86380 86390 1
541507 99541507 1001 86380 86390 1
542225 99542225 1001 86380 86390 1
542255 99542255 1001 86380 86390 1
542777 99542777 1001 86380 86390 1
542573 99542573 1001 86380 86390 1
542410 99542410 1001 86380 86390 1
542361 99542361 1001 86380 86390 1
542453 99542453 1001 86380 86390 1
543135 99543135 1001 86380 86390 1
543327 99543327 1001 86380 86390 1
544333 99544333 1001 86380 86390 1
544311 99544311 1001 86380 86390 1
544095 99544095 1001 86380 86390 1
544657 99544657 1001 86380 86390 1
544722 99544722 1001 86380 86390 1
544606 99544606 1001 86380 86390 1
400181 99400181 1001 86380 86390 1
400284 99400284 1001 86380 86390 1
400884 99400884 1001 86380 86390 1
401008 99401008 1001 86380 86390 1
400957 99400957 1001 86380 86390 1
400992 99400992 1001 86380 86390 1
401452 99401452 1001 86380 86390 1
402891 99402891 1001 86380 86390 1
403133 99403133 1001 86380 86390 1
403675 99403675 1001 86380 86390 1
403641 99403641 1001 86380 86390 1
404037 99404037 1001 86380 86390 1
404077 99404077 1001 86380 86390 1
404221 99404221 1001 86380 86390 1
404340 99404340 1001 86380 86390 1
404517 99404517 1001 86380 86390 1
404483 99404483 1001 86380 86390 1
404667 99404667 1001 86380 86390 1
404943 99404943 1001 86380 86390 1
405022 99405022 1001 86380 86390 1
405346 99405346 1001 86380 86390 1
405494 99405494 1001 86380 86390 1
405469 99405469 1001 86380 86390 1
405636 99405636 1001 86380 86390 1
405775 99405775 1001 86380 86390 1
406224 99406224 1001 86380 86390 1
406769 99406769 1001 86380 86390 1
407410 99407410 1001 86380 86390 1
407697 99407697 1001 86380 86390 1
407930 99407930 1001 86380 86390 1
408048 99408048 1001 86380 86390 1
408092 99408092 1001 86380 86390 1
408447 99408447 1001 86380 86390 1
408540 99408540 1001 86380 86390 1
408801 99408801 1001 86380 86390 1
409117 99409117 1001 86380 86390 1
409516 99409516 1001 86380 86390 1
409711 99409711 1001 86380 86390 1
409842 99409842 1001 86380 86390 1
409816 99409816 1001 86380 86390 1
409801 99409801 1001 86380 86390 1
410672 99410672 1001 86380 86390 1
411392 99411392 1001 86380 86390 1
411484 99411484 1001 86380 86390 1
411904 99411904 1001 86380 86390 1
411986 99411986 1001 86380 86390 1
412035 99412035 1001 86380 86390 1
412267 99412267 1001 86380 86390 1
412425 99412425 1001 86380 86390 1
412337 99412337 1001 86380 86390 1
413438 99413438 1001 86380 86390 1
412699 99412699 1001 86380 86390 1
414037 99414037 1001 86380 86390 1
413918 99413918 1001 86380 86390 1
415205 99415205 1001 86380 86390 1
415073 99415073 1001 86380 86390 1
414648 99414648 1001 86380 86390 1
414922 99414922 1001 86380 86390 1
415328 99415328 1001 86380 86390 1
415661 99415661 1001 86380 86390 1
416701 99416701 1001 86380 86390 1
416744 99416744 1001 86380 86390 1
416664 99416664 1001 86380 86390 1
416546 99416546 1001 86380 86390 1
416507 99416507 1001 86380 86390 1
417308 99417308 1001 86380 86390 1
417133 99417133 1001 86380 86390 1
417582 99417582 1001 86380 86390 1
418624 99418624 1001 86380 86390 1
418757 99418757 1001 86380 86390 1
418517 99418517 1001 86380 86390 1
418068 99418068 1001 86380 86390 1
417734 99417734 1001 86380 86390 1
418950 99418950 1001 86380 86390 1
418826 99418826 1001 86380 86390 1
418903 99418903 1001 86380 86390 1
420343 99420343 1001 86380 86390 1
419800 99419800 1001 86380 86390 1
419869 99419869 1001 86380 86390 1
419762 99419762 1001 86380 86390 1
419213 99419213 1001 86380 86390 1
419487 99419487 1001 86380 86390 1
420773 99420773 1001 86380 86390 1
420809 99420809 1001 86380 86390 1
420514 99420514 1001 86380 86390 1
420653 99420653 1001 86380 86390 1
421693 99421693 1001 86380 86390 1
421615 99421615 1001 86380 86390 1
421146 99421146 1001 86380 86390 1
421049 99421049 1001 86380 86390 1
422479 99422479 1001 86380 86390 1
422405 99422405 1001 86380 86390 1
423719 99423719 1001 86380 86390 1
423844 99423844 1001 86380 86390 1
424098 99424098 1001 86380 86390 1
423958 99423958 1001 86380 86390 1
424086 99424086 1001 86380 86390 1
424726 99424726 1001 86380 86390 1
424396 99424396 1001 86380 86390 1
424478 99424478 1001 86380 86390 1
425785 99425785 1001 86380 86390 1
425705 99425705 1001 86380 86390 1
426697 99426697 1001 86380 86390 1
426769 99426769 1001 86380 86390 1
426853 99426853 1001 86380 86390 1
426459 99426459 1001 86380 86390 1
426157 99426157 1001 86380 86390 1
427422 99427422 1001 86380 86390 1
428017 99428017 1001 86380 86390 1
429152 99429152 1001 86380 86390 1
428817 99428817 1001 86380 86390 1
428754 99428754 1001 86380 86390 1
430079 99430079 1001 86380 86390 1
430199 99430199 1001 86380 86390 1
429585 99429585 1001 86380 86390 1
429556 99429556 1001 86380 86390 1
430807 99430807 1001 86380 86390 1
430750 99430750 1001 86380 86390 1
430414 99430414 1001 86380 86390 1
431937 99431937 1001 86380 86390 1
431335 99431335 1001 86380 86390 1
431342 99431342 1001 86380 86390 1
430991 99430991 1001 86380 86390 1
430866 99430866 1001 86380 86390 1
433017 99433017 1001 86380 86390 1
433056 99433056 1001 86380 86390 1
433200 99433200 1001 86380 86390 1
435365 99435365 1001 86380 86390 1
435100 99435100 1001 86380 86390 1
434950 99434950 1001 86380 86390 1
434931 99434931 1001 86380 86390 1
434567 99434567 1001 86380 86390 1
436864 99436864 1001 86380 86390 1
436869 99436869 1001 86380 86390 1
436547 99436547 1001 86380 86390 1
436356 99436356 1001 86380 86390 1
436141 99436141 1001 86380 86390 1
435963 99435963 1001 86380 86390 1
300639 99300639 1001 86380 86390 1
300629 99300629 1001 86380 86390 1
300634 99300634 1001 86380 86390 1
300166 99300166 1001 86380 86390 1
300167 99300167 1001 86380 86390 1
300785 99300785 1001 86380 86390 1
301143 99301143 1001 86380 86390 1
301200 99301200 1001 86380 86390 1
300959 99300959 1001 86380 86390 1
300990 99300990 1001 86380 86390 1
301708 99301708 1001 86380 86390 1
301587 99301587 1001 86380 86390 1
302253 99302253 1001 86380 86390 1
302332 99302332 1001 86380 86390 1
302329 99302329 1001 86380 86390 1
302135 99302135 1001 86380 86390 1
301967 99301967 1001 86380 86390 1
301957 99301957 1001 86380 86390 1
301958 99301958 1001 86380 86390 1
302416 99302416 1001 86380 86390 1
302429 99302429 1001 86380 86390 1
302821 99302821 1001 86380 86390 1
302979 99302979 1001 86380 86390 1
302774 99302774 1001 86380 86390 1
302762 99302762 1001 86380 86390 1
303259 99303259 1001 86380 86390 1
303402 99303402 1001 86380 86390 1
303395 99303395 1001 86380 86390 1
303214 99303214 1001 86380 86390 1
303964 99303964 1001 86380 86390 1
303426 99303426 1001 86380 86390 1
304195 99304195 1001 86380 86390 1
304546 99304546 1001 86380 86390 1
304508 99304508 1001 86380 86390 1
304440 99304440 1001 86380 86390 1
305002 99305002 1001 86380 86390 1
304913 99304913 1001 86380 86390 1
305621 99305621 1001 86380 86390 1
305557 99305557 1001 86380 86390 1
305507 99305507 1001 86380 86390 1
305561 99305561 1001 86380 86390 1
305277 99305277 1001 86380 86390 1
305421 99305421 1001 86380 86390 1
305294 99305294 1001 86380 86390 1
305255 99305255 1001 86380 86390 1
305269 99305269 1001 86380 86390 1
305088 99305088 1001 86380 86390 1
500650 99500650 1001 86380 86390 1
500520 99500520 1001 86380 86390 1
500448 99500448 1001 86380 86390 1
500262 99500262 1001 86380 86390 1
501556 99501556 1001 86380 86390 1
501425 99501425 1001 86380 86390 1
501403 99501403 1001 86380 86390 1
501196 99501196 1001 86380 86390 1
501198 99501198 1001 86380 86390 1
501670 99501670 1001 86380 86390 1
502380 99502380 1001 86380 86390 1
502388 99502388 1001 86380 86390 1
502182 99502182 1001 86380 86390 1
502541 99502541 1001 86380 86390 1
502645 99502645 1001 86380 86390 1
502639 99502639 1001 86380 86390 1
503237 99503237 1001 86380 86390 1
502777 99502777 1001 86380 86390 1
502744 99502744 1001 86380 86390 1
503782 99503782 1001 86380 86390 1
503848 99503848 1001 86380 86390 1
503859 99503859 1001 86380 86390 1
504187 99504187 1001 86380 86390 1
504782 99504782 1001 86380 86390 1
504544 99504544 1001 86380 86390 1
504430 99504430 1001 86380 86390 1
504462 99504462 1001 86380 86390 1
504968 99504968 1001 86380 86390 1
505029 99505029 1001 86380 86390 1
505042 99505042 1001 86380 86390 1
505579 99505579 1001 86380 86390 1
505721 99505721 1001 86380 86390 1
505744 99505744 1001 86380 86390 1
505469 99505469 1001 86380 86390 1
505318 99505318 1001 86380 86390 1
505255 99505255 1001 86380 86390 1
505900 99505900 1001 86380 86390 1
505854 99505854 1001 86380 86390 1
506564 99506564 1001 86380 86390 1
506573 99506573 1001 86380 86390 1
506586 99506586 1001 86380 86390 1
506147 99506147 1001 86380 86390 1
506057 99506057 1001 86380 86390 1
506013 99506013 1001 86380 86390 1
506735 99506735 1001 86380 86390 1
506790 99506790 1001 86380 86390 1
506779 99506779 1001 86380 86390 1
506718 99506718 1001 86380 86390 1
507418 99507418 1001 86380 86390 1
507053 99507053 1001 86380 86390 1
507067 99507067 1001 86380 86390 1
507173 99507173 1001 86380 86390 1
507009 99507009 1001 86380 86390 1
506907 99506907 1001 86380 86390 1
507484 99507484 1001 86380 86390 1
507464 99507464 1001 86380 86390 1
507582 99507582 1001 86380 86390 1
507442 99507442 1001 86380 86390 1
507508 99507508 1001 86380 86390 1
508179 99508179 1001 86380 86390 1
508103 99508103 1001 86380 86390 1
508246 99508246 1001 86380 86390 1
508032 99508032 1001 86380 86390 1
507994 99507994 1001 86380 86390 1
507891 99507891 1001 86380 86390 1
508302 99508302 1001 86380 86390 1
508444 99508444 1001 86380 86390 1
508885 99508885 1001 86380 86390 1
508894 99508894 1001 86380 86390 1
508819 99508819 1001 86380 86390 1
508821 99508821 1001 86380 86390 1
508644 99508644 1001 86380 86390 1
509242 99509242 1001 86380 86390 1
509778 99509778 1001 86380 86390 1
509843 99509843 1001 86380 86390 1
510053 99510053 1001 86380 86390 1
510084 99510084 1001 86380 86390 1
510050 99510050 1001 86380 86390 1
510441 99510441 1001 86380 86390 1
510772 99510772 1001 86380 86390 1
511540 99511540 1001 86380 86390 1
511188 99511188 1001 86380 86390 1
511118 99511118 1001 86380 86390 1
510980 99510980 1001 86380 86390 1
511616 99511616 1001 86380 86390 1
511604 99511604 1001 86380 86390 1
512299 99512299 1001 86380 86390 1
512165 99512165 1001 86380 86390 1
511997 99511997 1001 86380 86390 1
512168 99512168 1001 86380 86390 1
512080 99512080 1001 86380 86390 1
511774 99511774 1001 86380 86390 1
511957 99511957 1001 86380 86390 1
512454 99512454 1001 86380 86390 1
512390 99512390 1001 86380 86390 1
513170 99513170 1001 86380 86390 1
513178 99513178 1001 86380 86390 1
512678 99512678 1001 86380 86390 1
512720 99512720 1001 86380 86390 1
513391 99513391 1001 86380 86390 1
513252 99513252 1001 86380 86390 1
513999 99513999 1001 86380 86390 1
513931 99513931 1001 86380 86390 1
514007 99514007 1001 86380 86390 1
513912 99513912 1001 86380 86390 1
513739 99513739 1001 86380 86390 1
513766 99513766 1001 86380 86390 1
513479 99513479 1001 86380 86390 1
514063 99514063 1001 86380 86390 1
514686 99514686 1001 86380 86390 1
514594 99514594 1001 86380 86390 1
515035 99515035 1001 86380 86390 1
514915 99514915 1001 86380 86390 1
515635 99515635 1001 86380 86390 1
515592 99515592 1001 86380 86390 1
515580 99515580 1001 86380 86390 1
515361 99515361 1001 86380 86390 1
515129 99515129 1001 86380 86390 1
515707 99515707 1001 86380 86390 1
515757 99515757 1001 86380 86390 1
516478 99516478 1001 86380 86390 1
516292 99516292 1001 86380 86390 1
516246 99516246 1001 86380 86390 1
516299 99516299 1001 86380 86390 1
515917 99515917 1001 86380 86390 1
516027 99516027 1001 86380 86390 1
516649 99516649 1001 86380 86390 1
516701 99516701 1001 86380 86390 1
516713 99516713 1001 86380 86390 1
517233 99517233 1001 86380 86390 1
517286 99517286 1001 86380 86390 1
517158 99517158 1001 86380 86390 1
517294 99517294 1001 86380 86390 1
517070 99517070 1001 86380 86390 1
517522 99517522 1001 86380 86390 1
518131 99518131 1001 86380 86390 1
517554 99517554 1001 86380 86390 1
517560 99517560 1001 86380 86390 1
517720 99517720 1001 86380 86390 1
518193 99518193 1001 86380 86390 1
518826 99518826 1001 86380 86390 1
518918 99518918 1001 86380 86390 1
518691 99518691 1001 86380 86390 1
518682 99518682 1001 86380 86390 1
518695 99518695 1001 86380 86390 1
518768 99518768 1001 86380 86390 1
518445 99518445 1001 86380 86390 1
519023 99519023 1001 86380 86390 1
519122 99519122 1001 86380 86390 1
519686 99519686 1001 86380 86390 1
519652 99519652 1001 86380 86390 1
519575 99519575 1001 86380 86390 1
519435 99519435 1001 86380 86390 1
520015 99520015 1001 86380 86390 1
520451 99520451 1001 86380 86390 1
520503 99520503 1001 86380 86390 1
520421 99520421 1001 86380 86390 1
520066 99520066 1001 86380 86390 1
520780 99520780 1001 86380 86390 1
520680 99520680 1001 86380 86390 1
520789 99520789 1001 86380 86390 1
521327 99521327 1001 86380 86390 1
521147 99521147 1001 86380 86390 1
521543 99521543 1001 86380 86390 1
521667 99521667 1001 86380 86390 1
522254 99522254 1001 86380 86390 1
522134 99522134 1001 86380 86390 1
522123 99522123 1001 86380 86390 1
522002 99522002 1001 86380 86390 1
522003 99522003 1001 86380 86390 1
522059 99522059 1001 86380 86390 1
522747 99522747 1001 86380 86390 1
522891 99522891 1001 86380 86390 1
523320 99523320 1001 86380 86390 1
523808 99523808 1001 86380 86390 1
523572 99523572 1001 86380 86390 1
523589 99523589 1001 86380 86390 1
523615 99523615 1001 86380 86390 1
524578 99524578 1001 86380 86390 1
524581 99524581 1001 86380 86390 1
524621 99524621 1001 86380 86390 1
524571 99524571 1001 86380 86390 1
524717 99524717 1001 86380 86390 1
524371 99524371 1001 86380 86390 1
524425 99524425 1001 86380 86390 1
524454 99524454 1001 86380 86390 1
524267 99524267 1001 86380 86390 1
524924 99524924 1001 86380 86390 1
524847 99524847 1001 86380 86390 1
524810 99524810 1001 86380 86390 1
524815 99524815 1001 86380 86390 1
524868 99524868 1001 86380 86390 1
525217 99525217 1001 86380 86390 1
525208 99525208 1001 86380 86390 1
525016 99525016 1001 86380 86390 1
525111 99525111 1001 86380 86390 1
525602 99525602 1001 86380 86390 1
525631 99525631 1001 86380 86390 1
525618 99525618 1001 86380 86390 1
526251 99526251 1001 86380 86390 1
526267 99526267 1001 86380 86390 1
525899 99525899 1001 86380 86390 1
527137 99527137 1001 86380 86390 1
527091 99527091 1001 86380 86390 1
527036 99527036 1001 86380 86390 1
526935 99526935 1001 86380 86390 1
526770 99526770 1001 86380 86390 1
526732 99526732 1001 86380 86390 1
526648 99526648 1001 86380 86390 1
527388 99527388 1001 86380 86390 1
527421 99527421 1001 86380 86390 1
528028 99528028 1001 86380 86390 1
527843 99527843 1001 86380 86390 1
527786 99527786 1001 86380 86390 1
527761 99527761 1001 86380 86390 1
527651 99527651 1001 86380 86390 1
527588 99527588 1001 86380 86390 1
528192 99528192 1001 86380 86390 1
528274 99528274 1001 86380 86390 1
528516 99528516 1001 86380 86390 1
528595 99528595 1001 86380 86390 1
528655 99528655 1001 86380 86390 1
529092 99529092 1001 86380 86390 1
529044 99529044 1001 86380 86390 1
528917 99528917 1001 86380 86390 1
529049 99529049 1001 86380 86390 1
528974 99528974 1001 86380 86390 1
529637 99529637 1001 86380 86390 1
529626 99529626 1001 86380 86390 1
529536 99529536 1001 86380 86390 1
529659 99529659 1001 86380 86390 1
529444 99529444 1001 86380 86390 1
529355 99529355 1001 86380 86390 1
529514 99529514 1001 86380 86390 1
529480 99529480 1001 86380 86390 1
529158 99529158 1001 86380 86390 1
529231 99529231 1001 86380 86390 1
529246 99529246 1001 86380 86390 1
529898 99529898 1001 86380 86390 1
530171 99530171 1001 86380 86390 1
530236 99530236 1001 86380 86390 1
530128 99530128 1001 86380 86390 1
529968 99529968 1001 86380 86390 1
529970 99529970 1001 86380 86390 1
530738 99530738 1001 86380 86390 1
531220 99531220 1001 86380 86390 1
531366 99531366 1001 86380 86390 1
531221 99531221 1001 86380 86390 1
531261 99531261 1001 86380 86390 1
531370 99531370 1001 86380 86390 1
531111 99531111 1001 86380 86390 1
531068 99531068 1001 86380 86390 1
530828 99530828 1001 86380 86390 1
531495 99531495 1001 86380 86390 1
531393 99531393 1001 86380 86390 1
531504 99531504 1001 86380 86390 1
532178 99532178 1001 86380 86390 1
531825 99531825 1001 86380 86390 1
531716 99531716 1001 86380 86390 1
531717 99531717 1001 86380 86390 1
531589 99531589 1001 86380 86390 1
531684 99531684 1001 86380 86390 1
531594 99531594 1001 86380 86390 1
531752 99531752 1001 86380 86390 1
532376 99532376 1001 86380 86390 1
532300 99532300 1001 86380 86390 1
532648 99532648 1001 86380 86390 1
532782 99532782 1001 86380 86390 1
532570 99532570 1001 86380 86390 1
533211 99533211 1001 86380 86390 1
533110 99533110 1001 86380 86390 1
533115 99533115 1001 86380 86390 1
533458 99533458 1001 86380 86390 1
533482 99533482 1001 86380 86390 1
533415 99533415 1001 86380 86390 1
533998 99533998 1001 86380 86390 1
533900 99533900 1001 86380 86390 1
533970 99533970 1001 86380 86390 1
534478 99534478 1001 86380 86390 1
534298 99534298 1001 86380 86390 1
534429 99534429 1001 86380 86390 1
534392 99534392 1001 86380 86390 1
534459 99534459 1001 86380 86390 1
534334 99534334 1001 86380 86390 1
534247 99534247 1001 86380 86390 1
534099 99534099 1001 86380 86390 1
534813 99534813 1001 86380 86390 1
534744 99534744 1001 86380 86390 1
534732 99534732 1001 86380 86390 1
535427 99535427 1001 86380 86390 1
535140 99535140 1001 86380 86390 1
535692 99535692 1001 86380 86390 1
535682 99535682 1001 86380 86390 1
535687 99535687 1001 86380 86390 1
536437 99536437 1001 86380 86390 1
536539 99536539 1001 86380 86390 1
537162 99537162 1001 86380 86390 1
537036 99537036 1001 86380 86390 1
537132 99537132 1001 86380 86390 1
536965 99536965 1001 86380 86390 1
536763 99536763 1001 86380 86390 1
536778 99536778 1001 86380 86390 1
536943 99536943 1001 86380 86390 1
536567 99536567 1001 86380 86390 1
537214 99537214 1001 86380 86390 1
537254 99537254 1001 86380 86390 1
537293 99537293 1001 86380 86390 1
537349 99537349 1001 86380 86390 1
537642 99537642 1001 86380 86390 1
537578 99537578 1001 86380 86390 1
537464 99537464 1001 86380 86390 1
537576 99537576 1001 86380 86390 1
538080 99538080 1001 86380 86390 1
538800 99538800 1001 86380 86390 1
538415 99538415 1001 86380 86390 1
538416 99538416 1001 86380 86390 1
538332 99538332 1001 86380 86390 1
538998 99538998 1001 86380 86390 1
538911 99538911 1001 86380 86390 1
538938 99538938 1001 86380 86390 1
539566 99539566 1001 86380 86390 1
539321 99539321 1001 86380 86390 1
539270 99539270 1001 86380 86390 1
539387 99539387 1001 86380 86390 1
539316 99539316 1001 86380 86390 1
539124 99539124 1001 86380 86390 1
539169 99539169 1001 86380 86390 1
540429 99540429 1001 86380 86390 1
540421 99540421 1001 86380 86390 1
540413 99540413 1001 86380 86390 1
540464 99540464 1001 86380 86390 1
540149 99540149 1001 86380 86390 1
540240 99540240 1001 86380 86390 1
540077 99540077 1001 86380 86390 1
539897 99539897 1001 86380 86390 1
539874 99539874 1001 86380 86390 1
541206 99541206 1001 86380 86390 1
541197 99541197 1001 86380 86390 1
540885 99540885 1001 86380 86390 1
540981 99540981 1001 86380 86390 1
540842 99540842 1001 86380 86390 1
540769 99540769 1001 86380 86390 1
541778 99541778 1001 86380 86390 1
541505 99541505 1001 86380 86390 1
541649 99541649 1001 86380 86390 1
541572 99541572 1001 86380 86390 1
542311 99542311 1001 86380 86390 1
542172 99542172 1001 86380 86390 1
542821 99542821 1001 86380 86390 1
542764 99542764 1001 86380 86390 1
542629 99542629 1001 86380 86390 1
542418 99542418 1001 86380 86390 1
542452 99542452 1001 86380 86390 1
543117 99543117 1001 86380 86390 1
543626 99543626 1001 86380 86390 1
543201 99543201 1001 86380 86390 1
543929 99543929 1001 86380 86390 1
544565 99544565 1001 86380 86390 1
544288 99544288 1001 86380 86390 1
544228 99544228 1001 86380 86390 1
544362 99544362 1001 86380 86390 1
544002 99544002 1001 86380 86390 1
544072 99544072 1001 86380 86390 1
544115 99544115 1001 86380 86390 1
544064 99544064 1001 86380 86390 1
544065 99544065 1001 86380 86390 1
544040 99544040 1001 86380 86390 1
544737 99544737 1001 86380 86390 1
413071 218 1001 14040 14697 1
516792 694 1002 49573 49274 1
400817 99400817 1001 86380 86390 1
401016 99401016 1001 86380 86390 1
402015 99402015 1001 86380 86390 1
401984 99401984 1001 86380 86390 1
402158 99402158 1001 86380 86390 1
402118 99402118 1001 86380 86390 1
402899 99402899 1001 86380 86390 1
403140 99403140 1001 86380 86390 1
403317 99403317 1001 86380 86390 1
403445 99403445 1001 86380 86390 1
403759 99403759 1001 86380 86390 1
404428 99404428 1001 86380 86390 1
404562 99404562 1001 86380 86390 1
404902 99404902 1001 86380 86390 1
405371 99405371 1001 86380 86390 1
405464 99405464 1001 86380 86390 1
405522 99405522 1001 86380 86390 1
405699 99405699 1001 86380 86390 1
406030 99406030 1001 86380 86390 1
406460 99406460 1001 86380 86390 1
406518 99406518 1001 86380 86390 1
406752 99406752 1001 86380 86390 1
407069 99407069 1001 86380 86390 1
407806 99407806 1001 86380 86390 1
408272 99408272 1001 86380 86390 1
408422 99408422 1001 86380 86390 1
408879 99408879 1001 86380 86390 1
409163 99409163 1001 86380 86390 1
409470 99409470 1001 86380 86390 1
409872 99409872 1001 86380 86390 1
411223 99411223 1001 86380 86390 1
411469 99411469 1001 86380 86390 1
411637 99411637 1001 86380 86390 1
411551 99411551 1001 86380 86390 1
411874 99411874 1001 86380 86390 1
411980 99411980 1001 86380 86390 1
412262 99412262 1001 86380 86390 1
412295 99412295 1001 86380 86390 1
413645 99413645 1001 86380 86390 1
413383 99413383 1001 86380 86390 1
413197 99413197 1001 86380 86390 1
413212 99413212 1001 86380 86390 1
412524 99412524 1001 86380 86390 1
414950 99414950 1001 86380 86390 1
415232 99415232 1001 86380 86390 1
414628 99414628 1001 86380 86390 1
414176 99414176 1001 86380 86390 1
414120 99414120 1001 86380 86390 1
414298 99414298 1001 86380 86390 1
415718 99415718 1001 86380 86390 1
415564 99415564 1001 86380 86390 1
415382 99415382 1001 86380 86390 1
416975 99416975 1001 86380 86390 1
415932 99415932 1001 86380 86390 1
415937 99415937 1001 86380 86390 1
416015 99416015 1001 86380 86390 1
417038 99417038 1001 86380 86390 1
417410 99417410 1001 86380 86390 1
418447 99418447 1001 86380 86390 1
418661 99418661 1001 86380 86390 1
418165 99418165 1001 86380 86390 1
418145 99418145 1001 86380 86390 1
418382 99418382 1001 86380 86390 1
418941 99418941 1001 86380 86390 1
418991 99418991 1001 86380 86390 1
420243 99420243 1001 86380 86390 1
420211 99420211 1001 86380 86390 1
420300 99420300 1001 86380 86390 1
419805 99419805 1001 86380 86390 1
419929 99419929 1001 86380 86390 1
419715 99419715 1001 86380 86390 1
419282 99419282 1001 86380 86390 1
420698 99420698 1001 86380 86390 1
420570 99420570 1001 86380 86390 1
422048 99422048 1001 86380 86390 1
421802 99421802 1001 86380 86390 1
421672 99421672 1001 86380 86390 1
421250 99421250 1001 86380 86390 1
422271 99422271 1001 86380 86390 1
423697 99423697 1001 86380 86390 1
422843 99422843 1001 86380 86390 1
424130 99424130 1001 86380 86390 1
423816 99423816 1001 86380 86390 1
424140 99424140 1001 86380 86390 1
425220 99425220 1001 86380 86390 1
425339 99425339 1001 86380 86390 1
424343 99424343 1001 86380 86390 1
424223 99424223 1001 86380 86390 1
424193 99424193 1001 86380 86390 1
426974 99426974 1001 86380 86390 1
426747 99426747 1001 86380 86390 1
426735 99426735 1001 86380 86390 1
426885 99426885 1001 86380 86390 1
426890 99426890 1001 86380 86390 1
426386 99426386 1001 86380 86390 1
425970 99425970 1001 86380 86390 1
426264 99426264 1001 86380 86390 1
428540 99428540 1001 86380 86390 1
427949 99427949 1001 86380 86390 1
428093 99428093 1001 86380 86390 1
428331 99428331 1001 86380 86390 1
428133 99428133 1001 86380 86390 1
427904 99427904 1001 86380 86390 1
428768 99428768 1001 86380 86390 1
428973 99428973 1001 86380 86390 1
430285 99430285 1001 86380 86390 1
429983 99429983 1001 86380 86390 1
429911 99429911 1001 86380 86390 1
429264 99429264 1001 86380 86390 1
430395 99430395 1001 86380 86390 1
430813 99430813 1001 86380 86390 1
431894 99431894 1001 86380 86390 1
430891 99430891 1001 86380 86390 1
432178 99432178 1001 86380 86390 1
433704 99433704 1001 86380 86390 1
433159 99433159 1001 86380 86390 1
433868 99433868 1001 86380 86390 1
434945 99434945 1001 86380 86390 1
434322 99434322 1001 86380 86390 1
434151 99434151 1001 86380 86390 1
435730 99435730 1001 86380 86390 1
436358 99436358 1001 86380 86390 1
436245 99436245 1001 86380 86390 1
436188 99436188 1001 86380 86390 1
300622 99300622 1001 86380 86390 1
300638 99300638 1001 86380 86390 1
300380 99300380 1001 86380 86390 1
300488 99300488 1001 86380 86390 1
300504 99300504 1001 86380 86390 1
300298 99300298 1001 86380 86390 1
300856 99300856 1001 86380 86390 1
300836 99300836 1001 86380 86390 1
301504 99301504 1001 86380 86390 1
301409 99301409 1001 86380 86390 1
301195 99301195 1001 86380 86390 1
301250 99301250 1001 86380 86390 1
301280 99301280 1001 86380 86390 1
301077 99301077 1001 86380 86390 1
301731 99301731 1001 86380 86390 1
302297 99302297 1001 86380 86390 1
302260 99302260 1001 86380 86390 1
302301 99302301 1001 86380 86390 1
302328 99302328 1001 86380 86390 1
302138 99302138 1001 86380 86390 1
302043 99302043 1001 86380 86390 1
301929 99301929 1001 86380 86390 1
301839 99301839 1001 86380 86390 1
301833 99301833 1001 86380 86390 1
302521 99302521 1001 86380 86390 1
302485 99302485 1001 86380 86390 1
303120 99303120 1001 86380 86390 1
303147 99303147 1001 86380 86390 1
303188 99303188 1001 86380 86390 1
302881 99302881 1001 86380 86390 1
303284 99303284 1001 86380 86390 1
303272 99303272 1001 86380 86390 1
303265 99303265 1001 86380 86390 1
303356 99303356 1001 86380 86390 1
303945 99303945 1001 86380 86390 1
303922 99303922 1001 86380 86390 1
303979 99303979 1001 86380 86390 1
303698 99303698 1001 86380 86390 1
303626 99303626 1001 86380 86390 1
303657 99303657 1001 86380 86390 1
303454 99303454 1001 86380 86390 1
304138 99304138 1001 86380 86390 1
304177 99304177 1001 86380 86390 1
304182 99304182 1001 86380 86390 1
304852 99304852 1001 86380 86390 1
304376 99304376 1001 86380 86390 1
304250 99304250 1001 86380 86390 1
304951 99304951 1001 86380 86390 1
305505 99305505 1001 86380 86390 1
305539 99305539 1001 86380 86390 1
305350 99305350 1001 86380 86390 1
305259 99305259 1001 86380 86390 1
500574 99500574 1001 86380 86390 1
501567 99501567 1001 86380 86390 1
501626 99501626 1001 86380 86390 1
501345 99501345 1001 86380 86390 1
501662 99501662 1001 86380 86390 1
501836 99501836 1001 86380 86390 1
501686 99501686 1001 86380 86390 1
502415 99502415 1001 86380 86390 1
502302 99502302 1001 86380 86390 1
502370 99502370 1001 86380 86390 1
502281 99502281 1001 86380 86390 1
502149 99502149 1001 86380 86390 1
502566 99502566 1001 86380 86390 1
502670 99502670 1001 86380 86390 1
502471 99502471 1001 86380 86390 1
502602 99502602 1001 86380 86390 1
503228 99503228 1001 86380 86390 1
503127 99503127 1001 86380 86390 1
503168 99503168 1001 86380 86390 1
503238 99503238 1001 86380 86390 1
503008 99503008 1001 86380 86390 1
502762 99502762 1001 86380 86390 1
502823 99502823 1001 86380 86390 1
503948 99503948 1001 86380 86390 1
504000 99504000 1001 86380 86390 1
503796 99503796 1001 86380 86390 1
503715 99503715 1001 86380 86390 1
504147 99504147 1001 86380 86390 1
504176 99504176 1001 86380 86390 1
504867 99504867 1001 86380 86390 1
504565 99504565 1001 86380 86390 1
504387 99504387 1001 86380 86390 1
504474 99504474 1001 86380 86390 1
505686 99505686 1001 86380 86390 1
505751 99505751 1001 86380 86390 1
505701 99505701 1001 86380 86390 1
505539 99505539 1001 86380 86390 1
505559 99505559 1001 86380 86390 1
505946 99505946 1001 86380 86390 1
506369 99506369 1001 86380 86390 1
506108 99506108 1001 86380 86390 1
506670 99506670 1001 86380 86390 1
506605 99506605 1001 86380 86390 1
507219 99507219 1001 86380 86390 1
507027 99507027 1001 86380 86390 1
506867 99506867 1001 86380 86390 1
506843 99506843 1001 86380 86390 1
507509 99507509 1001 86380 86390 1
508134 99508134 1001 86380 86390 1
508151 99508151 1001 86380 86390 1
507849 99507849 1001 86380 86390 1
508034 99508034 1001 86380 86390 1
508028 99508028 1001 86380 86390 1
507824 99507824 1001 86380 86390 1
507696 99507696 1001 86380 86390 1
507827 99507827 1001 86380 86390 1
507751 99507751 1001 86380 86390 1
508571 99508571 1001 86380 86390 1
509113 99509113 1001 86380 86390 1
509103 99509103 1001 86380 86390 1
509710 99509710 1001 86380 86390 1
509545 99509545 1001 86380 86390 1
509305 99509305 1001 86380 86390 1
509339 99509339 1001 86380 86390 1
509932 99509932 1001 86380 86390 1
510036 99510036 1001 86380 86390 1
510359 99510359 1001 86380 86390 1
510372 99510372 1001 86380 86390 1
510415 99510415 1001 86380 86390 1
510467 99510467 1001 86380 86390 1
510196 99510196 1001 86380 86390 1
510158 99510158 1001 86380 86390 1
510234 99510234 1001 86380 86390 1
510729 99510729 1001 86380 86390 1
510787 99510787 1001 86380 86390 1
511464 99511464 1001 86380 86390 1
511337 99511337 1001 86380 86390 1
511238 99511238 1001 86380 86390 1
511331 99511331 1001 86380 86390 1
511048 99511048 1001 86380 86390 1
511082 99511082 1001 86380 86390 1
511072 99511072 1001 86380 86390 1
512232 99512232 1001 86380 86390 1
512092 99512092 1001 86380 86390 1
511940 99511940 1001 86380 86390 1
511890 99511890 1001 86380 86390 1
511802 99511802 1001 86380 86390 1
511893 99511893 1001 86380 86390 1
512460 99512460 1001 86380 86390 1
513074 99513074 1001 86380 86390 1
512867 99512867 1001 86380 86390 1
512752 99512752 1001 86380 86390 1
512601 99512601 1001 86380 86390 1
512592 99512592 1001 86380 86390 1
512684 99512684 1001 86380 86390 1
513368 99513368 1001 86380 86390 1
513407 99513407 1001 86380 86390 1
513253 99513253 1001 86380 86390 1
513879 99513879 1001 86380 86390 1
514144 99514144 1001 86380 86390 1
514620 99514620 1001 86380 86390 1
514495 99514495 1001 86380 86390 1
514367 99514367 1001 86380 86390 1
514281 99514281 1001 86380 86390 1
514297 99514297 1001 86380 86390 1
514324 99514324 1001 86380 86390 1
515050 99515050 1001 86380 86390 1
515669 99515669 1001 86380 86390 1
515604 99515604 1001 86380 86390 1
515394 99515394 1001 86380 86390 1
515192 99515192 1001 86380 86390 1
515067 99515067 1001 86380 86390 1
515842 99515842 1001 86380 86390 1
515744 99515744 1001 86380 86390 1
516190 99516190 1001 86380 86390 1
516184 99516184 1001 86380 86390 1
516045 99516045 1001 86380 86390 1
516675 99516675 1001 86380 86390 1
516696 99516696 1001 86380 86390 1
516699 99516699 1001 86380 86390 1
516791 99516791 1001 86380 86390 1
517962 99517962 1001 86380 86390 1
518081 99518081 1001 86380 86390 1
517795 99517795 1001 86380 86390 1
518175 99518175 1001 86380 86390 1
518296 99518296 1001 86380 86390 1
518898 99518898 1001 86380 86390 1
518786 99518786 1001 86380 86390 1
518884 99518884 1001 86380 86390 1
518949 99518949 1001 86380 86390 1
518621 99518621 1001 86380 86390 1
518703 99518703 1001 86380 86390 1
518716 99518716 1001 86380 86390 1
518484 99518484 1001 86380 86390 1
519026 99519026 1001 86380 86390 1
519186 99519186 1001 86380 86390 1
519165 99519165 1001 86380 86390 1
519567 99519567 1001 86380 86390 1
519875 99519875 1001 86380 86390 1
519852 99519852 1001 86380 86390 1
520524 99520524 1001 86380 86390 1
520529 99520529 1001 86380 86390 1
520629 99520629 1001 86380 86390 1
520245 99520245 1001 86380 86390 1
520055 99520055 1001 86380 86390 1
520173 99520173 1001 86380 86390 1
520722 99520722 1001 86380 86390 1
520739 99520739 1001 86380 86390 1
521360 99521360 1001 86380 86390 1
521297 99521297 1001 86380 86390 1
521082 99521082 1001 86380 86390 1
521226 99521226 1001 86380 86390 1
521063 99521063 1001 86380 86390 1
521104 99521104 1001 86380 86390 1
520939 99520939 1001 86380 86390 1
520864 99520864 1001 86380 86390 1
521633 99521633 1001 86380 86390 1
522267 99522267 1001 86380 86390 1
522168 99522168 1001 86380 86390 1
521905 99521905 1001 86380 86390 1
521996 99521996 1001 86380 86390 1
522082 99522082 1001 86380 86390 1
521684 99521684 1001 86380 86390 1
522918 99522918 1001 86380 86390 1
522945 99522945 1001 86380 86390 1
522933 99522933 1001 86380 86390 1
522641 99522641 1001 86380 86390 1
522616 99522616 1001 86380 86390 1
523788 99523788 1001 86380 86390 1
523609 99523609 1001 86380 86390 1
523628 99523628 1001 86380 86390 1
523391 99523391 1001 86380 86390 1
524567 99524567 1001 86380 86390 1
524582 99524582 1001 86380 86390 1
524500 99524500 1001 86380 86390 1
524321 99524321 1001 86380 86390 1
524843 99524843 1001 86380 86390 1
525561 99525561 1001 86380 86390 1
525710 99525710 1001 86380 86390 1
525667 99525667 1001 86380 86390 1
526236 99526236 1001 86380 86390 1
526369 99526369 1001 86380 86390 1
526041 99526041 1001 86380 86390 1
526476 99526476 1001 86380 86390 1
526506 99526506 1001 86380 86390 1
526611 99526611 1001 86380 86390 1
527185 99527185 1001 86380 86390 1
527124 99527124 1001 86380 86390 1
527044 99527044 1001 86380 86390 1
526880 99526880 1001 86380 86390 1
526896 99526896 1001 86380 86390 1
526752 99526752 1001 86380 86390 1
526638 99526638 1001 86380 86390 1
526833 99526833 1001 86380 86390 1
527405 99527405 1001 86380 86390 1
527348 99527348 1001 86380 86390 1
528042 99528042 1001 86380 86390 1
528048 99528048 1001 86380 86390 1
527835 99527835 1001 86380 86390 1
527536 99527536 1001 86380 86390 1
527627 99527627 1001 86380 86390 1
528083 99528083 1001 86380 86390 1
528851 99528851 1001 86380 86390 1
528889 99528889 1001 86380 86390 1
528634 99528634 1001 86380 86390 1
528673 99528673 1001 86380 86390 1
528428 99528428 1001 86380 86390 1
528956 99528956 1001 86380 86390 1
529613 99529613 1001 86380 86390 1
529605 99529605 1001 86380 86390 1
529262 99529262 1001 86380 86390 1
529286 99529286 1001 86380 86390 1
529209 99529209 1001 86380 86390 1
530396 99530396 1001 86380 86390 1
530546 99530546 1001 86380 86390 1
530186 99530186 1001 86380 86390 1
530151 99530151 1001 86380 86390 1
529980 99529980 1001 86380 86390 1
530709 99530709 1001 86380 86390 1
530742 99530742 1001 86380 86390 1
531009 99531009 1001 86380 86390 1
530849 99530849 1001 86380 86390 1
531548 99531548 1001 86380 86390 1
531488 99531488 1001 86380 86390 1
532205 99532205 1001 86380 86390 1
531838 99531838 1001 86380 86390 1
532347 99532347 1001 86380 86390 1
532378 99532378 1001 86380 86390 1
532366 99532366 1001 86380 86390 1
532278 99532278 1001 86380 86390 1
532317 99532317 1001 86380 86390 1
532839 99532839 1001 86380 86390 1
532650 99532650 1001 86380 86390 1
533098 99533098 1001 86380 86390 1
533733 99533733 1001 86380 86390 1
533510 99533510 1001 86380 86390 1
533642 99533642 1001 86380 86390 1
533543 99533543 1001 86380 86390 1
533428 99533428 1001 86380 86390 1
533260 99533260 1001 86380 86390 1
533959 99533959 1001 86380 86390 1
533882 99533882 1001 86380 86390 1
533988 99533988 1001 86380 86390 1
533939 99533939 1001 86380 86390 1
534007 99534007 1001 86380 86390 1
534653 99534653 1001 86380 86390 1
534563 99534563 1001 86380 86390 1
534131 99534131 1001 86380 86390 1
534267 99534267 1001 86380 86390 1
534864 99534864 1001 86380 86390 1
534855 99534855 1001 86380 86390 1
534758 99534758 1001 86380 86390 1
535307 99535307 1001 86380 86390 1
535465 99535465 1001 86380 86390 1
535215 99535215 1001 86380 86390 1
535283 99535283 1001 86380 86390 1
534977 99534977 1001 86380 86390 1
535597 99535597 1001 86380 86390 1
536223 99536223 1001 86380 86390 1
536165 99536165 1001 86380 86390 1
536088 99536088 1001 86380 86390 1
536451 99536451 1001 86380 86390 1
536413 99536413 1001 86380 86390 1
536444 99536444 1001 86380 86390 1
537147 99537147 1001 86380 86390 1
537153 99537153 1001 86380 86390 1
536925 99536925 1001 86380 86390 1
536683 99536683 1001 86380 86390 1
537179 99537179 1001 86380 86390 1
537288 99537288 1001 86380 86390 1
537959 99537959 1001 86380 86390 1
537763 99537763 1001 86380 86390 1
537510 99537510 1001 86380 86390 1
538006 99538006 1001 86380 86390 1
538774 99538774 1001 86380 86390 1
538478 99538478 1001 86380 86390 1
538234 99538234 1001 86380 86390 1
538364 99538364 1001 86380 86390 1
538353 99538353 1001 86380 86390 1
538383 99538383 1001 86380 86390 1
539453 99539453 1001 86380 86390 1
539298 99539298 1001 86380 86390 1
539050 99539050 1001 86380 86390 1
539827 99539827 1001 86380 86390 1
539750 99539750 1001 86380 86390 1
540466 99540466 1001 86380 86390 1
540328 99540328 1001 86380 86390 1
540199 99540199 1001 86380 86390 1
539945 99539945 1001 86380 86390 1
540667 99540667 1001 86380 86390 1
541292 99541292 1001 86380 86390 1
541116 99541116 1001 86380 86390 1
541074 99541074 1001 86380 86390 1
541305 99541305 1001 86380 86390 1
541488 99541488 1001 86380 86390 1
542092 99542092 1001 86380 86390 1
541787 99541787 1001 86380 86390 1
541564 99541564 1001 86380 86390 1
542829 99542829 1001 86380 86390 1
542758 99542758 1001 86380 86390 1
542562 99542562 1001 86380 86390 1
542684 99542684 1001 86380 86390 1
542499 99542499 1001 86380 86390 1
542500 99542500 1001 86380 86390 1
542450 99542450 1001 86380 86390 1
543710 99543710 1001 86380 86390 1
543660 99543660 1001 86380 86390 1
543437 99543437 1001 86380 86390 1
543545 99543545 1001 86380 86390 1
543365 99543365 1001 86380 86390 1
543470 99543470 1001 86380 86390 1
543484 99543484 1001 86380 86390 1
543421 99543421 1001 86380 86390 1
543434 99543434 1001 86380 86390 1
543252 99543252 1001 86380 86390 1
543864 99543864 1001 86380 86390 1
543805 99543805 1001 86380 86390 1
544226 99544226 1001 86380 86390 1
544344 99544344 1001 86380 86390 1
544131 99544131 1001 86380 86390 1
544645 99544645 1001 86380 86390 1
400461 99400461 1001 86380 86390 1
400589 99400589 1001 86380 86390 1
401114 99401114 1001 86380 86390 1
401400 99401400 1001 86380 86390 1
401506 99401506 1001 86380 86390 1
401667 99401667 1001 86380 86390 1
402237 99402237 1001 86380 86390 1
402273 99402273 1001 86380 86390 1
402486 99402486 1001 86380 86390 1
402630 99402630 1001 86380 86390 1
402743 99402743 1001 86380 86390 1
402950 99402950 1001 86380 86390 1
403189 99403189 1001 86380 86390 1
403648 99403648 1001 86380 86390 1
404068 99404068 1001 86380 86390 1
404259 99404259 1001 86380 86390 1
404387 99404387 1001 86380 86390 1
405002 99405002 1001 86380 86390 1
404953 99404953 1001 86380 86390 1
405337 99405337 1001 86380 86390 1
405487 99405487 1001 86380 86390 1
405610 99405610 1001 86380 86390 1
405779 99405779 1001 86380 86390 1
405830 99405830 1001 86380 86390 1
405925 99405925 1001 86380 86390 1
406212 99406212 1001 86380 86390 1
406433 99406433 1001 86380 86390 1
406501 99406501 1001 86380 86390 1
406830 99406830 1001 86380 86390 1
406906 99406906 1001 86380 86390 1
407320 99407320 1001 86380 86390 1
407467 99407467 1001 86380 86390 1
407566 99407566 1001 86380 86390 1
408257 99408257 1001 86380 86390 1
408240 99408240 1001 86380 86390 1
408288 99408288 1001 86380 86390 1
408329 99408329 1001 86380 86390 1
408606 99408606 1001 86380 86390 1
408944 99408944 1001 86380 86390 1
409561 99409561 1001 86380 86390 1
409649 99409649 1001 86380 86390 1
409674 99409674 1001 86380 86390 1
410034 99410034 1001 86380 86390 1
410152 99410152 1001 86380 86390 1
410210 99410210 1001 86380 86390 1
409990 99409990 1001 86380 86390 1
410254 99410254 1001 86380 86390 1
410409 99410409 1001 86380 86390 1
410602 99410602 1001 86380 86390 1
411066 99411066 1001 86380 86390 1
411206 99411206 1001 86380 86390 1
412037 99412037 1001 86380 86390 1
413376 99413376 1001 86380 86390 1
413339 99413339 1001 86380 86390 1
413390 99413390 1001 86380 86390 1
413225 99413225 1001 86380 86390 1
413942 99413942 1001 86380 86390 1
413839 99413839 1001 86380 86390 1
414964 99414964 1001 86380 86390 1
415062 99415062 1001 86380 86390 1
415071 99415071 1001 86380 86390 1
414665 99414665 1001 86380 86390 1
414715 99414715 1001 86380 86390 1
414369 99414369 1001 86380 86390 1
415425 99415425 1001 86380 86390 1
415402 99415402 1001 86380 86390 1
416957 99416957 1001 86380 86390 1
416748 99416748 1001 86380 86390 1
416219 99416219 1001 86380 86390 1
416310 99416310 1001 86380 86390 1
415940 99415940 1001 86380 86390 1
416128 99416128 1001 86380 86390 1
417588 99417588 1001 86380 86390 1
418747 99418747 1001 86380 86390 1
418080 99418080 1001 86380 86390 1
418246 99418246 1001 86380 86390 1
417939 99417939 1001 86380 86390 1
417907 99417907 1001 86380 86390 1
418865 99418865 1001 86380 86390 1
420171 99420171 1001 86380 86390 1
419374 99419374 1001 86380 86390 1
419406 99419406 1001 86380 86390 1
419517 99419517 1001 86380 86390 1
419409 99419409 1001 86380 86390 1
419356 99419356 1001 86380 86390 1
419524 99419524 1001 86380 86390 1
420539 99420539 1001 86380 86390 1
422056 99422056 1001 86380 86390 1
420919 99420919 1001 86380 86390 1
421048 99421048 1001 86380 86390 1
420854 99420854 1001 86380 86390 1
423388 99423388 1001 86380 86390 1
423614 99423614 1001 86380 86390 1
423028 99423028 1001 86380 86390 1
422578 99422578 1001 86380 86390 1
422644 99422644 1001 86380 86390 1
422719 99422719 1001 86380 86390 1
423989 99423989 1001 86380 86390 1
424959 99424959 1001 86380 86390 1
424892 99424892 1001 86380 86390 1
424871 99424871 1001 86380 86390 1
424258 99424258 1001 86380 86390 1
424526 99424526 1001 86380 86390 1
425005 99425005 1001 86380 86390 1
425807 99425807 1001 86380 86390 1
425616 99425616 1001 86380 86390 1
425490 99425490 1001 86380 86390 1
426920 99426920 1001 86380 86390 1
426957 99426957 1001 86380 86390 1
426587 99426587 1001 86380 86390 1
426572 99426572 1001 86380 86390 1
426065 99426065 1001 86380 86390 1
425870 99425870 1001 86380 86390 1
427145 99427145 1001 86380 86390 1
428574 99428574 1001 86380 86390 1
428350 99428350 1001 86380 86390 1
428188 99428188 1001 86380 86390 1
430165 99430165 1001 86380 86390 1
430343 99430343 1001 86380 86390 1
429877 99429877 1001 86380 86390 1
429761 99429761 1001 86380 86390 1
430529 99430529 1001 86380 86390 1
430534 99430534 1001 86380 86390 1
432050 99432050 1001 86380 86390 1
432006 99432006 1001 86380 86390 1
431803 99431803 1001 86380 86390 1
431317 99431317 1001 86380 86390 1
433354 99433354 1001 86380 86390 1
432912 99432912 1001 86380 86390 1
433034 99433034 1001 86380 86390 1
432981 99432981 1001 86380 86390 1
432591 99432591 1001 86380 86390 1
433912 99433912 1001 86380 86390 1
433918 99433918 1001 86380 86390 1
434007 99434007 1001 86380 86390 1
433771 99433771 1001 86380 86390 1
435259 99435259 1001 86380 86390 1
434688 99434688 1001 86380 86390 1
435483 99435483 1001 86380 86390 1
436785 99436785 1001 86380 86390 1
436769 99436769 1001 86380 86390 1
436445 99436445 1001 86380 86390 1
436710 99436710 1001 86380 86390 1
436008 99436008 1001 86380 86390 1
436312 99436312 1001 86380 86390 1
300032 99300032 1001 86380 86390 1
300478 99300478 1001 86380 86390 1
300323 99300323 1001 86380 86390 1
300453 99300453 1001 86380 86390 1
300189 99300189 1001 86380 86390 1
300267 99300267 1001 86380 86390 1
301293 99301293 1001 86380 86390 1
301125 99301125 1001 86380 86390 1
301722 99301722 1001 86380 86390 1
301632 99301632 1001 86380 86390 1
301350 99301350 1001 86380 86390 1
301744 99301744 1001 86380 86390 1
302310 99302310 1001 86380 86390 1
302315 99302315 1001 86380 86390 1
303016 99303016 1001 86380 86390 1
302977 99302977 1001 86380 86390 1
302830 99302830 1001 86380 86390 1
302896 99302896 1001 86380 86390 1
302678 99302678 1001 86380 86390 1
302680 99302680 1001 86380 86390 1
302787 99302787 1001 86380 86390 1
302779 99302779 1001 86380 86390 1
302611 99302611 1001 86380 86390 1
303252 99303252 1001 86380 86390 1
303304 99303304 1001 86380 86390 1
303357 99303357 1001 86380 86390 1
303215 99303215 1001 86380 86390 1
303932 99303932 1001 86380 86390 1
303872 99303872 1001 86380 86390 1
304015 99304015 1001 86380 86390 1
303781 99303781 1001 86380 86390 1
303795 99303795 1001 86380 86390 1
303706 99303706 1001 86380 86390 1
303709 99303709 1001 86380 86390 1
303528 99303528 1001 86380 86390 1
303427 99303427 1001 86380 86390 1
304800 99304800 1001 86380 86390 1
304617 99304617 1001 86380 86390 1
304264 99304264 1001 86380 86390 1
304293 99304293 1001 86380 86390 1
304258 99304258 1001 86380 86390 1
304886 99304886 1001 86380 86390 1
305596 99305596 1001 86380 86390 1
305599 99305599 1001 86380 86390 1
305524 99305524 1001 86380 86390 1
305529 99305529 1001 86380 86390 1
500055 99500055 1001 86380 86390 1
500457 99500457 1001 86380 86390 1
500216 99500216 1001 86380 86390 1
500988 99500988 1001 86380 86390 1
501562 99501562 1001 86380 86390 1
501515 99501515 1001 86380 86390 1
501261 99501261 1001 86380 86390 1
501078 99501078 1001 86380 86390 1
501182 99501182 1001 86380 86390 1
501081 99501081 1001 86380 86390 1
501768 99501768 1001 86380 86390 1
502360 99502360 1001 86380 86390 1
502186 99502186 1001 86380 86390 1
502488 99502488 1001 86380 86390 1
502586 99502586 1001 86380 86390 1
503196 99503196 1001 86380 86390 1
502909 99502909 1001 86380 86390 1
503026 99503026 1001 86380 86390 1
503027 99503027 1001 86380 86390 1
502955 99502955 1001 86380 86390 1
502700 99502700 1001 86380 86390 1
502791 99502791 1001 86380 86390 1
503432 99503432 1001 86380 86390 1
503385 99503385 1001 86380 86390 1
503466 99503466 1001 86380 86390 1
503299 99503299 1001 86380 86390 1
503964 99503964 1001 86380 86390 1
504024 99504024 1001 86380 86390 1
503973 99503973 1001 86380 86390 1
503792 99503792 1001 86380 86390 1
504247 99504247 1001 86380 86390 1
504848 99504848 1001 86380 86390 1
504940 99504940 1001 86380 86390 1
504378 99504378 1001 86380 86390 1
504392 99504392 1001 86380 86390 1
504496 99504496 1001 86380 86390 1
505057 99505057 1001 86380 86390 1
505047 99505047 1001 86380 86390 1
505547 99505547 1001 86380 86390 1
505232 99505232 1001 86380 86390 1
505918 99505918 1001 86380 86390 1
506559 99506559 1001 86380 86390 1
506527 99506527 1001 86380 86390 1
506412 99506412 1001 86380 86390 1
506354 99506354 1001 86380 86390 1
505982 99505982 1001 86380 86390 1
506769 99506769 1001 86380 86390 1
506707 99506707 1001 86380 86390 1
507058 99507058 1001 86380 86390 1
507125 99507125 1001 86380 86390 1
506827 99506827 1001 86380 86390 1
506835 99506835 1001 86380 86390 1
507493 99507493 1001 86380 86390 1
507506 99507506 1001 86380 86390 1
507573 99507573 1001 86380 86390 1
508063 99508063 1001 86380 86390 1
508369 99508369 1001 86380 86390 1
508753 99508753 1001 86380 86390 1
508741 99508741 1001 86380 86390 1
508653 99508653 1001 86380 86390 1
509249 99509249 1001 86380 86390 1
509213 99509213 1001 86380 86390 1
509781 99509781 1001 86380 86390 1
509412 99509412 1001 86380 86390 1
509968 99509968 1001 86380 86390 1
510706 99510706 1001 86380 86390 1
510617 99510617 1001 86380 86390 1
510707 99510707 1001 86380 86390 1
510543 99510543 1001 86380 86390 1
510352 99510352 1001 86380 86390 1
510380 99510380 1001 86380 86390 1
510264 99510264 1001 86380 86390 1
510881 99510881 1001 86380 86390 1
510769 99510769 1001 86380 86390 1
511475 99511475 1001 86380 86390 1
511195 99511195 1001 86380 86390 1
510999 99510999 1001 86380 86390 1
510951 99510951 1001 86380 86390 1
511044 99511044 1001 86380 86390 1
511682 99511682 1001 86380 86390 1
511690 99511690 1001 86380 86390 1
512254 99512254 1001 86380 86390 1
512364 99512364 1001 86380 86390 1
512147 99512147 1001 86380 86390 1
511942 99511942 1001 86380 86390 1
511947 99511947 1001 86380 86390 1
511962 99511962 1001 86380 86390 1
513076 99513076 1001 86380 86390 1
513107 99513107 1001 86380 86390 1
513109 99513109 1001 86380 86390 1
513110 99513110 1001 86380 86390 1
512831 99512831 1001 86380 86390 1
512791 99512791 1001 86380 86390 1
512685 99512685 1001 86380 86390 1
513880 99513880 1001 86380 86390 1
513676 99513676 1001 86380 86390 1
513730 99513730 1001 86380 86390 1
513639 99513639 1001 86380 86390 1
513732 99513732 1001 86380 86390 1
513534 99513534 1001 86380 86390 1
514073 99514073 1001 86380 86390 1
514234 99514234 1001 86380 86390 1
514692 99514692 1001 86380 86390 1
514528 99514528 1001 86380 86390 1
514423 99514423 1001 86380 86390 1
514272 99514272 1001 86380 86390 1
514338 99514338 1001 86380 86390 1
514932 99514932 1001 86380 86390 1
514972 99514972 1001 86380 86390 1
514876 99514876 1001 86380 86390 1
515323 99515323 1001 86380 86390 1
515327 99515327 1001 86380 86390 1
515356 99515356 1001 86380 86390 1
515333 99515333 1001 86380 86390 1
515820 99515820 1001 86380 86390 1
516476 99516476 1001 86380 86390 1
516496 99516496 1001 86380 86390 1
516226 99516226 1001 86380 86390 1
516265 99516265 1001 86380 86390 1
516143 99516143 1001 86380 86390 1
516046 99516046 1001 86380 86390 1
515894 99515894 1001 86380 86390 1
516015 99516015 1001 86380 86390 1
516669 99516669 1001 86380 86390 1
516621 99516621 1001 86380 86390 1
517323 99517323 1001 86380 86390 1
517153 99517153 1001 86380 86390 1
516988 99516988 1001 86380 86390 1
517002 99517002 1001 86380 86390 1
517005 99517005 1001 86380 86390 1
517125 99517125 1001 86380 86390 1
516885 99516885 1001 86380 86390 1
517343 99517343 1001 86380 86390 1
517874 99517874 1001 86380 86390 1
517913 99517913 1001 86380 86390 1
517614 99517614 1001 86380 86390 1
518361 99518361 1001 86380 86390 1
518822 99518822 1001 86380 86390 1
518908 99518908 1001 86380 86390 1
518723 99518723 1001 86380 86390 1
518409 99518409 1001 86380 86390 1
519054 99519054 1001 86380 86390 1
519084 99519084 1001 86380 86390 1
519086 99519086 1001 86380 86390 1
519634 99519634 1001 86380 86390 1
519673 99519673 1001 86380 86390 1
519624 99519624 1001 86380 86390 1
519665 99519665 1001 86380 86390 1
519617 99519617 1001 86380 86390 1
519521 99519521 1001 86380 86390 1
519470 99519470 1001 86380 86390 1
519579 99519579 1001 86380 86390 1
519229 99519229 1001 86380 86390 1
519975 99519975 1001 86380 86390 1
520494 99520494 1001 86380 86390 1
520445 99520445 1001 86380 86390 1
520133 99520133 1001 86380 86390 1
521210 99521210 1001 86380 86390 1
521151 99521151 1001 86380 86390 1
520851 99520851 1001 86380 86390 1
521662 99521662 1001 86380 86390 1
522013 99522013 1001 86380 86390 1
521912 99521912 1001 86380 86390 1
521981 99521981 1001 86380 86390 1
521816 99521816 1001 86380 86390 1
521740 99521740 1001 86380 86390 1
521794 99521794 1001 86380 86390 1
521850 99521850 1001 86380 86390 1
522309 99522309 1001 86380 86390 1
522744 99522744 1001 86380 86390 1
522828 99522828 1001 86380 86390 1
522881 99522881 1001 86380 86390 1
523288 99523288 1001 86380 86390 1
523831 99523831 1001 86380 86390 1
523797 99523797 1001 86380 86390 1
523708 99523708 1001 86380 86390 1
523440 99523440 1001 86380 86390 1
523417 99523417 1001 86380 86390 1
523444 99523444 1001 86380 86390 1
523516 99523516 1001 86380 86390 1
524119 99524119 1001 86380 86390 1
524364 99524364 1001 86380 86390 1
524181 99524181 1001 86380 86390 1
524170 99524170 1001 86380 86390 1
524887 99524887 1001 86380 86390 1
524904 99524904 1001 86380 86390 1
524866 99524866 1001 86380 86390 1
525525 99525525 1001 86380 86390 1
525516 99525516 1001 86380 86390 1
525238 99525238 1001 86380 86390 1
525389 99525389 1001 86380 86390 1
525209 99525209 1001 86380 86390 1
525054 99525054 1001 86380 86390 1
524977 99524977 1001 86380 86390 1
525775 99525775 1001 86380 86390 1
526405 99526405 1001 86380 86390 1
526157 99526157 1001 86380 86390 1
526109 99526109 1001 86380 86390 1
527194 99527194 1001 86380 86390 1
527054 99527054 1001 86380 86390 1
526878 99526878 1001 86380 86390 1
526918 99526918 1001 86380 86390 1
526680 99526680 1001 86380 86390 1
526645 99526645 1001 86380 86390 1
526763 99526763 1001 86380 86390 1
526715 99526715 1001 86380 86390 1
527414 99527414 1001 86380 86390 1
527288 99527288 1001 86380 86390 1
527685 99527685 1001 86380 86390 1
527458 99527458 1001 86380 86390 1
527619 99527619 1001 86380 86390 1
528176 99528176 1001 86380 86390 1
528710 99528710 1001 86380 86390 1
528717 99528717 1001 86380 86390 1
528563 99528563 1001 86380 86390 1
528463 99528463 1001 86380 86390 1
528312 99528312 1001 86380 86390 1
529671 99529671 1001 86380 86390 1
529597 99529597 1001 86380 86390 1
529623 99529623 1001 86380 86390 1
529356 99529356 1001 86380 86390 1
529460 99529460 1001 86380 86390 1
529330 99529330 1001 86380 86390 1
529449 99529449 1001 86380 86390 1
529291 99529291 1001 86380 86390 1
529829 99529829 1001 86380 86390 1
530403 99530403 1001 86380 86390 1
530079 99530079 1001 86380 86390 1
529991 99529991 1001 86380 86390 1
531295 99531295 1001 86380 86390 1
531193 99531193 1001 86380 86390 1
531004 99531004 1001 86380 86390 1
530760 99530760 1001 86380 86390 1
530773 99530773 1001 86380 86390 1
530796 99530796 1001 86380 86390 1
532029 99532029 1001 86380 86390 1
532189 99532189 1001 86380 86390 1
531835 99531835 1001 86380 86390 1
531929 99531929 1001 86380 86390 1
531970 99531970 1001 86380 86390 1
531779 99531779 1001 86380 86390 1
531626 99531626 1001 86380 86390 1
533025 99533025 1001 86380 86390 1
532793 99532793 1001 86380 86390 1
532705 99532705 1001 86380 86390 1
533043 99533043 1001 86380 86390 1
533044 99533044 1001 86380 86390 1
533087 99533087 1001 86380 86390 1
533114 99533114 1001 86380 86390 1
533759 99533759 1001 86380 86390 1
533588 99533588 1001 86380 86390 1
533628 99533628 1001 86380 86390 1
533625 99533625 1001 86380 86390 1
533405 99533405 1001 86380 86390 1
533388 99533388 1001 86380 86390 1
533974 99533974 1001 86380 86390 1
534000 99534000 1001 86380 86390 1
534465 99534465 1001 86380 86390 1
534260 99534260 1001 86380 86390 1
534108 99534108 1001 86380 86390 1
534255 99534255 1001 86380 86390 1
535357 99535357 1001 86380 86390 1
535099 99535099 1001 86380 86390 1
534982 99534982 1001 86380 86390 1
535010 99535010 1001 86380 86390 1
534939 99534939 1001 86380 86390 1
535979 99535979 1001 86380 86390 1
536019 99536019 1001 86380 86390 1
535931 99535931 1001 86380 86390 1
535911 99535911 1001 86380 86390 1
535758 99535758 1001 86380 86390 1
536473 99536473 1001 86380 86390 1
536488 99536488 1001 86380 86390 1
536768 99536768 1001 86380 86390 1
536668 99536668 1001 86380 86390 1
537826 99537826 1001 86380 86390 1
537626 99537626 1001 86380 86390 1
537537 99537537 1001 86380 86390 1
537989 99537989 1001 86380 86390 1
538017 99538017 1001 86380 86390 1
538781 99538781 1001 86380 86390 1
538650 99538650 1001 86380 86390 1
538640 99538640 1001 86380 86390 1
538809 99538809 1001 86380 86390 1
538554 99538554 1001 86380 86390 1
538608 99538608 1001 86380 86390 1
538289 99538289 1001 86380 86390 1
538358 99538358 1001 86380 86390 1
539586 99539586 1001 86380 86390 1
539281 99539281 1001 86380 86390 1
539769 99539769 1001 86380 86390 1
539684 99539684 1001 86380 86390 1
540356 99540356 1001 86380 86390 1
540072 99540072 1001 86380 86390 1
540229 99540229 1001 86380 86390 1
539963 99539963 1001 86380 86390 1
540600 99540600 1001 86380 86390 1
540654 99540654 1001 86380 86390 1
540513 99540513 1001 86380 86390 1
540539 99540539 1001 86380 86390 1
541182 99541182 1001 86380 86390 1
541225 99541225 1001 86380 86390 1
541201 99541201 1001 86380 86390 1
540833 99540833 1001 86380 86390 1
542083 99542083 1001 86380 86390 1
542096 99542096 1001 86380 86390 1
541609 99541609 1001 86380 86390 1
541506 99541506 1001 86380 86390 1
542201 99542201 1001 86380 86390 1
542794 99542794 1001 86380 86390 1
542923 99542923 1001 86380 86390 1
542382 99542382 1001 86380 86390 1
543141 99543141 1001 86380 86390 1
542974 99542974 1001 86380 86390 1
543148 99543148 1001 86380 86390 1
543585 99543585 1001 86380 86390 1
543398 99543398 1001 86380 86390 1
543258 99543258 1001 86380 86390 1
543809 99543809 1001 86380 86390 1
544458 99544458 1001 86380 86390 1
544568 99544568 1001 86380 86390 1
544434 99544434 1001 86380 86390 1
544554 99544554 1001 86380 86390 1
544347 99544347 1001 86380 86390 1
543995 99543995 1001 86380 86390 1
544659 99544659 1001 86380 86390 1
544710 99544710 1001 86380 86390 1
429925 241 1001 53820 54177 1
400094 99400094 1001 86380 86390 1
400065 99400065 1001 86380 86390 1
400371 99400371 1001 86380 86390 1
400538 99400538 1001 86380 86390 1
400543 99400543 1001 86380 86390 1
400726 99400726 1001 86380 86390 1
400853 99400853 1001 86380 86390 1
400832 99400832 1001 86380 86390 1
401075 99401075 1001 86380 86390 1
401763 99401763 1001 86380 86390 1
401884 99401884 1001 86380 86390 1
402221 99402221 1001 86380 86390 1
402392 99402392 1001 86380 86390 1
402435 99402435 1001 86380 86390 1
402380 99402380 1001 86380 86390 1
402574 99402574 1001 86380 86390 1
403213 99403213 1001 86380 86390 1
403380 99403380 1001 86380 86390 1
403825 99403825 1001 86380 86390 1
403796 99403796 1001 86380 86390 1
403737 99403737 1001 86380 86390 1
404036 99404036 1001 86380 86390 1
404155 99404155 1001 86380 86390 1
404363 99404363 1001 86380 86390 1
404334 99404334 1001 86380 86390 1
404290 99404290 1001 86380 86390 1
404668 99404668 1001 86380 86390 1
404919 99404919 1001 86380 86390 1
405027 99405027 1001 86380 86390 1
405504 99405504 1001 86380 86390 1
406214 99406214 1001 86380 86390 1
406203 99406203 1001 86380 86390 1
406967 99406967 1001 86380 86390 1
407094 99407094 1001 86380 86390 1
407092 99407092 1001 86380 86390 1
407231 99407231 1001 86380 86390 1
407355 99407355 1001 86380 86390 1
407501 99407501 1001 86380 86390 1
407662 99407662 1001 86380 86390 1
407687 99407687 1001 86380 86390 1
407858 99407858 1001 86380 86390 1
408147 99408147 1001 86380 86390 1
408580 99408580 1001 86380 86390 1
408951 99408951 1001 86380 86390 1
409014 99409014 1001 86380 86390 1
409587 99409587 1001 86380 86390 1
409891 99409891 1001 86380 86390 1
409931 99409931 1001 86380 86390 1
410207 99410207 1001 86380 86390 1
410236 99410236 1001 86380 86390 1
410551 99410551 1001 86380 86390 1
411191 99411191 1001 86380 86390 1
411461 99411461 1001 86380 86390 1
411466 99411466 1001 86380 86390 1
411485 99411485 1001 86380 86390 1
411542 99411542 1001 86380 86390 1
411740 99411740 1001 86380 86390 1
411726 99411726 1001 86380 86390 1
412018 99412018 1001 86380 86390 1
412251 99412251 1001 86380 86390 1
412327 99412327 1001 86380 86390 1
412438 99412438 1001 86380 86390 1
412311 99412311 1001 86380 86390 1
413460 99413460 1001 86380 86390 1
413668 99413668 1001 86380 86390 1
413465 99413465 1001 86380 86390 1
413037 99413037 1001 86380 86390 1
413038 99413038 1001 86380 86390 1
413017 99413017 1001 86380 86390 1
413130 99413130 1001 86380 86390 1
412698 99412698 1001 86380 86390 1
413783 99413783 1001 86380 86390 1
413994 99413994 1001 86380 86390 1
415023 99415023 1001 86380 86390 1
415080 99415080 1001 86380 86390 1
415068 99415068 1001 86380 86390 1
415293 99415293 1001 86380 86390 1
414745 99414745 1001 86380 86390 1
414624 99414624 1001 86380 86390 1
414213 99414213 1001 86380 86390 1
415681 99415681 1001 86380 86390 1
416321 99416321 1001 86380 86390 1
416257 99416257 1001 86380 86390 1
416230 99416230 1001 86380 86390 1
416051 99416051 1001 86380 86390 1
417243 99417243 1001 86380 86390 1
417304 99417304 1001 86380 86390 1
417017 99417017 1001 86380 86390 1
418693 99418693 1001 86380 86390 1
418423 99418423 1001 86380 86390 1
418332 99418332 1001 86380 86390 1
417625 99417625 1001 86380 86390 1
417843 99417843 1001 86380 86390 1
420221 99420221 1001 86380 86390 1
420421 99420421 1001 86380 86390 1
419906 99419906 1001 86380 86390 1
419229 99419229 1001 86380 86390 1
422102 99422102 1001 86380 86390 1
422106 99422106 1001 86380 86390 1
421937 99421937 1001 86380 86390 1
421461 99421461 1001 86380 86390 1
421099 99421099 1001 86380 86390 1
420871 99420871 1001 86380 86390 1
422504 99422504 1001 86380 86390 1
422454 99422454 1001 86380 86390 1
423422 99423422 1001 86380 86390 1
423136 99423136 1001 86380 86390 1
422545 99422545 1001 86380 86390 1
422671 99422671 1001 86380 86390 1
422822 99422822 1001 86380 86390 1
424053 99424053 1001 86380 86390 1
423877 99423877 1001 86380 86390 1
423858 99423858 1001 86380 86390 1
425206 99425206 1001 86380 86390 1
425207 99425207 1001 86380 86390 1
425163 99425163 1001 86380 86390 1
424837 99424837 1001 86380 86390 1
424388 99424388 1001 86380 86390 1
425735 99425735 1001 86380 86390 1
425579 99425579 1001 86380 86390 1
426954 99426954 1001 86380 86390 1
427094 99427094 1001 86380 86390 1
426891 99426891 1001 86380 86390 1
426066 99426066 1001 86380 86390 1
426220 99426220 1001 86380 86390 1
426190 99426190 1001 86380 86390 1
425979 99425979 1001 86380 86390 1
427137 99427137 1001 86380 86390 1
427168 99427168 1001 86380 86390 1
427439 99427439 1001 86380 86390 1
427184 99427184 1001 86380 86390 1
427453 99427453 1001 86380 86390 1
428591 99428591 1001 86380 86390 1
428127 99428127 1001 86380 86390 1
428022 99428022 1001 86380 86390 1
427596 99427596 1001 86380 86390 1
428769 99428769 1001 86380 86390 1
428929 99428929 1001 86380 86390 1
430149 99430149 1001 86380 86390 1
430288 99430288 1001 86380 86390 1
430357 99430357 1001 86380 86390 1
429671 99429671 1001 86380 86390 1
429508 99429508 1001 86380 86390 1
429509 99429509 1001 86380 86390 1
430506 99430506 1001 86380 86390 1
432033 99432033 1001 86380 86390 1
431587 99431587 1001 86380 86390 1
431381 99431381 1001 86380 86390 1
431265 99431265 1001 86380 86390 1
430920 99430920 1001 86380 86390 1
430830 99430830 1001 86380 86390 1
431257 99431257 1001 86380 86390 1
432252 99432252 1001 86380 86390 1
432305 99432305 1001 86380 86390 1
432213 99432213 1001 86380 86390 1
433478 99433478 1001 86380 86390 1
432938 99432938 1001 86380 86390 1
432771 99432771 1001 86380 86390 1
435243 99435243 1001 86380 86390 1
435416 99435416 1001 86380 86390 1
435105 99435105 1001 86380 86390 1
434927 99434927 1001 86380 86390 1
435622 99435622 1001 86380 86390 1
436868 99436868 1001 86380 86390 1
436480 99436480 1001 86380 86390 1
436649 99436649 1001 86380 86390 1
436469 99436469 1001 86380 86390 1
436148 99436148 1001 86380 86390 1
437303 99437303 1001 86380 86390 1
300693 99300693 1001 86380 86390 1
300553 99300553 1001 86380 86390 1
300595 99300595 1001 86380 86390 1
300423 99300423 1001 86380 86390 1
300333 99300333 1001 86380 86390 1
300224 99300224 1001 86380 86390 1
301506 99301506 1001 86380 86390 1
301342 99301342 1001 86380 86390 1
301330 99301330 1001 86380 86390 1
300987 99300987 1001 86380 86390 1
301042 99301042 1001 86380 86390 1
301044 99301044 1001 86380 86390 1
301657 99301657 1001 86380 86390 1
301594 99301594 1001 86380 86390 1
301652 99301652 1001 86380 86390 1
302350 99302350 1001 86380 86390 1
302537 99302537 1001 86380 86390 1
302464 99302464 1001 86380 86390 1
302388 99302388 1001 86380 86390 1
303171 99303171 1001 86380 86390 1
303132 99303132 1001 86380 86390 1
303185 99303185 1001 86380 86390 1
303022 99303022 1001 86380 86390 1
303167 99303167 1001 86380 86390 1
302795 99302795 1001 86380 86390 1
302900 99302900 1001 86380 86390 1
302994 99302994 1001 86380 86390 1
302651 99302651 1001 86380 86390 1
302664 99302664 1001 86380 86390 1
302768 99302768 1001 86380 86390 1
302712 99302712 1001 86380 86390 1
303386 99303386 1001 86380 86390 1
303261 99303261 1001 86380 86390 1
304009 99304009 1001 86380 86390 1
303898 99303898 1001 86380 86390 1
303926 99303926 1001 86380 86390 1
303621 99303621 1001 86380 86390 1
303705 99303705 1001 86380 86390 1
303552 99303552 1001 86380 86390 1
304063 99304063 1001 86380 86390 1
304743 99304743 1001 86380 86390 1
304830 99304830 1001 86380 86390 1
304627 99304627 1001 86380 86390 1
304640 99304640 1001 86380 86390 1
304398 99304398 1001 86380 86390 1
304871 99304871 1001 86380 86390 1
305020 99305020 1001 86380 86390 1
305046 99305046 1001 86380 86390 1
305520 99305520 1001 86380 86390 1
305280 99305280 1001 86380 86390 1
305272 99305272 1001 86380 86390 1
500182 99500182 1001 86380 86390 1
500133 99500133 1001 86380 86390 1
500663 99500663 1001 86380 86390 1
500795 99500795 1001 86380 86390 1
500809 99500809 1001 86380 86390 1
500604 99500604 1001 86380 86390 1
500244 99500244 1001 86380 86390 1
500371 99500371 1001 86380 86390 1
500875 99500875 1001 86380 86390 1
500840 99500840 1001 86380 86390 1
500989 99500989 1001 86380 86390 1
501466 99501466 1001 86380 86390 1
501283 99501283 1001 86380 86390 1
501415 99501415 1001 86380 86390 1
501036 99501036 1001 86380 86390 1
501050 99501050 1001 86380 86390 1
501792 99501792 1001 86380 86390 1
501816 99501816 1001 86380 86390 1
501660 99501660 1001 86380 86390 1
502350 99502350 1001 86380 86390 1
502443 99502443 1001 86380 86390 1
502212 99502212 1001 86380 86390 1
502060 99502060 1001 86380 86390 1
502114 99502114 1001 86380 86390 1
502052 99502052 1001 86380 86390 1
501912 99501912 1001 86380 86390 1
501994 99501994 1001 86380 86390 1
501943 99501943 1001 86380 86390 1
501918 99501918 1001 86380 86390 1
502037 99502037 1001 86380 86390 1
502628 99502628 1001 86380 86390 1
503152 99503152 1001 86380 86390 1
503034 99503034 1001 86380 86390 1
502752 99502752 1001 86380 86390 1
503460 99503460 1001 86380 86390 1
503928 99503928 1001 86380 86390 1
503954 99503954 1001 86380 86390 1
504007 99504007 1001 86380 86390 1
504074 99504074 1001 86380 86390 1
503962 99503962 1001 86380 86390 1
503849 99503849 1001 86380 86390 1
503686 99503686 1001 86380 86390 1
503705 99503705 1001 86380 86390 1
504313 99504313 1001 86380 86390 1
504123 99504123 1001 86380 86390 1
504295 99504295 1001 86380 86390 1
504860 99504860 1001 86380 86390 1
505049 99505049 1001 86380 86390 1
505460 99505460 1001 86380 86390 1
505833 99505833 1001 86380 86390 1
505950 99505950 1001 86380 86390 1
505878 99505878 1001 86380 86390 1
505787 99505787 1001 86380 86390 1
506417 99506417 1001 86380 86390 1
506207 99506207 1001 86380 86390 1
506025 99506025 1001 86380 86390 1
506773 99506773 1001 86380 86390 1
507419 99507419 1001 86380 86390 1
507236 99507236 1001 86380 86390 1
507341 99507341 1001 86380 86390 1
507103 99507103 1001 86380 86390 1
506896 99506896 1001 86380 86390 1
508067 99508067 1001 86380 86390 1
507958 99507958 1001 86380 86390 1
507960 99507960 1001 86380 86390 1
507742 99507742 1001 86380 86390 1
508312 99508312 1001 86380 86390 1
508923 99508923 1001 86380 86390 1
508931 99508931 1001 86380 86390 1
508832 99508832 1001 86380 86390 1
508460 99508460 1001 86380 86390 1
509253 99509253 1001 86380 86390 1
509798 99509798 1001 86380 86390 1
509721 99509721 1001 86380 86390 1
509763 99509763 1001 86380 86390 1
509885 99509885 1001 86380 86390 1
509532 99509532 1001 86380 86390 1
509437 99509437 1001 86380 86390 1
510447 99510447 1001 86380 86390 1
510403 99510403 1001 86380 86390 1
510124 99510124 1001 86380 86390 1
510205 99510205 1001 86380 86390 1
510820 99510820 1001 86380 86390 1
510732 99510732 1001 86380 86390 1
510916 99510916 1001 86380 86390 1
510761 99510761 1001 86380 86390 1
511483 99511483 1001 86380 86390 1
511460 99511460 1001 86380 86390 1
511547 99511547 1001 86380 86390 1
511273 99511273 1001 86380 86390 1
511227 99511227 1001 86380 86390 1
511050 99511050 1001 86380 86390 1
511132 99511132 1001 86380 86390 1
511719 99511719 1001 86380 86390 1
511597 99511597 1001 86380 86390 1
512226 99512226 1001 86380 86390 1
512173 99512173 1001 86380 86390 1
512099 99512099 1001 86380 86390 1
511860 99511860 1001 86380 86390 1
512428 99512428 1001 86380 86390 1
512495 99512495 1001 86380 86390 1
513077 99513077 1001 86380 86390 1
513006 99513006 1001 86380 86390 1
512816 99512816 1001 86380 86390 1
512698 99512698 1001 86380 86390 1
513349 99513349 1001 86380 86390 1
513376 99513376 1001 86380 86390 1
513389 99513389 1001 86380 86390 1
513351 99513351 1001 86380 86390 1
513406 99513406 1001 86380 86390 1
513961 99513961 1001 86380 86390 1
513510 99513510 1001 86380 86390 1
513526 99513526 1001 86380 86390 1
514214 99514214 1001 86380 86390 1
514165 99514165 1001 86380 86390 1
514167 99514167 1001 86380 86390 1
514846 99514846 1001 86380 86390 1
514321 99514321 1001 86380 86390 1
514270 99514270 1001 86380 86390 1
515010 99515010 1001 86380 86390 1
514960 99514960 1001 86380 86390 1
515032 99515032 1001 86380 86390 1
515661 99515661 1001 86380 86390 1
515588 99515588 1001 86380 86390 1
515114 99515114 1001 86380 86390 1
515171 99515171 1001 86380 86390 1
516304 99516304 1001 86380 86390 1
516124 99516124 1001 86380 86390 1
515984 99515984 1001 86380 86390 1
516013 99516013 1001 86380 86390 1
515898 99515898 1001 86380 86390 1
516653 99516653 1001 86380 86390 1
516682 99516682 1001 86380 86390 1
517231 99517231 1001 86380 86390 1
517060 99517060 1001 86380 86390 1
516831 99516831 1001 86380 86390 1
516913 99516913 1001 86380 86390 1
516778 99516778 1001 86380 86390 1
517477 99517477 1001 86380 86390 1
517445 99517445 1001 86380 86390 1
517970 99517970 1001 86380 86390 1
518084 99518084 1001 86380 86390 1
517888 99517888 1001 86380 86390 1
518899 99518899 1001 86380 86390 1
518948 99518948 1001 86380 86390 1
518543 99518543 1001 86380 86390 1
519039 99519039 1001 86380 86390 1
519169 99519169 1001 86380 86390 1
519623 99519623 1001 86380 86390 1
519683 99519683 1001 86380 86390 1
519422 99519422 1001 86380 86390 1
519539 99519539 1001 86380 86390 1
519350 99519350 1001 86380 86390 1
520282 99520282 1001 86380 86390 1
520313 99520313 1001 86380 86390 1
520429 99520429 1001 86380 86390 1
520036 99520036 1001 86380 86390 1
520656 99520656 1001 86380 86390 1
520727 99520727 1001 86380 86390 1
521405 99521405 1001 86380 86390 1
521450 99521450 1001 86380 86390 1
521453 99521453 1001 86380 86390 1
521061 99521061 1001 86380 86390 1
521246 99521246 1001 86380 86390 1
520928 99520928 1001 86380 86390 1
521570 99521570 1001 86380 86390 1
521609 99521609 1001 86380 86390 1
522201 99522201 1001 86380 86390 1
522069 99522069 1001 86380 86390 1
522355 99522355 1001 86380 86390 1
522436 99522436 1001 86380 86390 1
522349 99522349 1001 86380 86390 1
522482 99522482 1001 86380 86390 1
523055 99523055 1001 86380 86390 1
522846 99522846 1001 86380 86390 1
522847 99522847 1001 86380 86390 1
522538 99522538 1001 86380 86390 1
522648 99522648 1001 86380 86390 1
522613 99522613 1001 86380 86390 1
523911 99523911 1001 86380 86390 1
523856 99523856 1001 86380 86390 1
523690 99523690 1001 86380 86390 1
523494 99523494 1001 86380 86390 1
523460 99523460 1001 86380 86390 1
524149 99524149 1001 86380 86390 1
524140 99524140 1001 86380 86390 1
524120 99524120 1001 86380 86390 1
524546 99524546 1001 86380 86390 1
524331 99524331 1001 86380 86390 1
524257 99524257 1001 86380 86390 1
524207 99524207 1001 86380 86390 1
524849 99524849 1001 86380 86390 1
524894 99524894 1001 86380 86390 1
524870 99524870 1001 86380 86390 1
524974 99524974 1001 86380 86390 1
525405 99525405 1001 86380 86390 1
525203 99525203 1001 86380 86390 1
525286 99525286 1001 86380 86390 1
525325 99525325 1001 86380 86390 1
524984 99524984 1001 86380 86390 1
525167 99525167 1001 86380 86390 1
525705 99525705 1001 86380 86390 1
526269 99526269 1001 86380 86390 1
526222 99526222 1001 86380 86390 1
526318 99526318 1001 86380 86390 1
526027 99526027 1001 86380 86390 1
526067 99526067 1001 86380 86390 1
526201 99526201 1001 86380 86390 1
526022 99526022 1001 86380 86390 1
526002 99526002 1001 86380 86390 1
525981 99525981 1001 86380 86390 1
526449 99526449 1001 86380 86390 1
527227 99527227 1001 86380 86390 1
526838 99526838 1001 86380 86390 1
526857 99526857 1001 86380 86390 1
526989 99526989 1001 86380 86390 1
527399 99527399 1001 86380 86390 1
527426 99527426 1001 86380 86390 1
527973 99527973 1001 86380 86390 1
528014 99528014 1001 86380 86390 1
527964 99527964 1001 86380 86390 1
527978 99527978 1001 86380 86390 1
527794 99527794 1001 86380 86390 1
527677 99527677 1001 86380 86390 1
527864 99527864 1001 86380 86390 1
527469 99527469 1001 86380 86390 1
528240 99528240 1001 86380 86390 1
528856 99528856 1001 86380 86390 1
528519 99528519 1001 86380 86390 1
528561 99528561 1001 86380 86390 1
528333 99528333 1001 86380 86390 1
528911 99528911 1001 86380 86390 1
529529 99529529 1001 86380 86390 1
529609 99529609 1001 86380 86390 1
529394 99529394 1001 86380 86390 1
529319 99529319 1001 86380 86390 1
529401 99529401 1001 86380 86390 1
529149 99529149 1001 86380 86390 1
529240 99529240 1001 86380 86390 1
530429 99530429 1001 86380 86390 1
530179 99530179 1001 86380 86390 1
530644 99530644 1001 86380 86390 1
530599 99530599 1001 86380 86390 1
531201 99531201 1001 86380 86390 1
531293 99531293 1001 86380 86390 1
531027 99531027 1001 86380 86390 1
530777 99530777 1001 86380 86390 1
531474 99531474 1001 86380 86390 1
532044 99532044 1001 86380 86390 1
531942 99531942 1001 86380 86390 1
532304 99532304 1001 86380 86390 1
532853 99532853 1001 86380 86390 1
532948 99532948 1001 86380 86390 1
532964 99532964 1001 86380 86390 1
532634 99532634 1001 86380 86390 1
532680 99532680 1001 86380 86390 1
532476 99532476 1001 86380 86390 1
532438 99532438 1001 86380 86390 1
532617 99532617 1001 86380 86390 1
533041 99533041 1001 86380 86390 1
533695 99533695 1001 86380 86390 1
533353 99533353 1001 86380 86390 1
533316 99533316 1001 86380 86390 1
533279 99533279 1001 86380 86390 1
533339 99533339 1001 86380 86390 1
533952 99533952 1001 86380 86390 1
534594 99534594 1001 86380 86390 1
534674 99534674 1001 86380 86390 1
534277 99534277 1001 86380 86390 1
534423 99534423 1001 86380 86390 1
535433 99535433 1001 86380 86390 1
535463 99535463 1001 86380 86390 1
535389 99535389 1001 86380 86390 1
535131 99535131 1001 86380 86390 1
534900 99534900 1001 86380 86390 1
535613 99535613 1001 86380 86390 1
535588 99535588 1001 86380 86390 1
535617 99535617 1001 86380 86390 1
535657 99535657 1001 86380 86390 1
536331 99536331 1001 86380 86390 1
536025 99536025 1001 86380 86390 1
535836 99535836 1001 86380 86390 1
536844 99536844 1001 86380 86390 1
536884 99536884 1001 86380 86390 1
536661 99536661 1001 86380 86390 1
537234 99537234 1001 86380 86390 1
537314 99537314 1001 86380 86390 1
537595 99537595 1001 86380 86390 1
537781 99537781 1001 86380 86390 1
537542 99537542 1001 86380 86390 1
537478 99537478 1001 86380 86390 1
537517 99537517 1001 86380 86390 1
537378 99537378 1001 86380 86390 1
538035 99538035 1001 86380 86390 1
538060 99538060 1001 86380 86390 1
538116 99538116 1001 86380 86390 1
538660 99538660 1001 86380 86390 1
538806 99538806 1001 86380 86390 1
538389 99538389 1001 86380 86390 1
538235 99538235 1001 86380 86390 1
538968 99538968 1001 86380 86390 1
538829 99538829 1001 86380 86390 1
539542 99539542 1001 86380 86390 1
539571 99539571 1001 86380 86390 1
539598 99539598 1001 86380 86390 1
539242 99539242 1001 86380 86390 1
539271 99539271 1001 86380 86390 1
539223 99539223 1001 86380 86390 1
539699 99539699 1001 86380 86390 1
539701 99539701 1001 86380 86390 1
540397 99540397 1001 86380 86390 1
540171 99540171 1001 86380 86390 1
540586 99540586 1001 86380 86390 1
541181 99541181 1001 86380 86390 1
541120 99541120 1001 86380 86390 1
540887 99540887 1001 86380 86390 1
540967 99540967 1001 86380 86390 1
541434 99541434 1001 86380 86390 1
541422 99541422 1001 86380 86390 1
542793 99542793 1001 86380 86390 1
542810 99542810 1001 86380 86390 1
542893 99542893 1001 86380 86390 1
543043 99543043 1001 86380 86390 1
543646 99543646 1001 86380 86390 1
543588 99543588 1001 86380 86390 1
543601 99543601 1001 86380 86390 1
543228 99543228 1001 86380 86390 1
543271 99543271 1001 86380 86390 1
543817 99543817 1001 86380 86390 1
544566 99544566 1001 86380 86390 1
544587 99544587 1001 86380 86390 1
544545 99544545 1001 86380 86390 1
544391 99544391 1001 86380 86390 1
544085 99544085 1001 86380 86390 1
544144 99544144 1001 86380 86390 1
544660 99544660 1001 86380 86390 1
508412 595 1002 37867 45901 1
536485 1039 1001 54976 55275 1
400880 99400880 1001 86380 86390 1
401418 99401418 1001 86380 86390 1
401551 99401551 1001 86380 86390 1
401795 99401795 1001 86380 86390 1
402271 99402271 1001 86380 86390 1
402424 99402424 1001 86380 86390 1
402985 99402985 1001 86380 86390 1
403066 99403066 1001 86380 86390 1
403015 99403015 1001 86380 86390 1
403188 99403188 1001 86380 86390 1
403120 99403120 1001 86380 86390 1
403408 99403408 1001 86380 86390 1
403465 99403465 1001 86380 86390 1
403530 99403530 1001 86380 86390 1
403937 99403937 1001 86380 86390 1
404174 99404174 1001 86380 86390 1
404743 99404743 1001 86380 86390 1
405066 99405066 1001 86380 86390 1
405299 99405299 1001 86380 86390 1
405485 99405485 1001 86380 86390 1
405641 99405641 1001 86380 86390 1
405593 99405593 1001 86380 86390 1
405700 99405700 1001 86380 86390 1
405968 99405968 1001 86380 86390 1
406450 99406450 1001 86380 86390 1
407037 99407037 1001 86380 86390 1
407918 99407918 1001 86380 86390 1
408155 99408155 1001 86380 86390 1
408579 99408579 1001 86380 86390 1
409838 99409838 1001 86380 86390 1
410233 99410233 1001 86380 86390 1
410455 99410455 1001 86380 86390 1
410718 99410718 1001 86380 86390 1
410766 99410766 1001 86380 86390 1
411003 99411003 1001 86380 86390 1
411027 99411027 1001 86380 86390 1
411623 99411623 1001 86380 86390 1
412070 99412070 1001 86380 86390 1
412121 99412121 1001 86380 86390 1
412108 99412108 1001 86380 86390 1
412277 99412277 1001 86380 86390 1
412472 99412472 1001 86380 86390 1
413113 99413113 1001 86380 86390 1
413174 99413174 1001 86380 86390 1
413254 99413254 1001 86380 86390 1
412606 99412606 1001 86380 86390 1
414107 99414107 1001 86380 86390 1
414932 99414932 1001 86380 86390 1
414959 99414959 1001 86380 86390 1
414530 99414530 1001 86380 86390 1
414894 99414894 1001 86380 86390 1
414220 99414220 1001 86380 86390 1
415545 99415545 1001 86380 86390 1
416499 99416499 1001 86380 86390 1
417127 99417127 1001 86380 86390 1
417090 99417090 1001 86380 86390 1
418491 99418491 1001 86380 86390 1
418287 99418287 1001 86380 86390 1
418398 99418398 1001 86380 86390 1
418119 99418119 1001 86380 86390 1
418859 99418859 1001 86380 86390 1
420400 99420400 1001 86380 86390 1
420038 99420038 1001 86380 86390 1
419348 99419348 1001 86380 86390 1
419339 99419339 1001 86380 86390 1
420739 99420739 1001 86380 86390 1
420628 99420628 1001 86380 86390 1
420632 99420632 1001 86380 86390 1
420642 99420642 1001 86380 86390 1
421720 99421720 1001 86380 86390 1
421433 99421433 1001 86380 86390 1
421467 99421467 1001 86380 86390 1
421608 99421608 1001 86380 86390 1
421063 99421063 1001 86380 86390 1
422486 99422486 1001 86380 86390 1
423154 99423154 1001 86380 86390 1
423047 99423047 1001 86380 86390 1
422955 99422955 1001 86380 86390 1
423988 99423988 1001 86380 86390 1
423952 99423952 1001 86380 86390 1
423979 99423979 1001 86380 86390 1
424005 99424005 1001 86380 86390 1
425291 99425291 1001 86380 86390 1
424981 99424981 1001 86380 86390 1
424909 99424909 1001 86380 86390 1
424541 99424541 1001 86380 86390 1
425448 99425448 1001 86380 86390 1
426472 99426472 1001 86380 86390 1
426400 99426400 1001 86380 86390 1
425912 99425912 1001 86380 86390 1
425865 99425865 1001 86380 86390 1
425922 99425922 1001 86380 86390 1
426056 99426056 1001 86380 86390 1
426168 99426168 1001 86380 86390 1
426274 99426274 1001 86380 86390 1
428605 99428605 1001 86380 86390 1
428266 99428266 1001 86380 86390 1
428247 99428247 1001 86380 86390 1
427653 99427653 1001 86380 86390 1
428959 99428959 1001 86380 86390 1
428848 99428848 1001 86380 86390 1
429052 99429052 1001 86380 86390 1
428887 99428887 1001 86380 86390 1
430021 99430021 1001 86380 86390 1
430124 99430124 1001 86380 86390 1
430141 99430141 1001 86380 86390 1
429598 99429598 1001 86380 86390 1
429697 99429697 1001 86380 86390 1
429919 99429919 1001 86380 86390 1
429220 99429220 1001 86380 86390 1
430380 99430380 1001 86380 86390 1
431991 99431991 1001 86380 86390 1
431922 99431922 1001 86380 86390 1
431641 99431641 1001 86380 86390 1
430868 99430868 1001 86380 86390 1
431061 99431061 1001 86380 86390 1
430836 99430836 1001 86380 86390 1
430907 99430907 1001 86380 86390 1
431058 99431058 1001 86380 86390 1
432225 99432225 1001 86380 86390 1
432127 99432127 1001 86380 86390 1
433719 99433719 1001 86380 86390 1
433387 99433387 1001 86380 86390 1
433052 99433052 1001 86380 86390 1
433274 99433274 1001 86380 86390 1
433309 99433309 1001 86380 86390 1
432898 99432898 1001 86380 86390 1
432861 99432861 1001 86380 86390 1
433908 99433908 1001 86380 86390 1
435084 99435084 1001 86380 86390 1
435307 99435307 1001 86380 86390 1
435205 99435205 1001 86380 86390 1
435147 99435147 1001 86380 86390 1
434703 99434703 1001 86380 86390 1
434826 99434826 1001 86380 86390 1
434227 99434227 1001 86380 86390 1
435572 99435572 1001 86380 86390 1
437086 99437086 1001 86380 86390 1
436786 99436786 1001 86380 86390 1
436881 99436881 1001 86380 86390 1
437143 99437143 1001 86380 86390 1
436540 99436540 1001 86380 86390 1
436034 99436034 1001 86380 86390 1
300672 99300672 1001 86380 86390 1
300651 99300651 1001 86380 86390 1
300332 99300332 1001 86380 86390 1
300338 99300338 1001 86380 86390 1
300780 99300780 1001 86380 86390 1
301502 99301502 1001 86380 86390 1
301237 99301237 1001 86380 86390 1
301225 99301225 1001 86380 86390 1
301030 99301030 1001 86380 86390 1
301656 99301656 1001 86380 86390 1
302213 99302213 1001 86380 86390 1
302244 99302244 1001 86380 86390 1
302082 99302082 1001 86380 86390 1
301811 99301811 1001 86380 86390 1
302546 99302546 1001 86380 86390 1
302578 99302578 1001 86380 86390 1
302930 99302930 1001 86380 86390 1
302650 99302650 1001 86380 86390 1
302764 99302764 1001 86380 86390 1
302609 99302609 1001 86380 86390 1
303382 99303382 1001 86380 86390 1
303985 99303985 1001 86380 86390 1
303489 99303489 1001 86380 86390 1
303477 99303477 1001 86380 86390 1
303544 99303544 1001 86380 86390 1
303560 99303560 1001 86380 86390 1
304146 99304146 1001 86380 86390 1
304113 99304113 1001 86380 86390 1
304791 99304791 1001 86380 86390 1
304485 99304485 1001 86380 86390 1
304514 99304514 1001 86380 86390 1
304476 99304476 1001 86380 86390 1
304632 99304632 1001 86380 86390 1
304319 99304319 1001 86380 86390 1
304961 99304961 1001 86380 86390 1
304936 99304936 1001 86380 86390 1
304924 99304924 1001 86380 86390 1
304952 99304952 1001 86380 86390 1
305655 99305655 1001 86380 86390 1
305600 99305600 1001 86380 86390 1
305460 99305460 1001 86380 86390 1
305334 99305334 1001 86380 86390 1
500051 99500051 1001 86380 86390 1
500155 99500155 1001 86380 86390 1
500414 99500414 1001 86380 86390 1
500442 99500442 1001 86380 86390 1
500459 99500459 1001 86380 86390 1
500195 99500195 1001 86380 86390 1
500200 99500200 1001 86380 86390 1
500940 99500940 1001 86380 86390 1
500841 99500841 1001 86380 86390 1
500906 99500906 1001 86380 86390 1
501549 99501549 1001 86380 86390 1
501476 99501476 1001 86380 86390 1
501467 99501467 1001 86380 86390 1
501422 99501422 1001 86380 86390 1
501310 99501310 1001 86380 86390 1
501113 99501113 1001 86380 86390 1
501127 99501127 1001 86380 86390 1
501144 99501144 1001 86380 86390 1
501222 99501222 1001 86380 86390 1
502321 99502321 1001 86380 86390 1
502172 99502172 1001 86380 86390 1
502123 99502123 1001 86380 86390 1
502071 99502071 1001 86380 86390 1
501860 99501860 1001 86380 86390 1
501965 99501965 1001 86380 86390 1
501954 99501954 1001 86380 86390 1
501969 99501969 1001 86380 86390 1
501999 99501999 1001 86380 86390 1
503155 99503155 1001 86380 86390 1
503146 99503146 1001 86380 86390 1
503283 99503283 1001 86380 86390 1
502865 99502865 1001 86380 86390 1
502725 99502725 1001 86380 86390 1
502844 99502844 1001 86380 86390 1
503371 99503371 1001 86380 86390 1
503489 99503489 1001 86380 86390 1
503414 99503414 1001 86380 86390 1
503923 99503923 1001 86380 86390 1
503777 99503777 1001 86380 86390 1
503588 99503588 1001 86380 86390 1
503627 99503627 1001 86380 86390 1
503681 99503681 1001 86380 86390 1
504284 99504284 1001 86380 86390 1
504186 99504186 1001 86380 86390 1
504944 99504944 1001 86380 86390 1
504598 99504598 1001 86380 86390 1
504350 99504350 1001 86380 86390 1
504481 99504481 1001 86380 86390 1
504507 99504507 1001 86380 86390 1
504445 99504445 1001 86380 86390 1
504497 99504497 1001 86380 86390 1
505040 99505040 1001 86380 86390 1
505121 99505121 1001 86380 86390 1
505629 99505629 1001 86380 86390 1
505734 99505734 1001 86380 86390 1
505757 99505757 1001 86380 86390 1
505728 99505728 1001 86380 86390 1
505154 99505154 1001 86380 86390 1
505962 99505962 1001 86380 86390 1
505810 99505810 1001 86380 86390 1
506561 99506561 1001 86380 86390 1
506548 99506548 1001 86380 86390 1
506536 99506536 1001 86380 86390 1
506554 99506554 1001 86380 86390 1
506504 99506504 1001 86380 86390 1
506386 99506386 1001 86380 86390 1
506120 99506120 1001 86380 86390 1
507063 99507063 1001 86380 86390 1
507213 99507213 1001 86380 86390 1
506898 99506898 1001 86380 86390 1
506911 99506911 1001 86380 86390 1
507430 99507430 1001 86380 86390 1
508019 99508019 1001 86380 86390 1
507903 99507903 1001 86380 86390 1
508259 99508259 1001 86380 86390 1
509042 99509042 1001 86380 86390 1
509050 99509050 1001 86380 86390 1
509057 99509057 1001 86380 86390 1
508494 99508494 1001 86380 86390 1
508595 99508595 1001 86380 86390 1
509108 99509108 1001 86380 86390 1
509878 99509878 1001 86380 86390 1
509844 99509844 1001 86380 86390 1
509770 99509770 1001 86380 86390 1
509823 99509823 1001 86380 86390 1
509611 99509611 1001 86380 86390 1
509677 99509677 1001 86380 86390 1
509561 99509561 1001 86380 86390 1
509292 99509292 1001 86380 86390 1
509453 99509453 1001 86380 86390 1
509444 99509444 1001 86380 86390 1
509394 99509394 1001 86380 86390 1
509901 99509901 1001 86380 86390 1
510074 99510074 1001 86380 86390 1
510078 99510078 1001 86380 86390 1
510620 99510620 1001 86380 86390 1
510661 99510661 1001 86380 86390 1
510379 99510379 1001 86380 86390 1
510483 99510483 1001 86380 86390 1
510421 99510421 1001 86380 86390 1
510181 99510181 1001 86380 86390 1
510749 99510749 1001 86380 86390 1
510770 99510770 1001 86380 86390 1
510759 99510759 1001 86380 86390 1
511507 99511507 1001 86380 86390 1
511666 99511666 1001 86380 86390 1
511711 99511711 1001 86380 86390 1
512321 99512321 1001 86380 86390 1
512311 99512311 1001 86380 86390 1
511945 99511945 1001 86380 86390 1
511830 99511830 1001 86380 86390 1
511895 99511895 1001 86380 86390 1
513020 99513020 1001 86380 86390 1
513010 99513010 1001 86380 86390 1
512910 99512910 1001 86380 86390 1
512809 99512809 1001 86380 86390 1
512890 99512890 1001 86380 86390 1
512687 99512687 1001 86380 86390 1
512676 99512676 1001 86380 86390 1
512762 99512762 1001 86380 86390 1
512606 99512606 1001 86380 86390 1
513367 99513367 1001 86380 86390 1
513226 99513226 1001 86380 86390 1
513959 99513959 1001 86380 86390 1
513934 99513934 1001 86380 86390 1
513737 99513737 1001 86380 86390 1
513789 99513789 1001 86380 86390 1
513633 99513633 1001 86380 86390 1
513624 99513624 1001 86380 86390 1
513530 99513530 1001 86380 86390 1
513537 99513537 1001 86380 86390 1
514770 99514770 1001 86380 86390 1
514588 99514588 1001 86380 86390 1
514633 99514633 1001 86380 86390 1
514883 99514883 1001 86380 86390 1
515613 99515613 1001 86380 86390 1
515665 99515665 1001 86380 86390 1
515313 99515313 1001 86380 86390 1
515749 99515749 1001 86380 86390 1
515880 99515880 1001 86380 86390 1
516366 99516366 1001 86380 86390 1
516252 99516252 1001 86380 86390 1
516061 99516061 1001 86380 86390 1
516615 99516615 1001 86380 86390 1
516543 99516543 1001 86380 86390 1
517298 99517298 1001 86380 86390 1
517209 99517209 1001 86380 86390 1
517091 99517091 1001 86380 86390 1
517083 99517083 1001 86380 86390 1
517075 99517075 1001 86380 86390 1
516900 99516900 1001 86380 86390 1
516720 99516720 1001 86380 86390 1
516789 99516789 1001 86380 86390 1
517372 99517372 1001 86380 86390 1
518115 99518115 1001 86380 86390 1
517813 99517813 1001 86380 86390 1
517866 99517866 1001 86380 86390 1
518701 99518701 1001 86380 86390 1
518779 99518779 1001 86380 86390 1
518512 99518512 1001 86380 86390 1
519120 99519120 1001 86380 86390 1
519087 99519087 1001 86380 86390 1
519695 99519695 1001 86380 86390 1
519260 99519260 1001 86380 86390 1
519251 99519251 1001 86380 86390 1
519978 99519978 1001 86380 86390 1
520449 99520449 1001 86380 86390 1
520609 99520609 1001 86380 86390 1
520415 99520415 1001 86380 86390 1
520105 99520105 1001 86380 86390 1
521338 99521338 1001 86380 86390 1
521351 99521351 1001 86380 86390 1
521313 99521313 1001 86380 86390 1
521238 99521238 1001 86380 86390 1
521126 99521126 1001 86380 86390 1
521153 99521153 1001 86380 86390 1
521089 99521089 1001 86380 86390 1
521041 99521041 1001 86380 86390 1
520940 99520940 1001 86380 86390 1
521598 99521598 1001 86380 86390 1
522256 99522256 1001 86380 86390 1
522216 99522216 1001 86380 86390 1
522204 99522204 1001 86380 86390 1
522235 99522235 1001 86380 86390 1
521935 99521935 1001 86380 86390 1
521911 99521911 1001 86380 86390 1
521888 99521888 1001 86380 86390 1
522083 99522083 1001 86380 86390 1
522034 99522034 1001 86380 86390 1
521817 99521817 1001 86380 86390 1
521869 99521869 1001 86380 86390 1
521792 99521792 1001 86380 86390 1
521784 99521784 1001 86380 86390 1
522330 99522330 1001 86380 86390 1
522387 99522387 1001 86380 86390 1
522418 99522418 1001 86380 86390 1
523030 99523030 1001 86380 86390 1
523006 99523006 1001 86380 86390 1
523034 99523034 1001 86380 86390 1
523074 99523074 1001 86380 86390 1
523063 99523063 1001 86380 86390 1
522868 99522868 1001 86380 86390 1
523121 99523121 1001 86380 86390 1
523771 99523771 1001 86380 86390 1
523471 99523471 1001 86380 86390 1
523331 99523331 1001 86380 86390 1
524375 99524375 1001 86380 86390 1
524482 99524482 1001 86380 86390 1
524150 99524150 1001 86380 86390 1
525220 99525220 1001 86380 86390 1
525195 99525195 1001 86380 86390 1
525222 99525222 1001 86380 86390 1
525024 99525024 1001 86380 86390 1
525637 99525637 1001 86380 86390 1
525665 99525665 1001 86380 86390 1
526339 99526339 1001 86380 86390 1
526278 99526278 1001 86380 86390 1
526229 99526229 1001 86380 86390 1
525949 99525949 1001 86380 86390 1
525968 99525968 1001 86380 86390 1
526446 99526446 1001 86380 86390 1
526430 99526430 1001 86380 86390 1
526694 99526694 1001 86380 86390 1
526786 99526786 1001 86380 86390 1
526828 99526828 1001 86380 86390 1
527270 99527270 1001 86380 86390 1
528073 99528073 1001 86380 86390 1
527951 99527951 1001 86380 86390 1
527928 99527928 1001 86380 86390 1
527634 99527634 1001 86380 86390 1
528141 99528141 1001 86380 86390 1
528131 99528131 1001 86380 86390 1
528226 99528226 1001 86380 86390 1
528852 99528852 1001 86380 86390 1
528740 99528740 1001 86380 86390 1
528753 99528753 1001 86380 86390 1
528769 99528769 1001 86380 86390 1
528544 99528544 1001 86380 86390 1
528351 99528351 1001 86380 86390 1
529589 99529589 1001 86380 86390 1
529569 99529569 1001 86380 86390 1
529360 99529360 1001 86380 86390 1
529506 99529506 1001 86380 86390 1
529238 99529238 1001 86380 86390 1
529213 99529213 1001 86380 86390 1
530519 99530519 1001 86380 86390 1
530160 99530160 1001 86380 86390 1
530165 99530165 1001 86380 86390 1
531251 99531251 1001 86380 86390 1
531345 99531345 1001 86380 86390 1
531296 99531296 1001 86380 86390 1
531337 99531337 1001 86380 86390 1
530972 99530972 1001 86380 86390 1
531121 99531121 1001 86380 86390 1
530914 99530914 1001 86380 86390 1
530794 99530794 1001 86380 86390 1
530963 99530963 1001 86380 86390 1
530860 99530860 1001 86380 86390 1
532045 99532045 1001 86380 86390 1
532049 99532049 1001 86380 86390 1
531804 99531804 1001 86380 86390 1
531611 99531611 1001 86380 86390 1
531615 99531615 1001 86380 86390 1
532360 99532360 1001 86380 86390 1
532271 99532271 1001 86380 86390 1
532402 99532402 1001 86380 86390 1
532222 99532222 1001 86380 86390 1
532995 99532995 1001 86380 86390 1
533012 99533012 1001 86380 86390 1
532777 99532777 1001 86380 86390 1
532719 99532719 1001 86380 86390 1
532772 99532772 1001 86380 86390 1
532560 99532560 1001 86380 86390 1
532573 99532573 1001 86380 86390 1
533083 99533083 1001 86380 86390 1
533629 99533629 1001 86380 86390 1
533502 99533502 1001 86380 86390 1
533596 99533596 1001 86380 86390 1
533310 99533310 1001 86380 86390 1
533934 99533934 1001 86380 86390 1
534521 99534521 1001 86380 86390 1
534348 99534348 1001 86380 86390 1
534169 99534169 1001 86380 86390 1
534814 99534814 1001 86380 86390 1
535449 99535449 1001 86380 86390 1
535201 99535201 1001 86380 86390 1
535184 99535184 1001 86380 86390 1
535301 99535301 1001 86380 86390 1
535736 99535736 1001 86380 86390 1
536435 99536435 1001 86380 86390 1
536960 99536960 1001 86380 86390 1
537016 99537016 1001 86380 86390 1
536834 99536834 1001 86380 86390 1
536860 99536860 1001 86380 86390 1
536614 99536614 1001 86380 86390 1
536578 99536578 1001 86380 86390 1
537227 99537227 1001 86380 86390 1
537358 99537358 1001 86380 86390 1
537311 99537311 1001 86380 86390 1
537882 99537882 1001 86380 86390 1
537884 99537884 1001 86380 86390 1
537650 99537650 1001 86380 86390 1
537479 99537479 1001 86380 86390 1
538013 99538013 1001 86380 86390 1
538768 99538768 1001 86380 86390 1
538697 99538697 1001 86380 86390 1
538303 99538303 1001 86380 86390 1
538945 99538945 1001 86380 86390 1
539499 99539499 1001 86380 86390 1
539570 99539570 1001 86380 86390 1
539362 99539362 1001 86380 86390 1
539353 99539353 1001 86380 86390 1
539290 99539290 1001 86380 86390 1
539356 99539356 1001 86380 86390 1
539197 99539197 1001 86380 86390 1
539148 99539148 1001 86380 86390 1
539731 99539731 1001 86380 86390 1
539790 99539790 1001 86380 86390 1
540325 99540325 1001 86380 86390 1
540330 99540330 1001 86380 86390 1
540374 99540374 1001 86380 86390 1
540041 99540041 1001 86380 86390 1
540504 99540504 1001 86380 86390 1
540263 99540263 1001 86380 86390 1
540623 99540623 1001 86380 86390 1
541040 99541040 1001 86380 86390 1
540950 99540950 1001 86380 86390 1
540802 99540802 1001 86380 86390 1
540803 99540803 1001 86380 86390 1
540758 99540758 1001 86380 86390 1
541479 99541479 1001 86380 86390 1
542011 99542011 1001 86380 86390 1
541802 99541802 1001 86380 86390 1
542297 99542297 1001 86380 86390 1
542298 99542298 1001 86380 86390 1
542801 99542801 1001 86380 86390 1
542518 99542518 1001 86380 86390 1
542489 99542489 1001 86380 86390 1
542516 99542516 1001 86380 86390 1
543038 99543038 1001 86380 86390 1
543130 99543130 1001 86380 86390 1
543573 99543573 1001 86380 86390 1
543600 99543600 1001 86380 86390 1
543381 99543381 1001 86380 86390 1
543383 99543383 1001 86380 86390 1
543269 99543269 1001 86380 86390 1
543246 99543246 1001 86380 86390 1
543259 99543259 1001 86380 86390 1
543199 99543199 1001 86380 86390 1
543816 99543816 1001 86380 86390 1
543961 99543961 1001 86380 86390 1
544415 99544415 1001 86380 86390 1
544273 99544273 1001 86380 86390 1
544080 99544080 1001 86380 86390 1
544017 99544017 1001 86380 86390 1
536485 1039 1002 55286 64605 1
400333 99400333 1001 86380 86390 1
400713 99400713 1001 86380 86390 1
400830 99400830 1001 86380 86390 1
401354 99401354 1001 86380 86390 1
401584 99401584 1001 86380 86390 1
401697 99401697 1001 86380 86390 1
401814 99401814 1001 86380 86390 1
401888 99401888 1001 86380 86390 1
402190 99402190 1001 86380 86390 1
402685 99402685 1001 86380 86390 1
402751 99402751 1001 86380 86390 1
402809 99402809 1001 86380 86390 1
402977 99402977 1001 86380 86390 1
403185 99403185 1001 86380 86390 1
403104 99403104 1001 86380 86390 1
403384 99403384 1001 86380 86390 1
403458 99403458 1001 86380 86390 1
403717 99403717 1001 86380 86390 1
403984 99403984 1001 86380 86390 1
404187 99404187 1001 86380 86390 1
404222 99404222 1001 86380 86390 1
405099 99405099 1001 86380 86390 1
405374 99405374 1001 86380 86390 1
405448 99405448 1001 86380 86390 1
405718 99405718 1001 86380 86390 1
406020 99406020 1001 86380 86390 1
406280 99406280 1001 86380 86390 1
406726 99406726 1001 86380 86390 1
407316 99407316 1001 86380 86390 1
407264 99407264 1001 86380 86390 1
407548 99407548 1001 86380 86390 1
407546 99407546 1001 86380 86390 1
407895 99407895 1001 86380 86390 1
408059 99408059 1001 86380 86390 1
408525 99408525 1001 86380 86390 1
408868 99408868 1001 86380 86390 1
409021 99409021 1001 86380 86390 1
409126 99409126 1001 86380 86390 1
409216 99409216 1001 86380 86390 1
409420 99409420 1001 86380 86390 1
409975 99409975 1001 86380 86390 1
410480 99410480 1001 86380 86390 1
410643 99410643 1001 86380 86390 1
410621 99410621 1001 86380 86390 1
410784 99410784 1001 86380 86390 1
410995 99410995 1001 86380 86390 1
410972 99410972 1001 86380 86390 1
411085 99411085 1001 86380 86390 1
411374 99411374 1001 86380 86390 1
411701 99411701 1001 86380 86390 1
411686 99411686 1001 86380 86390 1
411895 99411895 1001 86380 86390 1
412206 99412206 1001 86380 86390 1
413456 99413456 1001 86380 86390 1
412968 99412968 1001 86380 86390 1
412623 99412623 1001 86380 86390 1
412814 99412814 1001 86380 86390 1
412838 99412838 1001 86380 86390 1
414056 99414056 1001 86380 86390 1
415168 99415168 1001 86380 86390 1
415284 99415284 1001 86380 86390 1
414984 99414984 1001 86380 86390 1
415052 99415052 1001 86380 86390 1
414919 99414919 1001 86380 86390 1
414138 99414138 1001 86380 86390 1
414252 99414252 1001 86380 86390 1
416757 99416757 1001 86380 86390 1
416900 99416900 1001 86380 86390 1
415922 99415922 1001 86380 86390 1
415880 99415880 1001 86380 86390 1
417092 99417092 1001 86380 86390 1
417360 99417360 1001 86380 86390 1
417035 99417035 1001 86380 86390 1
418685 99418685 1001 86380 86390 1
418263 99418263 1001 86380 86390 1
417725 99417725 1001 86380 86390 1
419203 99419203 1001 86380 86390 1
420424 99420424 1001 86380 86390 1
419632 99419632 1001 86380 86390 1
420011 99420011 1001 86380 86390 1
419813 99419813 1001 86380 86390 1
419430 99419430 1001 86380 86390 1
419555 99419555 1001 86380 86390 1
419445 99419445 1001 86380 86390 1
420799 99420799 1001 86380 86390 1
421371 99421371 1001 86380 86390 1
421145 99421145 1001 86380 86390 1
421121 99421121 1001 86380 86390 1
422217 99422217 1001 86380 86390 1
422387 99422387 1001 86380 86390 1
422378 99422378 1001 86380 86390 1
422476 99422476 1001 86380 86390 1
424015 99424015 1001 86380 86390 1
422941 99422941 1001 86380 86390 1
423832 99423832 1001 86380 86390 1
424045 99424045 1001 86380 86390 1
425118 99425118 1001 86380 86390 1
425212 99425212 1001 86380 86390 1
424865 99424865 1001 86380 86390 1
425485 99425485 1001 86380 86390 1
426771 99426771 1001 86380 86390 1
426888 99426888 1001 86380 86390 1
426580 99426580 1001 86380 86390 1
426649 99426649 1001 86380 86390 1
426046 99426046 1001 86380 86390 1
427122 99427122 1001 86380 86390 1
427425 99427425 1001 86380 86390 1
427276 99427276 1001 86380 86390 1
427448 99427448 1001 86380 86390 1
427410 99427410 1001 86380 86390 1
428083 99428083 1001 86380 86390 1
428223 99428223 1001 86380 86390 1
430260 99430260 1001 86380 86390 1
429607 99429607 1001 86380 86390 1
429704 99429704 1001 86380 86390 1
429297 99429297 1001 86380 86390 1
430467 99430467 1001 86380 86390 1
431537 99431537 1001 86380 86390 1
431521 99431521 1001 86380 86390 1
433377 99433377 1001 86380 86390 1
432511 99432511 1001 86380 86390 1
435157 99435157 1001 86380 86390 1
434683 99434683 1001 86380 86390 1
434876 99434876 1001 86380 86390 1
434401 99434401 1001 86380 86390 1
434189 99434189 1001 86380 86390 1
435490 99435490 1001 86380 86390 1
435719 99435719 1001 86380 86390 1
436422 99436422 1001 86380 86390 1
436463 99436463 1001 86380 86390 1
436149 99436149 1001 86380 86390 1
300068 99300068 1001 86380 86390 1
437270 99437270 1001 86380 86390 1
300727 99300727 1001 86380 86390 1
300662 99300662 1001 86380 86390 1
300471 99300471 1001 86380 86390 1
300436 99300436 1001 86380 86390 1
300428 99300428 1001 86380 86390 1
300290 99300290 1001 86380 86390 1
300151 99300151 1001 86380 86390 1
300310 99300310 1001 86380 86390 1
300912 99300912 1001 86380 86390 1
301213 99301213 1001 86380 86390 1
301254 99301254 1001 86380 86390 1
301140 99301140 1001 86380 86390 1
301633 99301633 1001 86380 86390 1
302308 99302308 1001 86380 86390 1
302364 99302364 1001 86380 86390 1
302061 99302061 1001 86380 86390 1
302077 99302077 1001 86380 86390 1
302449 99302449 1001 86380 86390 1
302476 99302476 1001 86380 86390 1
302465 99302465 1001 86380 86390 1
302962 99302962 1001 86380 86390 1
302972 99302972 1001 86380 86390 1
302856 99302856 1001 86380 86390 1
302832 99302832 1001 86380 86390 1
302589 99302589 1001 86380 86390 1
302643 99302643 1001 86380 86390 1
302657 99302657 1001 86380 86390 1
302622 99302622 1001 86380 86390 1
302661 99302661 1001 86380 86390 1
303960 99303960 1001 86380 86390 1
303790 99303790 1001 86380 86390 1
303808 99303808 1001 86380 86390 1
303509 99303509 1001 86380 86390 1
303587 99303587 1001 86380 86390 1
304069 99304069 1001 86380 86390 1
304087 99304087 1001 86380 86390 1
304691 99304691 1001 86380 86390 1
304732 99304732 1001 86380 86390 1
304668 99304668 1001 86380 86390 1
304789 99304789 1001 86380 86390 1
304487 99304487 1001 86380 86390 1
304373 99304373 1001 86380 86390 1
304429 99304429 1001 86380 86390 1
304882 99304882 1001 86380 86390 1
305064 99305064 1001 86380 86390 1
304974 99304974 1001 86380 86390 1
304873 99304873 1001 86380 86390 1
305559 99305559 1001 86380 86390 1
305449 99305449 1001 86380 86390 1
305080 99305080 1001 86380 86390 1
500185 99500185 1001 86380 86390 1
500426 99500426 1001 86380 86390 1
500236 99500236 1001 86380 86390 1
500839 99500839 1001 86380 86390 1
500911 99500911 1001 86380 86390 1
501437 99501437 1001 86380 86390 1
501558 99501558 1001 86380 86390 1
501240 99501240 1001 86380 86390 1
501244 99501244 1001 86380 86390 1
501057 99501057 1001 86380 86390 1
501098 99501098 1001 86380 86390 1
501026 99501026 1001 86380 86390 1
501029 99501029 1001 86380 86390 1
501810 99501810 1001 86380 86390 1
502299 99502299 1001 86380 86390 1
502312 99502312 1001 86380 86390 1
502346 99502346 1001 86380 86390 1
502096 99502096 1001 86380 86390 1
502193 99502193 1001 86380 86390 1
502219 99502219 1001 86380 86390 1
502026 99502026 1001 86380 86390 1
501964 99501964 1001 86380 86390 1
503275 99503275 1001 86380 86390 1
503002 99503002 1001 86380 86390 1
503081 99503081 1001 86380 86390 1
502939 99502939 1001 86380 86390 1
502682 99502682 1001 86380 86390 1
503338 99503338 1001 86380 86390 1
503853 99503853 1001 86380 86390 1
503805 99503805 1001 86380 86390 1
503522 99503522 1001 86380 86390 1
503579 99503579 1001 86380 86390 1
503580 99503580 1001 86380 86390 1
504219 99504219 1001 86380 86390 1
504311 99504311 1001 86380 86390 1
504151 99504151 1001 86380 86390 1
504777 99504777 1001 86380 86390 1
504755 99504755 1001 86380 86390 1
504676 99504676 1001 86380 86390 1
504702 99504702 1001 86380 86390 1
504679 99504679 1001 86380 86390 1
504335 99504335 1001 86380 86390 1
505120 99505120 1001 86380 86390 1
505754 99505754 1001 86380 86390 1
505756 99505756 1001 86380 86390 1
505765 99505765 1001 86380 86390 1
505363 99505363 1001 86380 86390 1
505789 99505789 1001 86380 86390 1
506383 99506383 1001 86380 86390 1
506174 99506174 1001 86380 86390 1
506019 99506019 1001 86380 86390 1
506162 99506162 1001 86380 86390 1
506150 99506150 1001 86380 86390 1
506152 99506152 1001 86380 86390 1
506610 99506610 1001 86380 86390 1
506714 99506714 1001 86380 86390 1
506759 99506759 1001 86380 86390 1
507333 99507333 1001 86380 86390 1
507230 99507230 1001 86380 86390 1
507411 99507411 1001 86380 86390 1
507343 99507343 1001 86380 86390 1
507228 99507228 1001 86380 86390 1
507292 99507292 1001 86380 86390 1
507171 99507171 1001 86380 86390 1
507085 99507085 1001 86380 86390 1
506858 99506858 1001 86380 86390 1
506884 99506884 1001 86380 86390 1
506939 99506939 1001 86380 86390 1
506927 99506927 1001 86380 86390 1
506940 99506940 1001 86380 86390 1
507460 99507460 1001 86380 86390 1
507462 99507462 1001 86380 86390 1
507515 99507515 1001 86380 86390 1
507581 99507581 1001 86380 86390 1
508127 99508127 1001 86380 86390 1
507971 99507971 1001 86380 86390 1
507748 99507748 1001 86380 86390 1
508355 99508355 1001 86380 86390 1
508482 99508482 1001 86380 86390 1
508497 99508497 1001 86380 86390 1
508641 99508641 1001 86380 86390 1
509099 99509099 1001 86380 86390 1
509166 99509166 1001 86380 86390 1
509089 99509089 1001 86380 86390 1
509817 99509817 1001 86380 86390 1
509571 99509571 1001 86380 86390 1
509576 99509576 1001 86380 86390 1
510030 99510030 1001 86380 86390 1
510585 99510585 1001 86380 86390 1
510652 99510652 1001 86380 86390 1
510668 99510668 1001 86380 86390 1
510684 99510684 1001 86380 86390 1
510542 99510542 1001 86380 86390 1
510211 99510211 1001 86380 86390 1
510242 99510242 1001 86380 86390 1
510815 99510815 1001 86380 86390 1
510771 99510771 1001 86380 86390 1
510862 99510862 1001 86380 86390 1
511411 99511411 1001 86380 86390 1
511543 99511543 1001 86380 86390 1
511169 99511169 1001 86380 86390 1
511009 99511009 1001 86380 86390 1
511060 99511060 1001 86380 86390 1
512176 99512176 1001 86380 86390 1
512011 99512011 1001 86380 86390 1
511827 99511827 1001 86380 86390 1
511789 99511789 1001 86380 86390 1
511816 99511816 1001 86380 86390 1
511809 99511809 1001 86380 86390 1
512447 99512447 1001 86380 86390 1
512569 99512569 1001 86380 86390 1
512893 99512893 1001 86380 86390 1
512933 99512933 1001 86380 86390 1
512588 99512588 1001 86380 86390 1
512786 99512786 1001 86380 86390 1
513243 99513243 1001 86380 86390 1
513290 99513290 1001 86380 86390 1
513968 99513968 1001 86380 86390 1
513631 99513631 1001 86380 86390 1
513680 99513680 1001 86380 86390 1
513470 99513470 1001 86380 86390 1
514125 99514125 1001 86380 86390 1
514065 99514065 1001 86380 86390 1
514808 99514808 1001 86380 86390 1
514657 99514657 1001 86380 86390 1
514682 99514682 1001 86380 86390 1
514713 99514713 1001 86380 86390 1
514519 99514519 1001 86380 86390 1
514411 99514411 1001 86380 86390 1
515544 99515544 1001 86380 86390 1
515816 99515816 1001 86380 86390 1
516449 99516449 1001 86380 86390 1
516481 99516481 1001 86380 86390 1
516404 99516404 1001 86380 86390 1
516149 99516149 1001 86380 86390 1
516150 99516150 1001 86380 86390 1
516140 99516140 1001 86380 86390 1
516223 99516223 1001 86380 86390 1
515977 99515977 1001 86380 86390 1
516563 99516563 1001 86380 86390 1
516990 99516990 1001 86380 86390 1
516921 99516921 1001 86380 86390 1
517503 99517503 1001 86380 86390 1
517131 99517131 1001 86380 86390 1
517816 99517816 1001 86380 86390 1
517764 99517764 1001 86380 86390 1
517951 99517951 1001 86380 86390 1
517547 99517547 1001 86380 86390 1
518208 99518208 1001 86380 86390 1
518735 99518735 1001 86380 86390 1
518700 99518700 1001 86380 86390 1
518449 99518449 1001 86380 86390 1
518540 99518540 1001 86380 86390 1
518558 99518558 1001 86380 86390 1
518990 99518990 1001 86380 86390 1
519111 99519111 1001 86380 86390 1
519680 99519680 1001 86380 86390 1
519557 99519557 1001 86380 86390 1
519460 99519460 1001 86380 86390 1
519488 99519488 1001 86380 86390 1
519502 99519502 1001 86380 86390 1
519606 99519606 1001 86380 86390 1
519967 99519967 1001 86380 86390 1
519886 99519886 1001 86380 86390 1
520637 99520637 1001 86380 86390 1
520440 99520440 1001 86380 86390 1
520294 99520294 1001 86380 86390 1
520284 99520284 1001 86380 86390 1
520339 99520339 1001 86380 86390 1
520379 99520379 1001 86380 86390 1
520793 99520793 1001 86380 86390 1
520742 99520742 1001 86380 86390 1
520759 99520759 1001 86380 86390 1
520726 99520726 1001 86380 86390 1
521410 99521410 1001 86380 86390 1
521372 99521372 1001 86380 86390 1
521131 99521131 1001 86380 86390 1
520915 99520915 1001 86380 86390 1
521559 99521559 1001 86380 86390 1
521527 99521527 1001 86380 86390 1
521761 99521761 1001 86380 86390 1
522375 99522375 1001 86380 86390 1
522793 99522793 1001 86380 86390 1
523172 99523172 1001 86380 86390 1
523755 99523755 1001 86380 86390 1
523807 99523807 1001 86380 86390 1
523770 99523770 1001 86380 86390 1
523901 99523901 1001 86380 86390 1
523864 99523864 1001 86380 86390 1
523610 99523610 1001 86380 86390 1
523715 99523715 1001 86380 86390 1
523613 99523613 1001 86380 86390 1
523377 99523377 1001 86380 86390 1
523393 99523393 1001 86380 86390 1
523410 99523410 1001 86380 86390 1
524086 99524086 1001 86380 86390 1
524144 99524144 1001 86380 86390 1
524018 99524018 1001 86380 86390 1
524696 99524696 1001 86380 86390 1
524675 99524675 1001 86380 86390 1
524434 99524434 1001 86380 86390 1
524260 99524260 1001 86380 86390 1
524354 99524354 1001 86380 86390 1
524816 99524816 1001 86380 86390 1
525173 99525173 1001 86380 86390 1
525048 99525048 1001 86380 86390 1
525638 99525638 1001 86380 86390 1
526014 99526014 1001 86380 86390 1
526197 99526197 1001 86380 86390 1
526190 99526190 1001 86380 86390 1
525921 99525921 1001 86380 86390 1
525864 99525864 1001 86380 86390 1
527149 99527149 1001 86380 86390 1
527141 99527141 1001 86380 86390 1
527119 99527119 1001 86380 86390 1
526736 99526736 1001 86380 86390 1
526687 99526687 1001 86380 86390 1
526676 99526676 1001 86380 86390 1
527364 99527364 1001 86380 86390 1
527251 99527251 1001 86380 86390 1
527741 99527741 1001 86380 86390 1
527858 99527858 1001 86380 86390 1
527571 99527571 1001 86380 86390 1
527600 99527600 1001 86380 86390 1
527601 99527601 1001 86380 86390 1
528538 99528538 1001 86380 86390 1
528526 99528526 1001 86380 86390 1
528391 99528391 1001 86380 86390 1
528287 99528287 1001 86380 86390 1
528460 99528460 1001 86380 86390 1
528914 99528914 1001 86380 86390 1
528948 99528948 1001 86380 86390 1
529532 99529532 1001 86380 86390 1
529511 99529511 1001 86380 86390 1
529519 99529519 1001 86380 86390 1
530544 99530544 1001 86380 86390 1
530322 99530322 1001 86380 86390 1
530621 99530621 1001 86380 86390 1
530751 99530751 1001 86380 86390 1
531180 99531180 1001 86380 86390 1
531218 99531218 1001 86380 86390 1
531579 99531579 1001 86380 86390 1
531941 99531941 1001 86380 86390 1
532341 99532341 1001 86380 86390 1
532794 99532794 1001 86380 86390 1
532568 99532568 1001 86380 86390 1
532427 99532427 1001 86380 86390 1
533718 99533718 1001 86380 86390 1
533563 99533563 1001 86380 86390 1
533453 99533453 1001 86380 86390 1
533408 99533408 1001 86380 86390 1
533323 99533323 1001 86380 86390 1
533338 99533338 1001 86380 86390 1
533364 99533364 1001 86380 86390 1
533991 99533991 1001 86380 86390 1
534005 99534005 1001 86380 86390 1
534032 99534032 1001 86380 86390 1
534491 99534491 1001 86380 86390 1
534638 99534638 1001 86380 86390 1
534690 99534690 1001 86380 86390 1
535343 99535343 1001 86380 86390 1
535334 99535334 1001 86380 86390 1
535365 99535365 1001 86380 86390 1
535291 99535291 1001 86380 86390 1
535211 99535211 1001 86380 86390 1
535550 99535550 1001 86380 86390 1
535683 99535683 1001 86380 86390 1
536213 99536213 1001 86380 86390 1
536279 99536279 1001 86380 86390 1
536040 99536040 1001 86380 86390 1
535951 99535951 1001 86380 86390 1
535876 99535876 1001 86380 86390 1
536527 99536527 1001 86380 86390 1
537057 99537057 1001 86380 86390 1
536687 99536687 1001 86380 86390 1
537273 99537273 1001 86380 86390 1
537646 99537646 1001 86380 86390 1
537609 99537609 1001 86380 86390 1
537563 99537563 1001 86380 86390 1
537424 99537424 1001 86380 86390 1
537430 99537430 1001 86380 86390 1
538001 99538001 1001 86380 86390 1
538635 99538635 1001 86380 86390 1
538523 99538523 1001 86380 86390 1
538592 99538592 1001 86380 86390 1
538298 99538298 1001 86380 86390 1
538925 99538925 1001 86380 86390 1
539309 99539309 1001 86380 86390 1
539068 99539068 1001 86380 86390 1
539146 99539146 1001 86380 86390 1
540403 99540403 1001 86380 86390 1
540343 99540343 1001 86380 86390 1
540267 99540267 1001 86380 86390 1
540385 99540385 1001 86380 86390 1
540157 99540157 1001 86380 86390 1
540261 99540261 1001 86380 86390 1
540226 99540226 1001 86380 86390 1
539855 99539855 1001 86380 86390 1
540507 99540507 1001 86380 86390 1
541020 99541020 1001 86380 86390 1
540969 99540969 1001 86380 86390 1
540788 99540788 1001 86380 86390 1
540866 99540866 1001 86380 86390 1
541317 99541317 1001 86380 86390 1
541468 99541468 1001 86380 86390 1
542019 99542019 1001 86380 86390 1
541994 99541994 1001 86380 86390 1
542015 99542015 1001 86380 86390 1
541909 99541909 1001 86380 86390 1
541769 99541769 1001 86380 86390 1
542265 99542265 1001 86380 86390 1
542218 99542218 1001 86380 86390 1
542703 99542703 1001 86380 86390 1
542639 99542639 1001 86380 86390 1
542615 99542615 1001 86380 86390 1
542567 99542567 1001 86380 86390 1
543067 99543067 1001 86380 86390 1
543613 99543613 1001 86380 86390 1
543531 99543531 1001 86380 86390 1
543333 99543333 1001 86380 86390 1
543192 99543192 1001 86380 86390 1
543214 99543214 1001 86380 86390 1
543881 99543881 1001 86380 86390 1
544533 99544533 1001 86380 86390 1
544534 99544534 1001 86380 86390 1
544449 99544449 1001 86380 86390 1
544441 99544441 1001 86380 86390 1
544241 99544241 1001 86380 86390 1
544300 99544300 1001 86380 86390 1
544326 99544326 1001 86380 86390 1
544098 99544098 1001 86380 86390 1
544180 99544180 1001 86380 86390 1
544687 99544687 1001 86380 86390 1
544720 99544720 1001 86380 86390 1
544604 99544604 1001 86380 86390 1
513978 952 1002 51611 54855 1
528053 820 1001 54339 54638 1
400283 99400283 1001 86380 86390 1
400616 99400616 1001 86380 86390 1
401070 99401070 1001 86380 86390 1
401177 99401177 1001 86380 86390 1
401179 99401179 1001 86380 86390 1
401638 99401638 1001 86380 86390 1
401902 99401902 1001 86380 86390 1
401976 99401976 1001 86380 86390 1
402267 99402267 1001 86380 86390 1
402640 99402640 1001 86380 86390 1
402722 99402722 1001 86380 86390 1
402856 99402856 1001 86380 86390 1
402903 99402903 1001 86380 86390 1
403385 99403385 1001 86380 86390 1
404003 99404003 1001 86380 86390 1
404031 99404031 1001 86380 86390 1
404521 99404521 1001 86380 86390 1
404609 99404609 1001 86380 86390 1
405055 99405055 1001 86380 86390 1
405067 99405067 1001 86380 86390 1
405183 99405183 1001 86380 86390 1
405148 99405148 1001 86380 86390 1
405518 99405518 1001 86380 86390 1
405581 99405581 1001 86380 86390 1
405962 99405962 1001 86380 86390 1
406346 99406346 1001 86380 86390 1
407708 99407708 1001 86380 86390 1
407828 99407828 1001 86380 86390 1
407927 99407927 1001 86380 86390 1
408019 99408019 1001 86380 86390 1
409074 99409074 1001 86380 86390 1
409052 99409052 1001 86380 86390 1
409474 99409474 1001 86380 86390 1
409662 99409662 1001 86380 86390 1
409709 99409709 1001 86380 86390 1
410721 99410721 1001 86380 86390 1
410671 99410671 1001 86380 86390 1
411488 99411488 1001 86380 86390 1
411722 99411722 1001 86380 86390 1
411773 99411773 1001 86380 86390 1
412083 99412083 1001 86380 86390 1
413661 99413661 1001 86380 86390 1
412932 99412932 1001 86380 86390 1
412619 99412619 1001 86380 86390 1
412624 99412624 1001 86380 86390 1
414863 99414863 1001 86380 86390 1
414354 99414354 1001 86380 86390 1
414224 99414224 1001 86380 86390 1
414406 99414406 1001 86380 86390 1
414165 99414165 1001 86380 86390 1
414241 99414241 1001 86380 86390 1
415573 99415573 1001 86380 86390 1
415504 99415504 1001 86380 86390 1
416913 99416913 1001 86380 86390 1
416397 99416397 1001 86380 86390 1
416164 99416164 1001 86380 86390 1
416462 99416462 1001 86380 86390 1
415984 99415984 1001 86380 86390 1
416062 99416062 1001 86380 86390 1
415761 99415761 1001 86380 86390 1
417093 99417093 1001 86380 86390 1
417173 99417173 1001 86380 86390 1
418501 99418501 1001 86380 86390 1
418678 99418678 1001 86380 86390 1
418159 99418159 1001 86380 86390 1
418056 99418056 1001 86380 86390 1
418350 99418350 1001 86380 86390 1
418101 99418101 1001 86380 86390 1
418126 99418126 1001 86380 86390 1
417848 99417848 1001 86380 86390 1
418034 99418034 1001 86380 86390 1
419540 99419540 1001 86380 86390 1
419382 99419382 1001 86380 86390 1
419477 99419477 1001 86380 86390 1
419368 99419368 1001 86380 86390 1
420695 99420695 1001 86380 86390 1
422004 99422004 1001 86380 86390 1
421760 99421760 1001 86380 86390 1
421984 99421984 1001 86380 86390 1
421958 99421958 1001 86380 86390 1
421314 99421314 1001 86380 86390 1
421318 99421318 1001 86380 86390 1
421443 99421443 1001 86380 86390 1
421560 99421560 1001 86380 86390 1
423646 99423646 1001 86380 86390 1
422960 99422960 1001 86380 86390 1
422668 99422668 1001 86380 86390 1
423943 99423943 1001 86380 86390 1
423777 99423777 1001 86380 86390 1
424108 99424108 1001 86380 86390 1
425141 99425141 1001 86380 86390 1
424593 99424593 1001 86380 86390 1
424605 99424605 1001 86380 86390 1
425531 99425531 1001 86380 86390 1
425513 99425513 1001 86380 86390 1
426690 99426690 1001 86380 86390 1
426429 99426429 1001 86380 86390 1
426285 99426285 1001 86380 86390 1
426218 99426218 1001 86380 86390 1
425913 99425913 1001 86380 86390 1
427337 99427337 1001 86380 86390 1
427505 99427505 1001 86380 86390 1
428531 99428531 1001 86380 86390 1
428457 99428457 1001 86380 86390 1
428211 99428211 1001 86380 86390 1
428002 99428002 1001 86380 86390 1
427924 99427924 1001 86380 86390 1
428252 99428252 1001 86380 86390 1
427967 99427967 1001 86380 86390 1
427996 99427996 1001 86380 86390 1
427571 99427571 1001 86380 86390 1
428829 99428829 1001 86380 86390 1
429030 99429030 1001 86380 86390 1
428864 99428864 1001 86380 86390 1
428778 99428778 1001 86380 86390 1
429791 99429791 1001 86380 86390 1
430688 99430688 1001 86380 86390 1
431839 99431839 1001 86380 86390 1
432048 99432048 1001 86380 86390 1
431332 99431332 1001 86380 86390 1
431383 99431383 1001 86380 86390 1
431536 99431536 1001 86380 86390 1
430856 99430856 1001 86380 86390 1
432454 99432454 1001 86380 86390 1
432068 99432068 1001 86380 86390 1
433677 99433677 1001 86380 86390 1
433349 99433349 1001 86380 86390 1
432974 99432974 1001 86380 86390 1
433304 99433304 1001 86380 86390 1
432493 99432493 1001 86380 86390 1
432609 99432609 1001 86380 86390 1
432576 99432576 1001 86380 86390 1
435281 99435281 1001 86380 86390 1
435402 99435402 1001 86380 86390 1
435176 99435176 1001 86380 86390 1
434358 99434358 1001 86380 86390 1
435643 99435643 1001 86380 86390 1
435627 99435627 1001 86380 86390 1
435765 99435765 1001 86380 86390 1
435582 99435582 1001 86380 86390 1
435852 99435852 1001 86380 86390 1
436258 99436258 1001 86380 86390 1
437224 99437224 1001 86380 86390 1
300690 99300690 1001 86380 86390 1
300552 99300552 1001 86380 86390 1
300571 99300571 1001 86380 86390 1
300501 99300501 1001 86380 86390 1
300361 99300361 1001 86380 86390 1
300835 99300835 1001 86380 86390 1
300914 99300914 1001 86380 86390 1
301262 99301262 1001 86380 86390 1
301002 99301002 1001 86380 86390 1
300954 99300954 1001 86380 86390 1
301592 99301592 1001 86380 86390 1
301626 99301626 1001 86380 86390 1
301970 99301970 1001 86380 86390 1
302002 99302002 1001 86380 86390 1
301802 99301802 1001 86380 86390 1
302435 99302435 1001 86380 86390 1
302554 99302554 1001 86380 86390 1
302638 99302638 1001 86380 86390 1
302763 99302763 1001 86380 86390 1
303249 99303249 1001 86380 86390 1
303897 99303897 1001 86380 86390 1
303772 99303772 1001 86380 86390 1
303413 99303413 1001 86380 86390 1
303522 99303522 1001 86380 86390 1
304096 99304096 1001 86380 86390 1
304088 99304088 1001 86380 86390 1
304080 99304080 1001 86380 86390 1
304756 99304756 1001 86380 86390 1
304722 99304722 1001 86380 86390 1
304644 99304644 1001 86380 86390 1
304265 99304265 1001 86380 86390 1
304430 99304430 1001 86380 86390 1
304405 99304405 1001 86380 86390 1
304655 99304655 1001 86380 86390 1
305660 99305660 1001 86380 86390 1
305666 99305666 1001 86380 86390 1
305504 99305504 1001 86380 86390 1
305372 99305372 1001 86380 86390 1
305227 99305227 1001 86380 86390 1
500138 99500138 1001 86380 86390 1
500749 99500749 1001 86380 86390 1
500765 99500765 1001 86380 86390 1
500785 99500785 1001 86380 86390 1
500403 99500403 1001 86380 86390 1
500549 99500549 1001 86380 86390 1
500221 99500221 1001 86380 86390 1
500995 99500995 1001 86380 86390 1
501568 99501568 1001 86380 86390 1
501560 99501560 1001 86380 86390 1
501332 99501332 1001 86380 86390 1
501321 99501321 1001 86380 86390 1
501364 99501364 1001 86380 86390 1
501235 99501235 1001 86380 86390 1
501033 99501033 1001 86380 86390 1
501197 99501197 1001 86380 86390 1
501766 99501766 1001 86380 86390 1
501779 99501779 1001 86380 86390 1
501769 99501769 1001 86380 86390 1
501799 99501799 1001 86380 86390 1
502078 99502078 1001 86380 86390 1
502117 99502117 1001 86380 86390 1
502136 99502136 1001 86380 86390 1
502098 99502098 1001 86380 86390 1
501993 99501993 1001 86380 86390 1
502497 99502497 1001 86380 86390 1
503099 99503099 1001 86380 86390 1
502779 99502779 1001 86380 86390 1
502858 99502858 1001 86380 86390 1
503327 99503327 1001 86380 86390 1
503420 99503420 1001 86380 86390 1
503395 99503395 1001 86380 86390 1
504059 99504059 1001 86380 86390 1
504076 99504076 1001 86380 86390 1
503771 99503771 1001 86380 86390 1
503720 99503720 1001 86380 86390 1
503749 99503749 1001 86380 86390 1
503841 99503841 1001 86380 86390 1
503804 99503804 1001 86380 86390 1
503896 99503896 1001 86380 86390 1
503692 99503692 1001 86380 86390 1
503540 99503540 1001 86380 86390 1
504900 99504900 1001 86380 86390 1
504746 99504746 1001 86380 86390 1
504762 99504762 1001 86380 86390 1
504621 99504621 1001 86380 86390 1
504439 99504439 1001 86380 86390 1
504446 99504446 1001 86380 86390 1
505138 99505138 1001 86380 86390 1
505028 99505028 1001 86380 86390 1
505603 99505603 1001 86380 86390 1
505570 99505570 1001 86380 86390 1
505621 99505621 1001 86380 86390 1
505423 99505423 1001 86380 86390 1
505465 99505465 1001 86380 86390 1
505379 99505379 1001 86380 86390 1
505523 99505523 1001 86380 86390 1
505279 99505279 1001 86380 86390 1
505180 99505180 1001 86380 86390 1
505930 99505930 1001 86380 86390 1
506469 99506469 1001 86380 86390 1
506421 99506421 1001 86380 86390 1
506251 99506251 1001 86380 86390 1
506229 99506229 1001 86380 86390 1
506023 99506023 1001 86380 86390 1
506722 99506722 1001 86380 86390 1
507625 99507625 1001 86380 86390 1
507930 99507930 1001 86380 86390 1
507972 99507972 1001 86380 86390 1
507657 99507657 1001 86380 86390 1
508343 99508343 1001 86380 86390 1
508965 99508965 1001 86380 86390 1
508568 99508568 1001 86380 86390 1
509175 99509175 1001 86380 86390 1
509789 99509789 1001 86380 86390 1
509692 99509692 1001 86380 86390 1
509487 99509487 1001 86380 86390 1
510025 99510025 1001 86380 86390 1
510508 99510508 1001 86380 86390 1
510486 99510486 1001 86380 86390 1
510880 99510880 1001 86380 86390 1
511490 99511490 1001 86380 86390 1
511205 99511205 1001 86380 86390 1
511296 99511296 1001 86380 86390 1
511171 99511171 1001 86380 86390 1
510986 99510986 1001 86380 86390 1
511041 99511041 1001 86380 86390 1
511602 99511602 1001 86380 86390 1
512377 99512377 1001 86380 86390 1
512268 99512268 1001 86380 86390 1
512217 99512217 1001 86380 86390 1
512192 99512192 1001 86380 86390 1
511777 99511777 1001 86380 86390 1
512389 99512389 1001 86380 86390 1
512465 99512465 1001 86380 86390 1
512401 99512401 1001 86380 86390 1
513157 99513157 1001 86380 86390 1
513180 99513180 1001 86380 86390 1
513148 99513148 1001 86380 86390 1
512925 99512925 1001 86380 86390 1
512868 99512868 1001 86380 86390 1
512710 99512710 1001 86380 86390 1
513233 99513233 1001 86380 86390 1
513883 99513883 1001 86380 86390 1
513660 99513660 1001 86380 86390 1
513622 99513622 1001 86380 86390 1
513567 99513567 1001 86380 86390 1
514198 99514198 1001 86380 86390 1
514161 99514161 1001 86380 86390 1
514136 99514136 1001 86380 86390 1
514671 99514671 1001 86380 86390 1
514629 99514629 1001 86380 86390 1
514481 99514481 1001 86380 86390 1
514380 99514380 1001 86380 86390 1
514884 99514884 1001 86380 86390 1
515058 99515058 1001 86380 86390 1
515545 99515545 1001 86380 86390 1
515401 99515401 1001 86380 86390 1
515089 99515089 1001 86380 86390 1
515263 99515263 1001 86380 86390 1
515836 99515836 1001 86380 86390 1
516465 99516465 1001 86380 86390 1
516277 99516277 1001 86380 86390 1
516538 99516538 1001 86380 86390 1
516566 99516566 1001 86380 86390 1
516618 99516618 1001 86380 86390 1
516683 99516683 1001 86380 86390 1
517027 99517027 1001 86380 86390 1
517031 99517031 1001 86380 86390 1
516866 99516866 1001 86380 86390 1
518124 99518124 1001 86380 86390 1
517898 99517898 1001 86380 86390 1
517575 99517575 1001 86380 86390 1
517615 99517615 1001 86380 86390 1
518199 99518199 1001 86380 86390 1
518297 99518297 1001 86380 86390 1
518947 99518947 1001 86380 86390 1
518644 99518644 1001 86380 86390 1
518596 99518596 1001 86380 86390 1
518502 99518502 1001 86380 86390 1
519037 99519037 1001 86380 86390 1
519784 99519784 1001 86380 86390 1
519309 99519309 1001 86380 86390 1
519381 99519381 1001 86380 86390 1
519282 99519282 1001 86380 86390 1
519921 99519921 1001 86380 86390 1
520519 99520519 1001 86380 86390 1
520368 99520368 1001 86380 86390 1
520177 99520177 1001 86380 86390 1
520691 99520691 1001 86380 86390 1
520693 99520693 1001 86380 86390 1
520647 99520647 1001 86380 86390 1
520778 99520778 1001 86380 86390 1
521112 99521112 1001 86380 86390 1
521140 99521140 1001 86380 86390 1
520975 99520975 1001 86380 86390 1
520847 99520847 1001 86380 86390 1
520900 99520900 1001 86380 86390 1
521489 99521489 1001 86380 86390 1
521647 99521647 1001 86380 86390 1
522207 99522207 1001 86380 86390 1
522117 99522117 1001 86380 86390 1
522253 99522253 1001 86380 86390 1
521705 99521705 1001 86380 86390 1
522968 99522968 1001 86380 86390 1
522970 99522970 1001 86380 86390 1
522783 99522783 1001 86380 86390 1
522708 99522708 1001 86380 86390 1
522765 99522765 1001 86380 86390 1
522804 99522804 1001 86380 86390 1
522686 99522686 1001 86380 86390 1
523174 99523174 1001 86380 86390 1
523704 99523704 1001 86380 86390 1
523721 99523721 1001 86380 86390 1
523416 99523416 1001 86380 86390 1
523495 99523495 1001 86380 86390 1
523458 99523458 1001 86380 86390 1
523527 99523527 1001 86380 86390 1
524072 99524072 1001 86380 86390 1
524426 99524426 1001 86380 86390 1
524401 99524401 1001 86380 86390 1
524333 99524333 1001 86380 86390 1
524258 99524258 1001 86380 86390 1
524349 99524349 1001 86380 86390 1
524313 99524313 1001 86380 86390 1
524845 99524845 1001 86380 86390 1
525410 99525410 1001 86380 86390 1
525428 99525428 1001 86380 86390 1
525261 99525261 1001 86380 86390 1
525310 99525310 1001 86380 86390 1
525324 99525324 1001 86380 86390 1
525179 99525179 1001 86380 86390 1
525620 99525620 1001 86380 86390 1
525702 99525702 1001 86380 86390 1
526337 99526337 1001 86380 86390 1
526153 99526153 1001 86380 86390 1
526021 99526021 1001 86380 86390 1
525964 99525964 1001 86380 86390 1
526530 99526530 1001 86380 86390 1
526608 99526608 1001 86380 86390 1
526969 99526969 1001 86380 86390 1
526775 99526775 1001 86380 86390 1
526666 99526666 1001 86380 86390 1
527416 99527416 1001 86380 86390 1
527369 99527369 1001 86380 86390 1
527395 99527395 1001 86380 86390 1
527949 99527949 1001 86380 86390 1
528006 99528006 1001 86380 86390 1
527559 99527559 1001 86380 86390 1
527585 99527585 1001 86380 86390 1
527562 99527562 1001 86380 86390 1
527644 99527644 1001 86380 86390 1
528183 99528183 1001 86380 86390 1
528184 99528184 1001 86380 86390 1
528223 99528223 1001 86380 86390 1
528200 99528200 1001 86380 86390 1
528892 99528892 1001 86380 86390 1
528745 99528745 1001 86380 86390 1
528496 99528496 1001 86380 86390 1
528415 99528415 1001 86380 86390 1
528354 99528354 1001 86380 86390 1
528472 99528472 1001 86380 86390 1
528395 99528395 1001 86380 86390 1
528997 99528997 1001 86380 86390 1
529101 99529101 1001 86380 86390 1
528973 99528973 1001 86380 86390 1
529447 99529447 1001 86380 86390 1
529323 99529323 1001 86380 86390 1
529324 99529324 1001 86380 86390 1
529416 99529416 1001 86380 86390 1
529793 99529793 1001 86380 86390 1
529771 99529771 1001 86380 86390 1
530438 99530438 1001 86380 86390 1
530221 99530221 1001 86380 86390 1
530100 99530100 1001 86380 86390 1
530724 99530724 1001 86380 86390 1
530614 99530614 1001 86380 86390 1
531142 99531142 1001 86380 86390 1
530805 99530805 1001 86380 86390 1
532162 99532162 1001 86380 86390 1
531847 99531847 1001 86380 86390 1
531826 99531826 1001 86380 86390 1
531592 99531592 1001 86380 86390 1
531673 99531673 1001 86380 86390 1
532220 99532220 1001 86380 86390 1
532302 99532302 1001 86380 86390 1
532329 99532329 1001 86380 86390 1
532253 99532253 1001 86380 86390 1
532998 99532998 1001 86380 86390 1
532911 99532911 1001 86380 86390 1
532850 99532850 1001 86380 86390 1
532789 99532789 1001 86380 86390 1
532621 99532621 1001 86380 86390 1
532603 99532603 1001 86380 86390 1
533107 99533107 1001 86380 86390 1
532828 99532828 1001 86380 86390 1
533046 99533046 1001 86380 86390 1
533785 99533785 1001 86380 86390 1
533851 99533851 1001 86380 86390 1
533741 99533741 1001 86380 86390 1
533575 99533575 1001 86380 86390 1
533633 99533633 1001 86380 86390 1
534052 99534052 1001 86380 86390 1
534034 99534034 1001 86380 86390 1
534558 99534558 1001 86380 86390 1
534632 99534632 1001 86380 86390 1
534472 99534472 1001 86380 86390 1
534196 99534196 1001 86380 86390 1
534171 99534171 1001 86380 86390 1
534802 99534802 1001 86380 86390 1
535231 99535231 1001 86380 86390 1
535101 99535101 1001 86380 86390 1
535244 99535244 1001 86380 86390 1
535245 99535245 1001 86380 86390 1
535261 99535261 1001 86380 86390 1
535262 99535262 1001 86380 86390 1
535040 99535040 1001 86380 86390 1
535094 99535094 1001 86380 86390 1
535619 99535619 1001 86380 86390 1
535684 99535684 1001 86380 86390 1
535568 99535568 1001 86380 86390 1
536123 99536123 1001 86380 86390 1
536114 99536114 1001 86380 86390 1
536000 99536000 1001 86380 86390 1
535785 99535785 1001 86380 86390 1
535852 99535852 1001 86380 86390 1
535765 99535765 1001 86380 86390 1
536493 99536493 1001 86380 86390 1
536497 99536497 1001 86380 86390 1
536538 99536538 1001 86380 86390 1
536462 99536462 1001 86380 86390 1
536984 99536984 1001 86380 86390 1
537119 99537119 1001 86380 86390 1
536892 99536892 1001 86380 86390 1
536658 99536658 1001 86380 86390 1
536576 99536576 1001 86380 86390 1
536750 99536750 1001 86380 86390 1
537344 99537344 1001 86380 86390 1
537163 99537163 1001 86380 86390 1
537964 99537964 1001 86380 86390 1
537921 99537921 1001 86380 86390 1
537636 99537636 1001 86380 86390 1
537702 99537702 1001 86380 86390 1
537423 99537423 1001 86380 86390 1
537491 99537491 1001 86380 86390 1
538041 99538041 1001 86380 86390 1
538766 99538766 1001 86380 86390 1
538799 99538799 1001 86380 86390 1
538430 99538430 1001 86380 86390 1
538260 99538260 1001 86380 86390 1
538290 99538290 1001 86380 86390 1
538920 99538920 1001 86380 86390 1
538974 99538974 1001 86380 86390 1
538975 99538975 1001 86380 86390 1
538874 99538874 1001 86380 86390 1
538927 99538927 1001 86380 86390 1
539602 99539602 1001 86380 86390 1
539230 99539230 1001 86380 86390 1
540369 99540369 1001 86380 86390 1
540245 99540245 1001 86380 86390 1
540131 99540131 1001 86380 86390 1
539953 99539953 1001 86380 86390 1
540554 99540554 1001 86380 86390 1
541233 99541233 1001 86380 86390 1
541187 99541187 1001 86380 86390 1
540933 99540933 1001 86380 86390 1
540910 99540910 1001 86380 86390 1
541027 99541027 1001 86380 86390 1
540979 99540979 1001 86380 86390 1
541417 99541417 1001 86380 86390 1
542000 99542000 1001 86380 86390 1
542039 99542039 1001 86380 86390 1
541910 99541910 1001 86380 86390 1
541527 99541527 1001 86380 86390 1
541652 99541652 1001 86380 86390 1
541509 99541509 1001 86380 86390 1
542146 99542146 1001 86380 86390 1
542754 99542754 1001 86380 86390 1
542813 99542813 1001 86380 86390 1
542551 99542551 1001 86380 86390 1
542616 99542616 1001 86380 86390 1
542726 99542726 1001 86380 86390 1
542964 99542964 1001 86380 86390 1
543743 99543743 1001 86380 86390 1
543757 99543757 1001 86380 86390 1
543860 99543860 1001 86380 86390 1
544453 99544453 1001 86380 86390 1
544033 99544033 1001 86380 86390 1
543988 99543988 1001 86380 86390 1
400504 318 1001 18360 19137 1
530868 1218 1002 31325 35343 1
400530 99400530 1001 86380 86390 1
400833 99400833 1001 86380 86390 1
401229 99401229 1001 86380 86390 1
401268 99401268 1001 86380 86390 1
401991 99401991 1001 86380 86390 1
402038 99402038 1001 86380 86390 1
402092 99402092 1001 86380 86390 1
402363 99402363 1001 86380 86390 1
402376 99402376 1001 86380 86390 1
402596 99402596 1001 86380 86390 1
402612 99402612 1001 86380 86390 1
402763 99402763 1001 86380 86390 1
402720 99402720 1001 86380 86390 1
403097 99403097 1001 86380 86390 1
403438 99403438 1001 86380 86390 1
403503 99403503 1001 86380 86390 1
403644 99403644 1001 86380 86390 1
403760 99403760 1001 86380 86390 1
404015 99404015 1001 86380 86390 1
403934 99403934 1001 86380 86390 1
404110 99404110 1001 86380 86390 1
404415 99404415 1001 86380 86390 1
404814 99404814 1001 86380 86390 1
404983 99404983 1001 86380 86390 1
405049 99405049 1001 86380 86390 1
405580 99405580 1001 86380 86390 1
405704 99405704 1001 86380 86390 1
406055 99406055 1001 86380 86390 1
405991 99405991 1001 86380 86390 1
406925 99406925 1001 86380 86390 1
407018 99407018 1001 86380 86390 1
406981 99406981 1001 86380 86390 1
406966 99406966 1001 86380 86390 1
407402 99407402 1001 86380 86390 1
407427 99407427 1001 86380 86390 1
407535 99407535 1001 86380 86390 1
407845 99407845 1001 86380 86390 1
408278 99408278 1001 86380 86390 1
408517 99408517 1001 86380 86390 1
408545 99408545 1001 86380 86390 1
408704 99408704 1001 86380 86390 1
409457 99409457 1001 86380 86390 1
409615 99409615 1001 86380 86390 1
410360 99410360 1001 86380 86390 1
410545 99410545 1001 86380 86390 1
410992 99410992 1001 86380 86390 1
411021 99411021 1001 86380 86390 1
411208 99411208 1001 86380 86390 1
411293 99411293 1001 86380 86390 1
411538 99411538 1001 86380 86390 1
411796 99411796 1001 86380 86390 1
412230 99412230 1001 86380 86390 1
413386 99413386 1001 86380 86390 1
413442 99413442 1001 86380 86390 1
412617 99412617 1001 86380 86390 1
412644 99412644 1001 86380 86390 1
412802 99412802 1001 86380 86390 1
412859 99412859 1001 86380 86390 1
415164 99415164 1001 86380 86390 1
415038 99415038 1001 86380 86390 1
415180 99415180 1001 86380 86390 1
414657 99414657 1001 86380 86390 1
414793 99414793 1001 86380 86390 1
414123 99414123 1001 86380 86390 1
416753 99416753 1001 86380 86390 1
416837 99416837 1001 86380 86390 1
416676 99416676 1001 86380 86390 1
416831 99416831 1001 86380 86390 1
416550 99416550 1001 86380 86390 1
416416 99416416 1001 86380 86390 1
416181 99416181 1001 86380 86390 1
415810 99415810 1001 86380 86390 1
415741 99415741 1001 86380 86390 1
417106 99417106 1001 86380 86390 1
417345 99417345 1001 86380 86390 1
417135 99417135 1001 86380 86390 1
418314 99418314 1001 86380 86390 1
420308 99420308 1001 86380 86390 1
420290 99420290 1001 86380 86390 1
420350 99420350 1001 86380 86390 1
419725 99419725 1001 86380 86390 1
421628 99421628 1001 86380 86390 1
421448 99421448 1001 86380 86390 1
421231 99421231 1001 86380 86390 1
422377 99422377 1001 86380 86390 1
423107 99423107 1001 86380 86390 1
423030 99423030 1001 86380 86390 1
423161 99423161 1001 86380 86390 1
423188 99423188 1001 86380 86390 1
422735 99422735 1001 86380 86390 1
423781 99423781 1001 86380 86390 1
423906 99423906 1001 86380 86390 1
423790 99423790 1001 86380 86390 1
425320 99425320 1001 86380 86390 1
425030 99425030 1001 86380 86390 1
425109 99425109 1001 86380 86390 1
424596 99424596 1001 86380 86390 1
424242 99424242 1001 86380 86390 1
424444 99424444 1001 86380 86390 1
424232 99424232 1001 86380 86390 1
425407 99425407 1001 86380 86390 1
425649 99425649 1001 86380 86390 1
426710 99426710 1001 86380 86390 1
425915 99425915 1001 86380 86390 1
426210 99426210 1001 86380 86390 1
427408 99427408 1001 86380 86390 1
428733 99428733 1001 86380 86390 1
428348 99428348 1001 86380 86390 1
428477 99428477 1001 86380 86390 1
428695 99428695 1001 86380 86390 1
428414 99428414 1001 86380 86390 1
428044 99428044 1001 86380 86390 1
428244 99428244 1001 86380 86390 1
427882 99427882 1001 86380 86390 1
429126 99429126 1001 86380 86390 1
430046 99430046 1001 86380 86390 1
430092 99430092 1001 86380 86390 1
429869 99429869 1001 86380 86390 1
429853 99429853 1001 86380 86390 1
429210 99429210 1001 86380 86390 1
429427 99429427 1001 86380 86390 1
432037 99432037 1001 86380 86390 1
431535 99431535 1001 86380 86390 1
431451 99431451 1001 86380 86390 1
430837 99430837 1001 86380 86390 1
432256 99432256 1001 86380 86390 1
432280 99432280 1001 86380 86390 1
433269 99433269 1001 86380 86390 1
433006 99433006 1001 86380 86390 1
433926 99433926 1001 86380 86390 1
433880 99433880 1001 86380 86390 1
434954 99434954 1001 86380 86390 1
434978 99434978 1001 86380 86390 1
434327 99434327 1001 86380 86390 1
435545 99435545 1001 86380 86390 1
435489 99435489 1001 86380 86390 1
435879 99435879 1001 86380 86390 1
435722 99435722 1001 86380 86390 1
436666 99436666 1001 86380 86390 1
436357 99436357 1001 86380 86390 1
436069 99436069 1001 86380 86390 1
435923 99435923 1001 86380 86390 1
300044 99300044 1001 86380 86390 1
437321 99437321 1001 86380 86390 1
437191 99437191 1001 86380 86390 1
437232 99437232 1001 86380 86390 1
300368 99300368 1001 86380 86390 1
300898 99300898 1001 86380 86390 1
300801 99300801 1001 86380 86390 1
300866 99300866 1001 86380 86390 1
301478 99301478 1001 86380 86390 1
301489 99301489 1001 86380 86390 1
301013 99301013 1001 86380 86390 1
301564 99301564 1001 86380 86390 1
301688 99301688 1001 86380 86390 1
301612 99301612 1001 86380 86390 1
301745 99301745 1001 86380 86390 1
302322 99302322 1001 86380 86390 1
302357 99302357 1001 86380 86390 1
302186 99302186 1001 86380 86390 1
301864 99301864 1001 86380 86390 1
303043 99303043 1001 86380 86390 1
303110 99303110 1001 86380 86390 1
302903 99302903 1001 86380 86390 1
302716 99302716 1001 86380 86390 1
302706 99302706 1001 86380 86390 1
303239 99303239 1001 86380 86390 1
303797 99303797 1001 86380 86390 1
303518 99303518 1001 86380 86390 1
303420 99303420 1001 86380 86390 1
304070 99304070 1001 86380 86390 1
304136 99304136 1001 86380 86390 1
304450 99304450 1001 86380 86390 1
304598 99304598 1001 86380 86390 1
304342 99304342 1001 86380 86390 1
304864 99304864 1001 86380 86390 1
304945 99304945 1001 86380 86390 1
305519 99305519 1001 86380 86390 1
305496 99305496 1001 86380 86390 1
305642 99305642 1001 86380 86390 1
305645 99305645 1001 86380 86390 1
305620 99305620 1001 86380 86390 1
305469 99305469 1001 86380 86390 1
305108 99305108 1001 86380 86390 1
305065 99305065 1001 86380 86390 1
500675 99500675 1001 86380 86390 1
500746 99500746 1001 86380 86390 1
500534 99500534 1001 86380 86390 1
500923 99500923 1001 86380 86390 1
501555 99501555 1001 86380 86390 1
501572 99501572 1001 86380 86390 1
502421 99502421 1001 86380 86390 1
502444 99502444 1001 86380 86390 1
502333 99502333 1001 86380 86390 1
502113 99502113 1001 86380 86390 1
502549 99502549 1001 86380 86390 1
503236 99503236 1001 86380 86390 1
502946 99502946 1001 86380 86390 1
502883 99502883 1001 86380 86390 1
502962 99502962 1001 86380 86390 1
502989 99502989 1001 86380 86390 1
502790 99502790 1001 86380 86390 1
503347 99503347 1001 86380 86390 1
503829 99503829 1001 86380 86390 1
503741 99503741 1001 86380 86390 1
504208 99504208 1001 86380 86390 1
504234 99504234 1001 86380 86390 1
504120 99504120 1001 86380 86390 1
504133 99504133 1001 86380 86390 1
504150 99504150 1001 86380 86390 1
504798 99504798 1001 86380 86390 1
504660 99504660 1001 86380 86390 1
504616 99504616 1001 86380 86390 1
504566 99504566 1001 86380 86390 1
504606 99504606 1001 86380 86390 1
504556 99504556 1001 86380 86390 1
505141 99505141 1001 86380 86390 1
505513 99505513 1001 86380 86390 1
505468 99505468 1001 86380 86390 1
505334 99505334 1001 86380 86390 1
505195 99505195 1001 86380 86390 1
505262 99505262 1001 86380 86390 1
505341 99505341 1001 86380 86390 1
505774 99505774 1001 86380 86390 1
506318 99506318 1001 86380 86390 1
506044 99506044 1001 86380 86390 1
506635 99506635 1001 86380 86390 1
507375 99507375 1001 86380 86390 1
507317 99507317 1001 86380 86390 1
507216 99507216 1001 86380 86390 1
507084 99507084 1001 86380 86390 1
506981 99506981 1001 86380 86390 1
507516 99507516 1001 86380 86390 1
507569 99507569 1001 86380 86390 1
508218 99508218 1001 86380 86390 1
507668 99507668 1001 86380 86390 1
507739 99507739 1001 86380 86390 1
507650 99507650 1001 86380 86390 1
508353 99508353 1001 86380 86390 1
508756 99508756 1001 86380 86390 1
508731 99508731 1001 86380 86390 1
508809 99508809 1001 86380 86390 1
508784 99508784 1001 86380 86390 1
508751 99508751 1001 86380 86390 1
509150 99509150 1001 86380 86390 1
509090 99509090 1001 86380 86390 1
509801 99509801 1001 86380 86390 1
509727 99509727 1001 86380 86390 1
509858 99509858 1001 86380 86390 1
509861 99509861 1001 86380 86390 1
509646 99509646 1001 86380 86390 1
509475 99509475 1001 86380 86390 1
509432 99509432 1001 86380 86390 1
510001 99510001 1001 86380 86390 1
509913 99509913 1001 86380 86390 1
510000 99510000 1001 86380 86390 1
510580 99510580 1001 86380 86390 1
510381 99510381 1001 86380 86390 1
510487 99510487 1001 86380 86390 1
510513 99510513 1001 86380 86390 1
510206 99510206 1001 86380 86390 1
510841 99510841 1001 86380 86390 1
510836 99510836 1001 86380 86390 1
511527 99511527 1001 86380 86390 1
511643 99511643 1001 86380 86390 1
512211 99512211 1001 86380 86390 1
512189 99512189 1001 86380 86390 1
512355 99512355 1001 86380 86390 1
512181 99512181 1001 86380 86390 1
512340 99512340 1001 86380 86390 1
511799 99511799 1001 86380 86390 1
511852 99511852 1001 86380 86390 1
511841 99511841 1001 86380 86390 1
512514 99512514 1001 86380 86390 1
513042 99513042 1001 86380 86390 1
513018 99513018 1001 86380 86390 1
512916 99512916 1001 86380 86390 1
512813 99512813 1001 86380 86390 1
512853 99512853 1001 86380 86390 1
512970 99512970 1001 86380 86390 1
513902 99513902 1001 86380 86390 1
513978 99513978 1001 86380 86390 1
513797 99513797 1001 86380 86390 1
513532 99513532 1001 86380 86390 1
513429 99513429 1001 86380 86390 1
513469 99513469 1001 86380 86390 1
513564 99513564 1001 86380 86390 1
514070 99514070 1001 86380 86390 1
514178 99514178 1001 86380 86390 1
514205 99514205 1001 86380 86390 1
514680 99514680 1001 86380 86390 1
514699 99514699 1001 86380 86390 1
514553 99514553 1001 86380 86390 1
514645 99514645 1001 86380 86390 1
514464 99514464 1001 86380 86390 1
514467 99514467 1001 86380 86390 1
514431 99514431 1001 86380 86390 1
514349 99514349 1001 86380 86390 1
514404 99514404 1001 86380 86390 1
515038 99515038 1001 86380 86390 1
514877 99514877 1001 86380 86390 1
515475 99515475 1001 86380 86390 1
515065 99515065 1001 86380 86390 1
515086 99515086 1001 86380 86390 1
515777 99515777 1001 86380 86390 1
515729 99515729 1001 86380 86390 1
516383 99516383 1001 86380 86390 1
516419 99516419 1001 86380 86390 1
516145 99516145 1001 86380 86390 1
515903 99515903 1001 86380 86390 1
515999 99515999 1001 86380 86390 1
516521 99516521 1001 86380 86390 1
517134 99517134 1001 86380 86390 1
517189 99517189 1001 86380 86390 1
517081 99517081 1001 86380 86390 1
518095 99518095 1001 86380 86390 1
518071 99518071 1001 86380 86390 1
517893 99517893 1001 86380 86390 1
517869 99517869 1001 86380 86390 1
517819 99517819 1001 86380 86390 1
517730 99517730 1001 86380 86390 1
518833 99518833 1001 86380 86390 1
518961 99518961 1001 86380 86390 1
518841 99518841 1001 86380 86390 1
518803 99518803 1001 86380 86390 1
518983 99518983 1001 86380 86390 1
518680 99518680 1001 86380 86390 1
518428 99518428 1001 86380 86390 1
519052 99519052 1001 86380 86390 1
519176 99519176 1001 86380 86390 1
519757 99519757 1001 86380 86390 1
519531 99519531 1001 86380 86390 1
519572 99519572 1001 86380 86390 1
519448 99519448 1001 86380 86390 1
519261 99519261 1001 86380 86390 1
519876 99519876 1001 86380 86390 1
520570 99520570 1001 86380 86390 1
520279 99520279 1001 86380 86390 1
520386 99520386 1001 86380 86390 1
520388 99520388 1001 86380 86390 1
520207 99520207 1001 86380 86390 1
520832 99520832 1001 86380 86390 1
520826 99520826 1001 86380 86390 1
520791 99520791 1001 86380 86390 1
520817 99520817 1001 86380 86390 1
521222 99521222 1001 86380 86390 1
521161 99521161 1001 86380 86390 1
521060 99521060 1001 86380 86390 1
520938 99520938 1001 86380 86390 1
520902 99520902 1001 86380 86390 1
520896 99520896 1001 86380 86390 1
520857 99520857 1001 86380 86390 1
521638 99521638 1001 86380 86390 1
521651 99521651 1001 86380 86390 1
521496 99521496 1001 86380 86390 1
521524 99521524 1001 86380 86390 1
522229 99522229 1001 86380 86390 1
522107 99522107 1001 86380 86390 1
522049 99522049 1001 86380 86390 1
522450 99522450 1001 86380 86390 1
522297 99522297 1001 86380 86390 1
522835 99522835 1001 86380 86390 1
522889 99522889 1001 86380 86390 1
522610 99522610 1001 86380 86390 1
523782 99523782 1001 86380 86390 1
523931 99523931 1001 86380 86390 1
523634 99523634 1001 86380 86390 1
523348 99523348 1001 86380 86390 1
523945 99523945 1001 86380 86390 1
524052 99524052 1001 86380 86390 1
524081 99524081 1001 86380 86390 1
524121 99524121 1001 86380 86390 1
524544 99524544 1001 86380 86390 1
524416 99524416 1001 86380 86390 1
524882 99524882 1001 86380 86390 1
525559 99525559 1001 86380 86390 1
525500 99525500 1001 86380 86390 1
525449 99525449 1001 86380 86390 1
525295 99525295 1001 86380 86390 1
525046 99525046 1001 86380 86390 1
525714 99525714 1001 86380 86390 1
525600 99525600 1001 86380 86390 1
525617 99525617 1001 86380 86390 1
526421 99526421 1001 86380 86390 1
526348 99526348 1001 86380 86390 1
526247 99526247 1001 86380 86390 1
526279 99526279 1001 86380 86390 1
526204 99526204 1001 86380 86390 1
525973 99525973 1001 86380 86390 1
525859 99525859 1001 86380 86390 1
526526 99526526 1001 86380 86390 1
527088 99527088 1001 86380 86390 1
527007 99527007 1001 86380 86390 1
526973 99526973 1001 86380 86390 1
526818 99526818 1001 86380 86390 1
527272 99527272 1001 86380 86390 1
527374 99527374 1001 86380 86390 1
527284 99527284 1001 86380 86390 1
527775 99527775 1001 86380 86390 1
527584 99527584 1001 86380 86390 1
527456 99527456 1001 86380 86390 1
527574 99527574 1001 86380 86390 1
527463 99527463 1001 86380 86390 1
527504 99527504 1001 86380 86390 1
528206 99528206 1001 86380 86390 1
528248 99528248 1001 86380 86390 1
528110 99528110 1001 86380 86390 1
528878 99528878 1001 86380 86390 1
528504 99528504 1001 86380 86390 1
528653 99528653 1001 86380 86390 1
528464 99528464 1001 86380 86390 1
528337 99528337 1001 86380 86390 1
528420 99528420 1001 86380 86390 1
529095 99529095 1001 86380 86390 1
529574 99529574 1001 86380 86390 1
529472 99529472 1001 86380 86390 1
529415 99529415 1001 86380 86390 1
529230 99529230 1001 86380 86390 1
529854 99529854 1001 86380 86390 1
530464 99530464 1001 86380 86390 1
530392 99530392 1001 86380 86390 1
530357 99530357 1001 86380 86390 1
530359 99530359 1001 86380 86390 1
530410 99530410 1001 86380 86390 1
530103 99530103 1001 86380 86390 1
531178 99531178 1001 86380 86390 1
531336 99531336 1001 86380 86390 1
531260 99531260 1001 86380 86390 1
530947 99530947 1001 86380 86390 1
531483 99531483 1001 86380 86390 1
531535 99531535 1001 86380 86390 1
531499 99531499 1001 86380 86390 1
531502 99531502 1001 86380 86390 1
531530 99531530 1001 86380 86390 1
532148 99532148 1001 86380 86390 1
531984 99531984 1001 86380 86390 1
531803 99531803 1001 86380 86390 1
532245 99532245 1001 86380 86390 1
532857 99532857 1001 86380 86390 1
532833 99532833 1001 86380 86390 1
532860 99532860 1001 86380 86390 1
532913 99532913 1001 86380 86390 1
532733 99532733 1001 86380 86390 1
533168 99533168 1001 86380 86390 1
533824 99533824 1001 86380 86390 1
533489 99533489 1001 86380 86390 1
533243 99533243 1001 86380 86390 1
533283 99533283 1001 86380 86390 1
533309 99533309 1001 86380 86390 1
533654 99533654 1001 86380 86390 1
533877 99533877 1001 86380 86390 1
534608 99534608 1001 86380 86390 1
534501 99534501 1001 86380 86390 1
534371 99534371 1001 86380 86390 1
534164 99534164 1001 86380 86390 1
534733 99534733 1001 86380 86390 1
534827 99534827 1001 86380 86390 1
534753 99534753 1001 86380 86390 1
534886 99534886 1001 86380 86390 1
535492 99535492 1001 86380 86390 1
535380 99535380 1001 86380 86390 1
535202 99535202 1001 86380 86390 1
535166 99535166 1001 86380 86390 1
534958 99534958 1001 86380 86390 1
534966 99534966 1001 86380 86390 1
536210 99536210 1001 86380 86390 1
536216 99536216 1001 86380 86390 1
535972 99535972 1001 86380 86390 1
536102 99536102 1001 86380 86390 1
535744 99535744 1001 86380 86390 1
535759 99535759 1001 86380 86390 1
535724 99535724 1001 86380 86390 1
535844 99535844 1001 86380 86390 1
537042 99537042 1001 86380 86390 1
537150 99537150 1001 86380 86390 1
536782 99536782 1001 86380 86390 1
537240 99537240 1001 86380 86390 1
537900 99537900 1001 86380 86390 1
537599 99537599 1001 86380 86390 1
537501 99537501 1001 86380 86390 1
537386 99537386 1001 86380 86390 1
537483 99537483 1001 86380 86390 1
538031 99538031 1001 86380 86390 1
538106 99538106 1001 86380 86390 1
538133 99538133 1001 86380 86390 1
538649 99538649 1001 86380 86390 1
538701 99538701 1001 86380 86390 1
538531 99538531 1001 86380 86390 1
538502 99538502 1001 86380 86390 1
538228 99538228 1001 86380 86390 1
538296 99538296 1001 86380 86390 1
539448 99539448 1001 86380 86390 1
539467 99539467 1001 86380 86390 1
539076 99539076 1001 86380 86390 1
539841 99539841 1001 86380 86390 1
540370 99540370 1001 86380 86390 1
540071 99540071 1001 86380 86390 1
540060 99540060 1001 86380 86390 1
541011 99541011 1001 86380 86390 1
541067 99541067 1001 86380 86390 1
540889 99540889 1001 86380 86390 1
540917 99540917 1001 86380 86390 1
540728 99540728 1001 86380 86390 1
540800 99540800 1001 86380 86390 1
541396 99541396 1001 86380 86390 1
541478 99541478 1001 86380 86390 1
541337 99541337 1001 86380 86390 1
541986 99541986 1001 86380 86390 1
541667 99541667 1001 86380 86390 1
541636 99541636 1001 86380 86390 1
541690 99541690 1001 86380 86390 1
542749 99542749 1001 86380 86390 1
542367 99542367 1001 86380 86390 1
543122 99543122 1001 86380 86390 1
543579 99543579 1001 86380 86390 1
543350 99543350 1001 86380 86390 1
543225 99543225 1001 86380 86390 1
544560 99544560 1001 86380 86390 1
544503 99544503 1001 86380 86390 1
544390 99544390 1001 86380 86390 1
544222 99544222 1001 86380 86390 1
544739 99544739 1001 86380 86390 1
544664 99544664 1001 86380 86390 1
500172 1055 1001 58473 58773 1
400180 99400180 1001 86380 86390 1
400133 99400133 1001 86380 86390 1
400626 99400626 1001 86380 86390 1
400609 99400609 1001 86380 86390 1
401141 99401141 1001 86380 86390 1
401189 99401189 1001 86380 86390 1
401548 99401548 1001 86380 86390 1
401519 99401519 1001 86380 86390 1
401525 99401525 1001 86380 86390 1
401805 99401805 1001 86380 86390 1
402244 99402244 1001 86380 86390 1
402579 99402579 1001 86380 86390 1
402647 99402647 1001 86380 86390 1
403000 99403000 1001 86380 86390 1
403521 99403521 1001 86380 86390 1
403536 99403536 1001 86380 86390 1
403762 99403762 1001 86380 86390 1
403805 99403805 1001 86380 86390 1
403786 99403786 1001 86380 86390 1
404622 99404622 1001 86380 86390 1
405188 99405188 1001 86380 86390 1
405314 99405314 1001 86380 86390 1
405849 99405849 1001 86380 86390 1
406036 99406036 1001 86380 86390 1
406171 99406171 1001 86380 86390 1
406231 99406231 1001 86380 86390 1
406348 99406348 1001 86380 86390 1
406179 99406179 1001 86380 86390 1
406404 99406404 1001 86380 86390 1
406615 99406615 1001 86380 86390 1
406569 99406569 1001 86380 86390 1
406904 99406904 1001 86380 86390 1
406930 99406930 1001 86380 86390 1
408355 99408355 1001 86380 86390 1
408522 99408522 1001 86380 86390 1
408782 99408782 1001 86380 86390 1
408883 99408883 1001 86380 86390 1
409007 99409007 1001 86380 86390 1
409524 99409524 1001 86380 86390 1
409630 99409630 1001 86380 86390 1
409602 99409602 1001 86380 86390 1
409792 99409792 1001 86380 86390 1
409939 99409939 1001 86380 86390 1
410468 99410468 1001 86380 86390 1
411401 99411401 1001 86380 86390 1
411588 99411588 1001 86380 86390 1
411700 99411700 1001 86380 86390 1
411797 99411797 1001 86380 86390 1
411854 99411854 1001 86380 86390 1
411896 99411896 1001 86380 86390 1
412036 99412036 1001 86380 86390 1
412133 99412133 1001 86380 86390 1
412265 99412265 1001 86380 86390 1
412233 99412233 1001 86380 86390 1
413403 99413403 1001 86380 86390 1
413478 99413478 1001 86380 86390 1
413061 99413061 1001 86380 86390 1
412941 99412941 1001 86380 86390 1
413069 99413069 1001 86380 86390 1
413287 99413287 1001 86380 86390 1
414020 99414020 1001 86380 86390 1
413715 99413715 1001 86380 86390 1
415203 99415203 1001 86380 86390 1
414935 99414935 1001 86380 86390 1
414829 99414829 1001 86380 86390 1
414751 99414751 1001 86380 86390 1
414195 99414195 1001 86380 86390 1
416450 99416450 1001 86380 86390 1
416148 99416148 1001 86380 86390 1
416434 99416434 1001 86380 86390 1
417279 99417279 1001 86380 86390 1
417008 99417008 1001 86380 86390 1
417089 99417089 1001 86380 86390 1
418555 99418555 1001 86380 86390 1
418698 99418698 1001 86380 86390 1
418759 99418759 1001 86380 86390 1
418452 99418452 1001 86380 86390 1
418082 99418082 1001 86380 86390 1
418379 99418379 1001 86380 86390 1
418273 99418273 1001 86380 86390 1
417735 99417735 1001 86380 86390 1
417723 99417723 1001 86380 86390 1
417692 99417692 1001 86380 86390 1
417757 99417757 1001 86380 86390 1
417914 99417914 1001 86380 86390 1
418890 99418890 1001 86380 86390 1
418967 99418967 1001 86380 86390 1
420375 99420375 1001 86380 86390 1
420182 99420182 1001 86380 86390 1
420071 99420071 1001 86380 86390 1
419890 99419890 1001 86380 86390 1
419242 99419242 1001 86380 86390 1
419478 99419478 1001 86380 86390 1
420798 99420798 1001 86380 86390 1
421694 99421694 1001 86380 86390 1
421885 99421885 1001 86380 86390 1
421769 99421769 1001 86380 86390 1
421316 99421316 1001 86380 86390 1
421404 99421404 1001 86380 86390 1
421520 99421520 1001 86380 86390 1
421579 99421579 1001 86380 86390 1
421629 99421629 1001 86380 86390 1
421038 99421038 1001 86380 86390 1
422363 99422363 1001 86380 86390 1
422178 99422178 1001 86380 86390 1
423564 99423564 1001 86380 86390 1
423643 99423643 1001 86380 86390 1
423736 99423736 1001 86380 86390 1
423149 99423149 1001 86380 86390 1
422989 99422989 1001 86380 86390 1
423213 99423213 1001 86380 86390 1
422572 99422572 1001 86380 86390 1
422608 99422608 1001 86380 86390 1
422889 99422889 1001 86380 86390 1
422795 99422795 1001 86380 86390 1
422548 99422548 1001 86380 86390 1
423854 99423854 1001 86380 86390 1
423763 99423763 1001 86380 86390 1
425158 99425158 1001 86380 86390 1
425114 99425114 1001 86380 86390 1
425721 99425721 1001 86380 86390 1
427095 99427095 1001 86380 86390 1
426278 99426278 1001 86380 86390 1
426457 99426457 1001 86380 86390 1
426069 99426069 1001 86380 86390 1
425853 99425853 1001 86380 86390 1
427257 99427257 1001 86380 86390 1
427171 99427171 1001 86380 86390 1
428566 99428566 1001 86380 86390 1
428426 99428426 1001 86380 86390 1
428528 99428528 1001 86380 86390 1
427950 99427950 1001 86380 86390 1
428271 99428271 1001 86380 86390 1
429098 99429098 1001 86380 86390 1
429024 99429024 1001 86380 86390 1
429059 99429059 1001 86380 86390 1
429857 99429857 1001 86380 86390 1
429320 99429320 1001 86380 86390 1
429248 99429248 1001 86380 86390 1
429398 99429398 1001 86380 86390 1
430545 99430545 1001 86380 86390 1
431926 99431926 1001 86380 86390 1
431979 99431979 1001 86380 86390 1
431320 99431320 1001 86380 86390 1
431364 99431364 1001 86380 86390 1
431274 99431274 1001 86380 86390 1
431214 99431214 1001 86380 86390 1
431181 99431181 1001 86380 86390 1
431074 99431074 1001 86380 86390 1
430842 99430842 1001 86380 86390 1
433409 99433409 1001 86380 86390 1
433635 99433635 1001 86380 86390 1
432918 99432918 1001 86380 86390 1
433133 99433133 1001 86380 86390 1
432888 99432888 1001 86380 86390 1
433789 99433789 1001 86380 86390 1
433818 99433818 1001 86380 86390 1
435238 99435238 1001 86380 86390 1
435267 99435267 1001 86380 86390 1
434232 99434232 1001 86380 86390 1
434553 99434553 1001 86380 86390 1
434187 99434187 1001 86380 86390 1
437090 99437090 1001 86380 86390 1
436792 99436792 1001 86380 86390 1
436880 99436880 1001 86380 86390 1
436752 99436752 1001 86380 86390 1
436378 99436378 1001 86380 86390 1
436339 99436339 1001 86380 86390 1
300016 99300016 1001 86380 86390 1
300004 99300004 1001 86380 86390 1
300601 99300601 1001 86380 86390 1
300728 99300728 1001 86380 86390 1
300604 99300604 1001 86380 86390 1
300118 99300118 1001 86380 86390 1
300764 99300764 1001 86380 86390 1
300524 99300524 1001 86380 86390 1
300851 99300851 1001 86380 86390 1
301356 99301356 1001 86380 86390 1
301515 99301515 1001 86380 86390 1
301174 99301174 1001 86380 86390 1
301132 99301132 1001 86380 86390 1
301556 99301556 1001 86380 86390 1
301637 99301637 1001 86380 86390 1
301625 99301625 1001 86380 86390 1
301717 99301717 1001 86380 86390 1
301667 99301667 1001 86380 86390 1
302381 99302381 1001 86380 86390 1
302031 99302031 1001 86380 86390 1
302445 99302445 1001 86380 86390 1
302580 99302580 1001 86380 86390 1
303010 99303010 1001 86380 86390 1
302793 99302793 1001 86380 86390 1
302690 99302690 1001 86380 86390 1
302775 99302775 1001 86380 86390 1
303891 99303891 1001 86380 86390 1
303908 99303908 1001 86380 86390 1
303806 99303806 1001 86380 86390 1
303821 99303821 1001 86380 86390 1
303593 99303593 1001 86380 86390 1
303445 99303445 1001 86380 86390 1
304678 99304678 1001 86380 86390 1
304654 99304654 1001 86380 86390 1
304478 99304478 1001 86380 86390 1
304470 99304470 1001 86380 86390 1
304458 99304458 1001 86380 86390 1
304436 99304436 1001 86380 86390 1
304259 99304259 1001 86380 86390 1
304299 99304299 1001 86380 86390 1
304325 99304325 1001 86380 86390 1
304341 99304341 1001 86380 86390 1
304990 99304990 1001 86380 86390 1
305482 99305482 1001 86380 86390 1
305613 99305613 1001 86380 86390 1
305486 99305486 1001 86380 86390 1
305551 99305551 1001 86380 86390 1
305382 99305382 1001 86380 86390 1
305437 99305437 1001 86380 86390 1
305687 99305687 1001 86380 86390 1
500703 99500703 1001 86380 86390 1
500681 99500681 1001 86380 86390 1
500759 99500759 1001 86380 86390 1
500410 99500410 1001 86380 86390 1
500489 99500489 1001 86380 86390 1
500223 99500223 1001 86380 86390 1
500197 99500197 1001 86380 86390 1
500211 99500211 1001 86380 86390 1
500355 99500355 1001 86380 86390 1
500278 99500278 1001 86380 86390 1
500982 99500982 1001 86380 86390 1
500831 99500831 1001 86380 86390 1
501578 99501578 1001 86380 86390 1
501637 99501637 1001 86380 86390 1
501320 99501320 1001 86380 86390 1
501418 99501418 1001 86380 86390 1
501354 99501354 1001 86380 86390 1
501277 99501277 1001 86380 86390 1
501164 99501164 1001 86380 86390 1
502344 99502344 1001 86380 86390 1
502140 99502140 1001 86380 86390 1
501872 99501872 1001 86380 86390 1
501902 99501902 1001 86380 86390 1
501956 99501956 1001 86380 86390 1
502011 99502011 1001 86380 86390 1
503211 99503211 1001 86380 86390 1
502999 99502999 1001 86380 86390 1
502949 99502949 1001 86380 86390 1
502914 99502914 1001 86380 86390 1
502967 99502967 1001 86380 86390 1
502718 99502718 1001 86380 86390 1
502850 99502850 1001 86380 86390 1
503365 99503365 1001 86380 86390 1
503456 99503456 1001 86380 86390 1
503482 99503482 1001 86380 86390 1
504073 99504073 1001 86380 86390 1
503933 99503933 1001 86380 86390 1
503555 99503555 1001 86380 86390 1
503560 99503560 1001 86380 86390 1
504270 99504270 1001 86380 86390 1
504167 99504167 1001 86380 86390 1
504856 99504856 1001 86380 86390 1
504811 99504811 1001 86380 86390 1
505755 99505755 1001 86380 86390 1
505718 99505718 1001 86380 86390 1
505487 99505487 1001 86380 86390 1
505380 99505380 1001 86380 86390 1
505472 99505472 1001 86380 86390 1
505524 99505524 1001 86380 86390 1
505923 99505923 1001 86380 86390 1
505835 99505835 1001 86380 86390 1
505964 99505964 1001 86380 86390 1
505824 99505824 1001 86380 86390 1
505788 99505788 1001 86380 86390 1
505853 99505853 1001 86380 86390 1
506311 99506311 1001 86380 86390 1
506183 99506183 1001 86380 86390 1
506056 99506056 1001 86380 86390 1
505994 99505994 1001 86380 86390 1
506728 99506728 1001 86380 86390 1
507243 99507243 1001 86380 86390 1
507360 99507360 1001 86380 86390 1
507335 99507335 1001 86380 86390 1
507271 99507271 1001 86380 86390 1
507313 99507313 1001 86380 86390 1
507057 99507057 1001 86380 86390 1
506949 99506949 1001 86380 86390 1
506924 99506924 1001 86380 86390 1
506937 99506937 1001 86380 86390 1
507483 99507483 1001 86380 86390 1
508053 99508053 1001 86380 86390 1
508169 99508169 1001 86380 86390 1
507629 99507629 1001 86380 86390 1
507659 99507659 1001 86380 86390 1
507819 99507819 1001 86380 86390 1
508411 99508411 1001 86380 86390 1
508270 99508270 1001 86380 86390 1
508926 99508926 1001 86380 86390 1
508967 99508967 1001 86380 86390 1
509066 99509066 1001 86380 86390 1
508984 99508984 1001 86380 86390 1
509151 99509151 1001 86380 86390 1
509698 99509698 1001 86380 86390 1
509700 99509700 1001 86380 86390 1
509752 99509752 1001 86380 86390 1
509753 99509753 1001 86380 86390 1
509643 99509643 1001 86380 86390 1
510003 99510003 1001 86380 86390 1
509991 99509991 1001 86380 86390 1
510571 99510571 1001 86380 86390 1
510407 99510407 1001 86380 86390 1
510459 99510459 1001 86380 86390 1
510802 99510802 1001 86380 86390 1
510791 99510791 1001 86380 86390 1
510804 99510804 1001 86380 86390 1
511407 99511407 1001 86380 86390 1
511488 99511488 1001 86380 86390 1
511084 99511084 1001 86380 86390 1
511124 99511124 1001 86380 86390 1
512240 99512240 1001 86380 86390 1
512005 99512005 1001 86380 86390 1
512021 99512021 1001 86380 86390 1
512107 99512107 1001 86380 86390 1
511948 99511948 1001 86380 86390 1
512475 99512475 1001 86380 86390 1
512464 99512464 1001 86380 86390 1
513045 99513045 1001 86380 86390 1
512955 99512955 1001 86380 86390 1
512660 99512660 1001 86380 86390 1
513374 99513374 1001 86380 86390 1
513209 99513209 1001 86380 86390 1
513330 99513330 1001 86380 86390 1
513213 99513213 1001 86380 86390 1
513900 99513900 1001 86380 86390 1
514027 99514027 1001 86380 86390 1
513714 99513714 1001 86380 86390 1
513491 99513491 1001 86380 86390 1
513615 99513615 1001 86380 86390 1
514141 99514141 1001 86380 86390 1
514745 99514745 1001 86380 86390 1
514746 99514746 1001 86380 86390 1
514708 99514708 1001 86380 86390 1
514813 99514813 1001 86380 86390 1
514738 99514738 1001 86380 86390 1
514727 99514727 1001 86380 86390 1
514818 99514818 1001 86380 86390 1
514607 99514607 1001 86380 86390 1
514454 99514454 1001 86380 86390 1
514387 99514387 1001 86380 86390 1
514858 99514858 1001 86380 86390 1
514885 99514885 1001 86380 86390 1
515016 99515016 1001 86380 86390 1
515586 99515586 1001 86380 86390 1
515663 99515663 1001 86380 86390 1
515400 99515400 1001 86380 86390 1
515427 99515427 1001 86380 86390 1
515353 99515353 1001 86380 86390 1
515343 99515343 1001 86380 86390 1
515158 99515158 1001 86380 86390 1
515686 99515686 1001 86380 86390 1
515791 99515791 1001 86380 86390 1
515818 99515818 1001 86380 86390 1
516164 99516164 1001 86380 86390 1
516195 99516195 1001 86380 86390 1
516086 99516086 1001 86380 86390 1
515895 99515895 1001 86380 86390 1
516685 99516685 1001 86380 86390 1
517207 99517207 1001 86380 86390 1
517273 99517273 1001 86380 86390 1
517170 99517170 1001 86380 86390 1
517318 99517318 1001 86380 86390 1
517320 99517320 1001 86380 86390 1
516759 99516759 1001 86380 86390 1
516850 99516850 1001 86380 86390 1
516891 99516891 1001 86380 86390 1
517495 99517495 1001 86380 86390 1
518042 99518042 1001 86380 86390 1
518056 99518056 1001 86380 86390 1
517753 99517753 1001 86380 86390 1
517793 99517793 1001 86380 86390 1
517571 99517571 1001 86380 86390 1
517650 99517650 1001 86380 86390 1
518284 99518284 1001 86380 86390 1
518313 99518313 1001 86380 86390 1
518905 99518905 1001 86380 86390 1
518577 99518577 1001 86380 86390 1
518677 99518677 1001 86380 86390 1
518505 99518505 1001 86380 86390 1
519127 99519127 1001 86380 86390 1
519765 99519765 1001 86380 86390 1
519611 99519611 1001 86380 86390 1
519679 99519679 1001 86380 86390 1
519441 99519441 1001 86380 86390 1
519317 99519317 1001 86380 86390 1
519215 99519215 1001 86380 86390 1
519850 99519850 1001 86380 86390 1
520590 99520590 1001 86380 86390 1
520526 99520526 1001 86380 86390 1
520090 99520090 1001 86380 86390 1
520702 99520702 1001 86380 86390 1
520717 99520717 1001 86380 86390 1
520709 99520709 1001 86380 86390 1
521317 99521317 1001 86380 86390 1
521099 99521099 1001 86380 86390 1
521130 99521130 1001 86380 86390 1
520885 99520885 1001 86380 86390 1
521030 99521030 1001 86380 86390 1
521468 99521468 1001 86380 86390 1
521616 99521616 1001 86380 86390 1
521553 99521553 1001 86380 86390 1
522094 99522094 1001 86380 86390 1
522278 99522278 1001 86380 86390 1
522214 99522214 1001 86380 86390 1
522137 99522137 1001 86380 86390 1
521895 99521895 1001 86380 86390 1
522055 99522055 1001 86380 86390 1
521765 99521765 1001 86380 86390 1
521786 99521786 1001 86380 86390 1
522473 99522473 1001 86380 86390 1
522362 99522362 1001 86380 86390 1
522326 99522326 1001 86380 86390 1
523115 99523115 1001 86380 86390 1
522720 99522720 1001 86380 86390 1
522755 99522755 1001 86380 86390 1
522705 99522705 1001 86380 86390 1
522633 99522633 1001 86380 86390 1
522699 99522699 1001 86380 86390 1
523295 99523295 1001 86380 86390 1
523873 99523873 1001 86380 86390 1
523665 99523665 1001 86380 86390 1
523575 99523575 1001 86380 86390 1
523519 99523519 1001 86380 86390 1
523462 99523462 1001 86380 86390 1
523464 99523464 1001 86380 86390 1
524061 99524061 1001 86380 86390 1
524050 99524050 1001 86380 86390 1
524122 99524122 1001 86380 86390 1
524711 99524711 1001 86380 86390 1
524714 99524714 1001 86380 86390 1
524574 99524574 1001 86380 86390 1
524665 99524665 1001 86380 86390 1
524718 99524718 1001 86380 86390 1
524347 99524347 1001 86380 86390 1
525409 99525409 1001 86380 86390 1
525492 99525492 1001 86380 86390 1
525264 99525264 1001 86380 86390 1
525337 99525337 1001 86380 86390 1
525644 99525644 1001 86380 86390 1
526230 99526230 1001 86380 86390 1
525910 99525910 1001 86380 86390 1
525939 99525939 1001 86380 86390 1
525952 99525952 1001 86380 86390 1
525865 99525865 1001 86380 86390 1
526579 99526579 1001 86380 86390 1
527176 99527176 1001 86380 86390 1
527066 99527066 1001 86380 86390 1
526727 99526727 1001 86380 86390 1
526795 99526795 1001 86380 86390 1
527299 99527299 1001 86380 86390 1
527329 99527329 1001 86380 86390 1
527368 99527368 1001 86380 86390 1
527358 99527358 1001 86380 86390 1
527360 99527360 1001 86380 86390 1
527869 99527869 1001 86380 86390 1
527690 99527690 1001 86380 86390 1
527708 99527708 1001 86380 86390 1
527512 99527512 1001 86380 86390 1
527466 99527466 1001 86380 86390 1
528219 99528219 1001 86380 86390 1
528225 99528225 1001 86380 86390 1
528645 99528645 1001 86380 86390 1
528546 99528546 1001 86380 86390 1
529639 99529639 1001 86380 86390 1
529395 99529395 1001 86380 86390 1
529425 99529425 1001 86380 86390 1
529115 99529115 1001 86380 86390 1
529804 99529804 1001 86380 86390 1
529809 99529809 1001 86380 86390 1
530441 99530441 1001 86380 86390 1
530356 99530356 1001 86380 86390 1
530146 99530146 1001 86380 86390 1
530102 99530102 1001 86380 86390 1
530566 99530566 1001 86380 86390 1
531310 99531310 1001 86380 86390 1
531247 99531247 1001 86380 86390 1
531365 99531365 1001 86380 86390 1
531471 99531471 1001 86380 86390 1
531528 99531528 1001 86380 86390 1
531426 99531426 1001 86380 86390 1
531569 99531569 1001 86380 86390 1
532110 99532110 1001 86380 86390 1
532198 99532198 1001 86380 86390 1
531937 99531937 1001 86380 86390 1
531951 99531951 1001 86380 86390 1
531998 99531998 1001 86380 86390 1
531662 99531662 1001 86380 86390 1
531674 99531674 1001 86380 86390 1
532404 99532404 1001 86380 86390 1
532277 99532277 1001 86380 86390 1
532409 99532409 1001 86380 86390 1
532826 99532826 1001 86380 86390 1
532778 99532778 1001 86380 86390 1
532483 99532483 1001 86380 86390 1
532524 99532524 1001 86380 86390 1
533132 99533132 1001 86380 86390 1
533127 99533127 1001 86380 86390 1
533770 99533770 1001 86380 86390 1
533837 99533837 1001 86380 86390 1
533555 99533555 1001 86380 86390 1
533319 99533319 1001 86380 86390 1
533437 99533437 1001 86380 86390 1
533984 99533984 1001 86380 86390 1
533899 99533899 1001 86380 86390 1
534006 99534006 1001 86380 86390 1
533906 99533906 1001 86380 86390 1
534623 99534623 1001 86380 86390 1
534330 99534330 1001 86380 86390 1
534281 99534281 1001 86380 86390 1
534120 99534120 1001 86380 86390 1
534086 99534086 1001 86380 86390 1
535428 99535428 1001 86380 86390 1
535403 99535403 1001 86380 86390 1
535469 99535469 1001 86380 86390 1
535196 99535196 1001 86380 86390 1
535289 99535289 1001 86380 86390 1
535059 99535059 1001 86380 86390 1
534991 99534991 1001 86380 86390 1
534953 99534953 1001 86380 86390 1
535586 99535586 1001 86380 86390 1
536161 99536161 1001 86380 86390 1
536266 99536266 1001 86380 86390 1
536330 99536330 1001 86380 86390 1
535837 99535837 1001 86380 86390 1
535856 99535856 1001 86380 86390 1
536511 99536511 1001 86380 86390 1
537161 99537161 1001 86380 86390 1
536761 99536761 1001 86380 86390 1
536645 99536645 1001 86380 86390 1
536674 99536674 1001 86380 86390 1
537164 99537164 1001 86380 86390 1
537307 99537307 1001 86380 86390 1
537883 99537883 1001 86380 86390 1
537489 99537489 1001 86380 86390 1
537477 99537477 1001 86380 86390 1
538661 99538661 1001 86380 86390 1
538687 99538687 1001 86380 86390 1
538965 99538965 1001 86380 86390 1
538836 99538836 1001 86380 86390 1
539526 99539526 1001 86380 86390 1
539605 99539605 1001 86380 86390 1
539204 99539204 1001 86380 86390 1
539066 99539066 1001 86380 86390 1
539118 99539118 1001 86380 86390 1
539704 99539704 1001 86380 86390 1
540401 99540401 1001 86380 86390 1
540068 99540068 1001 86380 86390 1
540148 99540148 1001 86380 86390 1
540254 99540254 1001 86380 86390 1
540256 99540256 1001 86380 86390 1
539930 99539930 1001 86380 86390 1
540547 99540547 1001 86380 86390 1
541220 99541220 1001 86380 86390 1
541271 99541271 1001 86380 86390 1
541119 99541119 1001 86380 86390 1
541274 99541274 1001 86380 86390 1
540956 99540956 1001 86380 86390 1
541475 99541475 1001 86380 86390 1
541938 99541938 1001 86380 86390 1
542044 99542044 1001 86380 86390 1
541842 99541842 1001 86380 86390 1
541795 99541795 1001 86380 86390 1
541614 99541614 1001 86380 86390 1
542832 99542832 1001 86380 86390 1
542917 99542917 1001 86380 86390 1
542796 99542796 1001 86380 86390 1
542483 99542483 1001 86380 86390 1
542406 99542406 1001 86380 86390 1
542397 99542397 1001 86380 86390 1
543003 99543003 1001 86380 86390 1
542993 99542993 1001 86380 86390 1
543591 99543591 1001 86380 86390 1
543718 99543718 1001 86380 86390 1
543266 99543266 1001 86380 86390 1
543782 99543782 1001 86380 86390 1
543912 99543912 1001 86380 86390 1
543926 99543926 1001 86380 86390 1
543965 99543965 1001 86380 86390 1
543798 99543798 1001 86380 86390 1
543903 99543903 1001 86380 86390 1
543801 99543801 1001 86380 86390 1
544171 99544171 1001 86380 86390 1
543990 99543990 1001 86380 86390 1
544096 99544096 1001 86380 86390 1
544161 99544161 1001 86380 86390 1
544650 99544650 1001 86380 86390 1
544690 99544690 1001 86380 86390 1
428340 708 1001 57180 60057 1
400123 99400123 1001 86380 86390 1
400161 99400161 1001 86380 86390 1
400923 99400923 1001 86380 86390 1
400860 99400860 1001 86380 86390 1
400950 99400950 1001 86380 86390 1
401216 99401216 1001 86380 86390 1
401240 99401240 1001 86380 86390 1
401415 99401415 1001 86380 86390 1
401505 99401505 1001 86380 86390 1
401628 99401628 1001 86380 86390 1
401847 99401847 1001 86380 86390 1
402465 99402465 1001 86380 86390 1
402582 99402582 1001 86380 86390 1
402795 99402795 1001 86380 86390 1
403179 99403179 1001 86380 86390 1
404206 99404206 1001 86380 86390 1
404538 99404538 1001 86380 86390 1
404596 99404596 1001 86380 86390 1
405090 99405090 1001 86380 86390 1
405045 99405045 1001 86380 86390 1
405128 99405128 1001 86380 86390 1
405553 99405553 1001 86380 86390 1
405542 99405542 1001 86380 86390 1
406364 99406364 1001 86380 86390 1
406937 99406937 1001 86380 86390 1
406909 99406909 1001 86380 86390 1
407741 99407741 1001 86380 86390 1
408076 99408076 1001 86380 86390 1
408614 99408614 1001 86380 86390 1
408983 99408983 1001 86380 86390 1
409377 99409377 1001 86380 86390 1
409473 99409473 1001 86380 86390 1
409723 99409723 1001 86380 86390 1
410071 99410071 1001 86380 86390 1
410113 99410113 1001 86380 86390 1
410281 99410281 1001 86380 86390 1
410287 99410287 1001 86380 86390 1
411086 99411086 1001 86380 86390 1
411480 99411480 1001 86380 86390 1
411454 99411454 1001 86380 86390 1
411954 99411954 1001 86380 86390 1
412697 99412697 1001 86380 86390 1
412702 99412702 1001 86380 86390 1
412853 99412853 1001 86380 86390 1
413962 99413962 1001 86380 86390 1
415056 99415056 1001 86380 86390 1
415192 99415192 1001 86380 86390 1
415122 99415122 1001 86380 86390 1
414653 99414653 1001 86380 86390 1
414549 99414549 1001 86380 86390 1
414382 99414382 1001 86380 86390 1
415359 99415359 1001 86380 86390 1
416628 99416628 1001 86380 86390 1
416718 99416718 1001 86380 86390 1
416320 99416320 1001 86380 86390 1
415908 99415908 1001 86380 86390 1
415978 99415978 1001 86380 86390 1
415942 99415942 1001 86380 86390 1
417259 99417259 1001 86380 86390 1
417050 99417050 1001 86380 86390 1
417347 99417347 1001 86380 86390 1
417607 99417607 1001 86380 86390 1
418461 99418461 1001 86380 86390 1
418683 99418683 1001 86380 86390 1
418333 99418333 1001 86380 86390 1
417826 99417826 1001 86380 86390 1
418954 99418954 1001 86380 86390 1
418971 99418971 1001 86380 86390 1
420268 99420268 1001 86380 86390 1
419860 99419860 1001 86380 86390 1
419608 99419608 1001 86380 86390 1
420626 99420626 1001 86380 86390 1
420687 99420687 1001 86380 86390 1
421863 99421863 1001 86380 86390 1
421550 99421550 1001 86380 86390 1
421552 99421552 1001 86380 86390 1
421422 99421422 1001 86380 86390 1
421041 99421041 1001 86380 86390 1
420937 99420937 1001 86380 86390 1
421091 99421091 1001 86380 86390 1
422383 99422383 1001 86380 86390 1
422452 99422452 1001 86380 86390 1
423661 99423661 1001 86380 86390 1
423145 99423145 1001 86380 86390 1
422663 99422663 1001 86380 86390 1
422876 99422876 1001 86380 86390 1
424102 99424102 1001 86380 86390 1
423981 99423981 1001 86380 86390 1
425081 99425081 1001 86380 86390 1
425326 99425326 1001 86380 86390 1
425060 99425060 1001 86380 86390 1
425337 99425337 1001 86380 86390 1
424829 99424829 1001 86380 86390 1
424969 99424969 1001 86380 86390 1
424792 99424792 1001 86380 86390 1
424213 99424213 1001 86380 86390 1
424154 99424154 1001 86380 86390 1
424515 99424515 1001 86380 86390 1
424432 99424432 1001 86380 86390 1
425741 99425741 1001 86380 86390 1
424153 99424153 1001 86380 86390 1
425460 99425460 1001 86380 86390 1
425578 99425578 1001 86380 86390 1
426330 99426330 1001 86380 86390 1
426655 99426655 1001 86380 86390 1
426318 99426318 1001 86380 86390 1
425897 99425897 1001 86380 86390 1
425875 99425875 1001 86380 86390 1
427443 99427443 1001 86380 86390 1
427428 99427428 1001 86380 86390 1
427229 99427229 1001 86380 86390 1
428468 99428468 1001 86380 86390 1
428156 99428156 1001 86380 86390 1
428101 99428101 1001 86380 86390 1
430192 99430192 1001 86380 86390 1
430341 99430341 1001 86380 86390 1
429616 99429616 1001 86380 86390 1
429886 99429886 1001 86380 86390 1
429842 99429842 1001 86380 86390 1
429608 99429608 1001 86380 86390 1
430683 99430683 1001 86380 86390 1
430644 99430644 1001 86380 86390 1
431518 99431518 1001 86380 86390 1
431092 99431092 1001 86380 86390 1
432349 99432349 1001 86380 86390 1
432328 99432328 1001 86380 86390 1
432229 99432229 1001 86380 86390 1
432473 99432473 1001 86380 86390 1
433518 99433518 1001 86380 86390 1
433410 99433410 1001 86380 86390 1
433053 99433053 1001 86380 86390 1
433204 99433204 1001 86380 86390 1
432514 99432514 1001 86380 86390 1
433958 99433958 1001 86380 86390 1
435032 99435032 1001 86380 86390 1
435229 99435229 1001 86380 86390 1
434637 99434637 1001 86380 86390 1
434715 99434715 1001 86380 86390 1
434792 99434792 1001 86380 86390 1
434691 99434691 1001 86380 86390 1
434144 99434144 1001 86380 86390 1
434224 99434224 1001 86380 86390 1
435692 99435692 1001 86380 86390 1
436914 99436914 1001 86380 86390 1
436196 99436196 1001 86380 86390 1
436335 99436335 1001 86380 86390 1
300529 99300529 1001 86380 86390 1
300461 99300461 1001 86380 86390 1
300464 99300464 1001 86380 86390 1
300470 99300470 1001 86380 86390 1
300262 99300262 1001 86380 86390 1
301443 99301443 1001 86380 86390 1
301201 99301201 1001 86380 86390 1
301108 99301108 1001 86380 86390 1
301084 99301084 1001 86380 86390 1
301733 99301733 1001 86380 86390 1
301736 99301736 1001 86380 86390 1
301687 99301687 1001 86380 86390 1
301675 99301675 1001 86380 86390 1
301615 99301615 1001 86380 86390 1
301654 99301654 1001 86380 86390 1
302174 99302174 1001 86380 86390 1
302414 99302414 1001 86380 86390 1
302389 99302389 1001 86380 86390 1
303194 99303194 1001 86380 86390 1
303196 99303196 1001 86380 86390 1
303154 99303154 1001 86380 86390 1
302663 99302663 1001 86380 86390 1
302695 99302695 1001 86380 86390 1
302699 99302699 1001 86380 86390 1
303245 99303245 1001 86380 86390 1
303328 99303328 1001 86380 86390 1
303305 99303305 1001 86380 86390 1
304026 99304026 1001 86380 86390 1
303741 99303741 1001 86380 86390 1
303440 99303440 1001 86380 86390 1
303550 99303550 1001 86380 86390 1
304224 99304224 1001 86380 86390 1
304839 99304839 1001 86380 86390 1
304488 99304488 1001 86380 86390 1
304480 99304480 1001 86380 86390 1
304927 99304927 1001 86380 86390 1
305047 99305047 1001 86380 86390 1
305532 99305532 1001 86380 86390 1
305574 99305574 1001 86380 86390 1
305536 99305536 1001 86380 86390 1
305458 99305458 1001 86380 86390 1
305233 99305233 1001 86380 86390 1
305137 99305137 1001 86380 86390 1
305150 99305150 1001 86380 86390 1
305140 99305140 1001 86380 86390 1
500119 99500119 1001 86380 86390 1
500754 99500754 1001 86380 86390 1
500801 99500801 1001 86380 86390 1
500569 99500569 1001 86380 86390 1
500598 99500598 1001 86380 86390 1
500295 99500295 1001 86380 86390 1
500879 99500879 1001 86380 86390 1
500944 99500944 1001 86380 86390 1
501012 99501012 1001 86380 86390 1
501554 99501554 1001 86380 86390 1
501356 99501356 1001 86380 86390 1
501410 99501410 1001 86380 86390 1
501323 99501323 1001 86380 86390 1
501161 99501161 1001 86380 86390 1
501681 99501681 1001 86380 86390 1
501840 99501840 1001 86380 86390 1
502414 99502414 1001 86380 86390 1
502403 99502403 1001 86380 86390 1
502328 99502328 1001 86380 86390 1
502094 99502094 1001 86380 86390 1
502201 99502201 1001 86380 86390 1
502153 99502153 1001 86380 86390 1
501886 99501886 1001 86380 86390 1
501894 99501894 1001 86380 86390 1
502485 99502485 1001 86380 86390 1
503050 99503050 1001 86380 86390 1
502890 99502890 1001 86380 86390 1
502747 99502747 1001 86380 86390 1
504113 99504113 1001 86380 86390 1
503975 99503975 1001 86380 86390 1
503808 99503808 1001 86380 86390 1
503733 99503733 1001 86380 86390 1
504241 99504241 1001 86380 86390 1
504859 99504859 1001 86380 86390 1
504650 99504650 1001 86380 86390 1
504542 99504542 1001 86380 86390 1
504492 99504492 1001 86380 86390 1
504364 99504364 1001 86380 86390 1
504522 99504522 1001 86380 86390 1
504434 99504434 1001 86380 86390 1
504526 99504526 1001 86380 86390 1
505068 99505068 1001 86380 86390 1
505069 99505069 1001 86380 86390 1
505643 99505643 1001 86380 86390 1
505568 99505568 1001 86380 86390 1
505685 99505685 1001 86380 86390 1
505598 99505598 1001 86380 86390 1
505151 99505151 1001 86380 86390 1
505178 99505178 1001 86380 86390 1
505938 99505938 1001 86380 86390 1
505921 99505921 1001 86380 86390 1
506501 99506501 1001 86380 86390 1
506005 99506005 1001 86380 86390 1
506687 99506687 1001 86380 86390 1
507310 99507310 1001 86380 86390 1
507014 99507014 1001 86380 86390 1
507149 99507149 1001 86380 86390 1
506868 99506868 1001 86380 86390 1
506881 99506881 1001 86380 86390 1
506809 99506809 1001 86380 86390 1
506930 99506930 1001 86380 86390 1
507592 99507592 1001 86380 86390 1
507557 99507557 1001 86380 86390 1
507941 99507941 1001 86380 86390 1
507782 99507782 1001 86380 86390 1
508336 99508336 1001 86380 86390 1
508365 99508365 1001 86380 86390 1
508423 99508423 1001 86380 86390 1
508993 99508993 1001 86380 86390 1
508779 99508779 1001 86380 86390 1
508664 99508664 1001 86380 86390 1
508788 99508788 1001 86380 86390 1
508671 99508671 1001 86380 86390 1
508685 99508685 1001 86380 86390 1
508776 99508776 1001 86380 86390 1
508543 99508543 1001 86380 86390 1
509241 99509241 1001 86380 86390 1
509268 99509268 1001 86380 86390 1
509167 99509167 1001 86380 86390 1
509105 99509105 1001 86380 86390 1
509708 99509708 1001 86380 86390 1
509895 99509895 1001 86380 86390 1
509368 99509368 1001 86380 86390 1
509925 99509925 1001 86380 86390 1
510012 99510012 1001 86380 86390 1
510723 99510723 1001 86380 86390 1
510525 99510525 1001 86380 86390 1
510368 99510368 1001 86380 86390 1
510435 99510435 1001 86380 86390 1
510265 99510265 1001 86380 86390 1
510152 99510152 1001 86380 86390 1
510273 99510273 1001 86380 86390 1
510879 99510879 1001 86380 86390 1
511517 99511517 1001 86380 86390 1
511275 99511275 1001 86380 86390 1
511279 99511279 1001 86380 86390 1
511021 99511021 1001 86380 86390 1
511696 99511696 1001 86380 86390 1
511714 99511714 1001 86380 86390 1
511891 99511891 1001 86380 86390 1
511790 99511790 1001 86380 86390 1
512512 99512512 1001 86380 86390 1
513071 99513071 1001 86380 86390 1
513098 99513098 1001 86380 86390 1
512822 99512822 1001 86380 86390 1
512861 99512861 1001 86380 86390 1
512739 99512739 1001 86380 86390 1
512620 99512620 1001 86380 86390 1
513257 99513257 1001 86380 86390 1
513956 99513956 1001 86380 86390 1
513870 99513870 1001 86380 86390 1
513772 99513772 1001 86380 86390 1
513522 99513522 1001 86380 86390 1
514106 99514106 1001 86380 86390 1
514133 99514133 1001 86380 86390 1
514821 99514821 1001 86380 86390 1
514613 99514613 1001 86380 86390 1
514491 99514491 1001 86380 86390 1
514426 99514426 1001 86380 86390 1
515046 99515046 1001 86380 86390 1
515556 99515556 1001 86380 86390 1
515657 99515657 1001 86380 86390 1
515562 99515562 1001 86380 86390 1
515502 99515502 1001 86380 86390 1
515273 99515273 1001 86380 86390 1
515461 99515461 1001 86380 86390 1
515450 99515450 1001 86380 86390 1
515205 99515205 1001 86380 86390 1
515172 99515172 1001 86380 86390 1
515726 99515726 1001 86380 86390 1
516394 99516394 1001 86380 86390 1
516403 99516403 1001 86380 86390 1
516501 99516501 1001 86380 86390 1
516211 99516211 1001 86380 86390 1
516057 99516057 1001 86380 86390 1
516047 99516047 1001 86380 86390 1
516067 99516067 1001 86380 86390 1
516579 99516579 1001 86380 86390 1
516583 99516583 1001 86380 86390 1
517285 99517285 1001 86380 86390 1
516957 99516957 1001 86380 86390 1
516793 99516793 1001 86380 86390 1
516832 99516832 1001 86380 86390 1
516763 99516763 1001 86380 86390 1
516829 99516829 1001 86380 86390 1
517354 99517354 1001 86380 86390 1
517395 99517395 1001 86380 86390 1
517987 99517987 1001 86380 86390 1
517889 99517889 1001 86380 86390 1
517592 99517592 1001 86380 86390 1
517689 99517689 1001 86380 86390 1
517627 99517627 1001 86380 86390 1
518356 99518356 1001 86380 86390 1
518872 99518872 1001 86380 86390 1
518860 99518860 1001 86380 86390 1
518868 99518868 1001 86380 86390 1
518793 99518793 1001 86380 86390 1
518717 99518717 1001 86380 86390 1
518511 99518511 1001 86380 86390 1
518473 99518473 1001 86380 86390 1
518413 99518413 1001 86380 86390 1
518570 99518570 1001 86380 86390 1
518389 99518389 1001 86380 86390 1
519740 99519740 1001 86380 86390 1
519471 99519471 1001 86380 86390 1
519580 99519580 1001 86380 86390 1
519305 99519305 1001 86380 86390 1
520064 99520064 1001 86380 86390 1
520196 99520196 1001 86380 86390 1
520794 99520794 1001 86380 86390 1
520797 99520797 1001 86380 86390 1
520643 99520643 1001 86380 86390 1
521107 99521107 1001 86380 86390 1
521091 99521091 1001 86380 86390 1
520933 99520933 1001 86380 86390 1
521659 99521659 1001 86380 86390 1
521635 99521635 1001 86380 86390 1
521601 99521601 1001 86380 86390 1
522249 99522249 1001 86380 86390 1
521992 99521992 1001 86380 86390 1
521748 99521748 1001 86380 86390 1
522359 99522359 1001 86380 86390 1
523015 99523015 1001 86380 86390 1
522563 99522563 1001 86380 86390 1
522620 99522620 1001 86380 86390 1
522505 99522505 1001 86380 86390 1
523290 99523290 1001 86380 86390 1
523125 99523125 1001 86380 86390 1
523308 99523308 1001 86380 86390 1
523863 99523863 1001 86380 86390 1
523612 99523612 1001 86380 86390 1
523363 99523363 1001 86380 86390 1
523366 99523366 1001 86380 86390 1
523498 99523498 1001 86380 86390 1
524123 99524123 1001 86380 86390 1
524579 99524579 1001 86380 86390 1
524748 99524748 1001 86380 86390 1
524673 99524673 1001 86380 86390 1
524653 99524653 1001 86380 86390 1
524362 99524362 1001 86380 86390 1
524403 99524403 1001 86380 86390 1
524808 99524808 1001 86380 86390 1
524950 99524950 1001 86380 86390 1
524861 99524861 1001 86380 86390 1
525583 99525583 1001 86380 86390 1
525586 99525586 1001 86380 86390 1
525198 99525198 1001 86380 86390 1
525726 99525726 1001 86380 86390 1
526221 99526221 1001 86380 86390 1
526313 99526313 1001 86380 86390 1
526239 99526239 1001 86380 86390 1
526413 99526413 1001 86380 86390 1
526140 99526140 1001 86380 86390 1
526125 99526125 1001 86380 86390 1
526488 99526488 1001 86380 86390 1
526492 99526492 1001 86380 86390 1
527101 99527101 1001 86380 86390 1
527210 99527210 1001 86380 86390 1
527030 99527030 1001 86380 86390 1
526739 99526739 1001 86380 86390 1
527401 99527401 1001 86380 86390 1
527379 99527379 1001 86380 86390 1
527413 99527413 1001 86380 86390 1
527258 99527258 1001 86380 86390 1
527271 99527271 1001 86380 86390 1
527991 99527991 1001 86380 86390 1
527583 99527583 1001 86380 86390 1
528173 99528173 1001 86380 86390 1
528676 99528676 1001 86380 86390 1
528479 99528479 1001 86380 86390 1
528432 99528432 1001 86380 86390 1
528281 99528281 1001 86380 86390 1
528489 99528489 1001 86380 86390 1
528960 99528960 1001 86380 86390 1
529642 99529642 1001 86380 86390 1
529670 99529670 1001 86380 86390 1
529594 99529594 1001 86380 86390 1
529622 99529622 1001 86380 86390 1
529236 99529236 1001 86380 86390 1
529896 99529896 1001 86380 86390 1
529813 99529813 1001 86380 86390 1
529930 99529930 1001 86380 86390 1
530495 99530495 1001 86380 86390 1
530533 99530533 1001 86380 86390 1
530631 99530631 1001 86380 86390 1
530705 99530705 1001 86380 86390 1
531361 99531361 1001 86380 86390 1
531373 99531373 1001 86380 86390 1
531130 99531130 1001 86380 86390 1
530977 99530977 1001 86380 86390 1
530784 99530784 1001 86380 86390 1
530943 99530943 1001 86380 86390 1
530866 99530866 1001 86380 86390 1
530872 99530872 1001 86380 86390 1
532027 99532027 1001 86380 86390 1
532057 99532057 1001 86380 86390 1
531834 99531834 1001 86380 86390 1
531928 99531928 1001 86380 86390 1
531959 99531959 1001 86380 86390 1
532362 99532362 1001 86380 86390 1
532221 99532221 1001 86380 86390 1
532741 99532741 1001 86380 86390 1
532716 99532716 1001 86380 86390 1
532540 99532540 1001 86380 86390 1
532466 99532466 1001 86380 86390 1
532525 99532525 1001 86380 86390 1
533750 99533750 1001 86380 86390 1
533715 99533715 1001 86380 86390 1
533647 99533647 1001 86380 86390 1
533612 99533612 1001 86380 86390 1
533440 99533440 1001 86380 86390 1
534570 99534570 1001 86380 86390 1
534601 99534601 1001 86380 86390 1
534605 99534605 1001 86380 86390 1
534317 99534317 1001 86380 86390 1
534291 99534291 1001 86380 86390 1
534387 99534387 1001 86380 86390 1
534064 99534064 1001 86380 86390 1
534263 99534263 1001 86380 86390 1
534140 99534140 1001 86380 86390 1
534720 99534720 1001 86380 86390 1
534760 99534760 1001 86380 86390 1
534873 99534873 1001 86380 86390 1
535355 99535355 1001 86380 86390 1
535326 99535326 1001 86380 86390 1
535175 99535175 1001 86380 86390 1
535220 99535220 1001 86380 86390 1
534920 99534920 1001 86380 86390 1
534988 99534988 1001 86380 86390 1
535016 99535016 1001 86380 86390 1
535522 99535522 1001 86380 86390 1
536168 99536168 1001 86380 86390 1
536007 99536007 1001 86380 86390 1
535983 99535983 1001 86380 86390 1
535738 99535738 1001 86380 86390 1
537130 99537130 1001 86380 86390 1
537079 99537079 1001 86380 86390 1
536976 99536976 1001 86380 86390 1
536933 99536933 1001 86380 86390 1
536924 99536924 1001 86380 86390 1
536594 99536594 1001 86380 86390 1
536678 99536678 1001 86380 86390 1
537366 99537366 1001 86380 86390 1
537279 99537279 1001 86380 86390 1
537979 99537979 1001 86380 86390 1
538136 99538136 1001 86380 86390 1
538528 99538528 1001 86380 86390 1
539008 99539008 1001 86380 86390 1
538947 99538947 1001 86380 86390 1
538875 99538875 1001 86380 86390 1
539481 99539481 1001 86380 86390 1
539628 99539628 1001 86380 86390 1
539254 99539254 1001 86380 86390 1
539246 99539246 1001 86380 86390 1
539746 99539746 1001 86380 86390 1
539673 99539673 1001 86380 86390 1
540420 99540420 1001 86380 86390 1
540454 99540454 1001 86380 86390 1
540123 99540123 1001 86380 86390 1
540100 99540100 1001 86380 86390 1
539988 99539988 1001 86380 86390 1
540044 99540044 1001 86380 86390 1
540032 99540032 1001 86380 86390 1
539868 99539868 1001 86380 86390 1
539856 99539856 1001 86380 86390 1
540482 99540482 1001 86380 86390 1
540627 99540627 1001 86380 86390 1
540605 99540605 1001 86380 86390 1
540845 99540845 1001 86380 86390 1
540721 99540721 1001 86380 86390 1
540865 99540865 1001 86380 86390 1
541927 99541927 1001 86380 86390 1
541822 99541822 1001 86380 86390 1
541629 99541629 1001 86380 86390 1
541529 99541529 1001 86380 86390 1
541647 99541647 1001 86380 86390 1
541663 99541663 1001 86380 86390 1
542570 99542570 1001 86380 86390 1
542342 99542342 1001 86380 86390 1
543112 99543112 1001 86380 86390 1
542963 99542963 1001 86380 86390 1
543640 99543640 1001 86380 86390 1
543527 99543527 1001 86380 86390 1
543469 99543469 1001 86380 86390 1
543182 99543182 1001 86380 86390 1
543221 99543221 1001 86380 86390 1
543340 99543340 1001 86380 86390 1
543822 99543822 1001 86380 86390 1
543787 99543787 1001 86380 86390 1
543892 99543892 1001 86380 86390 1
543830 99543830 1001 86380 86390 1
544482 99544482 1001 86380 86390 1
544432 99544432 1001 86380 86390 1
544455 99544455 1001 86380 86390 1
544190 99544190 1001 86380 86390 1
544387 99544387 1001 86380 86390 1
544206 99544206 1001 86380 86390 1
544030 99544030 1001 86380 86390 1
544074 99544074 1001 86380 86390 1
544166 99544166 1001 86380 86390 1
544709 99544709 1001 86380 86390 1
402965 391 1001 72360 72897 1
427618 412 1001 38460 38997 1
434420 380 1001 40440 40797 1
530804 623 1002 37575 50117 1
400022 99400022 1001 86380 86390 1
400366 99400366 1001 86380 86390 1
400601 99400601 1001 86380 86390 1
400581 99400581 1001 86380 86390 1
400870 99400870 1001 86380 86390 1
400932 99400932 1001 86380 86390 1
400888 99400888 1001 86380 86390 1
401323 99401323 1001 86380 86390 1
401677 99401677 1001 86380 86390 1
402018 99402018 1001 86380 86390 1
402003 99402003 1001 86380 86390 1
402113 99402113 1001 86380 86390 1
402414 99402414 1001 86380 86390 1
402643 99402643 1001 86380 86390 1
403405 99403405 1001 86380 86390 1
403658 99403658 1001 86380 86390 1
404102 99404102 1001 86380 86390 1
404751 99404751 1001 86380 86390 1
405189 99405189 1001 86380 86390 1
405234 99405234 1001 86380 86390 1
405216 99405216 1001 86380 86390 1
405466 99405466 1001 86380 86390 1
405430 99405430 1001 86380 86390 1
405755 99405755 1001 86380 86390 1
406156 99406156 1001 86380 86390 1
406591 99406591 1001 86380 86390 1
407400 99407400 1001 86380 86390 1
408167 99408167 1001 86380 86390 1
408131 99408131 1001 86380 86390 1
408280 99408280 1001 86380 86390 1
408400 99408400 1001 86380 86390 1
408328 99408328 1001 86380 86390 1
409236 99409236 1001 86380 86390 1
409266 99409266 1001 86380 86390 1
409364 99409364 1001 86380 86390 1
409322 99409322 1001 86380 86390 1
409452 99409452 1001 86380 86390 1
409691 99409691 1001 86380 86390 1
409963 99409963 1001 86380 86390 1
410106 99410106 1001 86380 86390 1
410457 99410457 1001 86380 86390 1
410705 99410705 1001 86380 86390 1
410702 99410702 1001 86380 86390 1
410731 99410731 1001 86380 86390 1
410853 99410853 1001 86380 86390 1
410949 99410949 1001 86380 86390 1
411016 99411016 1001 86380 86390 1
410988 99410988 1001 86380 86390 1
411135 99411135 1001 86380 86390 1
411353 99411353 1001 86380 86390 1
411619 99411619 1001 86380 86390 1
411742 99411742 1001 86380 86390 1
411655 99411655 1001 86380 86390 1
413657 99413657 1001 86380 86390 1
413307 99413307 1001 86380 86390 1
412483 99412483 1001 86380 86390 1
412782 99412782 1001 86380 86390 1
413859 99413859 1001 86380 86390 1
414947 99414947 1001 86380 86390 1
414895 99414895 1001 86380 86390 1
414804 99414804 1001 86380 86390 1
414696 99414696 1001 86380 86390 1
414186 99414186 1001 86380 86390 1
415443 99415443 1001 86380 86390 1
415678 99415678 1001 86380 86390 1
415338 99415338 1001 86380 86390 1
415494 99415494 1001 86380 86390 1
415539 99415539 1001 86380 86390 1
416889 99416889 1001 86380 86390 1
416971 99416971 1001 86380 86390 1
416218 99416218 1001 86380 86390 1
416444 99416444 1001 86380 86390 1
417027 99417027 1001 86380 86390 1
417425 99417425 1001 86380 86390 1
417419 99417419 1001 86380 86390 1
418700 99418700 1001 86380 86390 1
418758 99418758 1001 86380 86390 1
417893 99417893 1001 86380 86390 1
417853 99417853 1001 86380 86390 1
418975 99418975 1001 86380 86390 1
420439 99420439 1001 86380 86390 1
420445 99420445 1001 86380 86390 1
420133 99420133 1001 86380 86390 1
420341 99420341 1001 86380 86390 1
420435 99420435 1001 86380 86390 1
419936 99419936 1001 86380 86390 1
419380 99419380 1001 86380 86390 1
419496 99419496 1001 86380 86390 1
419433 99419433 1001 86380 86390 1
419365 99419365 1001 86380 86390 1
420833 99420833 1001 86380 86390 1
420458 99420458 1001 86380 86390 1
421726 99421726 1001 86380 86390 1
421431 99421431 1001 86380 86390 1
421621 99421621 1001 86380 86390 1
422507 99422507 1001 86380 86390 1
422299 99422299 1001 86380 86390 1
423740 99423740 1001 86380 86390 1
423108 99423108 1001 86380 86390 1
422965 99422965 1001 86380 86390 1
423238 99423238 1001 86380 86390 1
423264 99423264 1001 86380 86390 1
422709 99422709 1001 86380 86390 1
424022 99424022 1001 86380 86390 1
425102 99425102 1001 86380 86390 1
425303 99425303 1001 86380 86390 1
425331 99425331 1001 86380 86390 1
424265 99424265 1001 86380 86390 1
425619 99425619 1001 86380 86390 1
425549 99425549 1001 86380 86390 1
426951 99426951 1001 86380 86390 1
426467 99426467 1001 86380 86390 1
426250 99426250 1001 86380 86390 1
426221 99426221 1001 86380 86390 1
427456 99427456 1001 86380 86390 1
427172 99427172 1001 86380 86390 1
427526 99427526 1001 86380 86390 1
428285 99428285 1001 86380 86390 1
427754 99427754 1001 86380 86390 1
427541 99427541 1001 86380 86390 1
428742 99428742 1001 86380 86390 1
428955 99428955 1001 86380 86390 1
429116 99429116 1001 86380 86390 1
430167 99430167 1001 86380 86390 1
430172 99430172 1001 86380 86390 1
429690 99429690 1001 86380 86390 1
429365 99429365 1001 86380 86390 1
429564 99429564 1001 86380 86390 1
429209 99429209 1001 86380 86390 1
430496 99430496 1001 86380 86390 1
432041 99432041 1001 86380 86390 1
431392 99431392 1001 86380 86390 1
431238 99431238 1001 86380 86390 1
431171 99431171 1001 86380 86390 1
430827 99430827 1001 86380 86390 1
430876 99430876 1001 86380 86390 1
430911 99430911 1001 86380 86390 1
433384 99433384 1001 86380 86390 1
432586 99432586 1001 86380 86390 1
432656 99432656 1001 86380 86390 1
432842 99432842 1001 86380 86390 1
433866 99433866 1001 86380 86390 1
433802 99433802 1001 86380 86390 1
434967 99434967 1001 86380 86390 1
434951 99434951 1001 86380 86390 1
434769 99434769 1001 86380 86390 1
434734 99434734 1001 86380 86390 1
434211 99434211 1001 86380 86390 1
434352 99434352 1001 86380 86390 1
434389 99434389 1001 86380 86390 1
435665 99435665 1001 86380 86390 1
436996 99436996 1001 86380 86390 1
437146 99437146 1001 86380 86390 1
436706 99436706 1001 86380 86390 1
436482 99436482 1001 86380 86390 1
436578 99436578 1001 86380 86390 1
436485 99436485 1001 86380 86390 1
436251 99436251 1001 86380 86390 1
437264 99437264 1001 86380 86390 1
300408 99300408 1001 86380 86390 1
300511 99300511 1001 86380 86390 1
300202 99300202 1001 86380 86390 1
300230 99300230 1001 86380 86390 1
300902 99300902 1001 86380 86390 1
300930 99300930 1001 86380 86390 1
301450 99301450 1001 86380 86390 1
301168 99301168 1001 86380 86390 1
301010 99301010 1001 86380 86390 1
301062 99301062 1001 86380 86390 1
301702 99301702 1001 86380 86390 1
301703 99301703 1001 86380 86390 1
301972 99301972 1001 86380 86390 1
302081 99302081 1001 86380 86390 1
301889 99301889 1001 86380 86390 1
301944 99301944 1001 86380 86390 1
301881 99301881 1001 86380 86390 1
301870 99301870 1001 86380 86390 1
301900 99301900 1001 86380 86390 1
302472 99302472 1001 86380 86390 1
302579 99302579 1001 86380 86390 1
302531 99302531 1001 86380 86390 1
302899 99302899 1001 86380 86390 1
302991 99302991 1001 86380 86390 1
302814 99302814 1001 86380 86390 1
302816 99302816 1001 86380 86390 1
302870 99302870 1001 86380 86390 1
303000 99303000 1001 86380 86390 1
302612 99302612 1001 86380 86390 1
302755 99302755 1001 86380 86390 1
303337 99303337 1001 86380 86390 1
303804 99303804 1001 86380 86390 1
303715 99303715 1001 86380 86390 1
303826 99303826 1001 86380 86390 1
303605 99303605 1001 86380 86390 1
304209 99304209 1001 86380 86390 1
304666 99304666 1001 86380 86390 1
304616 99304616 1001 86380 86390 1
304982 99304982 1001 86380 86390 1
305495 99305495 1001 86380 86390 1
305643 99305643 1001 86380 86390 1
305356 99305356 1001 86380 86390 1
305322 99305322 1001 86380 86390 1
305196 99305196 1001 86380 86390 1
305176 99305176 1001 86380 86390 1
305688 99305688 1001 86380 86390 1
500698 99500698 1001 86380 86390 1
500669 99500669 1001 86380 86390 1
500695 99500695 1001 86380 86390 1
500773 99500773 1001 86380 86390 1
500299 99500299 1001 86380 86390 1
500378 99500378 1001 86380 86390 1
500302 99500302 1001 86380 86390 1
500331 99500331 1001 86380 86390 1
500281 99500281 1001 86380 86390 1
500868 99500868 1001 86380 86390 1
500947 99500947 1001 86380 86390 1
501014 99501014 1001 86380 86390 1
501495 99501495 1001 86380 86390 1
501218 99501218 1001 86380 86390 1
501685 99501685 1001 86380 86390 1
502287 99502287 1001 86380 86390 1
502103 99502103 1001 86380 86390 1
502597 99502597 1001 86380 86390 1
503166 99503166 1001 86380 86390 1
502811 99502811 1001 86380 86390 1
503373 99503373 1001 86380 86390 1
503480 99503480 1001 86380 86390 1
503943 99503943 1001 86380 86390 1
503739 99503739 1001 86380 86390 1
503806 99503806 1001 86380 86390 1
503587 99503587 1001 86380 86390 1
503634 99503634 1001 86380 86390 1
503610 99503610 1001 86380 86390 1
504738 99504738 1001 86380 86390 1
504414 99504414 1001 86380 86390 1
505144 99505144 1001 86380 86390 1
505738 99505738 1001 86380 86390 1
505438 99505438 1001 86380 86390 1
505490 99505490 1001 86380 86390 1
505494 99505494 1001 86380 86390 1
505310 99505310 1001 86380 86390 1
505874 99505874 1001 86380 86390 1
505784 99505784 1001 86380 86390 1
505798 99505798 1001 86380 86390 1
505838 99505838 1001 86380 86390 1
505903 99505903 1001 86380 86390 1
506509 99506509 1001 86380 86390 1
506477 99506477 1001 86380 86390 1
506274 99506274 1001 86380 86390 1
506099 99506099 1001 86380 86390 1
506625 99506625 1001 86380 86390 1
506814 99506814 1001 86380 86390 1
506831 99506831 1001 86380 86390 1
507458 99507458 1001 86380 86390 1
507589 99507589 1001 86380 86390 1
507518 99507518 1001 86380 86390 1
508205 99508205 1001 86380 86390 1
508142 99508142 1001 86380 86390 1
507724 99507724 1001 86380 86390 1
507750 99507750 1001 86380 86390 1
508860 99508860 1001 86380 86390 1
508813 99508813 1001 86380 86390 1
508467 99508467 1001 86380 86390 1
508495 99508495 1001 86380 86390 1
508615 99508615 1001 86380 86390 1
508660 99508660 1001 86380 86390 1
509252 99509252 1001 86380 86390 1
509714 99509714 1001 86380 86390 1
509529 99509529 1001 86380 86390 1
509603 99509603 1001 86380 86390 1
509320 99509320 1001 86380 86390 1
509341 99509341 1001 86380 86390 1
509381 99509381 1001 86380 86390 1
509291 99509291 1001 86380 86390 1
510075 99510075 1001 86380 86390 1
509907 99509907 1001 86380 86390 1
510462 99510462 1001 86380 86390 1
510454 99510454 1001 86380 86390 1
510192 99510192 1001 86380 86390 1
510309 99510309 1001 86380 86390 1
510758 99510758 1001 86380 86390 1
510888 99510888 1001 86380 86390 1
511416 99511416 1001 86380 86390 1
511330 99511330 1001 86380 86390 1
510971 99510971 1001 86380 86390 1
511641 99511641 1001 86380 86390 1
512179 99512179 1001 86380 86390 1
512207 99512207 1001 86380 86390 1
511980 99511980 1001 86380 86390 1
512137 99512137 1001 86380 86390 1
511915 99511915 1001 86380 86390 1
511791 99511791 1001 86380 86390 1
512453 99512453 1001 86380 86390 1
512568 99512568 1001 86380 86390 1
512581 99512581 1001 86380 86390 1
513037 99513037 1001 86380 86390 1
513219 99513219 1001 86380 86390 1
513251 99513251 1001 86380 86390 1
513839 99513839 1001 86380 86390 1
513965 99513965 1001 86380 86390 1
513657 99513657 1001 86380 86390 1
513413 99513413 1001 86380 86390 1
513548 99513548 1001 86380 86390 1
514170 99514170 1001 86380 86390 1
514795 99514795 1001 86380 86390 1
514733 99514733 1001 86380 86390 1
514698 99514698 1001 86380 86390 1
514843 99514843 1001 86380 86390 1
514535 99514535 1001 86380 86390 1
514627 99514627 1001 86380 86390 1
514550 99514550 1001 86380 86390 1
514327 99514327 1001 86380 86390 1
514392 99514392 1001 86380 86390 1
514239 99514239 1001 86380 86390 1
514344 99514344 1001 86380 86390 1
514296 99514296 1001 86380 86390 1
515581 99515581 1001 86380 86390 1
515582 99515582 1001 86380 86390 1
515636 99515636 1001 86380 86390 1
515296 99515296 1001 86380 86390 1
515829 99515829 1001 86380 86390 1
516330 99516330 1001 86380 86390 1
516218 99516218 1001 86380 86390 1
516777 99516777 1001 86380 86390 1
516855 99516855 1001 86380 86390 1
518011 99518011 1001 86380 86390 1
518025 99518025 1001 86380 86390 1
517993 99517993 1001 86380 86390 1
517638 99517638 1001 86380 86390 1
518278 99518278 1001 86380 86390 1
518802 99518802 1001 86380 86390 1
518759 99518759 1001 86380 86390 1
518551 99518551 1001 86380 86390 1
518442 99518442 1001 86380 86390 1
519038 99519038 1001 86380 86390 1
519035 99519035 1001 86380 86390 1
519588 99519588 1001 86380 86390 1
519487 99519487 1001 86380 86390 1
519565 99519565 1001 86380 86390 1
519235 99519235 1001 86380 86390 1
519263 99519263 1001 86380 86390 1
519908 99519908 1001 86380 86390 1
519861 99519861 1001 86380 86390 1
520017 99520017 1001 86380 86390 1
520511 99520511 1001 86380 86390 1
520488 99520488 1001 86380 86390 1
520554 99520554 1001 86380 86390 1
520391 99520391 1001 86380 86390 1
520180 99520180 1001 86380 86390 1
520083 99520083 1001 86380 86390 1
520694 99520694 1001 86380 86390 1
520785 99520785 1001 86380 86390 1
520800 99520800 1001 86380 86390 1
520752 99520752 1001 86380 86390 1
521273 99521273 1001 86380 86390 1
521056 99521056 1001 86380 86390 1
520848 99520848 1001 86380 86390 1
520876 99520876 1001 86380 86390 1
521608 99521608 1001 86380 86390 1
521518 99521518 1001 86380 86390 1
521656 99521656 1001 86380 86390 1
522096 99522096 1001 86380 86390 1
521919 99521919 1001 86380 86390 1
521927 99521927 1001 86380 86390 1
521688 99521688 1001 86380 86390 1
521808 99521808 1001 86380 86390 1
521847 99521847 1001 86380 86390 1
521732 99521732 1001 86380 86390 1
522342 99522342 1001 86380 86390 1
521880 99521880 1001 86380 86390 1
522357 99522357 1001 86380 86390 1
522345 99522345 1001 86380 86390 1
522324 99522324 1001 86380 86390 1
522629 99522629 1001 86380 86390 1
523262 99523262 1001 86380 86390 1
523317 99523317 1001 86380 86390 1
523283 99523283 1001 86380 86390 1
523870 99523870 1001 86380 86390 1
523859 99523859 1001 86380 86390 1
523862 99523862 1001 86380 86390 1
523547 99523547 1001 86380 86390 1
524527 99524527 1001 86380 86390 1
524503 99524503 1001 86380 86390 1
524505 99524505 1001 86380 86390 1
524428 99524428 1001 86380 86390 1
524480 99524480 1001 86380 86390 1
524322 99524322 1001 86380 86390 1
524796 99524796 1001 86380 86390 1
524935 99524935 1001 86380 86390 1
525568 99525568 1001 86380 86390 1
525426 99525426 1001 86380 86390 1
525204 99525204 1001 86380 86390 1
525297 99525297 1001 86380 86390 1
525045 99525045 1001 86380 86390 1
526385 99526385 1001 86380 86390 1
526341 99526341 1001 86380 86390 1
526316 99526316 1001 86380 86390 1
526009 99526009 1001 86380 86390 1
525991 99525991 1001 86380 86390 1
526004 99526004 1001 86380 86390 1
525956 99525956 1001 86380 86390 1
526523 99526523 1001 86380 86390 1
526565 99526565 1001 86380 86390 1
526508 99526508 1001 86380 86390 1
527214 99527214 1001 86380 86390 1
527123 99527123 1001 86380 86390 1
527052 99527052 1001 86380 86390 1
527417 99527417 1001 86380 86390 1
527293 99527293 1001 86380 86390 1
528039 99528039 1001 86380 86390 1
528055 99528055 1001 86380 86390 1
527983 99527983 1001 86380 86390 1
528009 99528009 1001 86380 86390 1
527696 99527696 1001 86380 86390 1
527802 99527802 1001 86380 86390 1
528235 99528235 1001 86380 86390 1
528136 99528136 1001 86380 86390 1
528786 99528786 1001 86380 86390 1
528696 99528696 1001 86380 86390 1
528659 99528659 1001 86380 86390 1
528584 99528584 1001 86380 86390 1
528499 99528499 1001 86380 86390 1
528300 99528300 1001 86380 86390 1
528940 99528940 1001 86380 86390 1
529006 99529006 1001 86380 86390 1
529712 99529712 1001 86380 86390 1
529646 99529646 1001 86380 86390 1
529672 99529672 1001 86380 86390 1
529721 99529721 1001 86380 86390 1
529722 99529722 1001 86380 86390 1
529725 99529725 1001 86380 86390 1
529184 99529184 1001 86380 86390 1
529292 99529292 1001 86380 86390 1
529257 99529257 1001 86380 86390 1
530435 99530435 1001 86380 86390 1
530180 99530180 1001 86380 86390 1
530588 99530588 1001 86380 86390 1
530984 99530984 1001 86380 86390 1
531055 99531055 1001 86380 86390 1
530785 99530785 1001 86380 86390 1
530762 99530762 1001 86380 86390 1
531438 99531438 1001 86380 86390 1
531452 99531452 1001 86380 86390 1
532035 99532035 1001 86380 86390 1
531870 99531870 1001 86380 86390 1
531862 99531862 1001 86380 86390 1
531754 99531754 1001 86380 86390 1
531789 99531789 1001 86380 86390 1
532275 99532275 1001 86380 86390 1
532407 99532407 1001 86380 86390 1
532929 99532929 1001 86380 86390 1
532968 99532968 1001 86380 86390 1
532643 99532643 1001 86380 86390 1
532515 99532515 1001 86380 86390 1
532614 99532614 1001 86380 86390 1
532615 99532615 1001 86380 86390 1
533125 99533125 1001 86380 86390 1
533782 99533782 1001 86380 86390 1
533749 99533749 1001 86380 86390 1
533802 99533802 1001 86380 86390 1
533594 99533594 1001 86380 86390 1
533496 99533496 1001 86380 86390 1
533354 99533354 1001 86380 86390 1
533267 99533267 1001 86380 86390 1
533385 99533385 1001 86380 86390 1
533347 99533347 1001 86380 86390 1
533412 99533412 1001 86380 86390 1
534289 99534289 1001 86380 86390 1
534462 99534462 1001 86380 86390 1
534412 99534412 1001 86380 86390 1
534240 99534240 1001 86380 86390 1
534774 99534774 1001 86380 86390 1
534878 99534878 1001 86380 86390 1
534757 99534757 1001 86380 86390 1
535478 99535478 1001 86380 86390 1
535419 99535419 1001 86380 86390 1
535125 99535125 1001 86380 86390 1
535275 99535275 1001 86380 86390 1
535044 99535044 1001 86380 86390 1
534999 99534999 1001 86380 86390 1
534898 99534898 1001 86380 86390 1
534989 99534989 1001 86380 86390 1
535548 99535548 1001 86380 86390 1
536162 99536162 1001 86380 86390 1
536269 99536269 1001 86380 86390 1
536106 99536106 1001 86380 86390 1
536126 99536126 1001 86380 86390 1
535999 99535999 1001 86380 86390 1
536338 99536338 1001 86380 86390 1
537010 99537010 1001 86380 86390 1
536989 99536989 1001 86380 86390 1
536827 99536827 1001 86380 86390 1
536781 99536781 1001 86380 86390 1
536613 99536613 1001 86380 86390 1
536696 99536696 1001 86380 86390 1
537357 99537357 1001 86380 86390 1
537324 99537324 1001 86380 86390 1
537836 99537836 1001 86380 86390 1
537902 99537902 1001 86380 86390 1
537812 99537812 1001 86380 86390 1
537944 99537944 1001 86380 86390 1
537683 99537683 1001 86380 86390 1
537398 99537398 1001 86380 86390 1
537412 99537412 1001 86380 86390 1
537490 99537490 1001 86380 86390 1
538092 99538092 1001 86380 86390 1
538638 99538638 1001 86380 86390 1
538506 99538506 1001 86380 86390 1
538481 99538481 1001 86380 86390 1
538352 99538352 1001 86380 86390 1
538270 99538270 1001 86380 86390 1
538866 99538866 1001 86380 86390 1
538818 99538818 1001 86380 86390 1
539624 99539624 1001 86380 86390 1
539429 99539429 1001 86380 86390 1
539432 99539432 1001 86380 86390 1
539078 99539078 1001 86380 86390 1
539692 99539692 1001 86380 86390 1
539724 99539724 1001 86380 86390 1
540315 99540315 1001 86380 86390 1
540269 99540269 1001 86380 86390 1
540273 99540273 1001 86380 86390 1
540350 99540350 1001 86380 86390 1
539949 99539949 1001 86380 86390 1
539973 99539973 1001 86380 86390 1
541281 99541281 1001 86380 86390 1
540994 99540994 1001 86380 86390 1
540795 99540795 1001 86380 86390 1
540864 99540864 1001 86380 86390 1
542087 99542087 1001 86380 86390 1
542114 99542114 1001 86380 86390 1
541732 99541732 1001 86380 86390 1
541914 99541914 1001 86380 86390 1
542287 99542287 1001 86380 86390 1
542238 99542238 1001 86380 86390 1
542307 99542307 1001 86380 86390 1
542856 99542856 1001 86380 86390 1
542845 99542845 1001 86380 86390 1
542664 99542664 1001 86380 86390 1
542493 99542493 1001 86380 86390 1
543018 99543018 1001 86380 86390 1
543571 99543571 1001 86380 86390 1
543751 99543751 1001 86380 86390 1
543281 99543281 1001 86380 86390 1
543178 99543178 1001 86380 86390 1
544422 99544422 1001 86380 86390 1
544411 99544411 1001 86380 86390 1
544451 99544451 1001 86380 86390 1
544557 99544557 1001 86380 86390 1
544389 99544389 1001 86380 86390 1
544006 99544006 1001 86380 86390 1
544179 99544179 1001 86380 86390 1
544012 99544012 1001 86380 86390 1
544025 99544025 1001 86380 86390 1
544634 99544634 1001 86380 86390 1
544654 99544654 1001 86380 86390 1
522395 745 1001 66062 66361 1
525223 812 1001 70169 70468 1
400169 99400169 1001 86380 86390 1
401344 99401344 1001 86380 86390 1
401821 99401821 1001 86380 86390 1
402413 99402413 1001 86380 86390 1
402523 99402523 1001 86380 86390 1
402678 99402678 1001 86380 86390 1
402964 99402964 1001 86380 86390 1
402965 99402965 1001 86380 86390 1
403013 99403013 1001 86380 86390 1
403488 99403488 1001 86380 86390 1
403699 99403699 1001 86380 86390 1
403627 99403627 1001 86380 86390 1
404043 99404043 1001 86380 86390 1
404557 99404557 1001 86380 86390 1
404725 99404725 1001 86380 86390 1
405056 99405056 1001 86380 86390 1
405296 99405296 1001 86380 86390 1
405384 99405384 1001 86380 86390 1
405388 99405388 1001 86380 86390 1
405540 99405540 1001 86380 86390 1
405612 99405612 1001 86380 86390 1
405848 99405848 1001 86380 86390 1
405885 99405885 1001 86380 86390 1
405948 99405948 1001 86380 86390 1
406114 99406114 1001 86380 86390 1
406145 99406145 1001 86380 86390 1
406396 99406396 1001 86380 86390 1
406553 99406553 1001 86380 86390 1
406731 99406731 1001 86380 86390 1
406689 99406689 1001 86380 86390 1
406667 99406667 1001 86380 86390 1
406797 99406797 1001 86380 86390 1
407017 99407017 1001 86380 86390 1
407102 99407102 1001 86380 86390 1
407421 99407421 1001 86380 86390 1
407409 99407409 1001 86380 86390 1
407459 99407459 1001 86380 86390 1
407893 99407893 1001 86380 86390 1
407957 99407957 1001 86380 86390 1
408797 99408797 1001 86380 86390 1
408964 99408964 1001 86380 86390 1
409005 99409005 1001 86380 86390 1
408984 99408984 1001 86380 86390 1
409863 99409863 1001 86380 86390 1
409929 99409929 1001 86380 86390 1
410232 99410232 1001 86380 86390 1
410508 99410508 1001 86380 86390 1
411304 99411304 1001 86380 86390 1
411442 99411442 1001 86380 86390 1
411445 99411445 1001 86380 86390 1
411591 99411591 1001 86380 86390 1
412106 99412106 1001 86380 86390 1
413434 99413434 1001 86380 86390 1
413258 99413258 1001 86380 86390 1
413246 99413246 1001 86380 86390 1
413206 99413206 1001 86380 86390 1
412641 99412641 1001 86380 86390 1
412875 99412875 1001 86380 86390 1
413834 99413834 1001 86380 86390 1
414061 99414061 1001 86380 86390 1
415078 99415078 1001 86380 86390 1
415238 99415238 1001 86380 86390 1
414741 99414741 1001 86380 86390 1
414573 99414573 1001 86380 86390 1
414903 99414903 1001 86380 86390 1
414853 99414853 1001 86380 86390 1
414728 99414728 1001 86380 86390 1
414128 99414128 1001 86380 86390 1
414158 99414158 1001 86380 86390 1
415501 99415501 1001 86380 86390 1
415704 99415704 1001 86380 86390 1
415583 99415583 1001 86380 86390 1
416622 99416622 1001 86380 86390 1
416624 99416624 1001 86380 86390 1
415871 99415871 1001 86380 86390 1
416049 99416049 1001 86380 86390 1
418780 99418780 1001 86380 86390 1
418593 99418593 1001 86380 86390 1
418175 99418175 1001 86380 86390 1
417646 99417646 1001 86380 86390 1
417956 99417956 1001 86380 86390 1
419165 99419165 1001 86380 86390 1
418847 99418847 1001 86380 86390 1
419198 99419198 1001 86380 86390 1
420337 99420337 1001 86380 86390 1
420204 99420204 1001 86380 86390 1
419949 99419949 1001 86380 86390 1
419864 99419864 1001 86380 86390 1
419630 99419630 1001 86380 86390 1
421930 99421930 1001 86380 86390 1
421561 99421561 1001 86380 86390 1
421011 99421011 1001 86380 86390 1
421133 99421133 1001 86380 86390 1
421201 99421201 1001 86380 86390 1
422499 99422499 1001 86380 86390 1
420837 99420837 1001 86380 86390 1
422311 99422311 1001 86380 86390 1
422174 99422174 1001 86380 86390 1
422154 99422154 1001 86380 86390 1
422401 99422401 1001 86380 86390 1
423329 99423329 1001 86380 86390 1
422999 99422999 1001 86380 86390 1
423005 99423005 1001 86380 86390 1
423183 99423183 1001 86380 86390 1
423015 99423015 1001 86380 86390 1
423300 99423300 1001 86380 86390 1
422858 99422858 1001 86380 86390 1
423967 99423967 1001 86380 86390 1
423857 99423857 1001 86380 86390 1
423817 99423817 1001 86380 86390 1
423818 99423818 1001 86380 86390 1
425324 99425324 1001 86380 86390 1
424919 99424919 1001 86380 86390 1
424750 99424750 1001 86380 86390 1
424459 99424459 1001 86380 86390 1
424369 99424369 1001 86380 86390 1
425524 99425524 1001 86380 86390 1
426947 99426947 1001 86380 86390 1
426358 99426358 1001 86380 86390 1
426150 99426150 1001 86380 86390 1
428593 99428593 1001 86380 86390 1
428552 99428552 1001 86380 86390 1
428417 99428417 1001 86380 86390 1
428235 99428235 1001 86380 86390 1
428220 99428220 1001 86380 86390 1
428081 99428081 1001 86380 86390 1
427652 99427652 1001 86380 86390 1
428855 99428855 1001 86380 86390 1
430532 99430532 1001 86380 86390 1
431626 99431626 1001 86380 86390 1
431288 99431288 1001 86380 86390 1
431300 99431300 1001 86380 86390 1
430897 99430897 1001 86380 86390 1
431011 99431011 1001 86380 86390 1
432430 99432430 1001 86380 86390 1
432365 99432365 1001 86380 86390 1
433706 99433706 1001 86380 86390 1
433629 99433629 1001 86380 86390 1
433081 99433081 1001 86380 86390 1
432920 99432920 1001 86380 86390 1
432943 99432943 1001 86380 86390 1
432651 99432651 1001 86380 86390 1
434039 99434039 1001 86380 86390 1
434069 99434069 1001 86380 86390 1
435133 99435133 1001 86380 86390 1
434615 99434615 1001 86380 86390 1
434176 99434176 1001 86380 86390 1
434419 99434419 1001 86380 86390 1
434255 99434255 1001 86380 86390 1
435595 99435595 1001 86380 86390 1
435530 99435530 1001 86380 86390 1
435724 99435724 1001 86380 86390 1
437048 99437048 1001 86380 86390 1
436791 99436791 1001 86380 86390 1
436907 99436907 1001 86380 86390 1
436593 99436593 1001 86380 86390 1
300659 99300659 1001 86380 86390 1
300411 99300411 1001 86380 86390 1
300149 99300149 1001 86380 86390 1
301524 99301524 1001 86380 86390 1
301101 99301101 1001 86380 86390 1
301580 99301580 1001 86380 86390 1
302050 99302050 1001 86380 86390 1
301854 99301854 1001 86380 86390 1
301962 99301962 1001 86380 86390 1
302470 99302470 1001 86380 86390 1
302561 99302561 1001 86380 86390 1
302438 99302438 1001 86380 86390 1
303029 99303029 1001 86380 86390 1
303069 99303069 1001 86380 86390 1
303151 99303151 1001 86380 86390 1
302820 99302820 1001 86380 86390 1
302905 99302905 1001 86380 86390 1
302778 99302778 1001 86380 86390 1
303335 99303335 1001 86380 86390 1
303836 99303836 1001 86380 86390 1
303877 99303877 1001 86380 86390 1
303652 99303652 1001 86380 86390 1
303640 99303640 1001 86380 86390 1
303543 99303543 1001 86380 86390 1
304151 99304151 1001 86380 86390 1
304831 99304831 1001 86380 86390 1
304736 99304736 1001 86380 86390 1
304702 99304702 1001 86380 86390 1
304558 99304558 1001 86380 86390 1
304383 99304383 1001 86380 86390 1
305545 99305545 1001 86380 86390 1
305577 99305577 1001 86380 86390 1
305446 99305446 1001 86380 86390 1
305463 99305463 1001 86380 86390 1
305217 99305217 1001 86380 86390 1
500652 99500652 1001 86380 86390 1
500691 99500691 1001 86380 86390 1
500340 99500340 1001 86380 86390 1
500239 99500239 1001 86380 86390 1
500984 99500984 1001 86380 86390 1
500834 99500834 1001 86380 86390 1
501489 99501489 1001 86380 86390 1
501446 99501446 1001 86380 86390 1
501220 99501220 1001 86380 86390 1
501117 99501117 1001 86380 86390 1
501157 99501157 1001 86380 86390 1
502091 99502091 1001 86380 86390 1
502059 99502059 1001 86380 86390 1
502256 99502256 1001 86380 86390 1
502063 99502063 1001 86380 86390 1
501931 99501931 1001 86380 86390 1
502467 99502467 1001 86380 86390 1
502470 99502470 1001 86380 86390 1
503355 99503355 1001 86380 86390 1
503402 99503402 1001 86380 86390 1
503821 99503821 1001 86380 86390 1
503891 99503891 1001 86380 86390 1
503641 99503641 1001 86380 86390 1
503668 99503668 1001 86380 86390 1
503645 99503645 1001 86380 86390 1
503521 99503521 1001 86380 86390 1
504170 99504170 1001 86380 86390 1
504210 99504210 1001 86380 86390 1
504909 99504909 1001 86380 86390 1
504700 99504700 1001 86380 86390 1
504552 99504552 1001 86380 86390 1
504428 99504428 1001 86380 86390 1
504486 99504486 1001 86380 86390 1
504449 99504449 1001 86380 86390 1
504488 99504488 1001 86380 86390 1
505070 99505070 1001 86380 86390 1
505644 99505644 1001 86380 86390 1
505703 99505703 1001 86380 86390 1
505403 99505403 1001 86380 86390 1
505533 99505533 1001 86380 86390 1
505284 99505284 1001 86380 86390 1
505259 99505259 1001 86380 86390 1
505826 99505826 1001 86380 86390 1
505942 99505942 1001 86380 86390 1
506322 99506322 1001 86380 86390 1
506363 99506363 1001 86380 86390 1
506144 99506144 1001 86380 86390 1
506097 99506097 1001 86380 86390 1
506797 99506797 1001 86380 86390 1
507315 99507315 1001 86380 86390 1
506960 99506960 1001 86380 86390 1
506870 99506870 1001 86380 86390 1
506863 99506863 1001 86380 86390 1
508145 99508145 1001 86380 86390 1
508108 99508108 1001 86380 86390 1
508150 99508150 1001 86380 86390 1
508193 99508193 1001 86380 86390 1
507942 99507942 1001 86380 86390 1
507868 99507868 1001 86380 86390 1
507786 99507786 1001 86380 86390 1
507702 99507702 1001 86380 86390 1
507730 99507730 1001 86380 86390 1
507808 99507808 1001 86380 86390 1
508339 99508339 1001 86380 86390 1
508392 99508392 1001 86380 86390 1
508433 99508433 1001 86380 86390 1
509005 99509005 1001 86380 86390 1
509034 99509034 1001 86380 86390 1
509132 99509132 1001 86380 86390 1
509746 99509746 1001 86380 86390 1
509800 99509800 1001 86380 86390 1
509802 99509802 1001 86380 86390 1
509821 99509821 1001 86380 86390 1
509613 99509613 1001 86380 86390 1
510703 99510703 1001 86380 86390 1
510582 99510582 1001 86380 86390 1
510305 99510305 1001 86380 86390 1
510180 99510180 1001 86380 86390 1
511494 99511494 1001 86380 86390 1
511432 99511432 1001 86380 86390 1
511258 99511258 1001 86380 86390 1
511288 99511288 1001 86380 86390 1
511186 99511186 1001 86380 86390 1
511266 99511266 1001 86380 86390 1
511077 99511077 1001 86380 86390 1
510964 99510964 1001 86380 86390 1
510940 99510940 1001 86380 86390 1
510932 99510932 1001 86380 86390 1
511630 99511630 1001 86380 86390 1
512346 99512346 1001 86380 86390 1
512129 99512129 1001 86380 86390 1
512144 99512144 1001 86380 86390 1
511796 99511796 1001 86380 86390 1
512417 99512417 1001 86380 86390 1
512452 99512452 1001 86380 86390 1
512883 99512883 1001 86380 86390 1
512897 99512897 1001 86380 86390 1
513305 99513305 1001 86380 86390 1
513817 99513817 1001 86380 86390 1
513717 99513717 1001 86380 86390 1
513693 99513693 1001 86380 86390 1
513824 99513824 1001 86380 86390 1
513447 99513447 1001 86380 86390 1
513435 99513435 1001 86380 86390 1
514060 99514060 1001 86380 86390 1
514510 99514510 1001 86380 86390 1
514614 99514614 1001 86380 86390 1
514919 99514919 1001 86380 86390 1
515011 99515011 1001 86380 86390 1
515577 99515577 1001 86380 86390 1
515124 99515124 1001 86380 86390 1
515786 99515786 1001 86380 86390 1
515819 99515819 1001 86380 86390 1
516356 99516356 1001 86380 86390 1
516092 99516092 1001 86380 86390 1
515939 99515939 1001 86380 86390 1
516607 99516607 1001 86380 86390 1
516556 99516556 1001 86380 86390 1
517176 99517176 1001 86380 86390 1
516951 99516951 1001 86380 86390 1
516978 99516978 1001 86380 86390 1
516916 99516916 1001 86380 86390 1
517528 99517528 1001 86380 86390 1
518117 99518117 1001 86380 86390 1
518097 99518097 1001 86380 86390 1
517612 99517612 1001 86380 86390 1
517721 99517721 1001 86380 86390 1
518763 99518763 1001 86380 86390 1
518609 99518609 1001 86380 86390 1
518739 99518739 1001 86380 86390 1
518481 99518481 1001 86380 86390 1
519014 99519014 1001 86380 86390 1
519811 99519811 1001 86380 86390 1
519404 99519404 1001 86380 86390 1
519337 99519337 1001 86380 86390 1
519198 99519198 1001 86380 86390 1
519332 99519332 1001 86380 86390 1
519346 99519346 1001 86380 86390 1
519927 99519927 1001 86380 86390 1
519943 99519943 1001 86380 86390 1
519826 99519826 1001 86380 86390 1
519857 99519857 1001 86380 86390 1
519964 99519964 1001 86380 86390 1
520400 99520400 1001 86380 86390 1
520336 99520336 1001 86380 86390 1
520063 99520063 1001 86380 86390 1
520744 99520744 1001 86380 86390 1
521448 99521448 1001 86380 86390 1
521603 99521603 1001 86380 86390 1
521642 99521642 1001 86380 86390 1
521552 99521552 1001 86380 86390 1
522243 99522243 1001 86380 86390 1
522159 99522159 1001 86380 86390 1
522161 99522161 1001 86380 86390 1
522136 99522136 1001 86380 86390 1
522075 99522075 1001 86380 86390 1
521974 99521974 1001 86380 86390 1
521815 99521815 1001 86380 86390 1
521729 99521729 1001 86380 86390 1
522444 99522444 1001 86380 86390 1
522528 99522528 1001 86380 86390 1
523897 99523897 1001 86380 86390 1
523774 99523774 1001 86380 86390 1
523892 99523892 1001 86380 86390 1
523353 99523353 1001 86380 86390 1
523473 99523473 1001 86380 86390 1
523478 99523478 1001 86380 86390 1
523950 99523950 1001 86380 86390 1
523964 99523964 1001 86380 86390 1
524043 99524043 1001 86380 86390 1
524389 99524389 1001 86380 86390 1
524444 99524444 1001 86380 86390 1
524166 99524166 1001 86380 86390 1
524157 99524157 1001 86380 86390 1
524302 99524302 1001 86380 86390 1
524801 99524801 1001 86380 86390 1
524855 99524855 1001 86380 86390 1
525396 99525396 1001 86380 86390 1
525581 99525581 1001 86380 86390 1
525202 99525202 1001 86380 86390 1
525142 99525142 1001 86380 86390 1
525156 99525156 1001 86380 86390 1
525779 99525779 1001 86380 86390 1
525781 99525781 1001 86380 86390 1
525692 99525692 1001 86380 86390 1
526144 99526144 1001 86380 86390 1
525869 99525869 1001 86380 86390 1
525805 99525805 1001 86380 86390 1
526559 99526559 1001 86380 86390 1
527049 99527049 1001 86380 86390 1
527063 99527063 1001 86380 86390 1
527027 99527027 1001 86380 86390 1
526759 99526759 1001 86380 86390 1
527432 99527432 1001 86380 86390 1
527407 99527407 1001 86380 86390 1
527318 99527318 1001 86380 86390 1
527253 99527253 1001 86380 86390 1
527306 99527306 1001 86380 86390 1
528005 99528005 1001 86380 86390 1
528058 99528058 1001 86380 86390 1
527955 99527955 1001 86380 86390 1
527870 99527870 1001 86380 86390 1
527745 99527745 1001 86380 86390 1
527823 99527823 1001 86380 86390 1
527772 99527772 1001 86380 86390 1
527826 99527826 1001 86380 86390 1
527495 99527495 1001 86380 86390 1
527526 99527526 1001 86380 86390 1
527556 99527556 1001 86380 86390 1
527492 99527492 1001 86380 86390 1
528854 99528854 1001 86380 86390 1
528806 99528806 1001 86380 86390 1
528756 99528756 1001 86380 86390 1
528534 99528534 1001 86380 86390 1
528588 99528588 1001 86380 86390 1
528979 99528979 1001 86380 86390 1
529541 99529541 1001 86380 86390 1
529583 99529583 1001 86380 86390 1
529396 99529396 1001 86380 86390 1
529450 99529450 1001 86380 86390 1
529400 99529400 1001 86380 86390 1
529349 99529349 1001 86380 86390 1
529468 99529468 1001 86380 86390 1
529469 99529469 1001 86380 86390 1
529138 99529138 1001 86380 86390 1
530367 99530367 1001 86380 86390 1
530123 99530123 1001 86380 86390 1
530046 99530046 1001 86380 86390 1
530636 99530636 1001 86380 86390 1
531005 99531005 1001 86380 86390 1
531023 99531023 1001 86380 86390 1
531117 99531117 1001 86380 86390 1
531094 99531094 1001 86380 86390 1
530959 99530959 1001 86380 86390 1
531507 99531507 1001 86380 86390 1
531461 99531461 1001 86380 86390 1
532169 99532169 1001 86380 86390 1
532135 99532135 1001 86380 86390 1
531872 99531872 1001 86380 86390 1
531931 99531931 1001 86380 86390 1
531999 99531999 1001 86380 86390 1
531732 99531732 1001 86380 86390 1
532333 99532333 1001 86380 86390 1
532288 99532288 1001 86380 86390 1
532868 99532868 1001 86380 86390 1
532910 99532910 1001 86380 86390 1
532912 99532912 1001 86380 86390 1
532553 99532553 1001 86380 86390 1
533780 99533780 1001 86380 86390 1
533578 99533578 1001 86380 86390 1
534013 99534013 1001 86380 86390 1
534029 99534029 1001 86380 86390 1
534055 99534055 1001 86380 86390 1
534667 99534667 1001 86380 86390 1
534297 99534297 1001 86380 86390 1
534402 99534402 1001 86380 86390 1
534274 99534274 1001 86380 86390 1
534444 99534444 1001 86380 86390 1
534066 99534066 1001 86380 86390 1
534110 99534110 1001 86380 86390 1
534697 99534697 1001 86380 86390 1
534844 99534844 1001 86380 86390 1
534768 99534768 1001 86380 86390 1
535362 99535362 1001 86380 86390 1
535363 99535363 1001 86380 86390 1
535204 99535204 1001 86380 86390 1
535234 99535234 1001 86380 86390 1
535199 99535199 1001 86380 86390 1
535290 99535290 1001 86380 86390 1
535213 99535213 1001 86380 86390 1
534931 99534931 1001 86380 86390 1
534998 99534998 1001 86380 86390 1
535520 99535520 1001 86380 86390 1
535712 99535712 1001 86380 86390 1
536222 99536222 1001 86380 86390 1
536173 99536173 1001 86380 86390 1
536070 99536070 1001 86380 86390 1
535980 99535980 1001 86380 86390 1
536035 99536035 1001 86380 86390 1
535760 99535760 1001 86380 86390 1
536364 99536364 1001 86380 86390 1
536420 99536420 1001 86380 86390 1
536754 99536754 1001 86380 86390 1
536821 99536821 1001 86380 86390 1
536770 99536770 1001 86380 86390 1
536718 99536718 1001 86380 86390 1
536631 99536631 1001 86380 86390 1
537177 99537177 1001 86380 86390 1
537926 99537926 1001 86380 86390 1
537529 99537529 1001 86380 86390 1
537569 99537569 1001 86380 86390 1
538128 99538128 1001 86380 86390 1
538182 99538182 1001 86380 86390 1
538672 99538672 1001 86380 86390 1
538562 99538562 1001 86380 86390 1
538563 99538563 1001 86380 86390 1
538551 99538551 1001 86380 86390 1
538355 99538355 1001 86380 86390 1
538980 99538980 1001 86380 86390 1
539583 99539583 1001 86380 86390 1
539522 99539522 1001 86380 86390 1
539484 99539484 1001 86380 86390 1
539485 99539485 1001 86380 86390 1
539337 99539337 1001 86380 86390 1
539196 99539196 1001 86380 86390 1
539678 99539678 1001 86380 86390 1
539658 99539658 1001 86380 86390 1
539801 99539801 1001 86380 86390 1
539737 99539737 1001 86380 86390 1
539751 99539751 1001 86380 86390 1
539844 99539844 1001 86380 86390 1
540461 99540461 1001 86380 86390 1
539898 99539898 1001 86380 86390 1
540517 99540517 1001 86380 86390 1
540648 99540648 1001 86380 86390 1
540615 99540615 1001 86380 86390 1
540616 99540616 1001 86380 86390 1
541273 99541273 1001 86380 86390 1
541061 99541061 1001 86380 86390 1
540954 99540954 1001 86380 86390 1
540753 99540753 1001 86380 86390 1
542078 99542078 1001 86380 86390 1
541820 99541820 1001 86380 86390 1
541524 99541524 1001 86380 86390 1
542170 99542170 1001 86380 86390 1
542212 99542212 1001 86380 86390 1
542819 99542819 1001 86380 86390 1
542743 99542743 1001 86380 86390 1
542688 99542688 1001 86380 86390 1
543044 99543044 1001 86380 86390 1
543529 99543529 1001 86380 86390 1
543478 99543478 1001 86380 86390 1
543508 99543508 1001 86380 86390 1
543353 99543353 1001 86380 86390 1
543292 99543292 1001 86380 86390 1
543795 99543795 1001 86380 86390 1
543777 99543777 1001 86380 86390 1
544420 99544420 1001 86380 86390 1
544048 99544048 1001 86380 86390 1
543987 99543987 1001 86380 86390 1
411995 1143 1001 56520 58317 1
400028 1185 1001 36000 42537 1
[truncated: 4,092,529 more chars]
