# Supplementary material for: Fast and near-optimal monitoring for healthcare acquired infection outbreaks
Source: PLoS Comput Biol. 2019 Sep 16;15(9):e1007284. doi: 10.1371/journal.pcbi.1007284 (PMC6762212; doi:10.1371/journal.pcbi.1007284)
Supplement: S1 Data — (ZIP) [file pcbi.1007284.s006.zip › MobilityLogs1/HAISE_Carilion_all_visits_day_49.txt]

#Person location Sublocation StartTime EndTime Type
516863 1214 1002 28111 29982 1
400306 99400306 1001 86380 86390 1
400571 99400571 1001 86380 86390 1
402906 99402906 1001 86380 86390 1
403400 99403400 1001 86380 86390 1
403731 99403731 1001 86380 86390 1
404047 99404047 1001 86380 86390 1
404334 99404334 1001 86380 86390 1
404457 99404457 1001 86380 86390 1
404482 99404482 1001 86380 86390 1
405511 99405511 1001 86380 86390 1
405663 99405663 1001 86380 86390 1
405587 99405587 1001 86380 86390 1
405994 99405994 1001 86380 86390 1
406500 99406500 1001 86380 86390 1
406668 99406668 1001 86380 86390 1
406951 99406951 1001 86380 86390 1
407058 99407058 1001 86380 86390 1
407853 99407853 1001 86380 86390 1
408111 99408111 1001 86380 86390 1
408457 99408457 1001 86380 86390 1
408461 99408461 1001 86380 86390 1
408571 99408571 1001 86380 86390 1
408865 99408865 1001 86380 86390 1
408771 99408771 1001 86380 86390 1
408960 99408960 1001 86380 86390 1
409045 99409045 1001 86380 86390 1
409198 99409198 1001 86380 86390 1
409305 99409305 1001 86380 86390 1
409929 99409929 1001 86380 86390 1
410730 99410730 1001 86380 86390 1
411097 99411097 1001 86380 86390 1
411384 99411384 1001 86380 86390 1
411565 99411565 1001 86380 86390 1
411745 99411745 1001 86380 86390 1
411899 99411899 1001 86380 86390 1
412149 99412149 1001 86380 86390 1
413403 99413403 1001 86380 86390 1
413684 99413684 1001 86380 86390 1
413083 99413083 1001 86380 86390 1
413017 99413017 1001 86380 86390 1
413119 99413119 1001 86380 86390 1
412946 99412946 1001 86380 86390 1
412791 99412791 1001 86380 86390 1
413781 99413781 1001 86380 86390 1
413783 99413783 1001 86380 86390 1
413759 99413759 1001 86380 86390 1
415192 99415192 1001 86380 86390 1
414801 99414801 1001 86380 86390 1
414376 99414376 1001 86380 86390 1
414250 99414250 1001 86380 86390 1
414125 99414125 1001 86380 86390 1
414419 99414419 1001 86380 86390 1
415374 99415374 1001 86380 86390 1
416599 99416599 1001 86380 86390 1
416979 99416979 1001 86380 86390 1
416447 99416447 1001 86380 86390 1
416206 99416206 1001 86380 86390 1
417229 99417229 1001 86380 86390 1
417062 99417062 1001 86380 86390 1
417135 99417135 1001 86380 86390 1
417545 99417545 1001 86380 86390 1
418497 99418497 1001 86380 86390 1
417728 99417728 1001 86380 86390 1
417989 99417989 1001 86380 86390 1
420330 99420330 1001 86380 86390 1
420196 99420196 1001 86380 86390 1
420414 99420414 1001 86380 86390 1
419368 99419368 1001 86380 86390 1
419339 99419339 1001 86380 86390 1
420481 99420481 1001 86380 86390 1
421900 99421900 1001 86380 86390 1
422065 99422065 1001 86380 86390 1
421558 99421558 1001 86380 86390 1
421119 99421119 1001 86380 86390 1
421138 99421138 1001 86380 86390 1
422497 99422497 1001 86380 86390 1
423652 99423652 1001 86380 86390 1
423711 99423711 1001 86380 86390 1
422945 99422945 1001 86380 86390 1
422996 99422996 1001 86380 86390 1
423122 99423122 1001 86380 86390 1
423972 99423972 1001 86380 86390 1
425288 99425288 1001 86380 86390 1
424369 99424369 1001 86380 86390 1
424446 99424446 1001 86380 86390 1
426719 99426719 1001 86380 86390 1
426305 99426305 1001 86380 86390 1
426026 99426026 1001 86380 86390 1
426081 99426081 1001 86380 86390 1
427282 99427282 1001 86380 86390 1
428440 99428440 1001 86380 86390 1
428513 99428513 1001 86380 86390 1
428188 99428188 1001 86380 86390 1
428197 99428197 1001 86380 86390 1
428056 99428056 1001 86380 86390 1
428209 99428209 1001 86380 86390 1
427587 99427587 1001 86380 86390 1
429079 99429079 1001 86380 86390 1
429010 99429010 1001 86380 86390 1
429012 99429012 1001 86380 86390 1
430260 99430260 1001 86380 86390 1
429743 99429743 1001 86380 86390 1
429630 99429630 1001 86380 86390 1
430704 99430704 1001 86380 86390 1
430807 99430807 1001 86380 86390 1
431894 99431894 1001 86380 86390 1
431778 99431778 1001 86380 86390 1
431306 99431306 1001 86380 86390 1
431381 99431381 1001 86380 86390 1
431448 99431448 1001 86380 86390 1
431131 99431131 1001 86380 86390 1
431167 99431167 1001 86380 86390 1
432972 99432972 1001 86380 86390 1
432649 99432649 1001 86380 86390 1
432575 99432575 1001 86380 86390 1
434082 99434082 1001 86380 86390 1
435071 99435071 1001 86380 86390 1
434768 99434768 1001 86380 86390 1
434671 99434671 1001 86380 86390 1
434471 99434471 1001 86380 86390 1
434217 99434217 1001 86380 86390 1
434219 99434219 1001 86380 86390 1
436947 99436947 1001 86380 86390 1
436638 99436638 1001 86380 86390 1
436238 99436238 1001 86380 86390 1
435962 99435962 1001 86380 86390 1
436188 99436188 1001 86380 86390 1
437319 99437319 1001 86380 86390 1
437160 99437160 1001 86380 86390 1
300051 99300051 1001 86380 86390 1
300103 99300103 1001 86380 86390 1
300711 99300711 1001 86380 86390 1
300397 99300397 1001 86380 86390 1
300488 99300488 1001 86380 86390 1
300170 99300170 1001 86380 86390 1
300863 99300863 1001 86380 86390 1
301530 99301530 1001 86380 86390 1
301370 99301370 1001 86380 86390 1
301474 99301474 1001 86380 86390 1
301423 99301423 1001 86380 86390 1
301463 99301463 1001 86380 86390 1
301201 99301201 1001 86380 86390 1
301202 99301202 1001 86380 86390 1
301072 99301072 1001 86380 86390 1
300942 99300942 1001 86380 86390 1
301569 99301569 1001 86380 86390 1
302236 99302236 1001 86380 86390 1
301941 99301941 1001 86380 86390 1
301933 99301933 1001 86380 86390 1
301817 99301817 1001 86380 86390 1
301869 99301869 1001 86380 86390 1
301883 99301883 1001 86380 86390 1
301899 99301899 1001 86380 86390 1
302561 99302561 1001 86380 86390 1
302544 99302544 1001 86380 86390 1
302598 99302598 1001 86380 86390 1
302611 99302611 1001 86380 86390 1
303003 99303003 1001 86380 86390 1
303299 99303299 1001 86380 86390 1
303209 99303209 1001 86380 86390 1
303290 99303290 1001 86380 86390 1
303994 99303994 1001 86380 86390 1
303814 99303814 1001 86380 86390 1
303726 99303726 1001 86380 86390 1
303666 99303666 1001 86380 86390 1
303759 99303759 1001 86380 86390 1
303529 99303529 1001 86380 86390 1
303539 99303539 1001 86380 86390 1
304783 99304783 1001 86380 86390 1
304765 99304765 1001 86380 86390 1
304448 99304448 1001 86380 86390 1
304509 99304509 1001 86380 86390 1
305024 99305024 1001 86380 86390 1
305001 99305001 1001 86380 86390 1
305405 99305405 1001 86380 86390 1
305383 99305383 1001 86380 86390 1
305255 99305255 1001 86380 86390 1
500169 99500169 1001 86380 86390 1
500714 99500714 1001 86380 86390 1
500195 99500195 1001 86380 86390 1
500817 99500817 1001 86380 86390 1
501504 99501504 1001 86380 86390 1
501241 99501241 1001 86380 86390 1
501071 99501071 1001 86380 86390 1
501728 99501728 1001 86380 86390 1
501752 99501752 1001 86380 86390 1
502445 99502445 1001 86380 86390 1
502323 99502323 1001 86380 86390 1
502106 99502106 1001 86380 86390 1
502225 99502225 1001 86380 86390 1
502125 99502125 1001 86380 86390 1
502030 99502030 1001 86380 86390 1
501966 99501966 1001 86380 86390 1
503166 99503166 1001 86380 86390 1
503104 99503104 1001 86380 86390 1
502970 99502970 1001 86380 86390 1
502799 99502799 1001 86380 86390 1
503997 99503997 1001 86380 86390 1
504078 99504078 1001 86380 86390 1
503771 99503771 1001 86380 86390 1
503532 99503532 1001 86380 86390 1
503572 99503572 1001 86380 86390 1
504309 99504309 1001 86380 86390 1
504209 99504209 1001 86380 86390 1
504306 99504306 1001 86380 86390 1
504857 99504857 1001 86380 86390 1
504586 99504586 1001 86380 86390 1
504600 99504600 1001 86380 86390 1
504645 99504645 1001 86380 86390 1
504555 99504555 1001 86380 86390 1
504443 99504443 1001 86380 86390 1
504470 99504470 1001 86380 86390 1
505023 99505023 1001 86380 86390 1
505641 99505641 1001 86380 86390 1
505668 99505668 1001 86380 86390 1
505567 99505567 1001 86380 86390 1
505600 99505600 1001 86380 86390 1
505441 99505441 1001 86380 86390 1
505167 99505167 1001 86380 86390 1
505920 99505920 1001 86380 86390 1
506508 99506508 1001 86380 86390 1
506367 99506367 1001 86380 86390 1
506285 99506285 1001 86380 86390 1
506053 99506053 1001 86380 86390 1
506042 99506042 1001 86380 86390 1
506085 99506085 1001 86380 86390 1
505994 99505994 1001 86380 86390 1
506062 99506062 1001 86380 86390 1
506778 99506778 1001 86380 86390 1
506770 99506770 1001 86380 86390 1
507168 99507168 1001 86380 86390 1
507194 99507194 1001 86380 86390 1
506997 99506997 1001 86380 86390 1
506907 99506907 1001 86380 86390 1
506937 99506937 1001 86380 86390 1
506979 99506979 1001 86380 86390 1
507493 99507493 1001 86380 86390 1
507482 99507482 1001 86380 86390 1
508122 99508122 1001 86380 86390 1
508110 99508110 1001 86380 86390 1
507949 99507949 1001 86380 86390 1
507773 99507773 1001 86380 86390 1
507659 99507659 1001 86380 86390 1
507638 99507638 1001 86380 86390 1
508403 99508403 1001 86380 86390 1
508766 99508766 1001 86380 86390 1
508640 99508640 1001 86380 86390 1
508524 99508524 1001 86380 86390 1
509191 99509191 1001 86380 86390 1
509182 99509182 1001 86380 86390 1
509131 99509131 1001 86380 86390 1
509132 99509132 1001 86380 86390 1
509185 99509185 1001 86380 86390 1
509753 99509753 1001 86380 86390 1
509561 99509561 1001 86380 86390 1
509564 99509564 1001 86380 86390 1
509441 99509441 1001 86380 86390 1
509341 99509341 1001 86380 86390 1
510070 99510070 1001 86380 86390 1
510019 99510019 1001 86380 86390 1
509987 99509987 1001 86380 86390 1
510593 99510593 1001 86380 86390 1
510381 99510381 1001 86380 86390 1
510332 99510332 1001 86380 86390 1
510349 99510349 1001 86380 86390 1
510414 99510414 1001 86380 86390 1
510853 99510853 1001 86380 86390 1
511372 99511372 1001 86380 86390 1
511403 99511403 1001 86380 86390 1
511420 99511420 1001 86380 86390 1
511541 99511541 1001 86380 86390 1
511341 99511341 1001 86380 86390 1
512286 99512286 1001 86380 86390 1
512098 99512098 1001 86380 86390 1
512028 99512028 1001 86380 86390 1
512993 99512993 1001 86380 86390 1
512585 99512585 1001 86380 86390 1
512673 99512673 1001 86380 86390 1
513334 99513334 1001 86380 86390 1
513393 99513393 1001 86380 86390 1
513842 99513842 1001 86380 86390 1
513834 99513834 1001 86380 86390 1
513991 99513991 1001 86380 86390 1
513791 99513791 1001 86380 86390 1
513781 99513781 1001 86380 86390 1
514134 99514134 1001 86380 86390 1
514083 99514083 1001 86380 86390 1
514188 99514188 1001 86380 86390 1
514101 99514101 1001 86380 86390 1
514785 99514785 1001 86380 86390 1
514787 99514787 1001 86380 86390 1
514530 99514530 1001 86380 86390 1
514584 99514584 1001 86380 86390 1
514585 99514585 1001 86380 86390 1
514264 99514264 1001 86380 86390 1
514436 99514436 1001 86380 86390 1
514936 99514936 1001 86380 86390 1
515055 99515055 1001 86380 86390 1
515574 99515574 1001 86380 86390 1
515363 99515363 1001 86380 86390 1
515376 99515376 1001 86380 86390 1
515279 99515279 1001 86380 86390 1
515371 99515371 1001 86380 86390 1
515294 99515294 1001 86380 86390 1
515321 99515321 1001 86380 86390 1
515438 99515438 1001 86380 86390 1
515134 99515134 1001 86380 86390 1
515213 99515213 1001 86380 86390 1
516343 99516343 1001 86380 86390 1
516135 99516135 1001 86380 86390 1
516247 99516247 1001 86380 86390 1
516119 99516119 1001 86380 86390 1
516301 99516301 1001 86380 86390 1
516646 99516646 1001 86380 86390 1
517120 99517120 1001 86380 86390 1
516884 99516884 1001 86380 86390 1
517437 99517437 1001 86380 86390 1
517478 99517478 1001 86380 86390 1
517405 99517405 1001 86380 86390 1
517340 99517340 1001 86380 86390 1
517969 99517969 1001 86380 86390 1
517887 99517887 1001 86380 86390 1
518308 99518308 1001 86380 86390 1
518260 99518260 1001 86380 86390 1
518926 99518926 1001 86380 86390 1
518945 99518945 1001 86380 86390 1
518607 99518607 1001 86380 86390 1
518699 99518699 1001 86380 86390 1
519052 99519052 1001 86380 86390 1
519145 99519145 1001 86380 86390 1
519647 99519647 1001 86380 86390 1
519569 99519569 1001 86380 86390 1
519497 99519497 1001 86380 86390 1
519449 99519449 1001 86380 86390 1
519390 99519390 1001 86380 86390 1
519358 99519358 1001 86380 86390 1
519907 99519907 1001 86380 86390 1
519972 99519972 1001 86380 86390 1
520575 99520575 1001 86380 86390 1
520409 99520409 1001 86380 86390 1
520338 99520338 1001 86380 86390 1
520099 99520099 1001 86380 86390 1
521371 99521371 1001 86380 86390 1
521458 99521458 1001 86380 86390 1
521207 99521207 1001 86380 86390 1
520910 99520910 1001 86380 86390 1
521005 99521005 1001 86380 86390 1
521545 99521545 1001 86380 86390 1
521510 99521510 1001 86380 86390 1
522292 99522292 1001 86380 86390 1
522154 99522154 1001 86380 86390 1
522003 99522003 1001 86380 86390 1
522044 99522044 1001 86380 86390 1
522372 99522372 1001 86380 86390 1
523065 99523065 1001 86380 86390 1
522797 99522797 1001 86380 86390 1
522687 99522687 1001 86380 86390 1
523222 99523222 1001 86380 86390 1
523146 99523146 1001 86380 86390 1
523266 99523266 1001 86380 86390 1
523929 99523929 1001 86380 86390 1
523539 99523539 1001 86380 86390 1
523396 99523396 1001 86380 86390 1
524094 99524094 1001 86380 86390 1
524594 99524594 1001 86380 86390 1
524700 99524700 1001 86380 86390 1
524728 99524728 1001 86380 86390 1
524371 99524371 1001 86380 86390 1
524382 99524382 1001 86380 86390 1
524200 99524200 1001 86380 86390 1
524291 99524291 1001 86380 86390 1
524937 99524937 1001 86380 86390 1
524863 99524863 1001 86380 86390 1
525433 99525433 1001 86380 86390 1
525572 99525572 1001 86380 86390 1
525588 99525588 1001 86380 86390 1
525248 99525248 1001 86380 86390 1
525302 99525302 1001 86380 86390 1
525367 99525367 1001 86380 86390 1
525296 99525296 1001 86380 86390 1
525335 99525335 1001 86380 86390 1
525001 99525001 1001 86380 86390 1
525079 99525079 1001 86380 86390 1
525070 99525070 1001 86380 86390 1
525019 99525019 1001 86380 86390 1
525011 99525011 1001 86380 86390 1
525051 99525051 1001 86380 86390 1
525767 99525767 1001 86380 86390 1
525785 99525785 1001 86380 86390 1
526269 99526269 1001 86380 86390 1
526106 99526106 1001 86380 86390 1
526094 99526094 1001 86380 86390 1
526190 99526190 1001 86380 86390 1
525844 99525844 1001 86380 86390 1
525961 99525961 1001 86380 86390 1
525864 99525864 1001 86380 86390 1
527188 99527188 1001 86380 86390 1
527018 99527018 1001 86380 86390 1
526957 99526957 1001 86380 86390 1
526783 99526783 1001 86380 86390 1
526733 99526733 1001 86380 86390 1
526789 99526789 1001 86380 86390 1
527948 99527948 1001 86380 86390 1
527783 99527783 1001 86380 86390 1
528083 99528083 1001 86380 86390 1
528811 99528811 1001 86380 86390 1
528878 99528878 1001 86380 86390 1
528858 99528858 1001 86380 86390 1
528626 99528626 1001 86380 86390 1
528469 99528469 1001 86380 86390 1
528291 99528291 1001 86380 86390 1
529103 99529103 1001 86380 86390 1
529394 99529394 1001 86380 86390 1
529397 99529397 1001 86380 86390 1
529227 99529227 1001 86380 86390 1
530147 99530147 1001 86380 86390 1
529997 99529997 1001 86380 86390 1
529942 99529942 1001 86380 86390 1
530721 99530721 1001 86380 86390 1
530696 99530696 1001 86380 86390 1
531329 99531329 1001 86380 86390 1
531361 99531361 1001 86380 86390 1
530973 99530973 1001 86380 86390 1
531168 99531168 1001 86380 86390 1
531052 99531052 1001 86380 86390 1
530810 99530810 1001 86380 86390 1
530793 99530793 1001 86380 86390 1
531458 99531458 1001 86380 86390 1
531435 99531435 1001 86380 86390 1
532202 99532202 1001 86380 86390 1
531857 99531857 1001 86380 86390 1
531885 99531885 1001 86380 86390 1
531937 99531937 1001 86380 86390 1
531640 99531640 1001 86380 86390 1
531723 99531723 1001 86380 86390 1
532294 99532294 1001 86380 86390 1
532982 99532982 1001 86380 86390 1
533000 99533000 1001 86380 86390 1
532710 99532710 1001 86380 86390 1
532620 99532620 1001 86380 86390 1
532567 99532567 1001 86380 86390 1
533139 99533139 1001 86380 86390 1
533665 99533665 1001 86380 86390 1
533769 99533769 1001 86380 86390 1
533544 99533544 1001 86380 86390 1
533337 99533337 1001 86380 86390 1
534638 99534638 1001 86380 86390 1
534680 99534680 1001 86380 86390 1
534298 99534298 1001 86380 86390 1
534471 99534471 1001 86380 86390 1
534246 99534246 1001 86380 86390 1
534230 99534230 1001 86380 86390 1
534819 99534819 1001 86380 86390 1
534845 99534845 1001 86380 86390 1
535482 99535482 1001 86380 86390 1
535400 99535400 1001 86380 86390 1
535401 99535401 1001 86380 86390 1
535146 99535146 1001 86380 86390 1
534954 99534954 1001 86380 86390 1
534984 99534984 1001 86380 86390 1
535684 99535684 1001 86380 86390 1
535620 99535620 1001 86380 86390 1
535685 99535685 1001 86380 86390 1
535530 99535530 1001 86380 86390 1
536146 99536146 1001 86380 86390 1
536034 99536034 1001 86380 86390 1
536100 99536100 1001 86380 86390 1
536102 99536102 1001 86380 86390 1
536455 99536455 1001 86380 86390 1
536445 99536445 1001 86380 86390 1
536383 99536383 1001 86380 86390 1
536436 99536436 1001 86380 86390 1
537113 99537113 1001 86380 86390 1
536581 99536581 1001 86380 86390 1
536582 99536582 1001 86380 86390 1
536666 99536666 1001 86380 86390 1
537293 99537293 1001 86380 86390 1
537190 99537190 1001 86380 86390 1
537179 99537179 1001 86380 86390 1
537337 99537337 1001 86380 86390 1
537857 99537857 1001 86380 86390 1
537688 99537688 1001 86380 86390 1
537753 99537753 1001 86380 86390 1
538641 99538641 1001 86380 86390 1
538617 99538617 1001 86380 86390 1
538597 99538597 1001 86380 86390 1
538484 99538484 1001 86380 86390 1
539444 99539444 1001 86380 86390 1
539632 99539632 1001 86380 86390 1
539384 99539384 1001 86380 86390 1
539260 99539260 1001 86380 86390 1
539377 99539377 1001 86380 86390 1
539391 99539391 1001 86380 86390 1
539021 99539021 1001 86380 86390 1
539203 99539203 1001 86380 86390 1
539204 99539204 1001 86380 86390 1
539094 99539094 1001 86380 86390 1
539724 99539724 1001 86380 86390 1
539763 99539763 1001 86380 86390 1
540429 99540429 1001 86380 86390 1
540432 99540432 1001 86380 86390 1
540146 99540146 1001 86380 86390 1
540096 99540096 1001 86380 86390 1
539967 99539967 1001 86380 86390 1
539896 99539896 1001 86380 86390 1
541126 99541126 1001 86380 86390 1
541103 99541103 1001 86380 86390 1
541160 99541160 1001 86380 86390 1
541005 99541005 1001 86380 86390 1
541422 99541422 1001 86380 86390 1
541335 99541335 1001 86380 86390 1
542078 99542078 1001 86380 86390 1
541746 99541746 1001 86380 86390 1
541787 99541787 1001 86380 86390 1
541847 99541847 1001 86380 86390 1
541578 99541578 1001 86380 86390 1
541661 99541661 1001 86380 86390 1
542453 99542453 1001 86380 86390 1
543087 99543087 1001 86380 86390 1
543649 99543649 1001 86380 86390 1
543676 99543676 1001 86380 86390 1
543360 99543360 1001 86380 86390 1
543468 99543468 1001 86380 86390 1
543447 99543447 1001 86380 86390 1
543190 99543190 1001 86380 86390 1
543270 99543270 1001 86380 86390 1
543350 99543350 1001 86380 86390 1
543252 99543252 1001 86380 86390 1
544405 99544405 1001 86380 86390 1
544425 99544425 1001 86380 86390 1
544581 99544581 1001 86380 86390 1
544250 99544250 1001 86380 86390 1
544328 99544328 1001 86380 86390 1
544136 99544136 1001 86380 86390 1
415608 1133 1001 57180 57597 1
514023 900 1001 57205 57504 1
400122 99400122 1001 86380 86390 1
400173 99400173 1001 86380 86390 1
400510 99400510 1001 86380 86390 1
400667 99400667 1001 86380 86390 1
400789 99400789 1001 86380 86390 1
400834 99400834 1001 86380 86390 1
401527 99401527 1001 86380 86390 1
401556 99401556 1001 86380 86390 1
401834 99401834 1001 86380 86390 1
401986 99401986 1001 86380 86390 1
402061 99402061 1001 86380 86390 1
402685 99402685 1001 86380 86390 1
403091 99403091 1001 86380 86390 1
403142 99403142 1001 86380 86390 1
403213 99403213 1001 86380 86390 1
403410 99403410 1001 86380 86390 1
403769 99403769 1001 86380 86390 1
403855 99403855 1001 86380 86390 1
404029 99404029 1001 86380 86390 1
404020 99404020 1001 86380 86390 1
404043 99404043 1001 86380 86390 1
404250 99404250 1001 86380 86390 1
404753 99404753 1001 86380 86390 1
404908 99404908 1001 86380 86390 1
404909 99404909 1001 86380 86390 1
405065 99405065 1001 86380 86390 1
405015 99405015 1001 86380 86390 1
405183 99405183 1001 86380 86390 1
405156 99405156 1001 86380 86390 1
405289 99405289 1001 86380 86390 1
405349 99405349 1001 86380 86390 1
405633 99405633 1001 86380 86390 1
405974 99405974 1001 86380 86390 1
406072 99406072 1001 86380 86390 1
406064 99406064 1001 86380 86390 1
406546 99406546 1001 86380 86390 1
406836 99406836 1001 86380 86390 1
406631 99406631 1001 86380 86390 1
406944 99406944 1001 86380 86390 1
407245 99407245 1001 86380 86390 1
407629 99407629 1001 86380 86390 1
407756 99407756 1001 86380 86390 1
408260 99408260 1001 86380 86390 1
408292 99408292 1001 86380 86390 1
408540 99408540 1001 86380 86390 1
408604 99408604 1001 86380 86390 1
408621 99408621 1001 86380 86390 1
409121 99409121 1001 86380 86390 1
409358 99409358 1001 86380 86390 1
409495 99409495 1001 86380 86390 1
409405 99409405 1001 86380 86390 1
410164 99410164 1001 86380 86390 1
410804 99410804 1001 86380 86390 1
411398 99411398 1001 86380 86390 1
411515 99411515 1001 86380 86390 1
412143 99412143 1001 86380 86390 1
412450 99412450 1001 86380 86390 1
412310 99412310 1001 86380 86390 1
413683 99413683 1001 86380 86390 1
413241 99413241 1001 86380 86390 1
413091 99413091 1001 86380 86390 1
412640 99412640 1001 86380 86390 1
412710 99412710 1001 86380 86390 1
413974 99413974 1001 86380 86390 1
415124 99415124 1001 86380 86390 1
414119 99414119 1001 86380 86390 1
414180 99414180 1001 86380 86390 1
414205 99414205 1001 86380 86390 1
414277 99414277 1001 86380 86390 1
414188 99414188 1001 86380 86390 1
416874 99416874 1001 86380 86390 1
416269 99416269 1001 86380 86390 1
415964 99415964 1001 86380 86390 1
417231 99417231 1001 86380 86390 1
418730 99418730 1001 86380 86390 1
418052 99418052 1001 86380 86390 1
417870 99417870 1001 86380 86390 1
417899 99417899 1001 86380 86390 1
418927 99418927 1001 86380 86390 1
419420 99419420 1001 86380 86390 1
420608 99420608 1001 86380 86390 1
421582 99421582 1001 86380 86390 1
421102 99421102 1001 86380 86390 1
422525 99422525 1001 86380 86390 1
422159 99422159 1001 86380 86390 1
423433 99423433 1001 86380 86390 1
423488 99423488 1001 86380 86390 1
423028 99423028 1001 86380 86390 1
423282 99423282 1001 86380 86390 1
422632 99422632 1001 86380 86390 1
423971 99423971 1001 86380 86390 1
425225 99425225 1001 86380 86390 1
425273 99425273 1001 86380 86390 1
424766 99424766 1001 86380 86390 1
424247 99424247 1001 86380 86390 1
425566 99425566 1001 86380 86390 1
425804 99425804 1001 86380 86390 1
426793 99426793 1001 86380 86390 1
426759 99426759 1001 86380 86390 1
426439 99426439 1001 86380 86390 1
426417 99426417 1001 86380 86390 1
426541 99426541 1001 86380 86390 1
425980 99425980 1001 86380 86390 1
428579 99428579 1001 86380 86390 1
428600 99428600 1001 86380 86390 1
428662 99428662 1001 86380 86390 1
427947 99427947 1001 86380 86390 1
427546 99427546 1001 86380 86390 1
430068 99430068 1001 86380 86390 1
429543 99429543 1001 86380 86390 1
430664 99430664 1001 86380 86390 1
430554 99430554 1001 86380 86390 1
431680 99431680 1001 86380 86390 1
431480 99431480 1001 86380 86390 1
431498 99431498 1001 86380 86390 1
431602 99431602 1001 86380 86390 1
431090 99431090 1001 86380 86390 1
431096 99431096 1001 86380 86390 1
430970 99430970 1001 86380 86390 1
431257 99431257 1001 86380 86390 1
432120 99432120 1001 86380 86390 1
432314 99432314 1001 86380 86390 1
433446 99433446 1001 86380 86390 1
432675 99432675 1001 86380 86390 1
434017 99434017 1001 86380 86390 1
433917 99433917 1001 86380 86390 1
433865 99433865 1001 86380 86390 1
433758 99433758 1001 86380 86390 1
435362 99435362 1001 86380 86390 1
435392 99435392 1001 86380 86390 1
434648 99434648 1001 86380 86390 1
434406 99434406 1001 86380 86390 1
434417 99434417 1001 86380 86390 1
435002 99435002 1001 86380 86390 1
435592 99435592 1001 86380 86390 1
436881 99436881 1001 86380 86390 1
436528 99436528 1001 86380 86390 1
300641 99300641 1001 86380 86390 1
300564 99300564 1001 86380 86390 1
300469 99300469 1001 86380 86390 1
300110 99300110 1001 86380 86390 1
300255 99300255 1001 86380 86390 1
300752 99300752 1001 86380 86390 1
300865 99300865 1001 86380 86390 1
300931 99300931 1001 86380 86390 1
301438 99301438 1001 86380 86390 1
301154 99301154 1001 86380 86390 1
301616 99301616 1001 86380 86390 1
301738 99301738 1001 86380 86390 1
302253 99302253 1001 86380 86390 1
302032 99302032 1001 86380 86390 1
302111 99302111 1001 86380 86390 1
302509 99302509 1001 86380 86390 1
303015 99303015 1001 86380 86390 1
303073 99303073 1001 86380 86390 1
302910 99302910 1001 86380 86390 1
302846 99302846 1001 86380 86390 1
302913 99302913 1001 86380 86390 1
302863 99302863 1001 86380 86390 1
302829 99302829 1001 86380 86390 1
302999 99302999 1001 86380 86390 1
302634 99302634 1001 86380 86390 1
302675 99302675 1001 86380 86390 1
303377 99303377 1001 86380 86390 1
303902 99303902 1001 86380 86390 1
303713 99303713 1001 86380 86390 1
303593 99303593 1001 86380 86390 1
304092 99304092 1001 86380 86390 1
304118 99304118 1001 86380 86390 1
304858 99304858 1001 86380 86390 1
304681 99304681 1001 86380 86390 1
304660 99304660 1001 86380 86390 1
304460 99304460 1001 86380 86390 1
304503 99304503 1001 86380 86390 1
304620 99304620 1001 86380 86390 1
304491 99304491 1001 86380 86390 1
304569 99304569 1001 86380 86390 1
304346 99304346 1001 86380 86390 1
304961 99304961 1001 86380 86390 1
304965 99304965 1001 86380 86390 1
305554 99305554 1001 86380 86390 1
305101 99305101 1001 86380 86390 1
305076 99305076 1001 86380 86390 1
500013 99500013 1001 86380 86390 1
500066 99500066 1001 86380 86390 1
500170 99500170 1001 86380 86390 1
500635 99500635 1001 86380 86390 1
500624 99500624 1001 86380 86390 1
500492 99500492 1001 86380 86390 1
500300 99500300 1001 86380 86390 1
500859 99500859 1001 86380 86390 1
501590 99501590 1001 86380 86390 1
501591 99501591 1001 86380 86390 1
501293 99501293 1001 86380 86390 1
501414 99501414 1001 86380 86390 1
501175 99501175 1001 86380 86390 1
502442 99502442 1001 86380 86390 1
502322 99502322 1001 86380 86390 1
502254 99502254 1001 86380 86390 1
501979 99501979 1001 86380 86390 1
501983 99501983 1001 86380 86390 1
502516 99502516 1001 86380 86390 1
502570 99502570 1001 86380 86390 1
502610 99502610 1001 86380 86390 1
502562 99502562 1001 86380 86390 1
503147 99503147 1001 86380 86390 1
503148 99503148 1001 86380 86390 1
502910 99502910 1001 86380 86390 1
503415 99503415 1001 86380 86390 1
504015 99504015 1001 86380 86390 1
503889 99503889 1001 86380 86390 1
503803 99503803 1001 86380 86390 1
503522 99503522 1001 86380 86390 1
503535 99503535 1001 86380 86390 1
503549 99503549 1001 86380 86390 1
503527 99503527 1001 86380 86390 1
503636 99503636 1001 86380 86390 1
504250 99504250 1001 86380 86390 1
504305 99504305 1001 86380 86390 1
504870 99504870 1001 86380 86390 1
504550 99504550 1001 86380 86390 1
505383 99505383 1001 86380 86390 1
505227 99505227 1001 86380 86390 1
505254 99505254 1001 86380 86390 1
505955 99505955 1001 86380 86390 1
505945 99505945 1001 86380 86390 1
505776 99505776 1001 86380 86390 1
506561 99506561 1001 86380 86390 1
506552 99506552 1001 86380 86390 1
506351 99506351 1001 86380 86390 1
506256 99506256 1001 86380 86390 1
506014 99506014 1001 86380 86390 1
506021 99506021 1001 86380 86390 1
506086 99506086 1001 86380 86390 1
506619 99506619 1001 86380 86390 1
507220 99507220 1001 86380 86390 1
507357 99507357 1001 86380 86390 1
507175 99507175 1001 86380 86390 1
506873 99506873 1001 86380 86390 1
507531 99507531 1001 86380 86390 1
507521 99507521 1001 86380 86390 1
507939 99507939 1001 86380 86390 1
508260 99508260 1001 86380 86390 1
508379 99508379 1001 86380 86390 1
508289 99508289 1001 86380 86390 1
508281 99508281 1001 86380 86390 1
509075 99509075 1001 86380 86390 1
508950 99508950 1001 86380 86390 1
508888 99508888 1001 86380 86390 1
508677 99508677 1001 86380 86390 1
508661 99508661 1001 86380 86390 1
508478 99508478 1001 86380 86390 1
509231 99509231 1001 86380 86390 1
509399 99509399 1001 86380 86390 1
509362 99509362 1001 86380 86390 1
509356 99509356 1001 86380 86390 1
509696 99509696 1001 86380 86390 1
510000 99510000 1001 86380 86390 1
510536 99510536 1001 86380 86390 1
510601 99510601 1001 86380 86390 1
510404 99510404 1001 86380 86390 1
510357 99510357 1001 86380 86390 1
510423 99510423 1001 86380 86390 1
510170 99510170 1001 86380 86390 1
510274 99510274 1001 86380 86390 1
510819 99510819 1001 86380 86390 1
510807 99510807 1001 86380 86390 1
510848 99510848 1001 86380 86390 1
510851 99510851 1001 86380 86390 1
511502 99511502 1001 86380 86390 1
511383 99511383 1001 86380 86390 1
511544 99511544 1001 86380 86390 1
511190 99511190 1001 86380 86390 1
510932 99510932 1001 86380 86390 1
511633 99511633 1001 86380 86390 1
511597 99511597 1001 86380 86390 1
512162 99512162 1001 86380 86390 1
511792 99511792 1001 86380 86390 1
512468 99512468 1001 86380 86390 1
512458 99512458 1001 86380 86390 1
513179 99513179 1001 86380 86390 1
512769 99512769 1001 86380 86390 1
512757 99512757 1001 86380 86390 1
513921 99513921 1001 86380 86390 1
513749 99513749 1001 86380 86390 1
513740 99513740 1001 86380 86390 1
513704 99513704 1001 86380 86390 1
513756 99513756 1001 86380 86390 1
513615 99513615 1001 86380 86390 1
514113 99514113 1001 86380 86390 1
514827 99514827 1001 86380 86390 1
514715 99514715 1001 86380 86390 1
514446 99514446 1001 86380 86390 1
514546 99514546 1001 86380 86390 1
514285 99514285 1001 86380 86390 1
514984 99514984 1001 86380 86390 1
515611 99515611 1001 86380 86390 1
515445 99515445 1001 86380 86390 1
515167 99515167 1001 86380 86390 1
515232 99515232 1001 86380 86390 1
515130 99515130 1001 86380 86390 1
515212 99515212 1001 86380 86390 1
515074 99515074 1001 86380 86390 1
516389 99516389 1001 86380 86390 1
516213 99516213 1001 86380 86390 1
516158 99516158 1001 86380 86390 1
515963 99515963 1001 86380 86390 1
516540 99516540 1001 86380 86390 1
517208 99517208 1001 86380 86390 1
517308 99517308 1001 86380 86390 1
517292 99517292 1001 86380 86390 1
517016 99517016 1001 86380 86390 1
516991 99516991 1001 86380 86390 1
517004 99517004 1001 86380 86390 1
516869 99516869 1001 86380 86390 1
516882 99516882 1001 86380 86390 1
517497 99517497 1001 86380 86390 1
517962 99517962 1001 86380 86390 1
518013 99518013 1001 86380 86390 1
517802 99517802 1001 86380 86390 1
517804 99517804 1001 86380 86390 1
517921 99517921 1001 86380 86390 1
517838 99517838 1001 86380 86390 1
517731 99517731 1001 86380 86390 1
518918 99518918 1001 86380 86390 1
518595 99518595 1001 86380 86390 1
518503 99518503 1001 86380 86390 1
518508 99518508 1001 86380 86390 1
519000 99519000 1001 86380 86390 1
519060 99519060 1001 86380 86390 1
519525 99519525 1001 86380 86390 1
519383 99519383 1001 86380 86390 1
519864 99519864 1001 86380 86390 1
519887 99519887 1001 86380 86390 1
520596 99520596 1001 86380 86390 1
520316 99520316 1001 86380 86390 1
520207 99520207 1001 86380 86390 1
520121 99520121 1001 86380 86390 1
520781 99520781 1001 86380 86390 1
520801 99520801 1001 86380 86390 1
521334 99521334 1001 86380 86390 1
521631 99521631 1001 86380 86390 1
521637 99521637 1001 86380 86390 1
521663 99521663 1001 86380 86390 1
521638 99521638 1001 86380 86390 1
522147 99522147 1001 86380 86390 1
522083 99522083 1001 86380 86390 1
521725 99521725 1001 86380 86390 1
521851 99521851 1001 86380 86390 1
522337 99522337 1001 86380 86390 1
522874 99522874 1001 86380 86390 1
522803 99522803 1001 86380 86390 1
522739 99522739 1001 86380 86390 1
523141 99523141 1001 86380 86390 1
523233 99523233 1001 86380 86390 1
523264 99523264 1001 86380 86390 1
523188 99523188 1001 86380 86390 1
523781 99523781 1001 86380 86390 1
523939 99523939 1001 86380 86390 1
523466 99523466 1001 86380 86390 1
523376 99523376 1001 86380 86390 1
523351 99523351 1001 86380 86390 1
523497 99523497 1001 86380 86390 1
523423 99523423 1001 86380 86390 1
524066 99524066 1001 86380 86390 1
524680 99524680 1001 86380 86390 1
524722 99524722 1001 86380 86390 1
524661 99524661 1001 86380 86390 1
524322 99524322 1001 86380 86390 1
524325 99524325 1001 86380 86390 1
524239 99524239 1001 86380 86390 1
524899 99524899 1001 86380 86390 1
524865 99524865 1001 86380 86390 1
524894 99524894 1001 86380 86390 1
524933 99524933 1001 86380 86390 1
525573 99525573 1001 86380 86390 1
525438 99525438 1001 86380 86390 1
525529 99525529 1001 86380 86390 1
525226 99525226 1001 86380 86390 1
525639 99525639 1001 86380 86390 1
525781 99525781 1001 86380 86390 1
526373 99526373 1001 86380 86390 1
526065 99526065 1001 86380 86390 1
526042 99526042 1001 86380 86390 1
526029 99526029 1001 86380 86390 1
526593 99526593 1001 86380 86390 1
526570 99526570 1001 86380 86390 1
526522 99526522 1001 86380 86390 1
527249 99527249 1001 86380 86390 1
527182 99527182 1001 86380 86390 1
527106 99527106 1001 86380 86390 1
526994 99526994 1001 86380 86390 1
526685 99526685 1001 86380 86390 1
527288 99527288 1001 86380 86390 1
527319 99527319 1001 86380 86390 1
528025 99528025 1001 86380 86390 1
528040 99528040 1001 86380 86390 1
527924 99527924 1001 86380 86390 1
527482 99527482 1001 86380 86390 1
527586 99527586 1001 86380 86390 1
528116 99528116 1001 86380 86390 1
528541 99528541 1001 86380 86390 1
528637 99528637 1001 86380 86390 1
528642 99528642 1001 86380 86390 1
528389 99528389 1001 86380 86390 1
528407 99528407 1001 86380 86390 1
528931 99528931 1001 86380 86390 1
529543 99529543 1001 86380 86390 1
529571 99529571 1001 86380 86390 1
529333 99529333 1001 86380 86390 1
529387 99529387 1001 86380 86390 1
529165 99529165 1001 86380 86390 1
529797 99529797 1001 86380 86390 1
529903 99529903 1001 86380 86390 1
530501 99530501 1001 86380 86390 1
530220 99530220 1001 86380 86390 1
530209 99530209 1001 86380 86390 1
530238 99530238 1001 86380 86390 1
530319 99530319 1001 86380 86390 1
530605 99530605 1001 86380 86390 1
530622 99530622 1001 86380 86390 1
531095 99531095 1001 86380 86390 1
530762 99530762 1001 86380 86390 1
531420 99531420 1001 86380 86390 1
531426 99531426 1001 86380 86390 1
532052 99532052 1001 86380 86390 1
532140 99532140 1001 86380 86390 1
531911 99531911 1001 86380 86390 1
531829 99531829 1001 86380 86390 1
531947 99531947 1001 86380 86390 1
531667 99531667 1001 86380 86390 1
532228 99532228 1001 86380 86390 1
532219 99532219 1001 86380 86390 1
532338 99532338 1001 86380 86390 1
532369 99532369 1001 86380 86390 1
532669 99532669 1001 86380 86390 1
532612 99532612 1001 86380 86390 1
532418 99532418 1001 86380 86390 1
533067 99533067 1001 86380 86390 1
533135 99533135 1001 86380 86390 1
533614 99533614 1001 86380 86390 1
533563 99533563 1001 86380 86390 1
533634 99533634 1001 86380 86390 1
533320 99533320 1001 86380 86390 1
533334 99533334 1001 86380 86390 1
533322 99533322 1001 86380 86390 1
533325 99533325 1001 86380 86390 1
534050 99534050 1001 86380 86390 1
534041 99534041 1001 86380 86390 1
534558 99534558 1001 86380 86390 1
534354 99534354 1001 86380 86390 1
534333 99534333 1001 86380 86390 1
534840 99534840 1001 86380 86390 1
535178 99535178 1001 86380 86390 1
535154 99535154 1001 86380 86390 1
535715 99535715 1001 86380 86390 1
535576 99535576 1001 86380 86390 1
535515 99535515 1001 86380 86390 1
536272 99536272 1001 86380 86390 1
536193 99536193 1001 86380 86390 1
536107 99536107 1001 86380 86390 1
535993 99535993 1001 86380 86390 1
535835 99535835 1001 86380 86390 1
536530 99536530 1001 86380 86390 1
536453 99536453 1001 86380 86390 1
536349 99536349 1001 86380 86390 1
536408 99536408 1001 86380 86390 1
536988 99536988 1001 86380 86390 1
537141 99537141 1001 86380 86390 1
537158 99537158 1001 86380 86390 1
536543 99536543 1001 86380 86390 1
536560 99536560 1001 86380 86390 1
536708 99536708 1001 86380 86390 1
537343 99537343 1001 86380 86390 1
537294 99537294 1001 86380 86390 1
537796 99537796 1001 86380 86390 1
537956 99537956 1001 86380 86390 1
537930 99537930 1001 86380 86390 1
537971 99537971 1001 86380 86390 1
537984 99537984 1001 86380 86390 1
537719 99537719 1001 86380 86390 1
537722 99537722 1001 86380 86390 1
537762 99537762 1001 86380 86390 1
538052 99538052 1001 86380 86390 1
538126 99538126 1001 86380 86390 1
538133 99538133 1001 86380 86390 1
538623 99538623 1001 86380 86390 1
538613 99538613 1001 86380 86390 1
538691 99538691 1001 86380 86390 1
538616 99538616 1001 86380 86390 1
538481 99538481 1001 86380 86390 1
538845 99538845 1001 86380 86390 1
538913 99538913 1001 86380 86390 1
538940 99538940 1001 86380 86390 1
539557 99539557 1001 86380 86390 1
539493 99539493 1001 86380 86390 1
539823 99539823 1001 86380 86390 1
540082 99540082 1001 86380 86390 1
540138 99540138 1001 86380 86390 1
539972 99539972 1001 86380 86390 1
540603 99540603 1001 86380 86390 1
541215 99541215 1001 86380 86390 1
540971 99540971 1001 86380 86390 1
541010 99541010 1001 86380 86390 1
542059 99542059 1001 86380 86390 1
541985 99541985 1001 86380 86390 1
541736 99541736 1001 86380 86390 1
541560 99541560 1001 86380 86390 1
542148 99542148 1001 86380 86390 1
542746 99542746 1001 86380 86390 1
542731 99542731 1001 86380 86390 1
542989 99542989 1001 86380 86390 1
543015 99543015 1001 86380 86390 1
543755 99543755 1001 86380 86390 1
543601 99543601 1001 86380 86390 1
543531 99543531 1001 86380 86390 1
543459 99543459 1001 86380 86390 1
543173 99543173 1001 86380 86390 1
543907 99543907 1001 86380 86390 1
544527 99544527 1001 86380 86390 1
544503 99544503 1001 86380 86390 1
544591 99544591 1001 86380 86390 1
544193 99544193 1001 86380 86390 1
543996 99543996 1001 86380 86390 1
544739 99544739 1001 86380 86390 1
429857 484 1001 68820 69957 1
530819 805 1002 31983 35153 1
400155 99400155 1001 86380 86390 1
400256 99400256 1001 86380 86390 1
400371 99400371 1001 86380 86390 1
401062 99401062 1001 86380 86390 1
401280 99401280 1001 86380 86390 1
401464 99401464 1001 86380 86390 1
401798 99401798 1001 86380 86390 1
402249 99402249 1001 86380 86390 1
402511 99402511 1001 86380 86390 1
402612 99402612 1001 86380 86390 1
403030 99403030 1001 86380 86390 1
403357 99403357 1001 86380 86390 1
403928 99403928 1001 86380 86390 1
404031 99404031 1001 86380 86390 1
403968 99403968 1001 86380 86390 1
404476 99404476 1001 86380 86390 1
404682 99404682 1001 86380 86390 1
404899 99404899 1001 86380 86390 1
404878 99404878 1001 86380 86390 1
405314 99405314 1001 86380 86390 1
405508 99405508 1001 86380 86390 1
405593 99405593 1001 86380 86390 1
406212 99406212 1001 86380 86390 1
406401 99406401 1001 86380 86390 1
406474 99406474 1001 86380 86390 1
406826 99406826 1001 86380 86390 1
406918 99406918 1001 86380 86390 1
407017 99407017 1001 86380 86390 1
407302 99407302 1001 86380 86390 1
407848 99407848 1001 86380 86390 1
408097 99408097 1001 86380 86390 1
408295 99408295 1001 86380 86390 1
409055 99409055 1001 86380 86390 1
409262 99409262 1001 86380 86390 1
409342 99409342 1001 86380 86390 1
409722 99409722 1001 86380 86390 1
410594 99410594 1001 86380 86390 1
410523 99410523 1001 86380 86390 1
410621 99410621 1001 86380 86390 1
410810 99410810 1001 86380 86390 1
411234 99411234 1001 86380 86390 1
413552 99413552 1001 86380 86390 1
413306 99413306 1001 86380 86390 1
412938 99412938 1001 86380 86390 1
412902 99412902 1001 86380 86390 1
412779 99412779 1001 86380 86390 1
413725 99413725 1001 86380 86390 1
413992 99413992 1001 86380 86390 1
415076 99415076 1001 86380 86390 1
415258 99415258 1001 86380 86390 1
415266 99415266 1001 86380 86390 1
415237 99415237 1001 86380 86390 1
414530 99414530 1001 86380 86390 1
414746 99414746 1001 86380 86390 1
414251 99414251 1001 86380 86390 1
414434 99414434 1001 86380 86390 1
415367 99415367 1001 86380 86390 1
416811 99416811 1001 86380 86390 1
416757 99416757 1001 86380 86390 1
416717 99416717 1001 86380 86390 1
416184 99416184 1001 86380 86390 1
416425 99416425 1001 86380 86390 1
416458 99416458 1001 86380 86390 1
418735 99418735 1001 86380 86390 1
418795 99418795 1001 86380 86390 1
418420 99418420 1001 86380 86390 1
419002 99419002 1001 86380 86390 1
418807 99418807 1001 86380 86390 1
420303 99420303 1001 86380 86390 1
420096 99420096 1001 86380 86390 1
420417 99420417 1001 86380 86390 1
419667 99419667 1001 86380 86390 1
419643 99419643 1001 86380 86390 1
419214 99419214 1001 86380 86390 1
419412 99419412 1001 86380 86390 1
419367 99419367 1001 86380 86390 1
420586 99420586 1001 86380 86390 1
420591 99420591 1001 86380 86390 1
421748 99421748 1001 86380 86390 1
421417 99421417 1001 86380 86390 1
421520 99421520 1001 86380 86390 1
421113 99421113 1001 86380 86390 1
422610 99422610 1001 86380 86390 1
422693 99422693 1001 86380 86390 1
424036 99424036 1001 86380 86390 1
424025 99424025 1001 86380 86390 1
425199 99425199 1001 86380 86390 1
425359 99425359 1001 86380 86390 1
424251 99424251 1001 86380 86390 1
425490 99425490 1001 86380 86390 1
426792 99426792 1001 86380 86390 1
426899 99426899 1001 86380 86390 1
427095 99427095 1001 86380 86390 1
426361 99426361 1001 86380 86390 1
426097 99426097 1001 86380 86390 1
427200 99427200 1001 86380 86390 1
427318 99427318 1001 86380 86390 1
430106 99430106 1001 86380 86390 1
430286 99430286 1001 86380 86390 1
429811 99429811 1001 86380 86390 1
429601 99429601 1001 86380 86390 1
429330 99429330 1001 86380 86390 1
429339 99429339 1001 86380 86390 1
429514 99429514 1001 86380 86390 1
430425 99430425 1001 86380 86390 1
431807 99431807 1001 86380 86390 1
431669 99431669 1001 86380 86390 1
431337 99431337 1001 86380 86390 1
430897 99430897 1001 86380 86390 1
430960 99430960 1001 86380 86390 1
431075 99431075 1001 86380 86390 1
432141 99432141 1001 86380 86390 1
433522 99433522 1001 86380 86390 1
433153 99433153 1001 86380 86390 1
432651 99432651 1001 86380 86390 1
432757 99432757 1001 86380 86390 1
432885 99432885 1001 86380 86390 1
432659 99432659 1001 86380 86390 1
432822 99432822 1001 86380 86390 1
433900 99433900 1001 86380 86390 1
435004 99435004 1001 86380 86390 1
434680 99434680 1001 86380 86390 1
434631 99434631 1001 86380 86390 1
434339 99434339 1001 86380 86390 1
434555 99434555 1001 86380 86390 1
435622 99435622 1001 86380 86390 1
435729 99435729 1001 86380 86390 1
435553 99435553 1001 86380 86390 1
436959 99436959 1001 86380 86390 1
436472 99436472 1001 86380 86390 1
436144 99436144 1001 86380 86390 1
436304 99436304 1001 86380 86390 1
436158 99436158 1001 86380 86390 1
437254 99437254 1001 86380 86390 1
300632 99300632 1001 86380 86390 1
300492 99300492 1001 86380 86390 1
300213 99300213 1001 86380 86390 1
300291 99300291 1001 86380 86390 1
300129 99300129 1001 86380 86390 1
301388 99301388 1001 86380 86390 1
301526 99301526 1001 86380 86390 1
301510 99301510 1001 86380 86390 1
301337 99301337 1001 86380 86390 1
301609 99301609 1001 86380 86390 1
301713 99301713 1001 86380 86390 1
302315 99302315 1001 86380 86390 1
302086 99302086 1001 86380 86390 1
301971 99301971 1001 86380 86390 1
301815 99301815 1001 86380 86390 1
301862 99301862 1001 86380 86390 1
302508 99302508 1001 86380 86390 1
302424 99302424 1001 86380 86390 1
303135 99303135 1001 86380 86390 1
303086 99303086 1001 86380 86390 1
303064 99303064 1001 86380 86390 1
302704 99302704 1001 86380 86390 1
303342 99303342 1001 86380 86390 1
303971 99303971 1001 86380 86390 1
303884 99303884 1001 86380 86390 1
303817 99303817 1001 86380 86390 1
303819 99303819 1001 86380 86390 1
303823 99303823 1001 86380 86390 1
303443 99303443 1001 86380 86390 1
304062 99304062 1001 86380 86390 1
304145 99304145 1001 86380 86390 1
304770 99304770 1001 86380 86390 1
304837 99304837 1001 86380 86390 1
304290 99304290 1001 86380 86390 1
304318 99304318 1001 86380 86390 1
304962 99304962 1001 86380 86390 1
305033 99305033 1001 86380 86390 1
305524 99305524 1001 86380 86390 1
305553 99305553 1001 86380 86390 1
305324 99305324 1001 86380 86390 1
305441 99305441 1001 86380 86390 1
305294 99305294 1001 86380 86390 1
305223 99305223 1001 86380 86390 1
305081 99305081 1001 86380 86390 1
305124 99305124 1001 86380 86390 1
500491 99500491 1001 86380 86390 1
500573 99500573 1001 86380 86390 1
500562 99500562 1001 86380 86390 1
500501 99500501 1001 86380 86390 1
500476 99500476 1001 86380 86390 1
500351 99500351 1001 86380 86390 1
500365 99500365 1001 86380 86390 1
500250 99500250 1001 86380 86390 1
500263 99500263 1001 86380 86390 1
500398 99500398 1001 86380 86390 1
500995 99500995 1001 86380 86390 1
500870 99500870 1001 86380 86390 1
500887 99500887 1001 86380 86390 1
501436 99501436 1001 86380 86390 1
501542 99501542 1001 86380 86390 1
501505 99501505 1001 86380 86390 1
501431 99501431 1001 86380 86390 1
502403 99502403 1001 86380 86390 1
502157 99502157 1001 86380 86390 1
501870 99501870 1001 86380 86390 1
501887 99501887 1001 86380 86390 1
501968 99501968 1001 86380 86390 1
501943 99501943 1001 86380 86390 1
501984 99501984 1001 86380 86390 1
502499 99502499 1001 86380 86390 1
502565 99502565 1001 86380 86390 1
503405 99503405 1001 86380 86390 1
503434 99503434 1001 86380 86390 1
503308 99503308 1001 86380 86390 1
503946 99503946 1001 86380 86390 1
503821 99503821 1001 86380 86390 1
503502 99503502 1001 86380 86390 1
503676 99503676 1001 86380 86390 1
504817 99504817 1001 86380 86390 1
504939 99504939 1001 86380 86390 1
504720 99504720 1001 86380 86390 1
504682 99504682 1001 86380 86390 1
504592 99504592 1001 86380 86390 1
504481 99504481 1001 86380 86390 1
505022 99505022 1001 86380 86390 1
505037 99505037 1001 86380 86390 1
505527 99505527 1001 86380 86390 1
505479 99505479 1001 86380 86390 1
505428 99505428 1001 86380 86390 1
505391 99505391 1001 86380 86390 1
505357 99505357 1001 86380 86390 1
506494 99506494 1001 86380 86390 1
506595 99506595 1001 86380 86390 1
506419 99506419 1001 86380 86390 1
506356 99506356 1001 86380 86390 1
506023 99506023 1001 86380 86390 1
506702 99506702 1001 86380 86390 1
507268 99507268 1001 86380 86390 1
507333 99507333 1001 86380 86390 1
507295 99507295 1001 86380 86390 1
507260 99507260 1001 86380 86390 1
507051 99507051 1001 86380 86390 1
506985 99506985 1001 86380 86390 1
506987 99506987 1001 86380 86390 1
506940 99506940 1001 86380 86390 1
507574 99507574 1001 86380 86390 1
507513 99507513 1001 86380 86390 1
508051 99508051 1001 86380 86390 1
508195 99508195 1001 86380 86390 1
507924 99507924 1001 86380 86390 1
507641 99507641 1001 86380 86390 1
507634 99507634 1001 86380 86390 1
508353 99508353 1001 86380 86390 1
508963 99508963 1001 86380 86390 1
508918 99508918 1001 86380 86390 1
508754 99508754 1001 86380 86390 1
508719 99508719 1001 86380 86390 1
508494 99508494 1001 86380 86390 1
508533 99508533 1001 86380 86390 1
508625 99508625 1001 86380 86390 1
508565 99508565 1001 86380 86390 1
508474 99508474 1001 86380 86390 1
508592 99508592 1001 86380 86390 1
509192 99509192 1001 86380 86390 1
509183 99509183 1001 86380 86390 1
509264 99509264 1001 86380 86390 1
509095 99509095 1001 86380 86390 1
509862 99509862 1001 86380 86390 1
509649 99509649 1001 86380 86390 1
509601 99509601 1001 86380 86390 1
510067 99510067 1001 86380 86390 1
509992 99509992 1001 86380 86390 1
510640 99510640 1001 86380 86390 1
510483 99510483 1001 86380 86390 1
510797 99510797 1001 86380 86390 1
511352 99511352 1001 86380 86390 1
511445 99511445 1001 86380 86390 1
511343 99511343 1001 86380 86390 1
511318 99511318 1001 86380 86390 1
511202 99511202 1001 86380 86390 1
511088 99511088 1001 86380 86390 1
511140 99511140 1001 86380 86390 1
510981 99510981 1001 86380 86390 1
511656 99511656 1001 86380 86390 1
511632 99511632 1001 86380 86390 1
512216 99512216 1001 86380 86390 1
512333 99512333 1001 86380 86390 1
512217 99512217 1001 86380 86390 1
512023 99512023 1001 86380 86390 1
511988 99511988 1001 86380 86390 1
512016 99512016 1001 86380 86390 1
512159 99512159 1001 86380 86390 1
511874 99511874 1001 86380 86390 1
511942 99511942 1001 86380 86390 1
512505 99512505 1001 86380 86390 1
512974 99512974 1001 86380 86390 1
512913 99512913 1001 86380 86390 1
512671 99512671 1001 86380 86390 1
512736 99512736 1001 86380 86390 1
512788 99512788 1001 86380 86390 1
512777 99512777 1001 86380 86390 1
513357 99513357 1001 86380 86390 1
513693 99513693 1001 86380 86390 1
513618 99513618 1001 86380 86390 1
513529 99513529 1001 86380 86390 1
513441 99513441 1001 86380 86390 1
513416 99513416 1001 86380 86390 1
514159 99514159 1001 86380 86390 1
514728 99514728 1001 86380 86390 1
514743 99514743 1001 86380 86390 1
514602 99514602 1001 86380 86390 1
514275 99514275 1001 86380 86390 1
514322 99514322 1001 86380 86390 1
515024 99515024 1001 86380 86390 1
514948 99514948 1001 86380 86390 1
514863 99514863 1001 86380 86390 1
515619 99515619 1001 86380 86390 1
515549 99515549 1001 86380 86390 1
515258 99515258 1001 86380 86390 1
515843 99515843 1001 86380 86390 1
516408 99516408 1001 86380 86390 1
516487 99516487 1001 86380 86390 1
516225 99516225 1001 86380 86390 1
516084 99516084 1001 86380 86390 1
516007 99516007 1001 86380 86390 1
515998 99515998 1001 86380 86390 1
516643 99516643 1001 86380 86390 1
517189 99517189 1001 86380 86390 1
517069 99517069 1001 86380 86390 1
516983 99516983 1001 86380 86390 1
516753 99516753 1001 86380 86390 1
516761 99516761 1001 86380 86390 1
518121 99518121 1001 86380 86390 1
518159 99518159 1001 86380 86390 1
517917 99517917 1001 86380 86390 1
518583 99518583 1001 86380 86390 1
518612 99518612 1001 86380 86390 1
519695 99519695 1001 86380 86390 1
519443 99519443 1001 86380 86390 1
519330 99519330 1001 86380 86390 1
520476 99520476 1001 86380 86390 1
520175 99520175 1001 86380 86390 1
520727 99520727 1001 86380 86390 1
521275 99521275 1001 86380 86390 1
521301 99521301 1001 86380 86390 1
521306 99521306 1001 86380 86390 1
521209 99521209 1001 86380 86390 1
521071 99521071 1001 86380 86390 1
521205 99521205 1001 86380 86390 1
521030 99521030 1001 86380 86390 1
522183 99522183 1001 86380 86390 1
521894 99521894 1001 86380 86390 1
521895 99521895 1001 86380 86390 1
521951 99521951 1001 86380 86390 1
521867 99521867 1001 86380 86390 1
521738 99521738 1001 86380 86390 1
521770 99521770 1001 86380 86390 1
521772 99521772 1001 86380 86390 1
522325 99522325 1001 86380 86390 1
522975 99522975 1001 86380 86390 1
523114 99523114 1001 86380 86390 1
522602 99522602 1001 86380 86390 1
522620 99522620 1001 86380 86390 1
523319 99523319 1001 86380 86390 1
523713 99523713 1001 86380 86390 1
523460 99523460 1001 86380 86390 1
523976 99523976 1001 86380 86390 1
524618 99524618 1001 86380 86390 1
524715 99524715 1001 86380 86390 1
524461 99524461 1001 86380 86390 1
524190 99524190 1001 86380 86390 1
524300 99524300 1001 86380 86390 1
524785 99524785 1001 86380 86390 1
525481 99525481 1001 86380 86390 1
525510 99525510 1001 86380 86390 1
525477 99525477 1001 86380 86390 1
525324 99525324 1001 86380 86390 1
525061 99525061 1001 86380 86390 1
525676 99525676 1001 86380 86390 1
525741 99525741 1001 86380 86390 1
526130 99526130 1001 86380 86390 1
525885 99525885 1001 86380 86390 1
526895 99526895 1001 86380 86390 1
526701 99526701 1001 86380 86390 1
527300 99527300 1001 86380 86390 1
528069 99528069 1001 86380 86390 1
528203 99528203 1001 86380 86390 1
528859 99528859 1001 86380 86390 1
528605 99528605 1001 86380 86390 1
528555 99528555 1001 86380 86390 1
528594 99528594 1001 86380 86390 1
528584 99528584 1001 86380 86390 1
528678 99528678 1001 86380 86390 1
529692 99529692 1001 86380 86390 1
529705 99529705 1001 86380 86390 1
529474 99529474 1001 86380 86390 1
529487 99529487 1001 86380 86390 1
529311 99529311 1001 86380 86390 1
530467 99530467 1001 86380 86390 1
530193 99530193 1001 86380 86390 1
530289 99530289 1001 86380 86390 1
530280 99530280 1001 86380 86390 1
529971 99529971 1001 86380 86390 1
530092 99530092 1001 86380 86390 1
531331 99531331 1001 86380 86390 1
530979 99530979 1001 86380 86390 1
531115 99531115 1001 86380 86390 1
531117 99531117 1001 86380 86390 1
531016 99531016 1001 86380 86390 1
530771 99530771 1001 86380 86390 1
530903 99530903 1001 86380 86390 1
530832 99530832 1001 86380 86390 1
531533 99531533 1001 86380 86390 1
531562 99531562 1001 86380 86390 1
531486 99531486 1001 86380 86390 1
531807 99531807 1001 86380 86390 1
531973 99531973 1001 86380 86390 1
532301 99532301 1001 86380 86390 1
532826 99532826 1001 86380 86390 1
532763 99532763 1001 86380 86390 1
532802 99532802 1001 86380 86390 1
532791 99532791 1001 86380 86390 1
532466 99532466 1001 86380 86390 1
532597 99532597 1001 86380 86390 1
533109 99533109 1001 86380 86390 1
533765 99533765 1001 86380 86390 1
533471 99533471 1001 86380 86390 1
533938 99533938 1001 86380 86390 1
534044 99534044 1001 86380 86390 1
533993 99533993 1001 86380 86390 1
534659 99534659 1001 86380 86390 1
534612 99534612 1001 86380 86390 1
534676 99534676 1001 86380 86390 1
534285 99534285 1001 86380 86390 1
534418 99534418 1001 86380 86390 1
534748 99534748 1001 86380 86390 1
535449 99535449 1001 86380 86390 1
535116 99535116 1001 86380 86390 1
535264 99535264 1001 86380 86390 1
535058 99535058 1001 86380 86390 1
534934 99534934 1001 86380 86390 1
534975 99534975 1001 86380 86390 1
535561 99535561 1001 86380 86390 1
535604 99535604 1001 86380 86390 1
536248 99536248 1001 86380 86390 1
536211 99536211 1001 86380 86390 1
536314 99536314 1001 86380 86390 1
535933 99535933 1001 86380 86390 1
535913 99535913 1001 86380 86390 1
536398 99536398 1001 86380 86390 1
536393 99536393 1001 86380 86390 1
536921 99536921 1001 86380 86390 1
536796 99536796 1001 86380 86390 1
537292 99537292 1001 86380 86390 1
537286 99537286 1001 86380 86390 1
537917 99537917 1001 86380 86390 1
537967 99537967 1001 86380 86390 1
537841 99537841 1001 86380 86390 1
537947 99537947 1001 86380 86390 1
537615 99537615 1001 86380 86390 1
537682 99537682 1001 86380 86390 1
537674 99537674 1001 86380 86390 1
537778 99537778 1001 86380 86390 1
537500 99537500 1001 86380 86390 1
537494 99537494 1001 86380 86390 1
538170 99538170 1001 86380 86390 1
538738 99538738 1001 86380 86390 1
538773 99538773 1001 86380 86390 1
538404 99538404 1001 86380 86390 1
538366 99538366 1001 86380 86390 1
538253 99538253 1001 86380 86390 1
538255 99538255 1001 86380 86390 1
539013 99539013 1001 86380 86390 1
539488 99539488 1001 86380 86390 1
539555 99539555 1001 86380 86390 1
539546 99539546 1001 86380 86390 1
539342 99539342 1001 86380 86390 1
539111 99539111 1001 86380 86390 1
539130 99539130 1001 86380 86390 1
539709 99539709 1001 86380 86390 1
539779 99539779 1001 86380 86390 1
540201 99540201 1001 86380 86390 1
539954 99539954 1001 86380 86390 1
540647 99540647 1001 86380 86390 1
540558 99540558 1001 86380 86390 1
540591 99540591 1001 86380 86390 1
541175 99541175 1001 86380 86390 1
540888 99540888 1001 86380 86390 1
540718 99540718 1001 86380 86390 1
540696 99540696 1001 86380 86390 1
541305 99541305 1001 86380 86390 1
541493 99541493 1001 86380 86390 1
541481 99541481 1001 86380 86390 1
542072 99542072 1001 86380 86390 1
542062 99542062 1001 86380 86390 1
541650 99541650 1001 86380 86390 1
542247 99542247 1001 86380 86390 1
542309 99542309 1001 86380 86390 1
542141 99542141 1001 86380 86390 1
542757 99542757 1001 86380 86390 1
542906 99542906 1001 86380 86390 1
542405 99542405 1001 86380 86390 1
543441 99543441 1001 86380 86390 1
543186 99543186 1001 86380 86390 1
543853 99543853 1001 86380 86390 1
543866 99543866 1001 86380 86390 1
543918 99543918 1001 86380 86390 1
543776 99543776 1001 86380 86390 1
544574 99544574 1001 86380 86390 1
544436 99544436 1001 86380 86390 1
544529 99544529 1001 86380 86390 1
544187 99544187 1001 86380 86390 1
544189 99544189 1001 86380 86390 1
544297 99544297 1001 86380 86390 1
544147 99544147 1001 86380 86390 1
544018 99544018 1001 86380 86390 1
544096 99544096 1001 86380 86390 1
544114 99544114 1001 86380 86390 1
544714 99544714 1001 86380 86390 1
544610 99544610 1001 86380 86390 1
544722 99544722 1001 86380 86390 1
400190 99400190 1001 86380 86390 1
400318 99400318 1001 86380 86390 1
400389 99400389 1001 86380 86390 1
400542 99400542 1001 86380 86390 1
401026 99401026 1001 86380 86390 1
400999 99400999 1001 86380 86390 1
401607 99401607 1001 86380 86390 1
401764 99401764 1001 86380 86390 1
402240 99402240 1001 86380 86390 1
402554 99402554 1001 86380 86390 1
402877 99402877 1001 86380 86390 1
403176 99403176 1001 86380 86390 1
403104 99403104 1001 86380 86390 1
403823 99403823 1001 86380 86390 1
404453 99404453 1001 86380 86390 1
404455 99404455 1001 86380 86390 1
404952 99404952 1001 86380 86390 1
405216 99405216 1001 86380 86390 1
405558 99405558 1001 86380 86390 1
406088 99406088 1001 86380 86390 1
406122 99406122 1001 86380 86390 1
406518 99406518 1001 86380 86390 1
407228 99407228 1001 86380 86390 1
407323 99407323 1001 86380 86390 1
407497 99407497 1001 86380 86390 1
408044 99408044 1001 86380 86390 1
408140 99408140 1001 86380 86390 1
408486 99408486 1001 86380 86390 1
408608 99408608 1001 86380 86390 1
409010 99409010 1001 86380 86390 1
409774 99409774 1001 86380 86390 1
409831 99409831 1001 86380 86390 1
409970 99409970 1001 86380 86390 1
410260 99410260 1001 86380 86390 1
410576 99410576 1001 86380 86390 1
410853 99410853 1001 86380 86390 1
411094 99411094 1001 86380 86390 1
411076 99411076 1001 86380 86390 1
411144 99411144 1001 86380 86390 1
411313 99411313 1001 86380 86390 1
411878 99411878 1001 86380 86390 1
412333 99412333 1001 86380 86390 1
413375 99413375 1001 86380 86390 1
413320 99413320 1001 86380 86390 1
413460 99413460 1001 86380 86390 1
413305 99413305 1001 86380 86390 1
413583 99413583 1001 86380 86390 1
413143 99413143 1001 86380 86390 1
413274 99413274 1001 86380 86390 1
412748 99412748 1001 86380 86390 1
415055 99415055 1001 86380 86390 1
415177 99415177 1001 86380 86390 1
414655 99414655 1001 86380 86390 1
414668 99414668 1001 86380 86390 1
414832 99414832 1001 86380 86390 1
414733 99414733 1001 86380 86390 1
415426 99415426 1001 86380 86390 1
415453 99415453 1001 86380 86390 1
415641 99415641 1001 86380 86390 1
416865 99416865 1001 86380 86390 1
416971 99416971 1001 86380 86390 1
417336 99417336 1001 86380 86390 1
417244 99417244 1001 86380 86390 1
417183 99417183 1001 86380 86390 1
417345 99417345 1001 86380 86390 1
418372 99418372 1001 86380 86390 1
418234 99418234 1001 86380 86390 1
417627 99417627 1001 86380 86390 1
419196 99419196 1001 86380 86390 1
418989 99418989 1001 86380 86390 1
419060 99419060 1001 86380 86390 1
419042 99419042 1001 86380 86390 1
419189 99419189 1001 86380 86390 1
419851 99419851 1001 86380 86390 1
419634 99419634 1001 86380 86390 1
419990 99419990 1001 86380 86390 1
420051 99420051 1001 86380 86390 1
419489 99419489 1001 86380 86390 1
420784 99420784 1001 86380 86390 1
420642 99420642 1001 86380 86390 1
421689 99421689 1001 86380 86390 1
421612 99421612 1001 86380 86390 1
421671 99421671 1001 86380 86390 1
421464 99421464 1001 86380 86390 1
421579 99421579 1001 86380 86390 1
421658 99421658 1001 86380 86390 1
421661 99421661 1001 86380 86390 1
421099 99421099 1001 86380 86390 1
422526 99422526 1001 86380 86390 1
422454 99422454 1001 86380 86390 1
423673 99423673 1001 86380 86390 1
423590 99423590 1001 86380 86390 1
423159 99423159 1001 86380 86390 1
422993 99422993 1001 86380 86390 1
423949 99423949 1001 86380 86390 1
423951 99423951 1001 86380 86390 1
423927 99423927 1001 86380 86390 1
423784 99423784 1001 86380 86390 1
423839 99423839 1001 86380 86390 1
425341 99425341 1001 86380 86390 1
425096 99425096 1001 86380 86390 1
424825 99424825 1001 86380 86390 1
424362 99424362 1001 86380 86390 1
425584 99425584 1001 86380 86390 1
427060 99427060 1001 86380 86390 1
426736 99426736 1001 86380 86390 1
426619 99426619 1001 86380 86390 1
426296 99426296 1001 86380 86390 1
426351 99426351 1001 86380 86390 1
426438 99426438 1001 86380 86390 1
426583 99426583 1001 86380 86390 1
427257 99427257 1001 86380 86390 1
428164 99428164 1001 86380 86390 1
428333 99428333 1001 86380 86390 1
427648 99427648 1001 86380 86390 1
427704 99427704 1001 86380 86390 1
428782 99428782 1001 86380 86390 1
430285 99430285 1001 86380 86390 1
429805 99429805 1001 86380 86390 1
429674 99429674 1001 86380 86390 1
429254 99429254 1001 86380 86390 1
429358 99429358 1001 86380 86390 1
430740 99430740 1001 86380 86390 1
429961 99429961 1001 86380 86390 1
430798 99430798 1001 86380 86390 1
431994 99431994 1001 86380 86390 1
431593 99431593 1001 86380 86390 1
431413 99431413 1001 86380 86390 1
430956 99430956 1001 86380 86390 1
432345 99432345 1001 86380 86390 1
433396 99433396 1001 86380 86390 1
433606 99433606 1001 86380 86390 1
433717 99433717 1001 86380 86390 1
432585 99432585 1001 86380 86390 1
432730 99432730 1001 86380 86390 1
433810 99433810 1001 86380 86390 1
435220 99435220 1001 86380 86390 1
434976 99434976 1001 86380 86390 1
434989 99434989 1001 86380 86390 1
434839 99434839 1001 86380 86390 1
434537 99434537 1001 86380 86390 1
435716 99435716 1001 86380 86390 1
435450 99435450 1001 86380 86390 1
435565 99435565 1001 86380 86390 1
435993 99435993 1001 86380 86390 1
436246 99436246 1001 86380 86390 1
436329 99436329 1001 86380 86390 1
300069 99300069 1001 86380 86390 1
300198 99300198 1001 86380 86390 1
300883 99300883 1001 86380 86390 1
300811 99300811 1001 86380 86390 1
301449 99301449 1001 86380 86390 1
301557 99301557 1001 86380 86390 1
301649 99301649 1001 86380 86390 1
302304 99302304 1001 86380 86390 1
302256 99302256 1001 86380 86390 1
302234 99302234 1001 86380 86390 1
302329 99302329 1001 86380 86390 1
301985 99301985 1001 86380 86390 1
302040 99302040 1001 86380 86390 1
302055 99302055 1001 86380 86390 1
301932 99301932 1001 86380 86390 1
302391 99302391 1001 86380 86390 1
302496 99302496 1001 86380 86390 1
302577 99302577 1001 86380 86390 1
302436 99302436 1001 86380 86390 1
302567 99302567 1001 86380 86390 1
302478 99302478 1001 86380 86390 1
303002 99303002 1001 86380 86390 1
302823 99302823 1001 86380 86390 1
303345 99303345 1001 86380 86390 1
303926 99303926 1001 86380 86390 1
303673 99303673 1001 86380 86390 1
303766 99303766 1001 86380 86390 1
303728 99303728 1001 86380 86390 1
303641 99303641 1001 86380 86390 1
303431 99303431 1001 86380 86390 1
303575 99303575 1001 86380 86390 1
304168 99304168 1001 86380 86390 1
304236 99304236 1001 86380 86390 1
304533 99304533 1001 86380 86390 1
304522 99304522 1001 86380 86390 1
304384 99304384 1001 86380 86390 1
304398 99304398 1001 86380 86390 1
304375 99304375 1001 86380 86390 1
304365 99304365 1001 86380 86390 1
304956 99304956 1001 86380 86390 1
305639 99305639 1001 86380 86390 1
305661 99305661 1001 86380 86390 1
305671 99305671 1001 86380 86390 1
305678 99305678 1001 86380 86390 1
305331 99305331 1001 86380 86390 1
305425 99305425 1001 86380 86390 1
305322 99305322 1001 86380 86390 1
305249 99305249 1001 86380 86390 1
305200 99305200 1001 86380 86390 1
305088 99305088 1001 86380 86390 1
500192 99500192 1001 86380 86390 1
500068 99500068 1001 86380 86390 1
500096 99500096 1001 86380 86390 1
500737 99500737 1001 86380 86390 1
500283 99500283 1001 86380 86390 1
500386 99500386 1001 86380 86390 1
501018 99501018 1001 86380 86390 1
501541 99501541 1001 86380 86390 1
501567 99501567 1001 86380 86390 1
501506 99501506 1001 86380 86390 1
501383 99501383 1001 86380 86390 1
501303 99501303 1001 86380 86390 1
501158 99501158 1001 86380 86390 1
501693 99501693 1001 86380 86390 1
502367 99502367 1001 86380 86390 1
502336 99502336 1001 86380 86390 1
502169 99502169 1001 86380 86390 1
502234 99502234 1001 86380 86390 1
502141 99502141 1001 86380 86390 1
502180 99502180 1001 86380 86390 1
502504 99502504 1001 86380 86390 1
503257 99503257 1001 86380 86390 1
503123 99503123 1001 86380 86390 1
503063 99503063 1001 86380 86390 1
502954 99502954 1001 86380 86390 1
503058 99503058 1001 86380 86390 1
503476 99503476 1001 86380 86390 1
504081 99504081 1001 86380 86390 1
503835 99503835 1001 86380 86390 1
503776 99503776 1001 86380 86390 1
503654 99503654 1001 86380 86390 1
503606 99503606 1001 86380 86390 1
503556 99503556 1001 86380 86390 1
504789 99504789 1001 86380 86390 1
504894 99504894 1001 86380 86390 1
504796 99504796 1001 86380 86390 1
504587 99504587 1001 86380 86390 1
504366 99504366 1001 86380 86390 1
504523 99504523 1001 86380 86390 1
504399 99504399 1001 86380 86390 1
504995 99504995 1001 86380 86390 1
505048 99505048 1001 86380 86390 1
505719 99505719 1001 86380 86390 1
505673 99505673 1001 86380 86390 1
505755 99505755 1001 86380 86390 1
505501 99505501 1001 86380 86390 1
505386 99505386 1001 86380 86390 1
505388 99505388 1001 86380 86390 1
505225 99505225 1001 86380 86390 1
506560 99506560 1001 86380 86390 1
506548 99506548 1001 86380 86390 1
506584 99506584 1001 86380 86390 1
506119 99506119 1001 86380 86390 1
506016 99506016 1001 86380 86390 1
506004 99506004 1001 86380 86390 1
506122 99506122 1001 86380 86390 1
506008 99506008 1001 86380 86390 1
506114 99506114 1001 86380 86390 1
506078 99506078 1001 86380 86390 1
507300 99507300 1001 86380 86390 1
507379 99507379 1001 86380 86390 1
507179 99507179 1001 86380 86390 1
507135 99507135 1001 86380 86390 1
506840 99506840 1001 86380 86390 1
506852 99506852 1001 86380 86390 1
507536 99507536 1001 86380 86390 1
507503 99507503 1001 86380 86390 1
507457 99507457 1001 86380 86390 1
507922 99507922 1001 86380 86390 1
508262 99508262 1001 86380 86390 1
508768 99508768 1001 86380 86390 1
508834 99508834 1001 86380 86390 1
508862 99508862 1001 86380 86390 1
508683 99508683 1001 86380 86390 1
508616 99508616 1001 86380 86390 1
508643 99508643 1001 86380 86390 1
508488 99508488 1001 86380 86390 1
508502 99508502 1001 86380 86390 1
509189 99509189 1001 86380 86390 1
509246 99509246 1001 86380 86390 1
509337 99509337 1001 86380 86390 1
509977 99509977 1001 86380 86390 1
509903 99509903 1001 86380 86390 1
510611 99510611 1001 86380 86390 1
510137 99510137 1001 86380 86390 1
510189 99510189 1001 86380 86390 1
510804 99510804 1001 86380 86390 1
510858 99510858 1001 86380 86390 1
510912 99510912 1001 86380 86390 1
511218 99511218 1001 86380 86390 1
511184 99511184 1001 86380 86390 1
511724 99511724 1001 86380 86390 1
512279 99512279 1001 86380 86390 1
512318 99512318 1001 86380 86390 1
512325 99512325 1001 86380 86390 1
512173 99512173 1001 86380 86390 1
511878 99511878 1001 86380 86390 1
513065 99513065 1001 86380 86390 1
513133 99513133 1001 86380 86390 1
513110 99513110 1001 86380 86390 1
512691 99512691 1001 86380 86390 1
512719 99512719 1001 86380 86390 1
512707 99512707 1001 86380 86390 1
513302 99513302 1001 86380 86390 1
513843 99513843 1001 86380 86390 1
513755 99513755 1001 86380 86390 1
513578 99513578 1001 86380 86390 1
513555 99513555 1001 86380 86390 1
514164 99514164 1001 86380 86390 1
514766 99514766 1001 86380 86390 1
514642 99514642 1001 86380 86390 1
514586 99514586 1001 86380 86390 1
514469 99514469 1001 86380 86390 1
514997 99514997 1001 86380 86390 1
515053 99515053 1001 86380 86390 1
515058 99515058 1001 86380 86390 1
515543 99515543 1001 86380 86390 1
515589 99515589 1001 86380 86390 1
515552 99515552 1001 86380 86390 1
515103 99515103 1001 86380 86390 1
515091 99515091 1001 86380 86390 1
515199 99515199 1001 86380 86390 1
515238 99515238 1001 86380 86390 1
515216 99515216 1001 86380 86390 1
515825 99515825 1001 86380 86390 1
515839 99515839 1001 86380 86390 1
516337 99516337 1001 86380 86390 1
516315 99516315 1001 86380 86390 1
516246 99516246 1001 86380 86390 1
516060 99516060 1001 86380 86390 1
516049 99516049 1001 86380 86390 1
517224 99517224 1001 86380 86390 1
516936 99516936 1001 86380 86390 1
516989 99516989 1001 86380 86390 1
516938 99516938 1001 86380 86390 1
517101 99517101 1001 86380 86390 1
516947 99516947 1001 86380 86390 1
516901 99516901 1001 86380 86390 1
517454 99517454 1001 86380 86390 1
517481 99517481 1001 86380 86390 1
518141 99518141 1001 86380 86390 1
518031 99518031 1001 86380 86390 1
517946 99517946 1001 86380 86390 1
517935 99517935 1001 86380 86390 1
517771 99517771 1001 86380 86390 1
517798 99517798 1001 86380 86390 1
517657 99517657 1001 86380 86390 1
517585 99517585 1001 86380 86390 1
517715 99517715 1001 86380 86390 1
517652 99517652 1001 86380 86390 1
518262 99518262 1001 86380 86390 1
518302 99518302 1001 86380 86390 1
518246 99518246 1001 86380 86390 1
518753 99518753 1001 86380 86390 1
518403 99518403 1001 86380 86390 1
519182 99519182 1001 86380 86390 1
519084 99519084 1001 86380 86390 1
519680 99519680 1001 86380 86390 1
519774 99519774 1001 86380 86390 1
519598 99519598 1001 86380 86390 1
519535 99519535 1001 86380 86390 1
519561 99519561 1001 86380 86390 1
519195 99519195 1001 86380 86390 1
520488 99520488 1001 86380 86390 1
520477 99520477 1001 86380 86390 1
520027 99520027 1001 86380 86390 1
520645 99520645 1001 86380 86390 1
521427 99521427 1001 86380 86390 1
521203 99521203 1001 86380 86390 1
520860 99520860 1001 86380 86390 1
521562 99521562 1001 86380 86390 1
522137 99522137 1001 86380 86390 1
522079 99522079 1001 86380 86390 1
521763 99521763 1001 86380 86390 1
521730 99521730 1001 86380 86390 1
522397 99522397 1001 86380 86390 1
522410 99522410 1001 86380 86390 1
522412 99522412 1001 86380 86390 1
523033 99523033 1001 86380 86390 1
522984 99522984 1001 86380 86390 1
522933 99522933 1001 86380 86390 1
522835 99522835 1001 86380 86390 1
522538 99522538 1001 86380 86390 1
522682 99522682 1001 86380 86390 1
523262 99523262 1001 86380 86390 1
523224 99523224 1001 86380 86390 1
523175 99523175 1001 86380 86390 1
523884 99523884 1001 86380 86390 1
523890 99523890 1001 86380 86390 1
523430 99523430 1001 86380 86390 1
523526 99523526 1001 86380 86390 1
523503 99523503 1001 86380 86390 1
523998 99523998 1001 86380 86390 1
524749 99524749 1001 86380 86390 1
524386 99524386 1001 86380 86390 1
524414 99524414 1001 86380 86390 1
524270 99524270 1001 86380 86390 1
524771 99524771 1001 86380 86390 1
524967 99524967 1001 86380 86390 1
524909 99524909 1001 86380 86390 1
525562 99525562 1001 86380 86390 1
525355 99525355 1001 86380 86390 1
525203 99525203 1001 86380 86390 1
525322 99525322 1001 86380 86390 1
525060 99525060 1001 86380 86390 1
525101 99525101 1001 86380 86390 1
526223 99526223 1001 86380 86390 1
525918 99525918 1001 86380 86390 1
525908 99525908 1001 86380 86390 1
525824 99525824 1001 86380 86390 1
527069 99527069 1001 86380 86390 1
527174 99527174 1001 86380 86390 1
527050 99527050 1001 86380 86390 1
527233 99527233 1001 86380 86390 1
527092 99527092 1001 86380 86390 1
526939 99526939 1001 86380 86390 1
526810 99526810 1001 86380 86390 1
526663 99526663 1001 86380 86390 1
527909 99527909 1001 86380 86390 1
527977 99527977 1001 86380 86390 1
527902 99527902 1001 86380 86390 1
527481 99527481 1001 86380 86390 1
527495 99527495 1001 86380 86390 1
527456 99527456 1001 86380 86390 1
528851 99528851 1001 86380 86390 1
528827 99528827 1001 86380 86390 1
528830 99528830 1001 86380 86390 1
528552 99528552 1001 86380 86390 1
528441 99528441 1001 86380 86390 1
529066 99529066 1001 86380 86390 1
529639 99529639 1001 86380 86390 1
529634 99529634 1001 86380 86390 1
529341 99529341 1001 86380 86390 1
529208 99529208 1001 86380 86390 1
529870 99529870 1001 86380 86390 1
529909 99529909 1001 86380 86390 1
529847 99529847 1001 86380 86390 1
529827 99529827 1001 86380 86390 1
530379 99530379 1001 86380 86390 1
530369 99530369 1001 86380 86390 1
530107 99530107 1001 86380 86390 1
530737 99530737 1001 86380 86390 1
530687 99530687 1001 86380 86390 1
531196 99531196 1001 86380 86390 1
531313 99531313 1001 86380 86390 1
531086 99531086 1001 86380 86390 1
531094 99531094 1001 86380 86390 1
531474 99531474 1001 86380 86390 1
532030 99532030 1001 86380 86390 1
532058 99532058 1001 86380 86390 1
532153 99532153 1001 86380 86390 1
531887 99531887 1001 86380 86390 1
531703 99531703 1001 86380 86390 1
531743 99531743 1001 86380 86390 1
532310 99532310 1001 86380 86390 1
533003 99533003 1001 86380 86390 1
532516 99532516 1001 86380 86390 1
532444 99532444 1001 86380 86390 1
533093 99533093 1001 86380 86390 1
533830 99533830 1001 86380 86390 1
533685 99533685 1001 86380 86390 1
533737 99533737 1001 86380 86390 1
533699 99533699 1001 86380 86390 1
533852 99533852 1001 86380 86390 1
533613 99533613 1001 86380 86390 1
533460 99533460 1001 86380 86390 1
533254 99533254 1001 86380 86390 1
533294 99533294 1001 86380 86390 1
533360 99533360 1001 86380 86390 1
533957 99533957 1001 86380 86390 1
534651 99534651 1001 86380 86390 1
534611 99534611 1001 86380 86390 1
534416 99534416 1001 86380 86390 1
534283 99534283 1001 86380 86390 1
534082 99534082 1001 86380 86390 1
534114 99534114 1001 86380 86390 1
534770 99534770 1001 86380 86390 1
535398 99535398 1001 86380 86390 1
535415 99535415 1001 86380 86390 1
535133 99535133 1001 86380 86390 1
535009 99535009 1001 86380 86390 1
535038 99535038 1001 86380 86390 1
534936 99534936 1001 86380 86390 1
534964 99534964 1001 86380 86390 1
536113 99536113 1001 86380 86390 1
536127 99536127 1001 86380 86390 1
535868 99535868 1001 86380 86390 1
536460 99536460 1001 86380 86390 1
537065 99537065 1001 86380 86390 1
537056 99537056 1001 86380 86390 1
536980 99536980 1001 86380 86390 1
536802 99536802 1001 86380 86390 1
536709 99536709 1001 86380 86390 1
537647 99537647 1001 86380 86390 1
537466 99537466 1001 86380 86390 1
537506 99537506 1001 86380 86390 1
538190 99538190 1001 86380 86390 1
538169 99538169 1001 86380 86390 1
538636 99538636 1001 86380 86390 1
538728 99538728 1001 86380 86390 1
538690 99538690 1001 86380 86390 1
538480 99538480 1001 86380 86390 1
538603 99538603 1001 86380 86390 1
538422 99538422 1001 86380 86390 1
538394 99538394 1001 86380 86390 1
538382 99538382 1001 86380 86390 1
538307 99538307 1001 86380 86390 1
538907 99538907 1001 86380 86390 1
538861 99538861 1001 86380 86390 1
538835 99538835 1001 86380 86390 1
539577 99539577 1001 86380 86390 1
539556 99539556 1001 86380 86390 1
539728 99539728 1001 86380 86390 1
539827 99539827 1001 86380 86390 1
540296 99540296 1001 86380 86390 1
540132 99540132 1001 86380 86390 1
540171 99540171 1001 86380 86390 1
540181 99540181 1001 86380 86390 1
539964 99539964 1001 86380 86390 1
540500 99540500 1001 86380 86390 1
541212 99541212 1001 86380 86390 1
541062 99541062 1001 86380 86390 1
541037 99541037 1001 86380 86390 1
541046 99541046 1001 86380 86390 1
540969 99540969 1001 86380 86390 1
541047 99541047 1001 86380 86390 1
540801 99540801 1001 86380 86390 1
540844 99540844 1001 86380 86390 1
540682 99540682 1001 86380 86390 1
541423 99541423 1001 86380 86390 1
542020 99542020 1001 86380 86390 1
541830 99541830 1001 86380 86390 1
541848 99541848 1001 86380 86390 1
542176 99542176 1001 86380 86390 1
542152 99542152 1001 86380 86390 1
542896 99542896 1001 86380 86390 1
542755 99542755 1001 86380 86390 1
542667 99542667 1001 86380 86390 1
542647 99542647 1001 86380 86390 1
543150 99543150 1001 86380 86390 1
543049 99543049 1001 86380 86390 1
543128 99543128 1001 86380 86390 1
543116 99543116 1001 86380 86390 1
543147 99543147 1001 86380 86390 1
543630 99543630 1001 86380 86390 1
543634 99543634 1001 86380 86390 1
543463 99543463 1001 86380 86390 1
543546 99543546 1001 86380 86390 1
543163 99543163 1001 86380 86390 1
543288 99543288 1001 86380 86390 1
543975 99543975 1001 86380 86390 1
543906 99543906 1001 86380 86390 1
543933 99543933 1001 86380 86390 1
544051 99544051 1001 86380 86390 1
402916 1132 1001 4260 5517 1
519533 958 1002 52728 66042 1
400398 99400398 1001 86380 86390 1
400813 99400813 1001 86380 86390 1
401132 99401132 1001 86380 86390 1
401237 99401237 1001 86380 86390 1
401407 99401407 1001 86380 86390 1
401860 99401860 1001 86380 86390 1
402738 99402738 1001 86380 86390 1
402784 99402784 1001 86380 86390 1
402977 99402977 1001 86380 86390 1
403288 99403288 1001 86380 86390 1
403741 99403741 1001 86380 86390 1
403736 99403736 1001 86380 86390 1
403961 99403961 1001 86380 86390 1
404048 99404048 1001 86380 86390 1
405092 99405092 1001 86380 86390 1
405171 99405171 1001 86380 86390 1
405512 99405512 1001 86380 86390 1
405416 99405416 1001 86380 86390 1
405828 99405828 1001 86380 86390 1
406421 99406421 1001 86380 86390 1
406492 99406492 1001 86380 86390 1
406604 99406604 1001 86380 86390 1
406676 99406676 1001 86380 86390 1
406667 99406667 1001 86380 86390 1
407033 99407033 1001 86380 86390 1
407381 99407381 1001 86380 86390 1
407971 99407971 1001 86380 86390 1
408886 99408886 1001 86380 86390 1
409180 99409180 1001 86380 86390 1
409364 99409364 1001 86380 86390 1
409439 99409439 1001 86380 86390 1
409667 99409667 1001 86380 86390 1
410103 99410103 1001 86380 86390 1
409994 99409994 1001 86380 86390 1
410289 99410289 1001 86380 86390 1
410315 99410315 1001 86380 86390 1
410405 99410405 1001 86380 86390 1
410485 99410485 1001 86380 86390 1
410426 99410426 1001 86380 86390 1
410785 99410785 1001 86380 86390 1
410949 99410949 1001 86380 86390 1
411265 99411265 1001 86380 86390 1
413334 99413334 1001 86380 86390 1
413653 99413653 1001 86380 86390 1
413487 99413487 1001 86380 86390 1
413396 99413396 1001 86380 86390 1
413052 99413052 1001 86380 86390 1
412625 99412625 1001 86380 86390 1
412632 99412632 1001 86380 86390 1
413861 99413861 1001 86380 86390 1
414013 99414013 1001 86380 86390 1
414838 99414838 1001 86380 86390 1
414829 99414829 1001 86380 86390 1
414527 99414527 1001 86380 86390 1
414333 99414333 1001 86380 86390 1
414387 99414387 1001 86380 86390 1
414197 99414197 1001 86380 86390 1
415620 99415620 1001 86380 86390 1
415532 99415532 1001 86380 86390 1
415707 99415707 1001 86380 86390 1
415522 99415522 1001 86380 86390 1
416158 99416158 1001 86380 86390 1
416140 99416140 1001 86380 86390 1
416356 99416356 1001 86380 86390 1
415749 99415749 1001 86380 86390 1
417011 99417011 1001 86380 86390 1
418459 99418459 1001 86380 86390 1
418686 99418686 1001 86380 86390 1
417872 99417872 1001 86380 86390 1
419077 99419077 1001 86380 86390 1
419110 99419110 1001 86380 86390 1
418971 99418971 1001 86380 86390 1
420152 99420152 1001 86380 86390 1
420208 99420208 1001 86380 86390 1
420270 99420270 1001 86380 86390 1
419792 99419792 1001 86380 86390 1
419559 99419559 1001 86380 86390 1
419499 99419499 1001 86380 86390 1
419522 99419522 1001 86380 86390 1
419553 99419553 1001 86380 86390 1
419488 99419488 1001 86380 86390 1
420581 99420581 1001 86380 86390 1
422007 99422007 1001 86380 86390 1
421828 99421828 1001 86380 86390 1
421830 99421830 1001 86380 86390 1
421667 99421667 1001 86380 86390 1
421648 99421648 1001 86380 86390 1
421332 99421332 1001 86380 86390 1
421137 99421137 1001 86380 86390 1
422387 99422387 1001 86380 86390 1
423557 99423557 1001 86380 86390 1
423387 99423387 1001 86380 86390 1
422982 99422982 1001 86380 86390 1
422602 99422602 1001 86380 86390 1
422716 99422716 1001 86380 86390 1
423837 99423837 1001 86380 86390 1
423838 99423838 1001 86380 86390 1
425039 99425039 1001 86380 86390 1
425118 99425118 1001 86380 86390 1
424907 99424907 1001 86380 86390 1
424608 99424608 1001 86380 86390 1
424495 99424495 1001 86380 86390 1
425610 99425610 1001 86380 86390 1
425587 99425587 1001 86380 86390 1
425427 99425427 1001 86380 86390 1
427049 99427049 1001 86380 86390 1
426353 99426353 1001 86380 86390 1
426557 99426557 1001 86380 86390 1
426363 99426363 1001 86380 86390 1
426467 99426467 1001 86380 86390 1
427378 99427378 1001 86380 86390 1
427182 99427182 1001 86380 86390 1
428518 99428518 1001 86380 86390 1
428128 99428128 1001 86380 86390 1
428048 99428048 1001 86380 86390 1
428181 99428181 1001 86380 86390 1
429008 99429008 1001 86380 86390 1
428897 99428897 1001 86380 86390 1
429567 99429567 1001 86380 86390 1
429918 99429918 1001 86380 86390 1
429298 99429298 1001 86380 86390 1
431741 99431741 1001 86380 86390 1
431439 99431439 1001 86380 86390 1
431242 99431242 1001 86380 86390 1
431047 99431047 1001 86380 86390 1
432252 99432252 1001 86380 86390 1
433491 99433491 1001 86380 86390 1
433408 99433408 1001 86380 86390 1
433139 99433139 1001 86380 86390 1
433281 99433281 1001 86380 86390 1
433092 99433092 1001 86380 86390 1
432530 99432530 1001 86380 86390 1
433841 99433841 1001 86380 86390 1
435277 99435277 1001 86380 86390 1
435375 99435375 1001 86380 86390 1
434634 99434634 1001 86380 86390 1
436983 99436983 1001 86380 86390 1
436811 99436811 1001 86380 86390 1
437032 99437032 1001 86380 86390 1
436908 99436908 1001 86380 86390 1
435970 99435970 1001 86380 86390 1
435992 99435992 1001 86380 86390 1
436086 99436086 1001 86380 86390 1
300063 99300063 1001 86380 86390 1
300560 99300560 1001 86380 86390 1
300411 99300411 1001 86380 86390 1
300276 99300276 1001 86380 86390 1
300154 99300154 1001 86380 86390 1
300271 99300271 1001 86380 86390 1
300760 99300760 1001 86380 86390 1
301430 99301430 1001 86380 86390 1
301354 99301354 1001 86380 86390 1
301534 99301534 1001 86380 86390 1
301488 99301488 1001 86380 86390 1
301330 99301330 1001 86380 86390 1
301092 99301092 1001 86380 86390 1
301131 99301131 1001 86380 86390 1
300938 99300938 1001 86380 86390 1
300991 99300991 1001 86380 86390 1
302361 99302361 1001 86380 86390 1
302162 99302162 1001 86380 86390 1
302093 99302093 1001 86380 86390 1
301928 99301928 1001 86380 86390 1
303121 99303121 1001 86380 86390 1
302887 99302887 1001 86380 86390 1
302959 99302959 1001 86380 86390 1
302601 99302601 1001 86380 86390 1
303875 99303875 1001 86380 86390 1
303827 99303827 1001 86380 86390 1
303828 99303828 1001 86380 86390 1
303453 99303453 1001 86380 86390 1
303546 99303546 1001 86380 86390 1
304148 99304148 1001 86380 86390 1
304074 99304074 1001 86380 86390 1
304101 99304101 1001 86380 86390 1
304081 99304081 1001 86380 86390 1
304856 99304856 1001 86380 86390 1
304666 99304666 1001 86380 86390 1
304512 99304512 1001 86380 86390 1
304571 99304571 1001 86380 86390 1
304575 99304575 1001 86380 86390 1
304302 99304302 1001 86380 86390 1
304881 99304881 1001 86380 86390 1
305611 99305611 1001 86380 86390 1
305673 99305673 1001 86380 86390 1
305346 99305346 1001 86380 86390 1
305066 99305066 1001 86380 86390 1
500127 99500127 1001 86380 86390 1
500184 99500184 1001 86380 86390 1
500427 99500427 1001 86380 86390 1
500536 99500536 1001 86380 86390 1
500514 99500514 1001 86380 86390 1
501478 99501478 1001 86380 86390 1
501229 99501229 1001 86380 86390 1
502430 99502430 1001 86380 86390 1
502104 99502104 1001 86380 86390 1
502223 99502223 1001 86380 86390 1
502103 99502103 1001 86380 86390 1
502021 99502021 1001 86380 86390 1
503127 99503127 1001 86380 86390 1
503213 99503213 1001 86380 86390 1
502935 99502935 1001 86380 86390 1
502964 99502964 1001 86380 86390 1
502722 99502722 1001 86380 86390 1
502815 99502815 1001 86380 86390 1
502704 99502704 1001 86380 86390 1
502769 99502769 1001 86380 86390 1
503364 99503364 1001 86380 86390 1
504071 99504071 1001 86380 86390 1
504064 99504064 1001 86380 86390 1
503795 99503795 1001 86380 86390 1
503887 99503887 1001 86380 86390 1
503738 99503738 1001 86380 86390 1
503659 99503659 1001 86380 86390 1
503517 99503517 1001 86380 86390 1
503533 99503533 1001 86380 86390 1
504284 99504284 1001 86380 86390 1
504745 99504745 1001 86380 86390 1
504375 99504375 1001 86380 86390 1
504454 99504454 1001 86380 86390 1
504494 99504494 1001 86380 86390 1
504370 99504370 1001 86380 86390 1
504980 99504980 1001 86380 86390 1
505149 99505149 1001 86380 86390 1
505116 99505116 1001 86380 86390 1
504952 99504952 1001 86380 86390 1
505369 99505369 1001 86380 86390 1
505173 99505173 1001 86380 86390 1
505898 99505898 1001 86380 86390 1
505866 99505866 1001 86380 86390 1
506482 99506482 1001 86380 86390 1
506573 99506573 1001 86380 86390 1
506224 99506224 1001 86380 86390 1
506073 99506073 1001 86380 86390 1
506789 99506789 1001 86380 86390 1
506691 99506691 1001 86380 86390 1
507151 99507151 1001 86380 86390 1
506953 99506953 1001 86380 86390 1
506878 99506878 1001 86380 86390 1
507581 99507581 1001 86380 86390 1
507533 99507533 1001 86380 86390 1
508087 99508087 1001 86380 86390 1
507993 99507993 1001 86380 86390 1
507969 99507969 1001 86380 86390 1
507936 99507936 1001 86380 86390 1
507751 99507751 1001 86380 86390 1
507816 99507816 1001 86380 86390 1
508293 99508293 1001 86380 86390 1
508254 99508254 1001 86380 86390 1
508769 99508769 1001 86380 86390 1
508706 99508706 1001 86380 86390 1
508863 99508863 1001 86380 86390 1
508518 99508518 1001 86380 86390 1
508515 99508515 1001 86380 86390 1
508554 99508554 1001 86380 86390 1
509258 99509258 1001 86380 86390 1
509735 99509735 1001 86380 86390 1
509581 99509581 1001 86380 86390 1
509557 99509557 1001 86380 86390 1
509446 99509446 1001 86380 86390 1
509905 99509905 1001 86380 86390 1
510023 99510023 1001 86380 86390 1
510288 99510288 1001 86380 86390 1
510161 99510161 1001 86380 86390 1
510291 99510291 1001 86380 86390 1
510926 99510926 1001 86380 86390 1
510863 99510863 1001 86380 86390 1
511353 99511353 1001 86380 86390 1
511382 99511382 1001 86380 86390 1
511271 99511271 1001 86380 86390 1
511279 99511279 1001 86380 86390 1
511344 99511344 1001 86380 86390 1
510994 99510994 1001 86380 86390 1
511576 99511576 1001 86380 86390 1
511624 99511624 1001 86380 86390 1
511812 99511812 1001 86380 86390 1
511960 99511960 1001 86380 86390 1
512383 99512383 1001 86380 86390 1
512539 99512539 1001 86380 86390 1
513039 99513039 1001 86380 86390 1
512903 99512903 1001 86380 86390 1
512677 99512677 1001 86380 86390 1
512784 99512784 1001 86380 86390 1
513322 99513322 1001 86380 86390 1
513316 99513316 1001 86380 86390 1
513214 99513214 1001 86380 86390 1
513916 99513916 1001 86380 86390 1
513946 99513946 1001 86380 86390 1
513985 99513985 1001 86380 86390 1
513974 99513974 1001 86380 86390 1
513694 99513694 1001 86380 86390 1
513594 99513594 1001 86380 86390 1
513521 99513521 1001 86380 86390 1
514718 99514718 1001 86380 86390 1
514484 99514484 1001 86380 86390 1
514357 99514357 1001 86380 86390 1
515026 99515026 1001 86380 86390 1
514901 99514901 1001 86380 86390 1
515517 99515517 1001 86380 86390 1
515544 99515544 1001 86380 86390 1
515488 99515488 1001 86380 86390 1
515093 99515093 1001 86380 86390 1
515264 99515264 1001 86380 86390 1
515165 99515165 1001 86380 86390 1
515746 99515746 1001 86380 86390 1
515729 99515729 1001 86380 86390 1
516339 99516339 1001 86380 86390 1
516208 99516208 1001 86380 86390 1
516185 99516185 1001 86380 86390 1
516541 99516541 1001 86380 86390 1
517005 99517005 1001 86380 86390 1
516735 99516735 1001 86380 86390 1
517389 99517389 1001 86380 86390 1
517484 99517484 1001 86380 86390 1
517369 99517369 1001 86380 86390 1
518158 99518158 1001 86380 86390 1
518131 99518131 1001 86380 86390 1
517752 99517752 1001 86380 86390 1
517720 99517720 1001 86380 86390 1
518338 99518338 1001 86380 86390 1
518921 99518921 1001 86380 86390 1
518871 99518871 1001 86380 86390 1
518779 99518779 1001 86380 86390 1
518563 99518563 1001 86380 86390 1
519485 99519485 1001 86380 86390 1
519542 99519542 1001 86380 86390 1
519465 99519465 1001 86380 86390 1
519285 99519285 1001 86380 86390 1
519337 99519337 1001 86380 86390 1
520612 99520612 1001 86380 86390 1
520626 99520626 1001 86380 86390 1
520270 99520270 1001 86380 86390 1
520283 99520283 1001 86380 86390 1
520163 99520163 1001 86380 86390 1
520217 99520217 1001 86380 86390 1
521325 99521325 1001 86380 86390 1
521016 99521016 1001 86380 86390 1
520940 99520940 1001 86380 86390 1
521017 99521017 1001 86380 86390 1
521483 99521483 1001 86380 86390 1
521856 99521856 1001 86380 86390 1
522380 99522380 1001 86380 86390 1
522369 99522369 1001 86380 86390 1
522553 99522553 1001 86380 86390 1
522671 99522671 1001 86380 86390 1
522572 99522572 1001 86380 86390 1
523776 99523776 1001 86380 86390 1
523677 99523677 1001 86380 86390 1
523499 99523499 1001 86380 86390 1
523984 99523984 1001 86380 86390 1
524645 99524645 1001 86380 86390 1
524704 99524704 1001 86380 86390 1
524549 99524549 1001 86380 86390 1
524269 99524269 1001 86380 86390 1
524206 99524206 1001 86380 86390 1
524313 99524313 1001 86380 86390 1
525564 99525564 1001 86380 86390 1
525421 99525421 1001 86380 86390 1
525451 99525451 1001 86380 86390 1
525290 99525290 1001 86380 86390 1
525293 99525293 1001 86380 86390 1
525009 99525009 1001 86380 86390 1
526324 99526324 1001 86380 86390 1
526410 99526410 1001 86380 86390 1
526368 99526368 1001 86380 86390 1
526149 99526149 1001 86380 86390 1
525920 99525920 1001 86380 86390 1
525850 99525850 1001 86380 86390 1
527217 99527217 1001 86380 86390 1
527074 99527074 1001 86380 86390 1
527243 99527243 1001 86380 86390 1
527009 99527009 1001 86380 86390 1
526637 99526637 1001 86380 86390 1
526705 99526705 1001 86380 86390 1
527444 99527444 1001 86380 86390 1
528030 99528030 1001 86380 86390 1
527727 99527727 1001 86380 86390 1
527704 99527704 1001 86380 86390 1
527763 99527763 1001 86380 86390 1
527738 99527738 1001 86380 86390 1
527563 99527563 1001 86380 86390 1
528143 99528143 1001 86380 86390 1
528122 99528122 1001 86380 86390 1
528700 99528700 1001 86380 86390 1
528299 99528299 1001 86380 86390 1
529067 99529067 1001 86380 86390 1
529029 99529029 1001 86380 86390 1
528969 99528969 1001 86380 86390 1
528972 99528972 1001 86380 86390 1
529027 99529027 1001 86380 86390 1
529573 99529573 1001 86380 86390 1
529575 99529575 1001 86380 86390 1
529711 99529711 1001 86380 86390 1
529262 99529262 1001 86380 86390 1
529924 99529924 1001 86380 86390 1
529810 99529810 1001 86380 86390 1
529850 99529850 1001 86380 86390 1
529825 99529825 1001 86380 86390 1
530539 99530539 1001 86380 86390 1
530205 99530205 1001 86380 86390 1
530182 99530182 1001 86380 86390 1
530338 99530338 1001 86380 86390 1
530160 99530160 1001 86380 86390 1
529936 99529936 1001 86380 86390 1
530654 99530654 1001 86380 86390 1
530685 99530685 1001 86380 86390 1
531225 99531225 1001 86380 86390 1
531177 99531177 1001 86380 86390 1
531193 99531193 1001 86380 86390 1
531138 99531138 1001 86380 86390 1
531074 99531074 1001 86380 86390 1
531017 99531017 1001 86380 86390 1
530827 99530827 1001 86380 86390 1
530794 99530794 1001 86380 86390 1
532205 99532205 1001 86380 86390 1
531939 99531939 1001 86380 86390 1
531915 99531915 1001 86380 86390 1
531765 99531765 1001 86380 86390 1
532255 99532255 1001 86380 86390 1
532295 99532295 1001 86380 86390 1
532386 99532386 1001 86380 86390 1
532296 99532296 1001 86380 86390 1
532994 99532994 1001 86380 86390 1
532870 99532870 1001 86380 86390 1
532952 99532952 1001 86380 86390 1
532416 99532416 1001 86380 86390 1
532550 99532550 1001 86380 86390 1
533148 99533148 1001 86380 86390 1
533233 99533233 1001 86380 86390 1
533807 99533807 1001 86380 86390 1
533752 99533752 1001 86380 86390 1
533540 99533540 1001 86380 86390 1
533517 99533517 1001 86380 86390 1
534581 99534581 1001 86380 86390 1
534582 99534582 1001 86380 86390 1
534540 99534540 1001 86380 86390 1
534264 99534264 1001 86380 86390 1
534085 99534085 1001 86380 86390 1
534781 99534781 1001 86380 86390 1
535368 99535368 1001 86380 86390 1
535375 99535375 1001 86380 86390 1
535237 99535237 1001 86380 86390 1
535093 99535093 1001 86380 86390 1
534901 99534901 1001 86380 86390 1
535584 99535584 1001 86380 86390 1
536194 99536194 1001 86380 86390 1
536045 99536045 1001 86380 86390 1
535761 99535761 1001 86380 86390 1
535800 99535800 1001 86380 86390 1
535813 99535813 1001 86380 86390 1
535814 99535814 1001 86380 86390 1
536537 99536537 1001 86380 86390 1
536815 99536815 1001 86380 86390 1
536755 99536755 1001 86380 86390 1
536913 99536913 1001 86380 86390 1
536891 99536891 1001 86380 86390 1
537194 99537194 1001 86380 86390 1
537197 99537197 1001 86380 86390 1
537966 99537966 1001 86380 86390 1
537859 99537859 1001 86380 86390 1
537687 99537687 1001 86380 86390 1
537639 99537639 1001 86380 86390 1
537498 99537498 1001 86380 86390 1
537401 99537401 1001 86380 86390 1
538713 99538713 1001 86380 86390 1
538790 99538790 1001 86380 86390 1
538770 99538770 1001 86380 86390 1
538455 99538455 1001 86380 86390 1
538588 99538588 1001 86380 86390 1
538304 99538304 1001 86380 86390 1
538817 99538817 1001 86380 86390 1
539594 99539594 1001 86380 86390 1
539507 99539507 1001 86380 86390 1
539482 99539482 1001 86380 86390 1
539547 99539547 1001 86380 86390 1
539397 99539397 1001 86380 86390 1
539425 99539425 1001 86380 86390 1
539361 99539361 1001 86380 86390 1
539263 99539263 1001 86380 86390 1
539330 99539330 1001 86380 86390 1
540080 99540080 1001 86380 86390 1
540154 99540154 1001 86380 86390 1
540064 99540064 1001 86380 86390 1
540016 99540016 1001 86380 86390 1
540048 99540048 1001 86380 86390 1
539960 99539960 1001 86380 86390 1
540038 99540038 1001 86380 86390 1
541150 99541150 1001 86380 86390 1
540866 99540866 1001 86380 86390 1
540819 99540819 1001 86380 86390 1
540825 99540825 1001 86380 86390 1
541456 99541456 1001 86380 86390 1
542024 99542024 1001 86380 86390 1
541772 99541772 1001 86380 86390 1
541716 99541716 1001 86380 86390 1
541807 99541807 1001 86380 86390 1
541590 99541590 1001 86380 86390 1
542310 99542310 1001 86380 86390 1
542920 99542920 1001 86380 86390 1
542799 99542799 1001 86380 86390 1
542594 99542594 1001 86380 86390 1
542711 99542711 1001 86380 86390 1
542327 99542327 1001 86380 86390 1
542422 99542422 1001 86380 86390 1
543021 99543021 1001 86380 86390 1
543010 99543010 1001 86380 86390 1
543105 99543105 1001 86380 86390 1
543005 99543005 1001 86380 86390 1
543579 99543579 1001 86380 86390 1
543657 99543657 1001 86380 86390 1
543670 99543670 1001 86380 86390 1
543658 99543658 1001 86380 86390 1
543539 99543539 1001 86380 86390 1
543179 99543179 1001 86380 86390 1
543828 99543828 1001 86380 86390 1
543780 99543780 1001 86380 86390 1
544450 99544450 1001 86380 86390 1
544479 99544479 1001 86380 86390 1
544295 99544295 1001 86380 86390 1
544350 99544350 1001 86380 86390 1
544299 99544299 1001 86380 86390 1
544087 99544087 1001 86380 86390 1
544703 99544703 1001 86380 86390 1
416782 220 1001 25260 26037 1
542146 770 1001 39877 40176 1
400212 99400212 1001 86380 86390 1
401016 99401016 1001 86380 86390 1
401085 99401085 1001 86380 86390 1
401325 99401325 1001 86380 86390 1
401354 99401354 1001 86380 86390 1
401650 99401650 1001 86380 86390 1
401879 99401879 1001 86380 86390 1
401896 99401896 1001 86380 86390 1
402142 99402142 1001 86380 86390 1
402571 99402571 1001 86380 86390 1
402641 99402641 1001 86380 86390 1
403909 99403909 1001 86380 86390 1
403944 99403944 1001 86380 86390 1
404102 99404102 1001 86380 86390 1
404385 99404385 1001 86380 86390 1
404926 99404926 1001 86380 86390 1
405498 99405498 1001 86380 86390 1
405664 99405664 1001 86380 86390 1
405688 99405688 1001 86380 86390 1
406040 99406040 1001 86380 86390 1
406126 99406126 1001 86380 86390 1
406458 99406458 1001 86380 86390 1
406416 99406416 1001 86380 86390 1
406615 99406615 1001 86380 86390 1
406748 99406748 1001 86380 86390 1
407048 99407048 1001 86380 86390 1
407439 99407439 1001 86380 86390 1
407910 99407910 1001 86380 86390 1
407940 99407940 1001 86380 86390 1
408210 99408210 1001 86380 86390 1
408374 99408374 1001 86380 86390 1
408357 99408357 1001 86380 86390 1
408625 99408625 1001 86380 86390 1
408716 99408716 1001 86380 86390 1
408959 99408959 1001 86380 86390 1
409014 99409014 1001 86380 86390 1
409023 99409023 1001 86380 86390 1
409641 99409641 1001 86380 86390 1
410063 99410063 1001 86380 86390 1
410401 99410401 1001 86380 86390 1
410219 99410219 1001 86380 86390 1
410303 99410303 1001 86380 86390 1
410734 99410734 1001 86380 86390 1
411195 99411195 1001 86380 86390 1
411306 99411306 1001 86380 86390 1
411285 99411285 1001 86380 86390 1
411587 99411587 1001 86380 86390 1
411729 99411729 1001 86380 86390 1
411835 99411835 1001 86380 86390 1
411954 99411954 1001 86380 86390 1
411897 99411897 1001 86380 86390 1
412102 99412102 1001 86380 86390 1
413447 99413447 1001 86380 86390 1
412486 99412486 1001 86380 86390 1
413845 99413845 1001 86380 86390 1
415115 99415115 1001 86380 86390 1
414694 99414694 1001 86380 86390 1
414735 99414735 1001 86380 86390 1
414284 99414284 1001 86380 86390 1
414468 99414468 1001 86380 86390 1
414396 99414396 1001 86380 86390 1
415402 99415402 1001 86380 86390 1
415331 99415331 1001 86380 86390 1
416860 99416860 1001 86380 86390 1
416233 99416233 1001 86380 86390 1
416343 99416343 1001 86380 86390 1
415723 99415723 1001 86380 86390 1
416050 99416050 1001 86380 86390 1
417046 99417046 1001 86380 86390 1
417243 99417243 1001 86380 86390 1
417414 99417414 1001 86380 86390 1
417593 99417593 1001 86380 86390 1
418714 99418714 1001 86380 86390 1
418700 99418700 1001 86380 86390 1
418210 99418210 1001 86380 86390 1
417978 99417978 1001 86380 86390 1
417626 99417626 1001 86380 86390 1
418837 99418837 1001 86380 86390 1
419748 99419748 1001 86380 86390 1
419986 99419986 1001 86380 86390 1
419441 99419441 1001 86380 86390 1
420487 99420487 1001 86380 86390 1
420779 99420779 1001 86380 86390 1
421933 99421933 1001 86380 86390 1
421831 99421831 1001 86380 86390 1
421174 99421174 1001 86380 86390 1
421091 99421091 1001 86380 86390 1
422317 99422317 1001 86380 86390 1
422522 99422522 1001 86380 86390 1
422381 99422381 1001 86380 86390 1
423464 99423464 1001 86380 86390 1
423544 99423544 1001 86380 86390 1
423183 99423183 1001 86380 86390 1
423263 99423263 1001 86380 86390 1
422528 99422528 1001 86380 86390 1
424030 99424030 1001 86380 86390 1
425339 99425339 1001 86380 86390 1
425546 99425546 1001 86380 86390 1
427066 99427066 1001 86380 86390 1
426956 99426956 1001 86380 86390 1
426686 99426686 1001 86380 86390 1
426050 99426050 1001 86380 86390 1
425968 99425968 1001 86380 86390 1
425952 99425952 1001 86380 86390 1
427239 99427239 1001 86380 86390 1
427500 99427500 1001 86380 86390 1
427280 99427280 1001 86380 86390 1
428441 99428441 1001 86380 86390 1
428359 99428359 1001 86380 86390 1
428156 99428156 1001 86380 86390 1
427677 99427677 1001 86380 86390 1
427880 99427880 1001 86380 86390 1
427907 99427907 1001 86380 86390 1
428766 99428766 1001 86380 86390 1
430107 99430107 1001 86380 86390 1
430207 99430207 1001 86380 86390 1
429941 99429941 1001 86380 86390 1
429677 99429677 1001 86380 86390 1
429297 99429297 1001 86380 86390 1
429412 99429412 1001 86380 86390 1
430707 99430707 1001 86380 86390 1
430538 99430538 1001 86380 86390 1
431995 99431995 1001 86380 86390 1
431238 99431238 1001 86380 86390 1
430974 99430974 1001 86380 86390 1
431218 99431218 1001 86380 86390 1
431021 99431021 1001 86380 86390 1
432289 99432289 1001 86380 86390 1
432129 99432129 1001 86380 86390 1
432080 99432080 1001 86380 86390 1
433362 99433362 1001 86380 86390 1
433707 99433707 1001 86380 86390 1
433387 99433387 1001 86380 86390 1
432945 99432945 1001 86380 86390 1
433166 99433166 1001 86380 86390 1
433146 99433146 1001 86380 86390 1
433173 99433173 1001 86380 86390 1
432731 99432731 1001 86380 86390 1
432808 99432808 1001 86380 86390 1
432712 99432712 1001 86380 86390 1
432515 99432515 1001 86380 86390 1
432662 99432662 1001 86380 86390 1
433802 99433802 1001 86380 86390 1
433846 99433846 1001 86380 86390 1
434683 99434683 1001 86380 86390 1
434729 99434729 1001 86380 86390 1
434455 99434455 1001 86380 86390 1
435546 99435546 1001 86380 86390 1
437090 99437090 1001 86380 86390 1
436864 99436864 1001 86380 86390 1
436647 99436647 1001 86380 86390 1
436079 99436079 1001 86380 86390 1
436174 99436174 1001 86380 86390 1
300030 99300030 1001 86380 86390 1
300715 99300715 1001 86380 86390 1
300425 99300425 1001 86380 86390 1
300137 99300137 1001 86380 86390 1
300280 99300280 1001 86380 86390 1
301500 99301500 1001 86380 86390 1
301384 99301384 1001 86380 86390 1
301652 99301652 1001 86380 86390 1
302183 99302183 1001 86380 86390 1
302199 99302199 1001 86380 86390 1
302129 99302129 1001 86380 86390 1
302159 99302159 1001 86380 86390 1
302070 99302070 1001 86380 86390 1
301811 99301811 1001 86380 86390 1
301774 99301774 1001 86380 86390 1
301917 99301917 1001 86380 86390 1
302547 99302547 1001 86380 86390 1
303054 99303054 1001 86380 86390 1
303042 99303042 1001 86380 86390 1
303069 99303069 1001 86380 86390 1
302943 99302943 1001 86380 86390 1
303241 99303241 1001 86380 86390 1
303933 99303933 1001 86380 86390 1
303864 99303864 1001 86380 86390 1
303751 99303751 1001 86380 86390 1
303430 99303430 1001 86380 86390 1
303616 99303616 1001 86380 86390 1
304069 99304069 1001 86380 86390 1
304578 99304578 1001 86380 86390 1
304411 99304411 1001 86380 86390 1
304391 99304391 1001 86380 86390 1
304975 99304975 1001 86380 86390 1
304968 99304968 1001 86380 86390 1
305049 99305049 1001 86380 86390 1
305538 99305538 1001 86380 86390 1
305416 99305416 1001 86380 86390 1
305457 99305457 1001 86380 86390 1
305356 99305356 1001 86380 86390 1
305348 99305348 1001 86380 86390 1
500666 99500666 1001 86380 86390 1
500978 99500978 1001 86380 86390 1
500984 99500984 1001 86380 86390 1
500857 99500857 1001 86380 86390 1
501382 99501382 1001 86380 86390 1
501046 99501046 1001 86380 86390 1
501027 99501027 1001 86380 86390 1
501120 99501120 1001 86380 86390 1
501782 99501782 1001 86380 86390 1
501745 99501745 1001 86380 86390 1
501762 99501762 1001 86380 86390 1
502167 99502167 1001 86380 86390 1
501939 99501939 1001 86380 86390 1
502025 99502025 1001 86380 86390 1
502659 99502659 1001 86380 86390 1
502637 99502637 1001 86380 86390 1
503242 99503242 1001 86380 86390 1
503155 99503155 1001 86380 86390 1
503108 99503108 1001 86380 86390 1
503198 99503198 1001 86380 86390 1
503173 99503173 1001 86380 86390 1
503036 99503036 1001 86380 86390 1
502973 99502973 1001 86380 86390 1
503000 99503000 1001 86380 86390 1
502868 99502868 1001 86380 86390 1
502752 99502752 1001 86380 86390 1
502810 99502810 1001 86380 86390 1
503342 99503342 1001 86380 86390 1
503347 99503347 1001 86380 86390 1
503296 99503296 1001 86380 86390 1
504041 99504041 1001 86380 86390 1
504072 99504072 1001 86380 86390 1
504023 99504023 1001 86380 86390 1
503879 99503879 1001 86380 86390 1
503571 99503571 1001 86380 86390 1
503637 99503637 1001 86380 86390 1
503599 99503599 1001 86380 86390 1
504181 99504181 1001 86380 86390 1
504130 99504130 1001 86380 86390 1
504198 99504198 1001 86380 86390 1
504790 99504790 1001 86380 86390 1
504769 99504769 1001 86380 86390 1
504665 99504665 1001 86380 86390 1
504693 99504693 1001 86380 86390 1
504695 99504695 1001 86380 86390 1
504697 99504697 1001 86380 86390 1
505107 99505107 1001 86380 86390 1
505583 99505583 1001 86380 86390 1
505587 99505587 1001 86380 86390 1
505601 99505601 1001 86380 86390 1
505373 99505373 1001 86380 86390 1
505497 99505497 1001 86380 86390 1
505318 99505318 1001 86380 86390 1
505209 99505209 1001 86380 86390 1
505775 99505775 1001 86380 86390 1
506261 99506261 1001 86380 86390 1
506188 99506188 1001 86380 86390 1
506027 99506027 1001 86380 86390 1
506133 99506133 1001 86380 86390 1
505983 99505983 1001 86380 86390 1
507078 99507078 1001 86380 86390 1
507109 99507109 1001 86380 86390 1
507123 99507123 1001 86380 86390 1
507059 99507059 1001 86380 86390 1
506879 99506879 1001 86380 86390 1
506898 99506898 1001 86380 86390 1
507578 99507578 1001 86380 86390 1
508194 99508194 1001 86380 86390 1
508037 99508037 1001 86380 86390 1
507719 99507719 1001 86380 86390 1
507643 99507643 1001 86380 86390 1
507684 99507684 1001 86380 86390 1
508943 99508943 1001 86380 86390 1
508693 99508693 1001 86380 86390 1
508848 99508848 1001 86380 86390 1
508710 99508710 1001 86380 86390 1
508828 99508828 1001 86380 86390 1
508585 99508585 1001 86380 86390 1
508459 99508459 1001 86380 86390 1
508464 99508464 1001 86380 86390 1
508871 99508871 1001 86380 86390 1
509104 99509104 1001 86380 86390 1
509186 99509186 1001 86380 86390 1
509591 99509591 1001 86380 86390 1
509584 99509584 1001 86380 86390 1
509283 99509283 1001 86380 86390 1
509470 99509470 1001 86380 86390 1
510026 99510026 1001 86380 86390 1
510723 99510723 1001 86380 86390 1
510612 99510612 1001 86380 86390 1
510591 99510591 1001 86380 86390 1
510558 99510558 1001 86380 86390 1
510418 99510418 1001 86380 86390 1
510462 99510462 1001 86380 86390 1
510325 99510325 1001 86380 86390 1
510114 99510114 1001 86380 86390 1
510789 99510789 1001 86380 86390 1
510748 99510748 1001 86380 86390 1
511685 99511685 1001 86380 86390 1
511849 99511849 1001 86380 86390 1
511798 99511798 1001 86380 86390 1
511944 99511944 1001 86380 86390 1
511881 99511881 1001 86380 86390 1
511857 99511857 1001 86380 86390 1
512432 99512432 1001 86380 86390 1
513092 99513092 1001 86380 86390 1
513033 99513033 1001 86380 86390 1
512822 99512822 1001 86380 86390 1
512920 99512920 1001 86380 86390 1
513223 99513223 1001 86380 86390 1
513304 99513304 1001 86380 86390 1
513880 99513880 1001 86380 86390 1
513966 99513966 1001 86380 86390 1
513761 99513761 1001 86380 86390 1
513556 99513556 1001 86380 86390 1
514041 99514041 1001 86380 86390 1
514138 99514138 1001 86380 86390 1
514232 99514232 1001 86380 86390 1
514744 99514744 1001 86380 86390 1
514519 99514519 1001 86380 86390 1
514925 99514925 1001 86380 86390 1
514951 99514951 1001 86380 86390 1
515622 99515622 1001 86380 86390 1
515636 99515636 1001 86380 86390 1
515497 99515497 1001 86380 86390 1
515501 99515501 1001 86380 86390 1
515233 99515233 1001 86380 86390 1
515773 99515773 1001 86380 86390 1
515790 99515790 1001 86380 86390 1
516227 99516227 1001 86380 86390 1
516195 99516195 1001 86380 86390 1
515971 99515971 1001 86380 86390 1
516011 99516011 1001 86380 86390 1
516066 99516066 1001 86380 86390 1
516645 99516645 1001 86380 86390 1
516634 99516634 1001 86380 86390 1
517141 99517141 1001 86380 86390 1
517192 99517192 1001 86380 86390 1
516741 99516741 1001 86380 86390 1
516885 99516885 1001 86380 86390 1
518062 99518062 1001 86380 86390 1
517633 99517633 1001 86380 86390 1
518168 99518168 1001 86380 86390 1
518924 99518924 1001 86380 86390 1
518797 99518797 1001 86380 86390 1
518865 99518865 1001 86380 86390 1
518759 99518759 1001 86380 86390 1
518427 99518427 1001 86380 86390 1
519064 99519064 1001 86380 86390 1
519146 99519146 1001 86380 86390 1
519099 99519099 1001 86380 86390 1
519791 99519791 1001 86380 86390 1
519472 99519472 1001 86380 86390 1
519362 99519362 1001 86380 86390 1
519234 99519234 1001 86380 86390 1
519314 99519314 1001 86380 86390 1
519380 99519380 1001 86380 86390 1
519212 99519212 1001 86380 86390 1
519279 99519279 1001 86380 86390 1
520579 99520579 1001 86380 86390 1
520609 99520609 1001 86380 86390 1
520354 99520354 1001 86380 86390 1
520827 99520827 1001 86380 86390 1
521094 99521094 1001 86380 86390 1
521137 99521137 1001 86380 86390 1
521192 99521192 1001 86380 86390 1
521039 99521039 1001 86380 86390 1
520848 99520848 1001 86380 86390 1
521031 99521031 1001 86380 86390 1
522113 99522113 1001 86380 86390 1
521974 99521974 1001 86380 86390 1
521886 99521886 1001 86380 86390 1
521834 99521834 1001 86380 86390 1
522458 99522458 1001 86380 86390 1
522815 99522815 1001 86380 86390 1
522648 99522648 1001 86380 86390 1
523299 99523299 1001 86380 86390 1
523200 99523200 1001 86380 86390 1
523651 99523651 1001 86380 86390 1
523355 99523355 1001 86380 86390 1
523514 99523514 1001 86380 86390 1
524122 99524122 1001 86380 86390 1
524672 99524672 1001 86380 86390 1
524687 99524687 1001 86380 86390 1
524587 99524587 1001 86380 86390 1
524627 99524627 1001 86380 86390 1
524517 99524517 1001 86380 86390 1
524498 99524498 1001 86380 86390 1
524176 99524176 1001 86380 86390 1
524189 99524189 1001 86380 86390 1
524191 99524191 1001 86380 86390 1
524283 99524283 1001 86380 86390 1
524260 99524260 1001 86380 86390 1
524897 99524897 1001 86380 86390 1
524885 99524885 1001 86380 86390 1
525534 99525534 1001 86380 86390 1
525526 99525526 1001 86380 86390 1
525356 99525356 1001 86380 86390 1
525113 99525113 1001 86380 86390 1
525725 99525725 1001 86380 86390 1
525705 99525705 1001 86380 86390 1
526110 99526110 1001 86380 86390 1
525803 99525803 1001 86380 86390 1
525845 99525845 1001 86380 86390 1
526452 99526452 1001 86380 86390 1
526509 99526509 1001 86380 86390 1
526661 99526661 1001 86380 86390 1
526740 99526740 1001 86380 86390 1
526780 99526780 1001 86380 86390 1
527393 99527393 1001 86380 86390 1
527766 99527766 1001 86380 86390 1
527816 99527816 1001 86380 86390 1
528141 99528141 1001 86380 86390 1
528094 99528094 1001 86380 86390 1
528735 99528735 1001 86380 86390 1
528787 99528787 1001 86380 86390 1
528800 99528800 1001 86380 86390 1
528813 99528813 1001 86380 86390 1
528590 99528590 1001 86380 86390 1
528526 99528526 1001 86380 86390 1
528487 99528487 1001 86380 86390 1
528346 99528346 1001 86380 86390 1
528476 99528476 1001 86380 86390 1
528309 99528309 1001 86380 86390 1
528366 99528366 1001 86380 86390 1
528978 99528978 1001 86380 86390 1
529005 99529005 1001 86380 86390 1
529667 99529667 1001 86380 86390 1
529643 99529643 1001 86380 86390 1
529559 99529559 1001 86380 86390 1
529392 99529392 1001 86380 86390 1
529498 99529498 1001 86380 86390 1
529514 99529514 1001 86380 86390 1
529231 99529231 1001 86380 86390 1
529169 99529169 1001 86380 86390 1
529899 99529899 1001 86380 86390 1
529757 99529757 1001 86380 86390 1
529823 99529823 1001 86380 86390 1
529902 99529902 1001 86380 86390 1
530517 99530517 1001 86380 86390 1
530541 99530541 1001 86380 86390 1
530183 99530183 1001 86380 86390 1
530211 99530211 1001 86380 86390 1
529999 99529999 1001 86380 86390 1
530104 99530104 1001 86380 86390 1
529954 99529954 1001 86380 86390 1
530577 99530577 1001 86380 86390 1
530708 99530708 1001 86380 86390 1
530586 99530586 1001 86380 86390 1
530638 99530638 1001 86380 86390 1
530743 99530743 1001 86380 86390 1
531191 99531191 1001 86380 86390 1
531259 99531259 1001 86380 86390 1
531364 99531364 1001 86380 86390 1
531033 99531033 1001 86380 86390 1
530814 99530814 1001 86380 86390 1
530775 99530775 1001 86380 86390 1
530770 99530770 1001 86380 86390 1
531472 99531472 1001 86380 86390 1
531487 99531487 1001 86380 86390 1
531427 99531427 1001 86380 86390 1
532116 99532116 1001 86380 86390 1
532042 99532042 1001 86380 86390 1
531925 99531925 1001 86380 86390 1
531597 99531597 1001 86380 86390 1
531630 99531630 1001 86380 86390 1
532215 99532215 1001 86380 86390 1
532273 99532273 1001 86380 86390 1
532325 99532325 1001 86380 86390 1
532551 99532551 1001 86380 86390 1
533097 99533097 1001 86380 86390 1
533813 99533813 1001 86380 86390 1
533814 99533814 1001 86380 86390 1
533839 99533839 1001 86380 86390 1
533542 99533542 1001 86380 86390 1
533612 99533612 1001 86380 86390 1
533345 99533345 1001 86380 86390 1
533311 99533311 1001 86380 86390 1
533377 99533377 1001 86380 86390 1
534013 99534013 1001 86380 86390 1
534423 99534423 1001 86380 86390 1
535466 99535466 1001 86380 86390 1
535201 99535201 1001 86380 86390 1
535169 99535169 1001 86380 86390 1
535260 99535260 1001 86380 86390 1
535303 99535303 1001 86380 86390 1
535043 99535043 1001 86380 86390 1
535526 99535526 1001 86380 86390 1
536251 99536251 1001 86380 86390 1
536213 99536213 1001 86380 86390 1
536294 99536294 1001 86380 86390 1
536140 99536140 1001 86380 86390 1
535940 99535940 1001 86380 86390 1
535955 99535955 1001 86380 86390 1
535745 99535745 1001 86380 86390 1
535888 99535888 1001 86380 86390 1
535720 99535720 1001 86380 86390 1
535787 99535787 1001 86380 86390 1
536427 99536427 1001 86380 86390 1
536685 99536685 1001 86380 86390 1
536653 99536653 1001 86380 86390 1
537265 99537265 1001 86380 86390 1
537361 99537361 1001 86380 86390 1
537955 99537955 1001 86380 86390 1
537769 99537769 1001 86380 86390 1
537548 99537548 1001 86380 86390 1
538044 99538044 1001 86380 86390 1
538673 99538673 1001 86380 86390 1
538589 99538589 1001 86380 86390 1
538543 99538543 1001 86380 86390 1
538282 99538282 1001 86380 86390 1
539238 99539238 1001 86380 86390 1
539115 99539115 1001 86380 86390 1
539064 99539064 1001 86380 86390 1
539210 99539210 1001 86380 86390 1
540433 99540433 1001 86380 86390 1
540220 99540220 1001 86380 86390 1
539890 99539890 1001 86380 86390 1
539891 99539891 1001 86380 86390 1
539982 99539982 1001 86380 86390 1
540580 99540580 1001 86380 86390 1
541136 99541136 1001 86380 86390 1
540792 99540792 1001 86380 86390 1
540846 99540846 1001 86380 86390 1
541419 99541419 1001 86380 86390 1
542061 99542061 1001 86380 86390 1
541632 99541632 1001 86380 86390 1
542323 99542323 1001 86380 86390 1
542858 99542858 1001 86380 86390 1
542851 99542851 1001 86380 86390 1
542827 99542827 1001 86380 86390 1
542629 99542629 1001 86380 86390 1
542507 99542507 1001 86380 86390 1
543664 99543664 1001 86380 86390 1
543762 99543762 1001 86380 86390 1
543706 99543706 1001 86380 86390 1
543503 99543503 1001 86380 86390 1
543374 99543374 1001 86380 86390 1
543406 99543406 1001 86380 86390 1
543197 99543197 1001 86380 86390 1
543899 99543899 1001 86380 86390 1
544236 99544236 1001 86380 86390 1
544370 99544370 1001 86380 86390 1
544254 99544254 1001 86380 86390 1
544207 99544207 1001 86380 86390 1
544273 99544273 1001 86380 86390 1
544093 99544093 1001 86380 86390 1
544092 99544092 1001 86380 86390 1
544621 99544621 1001 86380 86390 1
544693 99544693 1001 86380 86390 1
525265 902 1002 35011 36614 1
400408 99400408 1001 86380 86390 1
401938 99401938 1001 86380 86390 1
402081 99402081 1001 86380 86390 1
402456 99402456 1001 86380 86390 1
403457 99403457 1001 86380 86390 1
403494 99403494 1001 86380 86390 1
403701 99403701 1001 86380 86390 1
403837 99403837 1001 86380 86390 1
403970 99403970 1001 86380 86390 1
404685 99404685 1001 86380 86390 1
404837 99404837 1001 86380 86390 1
405259 99405259 1001 86380 86390 1
405374 99405374 1001 86380 86390 1
405445 99405445 1001 86380 86390 1
405559 99405559 1001 86380 86390 1
405607 99405607 1001 86380 86390 1
405837 99405837 1001 86380 86390 1
405940 99405940 1001 86380 86390 1
406171 99406171 1001 86380 86390 1
406231 99406231 1001 86380 86390 1
406535 99406535 1001 86380 86390 1
407134 99407134 1001 86380 86390 1
407045 99407045 1001 86380 86390 1
407036 99407036 1001 86380 86390 1
407317 99407317 1001 86380 86390 1
407854 99407854 1001 86380 86390 1
407857 99407857 1001 86380 86390 1
408167 99408167 1001 86380 86390 1
408257 99408257 1001 86380 86390 1
408975 99408975 1001 86380 86390 1
409257 99409257 1001 86380 86390 1
409194 99409194 1001 86380 86390 1
409725 99409725 1001 86380 86390 1
409778 99409778 1001 86380 86390 1
410463 99410463 1001 86380 86390 1
411043 99411043 1001 86380 86390 1
411118 99411118 1001 86380 86390 1
411230 99411230 1001 86380 86390 1
411227 99411227 1001 86380 86390 1
411651 99411651 1001 86380 86390 1
411898 99411898 1001 86380 86390 1
412294 99412294 1001 86380 86390 1
412472 99412472 1001 86380 86390 1
413678 99413678 1001 86380 86390 1
413695 99413695 1001 86380 86390 1
413253 99413253 1001 86380 86390 1
413000 99413000 1001 86380 86390 1
412774 99412774 1001 86380 86390 1
412694 99412694 1001 86380 86390 1
412527 99412527 1001 86380 86390 1
412866 99412866 1001 86380 86390 1
412769 99412769 1001 86380 86390 1
412859 99412859 1001 86380 86390 1
414945 99414945 1001 86380 86390 1
415007 99415007 1001 86380 86390 1
415014 99415014 1001 86380 86390 1
415068 99415068 1001 86380 86390 1
414599 99414599 1001 86380 86390 1
414881 99414881 1001 86380 86390 1
414233 99414233 1001 86380 86390 1
414413 99414413 1001 86380 86390 1
414137 99414137 1001 86380 86390 1
416752 99416752 1001 86380 86390 1
416743 99416743 1001 86380 86390 1
416852 99416852 1001 86380 86390 1
416352 99416352 1001 86380 86390 1
416429 99416429 1001 86380 86390 1
415961 99415961 1001 86380 86390 1
416070 99416070 1001 86380 86390 1
415997 99415997 1001 86380 86390 1
417423 99417423 1001 86380 86390 1
417597 99417597 1001 86380 86390 1
418466 99418466 1001 86380 86390 1
418765 99418765 1001 86380 86390 1
417796 99417796 1001 86380 86390 1
418830 99418830 1001 86380 86390 1
418834 99418834 1001 86380 86390 1
420347 99420347 1001 86380 86390 1
419651 99419651 1001 86380 86390 1
419592 99419592 1001 86380 86390 1
419295 99419295 1001 86380 86390 1
419389 99419389 1001 86380 86390 1
420775 99420775 1001 86380 86390 1
420547 99420547 1001 86380 86390 1
420607 99420607 1001 86380 86390 1
421097 99421097 1001 86380 86390 1
420944 99420944 1001 86380 86390 1
420948 99420948 1001 86380 86390 1
421080 99421080 1001 86380 86390 1
421084 99421084 1001 86380 86390 1
423504 99423504 1001 86380 86390 1
423128 99423128 1001 86380 86390 1
423175 99423175 1001 86380 86390 1
423281 99423281 1001 86380 86390 1
423207 99423207 1001 86380 86390 1
422976 99422976 1001 86380 86390 1
422608 99422608 1001 86380 86390 1
422743 99422743 1001 86380 86390 1
425327 99425327 1001 86380 86390 1
424663 99424663 1001 86380 86390 1
424970 99424970 1001 86380 86390 1
424895 99424895 1001 86380 86390 1
424411 99424411 1001 86380 86390 1
424343 99424343 1001 86380 86390 1
424177 99424177 1001 86380 86390 1
425406 99425406 1001 86380 86390 1
425715 99425715 1001 86380 86390 1
425513 99425513 1001 86380 86390 1
426996 99426996 1001 86380 86390 1
427085 99427085 1001 86380 86390 1
426332 99426332 1001 86380 86390 1
426569 99426569 1001 86380 86390 1
426112 99426112 1001 86380 86390 1
426189 99426189 1001 86380 86390 1
425900 99425900 1001 86380 86390 1
425953 99425953 1001 86380 86390 1
427127 99427127 1001 86380 86390 1
428733 99428733 1001 86380 86390 1
428528 99428528 1001 86380 86390 1
427857 99427857 1001 86380 86390 1
427765 99427765 1001 86380 86390 1
428833 99428833 1001 86380 86390 1
428838 99428838 1001 86380 86390 1
429472 99429472 1001 86380 86390 1
429529 99429529 1001 86380 86390 1
430395 99430395 1001 86380 86390 1
430532 99430532 1001 86380 86390 1
430782 99430782 1001 86380 86390 1
430788 99430788 1001 86380 86390 1
431822 99431822 1001 86380 86390 1
431900 99431900 1001 86380 86390 1
432034 99432034 1001 86380 86390 1
432047 99432047 1001 86380 86390 1
432158 99432158 1001 86380 86390 1
433550 99433550 1001 86380 86390 1
433457 99433457 1001 86380 86390 1
432744 99432744 1001 86380 86390 1
432708 99432708 1001 86380 86390 1
432622 99432622 1001 86380 86390 1
435345 99435345 1001 86380 86390 1
434906 99434906 1001 86380 86390 1
434861 99434861 1001 86380 86390 1
434477 99434477 1001 86380 86390 1
435867 99435867 1001 86380 86390 1
435616 99435616 1001 86380 86390 1
436008 99436008 1001 86380 86390 1
436311 99436311 1001 86380 86390 1
437344 99437344 1001 86380 86390 1
300714 99300714 1001 86380 86390 1
300448 99300448 1001 86380 86390 1
300502 99300502 1001 86380 86390 1
300190 99300190 1001 86380 86390 1
301514 99301514 1001 86380 86390 1
301515 99301515 1001 86380 86390 1
301199 99301199 1001 86380 86390 1
301042 99301042 1001 86380 86390 1
301737 99301737 1001 86380 86390 1
301623 99301623 1001 86380 86390 1
301588 99301588 1001 86380 86390 1
302120 99302120 1001 86380 86390 1
301916 99301916 1001 86380 86390 1
302470 99302470 1001 86380 86390 1
302573 99302573 1001 86380 86390 1
302450 99302450 1001 86380 86390 1
302477 99302477 1001 86380 86390 1
302595 99302595 1001 86380 86390 1
302623 99302623 1001 86380 86390 1
303973 99303973 1001 86380 86390 1
303776 99303776 1001 86380 86390 1
303625 99303625 1001 86380 86390 1
303520 99303520 1001 86380 86390 1
303550 99303550 1001 86380 86390 1
304155 99304155 1001 86380 86390 1
304197 99304197 1001 86380 86390 1
304829 99304829 1001 86380 86390 1
304701 99304701 1001 86380 86390 1
304266 99304266 1001 86380 86390 1
304334 99304334 1001 86380 86390 1
304415 99304415 1001 86380 86390 1
305051 99305051 1001 86380 86390 1
304909 99304909 1001 86380 86390 1
305046 99305046 1001 86380 86390 1
305060 99305060 1001 86380 86390 1
304946 99304946 1001 86380 86390 1
305617 99305617 1001 86380 86390 1
305299 99305299 1001 86380 86390 1
305394 99305394 1001 86380 86390 1
305272 99305272 1001 86380 86390 1
305175 99305175 1001 86380 86390 1
500145 99500145 1001 86380 86390 1
500021 99500021 1001 86380 86390 1
500740 99500740 1001 86380 86390 1
500504 99500504 1001 86380 86390 1
500434 99500434 1001 86380 86390 1
500247 99500247 1001 86380 86390 1
500845 99500845 1001 86380 86390 1
501187 99501187 1001 86380 86390 1
501089 99501089 1001 86380 86390 1
502397 99502397 1001 86380 86390 1
502135 99502135 1001 86380 86390 1
502241 99502241 1001 86380 86390 1
502052 99502052 1001 86380 86390 1
502040 99502040 1001 86380 86390 1
501989 99501989 1001 86380 86390 1
501869 99501869 1001 86380 86390 1
502527 99502527 1001 86380 86390 1
502477 99502477 1001 86380 86390 1
502507 99502507 1001 86380 86390 1
502525 99502525 1001 86380 86390 1
502937 99502937 1001 86380 86390 1
502676 99502676 1001 86380 86390 1
502819 99502819 1001 86380 86390 1
503393 99503393 1001 86380 86390 1
503298 99503298 1001 86380 86390 1
504056 99504056 1001 86380 86390 1
503944 99503944 1001 86380 86390 1
503957 99503957 1001 86380 86390 1
503825 99503825 1001 86380 86390 1
504311 99504311 1001 86380 86390 1
504273 99504273 1001 86380 86390 1
504545 99504545 1001 86380 86390 1
504730 99504730 1001 86380 86390 1
504680 99504680 1001 86380 86390 1
504349 99504349 1001 86380 86390 1
504968 99504968 1001 86380 86390 1
505663 99505663 1001 86380 86390 1
505729 99505729 1001 86380 86390 1
505553 99505553 1001 86380 86390 1
505206 99505206 1001 86380 86390 1
505328 99505328 1001 86380 86390 1
506213 99506213 1001 86380 86390 1
506094 99506094 1001 86380 86390 1
506098 99506098 1001 86380 86390 1
506648 99506648 1001 86380 86390 1
506626 99506626 1001 86380 86390 1
507278 99507278 1001 86380 86390 1
507343 99507343 1001 86380 86390 1
507369 99507369 1001 86380 86390 1
507254 99507254 1001 86380 86390 1
507124 99507124 1001 86380 86390 1
506948 99506948 1001 86380 86390 1
506846 99506846 1001 86380 86390 1
506950 99506950 1001 86380 86390 1
506860 99506860 1001 86380 86390 1
506912 99506912 1001 86380 86390 1
506865 99506865 1001 86380 86390 1
507465 99507465 1001 86380 86390 1
507887 99507887 1001 86380 86390 1
508034 99508034 1001 86380 86390 1
507886 99507886 1001 86380 86390 1
507707 99507707 1001 86380 86390 1
507663 99507663 1001 86380 86390 1
507819 99507819 1001 86380 86390 1
508976 99508976 1001 86380 86390 1
508967 99508967 1001 86380 86390 1
508825 99508825 1001 86380 86390 1
509098 99509098 1001 86380 86390 1
509130 99509130 1001 86380 86390 1
509171 99509171 1001 86380 86390 1
509755 99509755 1001 86380 86390 1
509622 99509622 1001 86380 86390 1
509511 99509511 1001 86380 86390 1
509939 99509939 1001 86380 86390 1
510692 99510692 1001 86380 86390 1
510669 99510669 1001 86380 86390 1
510631 99510631 1001 86380 86390 1
510686 99510686 1001 86380 86390 1
510147 99510147 1001 86380 86390 1
510122 99510122 1001 86380 86390 1
510738 99510738 1001 86380 86390 1
510772 99510772 1001 86380 86390 1
511524 99511524 1001 86380 86390 1
511302 99511302 1001 86380 86390 1
511007 99511007 1001 86380 86390 1
511613 99511613 1001 86380 86390 1
511704 99511704 1001 86380 86390 1
512379 99512379 1001 86380 86390 1
512177 99512177 1001 86380 86390 1
512260 99512260 1001 86380 86390 1
512134 99512134 1001 86380 86390 1
512122 99512122 1001 86380 86390 1
512100 99512100 1001 86380 86390 1
512029 99512029 1001 86380 86390 1
512441 99512441 1001 86380 86390 1
513015 99513015 1001 86380 86390 1
513059 99513059 1001 86380 86390 1
513196 99513196 1001 86380 86390 1
512760 99512760 1001 86380 86390 1
512684 99512684 1001 86380 86390 1
513301 99513301 1001 86380 86390 1
513278 99513278 1001 86380 86390 1
513908 99513908 1001 86380 86390 1
513926 99513926 1001 86380 86390 1
513812 99513812 1001 86380 86390 1
513783 99513783 1001 86380 86390 1
513425 99513425 1001 86380 86390 1
513421 99513421 1001 86380 86390 1
514093 99514093 1001 86380 86390 1
514678 99514678 1001 86380 86390 1
514747 99514747 1001 86380 86390 1
514726 99514726 1001 86380 86390 1
514550 99514550 1001 86380 86390 1
514590 99514590 1001 86380 86390 1
514340 99514340 1001 86380 86390 1
514443 99514443 1001 86380 86390 1
514305 99514305 1001 86380 86390 1
515641 99515641 1001 86380 86390 1
515567 99515567 1001 86380 86390 1
515354 99515354 1001 86380 86390 1
515344 99515344 1001 86380 86390 1
515280 99515280 1001 86380 86390 1
515192 99515192 1001 86380 86390 1
515143 99515143 1001 86380 86390 1
516328 99516328 1001 86380 86390 1
516265 99516265 1001 86380 86390 1
516229 99516229 1001 86380 86390 1
516231 99516231 1001 86380 86390 1
516221 99516221 1001 86380 86390 1
516184 99516184 1001 86380 86390 1
517272 99517272 1001 86380 86390 1
517223 99517223 1001 86380 86390 1
517165 99517165 1001 86380 86390 1
517242 99517242 1001 86380 86390 1
516987 99516987 1001 86380 86390 1
517059 99517059 1001 86380 86390 1
516960 99516960 1001 86380 86390 1
518072 99518072 1001 86380 86390 1
517750 99517750 1001 86380 86390 1
517911 99517911 1001 86380 86390 1
517680 99517680 1001 86380 86390 1
517551 99517551 1001 86380 86390 1
517552 99517552 1001 86380 86390 1
518295 99518295 1001 86380 86390 1
518968 99518968 1001 86380 86390 1
518907 99518907 1001 86380 86390 1
518636 99518636 1001 86380 86390 1
518585 99518585 1001 86380 86390 1
518514 99518514 1001 86380 86390 1
518437 99518437 1001 86380 86390 1
518995 99518995 1001 86380 86390 1
519548 99519548 1001 86380 86390 1
519601 99519601 1001 86380 86390 1
519564 99519564 1001 86380 86390 1
519327 99519327 1001 86380 86390 1
519372 99519372 1001 86380 86390 1
520442 99520442 1001 86380 86390 1
520482 99520482 1001 86380 86390 1
520247 99520247 1001 86380 86390 1
520124 99520124 1001 86380 86390 1
520821 99520821 1001 86380 86390 1
520759 99520759 1001 86380 86390 1
520656 99520656 1001 86380 86390 1
520712 99520712 1001 86380 86390 1
520791 99520791 1001 86380 86390 1
521410 99521410 1001 86380 86390 1
521247 99521247 1001 86380 86390 1
521126 99521126 1001 86380 86390 1
521061 99521061 1001 86380 86390 1
520874 99520874 1001 86380 86390 1
521008 99521008 1001 86380 86390 1
521516 99521516 1001 86380 86390 1
522200 99522200 1001 86380 86390 1
521892 99521892 1001 86380 86390 1
521922 99521922 1001 86380 86390 1
521937 99521937 1001 86380 86390 1
522085 99522085 1001 86380 86390 1
521781 99521781 1001 86380 86390 1
521800 99521800 1001 86380 86390 1
522396 99522396 1001 86380 86390 1
522402 99522402 1001 86380 86390 1
523028 99523028 1001 86380 86390 1
522926 99522926 1001 86380 86390 1
522773 99522773 1001 86380 86390 1
522801 99522801 1001 86380 86390 1
522840 99522840 1001 86380 86390 1
522751 99522751 1001 86380 86390 1
522628 99522628 1001 86380 86390 1
522632 99522632 1001 86380 86390 1
523169 99523169 1001 86380 86390 1
523944 99523944 1001 86380 86390 1
523888 99523888 1001 86380 86390 1
523450 99523450 1001 86380 86390 1
523463 99523463 1001 86380 86390 1
523987 99523987 1001 86380 86390 1
524028 99524028 1001 86380 86390 1
523950 99523950 1001 86380 86390 1
524331 99524331 1001 86380 86390 1
524886 99524886 1001 86380 86390 1
525498 99525498 1001 86380 86390 1
525543 99525543 1001 86380 86390 1
525223 99525223 1001 86380 86390 1
525328 99525328 1001 86380 86390 1
525702 99525702 1001 86380 86390 1
525692 99525692 1001 86380 86390 1
526261 99526261 1001 86380 86390 1
526403 99526403 1001 86380 86390 1
526250 99526250 1001 86380 86390 1
526143 99526143 1001 86380 86390 1
526186 99526186 1001 86380 86390 1
526618 99526618 1001 86380 86390 1
526491 99526491 1001 86380 86390 1
526427 99526427 1001 86380 86390 1
526481 99526481 1001 86380 86390 1
527137 99527137 1001 86380 86390 1
526875 99526875 1001 86380 86390 1
526984 99526984 1001 86380 86390 1
526896 99526896 1001 86380 86390 1
527276 99527276 1001 86380 86390 1
527397 99527397 1001 86380 86390 1
528026 99528026 1001 86380 86390 1
527784 99527784 1001 86380 86390 1
527574 99527574 1001 86380 86390 1
527652 99527652 1001 86380 86390 1
527593 99527593 1001 86380 86390 1
528228 99528228 1001 86380 86390 1
528178 99528178 1001 86380 86390 1
528246 99528246 1001 86380 86390 1
528789 99528789 1001 86380 86390 1
528586 99528586 1001 86380 86390 1
528495 99528495 1001 86380 86390 1
529016 99529016 1001 86380 86390 1
529625 99529625 1001 86380 86390 1
529638 99529638 1001 86380 86390 1
529419 99529419 1001 86380 86390 1
529436 99529436 1001 86380 86390 1
529332 99529332 1001 86380 86390 1
529122 99529122 1001 86380 86390 1
529807 99529807 1001 86380 86390 1
529742 99529742 1001 86380 86390 1
530460 99530460 1001 86380 86390 1
530300 99530300 1001 86380 86390 1
530301 99530301 1001 86380 86390 1
530075 99530075 1001 86380 86390 1
530014 99530014 1001 86380 86390 1
530099 99530099 1001 86380 86390 1
530126 99530126 1001 86380 86390 1
530576 99530576 1001 86380 86390 1
530651 99530651 1001 86380 86390 1
531199 99531199 1001 86380 86390 1
531304 99531304 1001 86380 86390 1
531098 99531098 1001 86380 86390 1
531015 99531015 1001 86380 86390 1
530878 99530878 1001 86380 86390 1
532057 99532057 1001 86380 86390 1
532019 99532019 1001 86380 86390 1
531896 99531896 1001 86380 86390 1
531820 99531820 1001 86380 86390 1
531969 99531969 1001 86380 86390 1
531779 99531779 1001 86380 86390 1
531628 99531628 1001 86380 86390 1
531762 99531762 1001 86380 86390 1
531739 99531739 1001 86380 86390 1
532362 99532362 1001 86380 86390 1
532919 99532919 1001 86380 86390 1
532977 99532977 1001 86380 86390 1
532724 99532724 1001 86380 86390 1
532463 99532463 1001 86380 86390 1
532606 99532606 1001 86380 86390 1
532484 99532484 1001 86380 86390 1
533848 99533848 1001 86380 86390 1
533546 99533546 1001 86380 86390 1
533868 99533868 1001 86380 86390 1
533870 99533870 1001 86380 86390 1
534621 99534621 1001 86380 86390 1
534573 99534573 1001 86380 86390 1
534615 99534615 1001 86380 86390 1
534196 99534196 1001 86380 86390 1
534704 99534704 1001 86380 86390 1
535397 99535397 1001 86380 86390 1
535453 99535453 1001 86380 86390 1
535106 99535106 1001 86380 86390 1
535121 99535121 1001 86380 86390 1
535039 99535039 1001 86380 86390 1
535573 99535573 1001 86380 86390 1
535514 99535514 1001 86380 86390 1
535661 99535661 1001 86380 86390 1
536217 99536217 1001 86380 86390 1
535942 99535942 1001 86380 86390 1
535861 99535861 1001 86380 86390 1
536540 99536540 1001 86380 86390 1
536541 99536541 1001 86380 86390 1
536951 99536951 1001 86380 86390 1
536619 99536619 1001 86380 86390 1
536738 99536738 1001 86380 86390 1
536747 99536747 1001 86380 86390 1
537969 99537969 1001 86380 86390 1
537736 99537736 1001 86380 86390 1
537608 99537608 1001 86380 86390 1
537582 99537582 1001 86380 86390 1
537406 99537406 1001 86380 86390 1
537424 99537424 1001 86380 86390 1
537450 99537450 1001 86380 86390 1
538164 99538164 1001 86380 86390 1
538739 99538739 1001 86380 86390 1
538472 99538472 1001 86380 86390 1
538338 99538338 1001 86380 86390 1
538223 99538223 1001 86380 86390 1
538821 99538821 1001 86380 86390 1
538964 99538964 1001 86380 86390 1
539476 99539476 1001 86380 86390 1
539529 99539529 1001 86380 86390 1
539187 99539187 1001 86380 86390 1
539740 99539740 1001 86380 86390 1
540269 99540269 1001 86380 86390 1
540413 99540413 1001 86380 86390 1
540213 99540213 1001 86380 86390 1
540019 99540019 1001 86380 86390 1
539865 99539865 1001 86380 86390 1
541218 99541218 1001 86380 86390 1
541287 99541287 1001 86380 86390 1
541035 99541035 1001 86380 86390 1
540690 99540690 1001 86380 86390 1
540746 99540746 1001 86380 86390 1
541475 99541475 1001 86380 86390 1
541295 99541295 1001 86380 86390 1
541404 99541404 1001 86380 86390 1
541819 99541819 1001 86380 86390 1
541614 99541614 1001 86380 86390 1
541532 99541532 1001 86380 86390 1
541651 99541651 1001 86380 86390 1
542134 99542134 1001 86380 86390 1
542909 99542909 1001 86380 86390 1
542499 99542499 1001 86380 86390 1
542449 99542449 1001 86380 86390 1
543119 99543119 1001 86380 86390 1
543645 99543645 1001 86380 86390 1
543599 99543599 1001 86380 86390 1
543439 99543439 1001 86380 86390 1
543431 99543431 1001 86380 86390 1
543380 99543380 1001 86380 86390 1
543316 99543316 1001 86380 86390 1
543291 99543291 1001 86380 86390 1
543793 99543793 1001 86380 86390 1
544475 99544475 1001 86380 86390 1
544528 99544528 1001 86380 86390 1
544375 99544375 1001 86380 86390 1
544390 99544390 1001 86380 86390 1
544182 99544182 1001 86380 86390 1
544105 99544105 1001 86380 86390 1
544615 99544615 1001 86380 86390 1
544694 99544694 1001 86380 86390 1
528001 617 1002 26482 27500 1
400121 99400121 1001 86380 86390 1
400135 99400135 1001 86380 86390 1
400284 99400284 1001 86380 86390 1
400232 99400232 1001 86380 86390 1
400461 99400461 1001 86380 86390 1
400607 99400607 1001 86380 86390 1
400845 99400845 1001 86380 86390 1
401073 99401073 1001 86380 86390 1
401207 99401207 1001 86380 86390 1
401318 99401318 1001 86380 86390 1
401638 99401638 1001 86380 86390 1
402117 99402117 1001 86380 86390 1
402184 99402184 1001 86380 86390 1
402210 99402210 1001 86380 86390 1
402327 99402327 1001 86380 86390 1
402410 99402410 1001 86380 86390 1
402568 99402568 1001 86380 86390 1
402664 99402664 1001 86380 86390 1
402759 99402759 1001 86380 86390 1
402921 99402921 1001 86380 86390 1
403250 99403250 1001 86380 86390 1
403586 99403586 1001 86380 86390 1
404037 99404037 1001 86380 86390 1
404116 99404116 1001 86380 86390 1
404145 99404145 1001 86380 86390 1
405104 99405104 1001 86380 86390 1
405441 99405441 1001 86380 86390 1
405643 99405643 1001 86380 86390 1
405830 99405830 1001 86380 86390 1
405991 99405991 1001 86380 86390 1
406197 99406197 1001 86380 86390 1
406353 99406353 1001 86380 86390 1
406307 99406307 1001 86380 86390 1
406731 99406731 1001 86380 86390 1
406938 99406938 1001 86380 86390 1
406842 99406842 1001 86380 86390 1
407070 99407070 1001 86380 86390 1
407665 99407665 1001 86380 86390 1
408235 99408235 1001 86380 86390 1
408493 99408493 1001 86380 86390 1
408627 99408627 1001 86380 86390 1
408971 99408971 1001 86380 86390 1
409075 99409075 1001 86380 86390 1
409436 99409436 1001 86380 86390 1
409614 99409614 1001 86380 86390 1
410508 99410508 1001 86380 86390 1
411403 99411403 1001 86380 86390 1
411656 99411656 1001 86380 86390 1
411816 99411816 1001 86380 86390 1
411838 99411838 1001 86380 86390 1
412314 99412314 1001 86380 86390 1
412402 99412402 1001 86380 86390 1
413437 99413437 1001 86380 86390 1
413921 99413921 1001 86380 86390 1
414025 99414025 1001 86380 86390 1
414985 99414985 1001 86380 86390 1
414643 99414643 1001 86380 86390 1
414565 99414565 1001 86380 86390 1
415644 99415644 1001 86380 86390 1
416963 99416963 1001 86380 86390 1
416825 99416825 1001 86380 86390 1
416159 99416159 1001 86380 86390 1
416480 99416480 1001 86380 86390 1
416503 99416503 1001 86380 86390 1
416531 99416531 1001 86380 86390 1
416034 99416034 1001 86380 86390 1
416126 99416126 1001 86380 86390 1
415939 99415939 1001 86380 86390 1
416044 99416044 1001 86380 86390 1
418188 99418188 1001 86380 86390 1
417681 99417681 1001 86380 86390 1
417639 99417639 1001 86380 86390 1
417843 99417843 1001 86380 86390 1
418906 99418906 1001 86380 86390 1
418843 99418843 1001 86380 86390 1
419296 99419296 1001 86380 86390 1
419507 99419507 1001 86380 86390 1
419509 99419509 1001 86380 86390 1
421998 99421998 1001 86380 86390 1
421846 99421846 1001 86380 86390 1
421395 99421395 1001 86380 86390 1
422251 99422251 1001 86380 86390 1
422348 99422348 1001 86380 86390 1
423004 99423004 1001 86380 86390 1
423137 99423137 1001 86380 86390 1
422860 99422860 1001 86380 86390 1
423756 99423756 1001 86380 86390 1
423979 99423979 1001 86380 86390 1
424089 99424089 1001 86380 86390 1
424034 99424034 1001 86380 86390 1
425372 99425372 1001 86380 86390 1
424596 99424596 1001 86380 86390 1
424810 99424810 1001 86380 86390 1
424839 99424839 1001 86380 86390 1
424228 99424228 1001 86380 86390 1
425737 99425737 1001 86380 86390 1
427030 99427030 1001 86380 86390 1
427001 99427001 1001 86380 86390 1
426690 99426690 1001 86380 86390 1
426391 99426391 1001 86380 86390 1
426119 99426119 1001 86380 86390 1
425998 99425998 1001 86380 86390 1
427370 99427370 1001 86380 86390 1
427241 99427241 1001 86380 86390 1
427424 99427424 1001 86380 86390 1
428573 99428573 1001 86380 86390 1
427777 99427777 1001 86380 86390 1
427760 99427760 1001 86380 86390 1
428934 99428934 1001 86380 86390 1
430337 99430337 1001 86380 86390 1
429839 99429839 1001 86380 86390 1
430500 99430500 1001 86380 86390 1
430692 99430692 1001 86380 86390 1
431791 99431791 1001 86380 86390 1
431700 99431700 1001 86380 86390 1
431271 99431271 1001 86380 86390 1
432373 99432373 1001 86380 86390 1
432486 99432486 1001 86380 86390 1
432457 99432457 1001 86380 86390 1
433620 99433620 1001 86380 86390 1
433416 99433416 1001 86380 86390 1
433544 99433544 1001 86380 86390 1
433359 99433359 1001 86380 86390 1
432875 99432875 1001 86380 86390 1
432838 99432838 1001 86380 86390 1
432576 99432576 1001 86380 86390 1
432603 99432603 1001 86380 86390 1
433828 99433828 1001 86380 86390 1
435128 99435128 1001 86380 86390 1
434790 99434790 1001 86380 86390 1
434690 99434690 1001 86380 86390 1
434828 99434828 1001 86380 86390 1
434905 99434905 1001 86380 86390 1
434161 99434161 1001 86380 86390 1
435446 99435446 1001 86380 86390 1
436950 99436950 1001 86380 86390 1
437147 99437147 1001 86380 86390 1
437016 99437016 1001 86380 86390 1
437146 99437146 1001 86380 86390 1
436383 99436383 1001 86380 86390 1
436010 99436010 1001 86380 86390 1
436097 99436097 1001 86380 86390 1
436307 99436307 1001 86380 86390 1
300009 99300009 1001 86380 86390 1
300354 99300354 1001 86380 86390 1
300513 99300513 1001 86380 86390 1
300491 99300491 1001 86380 86390 1
300415 99300415 1001 86380 86390 1
300442 99300442 1001 86380 86390 1
300225 99300225 1001 86380 86390 1
300165 99300165 1001 86380 86390 1
300207 99300207 1001 86380 86390 1
300299 99300299 1001 86380 86390 1
300736 99300736 1001 86380 86390 1
301241 99301241 1001 86380 86390 1
301141 99301141 1001 86380 86390 1
301079 99301079 1001 86380 86390 1
301067 99301067 1001 86380 86390 1
301003 99301003 1001 86380 86390 1
301747 99301747 1001 86380 86390 1
302301 99302301 1001 86380 86390 1
302224 99302224 1001 86380 86390 1
302112 99302112 1001 86380 86390 1
302160 99302160 1001 86380 86390 1
302441 99302441 1001 86380 86390 1
303126 99303126 1001 86380 86390 1
302966 99302966 1001 86380 86390 1
302972 99302972 1001 86380 86390 1
302679 99302679 1001 86380 86390 1
302655 99302655 1001 86380 86390 1
303245 99303245 1001 86380 86390 1
304033 99304033 1001 86380 86390 1
303920 99303920 1001 86380 86390 1
303605 99303605 1001 86380 86390 1
304461 99304461 1001 86380 86390 1
304532 99304532 1001 86380 86390 1
304612 99304612 1001 86380 86390 1
305050 99305050 1001 86380 86390 1
304908 99304908 1001 86380 86390 1
304897 99304897 1001 86380 86390 1
304894 99304894 1001 86380 86390 1
305533 99305533 1001 86380 86390 1
305654 99305654 1001 86380 86390 1
305625 99305625 1001 86380 86390 1
305628 99305628 1001 86380 86390 1
305366 99305366 1001 86380 86390 1
305209 99305209 1001 86380 86390 1
305228 99305228 1001 86380 86390 1
305139 99305139 1001 86380 86390 1
500025 99500025 1001 86380 86390 1
500041 99500041 1001 86380 86390 1
500661 99500661 1001 86380 86390 1
500496 99500496 1001 86380 86390 1
500319 99500319 1001 86380 86390 1
500927 99500927 1001 86380 86390 1
500969 99500969 1001 86380 86390 1
500944 99500944 1001 86380 86390 1
500986 99500986 1001 86380 86390 1
501576 99501576 1001 86380 86390 1
501592 99501592 1001 86380 86390 1
501443 99501443 1001 86380 86390 1
501255 99501255 1001 86380 86390 1
501288 99501288 1001 86380 86390 1
501221 99501221 1001 86380 86390 1
501662 99501662 1001 86380 86390 1
501779 99501779 1001 86380 86390 1
502390 99502390 1001 86380 86390 1
502433 99502433 1001 86380 86390 1
502248 99502248 1001 86380 86390 1
502134 99502134 1001 86380 86390 1
502571 99502571 1001 86380 86390 1
502655 99502655 1001 86380 86390 1
503291 99503291 1001 86380 86390 1
503105 99503105 1001 86380 86390 1
503025 99503025 1001 86380 86390 1
503003 99503003 1001 86380 86390 1
503947 99503947 1001 86380 86390 1
503834 99503834 1001 86380 86390 1
503897 99503897 1001 86380 86390 1
503610 99503610 1001 86380 86390 1
504856 99504856 1001 86380 86390 1
504805 99504805 1001 86380 86390 1
504901 99504901 1001 86380 86390 1
504863 99504863 1001 86380 86390 1
504702 99504702 1001 86380 86390 1
504626 99504626 1001 86380 86390 1
504402 99504402 1001 86380 86390 1
504359 99504359 1001 86380 86390 1
505683 99505683 1001 86380 86390 1
505746 99505746 1001 86380 86390 1
505544 99505544 1001 86380 86390 1
505220 99505220 1001 86380 86390 1
505200 99505200 1001 86380 86390 1
505883 99505883 1001 86380 86390 1
505956 99505956 1001 86380 86390 1
505931 99505931 1001 86380 86390 1
505880 99505880 1001 86380 86390 1
506594 99506594 1001 86380 86390 1
506405 99506405 1001 86380 86390 1
506525 99506525 1001 86380 86390 1
506398 99506398 1001 86380 86390 1
506376 99506376 1001 86380 86390 1
506182 99506182 1001 86380 86390 1
506031 99506031 1001 86380 86390 1
506129 99506129 1001 86380 86390 1
506713 99506713 1001 86380 86390 1
507345 99507345 1001 86380 86390 1
507241 99507241 1001 86380 86390 1
507025 99507025 1001 86380 86390 1
506911 99506911 1001 86380 86390 1
507454 99507454 1001 86380 86390 1
507597 99507597 1001 86380 86390 1
508081 99508081 1001 86380 86390 1
508084 99508084 1001 86380 86390 1
507894 99507894 1001 86380 86390 1
507986 99507986 1001 86380 86390 1
507705 99507705 1001 86380 86390 1
507835 99507835 1001 86380 86390 1
507811 99507811 1001 86380 86390 1
508356 99508356 1001 86380 86390 1
509004 99509004 1001 86380 86390 1
508688 99508688 1001 86380 86390 1
508805 99508805 1001 86380 86390 1
509163 99509163 1001 86380 86390 1
509105 99509105 1001 86380 86390 1
509872 99509872 1001 86380 86390 1
509576 99509576 1001 86380 86390 1
509462 99509462 1001 86380 86390 1
510029 99510029 1001 86380 86390 1
510098 99510098 1001 86380 86390 1
510089 99510089 1001 86380 86390 1
510641 99510641 1001 86380 86390 1
510365 99510365 1001 86380 86390 1
510370 99510370 1001 86380 86390 1
510488 99510488 1001 86380 86390 1
510198 99510198 1001 86380 86390 1
511433 99511433 1001 86380 86390 1
511460 99511460 1001 86380 86390 1
511220 99511220 1001 86380 86390 1
510939 99510939 1001 86380 86390 1
511110 99511110 1001 86380 86390 1
512378 99512378 1001 86380 86390 1
512356 99512356 1001 86380 86390 1
512034 99512034 1001 86380 86390 1
512090 99512090 1001 86380 86390 1
511973 99511973 1001 86380 86390 1
512143 99512143 1001 86380 86390 1
512043 99512043 1001 86380 86390 1
511933 99511933 1001 86380 86390 1
512532 99512532 1001 86380 86390 1
513157 99513157 1001 86380 86390 1
512867 99512867 1001 86380 86390 1
512629 99512629 1001 86380 86390 1
513723 99513723 1001 86380 86390 1
513624 99513624 1001 86380 86390 1
514515 99514515 1001 86380 86390 1
514593 99514593 1001 86380 86390 1
514573 99514573 1001 86380 86390 1
515015 99515015 1001 86380 86390 1
514929 99514929 1001 86380 86390 1
515680 99515680 1001 86380 86390 1
515273 99515273 1001 86380 86390 1
515470 99515470 1001 86380 86390 1
515256 99515256 1001 86380 86390 1
516228 99516228 1001 86380 86390 1
516070 99516070 1001 86380 86390 1
516537 99516537 1001 86380 86390 1
517303 99517303 1001 86380 86390 1
516909 99516909 1001 86380 86390 1
516911 99516911 1001 86380 86390 1
516899 99516899 1001 86380 86390 1
516797 99516797 1001 86380 86390 1
516865 99516865 1001 86380 86390 1
517772 99517772 1001 86380 86390 1
517864 99517864 1001 86380 86390 1
517594 99517594 1001 86380 86390 1
517746 99517746 1001 86380 86390 1
518283 99518283 1001 86380 86390 1
518323 99518323 1001 86380 86390 1
518987 99518987 1001 86380 86390 1
518810 99518810 1001 86380 86390 1
518788 99518788 1001 86380 86390 1
518866 99518866 1001 86380 86390 1
518453 99518453 1001 86380 86390 1
519038 99519038 1001 86380 86390 1
519613 99519613 1001 86380 86390 1
519691 99519691 1001 86380 86390 1
519798 99519798 1001 86380 86390 1
519452 99519452 1001 86380 86390 1
519204 99519204 1001 86380 86390 1
519850 99519850 1001 86380 86390 1
519865 99519865 1001 86380 86390 1
520485 99520485 1001 86380 86390 1
520486 99520486 1001 86380 86390 1
520506 99520506 1001 86380 86390 1
520446 99520446 1001 86380 86390 1
520262 99520262 1001 86380 86390 1
520238 99520238 1001 86380 86390 1
520063 99520063 1001 86380 86390 1
520784 99520784 1001 86380 86390 1
521417 99521417 1001 86380 86390 1
521354 99521354 1001 86380 86390 1
521372 99521372 1001 86380 86390 1
522291 99522291 1001 86380 86390 1
522129 99522129 1001 86380 86390 1
522134 99522134 1001 86380 86390 1
521782 99521782 1001 86380 86390 1
521691 99521691 1001 86380 86390 1
522383 99522383 1001 86380 86390 1
522865 99522865 1001 86380 86390 1
522685 99522685 1001 86380 86390 1
523297 99523297 1001 86380 86390 1
523823 99523823 1001 86380 86390 1
523747 99523747 1001 86380 86390 1
523665 99523665 1001 86380 86390 1
523724 99523724 1001 86380 86390 1
523391 99523391 1001 86380 86390 1
523367 99523367 1001 86380 86390 1
523331 99523331 1001 86380 86390 1
523527 99523527 1001 86380 86390 1
524648 99524648 1001 86380 86390 1
524573 99524573 1001 86380 86390 1
524764 99524764 1001 86380 86390 1
524489 99524489 1001 86380 86390 1
524208 99524208 1001 86380 86390 1
524169 99524169 1001 86380 86390 1
524352 99524352 1001 86380 86390 1
525294 99525294 1001 86380 86390 1
525372 99525372 1001 86380 86390 1
525232 99525232 1001 86380 86390 1
525054 99525054 1001 86380 86390 1
525086 99525086 1001 86380 86390 1
526333 99526333 1001 86380 86390 1
526335 99526335 1001 86380 86390 1
526416 99526416 1001 86380 86390 1
526153 99526153 1001 86380 86390 1
525969 99525969 1001 86380 86390 1
526900 99526900 1001 86380 86390 1
526786 99526786 1001 86380 86390 1
526639 99526639 1001 86380 86390 1
527337 99527337 1001 86380 86390 1
527350 99527350 1001 86380 86390 1
528028 99528028 1001 86380 86390 1
528050 99528050 1001 86380 86390 1
527833 99527833 1001 86380 86390 1
527549 99527549 1001 86380 86390 1
528211 99528211 1001 86380 86390 1
528815 99528815 1001 86380 86390 1
528873 99528873 1001 86380 86390 1
528496 99528496 1001 86380 86390 1
528939 99528939 1001 86380 86390 1
529057 99529057 1001 86380 86390 1
529101 99529101 1001 86380 86390 1
529599 99529599 1001 86380 86390 1
529613 99529613 1001 86380 86390 1
529527 99529527 1001 86380 86390 1
529568 99529568 1001 86380 86390 1
529671 99529671 1001 86380 86390 1
529463 99529463 1001 86380 86390 1
529490 99529490 1001 86380 86390 1
529363 99529363 1001 86380 86390 1
529181 99529181 1001 86380 86390 1
529234 99529234 1001 86380 86390 1
529196 99529196 1001 86380 86390 1
529843 99529843 1001 86380 86390 1
529820 99529820 1001 86380 86390 1
529877 99529877 1001 86380 86390 1
529878 99529878 1001 86380 86390 1
530348 99530348 1001 86380 86390 1
530313 99530313 1001 86380 86390 1
530345 99530345 1001 86380 86390 1
530217 99530217 1001 86380 86390 1
531202 99531202 1001 86380 86390 1
531319 99531319 1001 86380 86390 1
531322 99531322 1001 86380 86390 1
531233 99531233 1001 86380 86390 1
530968 99530968 1001 86380 86390 1
531050 99531050 1001 86380 86390 1
531091 99531091 1001 86380 86390 1
531508 99531508 1001 86380 86390 1
531489 99531489 1001 86380 86390 1
532132 99532132 1001 86380 86390 1
532113 99532113 1001 86380 86390 1
532000 99532000 1001 86380 86390 1
531681 99531681 1001 86380 86390 1
532388 99532388 1001 86380 86390 1
532224 99532224 1001 86380 86390 1
532304 99532304 1001 86380 86390 1
532622 99532622 1001 86380 86390 1
532784 99532784 1001 86380 86390 1
532481 99532481 1001 86380 86390 1
533134 99533134 1001 86380 86390 1
533202 99533202 1001 86380 86390 1
533222 99533222 1001 86380 86390 1
533536 99533536 1001 86380 86390 1
533863 99533863 1001 86380 86390 1
533917 99533917 1001 86380 86390 1
534060 99534060 1001 86380 86390 1
534578 99534578 1001 86380 86390 1
534390 99534390 1001 86380 86390 1
534132 99534132 1001 86380 86390 1
534236 99534236 1001 86380 86390 1
534137 99534137 1001 86380 86390 1
534268 99534268 1001 86380 86390 1
534178 99534178 1001 86380 86390 1
535456 99535456 1001 86380 86390 1
535471 99535471 1001 86380 86390 1
535086 99535086 1001 86380 86390 1
536223 99536223 1001 86380 86390 1
536325 99536325 1001 86380 86390 1
536020 99536020 1001 86380 86390 1
535824 99535824 1001 86380 86390 1
535880 99535880 1001 86380 86390 1
537070 99537070 1001 86380 86390 1
536787 99536787 1001 86380 86390 1
536646 99536646 1001 86380 86390 1
536677 99536677 1001 86380 86390 1
536734 99536734 1001 86380 86390 1
537797 99537797 1001 86380 86390 1
537979 99537979 1001 86380 86390 1
537910 99537910 1001 86380 86390 1
537609 99537609 1001 86380 86390 1
537408 99537408 1001 86380 86390 1
537535 99537535 1001 86380 86390 1
538104 99538104 1001 86380 86390 1
538787 99538787 1001 86380 86390 1
538680 99538680 1001 86380 86390 1
538697 99538697 1001 86380 86390 1
538415 99538415 1001 86380 86390 1
538199 99538199 1001 86380 86390 1
538244 99538244 1001 86380 86390 1
538957 99538957 1001 86380 86390 1
539003 99539003 1001 86380 86390 1
539442 99539442 1001 86380 86390 1
539628 99539628 1001 86380 86390 1
539843 99539843 1001 86380 86390 1
539805 99539805 1001 86380 86390 1
540162 99540162 1001 86380 86390 1
539999 99539999 1001 86380 86390 1
541177 99541177 1001 86380 86390 1
541293 99541293 1001 86380 86390 1
540884 99540884 1001 86380 86390 1
541080 99541080 1001 86380 86390 1
540996 99540996 1001 86380 86390 1
540691 99540691 1001 86380 86390 1
540811 99540811 1001 86380 86390 1
541420 99541420 1001 86380 86390 1
541339 99541339 1001 86380 86390 1
541988 99541988 1001 86380 86390 1
541913 99541913 1001 86380 86390 1
541721 99541721 1001 86380 86390 1
541831 99541831 1001 86380 86390 1
541552 99541552 1001 86380 86390 1
542273 99542273 1001 86380 86390 1
542587 99542587 1001 86380 86390 1
542606 99542606 1001 86380 86390 1
542541 99542541 1001 86380 86390 1
542392 99542392 1001 86380 86390 1
542330 99542330 1001 86380 86390 1
542410 99542410 1001 86380 86390 1
542450 99542450 1001 86380 86390 1
543742 99543742 1001 86380 86390 1
543699 99543699 1001 86380 86390 1
543666 99543666 1001 86380 86390 1
543555 99543555 1001 86380 86390 1
543442 99543442 1001 86380 86390 1
543254 99543254 1001 86380 86390 1
543214 99543214 1001 86380 86390 1
543969 99543969 1001 86380 86390 1
543944 99543944 1001 86380 86390 1
544582 99544582 1001 86380 86390 1
544278 99544278 1001 86380 86390 1
544086 99544086 1001 86380 86390 1
544677 99544677 1001 86380 86390 1
519533 958 1001 52418 52717 1
400234 99400234 1001 86380 86390 1
400684 99400684 1001 86380 86390 1
401302 99401302 1001 86380 86390 1
401292 99401292 1001 86380 86390 1
401414 99401414 1001 86380 86390 1
401637 99401637 1001 86380 86390 1
402219 99402219 1001 86380 86390 1
402341 99402341 1001 86380 86390 1
403478 99403478 1001 86380 86390 1
403617 99403617 1001 86380 86390 1
403678 99403678 1001 86380 86390 1
403800 99403800 1001 86380 86390 1
404656 99404656 1001 86380 86390 1
404874 99404874 1001 86380 86390 1
405657 99405657 1001 86380 86390 1
405871 99405871 1001 86380 86390 1
406315 99406315 1001 86380 86390 1
406473 99406473 1001 86380 86390 1
406888 99406888 1001 86380 86390 1
406977 99406977 1001 86380 86390 1
407600 99407600 1001 86380 86390 1
407697 99407697 1001 86380 86390 1
407815 99407815 1001 86380 86390 1
407899 99407899 1001 86380 86390 1
408145 99408145 1001 86380 86390 1
408481 99408481 1001 86380 86390 1
408421 99408421 1001 86380 86390 1
408743 99408743 1001 86380 86390 1
408847 99408847 1001 86380 86390 1
409102 99409102 1001 86380 86390 1
409138 99409138 1001 86380 86390 1
409473 99409473 1001 86380 86390 1
409580 99409580 1001 86380 86390 1
409813 99409813 1001 86380 86390 1
409952 99409952 1001 86380 86390 1
409907 99409907 1001 86380 86390 1
410439 99410439 1001 86380 86390 1
410519 99410519 1001 86380 86390 1
410608 99410608 1001 86380 86390 1
410741 99410741 1001 86380 86390 1
410726 99410726 1001 86380 86390 1
411119 99411119 1001 86380 86390 1
411619 99411619 1001 86380 86390 1
411753 99411753 1001 86380 86390 1
411894 99411894 1001 86380 86390 1
411959 99411959 1001 86380 86390 1
413531 99413531 1001 86380 86390 1
413288 99413288 1001 86380 86390 1
412861 99412861 1001 86380 86390 1
412585 99412585 1001 86380 86390 1
412557 99412557 1001 86380 86390 1
412489 99412489 1001 86380 86390 1
412602 99412602 1001 86380 86390 1
413290 99413290 1001 86380 86390 1
413856 99413856 1001 86380 86390 1
414891 99414891 1001 86380 86390 1
414285 99414285 1001 86380 86390 1
415574 99415574 1001 86380 86390 1
416438 99416438 1001 86380 86390 1
415932 99415932 1001 86380 86390 1
416006 99416006 1001 86380 86390 1
415865 99415865 1001 86380 86390 1
415788 99415788 1001 86380 86390 1
415790 99415790 1001 86380 86390 1
417321 99417321 1001 86380 86390 1
417350 99417350 1001 86380 86390 1
417472 99417472 1001 86380 86390 1
418512 99418512 1001 86380 86390 1
418117 99418117 1001 86380 86390 1
418068 99418068 1001 86380 86390 1
419007 99419007 1001 86380 86390 1
420278 99420278 1001 86380 86390 1
420003 99420003 1001 86380 86390 1
419349 99419349 1001 86380 86390 1
419501 99419501 1001 86380 86390 1
420464 99420464 1001 86380 86390 1
421866 99421866 1001 86380 86390 1
421717 99421717 1001 86380 86390 1
421847 99421847 1001 86380 86390 1
421913 99421913 1001 86380 86390 1
421704 99421704 1001 86380 86390 1
421515 99421515 1001 86380 86390 1
421447 99421447 1001 86380 86390 1
421608 99421608 1001 86380 86390 1
420907 99420907 1001 86380 86390 1
422466 99422466 1001 86380 86390 1
422380 99422380 1001 86380 86390 1
423307 99423307 1001 86380 86390 1
423008 99423008 1001 86380 86390 1
422990 99422990 1001 86380 86390 1
422954 99422954 1001 86380 86390 1
423303 99423303 1001 86380 86390 1
422751 99422751 1001 86380 86390 1
423852 99423852 1001 86380 86390 1
425153 99425153 1001 86380 86390 1
424740 99424740 1001 86380 86390 1
424914 99424914 1001 86380 86390 1
424363 99424363 1001 86380 86390 1
425495 99425495 1001 86380 86390 1
427022 99427022 1001 86380 86390 1
426290 99426290 1001 86380 86390 1
425993 99425993 1001 86380 86390 1
426237 99426237 1001 86380 86390 1
427152 99427152 1001 86380 86390 1
427443 99427443 1001 86380 86390 1
428348 99428348 1001 86380 86390 1
428695 99428695 1001 86380 86390 1
428235 99428235 1001 86380 86390 1
428049 99428049 1001 86380 86390 1
428937 99428937 1001 86380 86390 1
428986 99428986 1001 86380 86390 1
429103 99429103 1001 86380 86390 1
429578 99429578 1001 86380 86390 1
429396 99429396 1001 86380 86390 1
430551 99430551 1001 86380 86390 1
430488 99430488 1001 86380 86390 1
431629 99431629 1001 86380 86390 1
431509 99431509 1001 86380 86390 1
431343 99431343 1001 86380 86390 1
431070 99431070 1001 86380 86390 1
431215 99431215 1001 86380 86390 1
432097 99432097 1001 86380 86390 1
432467 99432467 1001 86380 86390 1
433677 99433677 1001 86380 86390 1
432834 99432834 1001 86380 86390 1
433779 99433779 1001 86380 86390 1
433916 99433916 1001 86380 86390 1
435114 99435114 1001 86380 86390 1
434620 99434620 1001 86380 86390 1
434708 99434708 1001 86380 86390 1
434765 99434765 1001 86380 86390 1
434652 99434652 1001 86380 86390 1
434699 99434699 1001 86380 86390 1
434171 99434171 1001 86380 86390 1
434543 99434543 1001 86380 86390 1
435488 99435488 1001 86380 86390 1
435687 99435687 1001 86380 86390 1
435720 99435720 1001 86380 86390 1
437055 99437055 1001 86380 86390 1
437114 99437114 1001 86380 86390 1
436561 99436561 1001 86380 86390 1
436269 99436269 1001 86380 86390 1
436003 99436003 1001 86380 86390 1
437215 99437215 1001 86380 86390 1
436342 99436342 1001 86380 86390 1
300088 99300088 1001 86380 86390 1
437336 99437336 1001 86380 86390 1
300555 99300555 1001 86380 86390 1
300341 99300341 1001 86380 86390 1
300381 99300381 1001 86380 86390 1
300460 99300460 1001 86380 86390 1
300268 99300268 1001 86380 86390 1
300166 99300166 1001 86380 86390 1
300248 99300248 1001 86380 86390 1
300197 99300197 1001 86380 86390 1
300856 99300856 1001 86380 86390 1
300879 99300879 1001 86380 86390 1
301549 99301549 1001 86380 86390 1
300972 99300972 1001 86380 86390 1
301758 99301758 1001 86380 86390 1
302377 99302377 1001 86380 86390 1
302230 99302230 1001 86380 86390 1
302263 99302263 1001 86380 86390 1
302176 99302176 1001 86380 86390 1
302023 99302023 1001 86380 86390 1
302001 99302001 1001 86380 86390 1
301802 99301802 1001 86380 86390 1
301939 99301939 1001 86380 86390 1
302546 99302546 1001 86380 86390 1
303027 99303027 1001 86380 86390 1
302875 99302875 1001 86380 86390 1
302986 99302986 1001 86380 86390 1
302650 99302650 1001 86380 86390 1
302791 99302791 1001 86380 86390 1
303865 99303865 1001 86380 86390 1
303962 99303962 1001 86380 86390 1
303836 99303836 1001 86380 86390 1
303762 99303762 1001 86380 86390 1
304553 99304553 1001 86380 86390 1
304420 99304420 1001 86380 86390 1
305055 99305055 1001 86380 86390 1
304905 99304905 1001 86380 86390 1
305466 99305466 1001 86380 86390 1
305428 99305428 1001 86380 86390 1
305433 99305433 1001 86380 86390 1
305248 99305248 1001 86380 86390 1
500020 99500020 1001 86380 86390 1
500791 99500791 1001 86380 86390 1
500261 99500261 1001 86380 86390 1
500223 99500223 1001 86380 86390 1
500226 99500226 1001 86380 86390 1
500869 99500869 1001 86380 86390 1
501611 99501611 1001 86380 86390 1
501244 99501244 1001 86380 86390 1
501064 99501064 1001 86380 86390 1
501129 99501129 1001 86380 86390 1
501711 99501711 1001 86380 86390 1
501725 99501725 1001 86380 86390 1
502443 99502443 1001 86380 86390 1
502447 99502447 1001 86380 86390 1
502196 99502196 1001 86380 86390 1
502236 99502236 1001 86380 86390 1
502237 99502237 1001 86380 86390 1
502126 99502126 1001 86380 86390 1
502230 99502230 1001 86380 86390 1
501930 99501930 1001 86380 86390 1
502478 99502478 1001 86380 86390 1
502532 99502532 1001 86380 86390 1
503114 99503114 1001 86380 86390 1
503087 99503087 1001 86380 86390 1
502841 99502841 1001 86380 86390 1
502873 99502873 1001 86380 86390 1
503384 99503384 1001 86380 86390 1
503365 99503365 1001 86380 86390 1
504028 99504028 1001 86380 86390 1
503922 99503922 1001 86380 86390 1
503973 99503973 1001 86380 86390 1
503847 99503847 1001 86380 86390 1
503764 99503764 1001 86380 86390 1
503896 99503896 1001 86380 86390 1
503531 99503531 1001 86380 86390 1
504244 99504244 1001 86380 86390 1
504301 99504301 1001 86380 86390 1
504889 99504889 1001 86380 86390 1
504902 99504902 1001 86380 86390 1
504774 99504774 1001 86380 86390 1
504673 99504673 1001 86380 86390 1
504688 99504688 1001 86380 86390 1
504519 99504519 1001 86380 86390 1
504507 99504507 1001 86380 86390 1
504967 99504967 1001 86380 86390 1
505050 99505050 1001 86380 86390 1
505117 99505117 1001 86380 86390 1
505754 99505754 1001 86380 86390 1
505389 99505389 1001 86380 86390 1
505468 99505468 1001 86380 86390 1
505334 99505334 1001 86380 86390 1
505771 99505771 1001 86380 86390 1
505839 99505839 1001 86380 86390 1
505971 99505971 1001 86380 86390 1
506533 99506533 1001 86380 86390 1
506571 99506571 1001 86380 86390 1
506592 99506592 1001 86380 86390 1
506113 99506113 1001 86380 86390 1
506657 99506657 1001 86380 86390 1
507311 99507311 1001 86380 86390 1
507240 99507240 1001 86380 86390 1
507318 99507318 1001 86380 86390 1
507012 99507012 1001 86380 86390 1
507144 99507144 1001 86380 86390 1
507149 99507149 1001 86380 86390 1
506868 99506868 1001 86380 86390 1
506820 99506820 1001 86380 86390 1
507616 99507616 1001 86380 86390 1
508215 99508215 1001 86380 86390 1
508134 99508134 1001 86380 86390 1
508200 99508200 1001 86380 86390 1
507866 99507866 1001 86380 86390 1
507931 99507931 1001 86380 86390 1
507694 99507694 1001 86380 86390 1
507787 99507787 1001 86380 86390 1
507637 99507637 1001 86380 86390 1
508277 99508277 1001 86380 86390 1
508951 99508951 1001 86380 86390 1
508856 99508856 1001 86380 86390 1
508721 99508721 1001 86380 86390 1
508596 99508596 1001 86380 86390 1
508610 99508610 1001 86380 86390 1
508638 99508638 1001 86380 86390 1
508511 99508511 1001 86380 86390 1
508634 99508634 1001 86380 86390 1
509090 99509090 1001 86380 86390 1
509156 99509156 1001 86380 86390 1
509825 99509825 1001 86380 86390 1
509762 99509762 1001 86380 86390 1
509474 99509474 1001 86380 86390 1
509437 99509437 1001 86380 86390 1
509389 99509389 1001 86380 86390 1
509434 99509434 1001 86380 86390 1
509473 99509473 1001 86380 86390 1
510690 99510690 1001 86380 86390 1
510841 99510841 1001 86380 86390 1
510845 99510845 1001 86380 86390 1
511527 99511527 1001 86380 86390 1
511529 99511529 1001 86380 86390 1
511397 99511397 1001 86380 86390 1
511257 99511257 1001 86380 86390 1
511139 99511139 1001 86380 86390 1
511076 99511076 1001 86380 86390 1
511619 99511619 1001 86380 86390 1
511621 99511621 1001 86380 86390 1
512168 99512168 1001 86380 86390 1
512065 99512065 1001 86380 86390 1
511948 99511948 1001 86380 86390 1
513158 99513158 1001 86380 86390 1
513186 99513186 1001 86380 86390 1
513114 99513114 1001 86380 86390 1
512896 99512896 1001 86380 86390 1
512860 99512860 1001 86380 86390 1
512604 99512604 1001 86380 86390 1
512622 99512622 1001 86380 86390 1
512793 99512793 1001 86380 86390 1
513929 99513929 1001 86380 86390 1
513886 99513886 1001 86380 86390 1
513650 99513650 1001 86380 86390 1
513798 99513798 1001 86380 86390 1
514780 99514780 1001 86380 86390 1
514756 99514756 1001 86380 86390 1
514837 99514837 1001 86380 86390 1
514725 99514725 1001 86380 86390 1
514533 99514533 1001 86380 86390 1
514389 99514389 1001 86380 86390 1
514299 99514299 1001 86380 86390 1
514945 99514945 1001 86380 86390 1
514964 99514964 1001 86380 86390 1
515573 99515573 1001 86380 86390 1
515172 99515172 1001 86380 86390 1
515214 99515214 1001 86380 86390 1
515842 99515842 1001 86380 86390 1
516397 99516397 1001 86380 86390 1
516334 99516334 1001 86380 86390 1
516391 99516391 1001 86380 86390 1
516295 99516295 1001 86380 86390 1
516665 99516665 1001 86380 86390 1
517235 99517235 1001 86380 86390 1
516974 99516974 1001 86380 86390 1
516990 99516990 1001 86380 86390 1
516783 99516783 1001 86380 86390 1
516888 99516888 1001 86380 86390 1
517415 99517415 1001 86380 86390 1
517667 99517667 1001 86380 86390 1
518315 99518315 1001 86380 86390 1
518174 99518174 1001 86380 86390 1
518259 99518259 1001 86380 86390 1
518803 99518803 1001 86380 86390 1
518735 99518735 1001 86380 86390 1
518424 99518424 1001 86380 86390 1
518463 99518463 1001 86380 86390 1
519144 99519144 1001 86380 86390 1
519660 99519660 1001 86380 86390 1
519648 99519648 1001 86380 86390 1
519641 99519641 1001 86380 86390 1
519519 99519519 1001 86380 86390 1
519509 99519509 1001 86380 86390 1
519555 99519555 1001 86380 86390 1
519391 99519391 1001 86380 86390 1
519243 99519243 1001 86380 86390 1
520606 99520606 1001 86380 86390 1
520453 99520453 1001 86380 86390 1
520479 99520479 1001 86380 86390 1
520237 99520237 1001 86380 86390 1
520162 99520162 1001 86380 86390 1
520692 99520692 1001 86380 86390 1
520772 99520772 1001 86380 86390 1
520725 99520725 1001 86380 86390 1
521107 99521107 1001 86380 86390 1
521225 99521225 1001 86380 86390 1
521041 99521041 1001 86380 86390 1
521021 99521021 1001 86380 86390 1
520945 99520945 1001 86380 86390 1
520961 99520961 1001 86380 86390 1
521512 99521512 1001 86380 86390 1
521473 99521473 1001 86380 86390 1
522108 99522108 1001 86380 86390 1
522284 99522284 1001 86380 86390 1
521889 99521889 1001 86380 86390 1
521752 99521752 1001 86380 86390 1
521742 99521742 1001 86380 86390 1
521846 99521846 1001 86380 86390 1
521849 99521849 1001 86380 86390 1
522952 99522952 1001 86380 86390 1
522733 99522733 1001 86380 86390 1
522804 99522804 1001 86380 86390 1
522696 99522696 1001 86380 86390 1
522658 99522658 1001 86380 86390 1
523259 99523259 1001 86380 86390 1
523123 99523123 1001 86380 86390 1
523927 99523927 1001 86380 86390 1
523493 99523493 1001 86380 86390 1
523501 99523501 1001 86380 86390 1
523991 99523991 1001 86380 86390 1
524662 99524662 1001 86380 86390 1
524503 99524503 1001 86380 86390 1
524445 99524445 1001 86380 86390 1
524930 99524930 1001 86380 86390 1
525591 99525591 1001 86380 86390 1
525427 99525427 1001 86380 86390 1
525196 99525196 1001 86380 86390 1
526356 99526356 1001 86380 86390 1
526039 99526039 1001 86380 86390 1
526157 99526157 1001 86380 86390 1
526176 99526176 1001 86380 86390 1
525911 99525911 1001 86380 86390 1
525848 99525848 1001 86380 86390 1
525865 99525865 1001 86380 86390 1
526438 99526438 1001 86380 86390 1
526585 99526585 1001 86380 86390 1
526573 99526573 1001 86380 86390 1
527149 99527149 1001 86380 86390 1
527166 99527166 1001 86380 86390 1
526992 99526992 1001 86380 86390 1
526845 99526845 1001 86380 86390 1
527433 99527433 1001 86380 86390 1
527423 99527423 1001 86380 86390 1
528057 99528057 1001 86380 86390 1
527679 99527679 1001 86380 86390 1
527490 99527490 1001 86380 86390 1
528130 99528130 1001 86380 86390 1
528209 99528209 1001 86380 86390 1
528159 99528159 1001 86380 86390 1
528702 99528702 1001 86380 86390 1
528530 99528530 1001 86380 86390 1
528504 99528504 1001 86380 86390 1
528676 99528676 1001 86380 86390 1
528324 99528324 1001 86380 86390 1
528338 99528338 1001 86380 86390 1
528344 99528344 1001 86380 86390 1
529044 99529044 1001 86380 86390 1
528932 99528932 1001 86380 86390 1
529576 99529576 1001 86380 86390 1
529589 99529589 1001 86380 86390 1
529702 99529702 1001 86380 86390 1
529124 99529124 1001 86380 86390 1
529215 99529215 1001 86380 86390 1
529209 99529209 1001 86380 86390 1
529741 99529741 1001 86380 86390 1
529761 99529761 1001 86380 86390 1
530520 99530520 1001 86380 86390 1
530428 99530428 1001 86380 86390 1
530538 99530538 1001 86380 86390 1
530185 99530185 1001 86380 86390 1
529977 99529977 1001 86380 86390 1
530003 99530003 1001 86380 86390 1
530096 99530096 1001 86380 86390 1
530072 99530072 1001 86380 86390 1
530141 99530141 1001 86380 86390 1
531264 99531264 1001 86380 86390 1
531379 99531379 1001 86380 86390 1
531253 99531253 1001 86380 86390 1
531306 99531306 1001 86380 86390 1
531076 99531076 1001 86380 86390 1
531121 99531121 1001 86380 86390 1
531418 99531418 1001 86380 86390 1
531564 99531564 1001 86380 86390 1
532066 99532066 1001 86380 86390 1
532119 99532119 1001 86380 86390 1
532094 99532094 1001 86380 86390 1
531888 99531888 1001 86380 86390 1
531980 99531980 1001 86380 86390 1
532874 99532874 1001 86380 86390 1
532540 99532540 1001 86380 86390 1
532457 99532457 1001 86380 86390 1
532600 99532600 1001 86380 86390 1
533068 99533068 1001 86380 86390 1
533056 99533056 1001 86380 86390 1
532411 99532411 1001 86380 86390 1
533668 99533668 1001 86380 86390 1
533600 99533600 1001 86380 86390 1
533446 99533446 1001 86380 86390 1
533538 99533538 1001 86380 86390 1
533340 99533340 1001 86380 86390 1
533370 99533370 1001 86380 86390 1
533952 99533952 1001 86380 86390 1
534517 99534517 1001 86380 86390 1
534645 99534645 1001 86380 86390 1
534371 99534371 1001 86380 86390 1
534165 99534165 1001 86380 86390 1
534772 99534772 1001 86380 86390 1
534762 99534762 1001 86380 86390 1
534814 99534814 1001 86380 86390 1
534753 99534753 1001 86380 86390 1
534742 99534742 1001 86380 86390 1
534809 99534809 1001 86380 86390 1
535388 99535388 1001 86380 86390 1
535506 99535506 1001 86380 86390 1
535111 99535111 1001 86380 86390 1
535165 99535165 1001 86380 86390 1
535204 99535204 1001 86380 86390 1
535286 99535286 1001 86380 86390 1
535036 99535036 1001 86380 86390 1
535076 99535076 1001 86380 86390 1
535615 99535615 1001 86380 86390 1
536227 99536227 1001 86380 86390 1
535806 99535806 1001 86380 86390 1
535731 99535731 1001 86380 86390 1
535788 99535788 1001 86380 86390 1
535879 99535879 1001 86380 86390 1
536816 99536816 1001 86380 86390 1
536831 99536831 1001 86380 86390 1
536700 99536700 1001 86380 86390 1
536705 99536705 1001 86380 86390 1
536682 99536682 1001 86380 86390 1
537952 99537952 1001 86380 86390 1
537872 99537872 1001 86380 86390 1
537779 99537779 1001 86380 86390 1
537510 99537510 1001 86380 86390 1
537447 99537447 1001 86380 86390 1
537479 99537479 1001 86380 86390 1
538074 99538074 1001 86380 86390 1
538075 99538075 1001 86380 86390 1
538007 99538007 1001 86380 86390 1
539461 99539461 1001 86380 86390 1
539489 99539489 1001 86380 86390 1
539623 99539623 1001 86380 86390 1
539519 99539519 1001 86380 86390 1
539558 99539558 1001 86380 86390 1
539624 99539624 1001 86380 86390 1
539511 99539511 1001 86380 86390 1
539409 99539409 1001 86380 86390 1
539241 99539241 1001 86380 86390 1
539432 99539432 1001 86380 86390 1
539652 99539652 1001 86380 86390 1
539764 99539764 1001 86380 86390 1
539803 99539803 1001 86380 86390 1
539714 99539714 1001 86380 86390 1
540351 99540351 1001 86380 86390 1
540466 99540466 1001 86380 86390 1
540159 99540159 1001 86380 86390 1
540176 99540176 1001 86380 86390 1
540127 99540127 1001 86380 86390 1
539904 99539904 1001 86380 86390 1
539996 99539996 1001 86380 86390 1
540567 99540567 1001 86380 86390 1
540491 99540491 1001 86380 86390 1
540470 99540470 1001 86380 86390 1
540629 99540629 1001 86380 86390 1
540473 99540473 1001 86380 86390 1
541109 99541109 1001 86380 86390 1
540903 99540903 1001 86380 86390 1
540995 99540995 1001 86380 86390 1
540730 99540730 1001 86380 86390 1
540692 99540692 1001 86380 86390 1
541315 99541315 1001 86380 86390 1
542089 99542089 1001 86380 86390 1
542009 99542009 1001 86380 86390 1
541728 99541728 1001 86380 86390 1
541615 99541615 1001 86380 86390 1
542291 99542291 1001 86380 86390 1
542149 99542149 1001 86380 86390 1
542830 99542830 1001 86380 86390 1
542828 99542828 1001 86380 86390 1
543097 99543097 1001 86380 86390 1
543612 99543612 1001 86380 86390 1
543532 99543532 1001 86380 86390 1
543348 99543348 1001 86380 86390 1
543848 99543848 1001 86380 86390 1
544559 99544559 1001 86380 86390 1
544534 99544534 1001 86380 86390 1
544509 99544509 1001 86380 86390 1
544460 99544460 1001 86380 86390 1
544186 99544186 1001 86380 86390 1
544194 99544194 1001 86380 86390 1
544165 99544165 1001 86380 86390 1
544650 99544650 1001 86380 86390 1
544678 99544678 1001 86380 86390 1
544655 99544655 1001 86380 86390 1
544632 99544632 1001 86380 86390 1
500168 732 1002 36368 45411 1
505634 871 1001 29939 30238 1
519583 483 1002 45334 52122 1
400063 99400063 1001 86380 86390 1
400192 99400192 1001 86380 86390 1
400596 99400596 1001 86380 86390 1
400599 99400599 1001 86380 86390 1
400802 99400802 1001 86380 86390 1
400808 99400808 1001 86380 86390 1
401003 99401003 1001 86380 86390 1
401136 99401136 1001 86380 86390 1
401557 99401557 1001 86380 86390 1
401769 99401769 1001 86380 86390 1
402329 99402329 1001 86380 86390 1
402903 99402903 1001 86380 86390 1
402915 99402915 1001 86380 86390 1
403044 99403044 1001 86380 86390 1
403466 99403466 1001 86380 86390 1
403330 99403330 1001 86380 86390 1
404069 99404069 1001 86380 86390 1
404127 99404127 1001 86380 86390 1
404509 99404509 1001 86380 86390 1
405170 99405170 1001 86380 86390 1
405252 99405252 1001 86380 86390 1
405320 99405320 1001 86380 86390 1
405542 99405542 1001 86380 86390 1
405656 99405656 1001 86380 86390 1
405740 99405740 1001 86380 86390 1
405975 99405975 1001 86380 86390 1
406295 99406295 1001 86380 86390 1
406484 99406484 1001 86380 86390 1
406976 99406976 1001 86380 86390 1
407474 99407474 1001 86380 86390 1
407572 99407572 1001 86380 86390 1
407651 99407651 1001 86380 86390 1
407981 99407981 1001 86380 86390 1
408083 99408083 1001 86380 86390 1
408058 99408058 1001 86380 86390 1
408178 99408178 1001 86380 86390 1
408134 99408134 1001 86380 86390 1
408238 99408238 1001 86380 86390 1
408518 99408518 1001 86380 86390 1
408422 99408422 1001 86380 86390 1
408842 99408842 1001 86380 86390 1
409070 99409070 1001 86380 86390 1
409158 99409158 1001 86380 86390 1
409169 99409169 1001 86380 86390 1
409116 99409116 1001 86380 86390 1
409699 99409699 1001 86380 86390 1
409598 99409598 1001 86380 86390 1
409854 99409854 1001 86380 86390 1
410356 99410356 1001 86380 86390 1
410515 99410515 1001 86380 86390 1
410553 99410553 1001 86380 86390 1
410652 99410652 1001 86380 86390 1
410984 99410984 1001 86380 86390 1
411103 99411103 1001 86380 86390 1
411148 99411148 1001 86380 86390 1
411220 99411220 1001 86380 86390 1
411493 99411493 1001 86380 86390 1
411720 99411720 1001 86380 86390 1
413579 99413579 1001 86380 86390 1
413584 99413584 1001 86380 86390 1
413001 99413001 1001 86380 86390 1
413148 99413148 1001 86380 86390 1
413873 99413873 1001 86380 86390 1
413981 99413981 1001 86380 86390 1
415122 99415122 1001 86380 86390 1
414821 99414821 1001 86380 86390 1
414617 99414617 1001 86380 86390 1
414817 99414817 1001 86380 86390 1
414386 99414386 1001 86380 86390 1
415322 99415322 1001 86380 86390 1
415643 99415643 1001 86380 86390 1
416697 99416697 1001 86380 86390 1
416917 99416917 1001 86380 86390 1
416980 99416980 1001 86380 86390 1
416550 99416550 1001 86380 86390 1
415989 99415989 1001 86380 86390 1
415895 99415895 1001 86380 86390 1
416130 99416130 1001 86380 86390 1
417102 99417102 1001 86380 86390 1
418653 99418653 1001 86380 86390 1
418509 99418509 1001 86380 86390 1
418103 99418103 1001 86380 86390 1
418258 99418258 1001 86380 86390 1
418424 99418424 1001 86380 86390 1
418101 99418101 1001 86380 86390 1
417795 99417795 1001 86380 86390 1
417745 99417745 1001 86380 86390 1
418831 99418831 1001 86380 86390 1
420421 99420421 1001 86380 86390 1
419752 99419752 1001 86380 86390 1
419740 99419740 1001 86380 86390 1
419819 99419819 1001 86380 86390 1
419965 99419965 1001 86380 86390 1
419329 99419329 1001 86380 86390 1
419582 99419582 1001 86380 86390 1
420739 99420739 1001 86380 86390 1
420661 99420661 1001 86380 86390 1
420475 99420475 1001 86380 86390 1
420558 99420558 1001 86380 86390 1
421965 99421965 1001 86380 86390 1
421745 99421745 1001 86380 86390 1
421802 99421802 1001 86380 86390 1
421724 99421724 1001 86380 86390 1
421502 99421502 1001 86380 86390 1
423594 99423594 1001 86380 86390 1
423828 99423828 1001 86380 86390 1
425209 99425209 1001 86380 86390 1
425296 99425296 1001 86380 86390 1
424879 99424879 1001 86380 86390 1
424837 99424837 1001 86380 86390 1
425000 99425000 1001 86380 86390 1
424661 99424661 1001 86380 86390 1
424341 99424341 1001 86380 86390 1
424511 99424511 1001 86380 86390 1
425429 99425429 1001 86380 86390 1
425735 99425735 1001 86380 86390 1
426906 99426906 1001 86380 86390 1
426095 99426095 1001 86380 86390 1
426253 99426253 1001 86380 86390 1
428366 99428366 1001 86380 86390 1
427871 99427871 1001 86380 86390 1
429041 99429041 1001 86380 86390 1
429028 99429028 1001 86380 86390 1
430317 99430317 1001 86380 86390 1
430001 99430001 1001 86380 86390 1
429904 99429904 1001 86380 86390 1
429671 99429671 1001 86380 86390 1
429605 99429605 1001 86380 86390 1
429275 99429275 1001 86380 86390 1
429334 99429334 1001 86380 86390 1
429532 99429532 1001 86380 86390 1
429278 99429278 1001 86380 86390 1
429398 99429398 1001 86380 86390 1
430434 99430434 1001 86380 86390 1
430509 99430509 1001 86380 86390 1
431387 99431387 1001 86380 86390 1
431208 99431208 1001 86380 86390 1
430827 99430827 1001 86380 86390 1
431015 99431015 1001 86380 86390 1
432268 99432268 1001 86380 86390 1
433321 99433321 1001 86380 86390 1
433537 99433537 1001 86380 86390 1
433649 99433649 1001 86380 86390 1
433301 99433301 1001 86380 86390 1
433134 99433134 1001 86380 86390 1
432737 99432737 1001 86380 86390 1
432871 99432871 1001 86380 86390 1
432738 99432738 1001 86380 86390 1
434090 99434090 1001 86380 86390 1
434038 99434038 1001 86380 86390 1
435248 99435248 1001 86380 86390 1
434604 99434604 1001 86380 86390 1
434752 99434752 1001 86380 86390 1
434964 99434964 1001 86380 86390 1
434520 99434520 1001 86380 86390 1
435623 99435623 1001 86380 86390 1
435886 99435886 1001 86380 86390 1
437004 99437004 1001 86380 86390 1
436903 99436903 1001 86380 86390 1
436774 99436774 1001 86380 86390 1
436509 99436509 1001 86380 86390 1
436093 99436093 1001 86380 86390 1
436191 99436191 1001 86380 86390 1
300011 99300011 1001 86380 86390 1
300577 99300577 1001 86380 86390 1
300580 99300580 1001 86380 86390 1
300570 99300570 1001 86380 86390 1
300663 99300663 1001 86380 86390 1
300327 99300327 1001 86380 86390 1
300185 99300185 1001 86380 86390 1
300147 99300147 1001 86380 86390 1
300174 99300174 1001 86380 86390 1
300897 99300897 1001 86380 86390 1
301506 99301506 1001 86380 86390 1
301392 99301392 1001 86380 86390 1
301477 99301477 1001 86380 86390 1
301250 99301250 1001 86380 86390 1
301117 99301117 1001 86380 86390 1
301083 99301083 1001 86380 86390 1
300945 99300945 1001 86380 86390 1
301711 99301711 1001 86380 86390 1
301608 99301608 1001 86380 86390 1
301628 99301628 1001 86380 86390 1
302271 99302271 1001 86380 86390 1
302073 99302073 1001 86380 86390 1
302154 99302154 1001 86380 86390 1
301826 99301826 1001 86380 86390 1
301952 99301952 1001 86380 86390 1
302557 99302557 1001 86380 86390 1
303294 99303294 1001 86380 86390 1
303214 99303214 1001 86380 86390 1
303878 99303878 1001 86380 86390 1
303736 99303736 1001 86380 86390 1
303439 99303439 1001 86380 86390 1
304078 99304078 1001 86380 86390 1
304704 99304704 1001 86380 86390 1
304601 99304601 1001 86380 86390 1
304886 99304886 1001 86380 86390 1
304864 99304864 1001 86380 86390 1
304868 99304868 1001 86380 86390 1
305492 99305492 1001 86380 86390 1
305378 99305378 1001 86380 86390 1
305392 99305392 1001 86380 86390 1
305355 99305355 1001 86380 86390 1
305463 99305463 1001 86380 86390 1
305178 99305178 1001 86380 86390 1
305257 99305257 1001 86380 86390 1
500465 99500465 1001 86380 86390 1
500264 99500264 1001 86380 86390 1
500241 99500241 1001 86380 86390 1
500989 99500989 1001 86380 86390 1
501446 99501446 1001 86380 86390 1
501306 99501306 1001 86380 86390 1
501424 99501424 1001 86380 86390 1
501377 99501377 1001 86380 86390 1
501251 99501251 1001 86380 86390 1
501160 99501160 1001 86380 86390 1
501199 99501199 1001 86380 86390 1
501709 99501709 1001 86380 86390 1
502340 99502340 1001 86380 86390 1
502334 99502334 1001 86380 86390 1
502027 99502027 1001 86380 86390 1
501886 99501886 1001 86380 86390 1
501895 99501895 1001 86380 86390 1
503150 99503150 1001 86380 86390 1
503140 99503140 1001 86380 86390 1
503218 99503218 1001 86380 86390 1
503075 99503075 1001 86380 86390 1
503419 99503419 1001 86380 86390 1
503394 99503394 1001 86380 86390 1
503357 99503357 1001 86380 86390 1
503977 99503977 1001 86380 86390 1
504068 99504068 1001 86380 86390 1
504087 99504087 1001 86380 86390 1
504007 99504007 1001 86380 86390 1
504115 99504115 1001 86380 86390 1
503849 99503849 1001 86380 86390 1
503706 99503706 1001 86380 86390 1
503582 99503582 1001 86380 86390 1
503508 99503508 1001 86380 86390 1
504189 99504189 1001 86380 86390 1
504871 99504871 1001 86380 86390 1
504681 99504681 1001 86380 86390 1
504384 99504384 1001 86380 86390 1
505063 99505063 1001 86380 86390 1
505105 99505105 1001 86380 86390 1
505003 99505003 1001 86380 86390 1
505042 99505042 1001 86380 86390 1
505769 99505769 1001 86380 86390 1
505735 99505735 1001 86380 86390 1
505623 99505623 1001 86380 86390 1
505461 99505461 1001 86380 86390 1
505494 99505494 1001 86380 86390 1
505342 99505342 1001 86380 86390 1
505934 99505934 1001 86380 86390 1
506238 99506238 1001 86380 86390 1
506716 99506716 1001 86380 86390 1
507143 99507143 1001 86380 86390 1
506853 99506853 1001 86380 86390 1
506856 99506856 1001 86380 86390 1
506834 99506834 1001 86380 86390 1
508107 99508107 1001 86380 86390 1
508108 99508108 1001 86380 86390 1
508135 99508135 1001 86380 86390 1
508129 99508129 1001 86380 86390 1
508243 99508243 1001 86380 86390 1
508035 99508035 1001 86380 86390 1
508038 99508038 1001 86380 86390 1
508000 99508000 1001 86380 86390 1
507951 99507951 1001 86380 86390 1
508029 99508029 1001 86380 86390 1
508418 99508418 1001 86380 86390 1
508779 99508779 1001 86380 86390 1
508807 99508807 1001 86380 86390 1
508469 99508469 1001 86380 86390 1
508660 99508660 1001 86380 86390 1
509136 99509136 1001 86380 86390 1
509841 99509841 1001 86380 86390 1
509764 99509764 1001 86380 86390 1
509829 99509829 1001 86380 86390 1
509492 99509492 1001 86380 86390 1
509574 99509574 1001 86380 86390 1
509981 99509981 1001 86380 86390 1
510590 99510590 1001 86380 86390 1
510682 99510682 1001 86380 86390 1
510347 99510347 1001 86380 86390 1
510229 99510229 1001 86380 86390 1
510832 99510832 1001 86380 86390 1
510822 99510822 1001 86380 86390 1
510823 99510823 1001 86380 86390 1
511500 99511500 1001 86380 86390 1
511169 99511169 1001 86380 86390 1
511223 99511223 1001 86380 86390 1
511634 99511634 1001 86380 86390 1
511572 99511572 1001 86380 86390 1
512317 99512317 1001 86380 86390 1
512306 99512306 1001 86380 86390 1
512339 99512339 1001 86380 86390 1
512135 99512135 1001 86380 86390 1
512046 99512046 1001 86380 86390 1
512164 99512164 1001 86380 86390 1
512115 99512115 1001 86380 86390 1
512030 99512030 1001 86380 86390 1
511991 99511991 1001 86380 86390 1
511882 99511882 1001 86380 86390 1
512420 99512420 1001 86380 86390 1
513075 99513075 1001 86380 86390 1
512864 99512864 1001 86380 86390 1
512664 99512664 1001 86380 86390 1
513210 99513210 1001 86380 86390 1
513817 99513817 1001 86380 86390 1
513663 99513663 1001 86380 86390 1
513665 99513665 1001 86380 86390 1
513653 99513653 1001 86380 86390 1
514723 99514723 1001 86380 86390 1
514739 99514739 1001 86380 86390 1
514569 99514569 1001 86380 86390 1
514298 99514298 1001 86380 86390 1
514237 99514237 1001 86380 86390 1
515027 99515027 1001 86380 86390 1
515303 99515303 1001 86380 86390 1
515383 99515383 1001 86380 86390 1
515162 99515162 1001 86380 86390 1
515178 99515178 1001 86380 86390 1
515204 99515204 1001 86380 86390 1
515774 99515774 1001 86380 86390 1
515870 99515870 1001 86380 86390 1
515846 99515846 1001 86380 86390 1
516414 99516414 1001 86380 86390 1
516457 99516457 1001 86380 86390 1
516131 99516131 1001 86380 86390 1
516276 99516276 1001 86380 86390 1
515931 99515931 1001 86380 86390 1
515946 99515946 1001 86380 86390 1
515961 99515961 1001 86380 86390 1
515926 99515926 1001 86380 86390 1
516694 99516694 1001 86380 86390 1
516695 99516695 1001 86380 86390 1
516672 99516672 1001 86380 86390 1
517271 99517271 1001 86380 86390 1
516771 99516771 1001 86380 86390 1
516734 99516734 1001 86380 86390 1
517431 99517431 1001 86380 86390 1
517394 99517394 1001 86380 86390 1
517925 99517925 1001 86380 86390 1
517605 99517605 1001 86380 86390 1
517748 99517748 1001 86380 86390 1
517690 99517690 1001 86380 86390 1
518958 99518958 1001 86380 86390 1
518766 99518766 1001 86380 86390 1
518511 99518511 1001 86380 86390 1
519663 99519663 1001 86380 86390 1
519742 99519742 1001 86380 86390 1
519704 99519704 1001 86380 86390 1
519617 99519617 1001 86380 86390 1
519806 99519806 1001 86380 86390 1
519696 99519696 1001 86380 86390 1
519462 99519462 1001 86380 86390 1
519516 99519516 1001 86380 86390 1
519302 99519302 1001 86380 86390 1
519368 99519368 1001 86380 86390 1
519241 99519241 1001 86380 86390 1
520578 99520578 1001 86380 86390 1
520279 99520279 1001 86380 86390 1
520098 99520098 1001 86380 86390 1
521415 99521415 1001 86380 86390 1
521416 99521416 1001 86380 86390 1
521320 99521320 1001 86380 86390 1
521160 99521160 1001 86380 86390 1
521083 99521083 1001 86380 86390 1
521194 99521194 1001 86380 86390 1
520889 99520889 1001 86380 86390 1
520979 99520979 1001 86380 86390 1
520896 99520896 1001 86380 86390 1
522157 99522157 1001 86380 86390 1
521839 99521839 1001 86380 86390 1
522433 99522433 1001 86380 86390 1
522479 99522479 1001 86380 86390 1
523118 99523118 1001 86380 86390 1
523087 99523087 1001 86380 86390 1
522976 99522976 1001 86380 86390 1
522579 99522579 1001 86380 86390 1
523913 99523913 1001 86380 86390 1
523773 99523773 1001 86380 86390 1
523418 99523418 1001 86380 86390 1
524087 99524087 1001 86380 86390 1
524410 99524410 1001 86380 86390 1
524515 99524515 1001 86380 86390 1
524558 99524558 1001 86380 86390 1
524258 99524258 1001 86380 86390 1
524196 99524196 1001 86380 86390 1
524303 99524303 1001 86380 86390 1
524877 99524877 1001 86380 86390 1
525404 99525404 1001 86380 86390 1
525484 99525484 1001 86380 86390 1
525463 99525463 1001 86380 86390 1
525213 99525213 1001 86380 86390 1
525193 99525193 1001 86380 86390 1
524976 99524976 1001 86380 86390 1
526386 99526386 1001 86380 86390 1
526317 99526317 1001 86380 86390 1
525815 99525815 1001 86380 86390 1
526473 99526473 1001 86380 86390 1
526424 99526424 1001 86380 86390 1
527107 99527107 1001 86380 86390 1
527084 99527084 1001 86380 86390 1
527085 99527085 1001 86380 86390 1
526979 99526979 1001 86380 86390 1
526850 99526850 1001 86380 86390 1
527011 99527011 1001 86380 86390 1
526923 99526923 1001 86380 86390 1
526822 99526822 1001 86380 86390 1
526807 99526807 1001 86380 86390 1
527908 99527908 1001 86380 86390 1
527951 99527951 1001 86380 86390 1
527887 99527887 1001 86380 86390 1
527877 99527877 1001 86380 86390 1
527971 99527971 1001 86380 86390 1
527542 99527542 1001 86380 86390 1
527491 99527491 1001 86380 86390 1
528698 99528698 1001 86380 86390 1
528723 99528723 1001 86380 86390 1
528687 99528687 1001 86380 86390 1
528941 99528941 1001 86380 86390 1
528997 99528997 1001 86380 86390 1
529421 99529421 1001 86380 86390 1
529399 99529399 1001 86380 86390 1
529326 99529326 1001 86380 86390 1
529314 99529314 1001 86380 86390 1
529216 99529216 1001 86380 86390 1
529729 99529729 1001 86380 86390 1
529762 99529762 1001 86380 86390 1
530262 99530262 1001 86380 86390 1
530242 99530242 1001 86380 86390 1
530064 99530064 1001 86380 86390 1
531216 99531216 1001 86380 86390 1
531005 99531005 1001 86380 86390 1
531037 99531037 1001 86380 86390 1
531014 99531014 1001 86380 86390 1
530787 99530787 1001 86380 86390 1
530830 99530830 1001 86380 86390 1
531535 99531535 1001 86380 86390 1
531434 99531434 1001 86380 86390 1
531528 99531528 1001 86380 86390 1
532165 99532165 1001 86380 86390 1
531859 99531859 1001 86380 86390 1
531600 99531600 1001 86380 86390 1
531725 99531725 1001 86380 86390 1
531596 99531596 1001 86380 86390 1
532245 99532245 1001 86380 86390 1
532349 99532349 1001 86380 86390 1
532305 99532305 1001 86380 86390 1
532896 99532896 1001 86380 86390 1
532910 99532910 1001 86380 86390 1
532837 99532837 1001 86380 86390 1
532827 99532827 1001 86380 86390 1
532673 99532673 1001 86380 86390 1
532454 99532454 1001 86380 86390 1
533052 99533052 1001 86380 86390 1
533066 99533066 1001 86380 86390 1
533856 99533856 1001 86380 86390 1
533708 99533708 1001 86380 86390 1
533762 99533762 1001 86380 86390 1
533764 99533764 1001 86380 86390 1
533303 99533303 1001 86380 86390 1
533424 99533424 1001 86380 86390 1
533894 99533894 1001 86380 86390 1
534063 99534063 1001 86380 86390 1
533927 99533927 1001 86380 86390 1
533880 99533880 1001 86380 86390 1
534297 99534297 1001 86380 86390 1
534432 99534432 1001 86380 86390 1
534369 99534369 1001 86380 86390 1
534140 99534140 1001 86380 86390 1
534860 99534860 1001 86380 86390 1
535480 99535480 1001 86380 86390 1
535423 99535423 1001 86380 86390 1
535311 99535311 1001 86380 86390 1
535457 99535457 1001 86380 86390 1
535505 99535505 1001 86380 86390 1
535305 99535305 1001 86380 86390 1
535007 99535007 1001 86380 86390 1
535072 99535072 1001 86380 86390 1
534917 99534917 1001 86380 86390 1
535077 99535077 1001 86380 86390 1
535642 99535642 1001 86380 86390 1
536220 99536220 1001 86380 86390 1
536321 99536321 1001 86380 86390 1
536296 99536296 1001 86380 86390 1
536330 99536330 1001 86380 86390 1
535954 99535954 1001 86380 86390 1
535996 99535996 1001 86380 86390 1
535843 99535843 1001 86380 86390 1
536401 99536401 1001 86380 86390 1
536352 99536352 1001 86380 86390 1
536475 99536475 1001 86380 86390 1
537076 99537076 1001 86380 86390 1
536762 99536762 1001 86380 86390 1
536769 99536769 1001 86380 86390 1
536658 99536658 1001 86380 86390 1
536609 99536609 1001 86380 86390 1
537366 99537366 1001 86380 86390 1
537290 99537290 1001 86380 86390 1
537928 99537928 1001 86380 86390 1
537818 99537818 1001 86380 86390 1
537381 99537381 1001 86380 86390 1
537492 99537492 1001 86380 86390 1
537379 99537379 1001 86380 86390 1
538070 99538070 1001 86380 86390 1
538099 99538099 1001 86380 86390 1
538490 99538490 1001 86380 86390 1
538300 99538300 1001 86380 86390 1
538278 99538278 1001 86380 86390 1
538306 99538306 1001 86380 86390 1
538205 99538205 1001 86380 86390 1
538945 99538945 1001 86380 86390 1
538962 99538962 1001 86380 86390 1
538992 99538992 1001 86380 86390 1
539526 99539526 1001 86380 86390 1
539457 99539457 1001 86380 86390 1
539631 99539631 1001 86380 86390 1
539447 99539447 1001 86380 86390 1
539537 99539537 1001 86380 86390 1
539383 99539383 1001 86380 86390 1
539436 99539436 1001 86380 86390 1
539032 99539032 1001 86380 86390 1
539092 99539092 1001 86380 86390 1
539718 99539718 1001 86380 86390 1
540453 99540453 1001 86380 86390 1
540297 99540297 1001 86380 86390 1
540508 99540508 1001 86380 86390 1
541206 99541206 1001 86380 86390 1
541088 99541088 1001 86380 86390 1
540883 99540883 1001 86380 86390 1
540990 99540990 1001 86380 86390 1
541018 99541018 1001 86380 86390 1
540968 99540968 1001 86380 86390 1
540904 99540904 1001 86380 86390 1
540852 99540852 1001 86380 86390 1
541367 99541367 1001 86380 86390 1
541382 99541382 1001 86380 86390 1
541361 99541361 1001 86380 86390 1
541453 99541453 1001 86380 86390 1
541952 99541952 1001 86380 86390 1
542108 99542108 1001 86380 86390 1
541852 99541852 1001 86380 86390 1
541753 99541753 1001 86380 86390 1
541669 99541669 1001 86380 86390 1
541609 99541609 1001 86380 86390 1
541558 99541558 1001 86380 86390 1
541610 99541610 1001 86380 86390 1
541534 99541534 1001 86380 86390 1
541599 99541599 1001 86380 86390 1
542189 99542189 1001 86380 86390 1
542180 99542180 1001 86380 86390 1
542846 99542846 1001 86380 86390 1
542902 99542902 1001 86380 86390 1
542391 99542391 1001 86380 86390 1
542512 99542512 1001 86380 86390 1
542334 99542334 1001 86380 86390 1
542994 99542994 1001 86380 86390 1
543034 99543034 1001 86380 86390 1
543125 99543125 1001 86380 86390 1
543735 99543735 1001 86380 86390 1
543620 99543620 1001 86380 86390 1
543453 99543453 1001 86380 86390 1
543278 99543278 1001 86380 86390 1
543839 99543839 1001 86380 86390 1
543858 99543858 1001 86380 86390 1
544265 99544265 1001 86380 86390 1
544334 99544334 1001 86380 86390 1
544689 99544689 1001 86380 86390 1
544643 99544643 1001 86380 86390 1
400152 99400152 1001 86380 86390 1
400390 99400390 1001 86380 86390 1
400451 99400451 1001 86380 86390 1
400899 99400899 1001 86380 86390 1
401012 99401012 1001 86380 86390 1
401223 99401223 1001 86380 86390 1
401613 99401613 1001 86380 86390 1
402002 99402002 1001 86380 86390 1
402039 99402039 1001 86380 86390 1
402208 99402208 1001 86380 86390 1
402464 99402464 1001 86380 86390 1
402830 99402830 1001 86380 86390 1
402958 99402958 1001 86380 86390 1
403311 99403311 1001 86380 86390 1
404198 99404198 1001 86380 86390 1
405584 99405584 1001 86380 86390 1
405912 99405912 1001 86380 86390 1
405931 99405931 1001 86380 86390 1
406032 99406032 1001 86380 86390 1
406146 99406146 1001 86380 86390 1
406235 99406235 1001 86380 86390 1
407165 99407165 1001 86380 86390 1
407250 99407250 1001 86380 86390 1
407408 99407408 1001 86380 86390 1
407498 99407498 1001 86380 86390 1
407779 99407779 1001 86380 86390 1
407858 99407858 1001 86380 86390 1
408736 99408736 1001 86380 86390 1
408756 99408756 1001 86380 86390 1
408726 99408726 1001 86380 86390 1
408938 99408938 1001 86380 86390 1
408905 99408905 1001 86380 86390 1
409153 99409153 1001 86380 86390 1
409202 99409202 1001 86380 86390 1
409322 99409322 1001 86380 86390 1
409467 99409467 1001 86380 86390 1
409644 99409644 1001 86380 86390 1
409711 99409711 1001 86380 86390 1
409949 99409949 1001 86380 86390 1
409931 99409931 1001 86380 86390 1
410263 99410263 1001 86380 86390 1
410360 99410360 1001 86380 86390 1
410464 99410464 1001 86380 86390 1
410571 99410571 1001 86380 86390 1
410641 99410641 1001 86380 86390 1
411023 99411023 1001 86380 86390 1
412371 99412371 1001 86380 86390 1
412334 99412334 1001 86380 86390 1
413669 99413669 1001 86380 86390 1
413144 99413144 1001 86380 86390 1
413167 99413167 1001 86380 86390 1
413897 99413897 1001 86380 86390 1
413745 99413745 1001 86380 86390 1
415023 99415023 1001 86380 86390 1
415103 99415103 1001 86380 86390 1
415295 99415295 1001 86380 86390 1
414830 99414830 1001 86380 86390 1
414614 99414614 1001 86380 86390 1
414275 99414275 1001 86380 86390 1
415663 99415663 1001 86380 86390 1
416782 99416782 1001 86380 86390 1
416640 99416640 1001 86380 86390 1
416911 99416911 1001 86380 86390 1
416291 99416291 1001 86380 86390 1
416080 99416080 1001 86380 86390 1
417303 99417303 1001 86380 86390 1
417133 99417133 1001 86380 86390 1
417444 99417444 1001 86380 86390 1
417485 99417485 1001 86380 86390 1
417516 99417516 1001 86380 86390 1
418139 99418139 1001 86380 86390 1
418152 99418152 1001 86380 86390 1
417961 99417961 1001 86380 86390 1
417967 99417967 1001 86380 86390 1
417969 99417969 1001 86380 86390 1
418013 99418013 1001 86380 86390 1
419058 99419058 1001 86380 86390 1
419014 99419014 1001 86380 86390 1
420366 99420366 1001 86380 86390 1
419777 99419777 1001 86380 86390 1
419807 99419807 1001 86380 86390 1
419833 99419833 1001 86380 86390 1
419977 99419977 1001 86380 86390 1
419477 99419477 1001 86380 86390 1
420744 99420744 1001 86380 86390 1
420703 99420703 1001 86380 86390 1
422043 99422043 1001 86380 86390 1
421038 99421038 1001 86380 86390 1
421204 99421204 1001 86380 86390 1
420849 99420849 1001 86380 86390 1
422282 99422282 1001 86380 86390 1
422964 99422964 1001 86380 86390 1
422616 99422616 1001 86380 86390 1
425080 99425080 1001 86380 86390 1
424763 99424763 1001 86380 86390 1
424408 99424408 1001 86380 86390 1
424259 99424259 1001 86380 86390 1
425728 99425728 1001 86380 86390 1
425597 99425597 1001 86380 86390 1
425792 99425792 1001 86380 86390 1
426717 99426717 1001 86380 86390 1
426993 99426993 1001 86380 86390 1
426423 99426423 1001 86380 86390 1
426427 99426427 1001 86380 86390 1
427487 99427487 1001 86380 86390 1
428577 99428577 1001 86380 86390 1
428276 99428276 1001 86380 86390 1
427922 99427922 1001 86380 86390 1
427975 99427975 1001 86380 86390 1
428010 99428010 1001 86380 86390 1
427690 99427690 1001 86380 86390 1
427569 99427569 1001 86380 86390 1
428973 99428973 1001 86380 86390 1
428754 99428754 1001 86380 86390 1
430288 99430288 1001 86380 86390 1
429804 99429804 1001 86380 86390 1
429808 99429808 1001 86380 86390 1
429185 99429185 1001 86380 86390 1
430424 99430424 1001 86380 86390 1
430390 99430390 1001 86380 86390 1
430730 99430730 1001 86380 86390 1
430853 99430853 1001 86380 86390 1
430855 99430855 1001 86380 86390 1
430887 99430887 1001 86380 86390 1
433436 99433436 1001 86380 86390 1
433469 99433469 1001 86380 86390 1
433326 99433326 1001 86380 86390 1
433282 99433282 1001 86380 86390 1
432983 99432983 1001 86380 86390 1
432620 99432620 1001 86380 86390 1
433990 99433990 1001 86380 86390 1
435315 99435315 1001 86380 86390 1
434401 99434401 1001 86380 86390 1
434521 99434521 1001 86380 86390 1
434460 99434460 1001 86380 86390 1
436853 99436853 1001 86380 86390 1
437009 99437009 1001 86380 86390 1
436937 99436937 1001 86380 86390 1
436794 99436794 1001 86380 86390 1
436449 99436449 1001 86380 86390 1
436720 99436720 1001 86380 86390 1
436378 99436378 1001 86380 86390 1
436413 99436413 1001 86380 86390 1
436312 99436312 1001 86380 86390 1
436330 99436330 1001 86380 86390 1
300085 99300085 1001 86380 86390 1
300034 99300034 1001 86380 86390 1
437224 99437224 1001 86380 86390 1
300690 99300690 1001 86380 86390 1
300552 99300552 1001 86380 86390 1
300455 99300455 1001 86380 86390 1
300857 99300857 1001 86380 86390 1
300731 99300731 1001 86380 86390 1
300867 99300867 1001 86380 86390 1
301417 99301417 1001 86380 86390 1
301643 99301643 1001 86380 86390 1
302299 99302299 1001 86380 86390 1
302328 99302328 1001 86380 86390 1
302290 99302290 1001 86380 86390 1
302123 99302123 1001 86380 86390 1
302060 99302060 1001 86380 86390 1
301768 99301768 1001 86380 86390 1
301795 99301795 1001 86380 86390 1
301927 99301927 1001 86380 86390 1
302475 99302475 1001 86380 86390 1
302503 99302503 1001 86380 86390 1
303005 99303005 1001 86380 86390 1
303140 99303140 1001 86380 86390 1
302888 99302888 1001 86380 86390 1
302843 99302843 1001 86380 86390 1
302691 99302691 1001 86380 86390 1
302719 99302719 1001 86380 86390 1
302659 99302659 1001 86380 86390 1
302661 99302661 1001 86380 86390 1
303283 99303283 1001 86380 86390 1
303285 99303285 1001 86380 86390 1
303337 99303337 1001 86380 86390 1
303328 99303328 1001 86380 86390 1
303970 99303970 1001 86380 86390 1
303646 99303646 1001 86380 86390 1
303765 99303765 1001 86380 86390 1
303808 99303808 1001 86380 86390 1
303557 99303557 1001 86380 86390 1
304743 99304743 1001 86380 86390 1
304786 99304786 1001 86380 86390 1
304537 99304537 1001 86380 86390 1
304515 99304515 1001 86380 86390 1
304329 99304329 1001 86380 86390 1
304988 99304988 1001 86380 86390 1
304900 99304900 1001 86380 86390 1
305641 99305641 1001 86380 86390 1
305527 99305527 1001 86380 86390 1
305386 99305386 1001 86380 86390 1
305213 99305213 1001 86380 86390 1
500179 99500179 1001 86380 86390 1
500636 99500636 1001 86380 86390 1
500796 99500796 1001 86380 86390 1
500506 99500506 1001 86380 86390 1
500407 99500407 1001 86380 86390 1
500580 99500580 1001 86380 86390 1
500354 99500354 1001 86380 86390 1
500278 99500278 1001 86380 86390 1
500254 99500254 1001 86380 86390 1
500948 99500948 1001 86380 86390 1
501013 99501013 1001 86380 86390 1
501557 99501557 1001 86380 86390 1
501637 99501637 1001 86380 86390 1
501354 99501354 1001 86380 86390 1
501214 99501214 1001 86380 86390 1
501796 99501796 1001 86380 86390 1
502389 99502389 1001 86380 86390 1
502317 99502317 1001 86380 86390 1
502256 99502256 1001 86380 86390 1
502088 99502088 1001 86380 86390 1
503286 99503286 1001 86380 86390 1
503175 99503175 1001 86380 86390 1
502762 99502762 1001 86380 86390 1
503496 99503496 1001 86380 86390 1
503447 99503447 1001 86380 86390 1
503488 99503488 1001 86380 86390 1
503334 99503334 1001 86380 86390 1
503489 99503489 1001 86380 86390 1
503862 99503862 1001 86380 86390 1
503709 99503709 1001 86380 86390 1
504232 99504232 1001 86380 86390 1
504292 99504292 1001 86380 86390 1
504254 99504254 1001 86380 86390 1
504913 99504913 1001 86380 86390 1
504923 99504923 1001 86380 86390 1
504553 99504553 1001 86380 86390 1
504455 99504455 1001 86380 86390 1
504448 99504448 1001 86380 86390 1
505650 99505650 1001 86380 86390 1
505437 99505437 1001 86380 86390 1
505361 99505361 1001 86380 86390 1
505518 99505518 1001 86380 86390 1
505480 99505480 1001 86380 86390 1
505204 99505204 1001 86380 86390 1
505180 99505180 1001 86380 86390 1
505207 99505207 1001 86380 86390 1
506501 99506501 1001 86380 86390 1
506266 99506266 1001 86380 86390 1
506296 99506296 1001 86380 86390 1
506374 99506374 1001 86380 86390 1
506765 99506765 1001 86380 86390 1
506604 99506604 1001 86380 86390 1
507384 99507384 1001 86380 86390 1
506970 99506970 1001 86380 86390 1
507441 99507441 1001 86380 86390 1
508068 99508068 1001 86380 86390 1
508196 99508196 1001 86380 86390 1
507966 99507966 1001 86380 86390 1
507984 99507984 1001 86380 86390 1
507855 99507855 1001 86380 86390 1
508014 99508014 1001 86380 86390 1
507735 99507735 1001 86380 86390 1
508947 99508947 1001 86380 86390 1
508922 99508922 1001 86380 86390 1
508891 99508891 1001 86380 86390 1
508824 99508824 1001 86380 86390 1
508773 99508773 1001 86380 86390 1
508790 99508790 1001 86380 86390 1
509124 99509124 1001 86380 86390 1
509118 99509118 1001 86380 86390 1
509196 99509196 1001 86380 86390 1
509594 99509594 1001 86380 86390 1
509621 99509621 1001 86380 86390 1
509599 99509599 1001 86380 86390 1
510091 99510091 1001 86380 86390 1
510651 99510651 1001 86380 86390 1
510695 99510695 1001 86380 86390 1
510576 99510576 1001 86380 86390 1
510702 99510702 1001 86380 86390 1
510532 99510532 1001 86380 86390 1
510437 99510437 1001 86380 86390 1
510238 99510238 1001 86380 86390 1
510869 99510869 1001 86380 86390 1
510809 99510809 1001 86380 86390 1
511412 99511412 1001 86380 86390 1
511130 99511130 1001 86380 86390 1
511083 99511083 1001 86380 86390 1
511681 99511681 1001 86380 86390 1
511713 99511713 1001 86380 86390 1
512358 99512358 1001 86380 86390 1
512221 99512221 1001 86380 86390 1
512196 99512196 1001 86380 86390 1
511832 99511832 1001 86380 86390 1
511937 99511937 1001 86380 86390 1
512735 99512735 1001 86380 86390 1
512621 99512621 1001 86380 86390 1
513280 99513280 1001 86380 86390 1
513948 99513948 1001 86380 86390 1
513846 99513846 1001 86380 86390 1
513778 99513778 1001 86380 86390 1
513771 99513771 1001 86380 86390 1
513463 99513463 1001 86380 86390 1
514233 99514233 1001 86380 86390 1
514234 99514234 1001 86380 86390 1
514814 99514814 1001 86380 86390 1
514615 99514615 1001 86380 86390 1
514650 99514650 1001 86380 86390 1
514327 99514327 1001 86380 86390 1
514933 99514933 1001 86380 86390 1
514987 99514987 1001 86380 86390 1
514942 99514942 1001 86380 86390 1
515021 99515021 1001 86380 86390 1
515499 99515499 1001 86380 86390 1
515674 99515674 1001 86380 86390 1
515289 99515289 1001 86380 86390 1
515142 99515142 1001 86380 86390 1
515239 99515239 1001 86380 86390 1
516370 99516370 1001 86380 86390 1
516316 99516316 1001 86380 86390 1
516220 99516220 1001 86380 86390 1
516055 99516055 1001 86380 86390 1
515952 99515952 1001 86380 86390 1
516095 99516095 1001 86380 86390 1
516571 99516571 1001 86380 86390 1
516611 99516611 1001 86380 86390 1
516593 99516593 1001 86380 86390 1
516965 99516965 1001 86380 86390 1
516910 99516910 1001 86380 86390 1
516757 99516757 1001 86380 86390 1
517407 99517407 1001 86380 86390 1
518007 99518007 1001 86380 86390 1
518075 99518075 1001 86380 86390 1
518026 99518026 1001 86380 86390 1
517778 99517778 1001 86380 86390 1
517712 99517712 1001 86380 86390 1
517747 99517747 1001 86380 86390 1
518190 99518190 1001 86380 86390 1
518598 99518598 1001 86380 86390 1
518567 99518567 1001 86380 86390 1
518534 99518534 1001 86380 86390 1
519033 99519033 1001 86380 86390 1
519749 99519749 1001 86380 86390 1
519588 99519588 1001 86380 86390 1
519578 99519578 1001 86380 86390 1
519260 99519260 1001 86380 86390 1
519299 99519299 1001 86380 86390 1
519320 99519320 1001 86380 86390 1
519884 99519884 1001 86380 86390 1
519860 99519860 1001 86380 86390 1
520639 99520639 1001 86380 86390 1
520465 99520465 1001 86380 86390 1
520469 99520469 1001 86380 86390 1
520085 99520085 1001 86380 86390 1
520204 99520204 1001 86380 86390 1
520025 99520025 1001 86380 86390 1
520654 99520654 1001 86380 86390 1
520670 99520670 1001 86380 86390 1
520804 99520804 1001 86380 86390 1
521403 99521403 1001 86380 86390 1
521326 99521326 1001 86380 86390 1
521431 99521431 1001 86380 86390 1
521401 99521401 1001 86380 86390 1
521206 99521206 1001 86380 86390 1
520962 99520962 1001 86380 86390 1
520959 99520959 1001 86380 86390 1
521615 99521615 1001 86380 86390 1
522214 99522214 1001 86380 86390 1
522311 99522311 1001 86380 86390 1
523046 99523046 1001 86380 86390 1
523023 99523023 1001 86380 86390 1
523027 99523027 1001 86380 86390 1
522791 99522791 1001 86380 86390 1
522871 99522871 1001 86380 86390 1
522885 99522885 1001 86380 86390 1
523242 99523242 1001 86380 86390 1
523788 99523788 1001 86380 86390 1
523542 99523542 1001 86380 86390 1
523737 99523737 1001 86380 86390 1
523523 99523523 1001 86380 86390 1
524009 99524009 1001 86380 86390 1
524035 99524035 1001 86380 86390 1
524014 99524014 1001 86380 86390 1
524606 99524606 1001 86380 86390 1
524653 99524653 1001 86380 86390 1
524474 99524474 1001 86380 86390 1
524463 99524463 1001 86380 86390 1
524477 99524477 1001 86380 86390 1
524276 99524276 1001 86380 86390 1
524963 99524963 1001 86380 86390 1
525420 99525420 1001 86380 86390 1
525435 99525435 1001 86380 86390 1
525156 99525156 1001 86380 86390 1
525697 99525697 1001 86380 86390 1
525778 99525778 1001 86380 86390 1
526169 99526169 1001 86380 86390 1
526164 99526164 1001 86380 86390 1
525910 99525910 1001 86380 86390 1
526497 99526497 1001 86380 86390 1
526569 99526569 1001 86380 86390 1
527164 99527164 1001 86380 86390 1
527131 99527131 1001 86380 86390 1
527245 99527245 1001 86380 86390 1
526958 99526958 1001 86380 86390 1
526770 99526770 1001 86380 86390 1
527428 99527428 1001 86380 86390 1
527892 99527892 1001 86380 86390 1
527806 99527806 1001 86380 86390 1
527758 99527758 1001 86380 86390 1
527737 99527737 1001 86380 86390 1
527648 99527648 1001 86380 86390 1
527624 99527624 1001 86380 86390 1
527511 99527511 1001 86380 86390 1
528201 99528201 1001 86380 86390 1
528217 99528217 1001 86380 86390 1
528568 99528568 1001 86380 86390 1
529054 99529054 1001 86380 86390 1
529065 99529065 1001 86380 86390 1
529646 99529646 1001 86380 86390 1
529502 99529502 1001 86380 86390 1
529360 99529360 1001 86380 86390 1
529494 99529494 1001 86380 86390 1
529913 99529913 1001 86380 86390 1
530389 99530389 1001 86380 86390 1
530173 99530173 1001 86380 86390 1
530306 99530306 1001 86380 86390 1
529972 99529972 1001 86380 86390 1
530635 99530635 1001 86380 86390 1
530739 99530739 1001 86380 86390 1
530613 99530613 1001 86380 86390 1
531373 99531373 1001 86380 86390 1
531038 99531038 1001 86380 86390 1
530946 99530946 1001 86380 86390 1
531389 99531389 1001 86380 86390 1
531518 99531518 1001 86380 86390 1
532017 99532017 1001 86380 86390 1
531954 99531954 1001 86380 86390 1
531608 99531608 1001 86380 86390 1
531585 99531585 1001 86380 86390 1
532323 99532323 1001 86380 86390 1
532935 99532935 1001 86380 86390 1
532847 99532847 1001 86380 86390 1
532887 99532887 1001 86380 86390 1
532711 99532711 1001 86380 86390 1
532727 99532727 1001 86380 86390 1
532781 99532781 1001 86380 86390 1
533192 99533192 1001 86380 86390 1
533219 99533219 1001 86380 86390 1
533823 99533823 1001 86380 86390 1
533835 99533835 1001 86380 86390 1
533722 99533722 1001 86380 86390 1
533804 99533804 1001 86380 86390 1
533435 99533435 1001 86380 86390 1
533282 99533282 1001 86380 86390 1
534495 99534495 1001 86380 86390 1
534490 99534490 1001 86380 86390 1
534300 99534300 1001 86380 86390 1
534443 99534443 1001 86380 86390 1
534736 99534736 1001 86380 86390 1
534689 99534689 1001 86380 86390 1
535380 99535380 1001 86380 86390 1
535136 99535136 1001 86380 86390 1
535172 99535172 1001 86380 86390 1
534929 99534929 1001 86380 86390 1
535016 99535016 1001 86380 86390 1
535714 99535714 1001 86380 86390 1
535616 99535616 1001 86380 86390 1
535539 99535539 1001 86380 86390 1
535593 99535593 1001 86380 86390 1
535557 99535557 1001 86380 86390 1
536083 99536083 1001 86380 86390 1
536126 99536126 1001 86380 86390 1
536025 99536025 1001 86380 86390 1
535777 99535777 1001 86380 86390 1
536451 99536451 1001 86380 86390 1
536367 99536367 1001 86380 86390 1
536998 99536998 1001 86380 86390 1
536546 99536546 1001 86380 86390 1
537860 99537860 1001 86380 86390 1
537813 99537813 1001 86380 86390 1
537733 99537733 1001 86380 86390 1
537407 99537407 1001 86380 86390 1
537430 99537430 1001 86380 86390 1
537456 99537456 1001 86380 86390 1
538175 99538175 1001 86380 86390 1
538238 99538238 1001 86380 86390 1
538358 99538358 1001 86380 86390 1
538194 99538194 1001 86380 86390 1
539516 99539516 1001 86380 86390 1
539452 99539452 1001 86380 86390 1
539374 99539374 1001 86380 86390 1
539140 99539140 1001 86380 86390 1
539653 99539653 1001 86380 86390 1
539760 99539760 1001 86380 86390 1
539799 99539799 1001 86380 86390 1
540391 99540391 1001 86380 86390 1
540275 99540275 1001 86380 86390 1
540234 99540234 1001 86380 86390 1
539897 99539897 1001 86380 86390 1
540614 99540614 1001 86380 86390 1
540630 99540630 1001 86380 86390 1
541125 99541125 1001 86380 86390 1
541221 99541221 1001 86380 86390 1
541189 99541189 1001 86380 86390 1
541228 99541228 1001 86380 86390 1
540927 99540927 1001 86380 86390 1
540816 99540816 1001 86380 86390 1
541390 99541390 1001 86380 86390 1
542085 99542085 1001 86380 86390 1
541881 99541881 1001 86380 86390 1
541658 99541658 1001 86380 86390 1
541648 99541648 1001 86380 86390 1
542168 99542168 1001 86380 86390 1
542223 99542223 1001 86380 86390 1
542185 99542185 1001 86380 86390 1
542294 99542294 1001 86380 86390 1
542282 99542282 1001 86380 86390 1
542782 99542782 1001 86380 86390 1
542931 99542931 1001 86380 86390 1
542562 99542562 1001 86380 86390 1
542615 99542615 1001 86380 86390 1
542724 99542724 1001 86380 86390 1
542621 99542621 1001 86380 86390 1
542738 99542738 1001 86380 86390 1
542990 99542990 1001 86380 86390 1
543768 99543768 1001 86380 86390 1
543686 99543686 1001 86380 86390 1
543464 99543464 1001 86380 86390 1
543242 99543242 1001 86380 86390 1
543271 99543271 1001 86380 86390 1
543353 99543353 1001 86380 86390 1
544045 99544045 1001 86380 86390 1
544091 99544091 1001 86380 86390 1
503022 830 1002 52679 64112 1
503044 889 1002 47573 52024 1
400094 99400094 1001 86380 86390 1
400147 99400147 1001 86380 86390 1
400459 99400459 1001 86380 86390 1
400447 99400447 1001 86380 86390 1
400717 99400717 1001 86380 86390 1
400771 99400771 1001 86380 86390 1
401666 99401666 1001 86380 86390 1
401646 99401646 1001 86380 86390 1
401781 99401781 1001 86380 86390 1
401960 99401960 1001 86380 86390 1
402732 99402732 1001 86380 86390 1
403121 99403121 1001 86380 86390 1
403324 99403324 1001 86380 86390 1
403545 99403545 1001 86380 86390 1
403699 99403699 1001 86380 86390 1
403712 99403712 1001 86380 86390 1
404204 99404204 1001 86380 86390 1
404184 99404184 1001 86380 86390 1
404625 99404625 1001 86380 86390 1
404798 99404798 1001 86380 86390 1
404858 99404858 1001 86380 86390 1
405278 99405278 1001 86380 86390 1
406063 99406063 1001 86380 86390 1
406154 99406154 1001 86380 86390 1
406402 99406402 1001 86380 86390 1
406823 99406823 1001 86380 86390 1
407571 99407571 1001 86380 86390 1
408231 99408231 1001 86380 86390 1
408322 99408322 1001 86380 86390 1
408527 99408527 1001 86380 86390 1
409046 99409046 1001 86380 86390 1
409053 99409053 1001 86380 86390 1
409489 99409489 1001 86380 86390 1
409684 99409684 1001 86380 86390 1
410073 99410073 1001 86380 86390 1
410179 99410179 1001 86380 86390 1
410193 99410193 1001 86380 86390 1
410239 99410239 1001 86380 86390 1
410335 99410335 1001 86380 86390 1
410448 99410448 1001 86380 86390 1
410539 99410539 1001 86380 86390 1
410668 99410668 1001 86380 86390 1
410883 99410883 1001 86380 86390 1
411394 99411394 1001 86380 86390 1
411691 99411691 1001 86380 86390 1
411846 99411846 1001 86380 86390 1
411806 99411806 1001 86380 86390 1
411757 99411757 1001 86380 86390 1
412344 99412344 1001 86380 86390 1
413533 99413533 1001 86380 86390 1
413101 99413101 1001 86380 86390 1
412755 99412755 1001 86380 86390 1
412703 99412703 1001 86380 86390 1
412817 99412817 1001 86380 86390 1
414040 99414040 1001 86380 86390 1
415080 99415080 1001 86380 86390 1
414744 99414744 1001 86380 86390 1
414280 99414280 1001 86380 86390 1
414414 99414414 1001 86380 86390 1
416832 99416832 1001 86380 86390 1
416355 99416355 1001 86380 86390 1
416339 99416339 1001 86380 86390 1
416008 99416008 1001 86380 86390 1
415988 99415988 1001 86380 86390 1
415878 99415878 1001 86380 86390 1
417385 99417385 1001 86380 86390 1
417222 99417222 1001 86380 86390 1
417483 99417483 1001 86380 86390 1
418706 99418706 1001 86380 86390 1
418040 99418040 1001 86380 86390 1
418005 99418005 1001 86380 86390 1
419097 99419097 1001 86380 86390 1
418864 99418864 1001 86380 86390 1
419746 99419746 1001 86380 86390 1
419749 99419749 1001 86380 86390 1
419554 99419554 1001 86380 86390 1
419312 99419312 1001 86380 86390 1
420651 99420651 1001 86380 86390 1
420702 99420702 1001 86380 86390 1
420459 99420459 1001 86380 86390 1
421888 99421888 1001 86380 86390 1
421804 99421804 1001 86380 86390 1
421787 99421787 1001 86380 86390 1
421789 99421789 1001 86380 86390 1
421478 99421478 1001 86380 86390 1
421651 99421651 1001 86380 86390 1
421580 99421580 1001 86380 86390 1
420988 99420988 1001 86380 86390 1
421195 99421195 1001 86380 86390 1
422386 99422386 1001 86380 86390 1
422511 99422511 1001 86380 86390 1
422207 99422207 1001 86380 86390 1
422131 99422131 1001 86380 86390 1
423651 99423651 1001 86380 86390 1
423555 99423555 1001 86380 86390 1
423062 99423062 1001 86380 86390 1
422686 99422686 1001 86380 86390 1
422890 99422890 1001 86380 86390 1
422562 99422562 1001 86380 86390 1
424055 99424055 1001 86380 86390 1
424033 99424033 1001 86380 86390 1
425108 99425108 1001 86380 86390 1
425169 99425169 1001 86380 86390 1
425004 99425004 1001 86380 86390 1
424833 99424833 1001 86380 86390 1
424974 99424974 1001 86380 86390 1
424390 99424390 1001 86380 86390 1
424331 99424331 1001 86380 86390 1
424478 99424478 1001 86380 86390 1
424448 99424448 1001 86380 86390 1
425531 99425531 1001 86380 86390 1
424591 99424591 1001 86380 86390 1
425444 99425444 1001 86380 86390 1
426698 99426698 1001 86380 86390 1
426933 99426933 1001 86380 86390 1
426855 99426855 1001 86380 86390 1
427130 99427130 1001 86380 86390 1
428627 99428627 1001 86380 86390 1
427702 99427702 1001 86380 86390 1
430054 99430054 1001 86380 86390 1
430174 99430174 1001 86380 86390 1
430201 99430201 1001 86380 86390 1
429653 99429653 1001 86380 86390 1
429238 99429238 1001 86380 86390 1
430645 99430645 1001 86380 86390 1
430466 99430466 1001 86380 86390 1
431987 99431987 1001 86380 86390 1
431398 99431398 1001 86380 86390 1
431267 99431267 1001 86380 86390 1
431470 99431470 1001 86380 86390 1
430948 99430948 1001 86380 86390 1
431122 99431122 1001 86380 86390 1
431178 99431178 1001 86380 86390 1
430905 99430905 1001 86380 86390 1
431016 99431016 1001 86380 86390 1
433515 99433515 1001 86380 86390 1
432723 99432723 1001 86380 86390 1
435119 99435119 1001 86380 86390 1
435308 99435308 1001 86380 86390 1
435632 99435632 1001 86380 86390 1
435509 99435509 1001 86380 86390 1
436860 99436860 1001 86380 86390 1
436056 99436056 1001 86380 86390 1
300671 99300671 1001 86380 86390 1
300416 99300416 1001 86380 86390 1
300224 99300224 1001 86380 86390 1
300300 99300300 1001 86380 86390 1
300236 99300236 1001 86380 86390 1
301481 99301481 1001 86380 86390 1
301457 99301457 1001 86380 86390 1
301406 99301406 1001 86380 86390 1
301552 99301552 1001 86380 86390 1
301326 99301326 1001 86380 86390 1
301236 99301236 1001 86380 86390 1
301237 99301237 1001 86380 86390 1
301147 99301147 1001 86380 86390 1
301081 99301081 1001 86380 86390 1
301124 99301124 1001 86380 86390 1
302178 99302178 1001 86380 86390 1
302372 99302372 1001 86380 86390 1
302264 99302264 1001 86380 86390 1
302277 99302277 1001 86380 86390 1
302163 99302163 1001 86380 86390 1
302002 99302002 1001 86380 86390 1
301913 99301913 1001 86380 86390 1
303083 99303083 1001 86380 86390 1
302945 99302945 1001 86380 86390 1
302934 99302934 1001 86380 86390 1
302845 99302845 1001 86380 86390 1
302781 99302781 1001 86380 86390 1
302636 99302636 1001 86380 86390 1
303232 99303232 1001 86380 86390 1
303250 99303250 1001 86380 86390 1
303405 99303405 1001 86380 86390 1
303983 99303983 1001 86380 86390 1
304016 99304016 1001 86380 86390 1
303764 99303764 1001 86380 86390 1
303619 99303619 1001 86380 86390 1
303595 99303595 1001 86380 86390 1
303488 99303488 1001 86380 86390 1
304190 99304190 1001 86380 86390 1
304804 99304804 1001 86380 86390 1
304276 99304276 1001 86380 86390 1
304998 99304998 1001 86380 86390 1
305650 99305650 1001 86380 86390 1
305364 99305364 1001 86380 86390 1
305278 99305278 1001 86380 86390 1
305357 99305357 1001 86380 86390 1
305293 99305293 1001 86380 86390 1
305264 99305264 1001 86380 86390 1
305230 99305230 1001 86380 86390 1
500088 99500088 1001 86380 86390 1
500180 99500180 1001 86380 86390 1
500019 99500019 1001 86380 86390 1
500654 99500654 1001 86380 86390 1
500495 99500495 1001 86380 86390 1
500234 99500234 1001 86380 86390 1
500825 99500825 1001 86380 86390 1
501489 99501489 1001 86380 86390 1
501268 99501268 1001 86380 86390 1
501072 99501072 1001 86380 86390 1
501224 99501224 1001 86380 86390 1
501698 99501698 1001 86380 86390 1
502429 99502429 1001 86380 86390 1
502404 99502404 1001 86380 86390 1
502288 99502288 1001 86380 86390 1
502150 99502150 1001 86380 86390 1
501911 99501911 1001 86380 86390 1
501853 99501853 1001 86380 86390 1
503168 99503168 1001 86380 86390 1
503250 99503250 1001 86380 86390 1
502965 99502965 1001 86380 86390 1
502735 99502735 1001 86380 86390 1
502685 99502685 1001 86380 86390 1
502718 99502718 1001 86380 86390 1
503426 99503426 1001 86380 86390 1
503349 99503349 1001 86380 86390 1
504040 99504040 1001 86380 86390 1
503600 99503600 1001 86380 86390 1
504147 99504147 1001 86380 86390 1
504859 99504859 1001 86380 86390 1
504834 99504834 1001 86380 86390 1
504886 99504886 1001 86380 86390 1
504887 99504887 1001 86380 86390 1
504415 99504415 1001 86380 86390 1
504421 99504421 1001 86380 86390 1
504410 99504410 1001 86380 86390 1
504386 99504386 1001 86380 86390 1
504956 99504956 1001 86380 86390 1
505127 99505127 1001 86380 86390 1
505081 99505081 1001 86380 86390 1
505603 99505603 1001 86380 86390 1
505657 99505657 1001 86380 86390 1
505613 99505613 1001 86380 86390 1
505359 99505359 1001 86380 86390 1
505798 99505798 1001 86380 86390 1
505850 99505850 1001 86380 86390 1
505815 99505815 1001 86380 86390 1
505867 99505867 1001 86380 86390 1
506418 99506418 1001 86380 86390 1
506383 99506383 1001 86380 86390 1
506045 99506045 1001 86380 86390 1
506649 99506649 1001 86380 86390 1
506616 99506616 1001 86380 86390 1
507296 99507296 1001 86380 86390 1
507237 99507237 1001 86380 86390 1
507354 99507354 1001 86380 86390 1
507050 99507050 1001 86380 86390 1
506807 99506807 1001 86380 86390 1
506835 99506835 1001 86380 86390 1
506900 99506900 1001 86380 86390 1
507003 99507003 1001 86380 86390 1
507007 99507007 1001 86380 86390 1
507614 99507614 1001 86380 86390 1
507963 99507963 1001 86380 86390 1
507815 99507815 1001 86380 86390 1
508406 99508406 1001 86380 86390 1
508291 99508291 1001 86380 86390 1
508373 99508373 1001 86380 86390 1
508892 99508892 1001 86380 86390 1
508958 99508958 1001 86380 86390 1
508827 99508827 1001 86380 86390 1
509108 99509108 1001 86380 86390 1
509900 99509900 1001 86380 86390 1
509858 99509858 1001 86380 86390 1
509535 99509535 1001 86380 86390 1
509380 99509380 1001 86380 86390 1
509395 99509395 1001 86380 86390 1
510065 99510065 1001 86380 86390 1
510583 99510583 1001 86380 86390 1
510675 99510675 1001 86380 86390 1
510380 99510380 1001 86380 86390 1
510434 99510434 1001 86380 86390 1
510442 99510442 1001 86380 86390 1
510211 99510211 1001 86380 86390 1
510231 99510231 1001 86380 86390 1
510750 99510750 1001 86380 86390 1
510924 99510924 1001 86380 86390 1
511540 99511540 1001 86380 86390 1
510934 99510934 1001 86380 86390 1
511019 99511019 1001 86380 86390 1
511663 99511663 1001 86380 86390 1
511573 99511573 1001 86380 86390 1
512312 99512312 1001 86380 86390 1
512004 99512004 1001 86380 86390 1
511860 99511860 1001 86380 86390 1
512427 99512427 1001 86380 86390 1
512559 99512559 1001 86380 86390 1
512484 99512484 1001 86380 86390 1
513139 99513139 1001 86380 86390 1
512813 99512813 1001 86380 86390 1
512672 99512672 1001 86380 86390 1
512674 99512674 1001 86380 86390 1
513293 99513293 1001 86380 86390 1
513258 99513258 1001 86380 86390 1
513286 99513286 1001 86380 86390 1
513392 99513392 1001 86380 86390 1
513854 99513854 1001 86380 86390 1
513906 99513906 1001 86380 86390 1
513733 99513733 1001 86380 86390 1
514717 99514717 1001 86380 86390 1
514776 99514776 1001 86380 86390 1
514816 99514816 1001 86380 86390 1
514556 99514556 1001 86380 86390 1
514506 99514506 1001 86380 86390 1
514302 99514302 1001 86380 86390 1
514971 99514971 1001 86380 86390 1
514954 99514954 1001 86380 86390 1
514943 99514943 1001 86380 86390 1
515495 99515495 1001 86380 86390 1
515762 99515762 1001 86380 86390 1
515856 99515856 1001 86380 86390 1
515702 99515702 1001 86380 86390 1
516508 99516508 1001 86380 86390 1
516382 99516382 1001 86380 86390 1
516313 99516313 1001 86380 86390 1
516202 99516202 1001 86380 86390 1
515929 99515929 1001 86380 86390 1
516078 99516078 1001 86380 86390 1
516515 99516515 1001 86380 86390 1
517160 99517160 1001 86380 86390 1
517150 99517150 1001 86380 86390 1
517256 99517256 1001 86380 86390 1
517205 99517205 1001 86380 86390 1
516871 99516871 1001 86380 86390 1
517527 99517527 1001 86380 86390 1
517374 99517374 1001 86380 86390 1
517510 99517510 1001 86380 86390 1
518034 99518034 1001 86380 86390 1
518108 99518108 1001 86380 86390 1
517866 99517866 1001 86380 86390 1
517767 99517767 1001 86380 86390 1
517670 99517670 1001 86380 86390 1
518179 99518179 1001 86380 86390 1
518471 99518471 1001 86380 86390 1
518557 99518557 1001 86380 86390 1
519611 99519611 1001 86380 86390 1
519502 99519502 1001 86380 86390 1
519238 99519238 1001 86380 86390 1
519355 99519355 1001 86380 86390 1
519344 99519344 1001 86380 86390 1
519840 99519840 1001 86380 86390 1
519872 99519872 1001 86380 86390 1
520529 99520529 1001 86380 86390 1
520491 99520491 1001 86380 86390 1
520549 99520549 1001 86380 86390 1
520269 99520269 1001 86380 86390 1
520368 99520368 1001 86380 86390 1
520184 99520184 1001 86380 86390 1
520159 99520159 1001 86380 86390 1
520803 99520803 1001 86380 86390 1
521308 99521308 1001 86380 86390 1
520985 99520985 1001 86380 86390 1
521661 99521661 1001 86380 86390 1
521590 99521590 1001 86380 86390 1
522148 99522148 1001 86380 86390 1
521970 99521970 1001 86380 86390 1
521990 99521990 1001 86380 86390 1
522019 99522019 1001 86380 86390 1
521804 99521804 1001 86380 86390 1
521740 99521740 1001 86380 86390 1
521675 99521675 1001 86380 86390 1
522455 99522455 1001 86380 86390 1
523117 99523117 1001 86380 86390 1
523102 99523102 1001 86380 86390 1
523038 99523038 1001 86380 86390 1
522905 99522905 1001 86380 86390 1
522692 99522692 1001 86380 86390 1
522521 99522521 1001 86380 86390 1
523135 99523135 1001 86380 86390 1
523149 99523149 1001 86380 86390 1
523241 99523241 1001 86380 86390 1
523894 99523894 1001 86380 86390 1
523910 99523910 1001 86380 86390 1
523914 99523914 1001 86380 86390 1
523938 99523938 1001 86380 86390 1
523561 99523561 1001 86380 86390 1
523666 99523666 1001 86380 86390 1
524045 99524045 1001 86380 86390 1
524098 99524098 1001 86380 86390 1
523983 99523983 1001 86380 86390 1
523973 99523973 1001 86380 86390 1
524116 99524116 1001 86380 86390 1
524053 99524053 1001 86380 86390 1
524571 99524571 1001 86380 86390 1
524324 99524324 1001 86380 86390 1
524326 99524326 1001 86380 86390 1
525461 99525461 1001 86380 86390 1
525410 99525410 1001 86380 86390 1
525490 99525490 1001 86380 86390 1
525593 99525593 1001 86380 86390 1
525016 99525016 1001 86380 86390 1
525126 99525126 1001 86380 86390 1
525658 99525658 1001 86380 86390 1
525679 99525679 1001 86380 86390 1
526256 99526256 1001 86380 86390 1
525983 99525983 1001 86380 86390 1
526617 99526617 1001 86380 86390 1
526546 99526546 1001 86380 86390 1
527096 99527096 1001 86380 86390 1
527124 99527124 1001 86380 86390 1
527113 99527113 1001 86380 86390 1
526883 99526883 1001 86380 86390 1
527001 99527001 1001 86380 86390 1
526680 99526680 1001 86380 86390 1
527275 99527275 1001 86380 86390 1
527331 99527331 1001 86380 86390 1
527386 99527386 1001 86380 86390 1
528070 99528070 1001 86380 86390 1
527687 99527687 1001 86380 86390 1
527603 99527603 1001 86380 86390 1
527516 99527516 1001 86380 86390 1
528609 99528609 1001 86380 86390 1
528413 99528413 1001 86380 86390 1
528388 99528388 1001 86380 86390 1
528350 99528350 1001 86380 86390 1
529049 99529049 1001 86380 86390 1
529605 99529605 1001 86380 86390 1
529483 99529483 1001 86380 86390 1
529133 99529133 1001 86380 86390 1
530204 99530204 1001 86380 86390 1
530670 99530670 1001 86380 86390 1
530646 99530646 1001 86380 86390 1
531001 99531001 1001 86380 86390 1
530978 99530978 1001 86380 86390 1
530963 99530963 1001 86380 86390 1
531475 99531475 1001 86380 86390 1
532077 99532077 1001 86380 86390 1
531800 99531800 1001 86380 86390 1
531893 99531893 1001 86380 86390 1
531984 99531984 1001 86380 86390 1
532396 99532396 1001 86380 86390 1
532905 99532905 1001 86380 86390 1
532857 99532857 1001 86380 86390 1
532436 99532436 1001 86380 86390 1
532513 99532513 1001 86380 86390 1
533825 99533825 1001 86380 86390 1
533766 99533766 1001 86380 86390 1
533805 99533805 1001 86380 86390 1
533510 99533510 1001 86380 86390 1
533481 99533481 1001 86380 86390 1
533328 99533328 1001 86380 86390 1
533344 99533344 1001 86380 86390 1
533297 99533297 1001 86380 86390 1
533288 99533288 1001 86380 86390 1
533974 99533974 1001 86380 86390 1
533897 99533897 1001 86380 86390 1
533975 99533975 1001 86380 86390 1
534002 99534002 1001 86380 86390 1
534560 99534560 1001 86380 86390 1
534601 99534601 1001 86380 86390 1
534524 99534524 1001 86380 86390 1
534580 99534580 1001 86380 86390 1
534395 99534395 1001 86380 86390 1
534239 99534239 1001 86380 86390 1
534875 99534875 1001 86380 86390 1
534780 99534780 1001 86380 86390 1
535365 99535365 1001 86380 86390 1
535151 99535151 1001 86380 86390 1
535252 99535252 1001 86380 86390 1
535056 99535056 1001 86380 86390 1
536264 99536264 1001 86380 86390 1
536079 99536079 1001 86380 86390 1
535997 99535997 1001 86380 86390 1
535987 99535987 1001 86380 86390 1
535911 99535911 1001 86380 86390 1
536424 99536424 1001 86380 86390 1
536378 99536378 1001 86380 86390 1
536892 99536892 1001 86380 86390 1
537863 99537863 1001 86380 86390 1
537935 99537935 1001 86380 86390 1
537654 99537654 1001 86380 86390 1
537749 99537749 1001 86380 86390 1
537672 99537672 1001 86380 86390 1
537540 99537540 1001 86380 86390 1
538258 99538258 1001 86380 86390 1
538319 99538319 1001 86380 86390 1
538898 99538898 1001 86380 86390 1
539423 99539423 1001 86380 86390 1
539046 99539046 1001 86380 86390 1
539060 99539060 1001 86380 86390 1
539153 99539153 1001 86380 86390 1
539020 99539020 1001 86380 86390 1
539649 99539649 1001 86380 86390 1
540219 99540219 1001 86380 86390 1
540039 99540039 1001 86380 86390 1
540530 99540530 1001 86380 86390 1
540493 99540493 1001 86380 86390 1
540624 99540624 1001 86380 86390 1
540501 99540501 1001 86380 86390 1
541264 99541264 1001 86380 86390 1
541202 99541202 1001 86380 86390 1
541241 99541241 1001 86380 86390 1
540760 99540760 1001 86380 86390 1
541498 99541498 1001 86380 86390 1
541388 99541388 1001 86380 86390 1
541957 99541957 1001 86380 86390 1
542051 99542051 1001 86380 86390 1
542215 99542215 1001 86380 86390 1
542807 99542807 1001 86380 86390 1
542784 99542784 1001 86380 86390 1
542585 99542585 1001 86380 86390 1
542714 99542714 1001 86380 86390 1
542552 99542552 1001 86380 86390 1
542567 99542567 1001 86380 86390 1
542580 99542580 1001 86380 86390 1
542448 99542448 1001 86380 86390 1
542969 99542969 1001 86380 86390 1
543054 99543054 1001 86380 86390 1
543003 99543003 1001 86380 86390 1
543651 99543651 1001 86380 86390 1
543482 99543482 1001 86380 86390 1
543551 99543551 1001 86380 86390 1
543285 99543285 1001 86380 86390 1
543327 99543327 1001 86380 86390 1
543825 99543825 1001 86380 86390 1
543838 99543838 1001 86380 86390 1
543773 99543773 1001 86380 86390 1
543855 99543855 1001 86380 86390 1
544285 99544285 1001 86380 86390 1
544654 99544654 1001 86380 86390 1
544735 99544735 1001 86380 86390 1
542155 763 1001 69657 69957 1
400195 99400195 1001 86380 86390 1
400368 99400368 1001 86380 86390 1
400495 99400495 1001 86380 86390 1
400555 99400555 1001 86380 86390 1
400933 99400933 1001 86380 86390 1
400941 99400941 1001 86380 86390 1
401181 99401181 1001 86380 86390 1
401681 99401681 1001 86380 86390 1
401876 99401876 1001 86380 86390 1
401995 99401995 1001 86380 86390 1
401963 99401963 1001 86380 86390 1
402181 99402181 1001 86380 86390 1
402351 99402351 1001 86380 86390 1
402797 99402797 1001 86380 86390 1
402853 99402853 1001 86380 86390 1
402842 99402842 1001 86380 86390 1
403225 99403225 1001 86380 86390 1
403458 99403458 1001 86380 86390 1
403469 99403469 1001 86380 86390 1
404134 99404134 1001 86380 86390 1
404252 99404252 1001 86380 86390 1
404176 99404176 1001 86380 86390 1
404865 99404865 1001 86380 86390 1
405007 99405007 1001 86380 86390 1
405154 99405154 1001 86380 86390 1
405473 99405473 1001 86380 86390 1
405661 99405661 1001 86380 86390 1
405674 99405674 1001 86380 86390 1
405779 99405779 1001 86380 86390 1
405843 99405843 1001 86380 86390 1
406281 99406281 1001 86380 86390 1
406480 99406480 1001 86380 86390 1
407294 99407294 1001 86380 86390 1
407964 99407964 1001 86380 86390 1
408032 99408032 1001 86380 86390 1
408179 99408179 1001 86380 86390 1
408136 99408136 1001 86380 86390 1
408494 99408494 1001 86380 86390 1
408849 99408849 1001 86380 86390 1
409007 99409007 1001 86380 86390 1
409380 99409380 1001 86380 86390 1
409468 99409468 1001 86380 86390 1
409980 99409980 1001 86380 86390 1
409948 99409948 1001 86380 86390 1
410008 99410008 1001 86380 86390 1
410339 99410339 1001 86380 86390 1
410459 99410459 1001 86380 86390 1
410998 99410998 1001 86380 86390 1
411196 99411196 1001 86380 86390 1
411336 99411336 1001 86380 86390 1
411866 99411866 1001 86380 86390 1
412140 99412140 1001 86380 86390 1
412352 99412352 1001 86380 86390 1
413519 99413519 1001 86380 86390 1
412943 99412943 1001 86380 86390 1
412730 99412730 1001 86380 86390 1
413926 99413926 1001 86380 86390 1
413883 99413883 1001 86380 86390 1
415096 99415096 1001 86380 86390 1
414833 99414833 1001 86380 86390 1
414700 99414700 1001 86380 86390 1
414483 99414483 1001 86380 86390 1
415416 99415416 1001 86380 86390 1
415478 99415478 1001 86380 86390 1
415550 99415550 1001 86380 86390 1
416321 99416321 1001 86380 86390 1
416507 99416507 1001 86380 86390 1
416536 99416536 1001 86380 86390 1
416462 99416462 1001 86380 86390 1
415891 99415891 1001 86380 86390 1
417089 99417089 1001 86380 86390 1
417582 99417582 1001 86380 86390 1
417602 99417602 1001 86380 86390 1
418549 99418549 1001 86380 86390 1
418124 99418124 1001 86380 86390 1
417754 99417754 1001 86380 86390 1
419950 99419950 1001 86380 86390 1
420029 99420029 1001 86380 86390 1
420618 99420618 1001 86380 86390 1
420725 99420725 1001 86380 86390 1
420580 99420580 1001 86380 86390 1
421273 99421273 1001 86380 86390 1
421011 99421011 1001 86380 86390 1
421019 99421019 1001 86380 86390 1
421089 99421089 1001 86380 86390 1
422192 99422192 1001 86380 86390 1
423327 99423327 1001 86380 86390 1
423642 99423642 1001 86380 86390 1
423722 99423722 1001 86380 86390 1
422944 99422944 1001 86380 86390 1
422742 99422742 1001 86380 86390 1
424108 99424108 1001 86380 86390 1
425156 99425156 1001 86380 86390 1
425092 99425092 1001 86380 86390 1
425158 99425158 1001 86380 86390 1
425364 99425364 1001 86380 86390 1
424515 99424515 1001 86380 86390 1
424253 99424253 1001 86380 86390 1
424205 99424205 1001 86380 86390 1
424336 99424336 1001 86380 86390 1
425710 99425710 1001 86380 86390 1
425574 99425574 1001 86380 86390 1
426776 99426776 1001 86380 86390 1
426805 99426805 1001 86380 86390 1
426628 99426628 1001 86380 86390 1
426490 99426490 1001 86380 86390 1
426206 99426206 1001 86380 86390 1
427216 99427216 1001 86380 86390 1
427407 99427407 1001 86380 86390 1
427341 99427341 1001 86380 86390 1
428422 99428422 1001 86380 86390 1
428720 99428720 1001 86380 86390 1
428122 99428122 1001 86380 86390 1
427955 99427955 1001 86380 86390 1
428929 99428929 1001 86380 86390 1
429121 99429121 1001 86380 86390 1
430335 99430335 1001 86380 86390 1
430228 99430228 1001 86380 86390 1
429644 99429644 1001 86380 86390 1
429527 99429527 1001 86380 86390 1
430527 99430527 1001 86380 86390 1
430624 99430624 1001 86380 86390 1
431788 99431788 1001 86380 86390 1
431590 99431590 1001 86380 86390 1
431054 99431054 1001 86380 86390 1
431168 99431168 1001 86380 86390 1
431260 99431260 1001 86380 86390 1
432213 99432213 1001 86380 86390 1
433615 99433615 1001 86380 86390 1
432791 99432791 1001 86380 86390 1
432798 99432798 1001 86380 86390 1
432758 99432758 1001 86380 86390 1
432616 99432616 1001 86380 86390 1
435323 99435323 1001 86380 86390 1
435061 99435061 1001 86380 86390 1
435112 99435112 1001 86380 86390 1
434173 99434173 1001 86380 86390 1
435465 99435465 1001 86380 86390 1
436785 99436785 1001 86380 86390 1
436840 99436840 1001 86380 86390 1
436623 99436623 1001 86380 86390 1
436746 99436746 1001 86380 86390 1
435939 99435939 1001 86380 86390 1
300494 99300494 1001 86380 86390 1
300483 99300483 1001 86380 86390 1
300211 99300211 1001 86380 86390 1
300196 99300196 1001 86380 86390 1
300119 99300119 1001 86380 86390 1
300772 99300772 1001 86380 86390 1
301540 99301540 1001 86380 86390 1
301435 99301435 1001 86380 86390 1
301180 99301180 1001 86380 86390 1
301221 99301221 1001 86380 86390 1
301332 99301332 1001 86380 86390 1
301295 99301295 1001 86380 86390 1
301656 99301656 1001 86380 86390 1
301685 99301685 1001 86380 86390 1
302113 99302113 1001 86380 86390 1
302062 99302062 1001 86380 86390 1
302153 99302153 1001 86380 86390 1
302043 99302043 1001 86380 86390 1
301991 99301991 1001 86380 86390 1
301993 99301993 1001 86380 86390 1
301841 99301841 1001 86380 86390 1
301937 99301937 1001 86380 86390 1
301782 99301782 1001 86380 86390 1
302512 99302512 1001 86380 86390 1
303115 99303115 1001 86380 86390 1
302872 99302872 1001 86380 86390 1
302856 99302856 1001 86380 86390 1
302790 99302790 1001 86380 86390 1
303212 99303212 1001 86380 86390 1
303832 99303832 1001 86380 86390 1
303885 99303885 1001 86380 86390 1
303696 99303696 1001 86380 86390 1
304055 99304055 1001 86380 86390 1
304717 99304717 1001 86380 86390 1
304823 99304823 1001 86380 86390 1
304580 99304580 1001 86380 86390 1
304549 99304549 1001 86380 86390 1
304279 99304279 1001 86380 86390 1
305054 99305054 1001 86380 86390 1
305061 99305061 1001 86380 86390 1
305586 99305586 1001 86380 86390 1
305484 99305484 1001 86380 86390 1
305620 99305620 1001 86380 86390 1
500152 99500152 1001 86380 86390 1
500752 99500752 1001 86380 86390 1
500691 99500691 1001 86380 86390 1
500743 99500743 1001 86380 86390 1
500559 99500559 1001 86380 86390 1
500553 99500553 1001 86380 86390 1
500346 99500346 1001 86380 86390 1
501006 99501006 1001 86380 86390 1
500883 99500883 1001 86380 86390 1
500988 99500988 1001 86380 86390 1
500873 99500873 1001 86380 86390 1
501260 99501260 1001 86380 86390 1
501045 99501045 1001 86380 86390 1
502363 99502363 1001 86380 86390 1
502422 99502422 1001 86380 86390 1
502306 99502306 1001 86380 86390 1
502388 99502388 1001 86380 86390 1
502110 99502110 1001 86380 86390 1
502214 99502214 1001 86380 86390 1
501904 99501904 1001 86380 86390 1
501945 99501945 1001 86380 86390 1
502048 99502048 1001 86380 86390 1
501934 99501934 1001 86380 86390 1
503185 99503185 1001 86380 86390 1
503121 99503121 1001 86380 86390 1
502780 99502780 1001 86380 86390 1
502745 99502745 1001 86380 86390 1
502863 99502863 1001 86380 86390 1
503333 99503333 1001 86380 86390 1
503469 99503469 1001 86380 86390 1
503694 99503694 1001 86380 86390 1
504180 99504180 1001 86380 86390 1
504828 99504828 1001 86380 86390 1
504700 99504700 1001 86380 86390 1
504436 99504436 1001 86380 86390 1
505018 99505018 1001 86380 86390 1
504971 99504971 1001 86380 86390 1
504951 99504951 1001 86380 86390 1
504966 99504966 1001 86380 86390 1
505645 99505645 1001 86380 86390 1
505575 99505575 1001 86380 86390 1
505442 99505442 1001 86380 86390 1
505549 99505549 1001 86380 86390 1
505156 99505156 1001 86380 86390 1
505326 99505326 1001 86380 86390 1
505832 99505832 1001 86380 86390 1
505847 99505847 1001 86380 86390 1
505877 99505877 1001 86380 86390 1
505960 99505960 1001 86380 86390 1
506407 99506407 1001 86380 86390 1
506448 99506448 1001 86380 86390 1
506171 99506171 1001 86380 86390 1
505984 99505984 1001 86380 86390 1
506717 99506717 1001 86380 86390 1
507263 99507263 1001 86380 86390 1
507107 99507107 1001 86380 86390 1
507021 99507021 1001 86380 86390 1
507538 99507538 1001 86380 86390 1
507490 99507490 1001 86380 86390 1
507863 99507863 1001 86380 86390 1
507904 99507904 1001 86380 86390 1
507646 99507646 1001 86380 86390 1
509002 99509002 1001 86380 86390 1
508977 99508977 1001 86380 86390 1
508990 99508990 1001 86380 86390 1
508780 99508780 1001 86380 86390 1
508865 99508865 1001 86380 86390 1
508738 99508738 1001 86380 86390 1
508467 99508467 1001 86380 86390 1
508520 99508520 1001 86380 86390 1
508472 99508472 1001 86380 86390 1
508551 99508551 1001 86380 86390 1
509252 99509252 1001 86380 86390 1
509880 99509880 1001 86380 86390 1
509823 99509823 1001 86380 86390 1
509514 99509514 1001 86380 86390 1
509634 99509634 1001 86380 86390 1
509442 99509442 1001 86380 86390 1
509932 99509932 1001 86380 86390 1
509985 99509985 1001 86380 86390 1
510012 99510012 1001 86380 86390 1
510422 99510422 1001 86380 86390 1
510464 99510464 1001 86380 86390 1
510224 99510224 1001 86380 86390 1
510802 99510802 1001 86380 86390 1
510910 99510910 1001 86380 86390 1
511451 99511451 1001 86380 86390 1
511417 99511417 1001 86380 86390 1
511293 99511293 1001 86380 86390 1
511126 99511126 1001 86380 86390 1
510962 99510962 1001 86380 86390 1
511080 99511080 1001 86380 86390 1
511710 99511710 1001 86380 86390 1
511568 99511568 1001 86380 86390 1
511584 99511584 1001 86380 86390 1
512281 99512281 1001 86380 86390 1
511886 99511886 1001 86380 86390 1
512584 99512584 1001 86380 86390 1
511758 99511758 1001 86380 86390 1
512469 99512469 1001 86380 86390 1
512424 99512424 1001 86380 86390 1
513103 99513103 1001 86380 86390 1
513118 99513118 1001 86380 86390 1
513080 99513080 1001 86380 86390 1
513185 99513185 1001 86380 86390 1
512819 99512819 1001 86380 86390 1
512730 99512730 1001 86380 86390 1
512733 99512733 1001 86380 86390 1
512725 99512725 1001 86380 86390 1
513285 99513285 1001 86380 86390 1
513975 99513975 1001 86380 86390 1
513976 99513976 1001 86380 86390 1
513925 99513925 1001 86380 86390 1
513938 99513938 1001 86380 86390 1
513990 99513990 1001 86380 86390 1
514020 99514020 1001 86380 86390 1
514022 99514022 1001 86380 86390 1
513696 99513696 1001 86380 86390 1
513669 99513669 1001 86380 86390 1
513616 99513616 1001 86380 86390 1
514144 99514144 1001 86380 86390 1
514846 99514846 1001 86380 86390 1
514359 99514359 1001 86380 86390 1
514300 99514300 1001 86380 86390 1
515051 99515051 1001 86380 86390 1
514873 99514873 1001 86380 86390 1
515043 99515043 1001 86380 86390 1
515504 99515504 1001 86380 86390 1
515683 99515683 1001 86380 86390 1
515531 99515531 1001 86380 86390 1
515675 99515675 1001 86380 86390 1
515463 99515463 1001 86380 86390 1
515241 99515241 1001 86380 86390 1
515881 99515881 1001 86380 86390 1
515808 99515808 1001 86380 86390 1
516402 99516402 1001 86380 86390 1
516497 99516497 1001 86380 86390 1
516444 99516444 1001 86380 86390 1
516304 99516304 1001 86380 86390 1
516203 99516203 1001 86380 86390 1
516527 99516527 1001 86380 86390 1
517152 99517152 1001 86380 86390 1
517117 99517117 1001 86380 86390 1
516967 99516967 1001 86380 86390 1
516929 99516929 1001 86380 86390 1
516896 99516896 1001 86380 86390 1
517384 99517384 1001 86380 86390 1
517360 99517360 1001 86380 86390 1
517404 99517404 1001 86380 86390 1
517537 99517537 1001 86380 86390 1
518098 99518098 1001 86380 86390 1
518004 99518004 1001 86380 86390 1
518043 99518043 1001 86380 86390 1
517732 99517732 1001 86380 86390 1
518320 99518320 1001 86380 86390 1
518798 99518798 1001 86380 86390 1
518856 99518856 1001 86380 86390 1
518682 99518682 1001 86380 86390 1
518465 99518465 1001 86380 86390 1
519781 99519781 1001 86380 86390 1
519574 99519574 1001 86380 86390 1
519606 99519606 1001 86380 86390 1
519283 99519283 1001 86380 86390 1
519339 99519339 1001 86380 86390 1
519316 99519316 1001 86380 86390 1
519967 99519967 1001 86380 86390 1
519955 99519955 1001 86380 86390 1
520597 99520597 1001 86380 86390 1
520400 99520400 1001 86380 86390 1
520118 99520118 1001 86380 86390 1
520742 99520742 1001 86380 86390 1
521295 99521295 1001 86380 86390 1
521084 99521084 1001 86380 86390 1
520986 99520986 1001 86380 86390 1
521632 99521632 1001 86380 86390 1
521485 99521485 1001 86380 86390 1
522155 99522155 1001 86380 86390 1
522017 99522017 1001 86380 86390 1
522476 99522476 1001 86380 86390 1
522980 99522980 1001 86380 86390 1
522982 99522982 1001 86380 86390 1
522708 99522708 1001 86380 86390 1
522904 99522904 1001 86380 86390 1
522832 99522832 1001 86380 86390 1
523881 99523881 1001 86380 86390 1
523831 99523831 1001 86380 86390 1
523537 99523537 1001 86380 86390 1
523441 99523441 1001 86380 86390 1
523969 99523969 1001 86380 86390 1
524686 99524686 1001 86380 86390 1
524361 99524361 1001 86380 86390 1
524202 99524202 1001 86380 86390 1
524216 99524216 1001 86380 86390 1
524256 99524256 1001 86380 86390 1
524323 99524323 1001 86380 86390 1
524273 99524273 1001 86380 86390 1
524943 99524943 1001 86380 86390 1
525031 99525031 1001 86380 86390 1
525650 99525650 1001 86380 86390 1
526396 99526396 1001 86380 86390 1
526287 99526287 1001 86380 86390 1
526252 99526252 1001 86380 86390 1
526218 99526218 1001 86380 86390 1
526199 99526199 1001 86380 86390 1
526099 99526099 1001 86380 86390 1
526003 99526003 1001 86380 86390 1
525863 99525863 1001 86380 86390 1
526516 99526516 1001 86380 86390 1
527051 99527051 1001 86380 86390 1
526857 99526857 1001 86380 86390 1
526899 99526899 1001 86380 86390 1
526693 99526693 1001 86380 86390 1
526687 99526687 1001 86380 86390 1
526688 99526688 1001 86380 86390 1
527680 99527680 1001 86380 86390 1
527548 99527548 1001 86380 86390 1
527525 99527525 1001 86380 86390 1
527629 99527629 1001 86380 86390 1
528235 99528235 1001 86380 86390 1
528171 99528171 1001 86380 86390 1
528310 99528310 1001 86380 86390 1
528392 99528392 1001 86380 86390 1
528919 99528919 1001 86380 86390 1
529211 99529211 1001 86380 86390 1
529271 99529271 1001 86380 86390 1
529844 99529844 1001 86380 86390 1
530354 99530354 1001 86380 86390 1
530498 99530498 1001 86380 86390 1
530232 99530232 1001 86380 86390 1
530264 99530264 1001 86380 86390 1
530266 99530266 1001 86380 86390 1
530269 99530269 1001 86380 86390 1
529988 99529988 1001 86380 86390 1
530069 99530069 1001 86380 86390 1
529996 99529996 1001 86380 86390 1
530061 99530061 1001 86380 86390 1
531332 99531332 1001 86380 86390 1
531183 99531183 1001 86380 86390 1
531301 99531301 1001 86380 86390 1
532177 99532177 1001 86380 86390 1
531903 99531903 1001 86380 86390 1
531617 99531617 1001 86380 86390 1
531751 99531751 1001 86380 86390 1
532243 99532243 1001 86380 86390 1
532987 99532987 1001 86380 86390 1
532739 99532739 1001 86380 86390 1
533160 99533160 1001 86380 86390 1
533035 99533035 1001 86380 86390 1
533735 99533735 1001 86380 86390 1
533753 99533753 1001 86380 86390 1
533653 99533653 1001 86380 86390 1
533449 99533449 1001 86380 86390 1
533394 99533394 1001 86380 86390 1
533286 99533286 1001 86380 86390 1
534624 99534624 1001 86380 86390 1
534453 99534453 1001 86380 86390 1
534280 99534280 1001 86380 86390 1
534293 99534293 1001 86380 86390 1
534451 99534451 1001 86380 86390 1
534169 99534169 1001 86380 86390 1
534183 99534183 1001 86380 86390 1
534835 99534835 1001 86380 86390 1
535361 99535361 1001 86380 86390 1
535493 99535493 1001 86380 86390 1
535162 99535162 1001 86380 86390 1
535188 99535188 1001 86380 86390 1
535302 99535302 1001 86380 86390 1
535251 99535251 1001 86380 86390 1
535011 99535011 1001 86380 86390 1
535651 99535651 1001 86380 86390 1
535544 99535544 1001 86380 86390 1
535558 99535558 1001 86380 86390 1
535984 99535984 1001 86380 86390 1
536114 99536114 1001 86380 86390 1
535831 99535831 1001 86380 86390 1
536520 99536520 1001 86380 86390 1
537046 99537046 1001 86380 86390 1
537794 99537794 1001 86380 86390 1
537375 99537375 1001 86380 86390 1
537429 99537429 1001 86380 86390 1
538336 99538336 1001 86380 86390 1
538272 99538272 1001 86380 86390 1
538208 99538208 1001 86380 86390 1
539468 99539468 1001 86380 86390 1
539301 99539301 1001 86380 86390 1
539266 99539266 1001 86380 86390 1
539343 99539343 1001 86380 86390 1
539421 99539421 1001 86380 86390 1
539162 99539162 1001 86380 86390 1
539082 99539082 1001 86380 86390 1
539806 99539806 1001 86380 86390 1
539665 99539665 1001 86380 86390 1
539809 99539809 1001 86380 86390 1
540418 99540418 1001 86380 86390 1
540291 99540291 1001 86380 86390 1
540412 99540412 1001 86380 86390 1
540202 99540202 1001 86380 86390 1
539961 99539961 1001 86380 86390 1
539846 99539846 1001 86380 86390 1
540601 99540601 1001 86380 86390 1
540499 99540499 1001 86380 86390 1
541267 99541267 1001 86380 86390 1
541223 99541223 1001 86380 86390 1
541188 99541188 1001 86380 86390 1
541079 99541079 1001 86380 86390 1
540823 99540823 1001 86380 86390 1
540748 99540748 1001 86380 86390 1
541338 99541338 1001 86380 86390 1
542057 99542057 1001 86380 86390 1
542115 99542115 1001 86380 86390 1
541722 99541722 1001 86380 86390 1
541540 99541540 1001 86380 86390 1
541605 99541605 1001 86380 86390 1
541649 99541649 1001 86380 86390 1
541535 99541535 1001 86380 86390 1
541600 99541600 1001 86380 86390 1
542126 99542126 1001 86380 86390 1
542728 99542728 1001 86380 86390 1
542670 99542670 1001 86380 86390 1
542696 99542696 1001 86380 86390 1
542553 99542553 1001 86380 86390 1
542557 99542557 1001 86380 86390 1
542458 99542458 1001 86380 86390 1
543139 99543139 1001 86380 86390 1
542999 99542999 1001 86380 86390 1
543639 99543639 1001 86380 86390 1
543399 99543399 1001 86380 86390 1
543361 99543361 1001 86380 86390 1
543407 99543407 1001 86380 86390 1
543460 99543460 1001 86380 86390 1
543215 99543215 1001 86380 86390 1
543196 99543196 1001 86380 86390 1
543237 99543237 1001 86380 86390 1
543846 99543846 1001 86380 86390 1
543952 99543952 1001 86380 86390 1
543806 99543806 1001 86380 86390 1
544484 99544484 1001 86380 86390 1
544523 99544523 1001 86380 86390 1
544383 99544383 1001 86380 86390 1
544145 99544145 1001 86380 86390 1
544012 99544012 1001 86380 86390 1
544686 99544686 1001 86380 86390 1
409457 318 1001 37980 38637 1
400339 99400339 1001 86380 86390 1
400659 99400659 1001 86380 86390 1
400818 99400818 1001 86380 86390 1
400869 99400869 1001 86380 86390 1
401023 99401023 1001 86380 86390 1
401145 99401145 1001 86380 86390 1
401097 99401097 1001 86380 86390 1
401433 99401433 1001 86380 86390 1
401382 99401382 1001 86380 86390 1
401751 99401751 1001 86380 86390 1
402347 99402347 1001 86380 86390 1
402892 99402892 1001 86380 86390 1
403021 99403021 1001 86380 86390 1
403179 99403179 1001 86380 86390 1
403364 99403364 1001 86380 86390 1
403339 99403339 1001 86380 86390 1
403589 99403589 1001 86380 86390 1
403648 99403648 1001 86380 86390 1
403705 99403705 1001 86380 86390 1
403638 99403638 1001 86380 86390 1
403985 99403985 1001 86380 86390 1
404379 99404379 1001 86380 86390 1
404769 99404769 1001 86380 86390 1
404752 99404752 1001 86380 86390 1
405049 99405049 1001 86380 86390 1
405372 99405372 1001 86380 86390 1
405637 99405637 1001 86380 86390 1
405728 99405728 1001 86380 86390 1
406148 99406148 1001 86380 86390 1
406181 99406181 1001 86380 86390 1
406333 99406333 1001 86380 86390 1
406670 99406670 1001 86380 86390 1
407073 99407073 1001 86380 86390 1
407759 99407759 1001 86380 86390 1
407739 99407739 1001 86380 86390 1
407938 99407938 1001 86380 86390 1
408511 99408511 1001 86380 86390 1
408622 99408622 1001 86380 86390 1
408699 99408699 1001 86380 86390 1
408806 99408806 1001 86380 86390 1
409452 99409452 1001 86380 86390 1
409757 99409757 1001 86380 86390 1
409840 99409840 1001 86380 86390 1
410258 99410258 1001 86380 86390 1
410433 99410433 1001 86380 86390 1
410702 99410702 1001 86380 86390 1
410762 99410762 1001 86380 86390 1
410844 99410844 1001 86380 86390 1
411117 99411117 1001 86380 86390 1
411303 99411303 1001 86380 86390 1
411325 99411325 1001 86380 86390 1
412988 99412988 1001 86380 86390 1
413175 99413175 1001 86380 86390 1
412677 99412677 1001 86380 86390 1
412657 99412657 1001 86380 86390 1
414023 99414023 1001 86380 86390 1
415217 99415217 1001 86380 86390 1
414973 99414973 1001 86380 86390 1
415088 99415088 1001 86380 86390 1
414893 99414893 1001 86380 86390 1
414287 99414287 1001 86380 86390 1
415452 99415452 1001 86380 86390 1
416887 99416887 1001 86380 86390 1
416896 99416896 1001 86380 86390 1
415915 99415915 1001 86380 86390 1
415900 99415900 1001 86380 86390 1
417384 99417384 1001 86380 86390 1
417300 99417300 1001 86380 86390 1
417491 99417491 1001 86380 86390 1
418456 99418456 1001 86380 86390 1
418581 99418581 1001 86380 86390 1
418468 99418468 1001 86380 86390 1
418113 99418113 1001 86380 86390 1
417820 99417820 1001 86380 86390 1
417762 99417762 1001 86380 86390 1
420333 99420333 1001 86380 86390 1
419832 99419832 1001 86380 86390 1
420048 99420048 1001 86380 86390 1
419960 99419960 1001 86380 86390 1
419767 99419767 1001 86380 86390 1
419311 99419311 1001 86380 86390 1
419445 99419445 1001 86380 86390 1
420449 99420449 1001 86380 86390 1
421668 99421668 1001 86380 86390 1
421576 99421576 1001 86380 86390 1
421442 99421442 1001 86380 86390 1
421448 99421448 1001 86380 86390 1
421215 99421215 1001 86380 86390 1
421133 99421133 1001 86380 86390 1
421247 99421247 1001 86380 86390 1
421055 99421055 1001 86380 86390 1
422458 99422458 1001 86380 86390 1
422166 99422166 1001 86380 86390 1
422154 99422154 1001 86380 86390 1
422268 99422268 1001 86380 86390 1
422433 99422433 1001 86380 86390 1
423525 99423525 1001 86380 86390 1
423259 99423259 1001 86380 86390 1
422678 99422678 1001 86380 86390 1
422785 99422785 1001 86380 86390 1
422543 99422543 1001 86380 86390 1
425009 99425009 1001 86380 86390 1
425260 99425260 1001 86380 86390 1
424761 99424761 1001 86380 86390 1
424748 99424748 1001 86380 86390 1
424155 99424155 1001 86380 86390 1
424387 99424387 1001 86380 86390 1
425448 99425448 1001 86380 86390 1
425459 99425459 1001 86380 86390 1
426865 99426865 1001 86380 86390 1
426738 99426738 1001 86380 86390 1
426831 99426831 1001 86380 86390 1
426394 99426394 1001 86380 86390 1
426154 99426154 1001 86380 86390 1
427456 99427456 1001 86380 86390 1
427172 99427172 1001 86380 86390 1
427353 99427353 1001 86380 86390 1
427524 99427524 1001 86380 86390 1
428135 99428135 1001 86380 86390 1
427705 99427705 1001 86380 86390 1
429127 99429127 1001 86380 86390 1
430130 99430130 1001 86380 86390 1
430037 99430037 1001 86380 86390 1
429616 99429616 1001 86380 86390 1
429809 99429809 1001 86380 86390 1
429790 99429790 1001 86380 86390 1
429623 99429623 1001 86380 86390 1
429895 99429895 1001 86380 86390 1
429494 99429494 1001 86380 86390 1
429335 99429335 1001 86380 86390 1
429453 99429453 1001 86380 86390 1
429488 99429488 1001 86380 86390 1
429385 99429385 1001 86380 86390 1
430686 99430686 1001 86380 86390 1
430802 99430802 1001 86380 86390 1
430780 99430780 1001 86380 86390 1
430694 99430694 1001 86380 86390 1
431240 99431240 1001 86380 86390 1
433657 99433657 1001 86380 86390 1
433418 99433418 1001 86380 86390 1
433214 99433214 1001 86380 86390 1
433085 99433085 1001 86380 86390 1
433093 99433093 1001 86380 86390 1
432849 99432849 1001 86380 86390 1
432652 99432652 1001 86380 86390 1
432588 99432588 1001 86380 86390 1
434115 99434115 1001 86380 86390 1
435107 99435107 1001 86380 86390 1
435084 99435084 1001 86380 86390 1
435395 99435395 1001 86380 86390 1
435402 99435402 1001 86380 86390 1
434750 99434750 1001 86380 86390 1
434866 99434866 1001 86380 86390 1
434306 99434306 1001 86380 86390 1
437153 99437153 1001 86380 86390 1
436812 99436812 1001 86380 86390 1
436963 99436963 1001 86380 86390 1
436461 99436461 1001 86380 86390 1
436291 99436291 1001 86380 86390 1
300708 99300708 1001 86380 86390 1
300658 99300658 1001 86380 86390 1
300517 99300517 1001 86380 86390 1
300349 99300349 1001 86380 86390 1
300164 99300164 1001 86380 86390 1
300114 99300114 1001 86380 86390 1
300860 99300860 1001 86380 86390 1
300890 99300890 1001 86380 86390 1
301298 99301298 1001 86380 86390 1
301240 99301240 1001 86380 86390 1
301191 99301191 1001 86380 86390 1
300959 99300959 1001 86380 86390 1
301065 99301065 1001 86380 86390 1
300944 99300944 1001 86380 86390 1
301101 99301101 1001 86380 86390 1
302212 99302212 1001 86380 86390 1
301997 99301997 1001 86380 86390 1
302036 99302036 1001 86380 86390 1
301902 99301902 1001 86380 86390 1
302416 99302416 1001 86380 86390 1
302570 99302570 1001 86380 86390 1
303143 99303143 1001 86380 86390 1
303145 99303145 1001 86380 86390 1
303048 99303048 1001 86380 86390 1
302835 99302835 1001 86380 86390 1
303297 99303297 1001 86380 86390 1
303236 99303236 1001 86380 86390 1
303341 99303341 1001 86380 86390 1
303987 99303987 1001 86380 86390 1
304021 99304021 1001 86380 86390 1
303633 99303633 1001 86380 86390 1
303747 99303747 1001 86380 86390 1
303709 99303709 1001 86380 86390 1
303541 99303541 1001 86380 86390 1
303522 99303522 1001 86380 86390 1
304057 99304057 1001 86380 86390 1
304058 99304058 1001 86380 86390 1
304734 99304734 1001 86380 86390 1
304589 99304589 1001 86380 86390 1
304642 99304642 1001 86380 86390 1
305002 99305002 1001 86380 86390 1
304942 99304942 1001 86380 86390 1
305479 99305479 1001 86380 86390 1
305149 99305149 1001 86380 86390 1
500182 99500182 1001 86380 86390 1
500428 99500428 1001 86380 86390 1
500550 99500550 1001 86380 86390 1
500904 99500904 1001 86380 86390 1
500843 99500843 1001 86380 86390 1
501515 99501515 1001 86380 86390 1
501346 99501346 1001 86380 86390 1
501136 99501136 1001 86380 86390 1
502298 99502298 1001 86380 86390 1
502284 99502284 1001 86380 86390 1
502156 99502156 1001 86380 86390 1
502211 99502211 1001 86380 86390 1
502163 99502163 1001 86380 86390 1
502075 99502075 1001 86380 86390 1
502648 99502648 1001 86380 86390 1
502473 99502473 1001 86380 86390 1
503262 99503262 1001 86380 86390 1
502988 99502988 1001 86380 86390 1
502835 99502835 1001 86380 86390 1
502679 99502679 1001 86380 86390 1
502851 99502851 1001 86380 86390 1
503478 99503478 1001 86380 86390 1
504011 99504011 1001 86380 86390 1
503555 99503555 1001 86380 86390 1
503648 99503648 1001 86380 86390 1
504220 99504220 1001 86380 86390 1
504261 99504261 1001 86380 86390 1
504223 99504223 1001 86380 86390 1
504162 99504162 1001 86380 86390 1
504819 99504819 1001 86380 86390 1
504878 99504878 1001 86380 86390 1
504623 99504623 1001 86380 86390 1
504640 99504640 1001 86380 86390 1
504737 99504737 1001 86380 86390 1
504340 99504340 1001 86380 86390 1
505085 99505085 1001 86380 86390 1
505001 99505001 1001 86380 86390 1
505371 99505371 1001 86380 86390 1
505425 99505425 1001 86380 86390 1
505491 99505491 1001 86380 86390 1
505523 99505523 1001 86380 86390 1
505320 99505320 1001 86380 86390 1
505968 99505968 1001 86380 86390 1
505869 99505869 1001 86380 86390 1
505779 99505779 1001 86380 86390 1
506424 99506424 1001 86380 86390 1
506273 99506273 1001 86380 86390 1
506169 99506169 1001 86380 86390 1
506159 99506159 1001 86380 86390 1
506751 99506751 1001 86380 86390 1
506625 99506625 1001 86380 86390 1
506670 99506670 1001 86380 86390 1
507356 99507356 1001 86380 86390 1
507036 99507036 1001 86380 86390 1
506974 99506974 1001 86380 86390 1
506924 99506924 1001 86380 86390 1
508102 99508102 1001 86380 86390 1
507987 99507987 1001 86380 86390 1
508374 99508374 1001 86380 86390 1
508897 99508897 1001 86380 86390 1
509052 99509052 1001 86380 86390 1
508462 99508462 1001 86380 86390 1
509089 99509089 1001 86380 86390 1
509219 99509219 1001 86380 86390 1
509223 99509223 1001 86380 86390 1
509837 99509837 1001 86380 86390 1
509870 99509870 1001 86380 86390 1
509632 99509632 1001 86380 86390 1
509455 99509455 1001 86380 86390 1
509420 99509420 1001 86380 86390 1
510079 99510079 1001 86380 86390 1
510021 99510021 1001 86380 86390 1
510562 99510562 1001 86380 86390 1
510666 99510666 1001 86380 86390 1
510628 99510628 1001 86380 86390 1
510707 99510707 1001 86380 86390 1
510354 99510354 1001 86380 86390 1
510222 99510222 1001 86380 86390 1
510113 99510113 1001 86380 86390 1
510905 99510905 1001 86380 86390 1
510927 99510927 1001 86380 86390 1
510734 99510734 1001 86380 86390 1
511545 99511545 1001 86380 86390 1
511189 99511189 1001 86380 86390 1
511134 99511134 1001 86380 86390 1
511642 99511642 1001 86380 86390 1
511560 99511560 1001 86380 86390 1
512198 99512198 1001 86380 86390 1
511970 99511970 1001 86380 86390 1
512158 99512158 1001 86380 86390 1
512451 99512451 1001 86380 86390 1
513135 99513135 1001 86380 86390 1
512949 99512949 1001 86380 86390 1
512963 99512963 1001 86380 86390 1
512861 99512861 1001 86380 86390 1
512828 99512828 1001 86380 86390 1
512829 99512829 1001 86380 86390 1
513372 99513372 1001 86380 86390 1
513230 99513230 1001 86380 86390 1
513269 99513269 1001 86380 86390 1
513897 99513897 1001 86380 86390 1
513800 99513800 1001 86380 86390 1
513674 99513674 1001 86380 86390 1
513705 99513705 1001 86380 86390 1
513809 99513809 1001 86380 86390 1
513439 99513439 1001 86380 86390 1
513510 99513510 1001 86380 86390 1
513526 99513526 1001 86380 86390 1
514142 99514142 1001 86380 86390 1
514822 99514822 1001 86380 86390 1
514779 99514779 1001 86380 86390 1
515036 99515036 1001 86380 86390 1
514965 99514965 1001 86380 86390 1
515492 99515492 1001 86380 86390 1
515572 99515572 1001 86380 86390 1
515283 99515283 1001 86380 86390 1
515401 99515401 1001 86380 86390 1
515441 99515441 1001 86380 86390 1
515243 99515243 1001 86380 86390 1
515785 99515785 1001 86380 86390 1
516350 99516350 1001 86380 86390 1
516498 99516498 1001 86380 86390 1
516278 99516278 1001 86380 86390 1
516105 99516105 1001 86380 86390 1
515891 99515891 1001 86380 86390 1
515964 99515964 1001 86380 86390 1
516703 99516703 1001 86380 86390 1
517234 99517234 1001 86380 86390 1
517197 99517197 1001 86380 86390 1
517279 99517279 1001 86380 86390 1
516994 99516994 1001 86380 86390 1
516849 99516849 1001 86380 86390 1
517994 99517994 1001 86380 86390 1
518088 99518088 1001 86380 86390 1
517766 99517766 1001 86380 86390 1
517928 99517928 1001 86380 86390 1
517734 99517734 1001 86380 86390 1
518304 99518304 1001 86380 86390 1
518361 99518361 1001 86380 86390 1
518337 99518337 1001 86380 86390 1
518826 99518826 1001 86380 86390 1
518656 99518656 1001 86380 86390 1
518739 99518739 1001 86380 86390 1
518742 99518742 1001 86380 86390 1
518518 99518518 1001 86380 86390 1
519053 99519053 1001 86380 86390 1
519165 99519165 1001 86380 86390 1
519454 99519454 1001 86380 86390 1
519310 99519310 1001 86380 86390 1
519265 99519265 1001 86380 86390 1
519317 99519317 1001 86380 86390 1
519202 99519202 1001 86380 86390 1
519975 99519975 1001 86380 86390 1
520528 99520528 1001 86380 86390 1
520616 99520616 1001 86380 86390 1
520466 99520466 1001 86380 86390 1
520296 99520296 1001 86380 86390 1
520052 99520052 1001 86380 86390 1
520172 99520172 1001 86380 86390 1
521055 99521055 1001 86380 86390 1
521095 99521095 1001 86380 86390 1
521193 99521193 1001 86380 86390 1
521020 99521020 1001 86380 86390 1
521618 99521618 1001 86380 86390 1
521527 99521527 1001 86380 86390 1
522090 99522090 1001 86380 86390 1
522116 99522116 1001 86380 86390 1
522207 99522207 1001 86380 86390 1
522158 99522158 1001 86380 86390 1
522096 99522096 1001 86380 86390 1
522052 99522052 1001 86380 86390 1
522461 99522461 1001 86380 86390 1
522296 99522296 1001 86380 86390 1
522338 99522338 1001 86380 86390 1
522442 99522442 1001 86380 86390 1
523004 99523004 1001 86380 86390 1
523058 99523058 1001 86380 86390 1
522837 99522837 1001 86380 86390 1
522712 99522712 1001 86380 86390 1
522834 99522834 1001 86380 86390 1
522847 99522847 1001 86380 86390 1
522663 99522663 1001 86380 86390 1
523195 99523195 1001 86380 86390 1
523260 99523260 1001 86380 86390 1
523196 99523196 1001 86380 86390 1
523228 99523228 1001 86380 86390 1
523280 99523280 1001 86380 86390 1
523308 99523308 1001 86380 86390 1
523795 99523795 1001 86380 86390 1
523783 99523783 1001 86380 86390 1
523711 99523711 1001 86380 86390 1
524021 99524021 1001 86380 86390 1
524702 99524702 1001 86380 86390 1
524184 99524184 1001 86380 86390 1
524850 99524850 1001 86380 86390 1
525701 99525701 1001 86380 86390 1
525784 99525784 1001 86380 86390 1
526348 99526348 1001 86380 86390 1
526331 99526331 1001 86380 86390 1
526131 99526131 1001 86380 86390 1
525804 99525804 1001 86380 86390 1
527148 99527148 1001 86380 86390 1
526830 99526830 1001 86380 86390 1
527313 99527313 1001 86380 86390 1
527278 99527278 1001 86380 86390 1
527357 99527357 1001 86380 86390 1
527872 99527872 1001 86380 86390 1
527929 99527929 1001 86380 86390 1
527767 99527767 1001 86380 86390 1
527743 99527743 1001 86380 86390 1
527808 99527808 1001 86380 86390 1
527739 99527739 1001 86380 86390 1
527625 99527625 1001 86380 86390 1
527565 99527565 1001 86380 86390 1
527580 99527580 1001 86380 86390 1
528088 99528088 1001 86380 86390 1
528196 99528196 1001 86380 86390 1
528796 99528796 1001 86380 86390 1
528519 99528519 1001 86380 86390 1
528382 99528382 1001 86380 86390 1
529053 99529053 1001 86380 86390 1
529357 99529357 1001 86380 86390 1
529468 99529468 1001 86380 86390 1
529258 99529258 1001 86380 86390 1
529752 99529752 1001 86380 86390 1
529785 99529785 1001 86380 86390 1
530429 99530429 1001 86380 86390 1
530274 99530274 1001 86380 86390 1
530278 99530278 1001 86380 86390 1
530191 99530191 1001 86380 86390 1
530068 99530068 1001 86380 86390 1
529955 99529955 1001 86380 86390 1
530008 99530008 1001 86380 86390 1
530756 99530756 1001 86380 86390 1
531369 99531369 1001 86380 86390 1
531377 99531377 1001 86380 86390 1
530996 99530996 1001 86380 86390 1
531061 99531061 1001 86380 86390 1
531153 99531153 1001 86380 86390 1
531510 99531510 1001 86380 86390 1
531582 99531582 1001 86380 86390 1
532059 99532059 1001 86380 86390 1
531897 99531897 1001 86380 86390 1
531927 99531927 1001 86380 86390 1
531799 99531799 1001 86380 86390 1
531906 99531906 1001 86380 86390 1
531636 99531636 1001 86380 86390 1
531759 99531759 1001 86380 86390 1
531645 99531645 1001 86380 86390 1
531595 99531595 1001 86380 86390 1
532308 99532308 1001 86380 86390 1
532300 99532300 1001 86380 86390 1
532779 99532779 1001 86380 86390 1
532642 99532642 1001 86380 86390 1
532561 99532561 1001 86380 86390 1
533059 99533059 1001 86380 86390 1
533140 99533140 1001 86380 86390 1
533144 99533144 1001 86380 86390 1
533433 99533433 1001 86380 86390 1
533430 99533430 1001 86380 86390 1
533920 99533920 1001 86380 86390 1
533946 99533946 1001 86380 86390 1
533889 99533889 1001 86380 86390 1
534636 99534636 1001 86380 86390 1
534644 99534644 1001 86380 86390 1
534387 99534387 1001 86380 86390 1
534255 99534255 1001 86380 86390 1
534746 99534746 1001 86380 86390 1
534806 99534806 1001 86380 86390 1
534887 99534887 1001 86380 86390 1
535478 99535478 1001 86380 86390 1
535443 99535443 1001 86380 86390 1
535166 99535166 1001 86380 86390 1
534983 99534983 1001 86380 86390 1
535559 99535559 1001 86380 86390 1
536259 99536259 1001 86380 86390 1
536229 99536229 1001 86380 86390 1
535950 99535950 1001 86380 86390 1
536044 99536044 1001 86380 86390 1
536008 99536008 1001 86380 86390 1
535998 99535998 1001 86380 86390 1
535768 99535768 1001 86380 86390 1
535759 99535759 1001 86380 86390 1
535914 99535914 1001 86380 86390 1
535916 99535916 1001 86380 86390 1
535791 99535791 1001 86380 86390 1
536533 99536533 1001 86380 86390 1
536405 99536405 1001 86380 86390 1
536500 99536500 1001 86380 86390 1
537050 99537050 1001 86380 86390 1
537002 99537002 1001 86380 86390 1
537094 99537094 1001 86380 86390 1
536712 99536712 1001 86380 86390 1
536599 99536599 1001 86380 86390 1
536587 99536587 1001 86380 86390 1
536652 99536652 1001 86380 86390 1
536722 99536722 1001 86380 86390 1
537170 99537170 1001 86380 86390 1
537460 99537460 1001 86380 86390 1
537475 99537475 1001 86380 86390 1
537509 99537509 1001 86380 86390 1
538086 99538086 1001 86380 86390 1
538008 99538008 1001 86380 86390 1
538768 99538768 1001 86380 86390 1
538769 99538769 1001 86380 86390 1
538313 99538313 1001 86380 86390 1
538303 99538303 1001 86380 86390 1
538373 99538373 1001 86380 86390 1
538283 99538283 1001 86380 86390 1
539440 99539440 1001 86380 86390 1
539398 99539398 1001 86380 86390 1
539295 99539295 1001 86380 86390 1
539353 99539353 1001 86380 86390 1
539127 99539127 1001 86380 86390 1
539119 99539119 1001 86380 86390 1
539081 99539081 1001 86380 86390 1
539676 99539676 1001 86380 86390 1
539825 99539825 1001 86380 86390 1
539645 99539645 1001 86380 86390 1
540342 99540342 1001 86380 86390 1
540318 99540318 1001 86380 86390 1
540173 99540173 1001 86380 86390 1
540017 99540017 1001 86380 86390 1
540543 99540543 1001 86380 86390 1
540988 99540988 1001 86380 86390 1
541001 99541001 1001 86380 86390 1
540939 99540939 1001 86380 86390 1
540930 99540930 1001 86380 86390 1
540736 99540736 1001 86380 86390 1
541384 99541384 1001 86380 86390 1
541892 99541892 1001 86380 86390 1
541676 99541676 1001 86380 86390 1
541689 99541689 1001 86380 86390 1
542210 99542210 1001 86380 86390 1
542212 99542212 1001 86380 86390 1
542319 99542319 1001 86380 86390 1
542934 99542934 1001 86380 86390 1
542892 99542892 1001 86380 86390 1
542867 99542867 1001 86380 86390 1
542707 99542707 1001 86380 86390 1
542443 99542443 1001 86380 86390 1
542447 99542447 1001 86380 86390 1
543730 99543730 1001 86380 86390 1
543192 99543192 1001 86380 86390 1
543220 99543220 1001 86380 86390 1
543156 99543156 1001 86380 86390 1
543892 99543892 1001 86380 86390 1
544561 99544561 1001 86380 86390 1
544419 99544419 1001 86380 86390 1
544264 99544264 1001 86380 86390 1
544391 99544391 1001 86380 86390 1
544030 99544030 1001 86380 86390 1
544008 99544008 1001 86380 86390 1
516860 957 1001 39462 39762 1
530819 805 1001 31673 31973 1
401466 99401466 1001 86380 86390 1
402034 99402034 1001 86380 86390 1
402112 99402112 1001 86380 86390 1
402847 99402847 1001 86380 86390 1
402879 99402879 1001 86380 86390 1
402785 99402785 1001 86380 86390 1
403264 99403264 1001 86380 86390 1
403962 99403962 1001 86380 86390 1
404104 99404104 1001 86380 86390 1
404106 99404106 1001 86380 86390 1
404086 99404086 1001 86380 86390 1
404507 99404507 1001 86380 86390 1
404488 99404488 1001 86380 86390 1
404915 99404915 1001 86380 86390 1
405694 99405694 1001 86380 86390 1
406073 99406073 1001 86380 86390 1
406091 99406091 1001 86380 86390 1
406611 99406611 1001 86380 86390 1
406555 99406555 1001 86380 86390 1
406946 99406946 1001 86380 86390 1
407187 99407187 1001 86380 86390 1
407263 99407263 1001 86380 86390 1
407354 99407354 1001 86380 86390 1
408029 99408029 1001 86380 86390 1
408503 99408503 1001 86380 86390 1
409348 99409348 1001 86380 86390 1
409385 99409385 1001 86380 86390 1
409651 99409651 1001 86380 86390 1
409947 99409947 1001 86380 86390 1
410551 99410551 1001 86380 86390 1
411276 99411276 1001 86380 86390 1
412046 99412046 1001 86380 86390 1
412155 99412155 1001 86380 86390 1
412198 99412198 1001 86380 86390 1
412254 99412254 1001 86380 86390 1
413161 99413161 1001 86380 86390 1
413051 99413051 1001 86380 86390 1
413734 99413734 1001 86380 86390 1
413929 99413929 1001 86380 86390 1
414692 99414692 1001 86380 86390 1
414911 99414911 1001 86380 86390 1
414199 99414199 1001 86380 86390 1
414259 99414259 1001 86380 86390 1
415652 99415652 1001 86380 86390 1
415516 99415516 1001 86380 86390 1
416885 99416885 1001 86380 86390 1
416192 99416192 1001 86380 86390 1
416506 99416506 1001 86380 86390 1
416306 99416306 1001 86380 86390 1
416363 99416363 1001 86380 86390 1
415763 99415763 1001 86380 86390 1
416049 99416049 1001 86380 86390 1
415772 99415772 1001 86380 86390 1
417203 99417203 1001 86380 86390 1
417048 99417048 1001 86380 86390 1
417078 99417078 1001 86380 86390 1
417339 99417339 1001 86380 86390 1
417504 99417504 1001 86380 86390 1
420154 99420154 1001 86380 86390 1
419574 99419574 1001 86380 86390 1
419596 99419596 1001 86380 86390 1
419458 99419458 1001 86380 86390 1
419284 99419284 1001 86380 86390 1
420613 99420613 1001 86380 86390 1
421999 99421999 1001 86380 86390 1
421798 99421798 1001 86380 86390 1
421368 99421368 1001 86380 86390 1
421666 99421666 1001 86380 86390 1
421267 99421267 1001 86380 86390 1
421570 99421570 1001 86380 86390 1
420925 99420925 1001 86380 86390 1
423403 99423403 1001 86380 86390 1
423681 99423681 1001 86380 86390 1
423017 99423017 1001 86380 86390 1
422590 99422590 1001 86380 86390 1
423981 99423981 1001 86380 86390 1
425345 99425345 1001 86380 86390 1
424692 99424692 1001 86380 86390 1
424477 99424477 1001 86380 86390 1
426743 99426743 1001 86380 86390 1
426980 99426980 1001 86380 86390 1
426796 99426796 1001 86380 86390 1
427061 99427061 1001 86380 86390 1
426383 99426383 1001 86380 86390 1
426560 99426560 1001 86380 86390 1
426113 99426113 1001 86380 86390 1
425902 99425902 1001 86380 86390 1
427518 99427518 1001 86380 86390 1
428629 99428629 1001 86380 86390 1
428271 99428271 1001 86380 86390 1
427866 99427866 1001 86380 86390 1
430079 99430079 1001 86380 86390 1
429700 99429700 1001 86380 86390 1
429337 99429337 1001 86380 86390 1
429562 99429562 1001 86380 86390 1
431966 99431966 1001 86380 86390 1
431361 99431361 1001 86380 86390 1
431571 99431571 1001 86380 86390 1
431635 99431635 1001 86380 86390 1
430829 99430829 1001 86380 86390 1
430985 99430985 1001 86380 86390 1
433405 99433405 1001 86380 86390 1
433002 99433002 1001 86380 86390 1
432915 99432915 1001 86380 86390 1
432963 99432963 1001 86380 86390 1
433953 99433953 1001 86380 86390 1
435158 99435158 1001 86380 86390 1
435208 99435208 1001 86380 86390 1
434792 99434792 1001 86380 86390 1
434328 99434328 1001 86380 86390 1
434367 99434367 1001 86380 86390 1
435756 99435756 1001 86380 86390 1
435868 99435868 1001 86380 86390 1
435530 99435530 1001 86380 86390 1
437129 99437129 1001 86380 86390 1
436061 99436061 1001 86380 86390 1
300022 99300022 1001 86380 86390 1
300075 99300075 1001 86380 86390 1
300695 99300695 1001 86380 86390 1
300583 99300583 1001 86380 86390 1
300446 99300446 1001 86380 86390 1
300521 99300521 1001 86380 86390 1
300366 99300366 1001 86380 86390 1
300157 99300157 1001 86380 86390 1
300803 99300803 1001 86380 86390 1
300908 99300908 1001 86380 86390 1
300874 99300874 1001 86380 86390 1
301448 99301448 1001 86380 86390 1
301548 99301548 1001 86380 86390 1
301271 99301271 1001 86380 86390 1
301336 99301336 1001 86380 86390 1
301276 99301276 1001 86380 86390 1
301028 99301028 1001 86380 86390 1
301579 99301579 1001 86380 86390 1
301714 99301714 1001 86380 86390 1
301680 99301680 1001 86380 86390 1
302266 99302266 1001 86380 86390 1
302247 99302247 1001 86380 86390 1
302249 99302249 1001 86380 86390 1
302140 99302140 1001 86380 86390 1
302132 99302132 1001 86380 86390 1
301851 99301851 1001 86380 86390 1
301773 99301773 1001 86380 86390 1
301875 99301875 1001 86380 86390 1
302472 99302472 1001 86380 86390 1
303169 99303169 1001 86380 86390 1
303094 99303094 1001 86380 86390 1
303385 99303385 1001 86380 86390 1
303361 99303361 1001 86380 86390 1
303349 99303349 1001 86380 86390 1
303889 99303889 1001 86380 86390 1
303623 99303623 1001 86380 86390 1
303681 99303681 1001 86380 86390 1
303530 99303530 1001 86380 86390 1
303526 99303526 1001 86380 86390 1
304207 99304207 1001 86380 86390 1
304039 99304039 1001 86380 86390 1
304817 99304817 1001 86380 86390 1
304781 99304781 1001 86380 86390 1
305025 99305025 1001 86380 86390 1
304922 99304922 1001 86380 86390 1
304926 99304926 1001 86380 86390 1
304969 99304969 1001 86380 86390 1
305515 99305515 1001 86380 86390 1
305363 99305363 1001 86380 86390 1
305102 99305102 1001 86380 86390 1
305115 99305115 1001 86380 86390 1
500039 99500039 1001 86380 86390 1
500078 99500078 1001 86380 86390 1
500069 99500069 1001 86380 86390 1
500732 99500732 1001 86380 86390 1
500801 99500801 1001 86380 86390 1
500708 99500708 1001 86380 86390 1
500893 99500893 1001 86380 86390 1
501367 99501367 1001 86380 86390 1
501200 99501200 1001 86380 86390 1
501082 99501082 1001 86380 86390 1
501704 99501704 1001 86380 86390 1
501640 99501640 1001 86380 86390 1
501669 99501669 1001 86380 86390 1
502426 99502426 1001 86380 86390 1
502091 99502091 1001 86380 86390 1
502093 99502093 1001 86380 86390 1
502486 99502486 1001 86380 86390 1
503282 99503282 1001 86380 86390 1
502959 99502959 1001 86380 86390 1
503001 99503001 1001 86380 86390 1
502888 99502888 1001 86380 86390 1
502866 99502866 1001 86380 86390 1
502784 99502784 1001 86380 86390 1
503355 99503355 1001 86380 86390 1
503311 99503311 1001 86380 86390 1
503299 99503299 1001 86380 86390 1
503799 99503799 1001 86380 86390 1
503615 99503615 1001 86380 86390 1
504271 99504271 1001 86380 86390 1
504285 99504285 1001 86380 86390 1
504279 99504279 1001 86380 86390 1
504831 99504831 1001 86380 86390 1
504928 99504928 1001 86380 86390 1
504933 99504933 1001 86380 86390 1
504905 99504905 1001 86380 86390 1
504590 99504590 1001 86380 86390 1
504479 99504479 1001 86380 86390 1
505110 99505110 1001 86380 86390 1
505034 99505034 1001 86380 86390 1
505119 99505119 1001 86380 86390 1
505134 99505134 1001 86380 86390 1
505739 99505739 1001 86380 86390 1
505763 99505763 1001 86380 86390 1
505449 99505449 1001 86380 86390 1
505263 99505263 1001 86380 86390 1
505302 99505302 1001 86380 86390 1
505773 99505773 1001 86380 86390 1
505856 99505856 1001 86380 86390 1
506481 99506481 1001 86380 86390 1
506555 99506555 1001 86380 86390 1
506211 99506211 1001 86380 86390 1
506289 99506289 1001 86380 86390 1
506382 99506382 1001 86380 86390 1
506309 99506309 1001 86380 86390 1
506059 99506059 1001 86380 86390 1
506180 99506180 1001 86380 86390 1
506749 99506749 1001 86380 86390 1
506799 99506799 1001 86380 86390 1
507373 99507373 1001 86380 86390 1
507283 99507283 1001 86380 86390 1
507262 99507262 1001 86380 86390 1
507166 99507166 1001 86380 86390 1
507584 99507584 1001 86380 86390 1
507870 99507870 1001 86380 86390 1
507871 99507871 1001 86380 86390 1
507760 99507760 1001 86380 86390 1
507776 99507776 1001 86380 86390 1
508258 99508258 1001 86380 86390 1
508298 99508298 1001 86380 86390 1
508360 99508360 1001 86380 86390 1
508936 99508936 1001 86380 86390 1
509044 99509044 1001 86380 86390 1
509047 99509047 1001 86380 86390 1
509010 99509010 1001 86380 86390 1
508727 99508727 1001 86380 86390 1
508692 99508692 1001 86380 86390 1
508654 99508654 1001 86380 86390 1
508568 99508568 1001 86380 86390 1
508530 99508530 1001 86380 86390 1
509103 99509103 1001 86380 86390 1
509093 99509093 1001 86380 86390 1
509081 99509081 1001 86380 86390 1
509807 99509807 1001 86380 86390 1
509895 99509895 1001 86380 86390 1
509409 99509409 1001 86380 86390 1
510088 99510088 1001 86380 86390 1
510561 99510561 1001 86380 86390 1
510647 99510647 1001 86380 86390 1
510276 99510276 1001 86380 86390 1
510115 99510115 1001 86380 86390 1
510801 99510801 1001 86380 86390 1
511518 99511518 1001 86380 86390 1
511628 99511628 1001 86380 86390 1
511732 99511732 1001 86380 86390 1
511563 99511563 1001 86380 86390 1
511571 99511571 1001 86380 86390 1
512110 99512110 1001 86380 86390 1
511972 99511972 1001 86380 86390 1
511903 99511903 1001 86380 86390 1
511867 99511867 1001 86380 86390 1
512581 99512581 1001 86380 86390 1
513142 99513142 1001 86380 86390 1
513204 99513204 1001 86380 86390 1
513019 99513019 1001 86380 86390 1
512797 99512797 1001 86380 86390 1
512766 99512766 1001 86380 86390 1
512768 99512768 1001 86380 86390 1
512773 99512773 1001 86380 86390 1
514028 99514028 1001 86380 86390 1
513956 99513956 1001 86380 86390 1
514009 99514009 1001 86380 86390 1
514054 99514054 1001 86380 86390 1
514216 99514216 1001 86380 86390 1
514051 99514051 1001 86380 86390 1
514686 99514686 1001 86380 86390 1
514738 99514738 1001 86380 86390 1
514753 99514753 1001 86380 86390 1
514567 99514567 1001 86380 86390 1
515287 99515287 1001 86380 86390 1
515281 99515281 1001 86380 86390 1
515412 99515412 1001 86380 86390 1
515793 99515793 1001 86380 86390 1
515716 99515716 1001 86380 86390 1
515690 99515690 1001 86380 86390 1
516456 99516456 1001 86380 86390 1
516099 99516099 1001 86380 86390 1
516155 99516155 1001 86380 86390 1
515930 99515930 1001 86380 86390 1
516047 99516047 1001 86380 86390 1
516627 99516627 1001 86380 86390 1
516615 99516615 1001 86380 86390 1
516516 99516516 1001 86380 86390 1
517304 99517304 1001 86380 86390 1
517262 99517262 1001 86380 86390 1
517211 99517211 1001 86380 86390 1
516859 99516859 1001 86380 86390 1
516720 99516720 1001 86380 86390 1
516839 99516839 1001 86380 86390 1
517515 99517515 1001 86380 86390 1
518148 99518148 1001 86380 86390 1
517891 99517891 1001 86380 86390 1
517853 99517853 1001 86380 86390 1
517937 99517937 1001 86380 86390 1
517609 99517609 1001 86380 86390 1
517577 99517577 1001 86380 86390 1
518357 99518357 1001 86380 86390 1
518244 99518244 1001 86380 86390 1
518169 99518169 1001 86380 86390 1
518873 99518873 1001 86380 86390 1
518848 99518848 1001 86380 86390 1
518933 99518933 1001 86380 86390 1
518629 99518629 1001 86380 86390 1
518594 99518594 1001 86380 86390 1
518600 99518600 1001 86380 86390 1
518488 99518488 1001 86380 86390 1
518505 99518505 1001 86380 86390 1
518429 99518429 1001 86380 86390 1
519191 99519191 1001 86380 86390 1
519779 99519779 1001 86380 86390 1
519752 99519752 1001 86380 86390 1
519403 99519403 1001 86380 86390 1
519566 99519566 1001 86380 86390 1
519258 99519258 1001 86380 86390 1
519392 99519392 1001 86380 86390 1
520567 99520567 1001 86380 86390 1
520440 99520440 1001 86380 86390 1
520508 99520508 1001 86380 86390 1
520097 99520097 1001 86380 86390 1
520160 99520160 1001 86380 86390 1
520716 99520716 1001 86380 86390 1
520768 99520768 1001 86380 86390 1
520648 99520648 1001 86380 86390 1
521392 99521392 1001 86380 86390 1
521412 99521412 1001 86380 86390 1
520847 99520847 1001 86380 86390 1
521645 99521645 1001 86380 86390 1
522118 99522118 1001 86380 86390 1
522188 99522188 1001 86380 86390 1
521997 99521997 1001 86380 86390 1
521917 99521917 1001 86380 86390 1
521757 99521757 1001 86380 86390 1
522471 99522471 1001 86380 86390 1
522303 99522303 1001 86380 86390 1
522441 99522441 1001 86380 86390 1
523073 99523073 1001 86380 86390 1
522944 99522944 1001 86380 86390 1
522822 99522822 1001 86380 86390 1
522836 99522836 1001 86380 86390 1
522864 99522864 1001 86380 86390 1
522594 99522594 1001 86380 86390 1
522558 99522558 1001 86380 86390 1
523128 99523128 1001 86380 86390 1
523323 99523323 1001 86380 86390 1
523165 99523165 1001 86380 86390 1
523671 99523671 1001 86380 86390 1
523416 99523416 1001 86380 86390 1
523968 99523968 1001 86380 86390 1
524065 99524065 1001 86380 86390 1
524577 99524577 1001 86380 86390 1
524486 99524486 1001 86380 86390 1
524497 99524497 1001 86380 86390 1
524783 99524783 1001 86380 86390 1
525417 99525417 1001 86380 86390 1
525513 99525513 1001 86380 86390 1
525323 99525323 1001 86380 86390 1
525076 99525076 1001 86380 86390 1
525640 99525640 1001 86380 86390 1
525629 99525629 1001 86380 86390 1
526391 99526391 1001 86380 86390 1
526350 99526350 1001 86380 86390 1
526225 99526225 1001 86380 86390 1
526367 99526367 1001 86380 86390 1
526253 99526253 1001 86380 86390 1
526418 99526418 1001 86380 86390 1
526076 99526076 1001 86380 86390 1
526167 99526167 1001 86380 86390 1
526009 99526009 1001 86380 86390 1
525816 99525816 1001 86380 86390 1
525921 99525921 1001 86380 86390 1
525988 99525988 1001 86380 86390 1
525928 99525928 1001 86380 86390 1
526464 99526464 1001 86380 86390 1
527231 99527231 1001 86380 86390 1
527130 99527130 1001 86380 86390 1
527055 99527055 1001 86380 86390 1
526889 99526889 1001 86380 86390 1
527402 99527402 1001 86380 86390 1
527299 99527299 1001 86380 86390 1
528047 99528047 1001 86380 86390 1
527917 99527917 1001 86380 86390 1
527486 99527486 1001 86380 86390 1
528749 99528749 1001 86380 86390 1
528738 99528738 1001 86380 86390 1
528753 99528753 1001 86380 86390 1
528894 99528894 1001 86380 86390 1
528604 99528604 1001 86380 86390 1
528991 99528991 1001 86380 86390 1
528971 99528971 1001 86380 86390 1
528946 99528946 1001 86380 86390 1
529000 99529000 1001 86380 86390 1
529560 99529560 1001 86380 86390 1
529422 99529422 1001 86380 86390 1
529503 99529503 1001 86380 86390 1
529220 99529220 1001 86380 86390 1
530433 99530433 1001 86380 86390 1
530546 99530546 1001 86380 86390 1
529953 99529953 1001 86380 86390 1
530600 99530600 1001 86380 86390 1
531307 99531307 1001 86380 86390 1
531072 99531072 1001 86380 86390 1
531131 99531131 1001 86380 86390 1
530953 99530953 1001 86380 86390 1
531537 99531537 1001 86380 86390 1
531488 99531488 1001 86380 86390 1
532009 99532009 1001 86380 86390 1
531844 99531844 1001 86380 86390 1
532333 99532333 1001 86380 86390 1
532206 99532206 1001 86380 86390 1
532389 99532389 1001 86380 86390 1
532409 99532409 1001 86380 86390 1
532945 99532945 1001 86380 86390 1
532902 99532902 1001 86380 86390 1
532467 99532467 1001 86380 86390 1
532610 99532610 1001 86380 86390 1
532430 99532430 1001 86380 86390 1
532472 99532472 1001 86380 86390 1
533127 99533127 1001 86380 86390 1
533690 99533690 1001 86380 86390 1
533746 99533746 1001 86380 86390 1
533761 99533761 1001 86380 86390 1
533596 99533596 1001 86380 86390 1
533425 99533425 1001 86380 86390 1
534555 99534555 1001 86380 86390 1
534481 99534481 1001 86380 86390 1
534559 99534559 1001 86380 86390 1
534663 99534663 1001 86380 86390 1
534431 99534431 1001 86380 86390 1
534220 99534220 1001 86380 86390 1
534839 99534839 1001 86380 86390 1
534750 99534750 1001 86380 86390 1
535362 99535362 1001 86380 86390 1
535489 99535489 1001 86380 86390 1
535218 99535218 1001 86380 86390 1
534982 99534982 1001 86380 86390 1
535035 99535035 1001 86380 86390 1
536303 99536303 1001 86380 86390 1
535799 99535799 1001 86380 86390 1
536491 99536491 1001 86380 86390 1
536416 99536416 1001 86380 86390 1
536868 99536868 1001 86380 86390 1
536940 99536940 1001 86380 86390 1
536727 99536727 1001 86380 86390 1
536601 99536601 1001 86380 86390 1
536578 99536578 1001 86380 86390 1
537231 99537231 1001 86380 86390 1
537210 99537210 1001 86380 86390 1
537816 99537816 1001 86380 86390 1
537643 99537643 1001 86380 86390 1
537740 99537740 1001 86380 86390 1
537529 99537529 1001 86380 86390 1
538081 99538081 1001 86380 86390 1
538139 99538139 1001 86380 86390 1
538173 99538173 1001 86380 86390 1
538725 99538725 1001 86380 86390 1
538362 99538362 1001 86380 86390 1
538234 99538234 1001 86380 86390 1
538196 99538196 1001 86380 86390 1
538252 99538252 1001 86380 86390 1
538267 99538267 1001 86380 86390 1
538397 99538397 1001 86380 86390 1
539553 99539553 1001 86380 86390 1
539504 99539504 1001 86380 86390 1
539280 99539280 1001 86380 86390 1
539289 99539289 1001 86380 86390 1
539702 99539702 1001 86380 86390 1
540390 99540390 1001 86380 86390 1
540449 99540449 1001 86380 86390 1
540387 99540387 1001 86380 86390 1
540137 99540137 1001 86380 86390 1
540228 99540228 1001 86380 86390 1
540061 99540061 1001 86380 86390 1
539911 99539911 1001 86380 86390 1
539995 99539995 1001 86380 86390 1
540662 99540662 1001 86380 86390 1
541233 99541233 1001 86380 86390 1
541093 99541093 1001 86380 86390 1
540908 99540908 1001 86380 86390 1
541029 99541029 1001 86380 86390 1
540831 99540831 1001 86380 86390 1
540703 99540703 1001 86380 86390 1
541460 99541460 1001 86380 86390 1
541486 99541486 1001 86380 86390 1
541357 99541357 1001 86380 86390 1
541435 99541435 1001 86380 86390 1
541327 99541327 1001 86380 86390 1
541918 99541918 1001 86380 86390 1
542097 99542097 1001 86380 86390 1
541737 99541737 1001 86380 86390 1
541854 99541854 1001 86380 86390 1
541541 99541541 1001 86380 86390 1
541596 99541596 1001 86380 86390 1
541506 99541506 1001 86380 86390 1
542942 99542942 1001 86380 86390 1
542919 99542919 1001 86380 86390 1
542657 99542657 1001 86380 86390 1
542497 99542497 1001 86380 86390 1
543417 99543417 1001 86380 86390 1
543564 99543564 1001 86380 86390 1
543813 99543813 1001 86380 86390 1
544408 99544408 1001 86380 86390 1
544427 99544427 1001 86380 86390 1
544352 99544352 1001 86380 86390 1
544111 99544111 1001 86380 86390 1
544038 99544038 1001 86380 86390 1
544609 99544609 1001 86380 86390 1
544701 99544701 1001 86380 86390 1
544668 99544668 1001 86380 86390 1
400308 99400308 1001 86380 86390 1
400247 99400247 1001 86380 86390 1
400414 99400414 1001 86380 86390 1
401183 99401183 1001 86380 86390 1
401305 99401305 1001 86380 86390 1
401355 99401355 1001 86380 86390 1
401425 99401425 1001 86380 86390 1
401571 99401571 1001 86380 86390 1
401578 99401578 1001 86380 86390 1
401594 99401594 1001 86380 86390 1
401609 99401609 1001 86380 86390 1
401776 99401776 1001 86380 86390 1
401710 99401710 1001 86380 86390 1
402095 99402095 1001 86380 86390 1
402292 99402292 1001 86380 86390 1
402493 99402493 1001 86380 86390 1
402574 99402574 1001 86380 86390 1
402670 99402670 1001 86380 86390 1
402872 99402872 1001 86380 86390 1
402695 99402695 1001 86380 86390 1
403346 99403346 1001 86380 86390 1
403557 99403557 1001 86380 86390 1
404536 99404536 1001 86380 86390 1
404666 99404666 1001 86380 86390 1
405064 99405064 1001 86380 86390 1
405034 99405034 1001 86380 86390 1
405190 99405190 1001 86380 86390 1
405120 99405120 1001 86380 86390 1
405228 99405228 1001 86380 86390 1
405414 99405414 1001 86380 86390 1
405393 99405393 1001 86380 86390 1
405592 99405592 1001 86380 86390 1
405654 99405654 1001 86380 86390 1
405978 99405978 1001 86380 86390 1
406028 99406028 1001 86380 86390 1
406092 99406092 1001 86380 86390 1
406425 99406425 1001 86380 86390 1
406993 99406993 1001 86380 86390 1
407114 99407114 1001 86380 86390 1
407817 99407817 1001 86380 86390 1
408224 99408224 1001 86380 86390 1
408445 99408445 1001 86380 86390 1
408607 99408607 1001 86380 86390 1
408958 99408958 1001 86380 86390 1
409237 99409237 1001 86380 86390 1
409349 99409349 1001 86380 86390 1
409308 99409308 1001 86380 86390 1
409589 99409589 1001 86380 86390 1
409615 99409615 1001 86380 86390 1
409984 99409984 1001 86380 86390 1
410229 99410229 1001 86380 86390 1
410298 99410298 1001 86380 86390 1
410427 99410427 1001 86380 86390 1
410799 99410799 1001 86380 86390 1
410776 99410776 1001 86380 86390 1
411056 99411056 1001 86380 86390 1
411378 99411378 1001 86380 86390 1
411616 99411616 1001 86380 86390 1
412070 99412070 1001 86380 86390 1
413337 99413337 1001 86380 86390 1
413421 99413421 1001 86380 86390 1
413587 99413587 1001 86380 86390 1
413179 99413179 1001 86380 86390 1
412917 99412917 1001 86380 86390 1
412539 99412539 1001 86380 86390 1
414095 99414095 1001 86380 86390 1
415272 99415272 1001 86380 86390 1
414984 99414984 1001 86380 86390 1
414739 99414739 1001 86380 86390 1
414634 99414634 1001 86380 86390 1
414311 99414311 1001 86380 86390 1
414345 99414345 1001 86380 86390 1
415476 99415476 1001 86380 86390 1
415686 99415686 1001 86380 86390 1
415410 99415410 1001 86380 86390 1
416726 99416726 1001 86380 86390 1
416813 99416813 1001 86380 86390 1
416501 99416501 1001 86380 86390 1
416210 99416210 1001 86380 86390 1
415987 99415987 1001 86380 86390 1
416122 99416122 1001 86380 86390 1
417259 99417259 1001 86380 86390 1
418766 99418766 1001 86380 86390 1
418085 99418085 1001 86380 86390 1
418092 99418092 1001 86380 86390 1
418175 99418175 1001 86380 86390 1
417650 99417650 1001 86380 86390 1
419202 99419202 1001 86380 86390 1
420143 99420143 1001 86380 86390 1
419997 99419997 1001 86380 86390 1
419374 99419374 1001 86380 86390 1
419451 99419451 1001 86380 86390 1
421758 99421758 1001 86380 86390 1
421885 99421885 1001 86380 86390 1
421641 99421641 1001 86380 86390 1
421401 99421401 1001 86380 86390 1
420942 99420942 1001 86380 86390 1
421013 99421013 1001 86380 86390 1
420854 99420854 1001 86380 86390 1
420885 99420885 1001 86380 86390 1
422196 99422196 1001 86380 86390 1
422152 99422152 1001 86380 86390 1
423351 99423351 1001 86380 86390 1
423034 99423034 1001 86380 86390 1
423235 99423235 1001 86380 86390 1
422796 99422796 1001 86380 86390 1
422826 99422826 1001 86380 86390 1
422657 99422657 1001 86380 86390 1
424006 99424006 1001 86380 86390 1
425220 99425220 1001 86380 86390 1
425331 99425331 1001 86380 86390 1
424869 99424869 1001 86380 86390 1
424425 99424425 1001 86380 86390 1
425585 99425585 1001 86380 86390 1
426315 99426315 1001 86380 86390 1
425868 99425868 1001 86380 86390 1
427391 99427391 1001 86380 86390 1
428602 99428602 1001 86380 86390 1
428563 99428563 1001 86380 86390 1
428959 99428959 1001 86380 86390 1
429142 99429142 1001 86380 86390 1
430165 99430165 1001 86380 86390 1
429603 99429603 1001 86380 86390 1
429523 99429523 1001 86380 86390 1
430596 99430596 1001 86380 86390 1
431978 99431978 1001 86380 86390 1
432048 99432048 1001 86380 86390 1
431932 99431932 1001 86380 86390 1
432049 99432049 1001 86380 86390 1
431607 99431607 1001 86380 86390 1
431641 99431641 1001 86380 86390 1
431471 99431471 1001 86380 86390 1
430890 99430890 1001 86380 86390 1
433411 99433411 1001 86380 86390 1
432665 99432665 1001 86380 86390 1
434033 99434033 1001 86380 86390 1
435314 99435314 1001 86380 86390 1
435338 99435338 1001 86380 86390 1
435082 99435082 1001 86380 86390 1
435319 99435319 1001 86380 86390 1
434144 99434144 1001 86380 86390 1
435824 99435824 1001 86380 86390 1
435545 99435545 1001 86380 86390 1
435806 99435806 1001 86380 86390 1
435501 99435501 1001 86380 86390 1
435665 99435665 1001 86380 86390 1
436872 99436872 1001 86380 86390 1
436920 99436920 1001 86380 86390 1
436422 99436422 1001 86380 86390 1
436559 99436559 1001 86380 86390 1
435964 99435964 1001 86380 86390 1
300637 99300637 1001 86380 86390 1
300473 99300473 1001 86380 86390 1
300487 99300487 1001 86380 86390 1
300505 99300505 1001 86380 86390 1
300418 99300418 1001 86380 86390 1
300819 99300819 1001 86380 86390 1
300873 99300873 1001 86380 86390 1
300927 99300927 1001 86380 86390 1
301442 99301442 1001 86380 86390 1
301473 99301473 1001 86380 86390 1
301348 99301348 1001 86380 86390 1
301017 99301017 1001 86380 86390 1
301677 99301677 1001 86380 86390 1
302354 99302354 1001 86380 86390 1
302080 99302080 1001 86380 86390 1
301912 99301912 1001 86380 86390 1
302520 99302520 1001 86380 86390 1
302575 99302575 1001 86380 86390 1
302433 99302433 1001 86380 86390 1
302421 99302421 1001 86380 86390 1
303378 99303378 1001 86380 86390 1
303943 99303943 1001 86380 86390 1
304000 99304000 1001 86380 86390 1
303812 99303812 1001 86380 86390 1
303735 99303735 1001 86380 86390 1
303826 99303826 1001 86380 86390 1
303504 99303504 1001 86380 86390 1
303544 99303544 1001 86380 86390 1
304809 99304809 1001 86380 86390 1
304381 99304381 1001 86380 86390 1
305012 99305012 1001 86380 86390 1
305027 99305027 1001 86380 86390 1
304877 99304877 1001 86380 86390 1
304879 99304879 1001 86380 86390 1
304958 99304958 1001 86380 86390 1
305544 99305544 1001 86380 86390 1
305514 99305514 1001 86380 86390 1
305305 99305305 1001 86380 86390 1
305358 99305358 1001 86380 86390 1
305180 99305180 1001 86380 86390 1
500171 99500171 1001 86380 86390 1
500750 99500750 1001 86380 86390 1
500683 99500683 1001 86380 86390 1
500194 99500194 1001 86380 86390 1
501603 99501603 1001 86380 86390 1
501608 99501608 1001 86380 86390 1
501462 99501462 1001 86380 86390 1
501527 99501527 1001 86380 86390 1
501454 99501454 1001 86380 86390 1
501074 99501074 1001 86380 86390 1
501195 99501195 1001 86380 86390 1
501683 99501683 1001 86380 86390 1
501738 99501738 1001 86380 86390 1
502189 99502189 1001 86380 86390 1
502076 99502076 1001 86380 86390 1
502028 99502028 1001 86380 86390 1
502509 99502509 1001 86380 86390 1
502575 99502575 1001 86380 86390 1
503119 99503119 1001 86380 86390 1
502990 99502990 1001 86380 86390 1
503368 99503368 1001 86380 86390 1
503324 99503324 1001 86380 86390 1
503938 99503938 1001 86380 86390 1
503921 99503921 1001 86380 86390 1
504051 99504051 1001 86380 86390 1
503657 99503657 1001 86380 86390 1
503700 99503700 1001 86380 86390 1
504806 99504806 1001 86380 86390 1
504808 99504808 1001 86380 86390 1
504696 99504696 1001 86380 86390 1
504442 99504442 1001 86380 86390 1
504447 99504447 1001 86380 86390 1
504502 99504502 1001 86380 86390 1
505027 99505027 1001 86380 86390 1
505066 99505066 1001 86380 86390 1
505397 99505397 1001 86380 86390 1
505273 99505273 1001 86380 86390 1
505924 99505924 1001 86380 86390 1
506447 99506447 1001 86380 86390 1
506401 99506401 1001 86380 86390 1
505976 99505976 1001 86380 86390 1
506679 99506679 1001 86380 86390 1
507400 99507400 1001 86380 86390 1
507326 99507326 1001 86380 86390 1
507070 99507070 1001 86380 86390 1
507200 99507200 1001 86380 86390 1
506981 99506981 1001 86380 86390 1
507605 99507605 1001 86380 86390 1
507624 99507624 1001 86380 86390 1
508099 99508099 1001 86380 86390 1
508234 99508234 1001 86380 86390 1
507943 99507943 1001 86380 86390 1
507821 99507821 1001 86380 86390 1
507797 99507797 1001 86380 86390 1
508267 99508267 1001 86380 86390 1
508885 99508885 1001 86380 86390 1
508953 99508953 1001 86380 86390 1
508902 99508902 1001 86380 86390 1
508743 99508743 1001 86380 86390 1
508678 99508678 1001 86380 86390 1
508810 99508810 1001 86380 86390 1
508553 99508553 1001 86380 86390 1
509201 99509201 1001 86380 86390 1
509267 99509267 1001 86380 86390 1
509712 99509712 1001 86380 86390 1
509651 99509651 1001 86380 86390 1
509639 99509639 1001 86380 86390 1
509449 99509449 1001 86380 86390 1
509464 99509464 1001 86380 86390 1
509338 99509338 1001 86380 86390 1
509481 99509481 1001 86380 86390 1
509303 99509303 1001 86380 86390 1
509913 99509913 1001 86380 86390 1
509984 99509984 1001 86380 86390 1
509972 99509972 1001 86380 86390 1
509999 99509999 1001 86380 86390 1
510716 99510716 1001 86380 86390 1
510408 99510408 1001 86380 86390 1
510213 99510213 1001 86380 86390 1
510861 99510861 1001 86380 86390 1
511408 99511408 1001 86380 86390 1
511297 99511297 1001 86380 86390 1
511141 99511141 1001 86380 86390 1
510983 99510983 1001 86380 86390 1
510999 99510999 1001 86380 86390 1
511662 99511662 1001 86380 86390 1
512176 99512176 1001 86380 86390 1
512334 99512334 1001 86380 86390 1
512235 99512235 1001 86380 86390 1
511808 99511808 1001 86380 86390 1
512390 99512390 1001 86380 86390 1
513003 99513003 1001 86380 86390 1
513147 99513147 1001 86380 86390 1
512882 99512882 1001 86380 86390 1
512655 99512655 1001 86380 86390 1
512609 99512609 1001 86380 86390 1
513373 99513373 1001 86380 86390 1
513404 99513404 1001 86380 86390 1
513226 99513226 1001 86380 86390 1
513408 99513408 1001 86380 86390 1
513928 99513928 1001 86380 86390 1
513820 99513820 1001 86380 86390 1
513757 99513757 1001 86380 86390 1
514720 99514720 1001 86380 86390 1
514841 99514841 1001 86380 86390 1
514851 99514851 1001 86380 86390 1
514581 99514581 1001 86380 86390 1
514252 99514252 1001 86380 86390 1
514977 99514977 1001 86380 86390 1
515490 99515490 1001 86380 86390 1
515317 99515317 1001 86380 86390 1
515460 99515460 1001 86380 86390 1
515067 99515067 1001 86380 86390 1
515853 99515853 1001 86380 86390 1
515884 99515884 1001 86380 86390 1
515770 99515770 1001 86380 86390 1
515796 99515796 1001 86380 86390 1
515692 99515692 1001 86380 86390 1
516355 99516355 1001 86380 86390 1
516424 99516424 1001 86380 86390 1
516467 99516467 1001 86380 86390 1
516273 99516273 1001 86380 86390 1
516249 99516249 1001 86380 86390 1
516250 99516250 1001 86380 86390 1
515967 99515967 1001 86380 86390 1
515910 99515910 1001 86380 86390 1
516595 99516595 1001 86380 86390 1
517133 99517133 1001 86380 86390 1
517210 99517210 1001 86380 86390 1
517318 99517318 1001 86380 86390 1
517149 99517149 1001 86380 86390 1
516975 99516975 1001 86380 86390 1
517049 99517049 1001 86380 86390 1
516725 99516725 1001 86380 86390 1
517372 99517372 1001 86380 86390 1
518049 99518049 1001 86380 86390 1
517793 99517793 1001 86380 86390 1
517890 99517890 1001 86380 86390 1
517621 99517621 1001 86380 86390 1
517729 99517729 1001 86380 86390 1
517639 99517639 1001 86380 86390 1
518314 99518314 1001 86380 86390 1
518188 99518188 1001 86380 86390 1
518292 99518292 1001 86380 86390 1
518312 99518312 1001 86380 86390 1
518951 99518951 1001 86380 86390 1
518887 99518887 1001 86380 86390 1
518590 99518590 1001 86380 86390 1
518458 99518458 1001 86380 86390 1
518556 99518556 1001 86380 86390 1
519800 99519800 1001 86380 86390 1
519645 99519645 1001 86380 86390 1
519495 99519495 1001 86380 86390 1
519423 99519423 1001 86380 86390 1
519214 99519214 1001 86380 86390 1
520538 99520538 1001 86380 86390 1
520174 99520174 1001 86380 86390 1
520828 99520828 1001 86380 86390 1
521319 99521319 1001 86380 86390 1
521062 99521062 1001 86380 86390 1
521091 99521091 1001 86380 86390 1
520990 99520990 1001 86380 86390 1
520888 99520888 1001 86380 86390 1
520997 99520997 1001 86380 86390 1
520947 99520947 1001 86380 86390 1
521494 99521494 1001 86380 86390 1
521469 99521469 1001 86380 86390 1
521665 99521665 1001 86380 86390 1
522240 99522240 1001 86380 86390 1
521918 99521918 1001 86380 86390 1
521973 99521973 1001 86380 86390 1
522073 99522073 1001 86380 86390 1
521706 99521706 1001 86380 86390 1
522335 99522335 1001 86380 86390 1
523035 99523035 1001 86380 86390 1
522963 99522963 1001 86380 86390 1
522711 99522711 1001 86380 86390 1
523142 99523142 1001 86380 86390 1
523791 99523791 1001 86380 86390 1
523895 99523895 1001 86380 86390 1
523832 99523832 1001 86380 86390 1
523689 99523689 1001 86380 86390 1
523731 99523731 1001 86380 86390 1
523325 99523325 1001 86380 86390 1
523353 99523353 1001 86380 86390 1
523972 99523972 1001 86380 86390 1
524708 99524708 1001 86380 86390 1
524545 99524545 1001 86380 86390 1
524840 99524840 1001 86380 86390 1
524853 99524853 1001 86380 86390 1
525304 99525304 1001 86380 86390 1
525345 99525345 1001 86380 86390 1
525771 99525771 1001 86380 86390 1
526362 99526362 1001 86380 86390 1
526069 99526069 1001 86380 86390 1
526096 99526096 1001 86380 86390 1
526607 99526607 1001 86380 86390 1
526428 99526428 1001 86380 86390 1
526467 99526467 1001 86380 86390 1
526587 99526587 1001 86380 86390 1
527067 99527067 1001 86380 86390 1
527017 99527017 1001 86380 86390 1
526863 99526863 1001 86380 86390 1
526903 99526903 1001 86380 86390 1
526784 99526784 1001 86380 86390 1
526836 99526836 1001 86380 86390 1
526824 99526824 1001 86380 86390 1
528024 99528024 1001 86380 86390 1
527598 99527598 1001 86380 86390 1
527513 99527513 1001 86380 86390 1
527578 99527578 1001 86380 86390 1
528111 99528111 1001 86380 86390 1
528102 99528102 1001 86380 86390 1
528261 99528261 1001 86380 86390 1
528093 99528093 1001 86380 86390 1
528107 99528107 1001 86380 86390 1
528737 99528737 1001 86380 86390 1
528493 99528493 1001 86380 86390 1
528573 99528573 1001 86380 86390 1
528523 99528523 1001 86380 86390 1
528562 99528562 1001 86380 86390 1
528384 99528384 1001 86380 86390 1
528340 99528340 1001 86380 86390 1
528484 99528484 1001 86380 86390 1
528989 99528989 1001 86380 86390 1
528968 99528968 1001 86380 86390 1
529689 99529689 1001 86380 86390 1
529562 99529562 1001 86380 86390 1
529630 99529630 1001 86380 86390 1
529672 99529672 1001 86380 86390 1
529673 99529673 1001 86380 86390 1
529379 99529379 1001 86380 86390 1
529350 99529350 1001 86380 86390 1
529300 99529300 1001 86380 86390 1
529288 99529288 1001 86380 86390 1
529147 99529147 1001 86380 86390 1
529282 99529282 1001 86380 86390 1
530423 99530423 1001 86380 86390 1
530208 99530208 1001 86380 86390 1
530144 99530144 1001 86380 86390 1
530275 99530275 1001 86380 86390 1
529933 99529933 1001 86380 86390 1
530657 99530657 1001 86380 86390 1
530559 99530559 1001 86380 86390 1
531280 99531280 1001 86380 86390 1
531348 99531348 1001 86380 86390 1
531012 99531012 1001 86380 86390 1
531054 99531054 1001 86380 86390 1
531147 99531147 1001 86380 86390 1
530792 99530792 1001 86380 86390 1
530913 99530913 1001 86380 86390 1
531515 99531515 1001 86380 86390 1
532144 99532144 1001 86380 86390 1
532068 99532068 1001 86380 86390 1
532070 99532070 1001 86380 86390 1
532125 99532125 1001 86380 86390 1
532114 99532114 1001 86380 86390 1
531834 99531834 1001 86380 86390 1
531918 99531918 1001 86380 86390 1
531828 99531828 1001 86380 86390 1
531932 99531932 1001 86380 86390 1
531643 99531643 1001 86380 86390 1
531682 99531682 1001 86380 86390 1
531721 99531721 1001 86380 86390 1
532402 99532402 1001 86380 86390 1
532933 99532933 1001 86380 86390 1
532909 99532909 1001 86380 86390 1
532941 99532941 1001 86380 86390 1
532651 99532651 1001 86380 86390 1
532514 99532514 1001 86380 86390 1
532497 99532497 1001 86380 86390 1
532524 99532524 1001 86380 86390 1
533133 99533133 1001 86380 86390 1
533922 99533922 1001 86380 86390 1
533886 99533886 1001 86380 86390 1
534594 99534594 1001 86380 86390 1
534556 99534556 1001 86380 86390 1
534492 99534492 1001 86380 86390 1
534626 99534626 1001 86380 86390 1
534552 99534552 1001 86380 86390 1
534109 99534109 1001 86380 86390 1
534863 99534863 1001 86380 86390 1
534827 99534827 1001 86380 86390 1
535357 99535357 1001 86380 86390 1
535483 99535483 1001 86380 86390 1
535490 99535490 1001 86380 86390 1
535277 99535277 1001 86380 86390 1
534941 99534941 1001 86380 86390 1
534949 99534949 1001 86380 86390 1
535053 99535053 1001 86380 86390 1
535638 99535638 1001 86380 86390 1
535641 99535641 1001 86380 86390 1
536156 99536156 1001 86380 86390 1
536209 99536209 1001 86380 86390 1
535988 99535988 1001 86380 86390 1
536056 99536056 1001 86380 86390 1
535929 99535929 1001 86380 86390 1
535812 99535812 1001 86380 86390 1
535766 99535766 1001 86380 86390 1
536417 99536417 1001 86380 86390 1
536512 99536512 1001 86380 86390 1
537107 99537107 1001 86380 86390 1
536912 99536912 1001 86380 86390 1
536810 99536810 1001 86380 86390 1
536888 99536888 1001 86380 86390 1
536759 99536759 1001 86380 86390 1
537349 99537349 1001 86380 86390 1
537353 99537353 1001 86380 86390 1
537782 99537782 1001 86380 86390 1
537474 99537474 1001 86380 86390 1
538006 99538006 1001 86380 86390 1
538559 99538559 1001 86380 86390 1
538574 99538574 1001 86380 86390 1
538316 99538316 1001 86380 86390 1
538385 99538385 1001 86380 86390 1
538983 99538983 1001 86380 86390 1
538875 99538875 1001 86380 86390 1
539403 99539403 1001 86380 86390 1
539277 99539277 1001 86380 86390 1
539214 99539214 1001 86380 86390 1
539795 99539795 1001 86380 86390 1
539668 99539668 1001 86380 86390 1
540172 99540172 1001 86380 86390 1
540257 99540257 1001 86380 86390 1
539859 99539859 1001 86380 86390 1
539851 99539851 1001 86380 86390 1
540523 99540523 1001 86380 86390 1
541227 99541227 1001 86380 86390 1
541009 99541009 1001 86380 86390 1
541012 99541012 1001 86380 86390 1
540853 99540853 1001 86380 86390 1
540869 99540869 1001 86380 86390 1
540859 99540859 1001 86380 86390 1
540771 99540771 1001 86380 86390 1
541938 99541938 1001 86380 86390 1
542081 99542081 1001 86380 86390 1
542038 99542038 1001 86380 86390 1
541786 99541786 1001 86380 86390 1
541856 99541856 1001 86380 86390 1
541909 99541909 1001 86380 86390 1
542129 99542129 1001 86380 86390 1
542181 99542181 1001 86380 86390 1
542262 99542262 1001 86380 86390 1
542229 99542229 1001 86380 86390 1
542604 99542604 1001 86380 86390 1
542510 99542510 1001 86380 86390 1
543103 99543103 1001 86380 86390 1
543661 99543661 1001 86380 86390 1
543508 99543508 1001 86380 86390 1
543308 99543308 1001 86380 86390 1
543298 99543298 1001 86380 86390 1
543782 99543782 1001 86380 86390 1
543938 99543938 1001 86380 86390 1
544589 99544589 1001 86380 86390 1
544251 99544251 1001 86380 86390 1
544123 99544123 1001 86380 86390 1
516798 960 1001 61467 61766 1
400825 99400825 1001 86380 86390 1
400911 99400911 1001 86380 86390 1
400853 99400853 1001 86380 86390 1
400889 99400889 1001 86380 86390 1
402447 99402447 1001 86380 86390 1
402600 99402600 1001 86380 86390 1
402807 99402807 1001 86380 86390 1
403120 99403120 1001 86380 86390 1
403211 99403211 1001 86380 86390 1
403732 99403732 1001 86380 86390 1
404238 99404238 1001 86380 86390 1
404296 99404296 1001 86380 86390 1
404713 99404713 1001 86380 86390 1
404895 99404895 1001 86380 86390 1
405085 99405085 1001 86380 86390 1
405269 99405269 1001 86380 86390 1
405420 99405420 1001 86380 86390 1
405586 99405586 1001 86380 86390 1
405793 99405793 1001 86380 86390 1
406113 99406113 1001 86380 86390 1
406447 99406447 1001 86380 86390 1
407301 99407301 1001 86380 86390 1
407400 99407400 1001 86380 86390 1
407632 99407632 1001 86380 86390 1
407823 99407823 1001 86380 86390 1
408037 99408037 1001 86380 86390 1
408277 99408277 1001 86380 86390 1
408333 99408333 1001 86380 86390 1
408913 99408913 1001 86380 86390 1
409170 99409170 1001 86380 86390 1
409296 99409296 1001 86380 86390 1
409445 99409445 1001 86380 86390 1
409662 99409662 1001 86380 86390 1
409975 99409975 1001 86380 86390 1
410525 99410525 1001 86380 86390 1
410705 99410705 1001 86380 86390 1
411019 99411019 1001 86380 86390 1
412109 99412109 1001 86380 86390 1
413366 99413366 1001 86380 86390 1
413657 99413657 1001 86380 86390 1
412940 99412940 1001 86380 86390 1
413132 99413132 1001 86380 86390 1
412669 99412669 1001 86380 86390 1
412701 99412701 1001 86380 86390 1
413934 99413934 1001 86380 86390 1
413799 99413799 1001 86380 86390 1
413715 99413715 1001 86380 86390 1
414550 99414550 1001 86380 86390 1
416941 99416941 1001 86380 86390 1
416683 99416683 1001 86380 86390 1
416398 99416398 1001 86380 86390 1
416489 99416489 1001 86380 86390 1
415777 99415777 1001 86380 86390 1
416039 99416039 1001 86380 86390 1
416003 99416003 1001 86380 86390 1
417380 99417380 1001 86380 86390 1
417367 99417367 1001 86380 86390 1
417559 99417559 1001 86380 86390 1
418599 99418599 1001 86380 86390 1
418037 99418037 1001 86380 86390 1
418229 99418229 1001 86380 86390 1
418231 99418231 1001 86380 86390 1
417827 99417827 1001 86380 86390 1
417725 99417725 1001 86380 86390 1
417620 99417620 1001 86380 86390 1
417836 99417836 1001 86380 86390 1
419032 99419032 1001 86380 86390 1
419137 99419137 1001 86380 86390 1
420381 99420381 1001 86380 86390 1
420073 99420073 1001 86380 86390 1
420435 99420435 1001 86380 86390 1
419433 99419433 1001 86380 86390 1
420538 99420538 1001 86380 86390 1
419211 99419211 1001 86380 86390 1
420654 99420654 1001 86380 86390 1
421691 99421691 1001 86380 86390 1
421439 99421439 1001 86380 86390 1
421302 99421302 1001 86380 86390 1
421139 99421139 1001 86380 86390 1
421010 99421010 1001 86380 86390 1
421117 99421117 1001 86380 86390 1
422486 99422486 1001 86380 86390 1
422476 99422476 1001 86380 86390 1
423693 99423693 1001 86380 86390 1
423419 99423419 1001 86380 86390 1
423005 99423005 1001 86380 86390 1
423239 99423239 1001 86380 86390 1
425340 99425340 1001 86380 86390 1
425123 99425123 1001 86380 86390 1
424646 99424646 1001 86380 86390 1
424901 99424901 1001 86380 86390 1
424184 99424184 1001 86380 86390 1
424454 99424454 1001 86380 86390 1
426553 99426553 1001 86380 86390 1
426409 99426409 1001 86380 86390 1
426681 99426681 1001 86380 86390 1
425981 99425981 1001 86380 86390 1
426126 99426126 1001 86380 86390 1
426099 99426099 1001 86380 86390 1
425949 99425949 1001 86380 86390 1
427251 99427251 1001 86380 86390 1
428578 99428578 1001 86380 86390 1
428628 99428628 1001 86380 86390 1
428117 99428117 1001 86380 86390 1
427804 99427804 1001 86380 86390 1
428811 99428811 1001 86380 86390 1
429102 99429102 1001 86380 86390 1
429108 99429108 1001 86380 86390 1
428955 99428955 1001 86380 86390 1
428936 99428936 1001 86380 86390 1
430249 99430249 1001 86380 86390 1
429820 99429820 1001 86380 86390 1
429443 99429443 1001 86380 86390 1
430771 99430771 1001 86380 86390 1
431089 99431089 1001 86380 86390 1
431007 99431007 1001 86380 86390 1
431010 99431010 1001 86380 86390 1
432176 99432176 1001 86380 86390 1
433656 99433656 1001 86380 86390 1
433661 99433661 1001 86380 86390 1
433349 99433349 1001 86380 86390 1
433400 99433400 1001 86380 86390 1
433285 99433285 1001 86380 86390 1
433312 99433312 1001 86380 86390 1
432566 99432566 1001 86380 86390 1
434092 99434092 1001 86380 86390 1
435055 99435055 1001 86380 86390 1
435138 99435138 1001 86380 86390 1
435401 99435401 1001 86380 86390 1
434877 99434877 1001 86380 86390 1
434169 99434169 1001 86380 86390 1
434269 99434269 1001 86380 86390 1
435574 99435574 1001 86380 86390 1
435683 99435683 1001 86380 86390 1
436346 99436346 1001 86380 86390 1
436555 99436555 1001 86380 86390 1
437342 99437342 1001 86380 86390 1
300095 99300095 1001 86380 86390 1
300035 99300035 1001 86380 86390 1
300676 99300676 1001 86380 86390 1
300329 99300329 1001 86380 86390 1
300426 99300426 1001 86380 86390 1
300253 99300253 1001 86380 86390 1
301479 99301479 1001 86380 86390 1
301512 99301512 1001 86380 86390 1
301424 99301424 1001 86380 86390 1
301310 99301310 1001 86380 86390 1
300978 99300978 1001 86380 86390 1
301629 99301629 1001 86380 86390 1
301578 99301578 1001 86380 86390 1
301722 99301722 1001 86380 86390 1
301621 99301621 1001 86380 86390 1
302364 99302364 1001 86380 86390 1
302303 99302303 1001 86380 86390 1
302099 99302099 1001 86380 86390 1
302067 99302067 1001 86380 86390 1
302003 99302003 1001 86380 86390 1
302582 99302582 1001 86380 86390 1
302506 99302506 1001 86380 86390 1
303033 99303033 1001 86380 86390 1
302965 99302965 1001 86380 86390 1
302903 99302903 1001 86380 86390 1
302895 99302895 1001 86380 86390 1
302817 99302817 1001 86380 86390 1
302588 99302588 1001 86380 86390 1
302784 99302784 1001 86380 86390 1
303224 99303224 1001 86380 86390 1
303254 99303254 1001 86380 86390 1
303815 99303815 1001 86380 86390 1
303745 99303745 1001 86380 86390 1
303567 99303567 1001 86380 86390 1
303559 99303559 1001 86380 86390 1
303498 99303498 1001 86380 86390 1
304163 99304163 1001 86380 86390 1
304792 99304792 1001 86380 86390 1
304450 99304450 1001 86380 86390 1
304923 99304923 1001 86380 86390 1
304991 99304991 1001 86380 86390 1
304915 99304915 1001 86380 86390 1
305559 99305559 1001 86380 86390 1
305555 99305555 1001 86380 86390 1
305400 99305400 1001 86380 86390 1
500719 99500719 1001 86380 86390 1
500363 99500363 1001 86380 86390 1
500909 99500909 1001 86380 86390 1
500965 99500965 1001 86380 86390 1
501331 99501331 1001 86380 86390 1
501302 99501302 1001 86380 86390 1
501176 99501176 1001 86380 86390 1
501164 99501164 1001 86380 86390 1
501095 99501095 1001 86380 86390 1
501820 99501820 1001 86380 86390 1
502434 99502434 1001 86380 86390 1
502379 99502379 1001 86380 86390 1
502208 99502208 1001 86380 86390 1
502055 99502055 1001 86380 86390 1
502146 99502146 1001 86380 86390 1
502084 99502084 1001 86380 86390 1
502154 99502154 1001 86380 86390 1
502608 99502608 1001 86380 86390 1
503118 99503118 1001 86380 86390 1
503170 99503170 1001 86380 86390 1
502850 99502850 1001 86380 86390 1
503460 99503460 1001 86380 86390 1
503370 99503370 1001 86380 86390 1
503323 99503323 1001 86380 86390 1
503297 99503297 1001 86380 86390 1
504000 99504000 1001 86380 86390 1
503763 99503763 1001 86380 86390 1
503729 99503729 1001 86380 86390 1
504156 99504156 1001 86380 86390 1
504845 99504845 1001 86380 86390 1
504898 99504898 1001 86380 86390 1
504749 99504749 1001 86380 86390 1
504679 99504679 1001 86380 86390 1
504668 99504668 1001 86380 86390 1
504430 99504430 1001 86380 86390 1
504438 99504438 1001 86380 86390 1
504985 99504985 1001 86380 86390 1
505741 99505741 1001 86380 86390 1
505658 99505658 1001 86380 86390 1
505747 99505747 1001 86380 86390 1
505363 99505363 1001 86380 86390 1
505345 99505345 1001 86380 86390 1
506286 99506286 1001 86380 86390 1
506156 99506156 1001 86380 86390 1
505986 99505986 1001 86380 86390 1
506091 99506091 1001 86380 86390 1
507317 99507317 1001 86380 86390 1
507102 99507102 1001 86380 86390 1
507176 99507176 1001 86380 86390 1
506963 99506963 1001 86380 86390 1
507539 99507539 1001 86380 86390 1
508133 99508133 1001 86380 86390 1
508123 99508123 1001 86380 86390 1
508047 99508047 1001 86380 86390 1
508193 99508193 1001 86380 86390 1
507953 99507953 1001 86380 86390 1
507928 99507928 1001 86380 86390 1
508032 99508032 1001 86380 86390 1
507930 99507930 1001 86380 86390 1
507883 99507883 1001 86380 86390 1
507642 99507642 1001 86380 86390 1
507661 99507661 1001 86380 86390 1
508664 99508664 1001 86380 86390 1
508784 99508784 1001 86380 86390 1
508612 99508612 1001 86380 86390 1
508487 99508487 1001 86380 86390 1
509227 99509227 1001 86380 86390 1
509254 99509254 1001 86380 86390 1
509271 99509271 1001 86380 86390 1
509158 99509158 1001 86380 86390 1
509839 99509839 1001 86380 86390 1
509854 99509854 1001 86380 86390 1
509876 99509876 1001 86380 86390 1
509347 99509347 1001 86380 86390 1
509297 99509297 1001 86380 86390 1
509378 99509378 1001 86380 86390 1
509419 99509419 1001 86380 86390 1
509963 99509963 1001 86380 86390 1
510034 99510034 1001 86380 86390 1
509945 99509945 1001 86380 86390 1
510554 99510554 1001 86380 86390 1
510455 99510455 1001 86380 86390 1
510266 99510266 1001 86380 86390 1
510784 99510784 1001 86380 86390 1
510825 99510825 1001 86380 86390 1
511450 99511450 1001 86380 86390 1
511464 99511464 1001 86380 86390 1
511377 99511377 1001 86380 86390 1
511509 99511509 1001 86380 86390 1
511336 99511336 1001 86380 86390 1
511199 99511199 1001 86380 86390 1
511238 99511238 1001 86380 86390 1
510993 99510993 1001 86380 86390 1
511590 99511590 1001 86380 86390 1
511595 99511595 1001 86380 86390 1
512039 99512039 1001 86380 86390 1
511864 99511864 1001 86380 86390 1
511760 99511760 1001 86380 86390 1
511770 99511770 1001 86380 86390 1
513032 99513032 1001 86380 86390 1
512943 99512943 1001 86380 86390 1
513221 99513221 1001 86380 86390 1
513872 99513872 1001 86380 86390 1
513900 99513900 1001 86380 86390 1
513567 99513567 1001 86380 86390 1
513568 99513568 1001 86380 86390 1
513470 99513470 1001 86380 86390 1
514409 99514409 1001 86380 86390 1
514860 99514860 1001 86380 86390 1
514955 99514955 1001 86380 86390 1
515550 99515550 1001 86380 86390 1
515462 99515462 1001 86380 86390 1
515784 99515784 1001 86380 86390 1
516418 99516418 1001 86380 86390 1
516200 99516200 1001 86380 86390 1
516170 99516170 1001 86380 86390 1
515928 99515928 1001 86380 86390 1
516676 99516676 1001 86380 86390 1
516702 99516702 1001 86380 86390 1
517239 99517239 1001 86380 86390 1
517162 99517162 1001 86380 86390 1
517297 99517297 1001 86380 86390 1
517041 99517041 1001 86380 86390 1
516873 99516873 1001 86380 86390 1
516772 99516772 1001 86380 86390 1
517449 99517449 1001 86380 86390 1
517441 99517441 1001 86380 86390 1
517506 99517506 1001 86380 86390 1
518156 99518156 1001 86380 86390 1
518109 99518109 1001 86380 86390 1
517943 99517943 1001 86380 86390 1
517788 99517788 1001 86380 86390 1
517949 99517949 1001 86380 86390 1
517809 99517809 1001 86380 86390 1
517850 99517850 1001 86380 86390 1
517653 99517653 1001 86380 86390 1
518278 99518278 1001 86380 86390 1
518286 99518286 1001 86380 86390 1
518952 99518952 1001 86380 86390 1
518903 99518903 1001 86380 86390 1
518827 99518827 1001 86380 86390 1
518817 99518817 1001 86380 86390 1
518684 99518684 1001 86380 86390 1
518599 99518599 1001 86380 86390 1
518444 99518444 1001 86380 86390 1
518372 99518372 1001 86380 86390 1
518517 99518517 1001 86380 86390 1
519778 99519778 1001 86380 86390 1
519637 99519637 1001 86380 86390 1
519794 99519794 1001 86380 86390 1
519253 99519253 1001 86380 86390 1
520607 99520607 1001 86380 86390 1
520478 99520478 1001 86380 86390 1
520582 99520582 1001 86380 86390 1
520427 99520427 1001 86380 86390 1
520109 99520109 1001 86380 86390 1
520793 99520793 1001 86380 86390 1
520796 99520796 1001 86380 86390 1
520709 99520709 1001 86380 86390 1
520657 99520657 1001 86380 86390 1
520701 99520701 1001 86380 86390 1
521361 99521361 1001 86380 86390 1
521400 99521400 1001 86380 86390 1
521183 99521183 1001 86380 86390 1
521070 99521070 1001 86380 86390 1
520905 99520905 1001 86380 86390 1
521583 99521583 1001 86380 86390 1
521262 99521262 1001 86380 86390 1
521495 99521495 1001 86380 86390 1
521549 99521549 1001 86380 86390 1
521617 99521617 1001 86380 86390 1
522203 99522203 1001 86380 86390 1
522165 99522165 1001 86380 86390 1
522103 99522103 1001 86380 86390 1
522225 99522225 1001 86380 86390 1
522059 99522059 1001 86380 86390 1
522008 99522008 1001 86380 86390 1
521777 99521777 1001 86380 86390 1
521753 99521753 1001 86380 86390 1
521745 99521745 1001 86380 86390 1
522368 99522368 1001 86380 86390 1
522446 99522446 1001 86380 86390 1
522799 99522799 1001 86380 86390 1
522853 99522853 1001 86380 86390 1
522898 99522898 1001 86380 86390 1
522615 99522615 1001 86380 86390 1
522661 99522661 1001 86380 86390 1
523284 99523284 1001 86380 86390 1
523173 99523173 1001 86380 86390 1
523843 99523843 1001 86380 86390 1
523820 99523820 1001 86380 86390 1
523826 99523826 1001 86380 86390 1
523839 99523839 1001 86380 86390 1
523674 99523674 1001 86380 86390 1
523513 99523513 1001 86380 86390 1
523475 99523475 1001 86380 86390 1
523333 99523333 1001 86380 86390 1
524000 99524000 1001 86380 86390 1
524042 99524042 1001 86380 86390 1
524673 99524673 1001 86380 86390 1
524816 99524816 1001 86380 86390 1
525393 99525393 1001 86380 86390 1
525237 99525237 1001 86380 86390 1
525105 99525105 1001 86380 86390 1
525621 99525621 1001 86380 86390 1
526436 99526436 1001 86380 86390 1
526496 99526496 1001 86380 86390 1
527154 99527154 1001 86380 86390 1
526983 99526983 1001 86380 86390 1
526660 99526660 1001 86380 86390 1
526690 99526690 1001 86380 86390 1
527362 99527362 1001 86380 86390 1
527045 99527045 1001 86380 86390 1
527956 99527956 1001 86380 86390 1
527881 99527881 1001 86380 86390 1
527756 99527756 1001 86380 86390 1
527644 99527644 1001 86380 86390 1
528204 99528204 1001 86380 86390 1
528708 99528708 1001 86380 86390 1
528567 99528567 1001 86380 86390 1
528639 99528639 1001 86380 86390 1
528575 99528575 1001 86380 86390 1
528498 99528498 1001 86380 86390 1
528694 99528694 1001 86380 86390 1
528375 99528375 1001 86380 86390 1
529001 99529001 1001 86380 86390 1
529665 99529665 1001 86380 86390 1
529629 99529629 1001 86380 86390 1
529669 99529669 1001 86380 86390 1
529622 99529622 1001 86380 86390 1
529347 99529347 1001 86380 86390 1
529252 99529252 1001 86380 86390 1
529205 99529205 1001 86380 86390 1
529848 99529848 1001 86380 86390 1
530415 99530415 1001 86380 86390 1
530221 99530221 1001 86380 86390 1
530062 99530062 1001 86380 86390 1
530127 99530127 1001 86380 86390 1
531067 99531067 1001 86380 86390 1
531524 99531524 1001 86380 86390 1
532032 99532032 1001 86380 86390 1
531958 99531958 1001 86380 86390 1
531908 99531908 1001 86380 86390 1
531732 99531732 1001 86380 86390 1
531760 99531760 1001 86380 86390 1
532339 99532339 1001 86380 86390 1
532352 99532352 1001 86380 86390 1
532226 99532226 1001 86380 86390 1
532892 99532892 1001 86380 86390 1
532951 99532951 1001 86380 86390 1
532850 99532850 1001 86380 86390 1
532717 99532717 1001 86380 86390 1
532667 99532667 1001 86380 86390 1
532759 99532759 1001 86380 86390 1
532468 99532468 1001 86380 86390 1
533137 99533137 1001 86380 86390 1
533798 99533798 1001 86380 86390 1
533461 99533461 1001 86380 86390 1
533617 99533617 1001 86380 86390 1
533470 99533470 1001 86380 86390 1
533264 99533264 1001 86380 86390 1
533330 99533330 1001 86380 86390 1
534040 99534040 1001 86380 86390 1
533918 99533918 1001 86380 86390 1
534385 99534385 1001 86380 86390 1
534881 99534881 1001 86380 86390 1
535349 99535349 1001 86380 86390 1
535393 99535393 1001 86380 86390 1
535045 99535045 1001 86380 86390 1
534945 99534945 1001 86380 86390 1
534921 99534921 1001 86380 86390 1
536240 99536240 1001 86380 86390 1
536142 99536142 1001 86380 86390 1
536001 99536001 1001 86380 86390 1
535925 99535925 1001 86380 86390 1
536122 99536122 1001 86380 86390 1
535896 99535896 1001 86380 86390 1
535840 99535840 1001 86380 86390 1
535844 99535844 1001 86380 86390 1
536343 99536343 1001 86380 86390 1
536344 99536344 1001 86380 86390 1
537051 99537051 1001 86380 86390 1
536990 99536990 1001 86380 86390 1
536944 99536944 1001 86380 86390 1
536779 99536779 1001 86380 86390 1
536799 99536799 1001 86380 86390 1
536683 99536683 1001 86380 86390 1
537465 99537465 1001 86380 86390 1
538062 99538062 1001 86380 86390 1
538135 99538135 1001 86380 86390 1
538689 99538689 1001 86380 86390 1
538731 99538731 1001 86380 86390 1
538633 99538633 1001 86380 86390 1
538357 99538357 1001 86380 86390 1
538842 99538842 1001 86380 86390 1
538987 99538987 1001 86380 86390 1
539477 99539477 1001 86380 86390 1
539360 99539360 1001 86380 86390 1
539389 99539389 1001 86380 86390 1
539022 99539022 1001 86380 86390 1
539156 99539156 1001 86380 86390 1
539173 99539173 1001 86380 86390 1
540381 99540381 1001 86380 86390 1
540356 99540356 1001 86380 86390 1
540198 99540198 1001 86380 86390 1
540566 99540566 1001 86380 86390 1
541249 99541249 1001 86380 86390 1
541251 99541251 1001 86380 86390 1
541075 99541075 1001 86380 86390 1
540731 99540731 1001 86380 86390 1
541317 99541317 1001 86380 86390 1
541732 99541732 1001 86380 86390 1
541900 99541900 1001 86380 86390 1
541832 99541832 1001 86380 86390 1
541706 99541706 1001 86380 86390 1
541644 99541644 1001 86380 86390 1
541622 99541622 1001 86380 86390 1
542301 99542301 1001 86380 86390 1
542200 99542200 1001 86380 86390 1
542227 99542227 1001 86380 86390 1
542163 99542163 1001 86380 86390 1
542244 99542244 1001 86380 86390 1
542206 99542206 1001 86380 86390 1
542589 99542589 1001 86380 86390 1
542608 99542608 1001 86380 86390 1
542397 99542397 1001 86380 86390 1
543385 99543385 1001 86380 86390 1
543516 99543516 1001 86380 86390 1
543369 99543369 1001 86380 86390 1
543890 99543890 1001 86380 86390 1
544482 99544482 1001 86380 86390 1
544415 99544415 1001 86380 86390 1
544595 99544595 1001 86380 86390 1
544346 99544346 1001 86380 86390 1
543989 99543989 1001 86380 86390 1
544003 99544003 1001 86380 86390 1
544050 99544050 1001 86380 86390 1
543998 99543998 1001 86380 86390 1
544155 99544155 1001 86380 86390 1
408622 989 1001 70500 71277 1
400928 99400928 1001 86380 86390 1
401107 99401107 1001 86380 86390 1
401291 99401291 1001 86380 86390 1
401431 99401431 1001 86380 86390 1
401575 99401575 1001 86380 86390 1
401629 99401629 1001 86380 86390 1
401702 99401702 1001 86380 86390 1
402627 99402627 1001 86380 86390 1
402743 99402743 1001 86380 86390 1
403251 99403251 1001 86380 86390 1
403377 99403377 1001 86380 86390 1
403622 99403622 1001 86380 86390 1
404344 99404344 1001 86380 86390 1
404643 99404643 1001 86380 86390 1
404739 99404739 1001 86380 86390 1
405072 99405072 1001 86380 86390 1
406209 99406209 1001 86380 86390 1
406956 99406956 1001 86380 86390 1
407111 99407111 1001 86380 86390 1
407401 99407401 1001 86380 86390 1
407626 99407626 1001 86380 86390 1
407679 99407679 1001 86380 86390 1
408085 99408085 1001 86380 86390 1
408090 99408090 1001 86380 86390 1
408801 99408801 1001 86380 86390 1
408866 99408866 1001 86380 86390 1
408896 99408896 1001 86380 86390 1
409028 99409028 1001 86380 86390 1
409282 99409282 1001 86380 86390 1
409599 99409599 1001 86380 86390 1
409747 99409747 1001 86380 86390 1
409775 99409775 1001 86380 86390 1
409763 99409763 1001 86380 86390 1
410150 99410150 1001 86380 86390 1
410367 99410367 1001 86380 86390 1
410357 99410357 1001 86380 86390 1
410558 99410558 1001 86380 86390 1
410724 99410724 1001 86380 86390 1
410806 99410806 1001 86380 86390 1
411408 99411408 1001 86380 86390 1
411346 99411346 1001 86380 86390 1
412167 99412167 1001 86380 86390 1
412474 99412474 1001 86380 86390 1
413546 99413546 1001 86380 86390 1
413307 99413307 1001 86380 86390 1
413109 99413109 1001 86380 86390 1
412485 99412485 1001 86380 86390 1
412855 99412855 1001 86380 86390 1
413983 99413983 1001 86380 86390 1
413770 99413770 1001 86380 86390 1
413958 99413958 1001 86380 86390 1
413994 99413994 1001 86380 86390 1
414044 99414044 1001 86380 86390 1
413859 99413859 1001 86380 86390 1
415057 99415057 1001 86380 86390 1
415273 99415273 1001 86380 86390 1
415296 99415296 1001 86380 86390 1
415159 99415159 1001 86380 86390 1
414618 99414618 1001 86380 86390 1
414851 99414851 1001 86380 86390 1
414903 99414903 1001 86380 86390 1
414701 99414701 1001 86380 86390 1
414296 99414296 1001 86380 86390 1
414305 99414305 1001 86380 86390 1
415509 99415509 1001 86380 86390 1
415609 99415609 1001 86380 86390 1
416487 99416487 1001 86380 86390 1
416490 99416490 1001 86380 86390 1
416041 99416041 1001 86380 86390 1
416127 99416127 1001 86380 86390 1
415921 99415921 1001 86380 86390 1
415792 99415792 1001 86380 86390 1
415980 99415980 1001 86380 86390 1
417027 99417027 1001 86380 86390 1
417387 99417387 1001 86380 86390 1
417083 99417083 1001 86380 86390 1
417478 99417478 1001 86380 86390 1
420353 99420353 1001 86380 86390 1
420265 99420265 1001 86380 86390 1
419939 99419939 1001 86380 86390 1
419293 99419293 1001 86380 86390 1
419406 99419406 1001 86380 86390 1
419269 99419269 1001 86380 86390 1
419524 99419524 1001 86380 86390 1
419590 99419590 1001 86380 86390 1
420687 99420687 1001 86380 86390 1
420483 99420483 1001 86380 86390 1
421819 99421819 1001 86380 86390 1
421297 99421297 1001 86380 86390 1
421550 99421550 1001 86380 86390 1
421341 99421341 1001 86380 86390 1
422270 99422270 1001 86380 86390 1
422401 99422401 1001 86380 86390 1
423626 99423626 1001 86380 86390 1
423663 99423663 1001 86380 86390 1
422966 99422966 1001 86380 86390 1
422971 99422971 1001 86380 86390 1
424000 99424000 1001 86380 86390 1
424146 99424146 1001 86380 86390 1
425361 99425361 1001 86380 86390 1
424726 99424726 1001 86380 86390 1
424207 99424207 1001 86380 86390 1
425417 99425417 1001 86380 86390 1
426948 99426948 1001 86380 86390 1
426847 99426847 1001 86380 86390 1
426928 99426928 1001 86380 86390 1
426360 99426360 1001 86380 86390 1
425913 99425913 1001 86380 86390 1
426051 99426051 1001 86380 86390 1
426060 99426060 1001 86380 86390 1
427483 99427483 1001 86380 86390 1
427581 99427581 1001 86380 86390 1
427644 99427644 1001 86380 86390 1
429026 99429026 1001 86380 86390 1
430196 99430196 1001 86380 86390 1
430267 99430267 1001 86380 86390 1
429835 99429835 1001 86380 86390 1
429785 99429785 1001 86380 86390 1
429349 99429349 1001 86380 86390 1
430549 99430549 1001 86380 86390 1
431723 99431723 1001 86380 86390 1
431048 99431048 1001 86380 86390 1
432287 99432287 1001 86380 86390 1
432270 99432270 1001 86380 86390 1
433058 99433058 1001 86380 86390 1
434831 99434831 1001 86380 86390 1
434509 99434509 1001 86380 86390 1
434562 99434562 1001 86380 86390 1
434284 99434284 1001 86380 86390 1
434241 99434241 1001 86380 86390 1
434572 99434572 1001 86380 86390 1
434525 99434525 1001 86380 86390 1
435662 99435662 1001 86380 86390 1
435447 99435447 1001 86380 86390 1
436806 99436806 1001 86380 86390 1
436859 99436859 1001 86380 86390 1
436995 99436995 1001 86380 86390 1
437290 99437290 1001 86380 86390 1
300189 99300189 1001 86380 86390 1
300829 99300829 1001 86380 86390 1
301362 99301362 1001 86380 86390 1
301504 99301504 1001 86380 86390 1
301352 99301352 1001 86380 86390 1
301393 99301393 1001 86380 86390 1
301461 99301461 1001 86380 86390 1
301385 99301385 1001 86380 86390 1
301301 99301301 1001 86380 86390 1
301333 99301333 1001 86380 86390 1
301659 99301659 1001 86380 86390 1
301675 99301675 1001 86380 86390 1
301705 99301705 1001 86380 86390 1
302331 99302331 1001 86380 86390 1
302333 99302333 1001 86380 86390 1
302308 99302308 1001 86380 86390 1
302219 99302219 1001 86380 86390 1
302378 99302378 1001 86380 86390 1
301969 99301969 1001 86380 86390 1
302028 99302028 1001 86380 86390 1
302006 99302006 1001 86380 86390 1
301808 99301808 1001 86380 86390 1
302574 99302574 1001 86380 86390 1
302550 99302550 1001 86380 86390 1
302462 99302462 1001 86380 86390 1
303175 99303175 1001 86380 86390 1
303049 99303049 1001 86380 86390 1
303114 99303114 1001 86380 86390 1
302962 99302962 1001 86380 86390 1
302742 99302742 1001 86380 86390 1
303854 99303854 1001 86380 86390 1
303718 99303718 1001 86380 86390 1
303809 99303809 1001 86380 86390 1
303684 99303684 1001 86380 86390 1
303558 99303558 1001 86380 86390 1
303476 99303476 1001 86380 86390 1
304090 99304090 1001 86380 86390 1
304142 99304142 1001 86380 86390 1
304068 99304068 1001 86380 86390 1
304810 99304810 1001 86380 86390 1
304714 99304714 1001 86380 86390 1
304741 99304741 1001 86380 86390 1
304977 99304977 1001 86380 86390 1
305526 99305526 1001 86380 86390 1
305431 99305431 1001 86380 86390 1
305114 99305114 1001 86380 86390 1
305193 99305193 1001 86380 86390 1
500092 99500092 1001 86380 86390 1
305693 99305693 1001 86380 86390 1
500778 99500778 1001 86380 86390 1
500651 99500651 1001 86380 86390 1
500797 99500797 1001 86380 86390 1
500288 99500288 1001 86380 86390 1
500868 99500868 1001 86380 86390 1
500935 99500935 1001 86380 86390 1
501517 99501517 1001 86380 86390 1
501441 99501441 1001 86380 86390 1
501453 99501453 1001 86380 86390 1
501480 99501480 1001 86380 86390 1
501495 99501495 1001 86380 86390 1
501400 99501400 1001 86380 86390 1
501773 99501773 1001 86380 86390 1
502275 99502275 1001 86380 86390 1
502281 99502281 1001 86380 86390 1
502159 99502159 1001 86380 86390 1
501897 99501897 1001 86380 86390 1
503080 99503080 1001 86380 86390 1
502684 99502684 1001 86380 86390 1
503335 99503335 1001 86380 86390 1
504059 99504059 1001 86380 86390 1
503707 99503707 1001 86380 86390 1
503737 99503737 1001 86380 86390 1
503781 99503781 1001 86380 86390 1
503550 99503550 1001 86380 86390 1
503585 99503585 1001 86380 86390 1
504257 99504257 1001 86380 86390 1
504211 99504211 1001 86380 86390 1
504224 99504224 1001 86380 86390 1
504922 99504922 1001 86380 86390 1
504823 99504823 1001 86380 86390 1
504849 99504849 1001 86380 86390 1
504728 99504728 1001 86380 86390 1
504704 99504704 1001 86380 86390 1
505148 99505148 1001 86380 86390 1
505045 99505045 1001 86380 86390 1
505129 99505129 1001 86380 86390 1
505078 99505078 1001 86380 86390 1
505631 99505631 1001 86380 86390 1
505448 99505448 1001 86380 86390 1
505439 99505439 1001 86380 86390 1
505550 99505550 1001 86380 86390 1
505909 99505909 1001 86380 86390 1
505911 99505911 1001 86380 86390 1
505888 99505888 1001 86380 86390 1
505854 99505854 1001 86380 86390 1
505972 99505972 1001 86380 86390 1
506444 99506444 1001 86380 86390 1
506459 99506459 1001 86380 86390 1
506477 99506477 1001 86380 86390 1
506222 99506222 1001 86380 86390 1
506642 99506642 1001 86380 86390 1
506720 99506720 1001 86380 86390 1
506785 99506785 1001 86380 86390 1
507290 99507290 1001 86380 86390 1
506988 99506988 1001 86380 86390 1
507447 99507447 1001 86380 86390 1
507564 99507564 1001 86380 86390 1
507461 99507461 1001 86380 86390 1
507518 99507518 1001 86380 86390 1
507954 99507954 1001 86380 86390 1
507844 99507844 1001 86380 86390 1
508324 99508324 1001 86380 86390 1
508327 99508327 1001 86380 86390 1
508894 99508894 1001 86380 86390 1
509036 99509036 1001 86380 86390 1
508858 99508858 1001 86380 86390 1
508724 99508724 1001 86380 86390 1
508574 99508574 1001 86380 86390 1
508562 99508562 1001 86380 86390 1
508498 99508498 1001 86380 86390 1
508602 99508602 1001 86380 86390 1
509255 99509255 1001 86380 86390 1
509141 99509141 1001 86380 86390 1
509167 99509167 1001 86380 86390 1
509866 99509866 1001 86380 86390 1
509883 99509883 1001 86380 86390 1
509794 99509794 1001 86380 86390 1
509620 99509620 1001 86380 86390 1
509609 99509609 1001 86380 86390 1
509562 99509562 1001 86380 86390 1
509387 99509387 1001 86380 86390 1
509950 99509950 1001 86380 86390 1
509928 99509928 1001 86380 86390 1
509998 99509998 1001 86380 86390 1
510712 99510712 1001 86380 86390 1
510505 99510505 1001 86380 86390 1
510402 99510402 1001 86380 86390 1
510520 99510520 1001 86380 86390 1
510737 99510737 1001 86380 86390 1
511491 99511491 1001 86380 86390 1
511335 99511335 1001 86380 86390 1
511193 99511193 1001 86380 86390 1
511182 99511182 1001 86380 86390 1
510984 99510984 1001 86380 86390 1
510997 99510997 1001 86380 86390 1
511089 99511089 1001 86380 86390 1
511064 99511064 1001 86380 86390 1
511093 99511093 1001 86380 86390 1
510950 99510950 1001 86380 86390 1
510968 99510968 1001 86380 86390 1
511099 99511099 1001 86380 86390 1
511689 99511689 1001 86380 86390 1
512266 99512266 1001 86380 86390 1
512222 99512222 1001 86380 86390 1
512031 99512031 1001 86380 86390 1
512008 99512008 1001 86380 86390 1
512021 99512021 1001 86380 86390 1
512061 99512061 1001 86380 86390 1
511892 99511892 1001 86380 86390 1
513167 99513167 1001 86380 86390 1
513025 99513025 1001 86380 86390 1
512808 99512808 1001 86380 86390 1
513382 99513382 1001 86380 86390 1
513227 99513227 1001 86380 86390 1
513959 99513959 1001 86380 86390 1
513774 99513774 1001 86380 86390 1
513595 99513595 1001 86380 86390 1
513611 99513611 1001 86380 86390 1
513434 99513434 1001 86380 86390 1
513435 99513435 1001 86380 86390 1
514603 99514603 1001 86380 86390 1
514442 99514442 1001 86380 86390 1
514932 99514932 1001 86380 86390 1
514914 99514914 1001 86380 86390 1
515349 99515349 1001 86380 86390 1
515431 99515431 1001 86380 86390 1
515777 99515777 1001 86380 86390 1
515726 99515726 1001 86380 86390 1
516331 99516331 1001 86380 86390 1
516346 99516346 1001 86380 86390 1
516388 99516388 1001 86380 86390 1
516142 99516142 1001 86380 86390 1
516238 99516238 1001 86380 86390 1
516023 99516023 1001 86380 86390 1
516640 99516640 1001 86380 86390 1
516557 99516557 1001 86380 86390 1
517185 99517185 1001 86380 86390 1
517319 99517319 1001 86380 86390 1
516745 99516745 1001 86380 86390 1
516840 99516840 1001 86380 86390 1
517530 99517530 1001 86380 86390 1
517508 99517508 1001 86380 86390 1
518162 99518162 1001 86380 86390 1
517971 99517971 1001 86380 86390 1
518053 99518053 1001 86380 86390 1
517644 99517644 1001 86380 86390 1
517742 99517742 1001 86380 86390 1
518850 99518850 1001 86380 86390 1
518941 99518941 1001 86380 86390 1
518867 99518867 1001 86380 86390 1
518829 99518829 1001 86380 86390 1
518646 99518646 1001 86380 86390 1
518435 99518435 1001 86380 86390 1
518385 99518385 1001 86380 86390 1
519160 99519160 1001 86380 86390 1
519110 99519110 1001 86380 86390 1
519750 99519750 1001 86380 86390 1
519811 99519811 1001 86380 86390 1
519430 99519430 1001 86380 86390 1
519473 99519473 1001 86380 86390 1
519605 99519605 1001 86380 86390 1
519376 99519376 1001 86380 86390 1
519315 99519315 1001 86380 86390 1
519382 99519382 1001 86380 86390 1
519229 99519229 1001 86380 86390 1
519883 99519883 1001 86380 86390 1
520309 99520309 1001 86380 86390 1
520379 99520379 1001 86380 86390 1
520393 99520393 1001 86380 86390 1
520070 99520070 1001 86380 86390 1
520794 99520794 1001 86380 86390 1
521290 99521290 1001 86380 86390 1
521128 99521128 1001 86380 86390 1
521001 99521001 1001 86380 86390 1
521623 99521623 1001 86380 86390 1
521561 99521561 1001 86380 86390 1
521668 99521668 1001 86380 86390 1
522101 99522101 1001 86380 86390 1
522171 99522171 1001 86380 86390 1
522199 99522199 1001 86380 86390 1
521945 99521945 1001 86380 86390 1
521873 99521873 1001 86380 86390 1
521822 99521822 1001 86380 86390 1
522367 99522367 1001 86380 86390 1
522473 99522473 1001 86380 86390 1
522401 99522401 1001 86380 86390 1
523084 99523084 1001 86380 86390 1
523053 99523053 1001 86380 86390 1
522674 99522674 1001 86380 86390 1
523883 99523883 1001 86380 86390 1
523379 99523379 1001 86380 86390 1
524622 99524622 1001 86380 86390 1
524408 99524408 1001 86380 86390 1
524254 99524254 1001 86380 86390 1
524319 99524319 1001 86380 86390 1
524157 99524157 1001 86380 86390 1
524289 99524289 1001 86380 86390 1
524795 99524795 1001 86380 86390 1
524940 99524940 1001 86380 86390 1
524824 99524824 1001 86380 86390 1
524786 99524786 1001 86380 86390 1
525533 99525533 1001 86380 86390 1
525443 99525443 1001 86380 86390 1
525596 99525596 1001 86380 86390 1
525348 99525348 1001 86380 86390 1
525376 99525376 1001 86380 86390 1
525032 99525032 1001 86380 86390 1
526393 99526393 1001 86380 86390 1
526051 99526051 1001 86380 86390 1
527123 99527123 1001 86380 86390 1
526998 99526998 1001 86380 86390 1
526913 99526913 1001 86380 86390 1
526755 99526755 1001 86380 86390 1
527251 99527251 1001 86380 86390 1
527330 99527330 1001 86380 86390 1
527408 99527408 1001 86380 86390 1
527422 99527422 1001 86380 86390 1
527333 99527333 1001 86380 86390 1
527400 99527400 1001 86380 86390 1
527972 99527972 1001 86380 86390 1
527809 99527809 1001 86380 86390 1
527545 99527545 1001 86380 86390 1
527575 99527575 1001 86380 86390 1
527591 99527591 1001 86380 86390 1
527646 99527646 1001 86380 86390 1
527557 99527557 1001 86380 86390 1
528592 99528592 1001 86380 86390 1
528490 99528490 1001 86380 86390 1
528650 99528650 1001 86380 86390 1
528535 99528535 1001 86380 86390 1
529545 99529545 1001 86380 86390 1
529598 99529598 1001 86380 86390 1
529327 99529327 1001 86380 86390 1
529217 99529217 1001 86380 86390 1
529206 99529206 1001 86380 86390 1
529821 99529821 1001 86380 86390 1
529849 99529849 1001 86380 86390 1
529927 99529927 1001 86380 86390 1
530328 99530328 1001 86380 86390 1
530039 99530039 1001 86380 86390 1
530083 99530083 1001 86380 86390 1
529956 99529956 1001 86380 86390 1
530009 99530009 1001 86380 86390 1
530694 99530694 1001 86380 86390 1
530699 99530699 1001 86380 86390 1
531267 99531267 1001 86380 86390 1
531179 99531179 1001 86380 86390 1
531078 99531078 1001 86380 86390 1
531513 99531513 1001 86380 86390 1
531424 99531424 1001 86380 86390 1
531385 99531385 1001 86380 86390 1
532090 99532090 1001 86380 86390 1
532122 99532122 1001 86380 86390 1
531809 99531809 1001 86380 86390 1
531812 99531812 1001 86380 86390 1
531968 99531968 1001 86380 86390 1
532244 99532244 1001 86380 86390 1
532220 99532220 1001 86380 86390 1
533006 99533006 1001 86380 86390 1
532993 99532993 1001 86380 86390 1
532658 99532658 1001 86380 86390 1
532589 99532589 1001 86380 86390 1
533204 99533204 1001 86380 86390 1
533090 99533090 1001 86380 86390 1
533588 99533588 1001 86380 86390 1
533316 99533316 1001 86380 86390 1
533958 99533958 1001 86380 86390 1
534011 99534011 1001 86380 86390 1
533864 99533864 1001 86380 86390 1
534511 99534511 1001 86380 86390 1
534672 99534672 1001 86380 86390 1
534186 99534186 1001 86380 86390 1
534872 99534872 1001 86380 86390 1
535407 99535407 1001 86380 86390 1
535508 99535508 1001 86380 86390 1
535269 99535269 1001 86380 86390 1
535008 99535008 1001 86380 86390 1
536221 99536221 1001 86380 86390 1
535968 99535968 1001 86380 86390 1
536112 99536112 1001 86380 86390 1
535718 99535718 1001 86380 86390 1
535747 99535747 1001 86380 86390 1
535724 99535724 1001 86380 86390 1
536375 99536375 1001 86380 86390 1
536532 99536532 1001 86380 86390 1
537011 99537011 1001 86380 86390 1
536803 99536803 1001 86380 86390 1
536791 99536791 1001 86380 86390 1
536760 99536760 1001 86380 86390 1
536878 99536878 1001 86380 86390 1
536725 99536725 1001 86380 86390 1
537224 99537224 1001 86380 86390 1
537203 99537203 1001 86380 86390 1
537847 99537847 1001 86380 86390 1
537913 99537913 1001 86380 86390 1
537637 99537637 1001 86380 86390 1
537392 99537392 1001 86380 86390 1
538083 99538083 1001 86380 86390 1
538668 99538668 1001 86380 86390 1
538772 99538772 1001 86380 86390 1
538776 99538776 1001 86380 86390 1
538469 99538469 1001 86380 86390 1
538259 99538259 1001 86380 86390 1
539582 99539582 1001 86380 86390 1
539294 99539294 1001 86380 86390 1
539242 99539242 1001 86380 86390 1
539326 99539326 1001 86380 86390 1
539433 99539433 1001 86380 86390 1
540362 99540362 1001 86380 86390 1
540166 99540166 1001 86380 86390 1
540012 99540012 1001 86380 86390 1
541061 99541061 1001 86380 86390 1
540979 99540979 1001 86380 86390 1
540901 99540901 1001 86380 86390 1
541084 99541084 1001 86380 86390 1
540805 99540805 1001 86380 86390 1
541314 99541314 1001 86380 86390 1
542116 99542116 1001 86380 86390 1
541980 99541980 1001 86380 86390 1
541994 99541994 1001 86380 86390 1
541764 99541764 1001 86380 86390 1
541790 99541790 1001 86380 86390 1
541655 99541655 1001 86380 86390 1
541553 99541553 1001 86380 86390 1
541647 99541647 1001 86380 86390 1
542224 99542224 1001 86380 86390 1
542776 99542776 1001 86380 86390 1
542665 99542665 1001 86380 86390 1
542697 99542697 1001 86380 86390 1
542404 99542404 1001 86380 86390 1
542482 99542482 1001 86380 86390 1
543060 99543060 1001 86380 86390 1
543474 99543474 1001 86380 86390 1
543154 99543154 1001 86380 86390 1
543807 99543807 1001 86380 86390 1
543787 99543787 1001 86380 86390 1
543973 99543973 1001 86380 86390 1
544424 99544424 1001 86380 86390 1
544343 99544343 1001 86380 86390 1
544233 99544233 1001 86380 86390 1
544060 99544060 1001 86380 86390 1
544674 99544674 1001 86380 86390 1
400075 99400075 1001 86380 86390 1
400225 99400225 1001 86380 86390 1
400689 99400689 1001 86380 86390 1
400988 99400988 1001 86380 86390 1
401288 99401288 1001 86380 86390 1
401491 99401491 1001 86380 86390 1
401589 99401589 1001 86380 86390 1
401762 99401762 1001 86380 86390 1
402386 99402386 1001 86380 86390 1
402573 99402573 1001 86380 86390 1
402705 99402705 1001 86380 86390 1
402862 99402862 1001 86380 86390 1
403169 99403169 1001 86380 86390 1
403535 99403535 1001 86380 86390 1
403675 99403675 1001 86380 86390 1
403692 99403692 1001 86380 86390 1
404023 99404023 1001 86380 86390 1
404165 99404165 1001 86380 86390 1
404731 99404731 1001 86380 86390 1
405529 99405529 1001 86380 86390 1
405623 99405623 1001 86380 86390 1
405640 99405640 1001 86380 86390 1
405915 99405915 1001 86380 86390 1
405934 99405934 1001 86380 86390 1
406036 99406036 1001 86380 86390 1
406065 99406065 1001 86380 86390 1
406363 99406363 1001 86380 86390 1
406418 99406418 1001 86380 86390 1
407479 99407479 1001 86380 86390 1
408025 99408025 1001 86380 86390 1
408081 99408081 1001 86380 86390 1
408151 99408151 1001 86380 86390 1
408316 99408316 1001 86380 86390 1
408590 99408590 1001 86380 86390 1
408945 99408945 1001 86380 86390 1
409567 99409567 1001 86380 86390 1
410117 99410117 1001 86380 86390 1
410143 99410143 1001 86380 86390 1
410388 99410388 1001 86380 86390 1
410615 99410615 1001 86380 86390 1
410530 99410530 1001 86380 86390 1
410655 99410655 1001 86380 86390 1
411007 99411007 1001 86380 86390 1
410965 99410965 1001 86380 86390 1
411777 99411777 1001 86380 86390 1
411949 99411949 1001 86380 86390 1
412265 99412265 1001 86380 86390 1
412332 99412332 1001 86380 86390 1
412284 99412284 1001 86380 86390 1
413475 99413475 1001 86380 86390 1
413239 99413239 1001 86380 86390 1
413260 99413260 1001 86380 86390 1
413115 99413115 1001 86380 86390 1
412721 99412721 1001 86380 86390 1
412519 99412519 1001 86380 86390 1
412564 99412564 1001 86380 86390 1
412768 99412768 1001 86380 86390 1
412637 99412637 1001 86380 86390 1
413946 99413946 1001 86380 86390 1
413986 99413986 1001 86380 86390 1
413953 99413953 1001 86380 86390 1
413764 99413764 1001 86380 86390 1
413794 99413794 1001 86380 86390 1
414007 99414007 1001 86380 86390 1
415256 99415256 1001 86380 86390 1
414589 99414589 1001 86380 86390 1
414639 99414639 1001 86380 86390 1
414850 99414850 1001 86380 86390 1
414750 99414750 1001 86380 86390 1
414400 99414400 1001 86380 86390 1
414460 99414460 1001 86380 86390 1
414463 99414463 1001 86380 86390 1
414470 99414470 1001 86380 86390 1
415595 99415595 1001 86380 86390 1
416679 99416679 1001 86380 86390 1
416715 99416715 1001 86380 86390 1
416514 99416514 1001 86380 86390 1
416250 99416250 1001 86380 86390 1
415775 99415775 1001 86380 86390 1
417256 99417256 1001 86380 86390 1
417117 99417117 1001 86380 86390 1
417153 99417153 1001 86380 86390 1
417085 99417085 1001 86380 86390 1
418691 99418691 1001 86380 86390 1
418734 99418734 1001 86380 86390 1
418681 99418681 1001 86380 86390 1
418179 99418179 1001 86380 86390 1
418380 99418380 1001 86380 86390 1
418054 99418054 1001 86380 86390 1
417942 99417942 1001 86380 86390 1
417912 99417912 1001 86380 86390 1
419061 99419061 1001 86380 86390 1
420373 99420373 1001 86380 86390 1
419809 99419809 1001 86380 86390 1
419905 99419905 1001 86380 86390 1
420662 99420662 1001 86380 86390 1
420798 99420798 1001 86380 86390 1
421983 99421983 1001 86380 86390 1
421792 99421792 1001 86380 86390 1
421499 99421499 1001 86380 86390 1
420967 99420967 1001 86380 86390 1
423638 99423638 1001 86380 86390 1
423350 99423350 1001 86380 86390 1
423719 99423719 1001 86380 86390 1
423365 99423365 1001 86380 86390 1
423274 99423274 1001 86380 86390 1
423212 99423212 1001 86380 86390 1
424592 99424592 1001 86380 86390 1
424769 99424769 1001 86380 86390 1
424242 99424242 1001 86380 86390 1
424246 99424246 1001 86380 86390 1
424391 99424391 1001 86380 86390 1
424557 99424557 1001 86380 86390 1
425672 99425672 1001 86380 86390 1
426702 99426702 1001 86380 86390 1
426904 99426904 1001 86380 86390 1
427488 99427488 1001 86380 86390 1
427356 99427356 1001 86380 86390 1
428009 99428009 1001 86380 86390 1
427979 99427979 1001 86380 86390 1
428332 99428332 1001 86380 86390 1
427966 99427966 1001 86380 86390 1
429095 99429095 1001 86380 86390 1
429043 99429043 1001 86380 86390 1
429022 99429022 1001 86380 86390 1
430373 99430373 1001 86380 86390 1
430010 99430010 1001 86380 86390 1
429569 99429569 1001 86380 86390 1
429938 99429938 1001 86380 86390 1
430402 99430402 1001 86380 86390 1
430744 99430744 1001 86380 86390 1
431922 99431922 1001 86380 86390 1
431685 99431685 1001 86380 86390 1
431385 99431385 1001 86380 86390 1
431145 99431145 1001 86380 86390 1
431248 99431248 1001 86380 86390 1
431249 99431249 1001 86380 86390 1
432292 99432292 1001 86380 86390 1
433192 99433192 1001 86380 86390 1
433127 99433127 1001 86380 86390 1
434069 99434069 1001 86380 86390 1
434096 99434096 1001 86380 86390 1
435380 99435380 1001 86380 86390 1
434747 99434747 1001 86380 86390 1
434809 99434809 1001 86380 86390 1
434396 99434396 1001 86380 86390 1
434143 99434143 1001 86380 86390 1
434395 99434395 1001 86380 86390 1
434197 99434197 1001 86380 86390 1
435510 99435510 1001 86380 86390 1
437018 99437018 1001 86380 86390 1
436940 99436940 1001 86380 86390 1
436999 99436999 1001 86380 86390 1
436412 99436412 1001 86380 86390 1
436748 99436748 1001 86380 86390 1
436320 99436320 1001 86380 86390 1
436177 99436177 1001 86380 86390 1
300047 99300047 1001 86380 86390 1
437328 99437328 1001 86380 86390 1
300526 99300526 1001 86380 86390 1
300528 99300528 1001 86380 86390 1
300673 99300673 1001 86380 86390 1
300333 99300333 1001 86380 86390 1
300403 99300403 1001 86380 86390 1
300507 99300507 1001 86380 86390 1
300160 99300160 1001 86380 86390 1
300269 99300269 1001 86380 86390 1
300193 99300193 1001 86380 86390 1
300249 99300249 1001 86380 86390 1
300804 99300804 1001 86380 86390 1
300902 99300902 1001 86380 86390 1
301420 99301420 1001 86380 86390 1
301395 99301395 1001 86380 86390 1
301104 99301104 1001 86380 86390 1
300937 99300937 1001 86380 86390 1
300941 99300941 1001 86380 86390 1
301602 99301602 1001 86380 86390 1
302325 99302325 1001 86380 86390 1
302108 99302108 1001 86380 86390 1
301978 99301978 1001 86380 86390 1
301896 99301896 1001 86380 86390 1
301949 99301949 1001 86380 86390 1
302385 99302385 1001 86380 86390 1
303043 99303043 1001 86380 86390 1
303090 99303090 1001 86380 86390 1
303103 99303103 1001 86380 86390 1
302754 99302754 1001 86380 86390 1
302731 99302731 1001 86380 86390 1
303389 99303389 1001 86380 86390 1
303999 99303999 1001 86380 86390 1
304006 99304006 1001 86380 86390 1
303900 99303900 1001 86380 86390 1
303849 99303849 1001 86380 86390 1
303637 99303637 1001 86380 86390 1
303796 99303796 1001 86380 86390 1
303464 99303464 1001 86380 86390 1
303435 99303435 1001 86380 86390 1
304193 99304193 1001 86380 86390 1
304221 99304221 1001 86380 86390 1
304796 99304796 1001 86380 86390 1
304628 99304628 1001 86380 86390 1
304618 99304618 1001 86380 86390 1
304606 99304606 1001 86380 86390 1
304621 99304621 1001 86380 86390 1
304453 99304453 1001 86380 86390 1
304651 99304651 1001 86380 86390 1
304270 99304270 1001 86380 86390 1
304906 99304906 1001 86380 86390 1
305518 99305518 1001 86380 86390 1
305393 99305393 1001 86380 86390 1
305445 99305445 1001 86380 86390 1
305330 99305330 1001 86380 86390 1
305158 99305158 1001 86380 86390 1
305109 99305109 1001 86380 86390 1
500077 99500077 1001 86380 86390 1
500168 99500168 1001 86380 86390 1
305273 99305273 1001 86380 86390 1
500026 99500026 1001 86380 86390 1
500132 99500132 1001 86380 86390 1
500122 99500122 1001 86380 86390 1
500187 99500187 1001 86380 86390 1
500244 99500244 1001 86380 86390 1
500215 99500215 1001 86380 86390 1
500891 99500891 1001 86380 86390 1
501014 99501014 1001 86380 86390 1
500846 99500846 1001 86380 86390 1
501442 99501442 1001 86380 86390 1
501344 99501344 1001 86380 86390 1
501190 99501190 1001 86380 86390 1
501724 99501724 1001 86380 86390 1
502365 99502365 1001 86380 86390 1
502394 99502394 1001 86380 86390 1
502183 99502183 1001 86380 86390 1
502080 99502080 1001 86380 86390 1
502229 99502229 1001 86380 86390 1
502115 99502115 1001 86380 86390 1
501924 99501924 1001 86380 86390 1
501888 99501888 1001 86380 86390 1
501995 99501995 1001 86380 86390 1
502590 99502590 1001 86380 86390 1
503217 99503217 1001 86380 86390 1
503263 99503263 1001 86380 86390 1
503194 99503194 1001 86380 86390 1
503098 99503098 1001 86380 86390 1
502688 99502688 1001 86380 86390 1
502811 99502811 1001 86380 86390 1
503448 99503448 1001 86380 86390 1
503732 99503732 1001 86380 86390 1
503641 99503641 1001 86380 86390 1
503583 99503583 1001 86380 86390 1
504534 99504534 1001 86380 86390 1
504736 99504736 1001 86380 86390 1
504522 99504522 1001 86380 86390 1
504355 99504355 1001 86380 86390 1
504358 99504358 1001 86380 86390 1
504993 99504993 1001 86380 86390 1
505061 99505061 1001 86380 86390 1
505592 99505592 1001 86380 86390 1
505464 99505464 1001 86380 86390 1
505375 99505375 1001 86380 86390 1
505455 99505455 1001 86380 86390 1
505432 99505432 1001 86380 86390 1
505381 99505381 1001 86380 86390 1
505248 99505248 1001 86380 86390 1
506277 99506277 1001 86380 86390 1
506389 99506389 1001 86380 86390 1
507364 99507364 1001 86380 86390 1
507420 99507420 1001 86380 86390 1
507118 99507118 1001 86380 86390 1
507069 99507069 1001 86380 86390 1
506995 99506995 1001 86380 86390 1
506891 99506891 1001 86380 86390 1
508213 99508213 1001 86380 86390 1
508092 99508092 1001 86380 86390 1
507901 99507901 1001 86380 86390 1
507891 99507891 1001 86380 86390 1
508008 99508008 1001 86380 86390 1
508015 99508015 1001 86380 86390 1
508440 99508440 1001 86380 86390 1
508355 99508355 1001 86380 86390 1
508450 99508450 1001 86380 86390 1
508927 99508927 1001 86380 86390 1
508905 99508905 1001 86380 86390 1
508703 99508703 1001 86380 86390 1
508479 99508479 1001 86380 86390 1
508563 99508563 1001 86380 86390 1
508491 99508491 1001 86380 86390 1
509726 99509726 1001 86380 86390 1
509741 99509741 1001 86380 86390 1
509542 99509542 1001 86380 86390 1
509674 99509674 1001 86380 86390 1
509412 99509412 1001 86380 86390 1
509467 99509467 1001 86380 86390 1
509381 99509381 1001 86380 86390 1
510048 99510048 1001 86380 86390 1
510530 99510530 1001 86380 86390 1
510352 99510352 1001 86380 86390 1
510372 99510372 1001 86380 86390 1
510387 99510387 1001 86380 86390 1
510518 99510518 1001 86380 86390 1
510403 99510403 1001 86380 86390 1
510286 99510286 1001 86380 86390 1
510854 99510854 1001 86380 86390 1
510732 99510732 1001 86380 86390 1
511485 99511485 1001 86380 86390 1
511158 99511158 1001 86380 86390 1
511203 99511203 1001 86380 86390 1
511050 99511050 1001 86380 86390 1
511027 99511027 1001 86380 86390 1
511020 99511020 1001 86380 86390 1
511086 99511086 1001 86380 86390 1
510944 99510944 1001 86380 86390 1
511674 99511674 1001 86380 86390 1
512319 99512319 1001 86380 86390 1
512075 99512075 1001 86380 86390 1
512064 99512064 1001 86380 86390 1
512116 99512116 1001 86380 86390 1
512107 99512107 1001 86380 86390 1
511810 99511810 1001 86380 86390 1
511941 99511941 1001 86380 86390 1
511852 99511852 1001 86380 86390 1
511936 99511936 1001 86380 86390 1
512392 99512392 1001 86380 86390 1
512407 99512407 1001 86380 86390 1
513168 99513168 1001 86380 86390 1
513070 99513070 1001 86380 86390 1
512831 99512831 1001 86380 86390 1
512935 99512935 1001 86380 86390 1
512873 99512873 1001 86380 86390 1
513835 99513835 1001 86380 86390 1
513726 99513726 1001 86380 86390 1
513758 99513758 1001 86380 86390 1
513451 99513451 1001 86380 86390 1
513413 99513413 1001 86380 86390 1
514098 99514098 1001 86380 86390 1
514835 99514835 1001 86380 86390 1
514522 99514522 1001 86380 86390 1
514643 99514643 1001 86380 86390 1
514341 99514341 1001 86380 86390 1
514238 99514238 1001 86380 86390 1
514880 99514880 1001 86380 86390 1
515012 99515012 1001 86380 86390 1
514883 99514883 1001 86380 86390 1
515606 99515606 1001 86380 86390 1
515297 99515297 1001 86380 86390 1
515427 99515427 1001 86380 86390 1
515353 99515353 1001 86380 86390 1
515398 99515398 1001 86380 86390 1
515450 99515450 1001 86380 86390 1
515262 99515262 1001 86380 86390 1
516226 99516226 1001 86380 86390 1
516149 99516149 1001 86380 86390 1
516103 99516103 1001 86380 86390 1
515985 99515985 1001 86380 86390 1
516510 99516510 1001 86380 86390 1
516655 99516655 1001 86380 86390 1
516696 99516696 1001 86380 86390 1
516798 99516798 1001 86380 86390 1
516879 99516879 1001 86380 86390 1
516764 99516764 1001 86380 86390 1
517981 99517981 1001 86380 86390 1
518127 99518127 1001 86380 86390 1
518048 99518048 1001 86380 86390 1
517966 99517966 1001 86380 86390 1
517708 99517708 1001 86380 86390 1
518172 99518172 1001 86380 86390 1
518362 99518362 1001 86380 86390 1
518769 99518769 1001 86380 86390 1
518373 99518373 1001 86380 86390 1
519010 99519010 1001 86380 86390 1
519081 99519081 1001 86380 86390 1
519057 99519057 1001 86380 86390 1
518996 99518996 1001 86380 86390 1
519783 99519783 1001 86380 86390 1
519650 99519650 1001 86380 86390 1
519733 99519733 1001 86380 86390 1
519722 99519722 1001 86380 86390 1
519591 99519591 1001 86380 86390 1
519198 99519198 1001 86380 86390 1
519264 99519264 1001 86380 86390 1
519321 99519321 1001 86380 86390 1
520018 99520018 1001 86380 86390 1
520437 99520437 1001 86380 86390 1
520632 99520632 1001 86380 86390 1
520318 99520318 1001 86380 86390 1
520333 99520333 1001 86380 86390 1
520096 99520096 1001 86380 86390 1
521366 99521366 1001 86380 86390 1
521318 99521318 1001 86380 86390 1
521383 99521383 1001 86380 86390 1
521362 99521362 1001 86380 86390 1
521257 99521257 1001 86380 86390 1
520970 99520970 1001 86380 86390 1
521035 99521035 1001 86380 86390 1
522279 99522279 1001 86380 86390 1
521779 99521779 1001 86380 86390 1
521871 99521871 1001 86380 86390 1
522967 99522967 1001 86380 86390 1
523099 99523099 1001 86380 86390 1
522959 99522959 1001 86380 86390 1
522526 99522526 1001 86380 86390 1
522571 99522571 1001 86380 86390 1
522612 99522612 1001 86380 86390 1
523294 99523294 1001 86380 86390 1
523218 99523218 1001 86380 86390 1
523876 99523876 1001 86380 86390 1
523635 99523635 1001 86380 86390 1
523611 99523611 1001 86380 86390 1
523382 99523382 1001 86380 86390 1
523488 99523488 1001 86380 86390 1
524062 99524062 1001 86380 86390 1
523961 99523961 1001 86380 86390 1
524120 99524120 1001 86380 86390 1
524647 99524647 1001 86380 86390 1
524652 99524652 1001 86380 86390 1
524462 99524462 1001 86380 86390 1
524507 99524507 1001 86380 86390 1
524150 99524150 1001 86380 86390 1
524958 99524958 1001 86380 86390 1
525401 99525401 1001 86380 86390 1
525173 99525173 1001 86380 86390 1
525025 99525025 1001 86380 86390 1
525091 99525091 1001 86380 86390 1
525671 99525671 1001 86380 86390 1
525665 99525665 1001 86380 86390 1
525691 99525691 1001 86380 86390 1
525888 99525888 1001 86380 86390 1
525915 99525915 1001 86380 86390 1
526539 99526539 1001 86380 86390 1
526489 99526489 1001 86380 86390 1
526620 99526620 1001 86380 86390 1
526622 99526622 1001 86380 86390 1
527116 99527116 1001 86380 86390 1
526692 99526692 1001 86380 86390 1
527394 99527394 1001 86380 86390 1
527254 99527254 1001 86380 86390 1
527895 99527895 1001 86380 86390 1
528017 99528017 1001 86380 86390 1
527706 99527706 1001 86380 86390 1
527836 99527836 1001 86380 86390 1
527786 99527786 1001 86380 86390 1
527636 99527636 1001 86380 86390 1
527634 99527634 1001 86380 86390 1
528208 99528208 1001 86380 86390 1
528221 99528221 1001 86380 86390 1
528699 99528699 1001 86380 86390 1
528790 99528790 1001 86380 86390 1
528726 99528726 1001 86380 86390 1
528714 99528714 1001 86380 86390 1
528847 99528847 1001 86380 86390 1
528892 99528892 1001 86380 86390 1
528506 99528506 1001 86380 86390 1
528416 99528416 1001 86380 86390 1
528331 99528331 1001 86380 86390 1
529058 99529058 1001 86380 86390 1
528955 99528955 1001 86380 86390 1
528986 99528986 1001 86380 86390 1
529038 99529038 1001 86380 86390 1
529552 99529552 1001 86380 86390 1
529511 99529511 1001 86380 86390 1
529486 99529486 1001 86380 86390 1
529513 99529513 1001 86380 86390 1
529358 99529358 1001 86380 86390 1
529391 99529391 1001 86380 86390 1
529893 99529893 1001 86380 86390 1
529740 99529740 1001 86380 86390 1
530518 99530518 1001 86380 86390 1
530457 99530457 1001 86380 86390 1
530548 99530548 1001 86380 86390 1
530175 99530175 1001 86380 86390 1
530065 99530065 1001 86380 86390 1
530758 99530758 1001 86380 86390 1
530725 99530725 1001 86380 86390 1
530714 99530714 1001 86380 86390 1
530957 99530957 1001 86380 86390 1
530921 99530921 1001 86380 86390 1
532204 99532204 1001 86380 86390 1
531930 99531930 1001 86380 86390 1
531752 99531752 1001 86380 86390 1
532271 99532271 1001 86380 86390 1
532211 99532211 1001 86380 86390 1
532942 99532942 1001 86380 86390 1
532775 99532775 1001 86380 86390 1
532706 99532706 1001 86380 86390 1
532483 99532483 1001 86380 86390 1
533198 99533198 1001 86380 86390 1
533237 99533237 1001 86380 86390 1
533161 99533161 1001 86380 86390 1
533060 99533060 1001 86380 86390 1
533710 99533710 1001 86380 86390 1
533725 99533725 1001 86380 86390 1
533739 99533739 1001 86380 86390 1
533504 99533504 1001 86380 86390 1
533623 99533623 1001 86380 86390 1
533347 99533347 1001 86380 86390 1
533900 99533900 1001 86380 86390 1
534579 99534579 1001 86380 86390 1
534194 99534194 1001 86380 86390 1
534225 99534225 1001 86380 86390 1
534240 99534240 1001 86380 86390 1
534850 99534850 1001 86380 86390 1
534800 99534800 1001 86380 86390 1
535409 99535409 1001 86380 86390 1
535319 99535319 1001 86380 86390 1
535488 99535488 1001 86380 86390 1
535282 99535282 1001 86380 86390 1
535085 99535085 1001 86380 86390 1
535034 99535034 1001 86380 86390 1
534910 99534910 1001 86380 86390 1
535069 99535069 1001 86380 86390 1
535574 99535574 1001 86380 86390 1
535672 99535672 1001 86380 86390 1
536284 99536284 1001 86380 86390 1
536121 99536121 1001 86380 86390 1
535900 99535900 1001 86380 86390 1
536373 99536373 1001 86380 86390 1
536999 99536999 1001 86380 86390 1
537044 99537044 1001 86380 86390 1
536789 99536789 1001 86380 86390 1
536820 99536820 1001 86380 86390 1
536613 99536613 1001 86380 86390 1
536617 99536617 1001 86380 86390 1
537289 99537289 1001 86380 86390 1
537367 99537367 1001 86380 86390 1
537344 99537344 1001 86380 86390 1
537525 99537525 1001 86380 86390 1
537467 99537467 1001 86380 86390 1
538079 99538079 1001 86380 86390 1
538031 99538031 1001 86380 86390 1
538117 99538117 1001 86380 86390 1
538686 99538686 1001 86380 86390 1
538755 99538755 1001 86380 86390 1
538453 99538453 1001 86380 86390 1
538482 99538482 1001 86380 86390 1
538433 99538433 1001 86380 86390 1
538592 99538592 1001 86380 86390 1
538423 99538423 1001 86380 86390 1
538980 99538980 1001 86380 86390 1
538905 99538905 1001 86380 86390 1
539566 99539566 1001 86380 86390 1
539541 99539541 1001 86380 86390 1
539446 99539446 1001 86380 86390 1
539285 99539285 1001 86380 86390 1
539155 99539155 1001 86380 86390 1
539120 99539120 1001 86380 86390 1
539159 99539159 1001 86380 86390 1
539807 99539807 1001 86380 86390 1
539704 99539704 1001 86380 86390 1
539801 99539801 1001 86380 86390 1
539648 99539648 1001 86380 86390 1
540302 99540302 1001 86380 86390 1
540401 99540401 1001 86380 86390 1
539933 99539933 1001 86380 86390 1
540581 99540581 1001 86380 86390 1
540663 99540663 1001 86380 86390 1
540540 99540540 1001 86380 86390 1
540617 99540617 1001 86380 86390 1
541194 99541194 1001 86380 86390 1
541234 99541234 1001 86380 86390 1
541280 99541280 1001 86380 86390 1
541121 99541121 1001 86380 86390 1
541033 99541033 1001 86380 86390 1
540686 99540686 1001 86380 86390 1
540796 99540796 1001 86380 86390 1
541354 99541354 1001 86380 86390 1
541395 99541395 1001 86380 86390 1
541424 99541424 1001 86380 86390 1
541855 99541855 1001 86380 86390 1
541627 99541627 1001 86380 86390 1
541606 99541606 1001 86380 86390 1
541620 99541620 1001 86380 86390 1
541608 99541608 1001 86380 86390 1
541707 99541707 1001 86380 86390 1
542268 99542268 1001 86380 86390 1
542813 99542813 1001 86380 86390 1
542378 99542378 1001 86380 86390 1
543140 99543140 1001 86380 86390 1
543056 99543056 1001 86380 86390 1
543364 99543364 1001 86380 86390 1
543297 99543297 1001 86380 86390 1
544562 99544562 1001 86380 86390 1
544301 99544301 1001 86380 86390 1
544227 99544227 1001 86380 86390 1
544216 99544216 1001 86380 86390 1
544204 99544204 1001 86380 86390 1
544347 99544347 1001 86380 86390 1
544234 99544234 1001 86380 86390 1
544177 99544177 1001 86380 86390 1
544606 99544606 1001 86380 86390 1
415608 1146 1001 57720 59097 1
513955 1001 1002 60653 63625 1
530812 1113 1002 44505 50585 1
400158 99400158 1001 86380 86390 1
400420 99400420 1001 86380 86390 1
401040 99401040 1001 86380 86390 1
400954 99400954 1001 86380 86390 1
401114 99401114 1001 86380 86390 1
401080 99401080 1001 86380 86390 1
401226 99401226 1001 86380 86390 1
401537 99401537 1001 86380 86390 1
401599 99401599 1001 86380 86390 1
402191 99402191 1001 86380 86390 1
402293 99402293 1001 86380 86390 1
402549 99402549 1001 86380 86390 1
402538 99402538 1001 86380 86390 1
402657 99402657 1001 86380 86390 1
402811 99402811 1001 86380 86390 1
402833 99402833 1001 86380 86390 1
403319 99403319 1001 86380 86390 1
403367 99403367 1001 86380 86390 1
403616 99403616 1001 86380 86390 1
403537 99403537 1001 86380 86390 1
403660 99403660 1001 86380 86390 1
403738 99403738 1001 86380 86390 1
404041 99404041 1001 86380 86390 1
404458 99404458 1001 86380 86390 1
404797 99404797 1001 86380 86390 1
405123 99405123 1001 86380 86390 1
405346 99405346 1001 86380 86390 1
405518 99405518 1001 86380 86390 1
405605 99405605 1001 86380 86390 1
405976 99405976 1001 86380 86390 1
406014 99406014 1001 86380 86390 1
406116 99406116 1001 86380 86390 1
406257 99406257 1001 86380 86390 1
406662 99406662 1001 86380 86390 1
406762 99406762 1001 86380 86390 1
407268 99407268 1001 86380 86390 1
407752 99407752 1001 86380 86390 1
407783 99407783 1001 86380 86390 1
408208 99408208 1001 86380 86390 1
408250 99408250 1001 86380 86390 1
408284 99408284 1001 86380 86390 1
408410 99408410 1001 86380 86390 1
408570 99408570 1001 86380 86390 1
408738 99408738 1001 86380 86390 1
409025 99409025 1001 86380 86390 1
409377 99409377 1001 86380 86390 1
409438 99409438 1001 86380 86390 1
409424 99409424 1001 86380 86390 1
409712 99409712 1001 86380 86390 1
410269 99410269 1001 86380 86390 1
410544 99410544 1001 86380 86390 1
410869 99410869 1001 86380 86390 1
411163 99411163 1001 86380 86390 1
411510 99411510 1001 86380 86390 1
411723 99411723 1001 86380 86390 1
412105 99412105 1001 86380 86390 1
412241 99412241 1001 86380 86390 1
412248 99412248 1001 86380 86390 1
412205 99412205 1001 86380 86390 1
412351 99412351 1001 86380 86390 1
413453 99413453 1001 86380 86390 1
413321 99413321 1001 86380 86390 1
413502 99413502 1001 86380 86390 1
413410 99413410 1001 86380 86390 1
412890 99412890 1001 86380 86390 1
412981 99412981 1001 86380 86390 1
413069 99413069 1001 86380 86390 1
413149 99413149 1001 86380 86390 1
415078 99415078 1001 86380 86390 1
415228 99415228 1001 86380 86390 1
415129 99415129 1001 86380 86390 1
414731 99414731 1001 86380 86390 1
414494 99414494 1001 86380 86390 1
415497 99415497 1001 86380 86390 1
416608 99416608 1001 86380 86390 1
416962 99416962 1001 86380 86390 1
416822 99416822 1001 86380 86390 1
416369 99416369 1001 86380 86390 1
416289 99416289 1001 86380 86390 1
416327 99416327 1001 86380 86390 1
416432 99416432 1001 86380 86390 1
415747 99415747 1001 86380 86390 1
416057 99416057 1001 86380 86390 1
416107 99416107 1001 86380 86390 1
417094 99417094 1001 86380 86390 1
418138 99418138 1001 86380 86390 1
418062 99418062 1001 86380 86390 1
418405 99418405 1001 86380 86390 1
417797 99417797 1001 86380 86390 1
417778 99417778 1001 86380 86390 1
417875 99417875 1001 86380 86390 1
419193 99419193 1001 86380 86390 1
419143 99419143 1001 86380 86390 1
419204 99419204 1001 86380 86390 1
420356 99420356 1001 86380 86390 1
420369 99420369 1001 86380 86390 1
420300 99420300 1001 86380 86390 1
419722 99419722 1001 86380 86390 1
419869 99419869 1001 86380 86390 1
420448 99420448 1001 86380 86390 1
421923 99421923 1001 86380 86390 1
421826 99421826 1001 86380 86390 1
422100 99422100 1001 86380 86390 1
421294 99421294 1001 86380 86390 1
421308 99421308 1001 86380 86390 1
421424 99421424 1001 86380 86390 1
421475 99421475 1001 86380 86390 1
420955 99420955 1001 86380 86390 1
421228 99421228 1001 86380 86390 1
420884 99420884 1001 86380 86390 1
422449 99422449 1001 86380 86390 1
422132 99422132 1001 86380 86390 1
423550 99423550 1001 86380 86390 1
422961 99422961 1001 86380 86390 1
422965 99422965 1001 86380 86390 1
423081 99423081 1001 86380 86390 1
422905 99422905 1001 86380 86390 1
423966 99423966 1001 86380 86390 1
423846 99423846 1001 86380 86390 1
424100 99424100 1001 86380 86390 1
424799 99424799 1001 86380 86390 1
424851 99424851 1001 86380 86390 1
424598 99424598 1001 86380 86390 1
425498 99425498 1001 86380 86390 1
425474 99425474 1001 86380 86390 1
425571 99425571 1001 86380 86390 1
426703 99426703 1001 86380 86390 1
426856 99426856 1001 86380 86390 1
426586 99426586 1001 86380 86390 1
426181 99426181 1001 86380 86390 1
427304 99427304 1001 86380 86390 1
428423 99428423 1001 86380 86390 1
428478 99428478 1001 86380 86390 1
428505 99428505 1001 86380 86390 1
428664 99428664 1001 86380 86390 1
427559 99427559 1001 86380 86390 1
427826 99427826 1001 86380 86390 1
429831 99429831 1001 86380 86390 1
429375 99429375 1001 86380 86390 1
429218 99429218 1001 86380 86390 1
430614 99430614 1001 86380 86390 1
430714 99430714 1001 86380 86390 1
430453 99430453 1001 86380 86390 1
431975 99431975 1001 86380 86390 1
431627 99431627 1001 86380 86390 1
431322 99431322 1001 86380 86390 1
431171 99431171 1001 86380 86390 1
430911 99430911 1001 86380 86390 1
432480 99432480 1001 86380 86390 1
433347 99433347 1001 86380 86390 1
433403 99433403 1001 86380 86390 1
433428 99433428 1001 86380 86390 1
433144 99433144 1001 86380 86390 1
432936 99432936 1001 86380 86390 1
432943 99432943 1001 86380 86390 1
434128 99434128 1001 86380 86390 1
433906 99433906 1001 86380 86390 1
433927 99433927 1001 86380 86390 1
433957 99433957 1001 86380 86390 1
435136 99435136 1001 86380 86390 1
435385 99435385 1001 86380 86390 1
434911 99434911 1001 86380 86390 1
434231 99434231 1001 86380 86390 1
434300 99434300 1001 86380 86390 1
434416 99434416 1001 86380 86390 1
434280 99434280 1001 86380 86390 1
435762 99435762 1001 86380 86390 1
436895 99436895 1001 86380 86390 1
436964 99436964 1001 86380 86390 1
436517 99436517 1001 86380 86390 1
437329 99437329 1001 86380 86390 1
300648 99300648 1001 86380 86390 1
300332 99300332 1001 86380 86390 1
300764 99300764 1001 86380 86390 1
301470 99301470 1001 86380 86390 1
301075 99301075 1001 86380 86390 1
302235 99302235 1001 86380 86390 1
302166 99302166 1001 86380 86390 1
301788 99301788 1001 86380 86390 1
302442 99302442 1001 86380 86390 1
302398 99302398 1001 86380 86390 1
303065 99303065 1001 86380 86390 1
302924 99302924 1001 86380 86390 1
302968 99302968 1001 86380 86390 1
302907 99302907 1001 86380 86390 1
302639 99302639 1001 86380 86390 1
302700 99302700 1001 86380 86390 1
303386 99303386 1001 86380 86390 1
303280 99303280 1001 86380 86390 1
303907 99303907 1001 86380 86390 1
303857 99303857 1001 86380 86390 1
303586 99303586 1001 86380 86390 1
303574 99303574 1001 86380 86390 1
303563 99303563 1001 86380 86390 1
304086 99304086 1001 86380 86390 1
304745 99304745 1001 86380 86390 1
304746 99304746 1001 86380 86390 1
304688 99304688 1001 86380 86390 1
304794 99304794 1001 86380 86390 1
304576 99304576 1001 86380 86390 1
304654 99304654 1001 86380 86390 1
304560 99304560 1001 86380 86390 1
304309 99304309 1001 86380 86390 1
304999 99304999 1001 86380 86390 1
304885 99304885 1001 86380 86390 1
304890 99304890 1001 86380 86390 1
305675 99305675 1001 86380 86390 1
305516 99305516 1001 86380 86390 1
305417 99305417 1001 86380 86390 1
305422 99305422 1001 86380 86390 1
305345 99305345 1001 86380 86390 1
305132 99305132 1001 86380 86390 1
500116 99500116 1001 86380 86390 1
500093 99500093 1001 86380 86390 1
305690 99305690 1001 86380 86390 1
500503 99500503 1001 86380 86390 1
500315 99500315 1001 86380 86390 1
500879 99500879 1001 86380 86390 1
501002 99501002 1001 86380 86390 1
501450 99501450 1001 86380 86390 1
501560 99501560 1001 86380 86390 1
501232 99501232 1001 86380 86390 1
501388 99501388 1001 86380 86390 1
501274 99501274 1001 86380 86390 1
501235 99501235 1001 86380 86390 1
501142 99501142 1001 86380 86390 1
501667 99501667 1001 86380 86390 1
502171 99502171 1001 86380 86390 1
502101 99502101 1001 86380 86390 1
502192 99502192 1001 86380 86390 1
502044 99502044 1001 86380 86390 1
501954 99501954 1001 86380 86390 1
502006 99502006 1001 86380 86390 1
502047 99502047 1001 86380 86390 1
501868 99501868 1001 86380 86390 1
503177 99503177 1001 86380 86390 1
503174 99503174 1001 86380 86390 1
503388 99503388 1001 86380 86390 1
503403 99503403 1001 86380 86390 1
503758 99503758 1001 86380 86390 1
503586 99503586 1001 86380 86390 1
504140 99504140 1001 86380 86390 1
504207 99504207 1001 86380 86390 1
504234 99504234 1001 86380 86390 1
504289 99504289 1001 86380 86390 1
504302 99504302 1001 86380 86390 1
504785 99504785 1001 86380 86390 1
504505 99504505 1001 86380 86390 1
504450 99504450 1001 86380 86390 1
504323 99504323 1001 86380 86390 1
505038 99505038 1001 86380 86390 1
505017 99505017 1001 86380 86390 1
505710 99505710 1001 86380 86390 1
505607 99505607 1001 86380 86390 1
505292 99505292 1001 86380 86390 1
505257 99505257 1001 86380 86390 1
505157 99505157 1001 86380 86390 1
505871 99505871 1001 86380 86390 1
505820 99505820 1001 86380 86390 1
505784 99505784 1001 86380 86390 1
505953 99505953 1001 86380 86390 1
506443 99506443 1001 86380 86390 1
506226 99506226 1001 86380 86390 1
506189 99506189 1001 86380 86390 1
506191 99506191 1001 86380 86390 1
506388 99506388 1001 86380 86390 1
506178 99506178 1001 86380 86390 1
506779 99506779 1001 86380 86390 1
507396 99507396 1001 86380 86390 1
507288 99507288 1001 86380 86390 1
507277 99507277 1001 86380 86390 1
507416 99507416 1001 86380 86390 1
507164 99507164 1001 86380 86390 1
506887 99506887 1001 86380 86390 1
507509 99507509 1001 86380 86390 1
508147 99508147 1001 86380 86390 1
507908 99507908 1001 86380 86390 1
508041 99508041 1001 86380 86390 1
507731 99507731 1001 86380 86390 1
507640 99507640 1001 86380 86390 1
507827 99507827 1001 86380 86390 1
507700 99507700 1001 86380 86390 1
507804 99507804 1001 86380 86390 1
509026 99509026 1001 86380 86390 1
509050 99509050 1001 86380 86390 1
508657 99508657 1001 86380 86390 1
509266 99509266 1001 86380 86390 1
509106 99509106 1001 86380 86390 1
509251 99509251 1001 86380 86390 1
509727 99509727 1001 86380 86390 1
509832 99509832 1001 86380 86390 1
509808 99509808 1001 86380 86390 1
509836 99509836 1001 86380 86390 1
509496 99509496 1001 86380 86390 1
509550 99509550 1001 86380 86390 1
509360 99509360 1001 86380 86390 1
509400 99509400 1001 86380 86390 1
509414 99509414 1001 86380 86390 1
509484 99509484 1001 86380 86390 1
509943 99509943 1001 86380 86390 1
510049 99510049 1001 86380 86390 1
510548 99510548 1001 86380 86390 1
511406 99511406 1001 86380 86390 1
510936 99510936 1001 86380 86390 1
511603 99511603 1001 86380 86390 1
511722 99511722 1001 86380 86390 1
511555 99511555 1001 86380 86390 1
511639 99511639 1001 86380 86390 1
512307 99512307 1001 86380 86390 1
512298 99512298 1001 86380 86390 1
512044 99512044 1001 86380 86390 1
511928 99511928 1001 86380 86390 1
511907 99511907 1001 86380 86390 1
512573 99512573 1001 86380 86390 1
513151 99513151 1001 86380 86390 1
512843 99512843 1001 86380 86390 1
512702 99512702 1001 86380 86390 1
513319 99513319 1001 86380 86390 1
513395 99513395 1001 86380 86390 1
513995 99513995 1001 86380 86390 1
513672 99513672 1001 86380 86390 1
513533 99513533 1001 86380 86390 1
513458 99513458 1001 86380 86390 1
513577 99513577 1001 86380 86390 1
514121 99514121 1001 86380 86390 1
514228 99514228 1001 86380 86390 1
514165 99514165 1001 86380 86390 1
514090 99514090 1001 86380 86390 1
514754 99514754 1001 86380 86390 1
514833 99514833 1001 86380 86390 1
514842 99514842 1001 86380 86390 1
514418 99514418 1001 86380 86390 1
514895 99514895 1001 86380 86390 1
515045 99515045 1001 86380 86390 1
514944 99514944 1001 86380 86390 1
515433 99515433 1001 86380 86390 1
515473 99515473 1001 86380 86390 1
515397 99515397 1001 86380 86390 1
515269 99515269 1001 86380 86390 1
515878 99515878 1001 86380 86390 1
516448 99516448 1001 86380 86390 1
516406 99516406 1001 86380 86390 1
516261 99516261 1001 86380 86390 1
516106 99516106 1001 86380 86390 1
516147 99516147 1001 86380 86390 1
515935 99515935 1001 86380 86390 1
516651 99516651 1001 86380 86390 1
516555 99516555 1001 86380 86390 1
516531 99516531 1001 86380 86390 1
517334 99517334 1001 86380 86390 1
517172 99517172 1001 86380 86390 1
517204 99517204 1001 86380 86390 1
516969 99516969 1001 86380 86390 1
516777 99516777 1001 86380 86390 1
517396 99517396 1001 86380 86390 1
518137 99518137 1001 86380 86390 1
517735 99517735 1001 86380 86390 1
517668 99517668 1001 86380 86390 1
517565 99517565 1001 86380 86390 1
518175 99518175 1001 86380 86390 1
518204 99518204 1001 86380 86390 1
518181 99518181 1001 86380 86390 1
518170 99518170 1001 86380 86390 1
518836 99518836 1001 86380 86390 1
518919 99518919 1001 86380 86390 1
518604 99518604 1001 86380 86390 1
518697 99518697 1001 86380 86390 1
518473 99518473 1001 86380 86390 1
518565 99518565 1001 86380 86390 1
519080 99519080 1001 86380 86390 1
519005 99519005 1001 86380 86390 1
519190 99519190 1001 86380 86390 1
519556 99519556 1001 86380 86390 1
519572 99519572 1001 86380 86390 1
519393 99519393 1001 86380 86390 1
519896 99519896 1001 86380 86390 1
520524 99520524 1001 86380 86390 1
520537 99520537 1001 86380 86390 1
520516 99520516 1001 86380 86390 1
520518 99520518 1001 86380 86390 1
520285 99520285 1001 86380 86390 1
520341 99520341 1001 86380 86390 1
520771 99520771 1001 86380 86390 1
520673 99520673 1001 86380 86390 1
521217 99521217 1001 86380 86390 1
521208 99521208 1001 86380 86390 1
521052 99521052 1001 86380 86390 1
520949 99520949 1001 86380 86390 1
520919 99520919 1001 86380 86390 1
521670 99521670 1001 86380 86390 1
521636 99521636 1001 86380 86390 1
521521 99521521 1001 86380 86390 1
521472 99521472 1001 86380 86390 1
522234 99522234 1001 86380 86390 1
522274 99522274 1001 86380 86390 1
521955 99521955 1001 86380 86390 1
521762 99521762 1001 86380 86390 1
521843 99521843 1001 86380 86390 1
521809 99521809 1001 86380 86390 1
522393 99522393 1001 86380 86390 1
522371 99522371 1001 86380 86390 1
522378 99522378 1001 86380 86390 1
522727 99522727 1001 86380 86390 1
522501 99522501 1001 86380 86390 1
522581 99522581 1001 86380 86390 1
523211 99523211 1001 86380 86390 1
523844 99523844 1001 86380 86390 1
523848 99523848 1001 86380 86390 1
523810 99523810 1001 86380 86390 1
523670 99523670 1001 86380 86390 1
523593 99523593 1001 86380 86390 1
524695 99524695 1001 86380 86390 1
524595 99524595 1001 86380 86390 1
524585 99524585 1001 86380 86390 1
524541 99524541 1001 86380 86390 1
524316 99524316 1001 86380 86390 1
524820 99524820 1001 86380 86390 1
524900 99524900 1001 86380 86390 1
524852 99524852 1001 86380 86390 1
524775 99524775 1001 86380 86390 1
525546 99525546 1001 86380 86390 1
525538 99525538 1001 86380 86390 1
525257 99525257 1001 86380 86390 1
525286 99525286 1001 86380 86390 1
525120 99525120 1001 86380 86390 1
524978 99524978 1001 86380 86390 1
525020 99525020 1001 86380 86390 1
525713 99525713 1001 86380 86390 1
525637 99525637 1001 86380 86390 1
525667 99525667 1001 86380 86390 1
526072 99526072 1001 86380 86390 1
525973 99525973 1001 86380 86390 1
526528 99526528 1001 86380 86390 1
527193 99527193 1001 86380 86390 1
526672 99526672 1001 86380 86390 1
527341 99527341 1001 86380 86390 1
527395 99527395 1001 86380 86390 1
527447 99527447 1001 86380 86390 1
528023 99528023 1001 86380 86390 1
527635 99527635 1001 86380 86390 1
527628 99527628 1001 86380 86390 1
528230 99528230 1001 86380 86390 1
528128 99528128 1001 86380 86390 1
528752 99528752 1001 86380 86390 1
528531 99528531 1001 86380 86390 1
528549 99528549 1001 86380 86390 1
528333 99528333 1001 86380 86390 1
528314 99528314 1001 86380 86390 1
528342 99528342 1001 86380 86390 1
528447 99528447 1001 86380 86390 1
528292 99528292 1001 86380 86390 1
529679 99529679 1001 86380 86390 1
529484 99529484 1001 86380 86390 1
529435 99529435 1001 86380 86390 1
530270 99530270 1001 86380 86390 1
530194 99530194 1001 86380 86390 1
530248 99530248 1001 86380 86390 1
530316 99530316 1001 86380 86390 1
530189 99530189 1001 86380 86390 1
530084 99530084 1001 86380 86390 1
530754 99530754 1001 86380 86390 1
530652 99530652 1001 86380 86390 1
531316 99531316 1001 86380 86390 1
531284 99531284 1001 86380 86390 1
531020 99531020 1001 86380 86390 1
531022 99531022 1001 86380 86390 1
531023 99531023 1001 86380 86390 1
530904 99530904 1001 86380 86390 1
530854 99530854 1001 86380 86390 1
530778 99530778 1001 86380 86390 1
531386 99531386 1001 86380 86390 1
532073 99532073 1001 86380 86390 1
532011 99532011 1001 86380 86390 1
531916 99531916 1001 86380 86390 1
531664 99531664 1001 86380 86390 1
531699 99531699 1001 86380 86390 1
532306 99532306 1001 86380 86390 1
532908 99532908 1001 86380 86390 1
532689 99532689 1001 86380 86390 1
532797 99532797 1001 86380 86390 1
532644 99532644 1001 86380 86390 1
533703 99533703 1001 86380 86390 1
533511 99533511 1001 86380 86390 1
533474 99533474 1001 86380 86390 1
533621 99533621 1001 86380 86390 1
533977 99533977 1001 86380 86390 1
534058 99534058 1001 86380 86390 1
533982 99533982 1001 86380 86390 1
533866 99533866 1001 86380 86390 1
534498 99534498 1001 86380 86390 1
534565 99534565 1001 86380 86390 1
534281 99534281 1001 86380 86390 1
534282 99534282 1001 86380 86390 1
534221 99534221 1001 86380 86390 1
534265 99534265 1001 86380 86390 1
534728 99534728 1001 86380 86390 1
534767 99534767 1001 86380 86390 1
534884 99534884 1001 86380 86390 1
534718 99534718 1001 86380 86390 1
535152 99535152 1001 86380 86390 1
535167 99535167 1001 86380 86390 1
535115 99535115 1001 86380 86390 1
534969 99534969 1001 86380 86390 1
535603 99535603 1001 86380 86390 1
536298 99536298 1001 86380 86390 1
536186 99536186 1001 86380 86390 1
536328 99536328 1001 86380 86390 1
536110 99536110 1001 86380 86390 1
536078 99536078 1001 86380 86390 1
535897 99535897 1001 86380 86390 1
535917 99535917 1001 86380 86390 1
536437 99536437 1001 86380 86390 1
536466 99536466 1001 86380 86390 1
536410 99536410 1001 86380 86390 1
537128 99537128 1001 86380 86390 1
537145 99537145 1001 86380 86390 1
536879 99536879 1001 86380 86390 1
536651 99536651 1001 86380 86390 1
536628 99536628 1001 86380 86390 1
536681 99536681 1001 86380 86390 1
537861 99537861 1001 86380 86390 1
537960 99537960 1001 86380 86390 1
537963 99537963 1001 86380 86390 1
537826 99537826 1001 86380 86390 1
537668 99537668 1001 86380 86390 1
537579 99537579 1001 86380 86390 1
537395 99537395 1001 86380 86390 1
538497 99538497 1001 86380 86390 1
538434 99538434 1001 86380 86390 1
538274 99538274 1001 86380 86390 1
538369 99538369 1001 86380 86390 1
538912 99538912 1001 86380 86390 1
539501 99539501 1001 86380 86390 1
539328 99539328 1001 86380 86390 1
539047 99539047 1001 86380 86390 1
539221 99539221 1001 86380 86390 1
540448 99540448 1001 86380 86390 1
540374 99540374 1001 86380 86390 1
540460 99540460 1001 86380 86390 1
540119 99540119 1001 86380 86390 1
540203 99540203 1001 86380 86390 1
539936 99539936 1001 86380 86390 1
539909 99539909 1001 86380 86390 1
541153 99541153 1001 86380 86390 1
541026 99541026 1001 86380 86390 1
540897 99540897 1001 86380 86390 1
540797 99540797 1001 86380 86390 1
540877 99540877 1001 86380 86390 1
541413 99541413 1001 86380 86390 1
541403 99541403 1001 86380 86390 1
541978 99541978 1001 86380 86390 1
541629 99541629 1001 86380 86390 1
542222 99542222 1001 86380 86390 1
542281 99542281 1001 86380 86390 1
542321 99542321 1001 86380 86390 1
542805 99542805 1001 86380 86390 1
542943 99542943 1001 86380 86390 1
542612 99542612 1001 86380 86390 1
542434 99542434 1001 86380 86390 1
543074 99543074 1001 86380 86390 1
542977 99542977 1001 86380 86390 1
543595 99543595 1001 86380 86390 1
543476 99543476 1001 86380 86390 1
543535 99543535 1001 86380 86390 1
543366 99543366 1001 86380 86390 1
543228 99543228 1001 86380 86390 1
543175 99543175 1001 86380 86390 1
543976 99543976 1001 86380 86390 1
544472 99544472 1001 86380 86390 1
544440 99544440 1001 86380 86390 1
544357 99544357 1001 86380 86390 1
544320 99544320 1001 86380 86390 1
544174 99544174 1001 86380 86390 1
544074 99544074 1001 86380 86390 1
544604 99544604 1001 86380 86390 1
500241 823 1001 65590 65889 1
516798 960 1002 39561 50651 1
400000 99400000 1001 86380 86390 1
400034 99400034 1001 86380 86390 1
400258 99400258 1001 86380 86390 1
400238 99400238 1001 86380 86390 1
400452 99400452 1001 86380 86390 1
400634 99400634 1001 86380 86390 1
400638 99400638 1001 86380 86390 1
401261 99401261 1001 86380 86390 1
401911 99401911 1001 86380 86390 1
402013 99402013 1001 86380 86390 1
402072 99402072 1001 86380 86390 1
402121 99402121 1001 86380 86390 1
402196 99402196 1001 86380 86390 1
402372 99402372 1001 86380 86390 1
403007 99403007 1001 86380 86390 1
403181 99403181 1001 86380 86390 1
403507 99403507 1001 86380 86390 1
403659 99403659 1001 86380 86390 1
403934 99403934 1001 86380 86390 1
404572 99404572 1001 86380 86390 1
404555 99404555 1001 86380 86390 1
405467 99405467 1001 86380 86390 1
405575 99405575 1001 86380 86390 1
405576 99405576 1001 86380 86390 1
405514 99405514 1001 86380 86390 1
405649 99405649 1001 86380 86390 1
405691 99405691 1001 86380 86390 1
406081 99406081 1001 86380 86390 1
406156 99406156 1001 86380 86390 1
406613 99406613 1001 86380 86390 1
406608 99406608 1001 86380 86390 1
406751 99406751 1001 86380 86390 1
407416 99407416 1001 86380 86390 1
407552 99407552 1001 86380 86390 1
407450 99407450 1001 86380 86390 1
408914 99408914 1001 86380 86390 1
408979 99408979 1001 86380 86390 1
409255 99409255 1001 86380 86390 1
409331 99409331 1001 86380 86390 1
409469 99409469 1001 86380 86390 1
409474 99409474 1001 86380 86390 1
410369 99410369 1001 86380 86390 1
410835 99410835 1001 86380 86390 1
410878 99410878 1001 86380 86390 1
411027 99411027 1001 86380 86390 1
411410 99411410 1001 86380 86390 1
411329 99411329 1001 86380 86390 1
411725 99411725 1001 86380 86390 1
411692 99411692 1001 86380 86390 1
412100 99412100 1001 86380 86390 1
412107 99412107 1001 86380 86390 1
412230 99412230 1001 86380 86390 1
412252 99412252 1001 86380 86390 1
412425 99412425 1001 86380 86390 1
413050 99413050 1001 86380 86390 1
414105 99414105 1001 86380 86390 1
413712 99413712 1001 86380 86390 1
415075 99415075 1001 86380 86390 1
415118 99415118 1001 86380 86390 1
415320 99415320 1001 86380 86390 1
415263 99415263 1001 86380 86390 1
416609 99416609 1001 86380 86390 1
416226 99416226 1001 86380 86390 1
415963 99415963 1001 86380 86390 1
417541 99417541 1001 86380 86390 1
418467 99418467 1001 86380 86390 1
418643 99418643 1001 86380 86390 1
417800 99417800 1001 86380 86390 1
417874 99417874 1001 86380 86390 1
419079 99419079 1001 86380 86390 1
418865 99418865 1001 86380 86390 1
419860 99419860 1001 86380 86390 1
420537 99420537 1001 86380 86390 1
420599 99420599 1001 86380 86390 1
420524 99420524 1001 86380 86390 1
421767 99421767 1001 86380 86390 1
421454 99421454 1001 86380 86390 1
421398 99421398 1001 86380 86390 1
421378 99421378 1001 86380 86390 1
421573 99421573 1001 86380 86390 1
421532 99421532 1001 86380 86390 1
421222 99421222 1001 86380 86390 1
422174 99422174 1001 86380 86390 1
422344 99422344 1001 86380 86390 1
422156 99422156 1001 86380 86390 1
423094 99423094 1001 86380 86390 1
422949 99422949 1001 86380 86390 1
423104 99423104 1001 86380 86390 1
422864 99422864 1001 86380 86390 1
422592 99422592 1001 86380 86390 1
423780 99423780 1001 86380 86390 1
423853 99423853 1001 86380 86390 1
425091 99425091 1001 86380 86390 1
425185 99425185 1001 86380 86390 1
424915 99424915 1001 86380 86390 1
424206 99424206 1001 86380 86390 1
425673 99425673 1001 86380 86390 1
426771 99426771 1001 86380 86390 1
426903 99426903 1001 86380 86390 1
426344 99426344 1001 86380 86390 1
426692 99426692 1001 86380 86390 1
426312 99426312 1001 86380 86390 1
426342 99426342 1001 86380 86390 1
425869 99425869 1001 86380 86390 1
427289 99427289 1001 86380 86390 1
427255 99427255 1001 86380 86390 1
428608 99428608 1001 86380 86390 1
428132 99428132 1001 86380 86390 1
427934 99427934 1001 86380 86390 1
427732 99427732 1001 86380 86390 1
427762 99427762 1001 86380 86390 1
427914 99427914 1001 86380 86390 1
427800 99427800 1001 86380 86390 1
428878 99428878 1001 86380 86390 1
428770 99428770 1001 86380 86390 1
428983 99428983 1001 86380 86390 1
430120 99430120 1001 86380 86390 1
430129 99430129 1001 86380 86390 1
429877 99429877 1001 86380 86390 1
429765 99429765 1001 86380 86390 1
429702 99429702 1001 86380 86390 1
429425 99429425 1001 86380 86390 1
431717 99431717 1001 86380 86390 1
431686 99431686 1001 86380 86390 1
431457 99431457 1001 86380 86390 1
431423 99431423 1001 86380 86390 1
431172 99431172 1001 86380 86390 1
430969 99430969 1001 86380 86390 1
432449 99432449 1001 86380 86390 1
433227 99433227 1001 86380 86390 1
433262 99433262 1001 86380 86390 1
432829 99432829 1001 86380 86390 1
432642 99432642 1001 86380 86390 1
432694 99432694 1001 86380 86390 1
434001 99434001 1001 86380 86390 1
435368 99435368 1001 86380 86390 1
435217 99435217 1001 86380 86390 1
435357 99435357 1001 86380 86390 1
434632 99434632 1001 86380 86390 1
434448 99434448 1001 86380 86390 1
436550 99436550 1001 86380 86390 1
436034 99436034 1001 86380 86390 1
436336 99436336 1001 86380 86390 1
436019 99436019 1001 86380 86390 1
300048 99300048 1001 86380 86390 1
300027 99300027 1001 86380 86390 1
300041 99300041 1001 86380 86390 1
300501 99300501 1001 86380 86390 1
300360 99300360 1001 86380 86390 1
300493 99300493 1001 86380 86390 1
300111 99300111 1001 86380 86390 1
300242 99300242 1001 86380 86390 1
301483 99301483 1001 86380 86390 1
301367 99301367 1001 86380 86390 1
301541 99301541 1001 86380 86390 1
301321 99301321 1001 86380 86390 1
301309 99301309 1001 86380 86390 1
301011 99301011 1001 86380 86390 1
301682 99301682 1001 86380 86390 1
301931 99301931 1001 86380 86390 1
301867 99301867 1001 86380 86390 1
302415 99302415 1001 86380 86390 1
303131 99303131 1001 86380 86390 1
302890 99302890 1001 86380 86390 1
302974 99302974 1001 86380 86390 1
303915 99303915 1001 86380 86390 1
303694 99303694 1001 86380 86390 1
303611 99303611 1001 86380 86390 1
303463 99303463 1001 86380 86390 1
304199 99304199 1001 86380 86390 1
304119 99304119 1001 86380 86390 1
304719 99304719 1001 86380 86390 1
304790 99304790 1001 86380 86390 1
304616 99304616 1001 86380 86390 1
304646 99304646 1001 86380 86390 1
304545 99304545 1001 86380 86390 1
304332 99304332 1001 86380 86390 1
304949 99304949 1001 86380 86390 1
304912 99304912 1001 86380 86390 1
305511 99305511 1001 86380 86390 1
305078 99305078 1001 86380 86390 1
305263 99305263 1001 86380 86390 1
500142 99500142 1001 86380 86390 1
500059 99500059 1001 86380 86390 1
500074 99500074 1001 86380 86390 1
500681 99500681 1001 86380 86390 1
500469 99500469 1001 86380 86390 1
500549 99500549 1001 86380 86390 1
500450 99500450 1001 86380 86390 1
500528 99500528 1001 86380 86390 1
500221 99500221 1001 86380 86390 1
500306 99500306 1001 86380 86390 1
500816 99500816 1001 86380 86390 1
501607 99501607 1001 86380 86390 1
501034 99501034 1001 86380 86390 1
501204 99501204 1001 86380 86390 1
501169 99501169 1001 86380 86390 1
501769 99501769 1001 86380 86390 1
501784 99501784 1001 86380 86390 1
501775 99501775 1001 86380 86390 1
502294 99502294 1001 86380 86390 1
502079 99502079 1001 86380 86390 1
502232 99502232 1001 86380 86390 1
501981 99501981 1001 86380 86390 1
501956 99501956 1001 86380 86390 1
502572 99502572 1001 86380 86390 1
502482 99502482 1001 86380 86390 1
502972 99502972 1001 86380 86390 1
502968 99502968 1001 86380 86390 1
503438 99503438 1001 86380 86390 1
503998 99503998 1001 86380 86390 1
503830 99503830 1001 86380 86390 1
503754 99503754 1001 86380 86390 1
503872 99503872 1001 86380 86390 1
503656 99503656 1001 86380 86390 1
504184 99504184 1001 86380 86390 1
504756 99504756 1001 86380 86390 1
504840 99504840 1001 86380 86390 1
504532 99504532 1001 86380 86390 1
504642 99504642 1001 86380 86390 1
504707 99504707 1001 86380 86390 1
504643 99504643 1001 86380 86390 1
504345 99504345 1001 86380 86390 1
505138 99505138 1001 86380 86390 1
505568 99505568 1001 86380 86390 1
505584 99505584 1001 86380 86390 1
505762 99505762 1001 86380 86390 1
505542 99505542 1001 86380 86390 1
505558 99505558 1001 86380 86390 1
505416 99505416 1001 86380 86390 1
505443 99505443 1001 86380 86390 1
505332 99505332 1001 86380 86390 1
505275 99505275 1001 86380 86390 1
505786 99505786 1001 86380 86390 1
505816 99505816 1001 86380 86390 1
505777 99505777 1001 86380 86390 1
506515 99506515 1001 86380 86390 1
506230 99506230 1001 86380 86390 1
505988 99505988 1001 86380 86390 1
506173 99506173 1001 86380 86390 1
505979 99505979 1001 86380 86390 1
506090 99506090 1001 86380 86390 1
506704 99506704 1001 86380 86390 1
507360 99507360 1001 86380 86390 1
507219 99507219 1001 86380 86390 1
507186 99507186 1001 86380 86390 1
506949 99506949 1001 86380 86390 1
506976 99506976 1001 86380 86390 1
506837 99506837 1001 86380 86390 1
507627 99507627 1001 86380 86390 1
507486 99507486 1001 86380 86390 1
508161 99508161 1001 86380 86390 1
508100 99508100 1001 86380 86390 1
508075 99508075 1001 86380 86390 1
507920 99507920 1001 86380 86390 1
507656 99507656 1001 86380 86390 1
508323 99508323 1001 86380 86390 1
508427 99508427 1001 86380 86390 1
508820 99508820 1001 86380 86390 1
508782 99508782 1001 86380 86390 1
508736 99508736 1001 86380 86390 1
508460 99508460 1001 86380 86390 1
509259 99509259 1001 86380 86390 1
509122 99509122 1001 86380 86390 1
509899 99509899 1001 86380 86390 1
509889 99509889 1001 86380 86390 1
509730 99509730 1001 86380 86390 1
509452 99509452 1001 86380 86390 1
509421 99509421 1001 86380 86390 1
510022 99510022 1001 86380 86390 1
510604 99510604 1001 86380 86390 1
510318 99510318 1001 86380 86390 1
510345 99510345 1001 86380 86390 1
510203 99510203 1001 86380 86390 1
510193 99510193 1001 86380 86390 1
510116 99510116 1001 86380 86390 1
510298 99510298 1001 86380 86390 1
510812 99510812 1001 86380 86390 1
511210 99511210 1001 86380 86390 1
511178 99511178 1001 86380 86390 1
511029 99511029 1001 86380 86390 1
511095 99511095 1001 86380 86390 1
511098 99511098 1001 86380 86390 1
511614 99511614 1001 86380 86390 1
511728 99511728 1001 86380 86390 1
512199 99512199 1001 86380 86390 1
512154 99512154 1001 86380 86390 1
512051 99512051 1001 86380 86390 1
512142 99512142 1001 86380 86390 1
511801 99511801 1001 86380 86390 1
512437 99512437 1001 86380 86390 1
512953 99512953 1001 86380 86390 1
513333 99513333 1001 86380 86390 1
514183 99514183 1001 86380 86390 1
514082 99514082 1001 86380 86390 1
514161 99514161 1001 86380 86390 1
514774 99514774 1001 86380 86390 1
514699 99514699 1001 86380 86390 1
514688 99514688 1001 86380 86390 1
514393 99514393 1001 86380 86390 1
514376 99514376 1001 86380 86390 1
514247 99514247 1001 86380 86390 1
515031 99515031 1001 86380 86390 1
515624 99515624 1001 86380 86390 1
515486 99515486 1001 86380 86390 1
515527 99515527 1001 86380 86390 1
515579 99515579 1001 86380 86390 1
515327 99515327 1001 86380 86390 1
515127 99515127 1001 86380 86390 1
515077 99515077 1001 86380 86390 1
515085 99515085 1001 86380 86390 1
515828 99515828 1001 86380 86390 1
515705 99515705 1001 86380 86390 1
516385 99516385 1001 86380 86390 1
516205 99516205 1001 86380 86390 1
516244 99516244 1001 86380 86390 1
516032 99516032 1001 86380 86390 1
516664 99516664 1001 86380 86390 1
517285 99517285 1001 86380 86390 1
517138 99517138 1001 86380 86390 1
517079 99517079 1001 86380 86390 1
516932 99516932 1001 86380 86390 1
517429 99517429 1001 86380 86390 1
517338 99517338 1001 86380 86390 1
518101 99518101 1001 86380 86390 1
518150 99518150 1001 86380 86390 1
518082 99518082 1001 86380 86390 1
517797 99517797 1001 86380 86390 1
517877 99517877 1001 86380 86390 1
517711 99517711 1001 86380 86390 1
518236 99518236 1001 86380 86390 1
518187 99518187 1001 86380 86390 1
518226 99518226 1001 86380 86390 1
518891 99518891 1001 86380 86390 1
518802 99518802 1001 86380 86390 1
518948 99518948 1001 86380 86390 1
518678 99518678 1001 86380 86390 1
518638 99518638 1001 86380 86390 1
518474 99518474 1001 86380 86390 1
519055 99519055 1001 86380 86390 1
519624 99519624 1001 86380 86390 1
519453 99519453 1001 86380 86390 1
519426 99519426 1001 86380 86390 1
519307 99519307 1001 86380 86390 1
520615 99520615 1001 86380 86390 1
520507 99520507 1001 86380 86390 1
520572 99520572 1001 86380 86390 1
520629 99520629 1001 86380 86390 1
520358 99520358 1001 86380 86390 1
520268 99520268 1001 86380 86390 1
520387 99520387 1001 86380 86390 1
520312 99520312 1001 86380 86390 1
520431 99520431 1001 86380 86390 1
520330 99520330 1001 86380 86390 1
520146 99520146 1001 86380 86390 1
520786 99520786 1001 86380 86390 1
520787 99520787 1001 86380 86390 1
520685 99520685 1001 86380 86390 1
521149 99521149 1001 86380 86390 1
521162 99521162 1001 86380 86390 1
521163 99521163 1001 86380 86390 1
521182 99521182 1001 86380 86390 1
521221 99521221 1001 86380 86390 1
520898 99520898 1001 86380 86390 1
520864 99520864 1001 86380 86390 1
521476 99521476 1001 86380 86390 1
521551 99521551 1001 86380 86390 1
522166 99522166 1001 86380 86390 1
522261 99522261 1001 86380 86390 1
522232 99522232 1001 86380 86390 1
522117 99522117 1001 86380 86390 1
521896 99521896 1001 86380 86390 1
522043 99522043 1001 86380 86390 1
521764 99521764 1001 86380 86390 1
521780 99521780 1001 86380 86390 1
521810 99521810 1001 86380 86390 1
521824 99521824 1001 86380 86390 1
521826 99521826 1001 86380 86390 1
522315 99522315 1001 86380 86390 1
522301 99522301 1001 86380 86390 1
523055 99523055 1001 86380 86390 1
522775 99522775 1001 86380 86390 1
522830 99522830 1001 86380 86390 1
522679 99522679 1001 86380 86390 1
522552 99522552 1001 86380 86390 1
522554 99522554 1001 86380 86390 1
522645 99522645 1001 86380 86390 1
522684 99522684 1001 86380 86390 1
522595 99522595 1001 86380 86390 1
523181 99523181 1001 86380 86390 1
523186 99523186 1001 86380 86390 1
523255 99523255 1001 86380 86390 1
523786 99523786 1001 86380 86390 1
523558 99523558 1001 86380 86390 1
524093 99524093 1001 86380 86390 1
524083 99524083 1001 86380 86390 1
524736 99524736 1001 86380 86390 1
524635 99524635 1001 86380 86390 1
524611 99524611 1001 86380 86390 1
524613 99524613 1001 86380 86390 1
524639 99524639 1001 86380 86390 1
524529 99524529 1001 86380 86390 1
524496 99524496 1001 86380 86390 1
524485 99524485 1001 86380 86390 1
524871 99524871 1001 86380 86390 1
525342 99525342 1001 86380 86390 1
525175 99525175 1001 86380 86390 1
526294 99526294 1001 86380 86390 1
526306 99526306 1001 86380 86390 1
526332 99526332 1001 86380 86390 1
526068 99526068 1001 86380 86390 1
526172 99526172 1001 86380 86390 1
527095 99527095 1001 86380 86390 1
527097 99527097 1001 86380 86390 1
526898 99526898 1001 86380 86390 1
526751 99526751 1001 86380 86390 1
526829 99526829 1001 86380 86390 1
526769 99526769 1001 86380 86390 1
527427 99527427 1001 86380 86390 1
527253 99527253 1001 86380 86390 1
527982 99527982 1001 86380 86390 1
527861 99527861 1001 86380 86390 1
527552 99527552 1001 86380 86390 1
528826 99528826 1001 86380 86390 1
528783 99528783 1001 86380 86390 1
528661 99528661 1001 86380 86390 1
528649 99528649 1001 86380 86390 1
528680 99528680 1001 86380 86390 1
528398 99528398 1001 86380 86390 1
528334 99528334 1001 86380 86390 1
528417 99528417 1001 86380 86390 1
528418 99528418 1001 86380 86390 1
528356 99528356 1001 86380 86390 1
529079 99529079 1001 86380 86390 1
528913 99528913 1001 86380 86390 1
528920 99528920 1001 86380 86390 1
529593 99529593 1001 86380 86390 1
529470 99529470 1001 86380 86390 1
529125 99529125 1001 86380 86390 1
529272 99529272 1001 86380 86390 1
529287 99529287 1001 86380 86390 1
529889 99529889 1001 86380 86390 1
530413 99530413 1001 86380 86390 1
530353 99530353 1001 86380 86390 1
530535 99530535 1001 86380 86390 1
530115 99530115 1001 86380 86390 1
530672 99530672 1001 86380 86390 1
531176 99531176 1001 86380 86390 1
531355 99531355 1001 86380 86390 1
531058 99531058 1001 86380 86390 1
531111 99531111 1001 86380 86390 1
530974 99530974 1001 86380 86390 1
530988 99530988 1001 86380 86390 1
531002 99531002 1001 86380 86390 1
530934 99530934 1001 86380 86390 1
531470 99531470 1001 86380 86390 1
532065 99532065 1001 86380 86390 1
532002 99532002 1001 86380 86390 1
532047 99532047 1001 86380 86390 1
531605 99531605 1001 86380 86390 1
531632 99531632 1001 86380 86390 1
532280 99532280 1001 86380 86390 1
532334 99532334 1001 86380 86390 1
532985 99532985 1001 86380 86390 1
533014 99533014 1001 86380 86390 1
532911 99532911 1001 86380 86390 1
532716 99532716 1001 86380 86390 1
532811 99532811 1001 86380 86390 1
532440 99532440 1001 86380 86390 1
532519 99532519 1001 86380 86390 1
533057 99533057 1001 86380 86390 1
533826 99533826 1001 86380 86390 1
533802 99533802 1001 86380 86390 1
533687 99533687 1001 86380 86390 1
533327 99533327 1001 86380 86390 1
533251 99533251 1001 86380 86390 1
533437 99533437 1001 86380 86390 1
533875 99533875 1001 86380 86390 1
534289 99534289 1001 86380 86390 1
534303 99534303 1001 86380 86390 1
534382 99534382 1001 86380 86390 1
534098 99534098 1001 86380 86390 1
534812 99534812 1001 86380 86390 1
535472 99535472 1001 86380 86390 1
535484 99535484 1001 86380 86390 1
534918 99534918 1001 86380 86390 1
534895 99534895 1001 86380 86390 1
535029 99535029 1001 86380 86390 1
536300 99536300 1001 86380 86390 1
535978 99535978 1001 86380 86390 1
535886 99535886 1001 86380 86390 1
535737 99535737 1001 86380 86390 1
536418 99536418 1001 86380 86390 1
537061 99537061 1001 86380 86390 1
537162 99537162 1001 86380 86390 1
537025 99537025 1001 86380 86390 1
536862 99536862 1001 86380 86390 1
536675 99536675 1001 86380 86390 1
536590 99536590 1001 86380 86390 1
537283 99537283 1001 86380 86390 1
537167 99537167 1001 86380 86390 1
537666 99537666 1001 86380 86390 1
537766 99537766 1001 86380 86390 1
537554 99537554 1001 86380 86390 1
538165 99538165 1001 86380 86390 1
538149 99538149 1001 86380 86390 1
538652 99538652 1001 86380 86390 1
538495 99538495 1001 86380 86390 1
538536 99538536 1001 86380 86390 1
538553 99538553 1001 86380 86390 1
538337 99538337 1001 86380 86390 1
538212 99538212 1001 86380 86390 1
538279 99538279 1001 86380 86390 1
538902 99538902 1001 86380 86390 1
538973 99538973 1001 86380 86390 1
538923 99538923 1001 86380 86390 1
538950 99538950 1001 86380 86390 1
539460 99539460 1001 86380 86390 1
539574 99539574 1001 86380 86390 1
539375 99539375 1001 86380 86390 1
539299 99539299 1001 86380 86390 1
539248 99539248 1001 86380 86390 1
539236 99539236 1001 86380 86390 1
539218 99539218 1001 86380 86390 1
539128 99539128 1001 86380 86390 1
539158 99539158 1001 86380 86390 1
539695 99539695 1001 86380 86390 1
540114 99540114 1001 86380 86390 1
540192 99540192 1001 86380 86390 1
540221 99540221 1001 86380 86390 1
540492 99540492 1001 86380 86390 1
541258 99541258 1001 86380 86390 1
541182 99541182 1001 86380 86390 1
541224 99541224 1001 86380 86390 1
541187 99541187 1001 86380 86390 1
541068 99541068 1001 86380 86390 1
541069 99541069 1001 86380 86390 1
540870 99540870 1001 86380 86390 1
540783 99540783 1001 86380 86390 1
540809 99540809 1001 86380 86390 1
541434 99541434 1001 86380 86390 1
541440 99541440 1001 86380 86390 1
541927 99541927 1001 86380 86390 1
542105 99542105 1001 86380 86390 1
541845 99541845 1001 86380 86390 1
542184 99542184 1001 86380 86390 1
542855 99542855 1001 86380 86390 1
542861 99542861 1001 86380 86390 1
542574 99542574 1001 86380 86390 1
542577 99542577 1001 86380 86390 1
542469 99542469 1001 86380 86390 1
542383 99542383 1001 86380 86390 1
542741 99542741 1001 86380 86390 1
543114 99543114 1001 86380 86390 1
543697 99543697 1001 86380 86390 1
543653 99543653 1001 86380 86390 1
543473 99543473 1001 86380 86390 1
543178 99543178 1001 86380 86390 1
543304 99543304 1001 86380 86390 1
543962 99543962 1001 86380 86390 1
543804 99543804 1001 86380 86390 1
544210 99544210 1001 86380 86390 1
544276 99544276 1001 86380 86390 1
544201 99544201 1001 86380 86390 1
544128 99544128 1001 86380 86390 1
431429 992 1001 51000 51597 1
400132 99400132 1001 86380 86390 1
400300 99400300 1001 86380 86390 1
400708 99400708 1001 86380 86390 1
401070 99401070 1001 86380 86390 1
402115 99402115 1001 86380 86390 1
402270 99402270 1001 86380 86390 1
402642 99402642 1001 86380 86390 1
403122 99403122 1001 86380 86390 1
403221 99403221 1001 86380 86390 1
403883 99403883 1001 86380 86390 1
404122 99404122 1001 86380 86390 1
404322 99404322 1001 86380 86390 1
404504 99404504 1001 86380 86390 1
404875 99404875 1001 86380 86390 1
405582 99405582 1001 86380 86390 1
405714 99405714 1001 86380 86390 1
405718 99405718 1001 86380 86390 1
405852 99405852 1001 86380 86390 1
406637 99406637 1001 86380 86390 1
406829 99406829 1001 86380 86390 1
407102 99407102 1001 86380 86390 1
407130 99407130 1001 86380 86390 1
407502 99407502 1001 86380 86390 1
407615 99407615 1001 86380 86390 1
407921 99407921 1001 86380 86390 1
407959 99407959 1001 86380 86390 1
408602 99408602 1001 86380 86390 1
408677 99408677 1001 86380 86390 1
409320 99409320 1001 86380 86390 1
409811 99409811 1001 86380 86390 1
410059 99410059 1001 86380 86390 1
410747 99410747 1001 86380 86390 1
411282 99411282 1001 86380 86390 1
411308 99411308 1001 86380 86390 1
412146 99412146 1001 86380 86390 1
412233 99412233 1001 86380 86390 1
412327 99412327 1001 86380 86390 1
413630 99413630 1001 86380 86390 1
413096 99413096 1001 86380 86390 1
412973 99412973 1001 86380 86390 1
413236 99413236 1001 86380 86390 1
413872 99413872 1001 86380 86390 1
414043 99414043 1001 86380 86390 1
414100 99414100 1001 86380 86390 1
[truncated: 4,089,743 more chars]
